# Supplementary material for: OPERA models for predicting physicochemical properties and environmental fate endpoints
Source: J Cheminform. 2018 Mar 8;10:10. doi: 10.1186/s13321-018-0263-1 (PMC5843579; doi:10.1186/s13321-018-0263-1)
Supplement: Supplementary file 1 — Additional file 1: S1. Training and test sets of the models with the corresponding JRC validated QMRFs. [file 13321_2018_263_MOESM1_ESM.zip]

Archive with 93 entries (80 files):
- OPERA_AOH/
- OPERA_AOH/AOH.png
- OPERA_AOH/AOH.xml
- OPERA_AOH/AOH_hist.tif
- OPERA_AOH/Q17-22b-0024_AOH.pdf
- OPERA_AOH/Thumbs.db
- OPERA_AOH/TR_AOH_516.sdf
- OPERA_AOH/TST_AOH_176.sdf
- OPERA_BCF/
- OPERA_BCF/BCF.png
- OPERA_BCF/BCF.xml
- OPERA_BCF/BCF_hist.tif
- OPERA_BCF/Q17-24a-0023_BCF.pdf
- OPERA_BCF/TR_BCF_469.sdf
- OPERA_BCF/TST_BCF_157.sdf
- OPERA_BioHL/
- OPERA_BioHL/BiodegHL.xml
- OPERA_BioHL/BioHL.png
- OPERA_BioHL/BioHL_hist.tif
- OPERA_BioHL/Q17-23b-0022_BioHL.pdf
- OPERA_BioHL/TR_BioHL_112.sdf
- OPERA_BioHL/TST_BioHL_38.sdf
- OPERA_BP/
- OPERA_BP/BP.png
- OPERA_BP/BP.xml
- OPERA_BP/BP_hist.tif
- OPERA_BP/Q17-12-0021_BP.pdf
- OPERA_BP/TR_BP_4077.sdf
- OPERA_BP/TST_BP_1358.sdf
- OPERA_HL/
- OPERA_HL/HL.png
- OPERA_HL/HL.xml
- OPERA_HL/HL_hist.tif
- OPERA_HL/Q17-19-0020_HL.pdf
- OPERA_HL/Thumbs.db
- OPERA_HL/TR_HL_441.sdf
- OPERA_HL/TST_HL_150.sdf
- OPERA_KM/
- OPERA_KM/KM.png
- OPERA_KM/KM.xml
- OPERA_KM/KM_hist.tif
- OPERA_KM/Q17-66-0019_KM.pdf
- OPERA_KM/TR_KM_405.sdf
- OPERA_KM/TST_KM_136.sdf
- OPERA_KOA/
- OPERA_KOA/KOA.png
- OPERA_KOA/KOA.xml
- OPERA_KOA/KOA_hist.tif
- OPERA_KOA/Q17-18-0018_KOA.pdf
- OPERA_KOA/TR_KOA_202.sdf
- OPERA_KOA/TST_KOA_68.sdf
- OPERA_KOC/
- OPERA_KOC/KOC.png
- OPERA_KOC/KOC.xml
- OPERA_KOC/KOC_hist.tif
- OPERA_KOC/Q17-26-0017_Log KOC.pdf
- OPERA_KOC/TR_KOC_545.sdf
- OPERA_KOC/TST_KOC_184.sdf
- OPERA_LogP/
- OPERA_LogP/LogP.png
- OPERA_LogP/LogP.xml
- OPERA_LogP/LogP_hist.tif
- OPERA_LogP/Q17-16-0016_log P.pdf
- OPERA_LogP/TR_LogP_10537.sdf
- OPERA_LogP/TST_LogP_3513.sdf
- OPERA_MP/
- OPERA_MP/MP.png
- OPERA_MP/MP.xml
- OPERA_MP/MP_hist.tif
- OPERA_MP/Q17-11-0015_MP.pdf
- OPERA_MP/TR_MP_6486.sdf
- OPERA_MP/TST_MP_2167.sdf
- OPERA_RBioDeg/
- OPERA_RBioDeg/Q17-23a-0014_RBioDeg.pdf
- OPERA_RBioDeg/RBiodeg.tif
- OPERA_RBioDeg/RBiodeg.xml
- OPERA_RBioDeg/Rbiodeg_hist.png
- OPERA_RBioDeg/TR_RBioDeg_1197.sdf
- OPERA_RBioDeg/TST_RBioDeg_411.sdf
- OPERA_VP/
- OPERA_VP/Q17-14-0013_VP.pdf
- OPERA_VP/TR_VP_2034.sdf
- OPERA_VP/TST_VP_679.sdf
- OPERA_VP/VP.png
- OPERA_VP/VP.xml
- OPERA_VP/VP_hist.tif
- OPERA_WS/
- OPERA_WS/Q17-13-0012 WS.pdf
- OPERA_WS/TR_WS_3158.sdf
- OPERA_WS/TST_WS_1066.sdf
- OPERA_WS/WS.png
- OPERA_WS/WS.xml
- OPERA_WS/WS_hist.tif
