# Supplementary material for: OPERA models for predicting physicochemical properties and environmental fate endpoints
Source: J Cheminform. 2018 Mar 8;10:10. doi: 10.1186/s13321-018-0263-1 (PMC5843579; doi:10.1186/s13321-018-0263-1)
Supplement: Supplementary file 1 — Additional file 1: S1. Training and test sets of the models with the corresponding JRC validated QMRFs. [file 13321_2018_263_MOESM1_ESM.zip › OPERA_AOH/TR_AOH_516.sdf]

100001
  -INDIGO-08031719142D

  4  3  0  0  0  0  0  0  0  0999 V2000
    0.0000    0.0000    0.0000 C   0  0  0  0  0  0  0  0  0  0  0  0
    1.3856    0.8000    0.0000 H   0  0  0  0  0  0  0  0  0  0  0  0
   -1.3856    0.8000    0.0000 H   0  0  0  0  0  0  0  0  0  0  0  0
    0.0000   -1.6000    0.0000 O   0  0  0  0  0  0  0  0  0  0  0  0
  1  2  1  0  0  0  0
  1  3  1  0  0  0  0
  1  4  2  0  0  0  0
M  END
> <ChemID>
100001

> <source_casrn>
50-00-0

> <CAS>
50-00-0

> <SMILES>
C=O

> <NAME>
FORMALDEHYDE

> <preferred_name>
Formaldehyde

> <iupac>
formaldehyde

> <MPID>
98572

> <dsstox_substance_id>
DTXSID7020637

> <Canonical_QSARr>
C=O

> <InChI_Code_QSARr>
InChI=1S/CH2O/c1-2/h1H2

> <InChI Key_QSARr>
WSFSSNUMVMOOMR-UHFFFAOYSA-N

> <OH>
9.369999999999999E-12

> <OH Temperature>
25.0

> <OH Data Type>
EXP

> <OH Reference>
KWOK,ESC & ATKINSON,R (1994)

> <LogOH>
-11.028260409112214

$$$$
100002
  -INDIGO-08031719142D

  5  4  0  0  0  0  0  0  0  0999 V2000
   -0.8000   -1.3856    0.0000 Cl  0  0  0  0  0  0  0  0  0  0  0  0
    0.0000    0.0000    0.0000 C   0  0  0  0  0  0  0  0  0  0  0  0
    0.8000    1.3856    0.0000 Cl  0  0  0  0  0  0  0  0  0  0  0  0
   -1.3856    0.8000    0.0000 Cl  0  0  0  0  0  0  0  0  0  0  0  0
    1.3856   -0.8000    0.0000 Cl  0  0  0  0  0  0  0  0  0  0  0  0
  1  2  1  0  0  0  0
  2  3  1  0  0  0  0
  2  4  1  0  0  0  0
  2  5  1  0  0  0  0
M  END
> <ChemID>
100002

> <source_casrn>
56-23-5

> <CAS>
56-23-5

> <SMILES>
ClC(Cl)(Cl)Cl

> <NAME>
CARBON TETRACHLORIDE

> <preferred_name>
Carbon tetrachloride

> <iupac>
tetrachloromethane

> <MPID>
98573

> <dsstox_substance_id>
DTXSID8020250

> <Canonical_QSARr>
ClC(Cl)(Cl)Cl

> <InChI_Code_QSARr>
InChI=1S/CCl4/c2-1(3,4)5

> <InChI Key_QSARr>
VZGDMQKNWNREIO-UHFFFAOYSA-N

> <OH>
1.2E-16

> <OH Temperature>
25.0

> <OH Data Type>
EXP

> <OH Reference>
ATKINSON,R (1989);<1.2E-016

> <LogOH>
-15.920818753952382

$$$$
100005
  -INDIGO-08031719142D

 18 18  0  0  0  0  0  0  0  0999 V2000
    0.0000    0.0000    0.0000 C   0  0  0  0  0  0  0  0  0  0  0  0
    1.5757   -0.2778    0.0000 H   0  0  0  0  0  0  0  0  0  0  0  0
   -1.3856    0.8000    0.0000 C   0  0  0  0  0  0  0  0  0  0  0  0
   -0.3571    2.0257    0.0000 H   0  0  0  0  0  0  0  0  0  0  0  0
   -2.4141    2.0257    0.0000 Cl  0  0  0  0  0  0  0  0  0  0  0  0
   -2.7713    0.0000    0.0000 C   0  0  0  0  0  0  0  0  0  0  0  0
   -3.3185    1.5035    0.0000 H   0  0  0  0  0  0  0  0  0  0  0  0
   -4.3470   -0.2778    0.0000 Cl  0  0  0  0  0  0  0  0  0  0  0  0
   -2.7713   -1.6000    0.0000 C   0  0  0  0  0  0  0  0  0  0  0  0
   -4.3470   -1.3222    0.0000 H   0  0  0  0  0  0  0  0  0  0  0  0
   -3.3185   -3.1035    0.0000 Cl  0  0  0  0  0  0  0  0  0  0  0  0
   -1.3856   -2.4000    0.0000 C   0  0  0  0  0  0  0  0  0  0  0  0
   -2.4141   -3.6257    0.0000 H   0  0  0  0  0  0  0  0  0  0  0  0
   -0.3571   -3.6257    0.0000 Cl  0  0  0  0  0  0  0  0  0  0  0  0
    0.0000   -1.6000    0.0000 C   0  0  0  0  0  0  0  0  0  0  0  0
    0.5472   -3.1035    0.0000 H   0  0  0  0  0  0  0  0  0  0  0  0
    1.5757   -1.3222    0.0000 Cl  0  0  0  0  0  0  0  0  0  0  0  0
    0.5472    1.5035    0.0000 Cl  0  0  0  0  0  0  0  0  0  0  0  0
  1  2  1  0  0  0  0
  1  3  1  0  0  0  0
  3  4  1  0  0  0  0
  3  5  1  0  0  0  0
  3  6  1  0  0  0  0
  6  7  1  0  0  0  0
  6  8  1  0  0  0  0
  6  9  1  0  0  0  0
  9 10  1  0  0  0  0
  9 11  1  0  0  0  0
  9 12  1  0  0  0  0
 12 13  1  0  0  0  0
 12 14  1  0  0  0  0
 12 15  1  0  0  0  0
 15  1  1  0  0  0  0
 15 16  1  0  0  0  0
 15 17  1  0  0  0  0
  1 18  1  0  0  0  0
M  END
> <ChemID>
100005

> <source_casrn>
58-89-9|319-84-6

> <CAS>
58-89-9|319-84-6

> <SMILES>
Cl[C@@H]1[C@@H](Cl)[C@H](Cl)[C@H](Cl)[C@@H](Cl)[C@@H]1Cl |&1:1,2,4,6,8,10|

> <NAME>
GAMMA-HEXACHLOROCYCLOHEXANE, ALPHA-HEXACHLOROCYCLOHEXANE

> <preferred_name>
Lindane

> <iupac>


> <MPID>
98575|98932

> <dsstox_substance_id>
DTXSID2020686|DTXSID2020684

> <Canonical_QSARr>
ClC1C(Cl)C(Cl)C(Cl)C(Cl)C1Cl

> <InChI_Code_QSARr>
InChI=1S/C6H6Cl6/c7-1-2(8)4(10)6(12)5(11)3(1)9/h1-6H

> <InChI Key_QSARr>
JLYXXMFPNIAWKQ-UHFFFAOYSA-N

> <OH>
1.6500000000000005E-13

> <OH Temperature>
25.0

> <OH Data Type>
EXP

> <OH Reference>
BRUBAKER,WWJR & HITES,RA (1998A)

> <LogOH>
-12.782516055786092

$$$$
100006
  -INDIGO-08031719142D

 15 14  0  0  0  0  0  0  0  0999 V2000
    1.3857    0.8000    0.0000 O   0  0  0  0  0  0  0  0  0  0  0  0
    2.7713    0.0000    0.0000 C   0  0  0  0  0  0  0  0  0  0  0  0
    2.1590   -1.4782    0.0000 H   0  0  0  0  0  0  0  0  0  0  0  0
    3.3835   -1.4782    0.0000 H   0  0  0  0  0  0  0  0  0  0  0  0
    4.1569    0.8000    0.0000 C   0  0  0  0  0  0  0  0  0  0  0  0
    5.5426    1.6000    0.0000 H   0  0  0  0  0  0  0  0  0  0  0  0
    5.5426    0.0000    0.0000 H   0  0  0  0  0  0  0  0  0  0  0  0
    4.1569    2.4000    0.0000 H   0  0  0  0  0  0  0  0  0  0  0  0
    0.0000    0.0000    0.0000 C   0  0  0  0  0  0  0  0  0  0  0  0
   -0.6122   -1.4782    0.0000 H   0  0  0  0  0  0  0  0  0  0  0  0
    0.6122   -1.4782    0.0000 H   0  0  0  0  0  0  0  0  0  0  0  0
   -1.3856    0.8000    0.0000 C   0  0  0  0  0  0  0  0  0  0  0  0
   -2.7713    1.6000    0.0000 H   0  0  0  0  0  0  0  0  0  0  0  0
   -2.7713    0.0000    0.0000 H   0  0  0  0  0  0  0  0  0  0  0  0
   -1.3856    2.4000    0.0000 H   0  0  0  0  0  0  0  0  0  0  0  0
  1  2  1  0  0  0  0
  2  3  1  0  0  0  0
  2  4  1  0  0  0  0
  2  5  1  0  0  0  0
  5  6  1  0  0  0  0
  5  7  1  0  0  0  0
  5  8  1  0  0  0  0
  1  9  1  0  0  0  0
  9 10  1  0  0  0  0
  9 11  1  0  0  0  0
  9 12  1  0  0  0  0
 12 13  1  0  0  0  0
 12 14  1  0  0  0  0
 12 15  1  0  0  0  0
M  END
> <ChemID>
100006

> <source_casrn>
60-29-7

> <CAS>
60-29-7

> <SMILES>
CCOCC

> <NAME>
DIETHYL ETHER

> <preferred_name>
Diethyl ether

> <iupac>
diethyl ether

> <MPID>
98576

> <dsstox_substance_id>
DTXSID3021720

> <Canonical_QSARr>
CCOCC

> <InChI_Code_QSARr>
InChI=1S/C4H10O/c1-3-5-4-2/h3-4H2,1-2H3

> <InChI Key_QSARr>
RTZKZFJDLAIYFH-UHFFFAOYSA-N

> <OH>
1.31E-11

> <OH Temperature>
25.0

> <OH Data Type>
EXP

> <OH Reference>
ATKINSON,R (1994)

> <LogOH>
-10.882728704344215

$$$$
100007
  -INDIGO-08031719142D

  9  8  0  0  0  0  0  0  0  0999 V2000
   -0.0000    0.0000    0.0000 C   0  0  0  0  0  0  0  0  0  0  0  0
    1.3856    0.8000    0.0000 H   0  0  0  0  0  0  0  0  0  0  0  0
   -0.0000    1.6000    0.0000 H   0  0  0  0  0  0  0  0  0  0  0  0
    1.3856   -0.8000    0.0000 H   0  0  0  0  0  0  0  0  0  0  0  0
   -1.3856   -0.8000    0.0000 N   0  0  0  0  0  0  0  0  0  0  0  0
   -1.3856   -2.4000    0.0000 H   0  0  0  0  0  0  0  0  0  0  0  0
   -2.7713    0.0000    0.0000 N   0  0  0  0  0  0  0  0  0  0  0  0
   -4.1569   -0.8000    0.0000 H   0  0  0  0  0  0  0  0  0  0  0  0
   -2.7713    1.6000    0.0000 H   0  0  0  0  0  0  0  0  0  0  0  0
  1  2  1  0  0  0  0
  1  3  1  0  0  0  0
  1  4  1  0  0  0  0
  1  5  1  0  0  0  0
  5  6  1  0  0  0  0
  5  7  1  0  0  0  0
  7  8  1  0  0  0  0
  7  9  1  0  0  0  0
M  END
> <ChemID>
100007

> <source_casrn>
60-34-4

> <CAS>
60-34-4

> <SMILES>
CNN

> <NAME>
METHYL HYDRAZINE

> <preferred_name>
Methylhydrazine

> <iupac>
methylhydrazine

> <MPID>
98577

> <dsstox_substance_id>
DTXSID4020874

> <Canonical_QSARr>
CNN

> <InChI_Code_QSARr>
InChI=1S/CH6N2/c1-3-2/h3H,2H2,1H3

> <InChI Key_QSARr>
HDZGCSFEDULWCS-UHFFFAOYSA-N

> <OH>
6.500000000000002E-11

> <OH Temperature>
25.0

> <OH Data Type>
EXP

> <OH Reference>
ATKINSON,R (1989)

> <LogOH>
-10.187086643357139

$$$$
100009
  -INDIGO-08031719142D

 11 10  0  0  0  0  0  0  0  0999 V2000
    1.6000    0.0000    0.0000 C   0  0  0  0  0  0  0  0  0  0  0  0
    3.2000    0.0000    0.0000 H   0  0  0  0  0  0  0  0  0  0  0  0
    2.4000   -1.3856    0.0000 H   0  0  0  0  0  0  0  0  0  0  0  0
    2.4000    1.3856    0.0000 H   0  0  0  0  0  0  0  0  0  0  0  0
   -0.0000    0.0000    0.0000 N   0  0  0  0  0  0  0  0  0  0  0  0
   -0.8000   -1.3856    0.0000 N   0  0  0  0  0  0  0  0  0  0  0  0
   -2.4000   -1.3856    0.0000 O   0  0  0  0  0  0  0  0  0  0  0  0
   -0.8000    1.3856    0.0000 C   0  0  0  0  0  0  0  0  0  0  0  0
   -1.6000    2.7713    0.0000 H   0  0  0  0  0  0  0  0  0  0  0  0
   -2.4000    1.3856    0.0000 H   0  0  0  0  0  0  0  0  0  0  0  0
   -0.0000    2.7713    0.0000 H   0  0  0  0  0  0  0  0  0  0  0  0
  1  2  1  0  0  0  0
  1  3  1  0  0  0  0
  1  4  1  0  0  0  0
  1  5  1  0  0  0  0
  5  6  1  0  0  0  0
  6  7  2  0  0  0  0
  5  8  1  0  0  0  0
  8  9  1  0  0  0  0
  8 10  1  0  0  0  0
  8 11  1  0  0  0  0
M  END
> <ChemID>
100009

> <source_casrn>
62-75-9

> <CAS>
62-75-9

> <SMILES>
CN(C)N=O

> <NAME>
N-NITROSODIMETHYLAMINE

> <preferred_name>
N-Nitrosodimethylamine

> <iupac>
N-methyl-N-nitrosomethanamine

> <MPID>
98579

> <dsstox_substance_id>
DTXSID7021029

> <Canonical_QSARr>
CN(C)N=O

> <InChI_Code_QSARr>
InChI=1S/C2H6N2O/c1-4(2)3-5/h1-2H3

> <InChI Key_QSARr>
UMFJAHHVKNCGLG-UHFFFAOYSA-N

> <OH>
2.530000000000001E-12

> <OH Temperature>
25.0

> <OH Data Type>
EXP

> <OH Reference>
ATKINSON,R (1989)

> <LogOH>
-11.596879478824173

$$$$
100010
  -INDIGO-08031719142D

  9  8  0  0  0  0  0  0  0  0999 V2000
    1.6000    0.0000    0.0000 C   0  0  0  0  0  0  0  0  0  0  0  0
    3.2000    0.0000    0.0000 H   0  0  0  0  0  0  0  0  0  0  0  0
    2.4000   -1.3856    0.0000 H   0  0  0  0  0  0  0  0  0  0  0  0
    2.4000    1.3856    0.0000 H   0  0  0  0  0  0  0  0  0  0  0  0
   -0.0000    0.0000    0.0000 C   0  0  0  0  0  0  0  0  0  0  0  0
   -0.2089   -1.5863    0.0000 H   0  0  0  0  0  0  0  0  0  0  0  0
   -1.2694   -0.9740    0.0000 H   0  0  0  0  0  0  0  0  0  0  0  0
   -0.8000    1.3856    0.0000 O   0  0  0  0  0  0  0  0  0  0  0  0
   -2.4000    1.3856    0.0000 H   0  0  0  0  0  0  0  0  0  0  0  0
  1  2  1  0  0  0  0
  1  3  1  0  0  0  0
  1  4  1  0  0  0  0
  1  5  1  0  0  0  0
  5  6  1  0  0  0  0
  5  7  1  0  0  0  0
  5  8  1  0  0  0  0
  8  9  1  0  0  0  0
M  END
> <ChemID>
100010

> <source_casrn>
64-17-5

> <CAS>
64-17-5

> <SMILES>
CCO

> <NAME>
ETHANOL

> <preferred_name>
Ethanol

> <iupac>
ethanol

> <MPID>
98580

> <dsstox_substance_id>
DTXSID9020584

> <Canonical_QSARr>
CCO

> <InChI_Code_QSARr>
InChI=1S/C2H6O/c1-2-3/h3H,2H2,1H3

> <InChI Key_QSARr>
LFQSCWFLJHTTHZ-UHFFFAOYSA-N

> <OH>
3.27E-12

> <OH Temperature>
25.0

> <OH Data Type>
EXP

> <OH Reference>
ATKINSON,R (1989)

> <LogOH>
-11.485452247339719

$$$$
100011
  -INDIGO-08031719142D

  5  4  0  0  0  0  0  0  0  0999 V2000
    0.0000    0.0000    0.0000 C   0  0  0  0  0  0  0  0  0  0  0  0
    0.0000    1.6000    0.0000 H   0  0  0  0  0  0  0  0  0  0  0  0
   -1.3856   -0.8000    0.0000 O   0  0  0  0  0  0  0  0  0  0  0  0
    1.3856   -0.8000    0.0000 O   0  0  0  0  0  0  0  0  0  0  0  0
    2.7713    0.0000    0.0000 H   0  0  0  0  0  0  0  0  0  0  0  0
  1  2  1  0  0  0  0
  1  3  2  0  0  0  0
  1  4  1  0  0  0  0
  4  5  1  0  0  0  0
M  END
> <ChemID>
100011

> <source_casrn>
64-18-6

> <CAS>
64-18-6

> <SMILES>
OC=O

> <NAME>
FORMIC ACID

> <preferred_name>
Formic acid

> <iupac>
formic acid

> <MPID>
98581

> <dsstox_substance_id>
DTXSID2024115

> <Canonical_QSARr>
OC=O

> <InChI_Code_QSARr>
InChI=1S/CH2O2/c2-1-3/h1H,(H,2,3)

> <InChI Key_QSARr>
BDAGIHXWWSANSR-UHFFFAOYSA-N

> <OH>
4.499999999999999E-13

> <OH Temperature>
25.0

> <OH Data Type>
EXP

> <OH Reference>
ATKINSON,R (1989)

> <LogOH>
-12.346787486224647

$$$$
100013
  -INDIGO-08031719142D

 19 18  0  0  0  0  0  0  0  0999 V2000
    1.3856    0.8000    0.0000 C   0  0  0  0  0  0  0  0  0  0  0  0
    2.7713    1.6000    0.0000 H   0  0  0  0  0  0  0  0  0  0  0  0
    2.7713    0.0000    0.0000 H   0  0  0  0  0  0  0  0  0  0  0  0
    1.3856    2.4000    0.0000 H   0  0  0  0  0  0  0  0  0  0  0  0
   -0.0000    0.0000    0.0000 C   0  0  0  0  0  0  0  0  0  0  0  0
    0.6123   -1.4782    0.0000 H   0  0  0  0  0  0  0  0  0  0  0  0
   -0.6124   -1.4782    0.0000 H   0  0  0  0  0  0  0  0  0  0  0  0
   -1.3857    0.8000    0.0000 O   0  0  0  0  0  0  0  0  0  0  0  0
   -2.7712   -0.0000    0.0000 S   0  0  0  0  0  0  0  0  0  0  0  0
   -4.1569   -0.8000    0.0000 O   0  0  0  0  0  0  0  0  0  0  0  0
   -5.5425   -0.0000    0.0000 C   0  0  0  0  0  0  0  0  0  0  0  0
   -6.1548    1.4782    0.0000 H   0  0  0  0  0  0  0  0  0  0  0  0
   -4.9302    1.4782    0.0000 H   0  0  0  0  0  0  0  0  0  0  0  0
   -6.9282   -0.8000    0.0000 C   0  0  0  0  0  0  0  0  0  0  0  0
   -8.3138   -1.6000    0.0000 H   0  0  0  0  0  0  0  0  0  0  0  0
   -8.3138   -0.0000    0.0000 H   0  0  0  0  0  0  0  0  0  0  0  0
   -6.9282   -2.4000    0.0000 H   0  0  0  0  0  0  0  0  0  0  0  0
   -3.5713    1.3857    0.0000 O   0  0  0  0  0  0  0  0  0  0  0  0
   -1.9713   -1.3857    0.0000 O   0  0  0  0  0  0  0  0  0  0  0  0
  1  2  1  0  0  0  0
  1  3  1  0  0  0  0
  1  4  1  0  0  0  0
  1  5  1  0  0  0  0
  5  6  1  0  0  0  0
  5  7  1  0  0  0  0
  5  8  1  0  0  0  0
  8  9  1  0  0  0  0
  9 10  1  0  0  0  0
 10 11  1  0  0  0  0
 11 12  1  0  0  0  0
 11 13  1  0  0  0  0
 11 14  1  0  0  0  0
 14 15  1  0  0  0  0
 14 16  1  0  0  0  0
 14 17  1  0  0  0  0
  9 18  2  0  0  0  0
  9 19  2  0  0  0  0
M  END
> <ChemID>
100013

> <source_casrn>
64-67-5

> <CAS>
64-67-5

> <SMILES>
CCOS(=O)(=O)OCC

> <NAME>
DIETHYL SULFATE

> <preferred_name>
Diethyl sulfate

> <iupac>
diethyl sulfate

> <MPID>
98583

> <dsstox_substance_id>
DTXSID1024045

> <Canonical_QSARr>
CCOS(=O)(=O)OCC

> <InChI_Code_QSARr>
InChI=1S/C4H10O4S/c1-3-7-9(5,6)8-4-2/h3-4H2,1-2H3

> <InChI Key_QSARr>
DENRZWYUOJLTMF-UHFFFAOYSA-N

> <OH>
1.8E-12

> <OH Temperature>
25.0

> <OH Data Type>
EXP

> <OH Reference>
JAPAR,SM ET AL. (1990A)

> <LogOH>
-11.744727494896681

$$$$
100014
  -INDIGO-08031719142D

 19 18  0  0  0  0  0  0  0  0999 V2000
    2.7713    0.0000    0.0000 C   0  0  0  0  0  0  0  0  0  0  0  0
    4.1569   -0.8000    0.0000 H   0  0  0  0  0  0  0  0  0  0  0  0
    4.1569    0.8000    0.0000 H   0  0  0  0  0  0  0  0  0  0  0  0
    2.7713   -1.6000    0.0000 H   0  0  0  0  0  0  0  0  0  0  0  0
    1.3857    0.8000    0.0000 C   0  0  0  0  0  0  0  0  0  0  0  0
    1.9980    2.2782    0.0000 H   0  0  0  0  0  0  0  0  0  0  0  0
    0.7734    2.2782    0.0000 H   0  0  0  0  0  0  0  0  0  0  0  0
    0.0001    0.0000    0.0000 C   0  0  0  0  0  0  0  0  0  0  0  0
   -0.6122   -1.4782    0.0000 H   0  0  0  0  0  0  0  0  0  0  0  0
    0.6124   -1.4782    0.0000 H   0  0  0  0  0  0  0  0  0  0  0  0
   -1.3857    0.8000    0.0000 C   0  0  0  0  0  0  0  0  0  0  0  0
   -0.7734    2.2782    0.0000 H   0  0  0  0  0  0  0  0  0  0  0  0
   -1.9980    2.2782    0.0000 H   0  0  0  0  0  0  0  0  0  0  0  0
   -2.7713    0.0000    0.0000 C   0  0  0  0  0  0  0  0  0  0  0  0
   -3.3836   -1.4782    0.0000 H   0  0  0  0  0  0  0  0  0  0  0  0
   -2.1590   -1.4782    0.0000 H   0  0  0  0  0  0  0  0  0  0  0  0
   -4.1569    0.8000    0.0000 C   0  0  0  0  0  0  0  0  0  0  0  0
   -5.5426    0.0000    0.0000 H   0  0  0  0  0  0  0  0  0  0  0  0
   -4.1569    2.4000    0.0000 O   0  0  0  0  0  0  0  0  0  0  0  0
  1  2  1  0  0  0  0
  1  3  1  0  0  0  0
  1  4  1  0  0  0  0
  1  5  1  0  0  0  0
  5  6  1  0  0  0  0
  5  7  1  0  0  0  0
  5  8  1  0  0  0  0
  8  9  1  0  0  0  0
  8 10  1  0  0  0  0
  8 11  1  0  0  0  0
 11 12  1  0  0  0  0
 11 13  1  0  0  0  0
 11 14  1  0  0  0  0
 14 15  1  0  0  0  0
 14 16  1  0  0  0  0
 14 17  1  0  0  0  0
 17 18  1  0  0  0  0
 17 19  2  0  0  0  0
M  END
> <ChemID>
100014

> <source_casrn>
66-25-1

> <CAS>
66-25-1

> <SMILES>
CCCCCC=O

> <NAME>
HEXANAL

> <preferred_name>
Hexanal

> <iupac>
hexanal

> <MPID>
98584

> <dsstox_substance_id>
DTXSID2021604

> <Canonical_QSARr>
CCCCCC=O

> <InChI_Code_QSARr>
InChI=1S/C6H12O/c1-2-3-4-5-6-7/h6H,2-5H2,1H3

> <InChI Key_QSARr>
JARKCYVAAOWBJS-UHFFFAOYSA-N

> <OH>
3.17E-11

> <OH Temperature>
23.0

> <OH Data Type>
EXP

> <OH Reference>
PAPAGNI,C ET AL. (2000)

> <LogOH>
-10.498940737782242

$$$$
100015
  -INDIGO-08031719142D

  6  5  0  0  0  0  0  0  0  0999 V2000
    0.0000    0.0000    0.0000 C   0  0  0  0  0  0  0  0  0  0  0  0
    1.3856    0.8000    0.0000 H   0  0  0  0  0  0  0  0  0  0  0  0
    0.0000    1.6000    0.0000 H   0  0  0  0  0  0  0  0  0  0  0  0
    1.3856   -0.8000    0.0000 H   0  0  0  0  0  0  0  0  0  0  0  0
   -1.3856   -0.8000    0.0000 O   0  0  0  0  0  0  0  0  0  0  0  0
   -2.7713    0.0000    0.0000 H   0  0  0  0  0  0  0  0  0  0  0  0
  1  2  1  0  0  0  0
  1  3  1  0  0  0  0
  1  4  1  0  0  0  0
  1  5  1  0  0  0  0
  5  6  1  0  0  0  0
M  END
> <ChemID>
100015

> <source_casrn>
67-56-1

> <CAS>
67-56-1

> <SMILES>
CO

> <NAME>
METHANOL

> <preferred_name>
Methanol

> <iupac>
methanol

> <MPID>
98585

> <dsstox_substance_id>
DTXSID2021731

> <Canonical_QSARr>
CO

> <InChI_Code_QSARr>
InChI=1S/CH4O/c1-2/h2H,1H3

> <InChI Key_QSARr>
OKKJLVBELUTLKV-UHFFFAOYSA-N

> <OH>
9.44E-13

> <OH Temperature>
25.0

> <OH Data Type>
EXP

> <OH Reference>
KWOK,ESC & ATKINSON,R (1994)

> <LogOH>
-12.025028005701937

$$$$
100017
  -INDIGO-08031719142D

 10  9  0  0  0  0  0  0  0  0999 V2000
    1.3856    0.8000    0.0000 C   0  0  0  0  0  0  0  0  0  0  0  0
    2.7713    1.6000    0.0000 H   0  0  0  0  0  0  0  0  0  0  0  0
    2.7713    0.0000    0.0000 H   0  0  0  0  0  0  0  0  0  0  0  0
    1.3856    2.4000    0.0000 H   0  0  0  0  0  0  0  0  0  0  0  0
    0.0000    0.0000    0.0000 C   0  0  0  0  0  0  0  0  0  0  0  0
   -1.3856    0.8000    0.0000 C   0  0  0  0  0  0  0  0  0  0  0  0
   -2.7713    1.6000    0.0000 H   0  0  0  0  0  0  0  0  0  0  0  0
   -2.7713    0.0000    0.0000 H   0  0  0  0  0  0  0  0  0  0  0  0
   -1.3856    2.4000    0.0000 H   0  0  0  0  0  0  0  0  0  0  0  0
    0.0000   -1.6000    0.0000 O   0  0  0  0  0  0  0  0  0  0  0  0
  1  2  1  0  0  0  0
  1  3  1  0  0  0  0
  1  4  1  0  0  0  0
  1  5  1  0  0  0  0
  5  6  1  0  0  0  0
  6  7  1  0  0  0  0
  6  8  1  0  0  0  0
  6  9  1  0  0  0  0
  5 10  2  0  0  0  0
M  END
> <ChemID>
100017

> <source_casrn>
67-64-1

> <CAS>
67-64-1

> <SMILES>
CC(C)=O

> <NAME>
ACETONE

> <preferred_name>
Acetone

> <iupac>
propan-2-one

> <MPID>
98587

> <dsstox_substance_id>
DTXSID8021482

> <Canonical_QSARr>
CC(C)=O

> <InChI_Code_QSARr>
InChI=1S/C3H6O/c1-3(2)4/h1-2H3

> <InChI Key_QSARr>
CSCPPACGZOOCGX-UHFFFAOYSA-N

> <OH>
2.19E-13

> <OH Temperature>
25.0

> <OH Data Type>
EXP

> <OH Reference>
KWOK,ESC & ATKINSON,R (1994)

> <LogOH>
-12.659555885159888

$$$$
100018
  -INDIGO-08031719142D

  5  4  0  0  0  0  0  0  0  0999 V2000
   -0.8000   -1.3856    0.0000 Cl  0  0  0  0  0  0  0  0  0  0  0  0
    0.0000    0.0000    0.0000 C   0  0  0  0  0  0  0  0  0  0  0  0
    0.8000    1.3856    0.0000 H   0  0  0  0  0  0  0  0  0  0  0  0
   -1.3856    0.8000    0.0000 Cl  0  0  0  0  0  0  0  0  0  0  0  0
    1.3856   -0.8000    0.0000 Cl  0  0  0  0  0  0  0  0  0  0  0  0
  1  2  1  0  0  0  0
  2  3  1  0  0  0  0
  2  4  1  0  0  0  0
  2  5  1  0  0  0  0
M  END
> <ChemID>
100018

> <source_casrn>
67-66-3

> <CAS>
67-66-3

> <SMILES>
ClC(Cl)Cl

> <NAME>
CHLOROFORM

> <preferred_name>
Chloroform

> <iupac>
trichloromethane

> <MPID>
98588

> <dsstox_substance_id>
DTXSID1020306

> <Canonical_QSARr>
ClC(Cl)Cl

> <InChI_Code_QSARr>
InChI=1S/CHCl3/c2-1(3)4/h1H

> <InChI Key_QSARr>
HEDRZPFGACZZDS-UHFFFAOYSA-N

> <OH>
1.03E-13

> <OH Temperature>
25.0

> <OH Data Type>
EXP

> <OH Reference>
ATKINSON,R (1989)

> <LogOH>
-12.987162775294804

$$$$
100019
  -INDIGO-08031719142D

 10  9  0  0  0  0  0  0  0  0999 V2000
    1.3856    0.8000    0.0000 C   0  0  0  0  0  0  0  0  0  0  0  0
    2.7713    1.6000    0.0000 H   0  0  0  0  0  0  0  0  0  0  0  0
    2.7713    0.0000    0.0000 H   0  0  0  0  0  0  0  0  0  0  0  0
    1.3856    2.4000    0.0000 H   0  0  0  0  0  0  0  0  0  0  0  0
    0.0000    0.0000    0.0000 S   0  0  0  0  0  0  0  0  0  0  0  0
    0.0000   -1.6000    0.0000 O   0  0  0  0  0  0  0  0  0  0  0  0
   -1.3856    0.8000    0.0000 C   0  0  0  0  0  0  0  0  0  0  0  0
   -2.7713    1.6000    0.0000 H   0  0  0  0  0  0  0  0  0  0  0  0
   -2.7713    0.0000    0.0000 H   0  0  0  0  0  0  0  0  0  0  0  0
   -1.3856    2.4000    0.0000 H   0  0  0  0  0  0  0  0  0  0  0  0
  1  2  1  0  0  0  0
  1  3  1  0  0  0  0
  1  4  1  0  0  0  0
  1  5  1  0  0  0  0
  5  6  2  0  0  0  0
  5  7  1  0  0  0  0
  7  8  1  0  0  0  0
  7  9  1  0  0  0  0
  7 10  1  0  0  0  0
M  END
> <ChemID>
100019

> <source_casrn>
67-68-5

> <CAS>
67-68-5

> <SMILES>
CS(C)=O

> <NAME>
DIMETHYL SULFOXIDE

> <preferred_name>
Dimethyl sulfoxide

> <iupac>
C2H6OS

> <MPID>
98589

> <dsstox_substance_id>
DTXSID2021735

> <Canonical_QSARr>
CS(C)=O

> <InChI_Code_QSARr>
InChI=1S/C2H6OS/c1-4(2)3/h1-2H3

> <InChI Key_QSARr>
IAZDPXIOMUYVGZ-UHFFFAOYSA-N

> <OH>
6.200000000000002E-11

> <OH Temperature>
25.0

> <OH Data Type>
EXP

> <OH Reference>
ATKINSON,R (1989)

> <LogOH>
-10.207608310501765

$$$$
100021
  -INDIGO-08031719142D

 15 14  0  0  0  0  0  0  0  0999 V2000
    2.7713   -0.0000    0.0000 C   0  0  0  0  0  0  0  0  0  0  0  0
    4.1569   -0.8000    0.0000 H   0  0  0  0  0  0  0  0  0  0  0  0
    4.1569    0.8000    0.0000 H   0  0  0  0  0  0  0  0  0  0  0  0
    2.7713   -1.6000    0.0000 H   0  0  0  0  0  0  0  0  0  0  0  0
    1.3856    0.8000    0.0000 C   0  0  0  0  0  0  0  0  0  0  0  0
    0.7734    2.2782    0.0000 H   0  0  0  0  0  0  0  0  0  0  0  0
    1.9979    2.2782    0.0000 H   0  0  0  0  0  0  0  0  0  0  0  0
    0.0001   -0.0000    0.0000 C   0  0  0  0  0  0  0  0  0  0  0  0
    0.6123   -1.4782    0.0000 H   0  0  0  0  0  0  0  0  0  0  0  0
   -0.6123   -1.4782    0.0000 H   0  0  0  0  0  0  0  0  0  0  0  0
   -1.3856    0.8000    0.0000 C   0  0  0  0  0  0  0  0  0  0  0  0
   -1.9979    2.2782    0.0000 H   0  0  0  0  0  0  0  0  0  0  0  0
   -0.7734    2.2782    0.0000 H   0  0  0  0  0  0  0  0  0  0  0  0
   -2.7713   -0.0000    0.0000 O   0  0  0  0  0  0  0  0  0  0  0  0
   -4.1569    0.8000    0.0000 H   0  0  0  0  0  0  0  0  0  0  0  0
  1  2  1  0  0  0  0
  1  3  1  0  0  0  0
  1  4  1  0  0  0  0
  1  5  1  0  0  0  0
  5  6  1  0  0  0  0
  5  7  1  0  0  0  0
  5  8  1  0  0  0  0
  8  9  1  0  0  0  0
  8 10  1  0  0  0  0
  8 11  1  0  0  0  0
 11 12  1  0  0  0  0
 11 13  1  0  0  0  0
 11 14  1  0  0  0  0
 14 15  1  0  0  0  0
M  END
> <ChemID>
100021

> <source_casrn>
71-36-3

> <CAS>
71-36-3

> <SMILES>
CCCCO

> <NAME>
1-BUTANOL

> <preferred_name>
1-Butanol

> <iupac>
butan-1-ol

> <MPID>
98591

> <dsstox_substance_id>
DTXSID1021740

> <Canonical_QSARr>
CCCCO

> <InChI_Code_QSARr>
InChI=1S/C4H10O/c1-2-3-4-5/h5H,2-4H2,1H3

> <InChI Key_QSARr>
LRHPLDYGYMQRHN-UHFFFAOYSA-N

> <OH>
8.57E-12

> <OH Temperature>
25.0

> <OH Data Type>
EXP

> <OH Reference>
KWOK,ESC & ATKINSON,R (1994)

> <LogOH>
-11.06701917807682

$$$$
100022
  -INDIGO-08031719142D

 18 17  0  0  0  0  0  0  0  0999 V2000
    2.7713   -0.0000    0.0000 C   0  0  0  0  0  0  0  0  0  0  0  0
    4.1569   -0.8000    0.0000 H   0  0  0  0  0  0  0  0  0  0  0  0
    4.1569    0.8000    0.0000 H   0  0  0  0  0  0  0  0  0  0  0  0
    2.7713   -1.6000    0.0000 H   0  0  0  0  0  0  0  0  0  0  0  0
    1.3857    0.8000    0.0000 C   0  0  0  0  0  0  0  0  0  0  0  0
    1.9980    2.2782    0.0000 H   0  0  0  0  0  0  0  0  0  0  0  0
    0.7734    2.2782    0.0000 H   0  0  0  0  0  0  0  0  0  0  0  0
    0.0001   -0.0000    0.0000 C   0  0  0  0  0  0  0  0  0  0  0  0
   -0.6122   -1.4782    0.0000 H   0  0  0  0  0  0  0  0  0  0  0  0
    0.6124   -1.4782    0.0000 H   0  0  0  0  0  0  0  0  0  0  0  0
   -1.3857    0.8000    0.0000 C   0  0  0  0  0  0  0  0  0  0  0  0
   -0.7734    2.2782    0.0000 H   0  0  0  0  0  0  0  0  0  0  0  0
   -1.9980    2.2782    0.0000 H   0  0  0  0  0  0  0  0  0  0  0  0
   -2.7713   -0.0000    0.0000 C   0  0  0  0  0  0  0  0  0  0  0  0
   -3.3836   -1.4782    0.0000 H   0  0  0  0  0  0  0  0  0  0  0  0
   -2.1590   -1.4782    0.0000 H   0  0  0  0  0  0  0  0  0  0  0  0
   -4.1569    0.8000    0.0000 O   0  0  0  0  0  0  0  0  0  0  0  0
   -5.5426   -0.0000    0.0000 H   0  0  0  0  0  0  0  0  0  0  0  0
  1  2  1  0  0  0  0
  1  3  1  0  0  0  0
  1  4  1  0  0  0  0
  1  5  1  0  0  0  0
  5  6  1  0  0  0  0
  5  7  1  0  0  0  0
  5  8  1  0  0  0  0
  8  9  1  0  0  0  0
  8 10  1  0  0  0  0
  8 11  1  0  0  0  0
 11 12  1  0  0  0  0
 11 13  1  0  0  0  0
 11 14  1  0  0  0  0
 14 15  1  0  0  0  0
 14 16  1  0  0  0  0
 14 17  1  0  0  0  0
 17 18  1  0  0  0  0
M  END
> <ChemID>
100022

> <source_casrn>
71-41-0

> <CAS>
71-41-0

> <SMILES>
CCCCCO

> <NAME>
1-PENTANOL

> <preferred_name>
1-Pentanol

> <iupac>
pentan-1-ol

> <MPID>
98592

> <dsstox_substance_id>
DTXSID6021741

> <Canonical_QSARr>
CCCCCO

> <InChI_Code_QSARr>
InChI=1S/C5H12O/c1-2-3-4-5-6/h6H,2-5H2,1H3

> <InChI Key_QSARr>
AMQJEAYHLZJPGS-UHFFFAOYSA-N

> <OH>
1.11E-11

> <OH Temperature>
25.0

> <OH Data Type>
EXP

> <OH Reference>
KWOK,ESC & ATKINSON,R (1994)

> <LogOH>
-10.954677021213358

$$$$
100023
  -INDIGO-08031719142D

 12 12  0  0  0  0  0  0  0  0999 V2000
   -0.0000   -0.0000    0.0000 C   0  0  0  0  0  0  0  0  0  0  0  0
    0.8000    1.3856    0.0000 H   0  0  0  0  0  0  0  0  0  0  0  0
    0.8000   -1.3857    0.0000 C   0  0  0  0  0  0  0  0  0  0  0  0
    2.4000   -1.3857    0.0000 H   0  0  0  0  0  0  0  0  0  0  0  0
   -0.0000   -2.7713    0.0000 C   0  0  0  0  0  0  0  0  0  0  0  0
    0.8000   -4.1569    0.0000 H   0  0  0  0  0  0  0  0  0  0  0  0
   -1.6000   -2.7713    0.0000 C   0  0  0  0  0  0  0  0  0  0  0  0
   -2.4000   -4.1569    0.0000 H   0  0  0  0  0  0  0  0  0  0  0  0
   -2.4000   -1.3856    0.0000 C   0  0  0  0  0  0  0  0  0  0  0  0
   -4.0000   -1.3856    0.0000 H   0  0  0  0  0  0  0  0  0  0  0  0
   -1.6000   -0.0000    0.0000 C   0  0  0  0  0  0  0  0  0  0  0  0
   -2.4000    1.3856    0.0000 H   0  0  0  0  0  0  0  0  0  0  0  0
  1  2  1  0  0  0  0
  1  3  1  0  0  0  0
  3  4  1  0  0  0  0
  3  5  2  0  0  0  0
  5  6  1  0  0  0  0
  5  7  1  0  0  0  0
  7  8  1  0  0  0  0
  7  9  2  0  0  0  0
  9 10  1  0  0  0  0
  9 11  1  0  0  0  0
 11  1  2  0  0  0  0
 11 12  1  0  0  0  0
M  END
> <ChemID>
100023

> <source_casrn>
71-43-2

> <CAS>
71-43-2

> <SMILES>
c1ccccc1

> <NAME>
BENZENE

> <preferred_name>
Benzene

> <iupac>
benzene

> <MPID>
98593

> <dsstox_substance_id>
DTXSID3039242

> <Canonical_QSARr>
c1ccccc1

> <InChI_Code_QSARr>
InChI=1S/C6H6/c1-2-4-6-5-3-1/h1-6H

> <InChI Key_QSARr>
UHOVQNZJYSORNB-UHFFFAOYSA-N

> <OH>
1.23E-12

> <OH Temperature>
25.0

> <OH Data Type>
EXP

> <OH Reference>
ATKINSON,R (1989)

> <LogOH>
-11.910094888560591

$$$$
100025
  -INDIGO-08031719142D

  5  4  0  0  0  0  0  0  0  0999 V2000
    0.0000    0.0000    0.0000 C   0  0  0  0  0  0  0  0  0  0  0  0
    0.8000    1.3856    0.0000 H   0  0  0  0  0  0  0  0  0  0  0  0
   -1.3856    0.8000    0.0000 H   0  0  0  0  0  0  0  0  0  0  0  0
    1.3856   -0.8000    0.0000 H   0  0  0  0  0  0  0  0  0  0  0  0
   -0.8000   -1.3856    0.0000 H   0  0  0  0  0  0  0  0  0  0  0  0
  1  2  1  0  0  0  0
  1  3  1  0  0  0  0
  1  4  1  0  0  0  0
  1  5  1  0  0  0  0
M  END
> <ChemID>
100025

> <source_casrn>
74-82-8

> <CAS>
74-82-8

> <SMILES>
C

> <NAME>
METHANE

> <preferred_name>
Methane

> <iupac>
methane

> <MPID>
98595

> <dsstox_substance_id>
DTXSID8025545

> <Canonical_QSARr>
C

> <InChI_Code_QSARr>
InChI=1S/CH4/h1H4

> <InChI Key_QSARr>
VNWKTOKETHGBQD-UHFFFAOYSA-N

> <OH>
6.86E-15

> <OH Temperature>
25.0

> <OH Data Type>
EXP

> <OH Reference>
ATKINSON,R (1994)

> <LogOH>
-14.16367588429325

$$$$
100026
  -INDIGO-08031719142D

  5  4  0  0  0  0  0  0  0  0999 V2000
    0.0000    0.0000    0.0000 C   0  0  0  0  0  0  0  0  0  0  0  0
    0.8000    1.3856    0.0000 H   0  0  0  0  0  0  0  0  0  0  0  0
   -1.3856    0.8000    0.0000 H   0  0  0  0  0  0  0  0  0  0  0  0
    1.3856   -0.8000    0.0000 H   0  0  0  0  0  0  0  0  0  0  0  0
   -0.8000   -1.3856    0.0000 Br  0  0  0  0  0  0  0  0  0  0  0  0
  1  2  1  0  0  0  0
  1  3  1  0  0  0  0
  1  4  1  0  0  0  0
  1  5  1  0  0  0  0
M  END
> <ChemID>
100026

> <source_casrn>
74-83-9

> <CAS>
74-83-9

> <SMILES>
CBr

> <NAME>
METHYL BROMIDE

> <preferred_name>
Methyl bromide

> <iupac>
bromomethane

> <MPID>
98596

> <dsstox_substance_id>
DTXSID8020832

> <Canonical_QSARr>
CBr

> <InChI_Code_QSARr>
InChI=1S/CH3Br/c1-2/h1H3

> <InChI Key_QSARr>
GZUXJHMPEANEGY-UHFFFAOYSA-N

> <OH>
4.020000000000001E-14

> <OH Temperature>
25.0

> <OH Data Type>
EXP

> <OH Reference>
ATKINSON,R (1989)

> <LogOH>
-13.395773946915524

$$$$
100027
  -INDIGO-08031719142D

  8  7  0  0  0  0  0  0  0  0999 V2000
    0.0000    0.0000    0.0000 C   0  0  0  0  0  0  0  0  0  0  0  0
    1.6000   -0.0000    0.0000 H   0  0  0  0  0  0  0  0  0  0  0  0
    0.8000   -1.3856    0.0000 H   0  0  0  0  0  0  0  0  0  0  0  0
    0.8000    1.3856    0.0000 H   0  0  0  0  0  0  0  0  0  0  0  0
   -1.6000    0.0000    0.0000 C   0  0  0  0  0  0  0  0  0  0  0  0
   -3.2000    0.0000    0.0000 H   0  0  0  0  0  0  0  0  0  0  0  0
   -2.4000   -1.3856    0.0000 H   0  0  0  0  0  0  0  0  0  0  0  0
   -2.4000    1.3856    0.0000 H   0  0  0  0  0  0  0  0  0  0  0  0
  1  2  1  0  0  0  0
  1  3  1  0  0  0  0
  1  4  1  0  0  0  0
  1  5  1  0  0  0  0
  5  6  1  0  0  0  0
  5  7  1  0  0  0  0
  5  8  1  0  0  0  0
M  END
> <ChemID>
100027

> <source_casrn>
74-84-0

> <CAS>
74-84-0

> <SMILES>
CC

> <NAME>
ETHANE

> <preferred_name>
Ethane

> <iupac>
ethane

> <MPID>
98597

> <dsstox_substance_id>
DTXSID6026377

> <Canonical_QSARr>
CC

> <InChI_Code_QSARr>
InChI=1S/C2H6/c1-2/h1-2H3

> <InChI Key_QSARr>
OTMSDBZUPAUEDD-UHFFFAOYSA-N

> <OH>
2.68E-13

> <OH Temperature>
25.0

> <OH Data Type>
EXP

> <OH Reference>
ATKINSON,R (1989)

> <LogOH>
-12.571865205971198

$$$$
100029
  -INDIGO-08031719142D

  4  3  0  0  0  0  0  0  0  0999 V2000
    0.0000    0.0000    0.0000 C   0  0  0  0  0  0  0  0  0  0  0  0
    1.6000    0.0000    0.0000 H   0  0  0  0  0  0  0  0  0  0  0  0
   -1.6000    0.0000    0.0000 C   0  0  0  0  0  0  0  0  0  0  0  0
   -3.2000    0.0000    0.0000 H   0  0  0  0  0  0  0  0  0  0  0  0
  1  2  1  0  0  0  0
  1  3  3  0  0  0  0
  3  4  1  0  0  0  0
M  END
> <ChemID>
100029

> <source_casrn>
74-86-2

> <CAS>
74-86-2

> <SMILES>
C#C

> <NAME>
ACETYLENE

> <preferred_name>
Ethyne

> <iupac>
ethyne

> <MPID>
98599

> <dsstox_substance_id>
DTXSID6026379

> <Canonical_QSARr>
C#C

> <InChI_Code_QSARr>
InChI=1S/C2H2/c1-2/h1-2H

> <InChI Key_QSARr>
HSFWRNGVRCDJHI-UHFFFAOYSA-N

> <OH>
8.150000000000001E-13

> <OH Temperature>
25.0

> <OH Data Type>
EXP

> <OH Reference>
ATKINSON,R (1989)

> <LogOH>
-12.088842391260012

$$$$
100030
  -INDIGO-08031719142D

  5  4  0  0  0  0  0  0  0  0999 V2000
   -0.8000   -1.3856    0.0000 Cl  0  0  0  0  0  0  0  0  0  0  0  0
    0.0000    0.0000    0.0000 C   0  0  0  0  0  0  0  0  0  0  0  0
    0.8000    1.3856    0.0000 H   0  0  0  0  0  0  0  0  0  0  0  0
   -1.3856    0.8000    0.0000 H   0  0  0  0  0  0  0  0  0  0  0  0
    1.3856   -0.8000    0.0000 H   0  0  0  0  0  0  0  0  0  0  0  0
  1  2  1  0  0  0  0
  2  3  1  0  0  0  0
  2  4  1  0  0  0  0
  2  5  1  0  0  0  0
M  END
> <ChemID>
100030

> <source_casrn>
74-87-3

> <CAS>
74-87-3

> <SMILES>
CCl

> <NAME>
METHYL CHLORIDE

> <preferred_name>
Chloromethane

> <iupac>
chloromethane

> <MPID>
98600

> <dsstox_substance_id>
DTXSID0021541

> <Canonical_QSARr>
CCl

> <InChI_Code_QSARr>
InChI=1S/CH3Cl/c1-2/h1H3

> <InChI Key_QSARr>
NEHMKBQYUWJMIP-UHFFFAOYSA-N

> <OH>
4.359999999999999E-14

> <OH Temperature>
25.0

> <OH Data Type>
EXP

> <OH Reference>
ATKINSON,R (1989)

> <LogOH>
-13.360513510731414

$$$$
100031
  -INDIGO-08031719142D

  5  4  0  0  0  0  0  0  0  0999 V2000
    0.0000    0.0000    0.0000 C   0  0  0  0  0  0  0  0  0  0  0  0
    0.8000    1.3856    0.0000 H   0  0  0  0  0  0  0  0  0  0  0  0
   -1.3856    0.8000    0.0000 H   0  0  0  0  0  0  0  0  0  0  0  0
    1.3856   -0.8000    0.0000 H   0  0  0  0  0  0  0  0  0  0  0  0
   -0.8000   -1.3856    0.0000 I   0  0  0  0  0  0  0  0  0  0  0  0
  1  2  1  0  0  0  0
  1  3  1  0  0  0  0
  1  4  1  0  0  0  0
  1  5  1  0  0  0  0
M  END
> <ChemID>
100031

> <source_casrn>
74-88-4

> <CAS>
74-88-4

> <SMILES>
CI

> <NAME>
METHYL IODIDE

> <preferred_name>
Methyl iodide

> <iupac>
iodomethane

> <MPID>
98601

> <dsstox_substance_id>
DTXSID0024187

> <Canonical_QSARr>
CI

> <InChI_Code_QSARr>
InChI=1S/CH3I/c1-2/h1H3

> <InChI Key_QSARr>
INQOMBQAUSQDDS-UHFFFAOYSA-N

> <OH>
7.199999999999998E-14

> <OH Temperature>
25.0

> <OH Data Type>
EXP

> <OH Reference>
BROWN,AC ET AL. (1990B)

> <LogOH>
-13.142667503568717

$$$$
100033
  -INDIGO-08031719142D

  3  2  0  0  0  0  0  0  0  0999 V2000
   -1.6000    0.0000    0.0000 N   0  0  0  0  0  0  0  0  0  0  0  0
    0.0000    0.0000    0.0000 C   0  0  0  0  0  0  0  0  0  0  0  0
    1.6000    0.0000    0.0000 H   0  0  0  0  0  0  0  0  0  0  0  0
  1  2  3  0  0  0  0
  2  3  1  0  0  0  0
M  END
> <ChemID>
100033

> <source_casrn>
74-90-8

> <CAS>
74-90-8

> <SMILES>
C#N

> <NAME>
HYDROCYANIC ACID

> <preferred_name>
Hydrogen cyanide

> <iupac>
hydrocyanic acid

> <MPID>
98603

> <dsstox_substance_id>
DTXSID9024148

> <Canonical_QSARr>
C#N

> <InChI_Code_QSARr>
InChI=1S/CHN/c1-2/h1H

> <InChI Key_QSARr>
LELOWRISYMNNSU-UHFFFAOYSA-N

> <OH>
3.000000000000001E-14

> <OH Temperature>
25.0

> <OH Data Type>
EXP

> <OH Reference>
ATKINSON,R (1989)

> <LogOH>
-13.522878745280323

$$$$
100034
  -INDIGO-08031719142D

  6  5  0  0  0  0  0  0  0  0999 V2000
    0.0000    0.0000    0.0000 C   0  0  0  0  0  0  0  0  0  0  0  0
    1.3856    0.8000    0.0000 H   0  0  0  0  0  0  0  0  0  0  0  0
    0.0000    1.6000    0.0000 H   0  0  0  0  0  0  0  0  0  0  0  0
    1.3856   -0.8000    0.0000 H   0  0  0  0  0  0  0  0  0  0  0  0
   -1.3856   -0.8000    0.0000 S   0  0  0  0  0  0  0  0  0  0  0  0
   -2.7713    0.0000    0.0000 H   0  0  0  0  0  0  0  0  0  0  0  0
  1  2  1  0  0  0  0
  1  3  1  0  0  0  0
  1  4  1  0  0  0  0
  1  5  1  0  0  0  0
  5  6  1  0  0  0  0
M  END
> <ChemID>
100034

> <source_casrn>
74-93-1

> <CAS>
74-93-1

> <SMILES>
CS

> <NAME>
METHANETHIOL

> <preferred_name>
Methanethiol

> <iupac>
methanethiol

> <MPID>
98604

> <dsstox_substance_id>
DTXSID5026382

> <Canonical_QSARr>
CS

> <InChI_Code_QSARr>
InChI=1S/CH4S/c1-2/h2H,1H3

> <InChI Key_QSARr>
LSDPWZHWYPCBBB-UHFFFAOYSA-N

> <OH>
3.29E-11

> <OH Temperature>
25.0

> <OH Data Type>
EXP

> <OH Reference>
ATKINSON,R (1989)

> <LogOH>
-10.482804102050016

$$$$
100035
  -INDIGO-08031719142D

  5  4  0  0  0  0  0  0  0  0999 V2000
   -0.8000   -1.3856    0.0000 Br  0  0  0  0  0  0  0  0  0  0  0  0
    0.0000    0.0000    0.0000 C   0  0  0  0  0  0  0  0  0  0  0  0
    0.8000    1.3856    0.0000 H   0  0  0  0  0  0  0  0  0  0  0  0
   -1.3856    0.8000    0.0000 H   0  0  0  0  0  0  0  0  0  0  0  0
    1.3856   -0.8000    0.0000 Br  0  0  0  0  0  0  0  0  0  0  0  0
  1  2  1  0  0  0  0
  2  3  1  0  0  0  0
  2  4  1  0  0  0  0
  2  5  1  0  0  0  0
M  END
> <ChemID>
100035

> <source_casrn>
74-95-3

> <CAS>
74-95-3

> <SMILES>
BrCBr

> <NAME>
DIBROMOMETHANE

> <preferred_name>
Dibromomethane

> <iupac>
dibromomethane

> <MPID>
98605

> <dsstox_substance_id>
DTXSID4021557

> <Canonical_QSARr>
BrCBr

> <InChI_Code_QSARr>
InChI=1S/CH2Br2/c2-1-3/h1H2

> <InChI Key_QSARr>
FJBFPHVGVWTDIP-UHFFFAOYSA-N

> <OH>
1.13E-13

> <OH Temperature>
25.0

> <OH Data Type>
EXP

> <OH Reference>
MELLOUKI,A ET AL. (1992)

> <LogOH>
-12.94692155651656

$$$$
100037
  -INDIGO-08031719142D

  5  4  0  0  0  0  0  0  0  0999 V2000
   -0.8000   -1.3856    0.0000 Cl  0  0  0  0  0  0  0  0  0  0  0  0
    0.0000    0.0000    0.0000 C   0  0  0  0  0  0  0  0  0  0  0  0
    0.8000    1.3856    0.0000 H   0  0  0  0  0  0  0  0  0  0  0  0
   -1.3856    0.8000    0.0000 H   0  0  0  0  0  0  0  0  0  0  0  0
    1.3856   -0.8000    0.0000 Br  0  0  0  0  0  0  0  0  0  0  0  0
  1  2  1  0  0  0  0
  2  3  1  0  0  0  0
  2  4  1  0  0  0  0
  2  5  1  0  0  0  0
M  END
> <ChemID>
100037

> <source_casrn>
74-97-5

> <CAS>
74-97-5

> <SMILES>
ClCBr

> <NAME>
CHLOROBROMOMETHANE

> <preferred_name>
Bromochloromethane

> <iupac>
bromo(chloro)methane

> <MPID>
98607

> <dsstox_substance_id>
DTXSID4021503

> <Canonical_QSARr>
ClCBr

> <InChI_Code_QSARr>
InChI=1S/CH2BrCl/c2-1-3/h1H2

> <InChI Key_QSARr>
JPOXNPPZZKNXOV-UHFFFAOYSA-N

> <OH>
8.8E-14

> <OH Temperature>
25.0

> <OH Data Type>
EXP

> <OH Reference>
DEMORE,WB (1996)

> <LogOH>
-13.055517327849838

$$$$
100038
  -INDIGO-08031719142D

 11 10  0  0  0  0  0  0  0  0999 V2000
    0.0000    0.0000    0.0000 C   0  0  0  0  0  0  0  0  0  0  0  0
    0.6123   -1.4782    0.0000 H   0  0  0  0  0  0  0  0  0  0  0  0
   -0.6123   -1.4782    0.0000 H   0  0  0  0  0  0  0  0  0  0  0  0
   -1.3856    0.8000    0.0000 C   0  0  0  0  0  0  0  0  0  0  0  0
   -2.7713    1.6000    0.0000 H   0  0  0  0  0  0  0  0  0  0  0  0
   -2.7713    0.0000    0.0000 H   0  0  0  0  0  0  0  0  0  0  0  0
   -1.3856    2.4000    0.0000 H   0  0  0  0  0  0  0  0  0  0  0  0
    1.3856    0.8000    0.0000 C   0  0  0  0  0  0  0  0  0  0  0  0
    2.7713    1.6000    0.0000 H   0  0  0  0  0  0  0  0  0  0  0  0
    2.7713    0.0000    0.0000 H   0  0  0  0  0  0  0  0  0  0  0  0
    1.3856    2.4000    0.0000 H   0  0  0  0  0  0  0  0  0  0  0  0
  1  2  1  0  0  0  0
  1  3  1  0  0  0  0
  1  4  1  0  0  0  0
  4  5  1  0  0  0  0
  4  6  1  0  0  0  0
  4  7  1  0  0  0  0
  1  8  1  0  0  0  0
  8  9  1  0  0  0  0
  8 10  1  0  0  0  0
  8 11  1  0  0  0  0
M  END
> <ChemID>
100038

> <source_casrn>
74-98-6

> <CAS>
74-98-6

> <SMILES>
CCC

> <NAME>
PROPANE

> <preferred_name>
Propane

> <iupac>
propane

> <MPID>
98608

> <dsstox_substance_id>
DTXSID5026386

> <Canonical_QSARr>
CCC

> <InChI_Code_QSARr>
InChI=1S/C3H8/c1-3-2/h3H2,1-2H3

> <InChI Key_QSARr>
ATUOYWHBWRKTHZ-UHFFFAOYSA-N

> <OH>
1.15E-12

> <OH Temperature>
25.0

> <OH Data Type>
EXP

> <OH Reference>
ATKINSON,R (1989)

> <LogOH>
-11.939302159646392

$$$$
100039
  -INDIGO-08031719142D

  7  6  0  0  0  0  0  0  0  0999 V2000
    3.2000    0.0000    0.0000 C   0  0  0  0  0  0  0  0  0  0  0  0
    4.8000    0.0000    0.0000 H   0  0  0  0  0  0  0  0  0  0  0  0
    1.6000    0.0000    0.0000 C   0  0  0  0  0  0  0  0  0  0  0  0
    0.0000    0.0000    0.0000 C   0  0  0  0  0  0  0  0  0  0  0  0
   -1.6000   -0.0000    0.0000 H   0  0  0  0  0  0  0  0  0  0  0  0
   -0.8000    1.3856    0.0000 H   0  0  0  0  0  0  0  0  0  0  0  0
   -0.8000   -1.3856    0.0000 H   0  0  0  0  0  0  0  0  0  0  0  0
  1  2  1  0  0  0  0
  1  3  3  0  0  0  0
  3  4  1  0  0  0  0
  4  5  1  0  0  0  0
  4  6  1  0  0  0  0
  4  7  1  0  0  0  0
M  END
> <ChemID>
100039

> <source_casrn>
74-99-7

> <CAS>
74-99-7

> <SMILES>
CC#C

> <NAME>
PROPYNE

> <preferred_name>
1-Propyne

> <iupac>
prop-1-yne

> <MPID>
98609

> <dsstox_substance_id>
DTXSID0026387

> <Canonical_QSARr>
CC#C

> <InChI_Code_QSARr>
InChI=1S/C3H4/c1-3-2/h1H,2H3

> <InChI Key_QSARr>
MWWATHDPGQKSAR-UHFFFAOYSA-N

> <OH>
5.9E-12

> <OH Temperature>
25.0

> <OH Data Type>
EXP

> <OH Reference>
ATKINSON,R (1989)

> <LogOH>
-11.229147988357866

$$$$
100041
  -INDIGO-08031719142D

  6  5  0  0  0  0  0  0  0  0999 V2000
   -0.0000    0.0000    0.0000 C   0  0  0  0  0  0  0  0  0  0  0  0
    0.8000    1.3856    0.0000 H   0  0  0  0  0  0  0  0  0  0  0  0
    0.8000   -1.3856    0.0000 H   0  0  0  0  0  0  0  0  0  0  0  0
   -1.6000    0.0000    0.0000 C   0  0  0  0  0  0  0  0  0  0  0  0
   -2.4000    1.3856    0.0000 H   0  0  0  0  0  0  0  0  0  0  0  0
   -2.4000   -1.3856    0.0000 Cl  0  0  0  0  0  0  0  0  0  0  0  0
  1  2  1  0  0  0  0
  1  3  1  0  0  0  0
  1  4  2  0  0  0  0
  4  5  1  0  0  0  0
  4  6  1  0  0  0  0
M  END
> <ChemID>
100041

> <source_casrn>
75-01-4

> <CAS>
75-01-4

> <SMILES>
C=CCl

> <NAME>
VINYLCHLORIDE

> <preferred_name>
Vinyl chloride

> <iupac>
chloroethene

> <MPID>
98611

> <dsstox_substance_id>
DTXSID8021434

> <Canonical_QSARr>
C=CCl

> <InChI_Code_QSARr>
InChI=1S/C2H3Cl/c1-2-3/h2H,1H2

> <InChI Key_QSARr>
BZHJMEDXRYGGRV-UHFFFAOYSA-N

> <OH>
6.959999999999999E-12

> <OH Temperature>
25.0

> <OH Data Type>
EXP

> <OH Reference>
KWOK,ESC & ATKINSON,R (1994)

> <LogOH>
-11.157390760389427

$$$$
100042
  -INDIGO-08031719142D

  6  5  0  0  0  0  0  0  0  0999 V2000
   -0.0000    0.0000    0.0000 C   0  0  0  0  0  0  0  0  0  0  0  0
    0.8000    1.3856    0.0000 H   0  0  0  0  0  0  0  0  0  0  0  0
    0.8000   -1.3856    0.0000 H   0  0  0  0  0  0  0  0  0  0  0  0
   -1.6000    0.0000    0.0000 C   0  0  0  0  0  0  0  0  0  0  0  0
   -2.4000    1.3856    0.0000 H   0  0  0  0  0  0  0  0  0  0  0  0
   -2.4000   -1.3856    0.0000 F   0  0  0  0  0  0  0  0  0  0  0  0
  1  2  1  0  0  0  0
  1  3  1  0  0  0  0
  1  4  2  0  0  0  0
  4  5  1  0  0  0  0
  4  6  1  0  0  0  0
M  END
> <ChemID>
100042

> <source_casrn>
75-02-5

> <CAS>
75-02-5

> <SMILES>
C=CF

> <NAME>
VINYLFLUORIDE

> <preferred_name>
Vinyl fluoride

> <iupac>
fluoroethene

> <MPID>
98612

> <dsstox_substance_id>
DTXSID3021435

> <Canonical_QSARr>
C=CF

> <InChI_Code_QSARr>
InChI=1S/C2H3F/c1-2-3/h2H,1H2

> <InChI Key_QSARr>
XUCNUKMRBVNAPB-UHFFFAOYSA-N

> <OH>
5.56E-12

> <OH Temperature>
25.0

> <OH Data Type>
EXP

> <OH Reference>
ATKINSON,R (1989)

> <LogOH>
-11.25492520841796

$$$$
100043
  -INDIGO-08031719142D

 10  9  0  0  0  0  0  0  0  0999 V2000
    1.3856    0.8000    0.0000 N   0  0  0  0  0  0  0  0  0  0  0  0
    2.7713    0.0000    0.0000 H   0  0  0  0  0  0  0  0  0  0  0  0
    1.3856    2.4000    0.0000 H   0  0  0  0  0  0  0  0  0  0  0  0
    0.0000    0.0000    0.0000 C   0  0  0  0  0  0  0  0  0  0  0  0
   -0.6123   -1.4782    0.0000 H   0  0  0  0  0  0  0  0  0  0  0  0
    0.6123   -1.4782    0.0000 H   0  0  0  0  0  0  0  0  0  0  0  0
   -1.3856    0.8000    0.0000 C   0  0  0  0  0  0  0  0  0  0  0  0
   -2.7713    1.6000    0.0000 H   0  0  0  0  0  0  0  0  0  0  0  0
   -2.7713    0.0000    0.0000 H   0  0  0  0  0  0  0  0  0  0  0  0
   -1.3856    2.4000    0.0000 H   0  0  0  0  0  0  0  0  0  0  0  0
  1  2  1  0  0  0  0
  1  3  1  0  0  0  0
  1  4  1  0  0  0  0
  4  5  1  0  0  0  0
  4  6  1  0  0  0  0
  4  7  1  0  0  0  0
  7  8  1  0  0  0  0
  7  9  1  0  0  0  0
  7 10  1  0  0  0  0
M  END
> <ChemID>
100043

> <source_casrn>
75-04-7

> <CAS>
75-04-7

> <SMILES>
CCN

> <NAME>
ETHYLAMINE

> <preferred_name>
Ethanamine

> <iupac>
ethanamine

> <MPID>
98613

> <dsstox_substance_id>
DTXSID8025678

> <Canonical_QSARr>
CCN

> <InChI_Code_QSARr>
InChI=1S/C2H7N/c1-2-3/h2-3H2,1H3

> <InChI Key_QSARr>
QUSNBJAOOMFDIB-UHFFFAOYSA-N

> <OH>
2.77E-11

> <OH Temperature>
27.0

> <OH Data Type>
EXP

> <OH Reference>
ATKINSON,R (1989)

> <LogOH>
-10.55752023093557

$$$$
100045
  -INDIGO-08031719142D

  7  6  0  0  0  0  0  0  0  0999 V2000
    0.0000    0.0000    0.0000 C   0  0  0  0  0  0  0  0  0  0  0  0
    1.6000    0.0000    0.0000 H   0  0  0  0  0  0  0  0  0  0  0  0
    0.8000    1.3856    0.0000 H   0  0  0  0  0  0  0  0  0  0  0  0
    0.8000   -1.3856    0.0000 H   0  0  0  0  0  0  0  0  0  0  0  0
   -1.6000    0.0000    0.0000 C   0  0  0  0  0  0  0  0  0  0  0  0
   -2.4000    1.3856    0.0000 H   0  0  0  0  0  0  0  0  0  0  0  0
   -2.4000   -1.3856    0.0000 O   0  0  0  0  0  0  0  0  0  0  0  0
  1  2  1  0  0  0  0
  1  3  1  0  0  0  0
  1  4  1  0  0  0  0
  1  5  1  0  0  0  0
  5  6  1  0  0  0  0
  5  7  2  0  0  0  0
M  END
> <ChemID>
100045

> <source_casrn>
75-07-0

> <CAS>
75-07-0

> <SMILES>
CC=O

> <NAME>
ACETALDEHYDE

> <preferred_name>
Acetaldehyde

> <iupac>
acetaldehyde

> <MPID>
98615

> <dsstox_substance_id>
DTXSID5039224

> <Canonical_QSARr>
CC=O

> <InChI_Code_QSARr>
InChI=1S/C2H4O/c1-2-3/h2H,1H3

> <InChI Key_QSARr>
IKHGUXGNUITLKF-UHFFFAOYSA-N

> <OH>
1.58E-11

> <OH Temperature>
25.0

> <OH Data Type>
EXP

> <OH Reference>
ATKINSON,R (1989)

> <LogOH>
-10.801342913045564

$$$$
100046
  -INDIGO-08031719142D

  9  8  0  0  0  0  0  0  0  0999 V2000
    0.0000    0.0000    0.0000 C   0  0  0  0  0  0  0  0  0  0  0  0
    0.2089   -1.5863    0.0000 H   0  0  0  0  0  0  0  0  0  0  0  0
    1.2694   -0.9740    0.0000 H   0  0  0  0  0  0  0  0  0  0  0  0
   -1.6000    0.0000    0.0000 C   0  0  0  0  0  0  0  0  0  0  0  0
   -3.2000    0.0000    0.0000 H   0  0  0  0  0  0  0  0  0  0  0  0
   -2.4000   -1.3856    0.0000 H   0  0  0  0  0  0  0  0  0  0  0  0
   -2.4000    1.3856    0.0000 H   0  0  0  0  0  0  0  0  0  0  0  0
    0.8000    1.3856    0.0000 S   0  0  0  0  0  0  0  0  0  0  0  0
    2.4000    1.3856    0.0000 H   0  0  0  0  0  0  0  0  0  0  0  0
  1  2  1  0  0  0  0
  1  3  1  0  0  0  0
  1  4  1  0  0  0  0
  4  5  1  0  0  0  0
  4  6  1  0  0  0  0
  4  7  1  0  0  0  0
  1  8  1  0  0  0  0
  8  9  1  0  0  0  0
M  END
> <ChemID>
100046

> <source_casrn>
75-08-1

> <CAS>
75-08-1

> <SMILES>
CCS

> <NAME>
ETHYL MERCAPTAN

> <preferred_name>
Ethanethiol

> <iupac>
ethanethiol

> <MPID>
98616

> <dsstox_substance_id>
DTXSID9026394

> <Canonical_QSARr>
CCS

> <InChI_Code_QSARr>
InChI=1S/C2H6S/c1-2-3/h3H,2H2,1H3

> <InChI Key_QSARr>
DNJIEGIFACGWOD-UHFFFAOYSA-N

> <OH>
4.679999999999998E-11

> <OH Temperature>
25.0

> <OH Data Type>
EXP

> <OH Reference>
ATKINSON,R (1989)

> <LogOH>
-10.329754146925897

$$$$
100047
  -INDIGO-08031719142D

  5  4  0  0  0  0  0  0  0  0999 V2000
   -0.8000   -1.3856    0.0000 Cl  0  0  0  0  0  0  0  0  0  0  0  0
    0.0000    0.0000    0.0000 C   0  0  0  0  0  0  0  0  0  0  0  0
    0.8000    1.3856    0.0000 H   0  0  0  0  0  0  0  0  0  0  0  0
   -1.3856    0.8000    0.0000 H   0  0  0  0  0  0  0  0  0  0  0  0
    1.3856   -0.8000    0.0000 Cl  0  0  0  0  0  0  0  0  0  0  0  0
  1  2  1  0  0  0  0
  2  3  1  0  0  0  0
  2  4  1  0  0  0  0
  2  5  1  0  0  0  0
M  END
> <ChemID>
100047

> <source_casrn>
75-09-2

> <CAS>
75-09-2

> <SMILES>
ClCCl

> <NAME>
DICHLOROMETHANE

> <preferred_name>
Dichloromethane

> <iupac>
dichloromethane

> <MPID>
98617

> <dsstox_substance_id>
DTXSID0020868

> <Canonical_QSARr>
ClCCl

> <InChI_Code_QSARr>
InChI=1S/CH2Cl2/c2-1-3/h1H2

> <InChI Key_QSARr>
YMWUJEATGCHHMB-UHFFFAOYSA-N

> <OH>
1.42E-13

> <OH Temperature>
25.0

> <OH Data Type>
EXP

> <OH Reference>
ATKINSON,R (1989)

> <LogOH>
-12.847711655616932

$$$$
100051
  -INDIGO-08031719142D

  9  8  0  0  0  0  0  0  0  0999 V2000
   -0.0000    0.0000    0.0000 C   0  0  0  0  0  0  0  0  0  0  0  0
    1.3856    0.8000    0.0000 H   0  0  0  0  0  0  0  0  0  0  0  0
   -0.0000    1.6000    0.0000 H   0  0  0  0  0  0  0  0  0  0  0  0
    1.3856   -0.8000    0.0000 H   0  0  0  0  0  0  0  0  0  0  0  0
   -1.3856   -0.8000    0.0000 S   0  0  0  0  0  0  0  0  0  0  0  0
   -2.7713    0.0000    0.0000 C   0  0  0  0  0  0  0  0  0  0  0  0
   -4.1569    0.8000    0.0000 H   0  0  0  0  0  0  0  0  0  0  0  0
   -4.1569   -0.8000    0.0000 H   0  0  0  0  0  0  0  0  0  0  0  0
   -2.7713    1.6000    0.0000 H   0  0  0  0  0  0  0  0  0  0  0  0
  1  2  1  0  0  0  0
  1  3  1  0  0  0  0
  1  4  1  0  0  0  0
  1  5  1  0  0  0  0
  5  6  1  0  0  0  0
  6  7  1  0  0  0  0
  6  8  1  0  0  0  0
  6  9  1  0  0  0  0
M  END
> <ChemID>
100051

> <source_casrn>
75-18-3

> <CAS>
75-18-3

> <SMILES>
CSC

> <NAME>
DIMETHYLSULFIDE

> <preferred_name>
Dimethyl sulfide

> <iupac>
dimethyl sulfide

> <MPID>
98619

> <dsstox_substance_id>
DTXSID9026398

> <Canonical_QSARr>
CSC

> <InChI_Code_QSARr>
InChI=1S/C2H6S/c1-3-2/h1-2H3

> <InChI Key_QSARr>
QMMFVYPAHWMCMS-UHFFFAOYSA-N

> <OH>
4.82E-12

> <OH Temperature>
25.0

> <OH Data Type>
EXP

> <OH Reference>
ATKINSON,R (1994)

> <LogOH>
-11.316952961761134

$$$$
100052
  -INDIGO-08031719142D

  9  9  0  0  0  0  0  0  0  0999 V2000
    0.0000   -0.0000    0.0000 C   0  0  0  0  0  0  0  0  0  0  0  0
    1.5035   -0.5472    0.0000 H   0  0  0  0  0  0  0  0  0  0  0  0
    0.2779    1.5757    0.0000 H   0  0  0  0  0  0  0  0  0  0  0  0
   -0.8000   -1.3856    0.0000 C   0  0  0  0  0  0  0  0  0  0  0  0
    0.4257   -2.4141    0.0000 H   0  0  0  0  0  0  0  0  0  0  0  0
   -2.0257   -2.4141    0.0000 H   0  0  0  0  0  0  0  0  0  0  0  0
   -1.6000   -0.0000    0.0000 C   0  0  0  0  0  0  0  0  0  0  0  0
   -3.1035   -0.5472    0.0000 H   0  0  0  0  0  0  0  0  0  0  0  0
   -1.8779    1.5757    0.0000 H   0  0  0  0  0  0  0  0  0  0  0  0
  1  2  1  0  0  0  0
  1  3  1  0  0  0  0
  1  4  1  0  0  0  0
  4  5  1  0  0  0  0
  4  6  1  0  0  0  0
  4  7  1  0  0  0  0
  7  1  1  0  0  0  0
  7  8  1  0  0  0  0
  7  9  1  0  0  0  0
M  END
> <ChemID>
100052

> <source_casrn>
75-19-4

> <CAS>
75-19-4

> <SMILES>
C1CC1

> <NAME>
CYCLOPROPANE

> <preferred_name>
Cyclopropane

> <iupac>
CYCLOPROPANE

> <MPID>
98620

> <dsstox_substance_id>
DTXSID4058786

> <Canonical_QSARr>
C1CC1

> <InChI_Code_QSARr>
InChI=1S/C3H6/c1-2-3-1/h1-3H2

> <InChI Key_QSARr>
LVZWSLJZHVFIQJ-UHFFFAOYSA-N

> <OH>
8.400000000000002E-14

> <OH Temperature>
25.0

> <OH Data Type>
EXP

> <OH Reference>
KWOK,ESC & ATKINSON,R (1994)

> <LogOH>
-13.075720713938129

$$$$
100055
  -INDIGO-08031719142D

 11 10  0  0  0  0  0  0  0  0999 V2000
    1.3856    0.8000    0.0000 C   0  0  0  0  0  0  0  0  0  0  0  0
    2.7713    1.6000    0.0000 H   0  0  0  0  0  0  0  0  0  0  0  0
    2.7713    0.0000    0.0000 H   0  0  0  0  0  0  0  0  0  0  0  0
    1.3856    2.4000    0.0000 H   0  0  0  0  0  0  0  0  0  0  0  0
    0.0000    0.0000    0.0000 C   0  0  0  0  0  0  0  0  0  0  0  0
    0.6123   -1.4782    0.0000 H   0  0  0  0  0  0  0  0  0  0  0  0
   -1.3856    0.8000    0.0000 C   0  0  0  0  0  0  0  0  0  0  0  0
   -2.7713    1.6000    0.0000 H   0  0  0  0  0  0  0  0  0  0  0  0
   -2.7713    0.0000    0.0000 H   0  0  0  0  0  0  0  0  0  0  0  0
   -1.3856    2.4000    0.0000 H   0  0  0  0  0  0  0  0  0  0  0  0
   -0.6123   -1.4782    0.0000 Br  0  0  0  0  0  0  0  0  0  0  0  0
  1  2  1  0  0  0  0
  1  3  1  0  0  0  0
  1  4  1  0  0  0  0
  1  5  1  0  0  0  0
  5  6  1  0  0  0  0
  5  7  1  0  0  0  0
  7  8  1  0  0  0  0
  7  9  1  0  0  0  0
  7 10  1  0  0  0  0
  5 11  1  0  0  0  0
M  END
> <ChemID>
100055

> <source_casrn>
75-26-3

> <CAS>
75-26-3

> <SMILES>
CC(C)Br

> <NAME>
2-BROMOPROPANE

> <preferred_name>
2-Bromopropane

> <iupac>
2-bromopropane

> <MPID>
98622

> <dsstox_substance_id>
DTXSID7030197

> <Canonical_QSARr>
CC(C)Br

> <InChI_Code_QSARr>
InChI=1S/C3H7Br/c1-3(2)4/h3H,1-2H3

> <InChI Key_QSARr>
NAMYKGVDVNBCFQ-UHFFFAOYSA-N

> <OH>
8.800000000000001E-13

> <OH Temperature>
25.0

> <OH Data Type>
EXP

> <OH Reference>
DONAGHY,T ET AL. (1993)

> <LogOH>
-12.055517327849815

$$$$
100056
  -INDIGO-08031719142D

 14 13  0  0  0  0  0  0  0  0999 V2000
    1.6000    0.0000    0.0000 C   0  0  0  0  0  0  0  0  0  0  0  0
    3.2000    0.0000    0.0000 H   0  0  0  0  0  0  0  0  0  0  0  0
    2.4000   -1.3856    0.0000 H   0  0  0  0  0  0  0  0  0  0  0  0
    2.4000    1.3856    0.0000 H   0  0  0  0  0  0  0  0  0  0  0  0
    0.0000    0.0000    0.0000 C   0  0  0  0  0  0  0  0  0  0  0  0
    0.0000   -1.6000    0.0000 H   0  0  0  0  0  0  0  0  0  0  0  0
   -1.6000    0.0000    0.0000 C   0  0  0  0  0  0  0  0  0  0  0  0
   -3.2000    0.0000    0.0000 H   0  0  0  0  0  0  0  0  0  0  0  0
   -2.4000   -1.3856    0.0000 H   0  0  0  0  0  0  0  0  0  0  0  0
   -2.4000    1.3856    0.0000 H   0  0  0  0  0  0  0  0  0  0  0  0
    0.0000    1.6000    0.0000 C   0  0  0  0  0  0  0  0  0  0  0  0
   -0.0000    3.2000    0.0000 H   0  0  0  0  0  0  0  0  0  0  0  0
    1.3856    2.4000    0.0000 H   0  0  0  0  0  0  0  0  0  0  0  0
   -1.3856    2.4000    0.0000 H   0  0  0  0  0  0  0  0  0  0  0  0
  1  2  1  0  0  0  0
  1  3  1  0  0  0  0
  1  4  1  0  0  0  0
  1  5  1  0  0  0  0
  5  6  1  0  0  0  0
  5  7  1  0  0  0  0
  7  8  1  0  0  0  0
  7  9  1  0  0  0  0
  7 10  1  0  0  0  0
  5 11  1  0  0  0  0
 11 12  1  0  0  0  0
 11 13  1  0  0  0  0
 11 14  1  0  0  0  0
M  END
> <ChemID>
100056

> <source_casrn>
75-28-5

> <CAS>
75-28-5

> <SMILES>
CC(C)C

> <NAME>
2-METHYLPROPANE

> <preferred_name>
Isobutane

> <iupac>
2-methylpropane

> <MPID>
98623

> <dsstox_substance_id>
DTXSID1026401

> <Canonical_QSARr>
CC(C)C

> <InChI_Code_QSARr>
InChI=1S/C4H10/c1-4(2)3/h4H,1-3H3

> <InChI Key_QSARr>
NNPPMTNAJDCUHE-UHFFFAOYSA-N

> <OH>
2.339999999999999E-12

> <OH Temperature>
25.0

> <OH Data Type>
EXP

> <OH Reference>
ATKINSON,R (1989)

> <LogOH>
-11.630784142589839

$$$$
100058
  -INDIGO-08031719142D

 12 11  0  0  0  0  0  0  0  0999 V2000
    1.6000    0.0000    0.0000 C   0  0  0  0  0  0  0  0  0  0  0  0
    3.2000    0.0000    0.0000 H   0  0  0  0  0  0  0  0  0  0  0  0
    2.4000   -1.3856    0.0000 H   0  0  0  0  0  0  0  0  0  0  0  0
    2.4000    1.3856    0.0000 H   0  0  0  0  0  0  0  0  0  0  0  0
    0.0000    0.0000    0.0000 C   0  0  0  0  0  0  0  0  0  0  0  0
    0.0000   -1.6000    0.0000 H   0  0  0  0  0  0  0  0  0  0  0  0
   -1.6000    0.0000    0.0000 C   0  0  0  0  0  0  0  0  0  0  0  0
   -3.2000    0.0000    0.0000 H   0  0  0  0  0  0  0  0  0  0  0  0
   -2.4000   -1.3856    0.0000 H   0  0  0  0  0  0  0  0  0  0  0  0
   -2.4000    1.3856    0.0000 H   0  0  0  0  0  0  0  0  0  0  0  0
    0.0000    1.6000    0.0000 S   0  0  0  0  0  0  0  0  0  0  0  0
    1.3856    2.4000    0.0000 H   0  0  0  0  0  0  0  0  0  0  0  0
  1  2  1  0  0  0  0
  1  3  1  0  0  0  0
  1  4  1  0  0  0  0
  1  5  1  0  0  0  0
  5  6  1  0  0  0  0
  5  7  1  0  0  0  0
  7  8  1  0  0  0  0
  7  9  1  0  0  0  0
  7 10  1  0  0  0  0
  5 11  1  0  0  0  0
 11 12  1  0  0  0  0
M  END
> <ChemID>
100058

> <source_casrn>
75-33-2

> <CAS>
75-33-2

> <SMILES>
CC(C)S

> <NAME>
2-PROPANETHIOL

> <preferred_name>
Isopropyl mercaptan

> <iupac>
propane-2-thiol

> <MPID>
98625

> <dsstox_substance_id>
DTXSID1025481

> <Canonical_QSARr>
CC(C)S

> <InChI_Code_QSARr>
InChI=1S/C3H8S/c1-3(2)4/h3-4H,1-2H3

> <InChI Key_QSARr>
KJRCEJOSASVSRA-UHFFFAOYSA-N

> <OH>
4.2E-11

> <OH Temperature>
25.0

> <OH Data Type>
EXP

> <OH Reference>
ATKINSON,R (1989)

> <LogOH>
-10.376750709602106

$$$$
100059
  -INDIGO-08031719142D

  8  7  0  0  0  0  0  0  0  0999 V2000
    0.0000    0.0000    0.0000 C   0  0  0  0  0  0  0  0  0  0  0  0
    1.6000   -0.0000    0.0000 H   0  0  0  0  0  0  0  0  0  0  0  0
    0.8000   -1.3856    0.0000 H   0  0  0  0  0  0  0  0  0  0  0  0
    0.8000    1.3856    0.0000 H   0  0  0  0  0  0  0  0  0  0  0  0
   -1.6000    0.0000    0.0000 C   0  0  0  0  0  0  0  0  0  0  0  0
   -3.2000    0.0000    0.0000 H   0  0  0  0  0  0  0  0  0  0  0  0
   -2.4000   -1.3856    0.0000 Cl  0  0  0  0  0  0  0  0  0  0  0  0
   -2.4000    1.3856    0.0000 Cl  0  0  0  0  0  0  0  0  0  0  0  0
  1  2  1  0  0  0  0
  1  3  1  0  0  0  0
  1  4  1  0  0  0  0
  1  5  1  0  0  0  0
  5  6  1  0  0  0  0
  5  7  1  0  0  0  0
  5  8  1  0  0  0  0
M  END
> <ChemID>
100059

> <source_casrn>
75-34-3

> <CAS>
75-34-3

> <SMILES>
CC(Cl)Cl

> <NAME>
1,1-DICHLOROETHANE

> <preferred_name>
1,1-Dichloroethane

> <iupac>
1,1-dichloroethane

> <MPID>
98626

> <dsstox_substance_id>
DTXSID1020437

> <Canonical_QSARr>
CC(Cl)Cl

> <InChI_Code_QSARr>
InChI=1S/C2H4Cl2/c1-2(3)4/h2H,1H3

> <InChI Key_QSARr>
SCYULBFZEHDVBN-UHFFFAOYSA-N

> <OH>
2.74E-13

> <OH Temperature>
25.0

> <OH Data Type>
EXP

> <OH Reference>
KWOK,ESC & ATKINSON,R (1994)

> <LogOH>
-12.562249437179604

$$$$
100060
  -INDIGO-08031719142D

  6  5  0  0  0  0  0  0  0  0999 V2000
   -0.0000    0.0000    0.0000 C   0  0  0  0  0  0  0  0  0  0  0  0
    0.8000    1.3856    0.0000 H   0  0  0  0  0  0  0  0  0  0  0  0
    0.8000   -1.3856    0.0000 H   0  0  0  0  0  0  0  0  0  0  0  0
   -1.6000    0.0000    0.0000 C   0  0  0  0  0  0  0  0  0  0  0  0
   -2.4000    1.3856    0.0000 Cl  0  0  0  0  0  0  0  0  0  0  0  0
   -2.4000   -1.3856    0.0000 Cl  0  0  0  0  0  0  0  0  0  0  0  0
  1  2  1  0  0  0  0
  1  3  1  0  0  0  0
  1  4  2  0  0  0  0
  4  5  1  0  0  0  0
  4  6  1  0  0  0  0
M  END
> <ChemID>
100060

> <source_casrn>
75-35-4

> <CAS>
75-35-4

> <SMILES>
C=C(Cl)Cl

> <NAME>
1,1-DICHLOROETHENE

> <preferred_name>
1,1-Dichloroethylene

> <iupac>
1,1-dichloroethene

> <MPID>
98627

> <dsstox_substance_id>
DTXSID8021438

> <Canonical_QSARr>
C=C(Cl)Cl

> <InChI_Code_QSARr>
InChI=1S/C2H2Cl2/c1-2(3)4/h1H2

> <InChI Key_QSARr>
LGXVIGDEPROXKC-UHFFFAOYSA-N

> <OH>
1.09E-11

> <OH Temperature>
25.0

> <OH Data Type>
EXP

> <OH Reference>
KWOK,ESC & ATKINSON,R (1994)

> <LogOH>
-10.962573502059396

$$$$
100062
  -INDIGO-08031719142D

  8  7  0  0  0  0  0  0  0  0999 V2000
    0.0000    0.0000    0.0000 C   0  0  0  0  0  0  0  0  0  0  0  0
    1.6000   -0.0000    0.0000 H   0  0  0  0  0  0  0  0  0  0  0  0
   -1.6000    0.0000    0.0000 C   0  0  0  0  0  0  0  0  0  0  0  0
   -3.2000    0.0000    0.0000 H   0  0  0  0  0  0  0  0  0  0  0  0
   -2.4000   -1.3856    0.0000 H   0  0  0  0  0  0  0  0  0  0  0  0
   -2.4000    1.3856    0.0000 H   0  0  0  0  0  0  0  0  0  0  0  0
    0.8000   -1.3856    0.0000 F   0  0  0  0  0  0  0  0  0  0  0  0
    0.8000    1.3856    0.0000 F   0  0  0  0  0  0  0  0  0  0  0  0
  1  2  1  0  0  0  0
  1  3  1  0  0  0  0
  3  4  1  0  0  0  0
  3  5  1  0  0  0  0
  3  6  1  0  0  0  0
  1  7  1  0  0  0  0
  1  8  1  0  0  0  0
M  END
> <ChemID>
100062

> <source_casrn>
75-37-6

> <CAS>
75-37-6

> <SMILES>
CC(F)F

> <NAME>
1,1-DIFLUOROETHANE

> <preferred_name>
1,1-Difluoroethane

> <iupac>
1,1-difluoroethane

> <MPID>
98629

> <dsstox_substance_id>
DTXSID0024050

> <Canonical_QSARr>
CC(F)F

> <InChI_Code_QSARr>
InChI=1S/C2H4F2/c1-2(3)4/h2H,1H3

> <InChI Key_QSARr>
NPNPZTNLOVBDOC-UHFFFAOYSA-N

> <OH>
3.4E-14

> <OH Temperature>
25.0

> <OH Data Type>
EXP

> <OH Reference>
ATKINSON,R (1989)

> <LogOH>
-13.468521082957734

$$$$
100063
  -INDIGO-08031719142D

  6  5  0  0  0  0  0  0  0  0999 V2000
   -0.0000    0.0000    0.0000 C   0  0  0  0  0  0  0  0  0  0  0  0
    0.8000    1.3856    0.0000 H   0  0  0  0  0  0  0  0  0  0  0  0
    0.8000   -1.3856    0.0000 H   0  0  0  0  0  0  0  0  0  0  0  0
   -1.6000    0.0000    0.0000 C   0  0  0  0  0  0  0  0  0  0  0  0
   -2.4000    1.3856    0.0000 F   0  0  0  0  0  0  0  0  0  0  0  0
   -2.4000   -1.3856    0.0000 F   0  0  0  0  0  0  0  0  0  0  0  0
  1  2  1  0  0  0  0
  1  3  1  0  0  0  0
  1  4  2  0  0  0  0
  4  5  1  0  0  0  0
  4  6  1  0  0  0  0
M  END
> <ChemID>
100063

> <source_casrn>
75-38-7

> <CAS>
75-38-7

> <SMILES>
C=C(F)F

> <NAME>
1,1-DIFLUOROETHENE

> <preferred_name>
Vinylidene fluoride

> <iupac>
1,1-difluoroethene

> <MPID>
98630

> <dsstox_substance_id>
DTXSID3021439

> <Canonical_QSARr>
C=C(F)F

> <InChI_Code_QSARr>
InChI=1S/C2H2F2/c1-2(3)4/h1H2

> <InChI Key_QSARr>
BQCIDUSAKPWEOX-UHFFFAOYSA-N

> <OH>
2.1E-12

> <OH Temperature>
23.0

> <OH Data Type>
EXP

> <OH Reference>
HOWARD,CJ (1976)

> <LogOH>
-11.677780705266093

$$$$
100064
  -INDIGO-08031719142D

  5  4  0  0  0  0  0  0  0  0999 V2000
    0.0000    0.0000    0.0000 C   0  0  0  0  0  0  0  0  0  0  0  0
    0.8000    1.3856    0.0000 H   0  0  0  0  0  0  0  0  0  0  0  0
   -1.3856    0.8000    0.0000 Cl  0  0  0  0  0  0  0  0  0  0  0  0
    1.3856   -0.8000    0.0000 F   0  0  0  0  0  0  0  0  0  0  0  0
   -0.8000   -1.3856    0.0000 Cl  0  0  0  0  0  0  0  0  0  0  0  0
  1  2  1  0  0  0  0
  1  3  1  0  0  0  0
  1  4  1  0  0  0  0
  1  5  1  0  0  0  0
M  END
> <ChemID>
100064

> <source_casrn>
75-43-4

> <CAS>
75-43-4

> <SMILES>
FC(Cl)Cl

> <NAME>
DICHLOROFLUOROMETHANE

> <preferred_name>
Dichlorofluoromethane

> <iupac>
dichloro(fluoro)methane

> <MPID>
98631

> <dsstox_substance_id>
DTXSID7052498

> <Canonical_QSARr>
FC(Cl)Cl

> <InChI_Code_QSARr>
InChI=1S/CHCl2F/c2-1(3)4/h1H

> <InChI Key_QSARr>
UMNKXPULIDJLSU-UHFFFAOYSA-N

> <OH>
3.03E-14

> <OH Temperature>
25.0

> <OH Data Type>
EXP

> <OH Reference>
ATKINSON,R (1989)

> <LogOH>
-13.51855737149771

$$$$
100066
  -INDIGO-08031719142D

  5  4  0  0  0  0  0  0  0  0999 V2000
   -0.8000   -1.3856    0.0000 F   0  0  0  0  0  0  0  0  0  0  0  0
    0.0000    0.0000    0.0000 C   0  0  0  0  0  0  0  0  0  0  0  0
    0.8000    1.3856    0.0000 H   0  0  0  0  0  0  0  0  0  0  0  0
   -1.3856    0.8000    0.0000 F   0  0  0  0  0  0  0  0  0  0  0  0
    1.3856   -0.8000    0.0000 Cl  0  0  0  0  0  0  0  0  0  0  0  0
  1  2  1  0  0  0  0
  2  3  1  0  0  0  0
  2  4  1  0  0  0  0
  2  5  1  0  0  0  0
M  END
> <ChemID>
100066

> <source_casrn>
75-45-6

> <CAS>
75-45-6

> <SMILES>
FC(F)Cl

> <NAME>
CHLORODIFLUOROMETHANE

> <preferred_name>
Chlorodifluoromethane

> <iupac>
chloro(difluoro)methane

> <MPID>
98633

> <dsstox_substance_id>
DTXSID6020301

> <Canonical_QSARr>
FC(F)Cl

> <InChI_Code_QSARr>
InChI=1S/CHClF2/c2-1(3)4/h1H

> <InChI Key_QSARr>
VOPWNXZWBYDODV-UHFFFAOYSA-N

> <OH>
4.679999999999998E-15

> <OH Temperature>
25.0

> <OH Data Type>
EXP

> <OH Reference>
ATKINSON,R (1989)

> <LogOH>
-14.32975414692586

$$$$
100067
  -INDIGO-08031719142D

  5  4  0  0  0  0  0  0  0  0999 V2000
    0.0000    0.0000    0.0000 C   0  0  0  0  0  0  0  0  0  0  0  0
    0.8000    1.3856    0.0000 H   0  0  0  0  0  0  0  0  0  0  0  0
   -1.3856    0.8000    0.0000 F   0  0  0  0  0  0  0  0  0  0  0  0
    1.3856   -0.8000    0.0000 F   0  0  0  0  0  0  0  0  0  0  0  0
   -0.8000   -1.3856    0.0000 F   0  0  0  0  0  0  0  0  0  0  0  0
  1  2  1  0  0  0  0
  1  3  1  0  0  0  0
  1  4  1  0  0  0  0
  1  5  1  0  0  0  0
M  END
> <ChemID>
100067

> <source_casrn>
75-46-7

> <CAS>
75-46-7

> <SMILES>
FC(F)F

> <NAME>
TRIFLUOROMETHANE

> <preferred_name>
Trifluoromethane

> <iupac>
trifluoromethane

> <MPID>
98634

> <dsstox_substance_id>
DTXSID0026410

> <Canonical_QSARr>
FC(F)F

> <InChI_Code_QSARr>
InChI=1S/CHF3/c2-1(3)4/h1H

> <InChI Key_QSARr>
XPDWGBQVDMORPB-UHFFFAOYSA-N

> <OH>
3.1E-16

> <OH Temperature>
25.0

> <OH Data Type>
EXP

> <OH Reference>
KWOK,ESC & ATKINSON,R (1994)

> <LogOH>
-15.508638306165713

$$$$
100070
  -INDIGO-08031719142D

  7  6  0  0  0  0  0  0  0  0999 V2000
    0.0000    0.0000    0.0000 C   0  0  0  0  0  0  0  0  0  0  0  0
    1.6000    0.0000    0.0000 H   0  0  0  0  0  0  0  0  0  0  0  0
    0.8000    1.3856    0.0000 H   0  0  0  0  0  0  0  0  0  0  0  0
    0.8000   -1.3856    0.0000 H   0  0  0  0  0  0  0  0  0  0  0  0
   -1.6000    0.0000    0.0000 N   0  0  0  0  0  0  0  0  0  0  0  0
   -2.4000    1.3856    0.0000 O   0  0  0  0  0  0  0  0  0  0  0  0
   -2.4000   -1.3856    0.0000 O   0  0  0  0  0  0  0  0  0  0  0  0
  1  2  1  0  0  0  0
  1  3  1  0  0  0  0
  1  4  1  0  0  0  0
  1  5  1  0  0  0  0
  5  6  2  0  0  0  0
  5  7  1  0  0  0  0
M  CHG  2   5   1   7  -1
M  END
> <ChemID>
100070

> <source_casrn>
75-52-5

> <CAS>
75-52-5

> <SMILES>
C[N+]([O-])=O

> <NAME>
NITROMETHANE

> <preferred_name>
Nitromethane

> <iupac>
nitromethane

> <MPID>
98636

> <dsstox_substance_id>
DTXSID2020977

> <Canonical_QSARr>
C[N+]([O-])=O

> <InChI_Code_QSARr>
InChI=1S/CH3NO2/c1-2(3)4/h1H3

> <InChI Key_QSARr>
LYGJENNIWJXYER-UHFFFAOYSA-N

> <OH>
1.3E-13

> <OH Temperature>
25.0

> <OH Data Type>
EXP

> <OH Reference>
KWOK,ESC & ATKINSON,R (1994)

> <LogOH>
-12.886056647693161

$$$$
100071
  -INDIGO-08031719142D

 10 10  0  0  0  0  0  0  0  0999 V2000
    1.5035   -0.5473    0.0000 C   0  0  0  0  0  0  0  0  0  0  0  0
    3.0070   -1.0945    0.0000 H   0  0  0  0  0  0  0  0  0  0  0  0
    2.7292    0.4812    0.0000 H   0  0  0  0  0  0  0  0  0  0  0  0
    1.7814   -2.1229    0.0000 H   0  0  0  0  0  0  0  0  0  0  0  0
    0.0000    0.0000    0.0000 C   0  0  0  0  0  0  0  0  0  0  0  0
    0.2779    1.5757    0.0000 H   0  0  0  0  0  0  0  0  0  0  0  0
   -1.6000    0.0000    0.0000 C   0  0  0  0  0  0  0  0  0  0  0  0
   -1.8779    1.5757    0.0000 H   0  0  0  0  0  0  0  0  0  0  0  0
   -3.1035   -0.5473    0.0000 H   0  0  0  0  0  0  0  0  0  0  0  0
   -0.8000   -1.3856    0.0000 O   0  0  0  0  0  0  0  0  0  0  0  0
  1  2  1  0  0  0  0
  1  3  1  0  0  0  0
  1  4  1  0  0  0  0
  1  5  1  0  0  0  0
  5  6  1  0  0  0  0
  5  7  1  0  0  0  0
  7  8  1  0  0  0  0
  7  9  1  0  0  0  0
  7 10  1  0  0  0  0
 10  5  1  0  0  0  0
M  END
> <ChemID>
100071

> <source_casrn>
75-56-9

> <CAS>
75-56-9

> <SMILES>
CC1CO1

> <NAME>
PROPYLENE OXIDE

> <preferred_name>
1,2-Propylene oxide

> <iupac>
2-methyloxirane

> <MPID>
98637

> <dsstox_substance_id>
DTXSID5021207

> <Canonical_QSARr>
CC1CO1

> <InChI_Code_QSARr>
InChI=1S/C3H6O/c1-3-2-4-3/h3H,2H2,1H3

> <InChI Key_QSARr>
GOOHAUXETOMSMM-UHFFFAOYSA-N

> <OH>
5.2E-13

> <OH Temperature>
25.0

> <OH Data Type>
EXP

> <OH Reference>
ATKINSON,R (1989)

> <LogOH>
-12.283996656365193

$$$$
100072
  -INDIGO-08031719142D

  5  4  0  0  0  0  0  0  0  0999 V2000
    0.0000    0.0000    0.0000 C   0  0  0  0  0  0  0  0  0  0  0  0
    0.8000    1.3856    0.0000 F   0  0  0  0  0  0  0  0  0  0  0  0
   -1.3856    0.8000    0.0000 F   0  0  0  0  0  0  0  0  0  0  0  0
    1.3856   -0.8000    0.0000 Br  0  0  0  0  0  0  0  0  0  0  0  0
   -0.8000   -1.3856    0.0000 Br  0  0  0  0  0  0  0  0  0  0  0  0
  1  2  1  0  0  0  0
  1  3  1  0  0  0  0
  1  4  1  0  0  0  0
  1  5  1  0  0  0  0
M  END
> <ChemID>
100072

> <source_casrn>
75-61-6

> <CAS>
75-61-6

> <SMILES>
FC(F)(Br)Br

> <NAME>
DIBROMODIFLUOROMETHANE

> <preferred_name>
Dibromodifluoromethane

> <iupac>
dibromo-difluoromethane

> <MPID>
98638

> <dsstox_substance_id>
DTXSID9058789

> <Canonical_QSARr>
FC(F)(Br)Br

> <InChI_Code_QSARr>
InChI=1S/CBr2F2/c2-1(3,4)5

> <InChI Key_QSARr>
AZSZCFSOHXEJQE-UHFFFAOYSA-N

> <OH>
5.9E-16

> <OH Temperature>
24.0

> <OH Data Type>
EXP

> <OH Reference>
ATKINSON,R (1994);<5.9E-16

> <LogOH>
-15.229147988357873

$$$$
100074
  -INDIGO-08031719142D

 16 15  0  0  0  0  0  0  0  0999 V2000
    0.0000    0.0000    0.0000 C   0  0  0  0  0  0  0  0  0  0  0  0
    0.8000    1.3856    0.0000 C   0  0  0  0  0  0  0  0  0  0  0  0
    1.6000    2.7713    0.0000 H   0  0  0  0  0  0  0  0  0  0  0  0
    2.4000    1.3856    0.0000 H   0  0  0  0  0  0  0  0  0  0  0  0
    0.0000    2.7713    0.0000 H   0  0  0  0  0  0  0  0  0  0  0  0
   -1.3856    0.8000    0.0000 C   0  0  0  0  0  0  0  0  0  0  0  0
   -2.7713    1.6000    0.0000 H   0  0  0  0  0  0  0  0  0  0  0  0
   -2.7713    0.0000    0.0000 H   0  0  0  0  0  0  0  0  0  0  0  0
   -1.3856    2.4000    0.0000 H   0  0  0  0  0  0  0  0  0  0  0  0
   -0.8000   -1.3856    0.0000 C   0  0  0  0  0  0  0  0  0  0  0  0
   -1.6000   -2.7713    0.0000 H   0  0  0  0  0  0  0  0  0  0  0  0
    0.0000   -2.7713    0.0000 H   0  0  0  0  0  0  0  0  0  0  0  0
   -2.4000   -1.3856    0.0000 H   0  0  0  0  0  0  0  0  0  0  0  0
    1.3856   -0.8000    0.0000 N   0  0  0  0  0  0  0  0  0  0  0  0
    1.3856   -2.4000    0.0000 H   0  0  0  0  0  0  0  0  0  0  0  0
    2.7713    0.0000    0.0000 H   0  0  0  0  0  0  0  0  0  0  0  0
  1  2  1  0  0  0  0
  2  3  1  0  0  0  0
  2  4  1  0  0  0  0
  2  5  1  0  0  0  0
  1  6  1  0  0  0  0
  6  7  1  0  0  0  0
  6  8  1  0  0  0  0
  6  9  1  0  0  0  0
  1 10  1  0  0  0  0
 10 11  1  0  0  0  0
 10 12  1  0  0  0  0
 10 13  1  0  0  0  0
  1 14  1  0  0  0  0
 14 15  1  0  0  0  0
 14 16  1  0  0  0  0
M  END
> <ChemID>
100074

> <source_casrn>
75-64-9

> <CAS>
75-64-9

> <SMILES>
CC(C)(C)N

> <NAME>
T-BUTYLAMINE

> <preferred_name>
tert-Butylamine

> <iupac>
2-methylpropan-2-amine

> <MPID>
98640

> <dsstox_substance_id>
DTXSID5024681

> <Canonical_QSARr>
CC(C)(C)N

> <InChI_Code_QSARr>
InChI=1S/C4H11N/c1-4(2,3)5/h5H2,1-3H3

> <InChI Key_QSARr>
YBRBMKDOPFTVDT-UHFFFAOYSA-N

> <OH>
1.18E-11

> <OH Temperature>
25.0

> <OH Data Type>
EXP

> <OH Reference>
KOCH,R ET AL. (1996)

> <LogOH>
-10.928117992693862

$$$$
100075
  -INDIGO-08031719142D

 15 14  0  0  0  0  0  0  0  0999 V2000
    0.0000    0.0000    0.0000 C   0  0  0  0  0  0  0  0  0  0  0  0
    0.8000    1.3856    0.0000 C   0  0  0  0  0  0  0  0  0  0  0  0
    1.6000    2.7713    0.0000 H   0  0  0  0  0  0  0  0  0  0  0  0
    2.4000    1.3856    0.0000 H   0  0  0  0  0  0  0  0  0  0  0  0
    0.0000    2.7713    0.0000 H   0  0  0  0  0  0  0  0  0  0  0  0
   -1.3856    0.8000    0.0000 C   0  0  0  0  0  0  0  0  0  0  0  0
   -2.7713    1.6000    0.0000 H   0  0  0  0  0  0  0  0  0  0  0  0
   -2.7713    0.0000    0.0000 H   0  0  0  0  0  0  0  0  0  0  0  0
   -1.3856    2.4000    0.0000 H   0  0  0  0  0  0  0  0  0  0  0  0
   -0.8000   -1.3856    0.0000 C   0  0  0  0  0  0  0  0  0  0  0  0
   -1.6000   -2.7713    0.0000 H   0  0  0  0  0  0  0  0  0  0  0  0
    0.0000   -2.7713    0.0000 H   0  0  0  0  0  0  0  0  0  0  0  0
   -2.4000   -1.3856    0.0000 H   0  0  0  0  0  0  0  0  0  0  0  0
    1.3856   -0.8000    0.0000 O   0  0  0  0  0  0  0  0  0  0  0  0
    1.3856   -2.4000    0.0000 H   0  0  0  0  0  0  0  0  0  0  0  0
  1  2  1  0  0  0  0
  2  3  1  0  0  0  0
  2  4  1  0  0  0  0
  2  5  1  0  0  0  0
  1  6  1  0  0  0  0
  6  7  1  0  0  0  0
  6  8  1  0  0  0  0
  6  9  1  0  0  0  0
  1 10  1  0  0  0  0
 10 11  1  0  0  0  0
 10 12  1  0  0  0  0
 10 13  1  0  0  0  0
  1 14  1  0  0  0  0
 14 15  1  0  0  0  0
M  END
> <ChemID>
100075

> <source_casrn>
75-65-0

> <CAS>
75-65-0

> <SMILES>
CC(C)(C)O

> <NAME>
T-BUTANOL

> <preferred_name>
tert-Butyl alcohol

> <iupac>
2-methylpropan-2-ol

> <MPID>
98641

> <dsstox_substance_id>
DTXSID8020204

> <Canonical_QSARr>
CC(C)(C)O

> <InChI_Code_QSARr>
InChI=1S/C4H10O/c1-4(2,3)5/h5H,1-3H3

> <InChI Key_QSARr>
DKGAVHZHDRPRBM-UHFFFAOYSA-N

> <OH>
1.12E-12

> <OH Temperature>
25.0

> <OH Data Type>
EXP

> <OH Reference>
ATKINSON,R (1989)

> <LogOH>
-11.950781977329799

$$$$
100076
  -INDIGO-08031719142D

 15 14  0  0  0  0  0  0  0  0999 V2000
    0.8000   -1.3856    0.0000 C   0  0  0  0  0  0  0  0  0  0  0  0
    1.6000   -2.7713    0.0000 H   0  0  0  0  0  0  0  0  0  0  0  0
    0.0000   -2.7713    0.0000 H   0  0  0  0  0  0  0  0  0  0  0  0
    2.4000   -1.3856    0.0000 H   0  0  0  0  0  0  0  0  0  0  0  0
    0.0000    0.0000    0.0000 C   0  0  0  0  0  0  0  0  0  0  0  0
   -0.8000    1.3856    0.0000 C   0  0  0  0  0  0  0  0  0  0  0  0
   -1.6000    2.7713    0.0000 H   0  0  0  0  0  0  0  0  0  0  0  0
   -2.4000    1.3856    0.0000 H   0  0  0  0  0  0  0  0  0  0  0  0
    0.0000    2.7713    0.0000 H   0  0  0  0  0  0  0  0  0  0  0  0
   -1.3856   -0.8000    0.0000 S   0  0  0  0  0  0  0  0  0  0  0  0
   -1.3856   -2.4000    0.0000 H   0  0  0  0  0  0  0  0  0  0  0  0
    1.3856    0.8000    0.0000 C   0  0  0  0  0  0  0  0  0  0  0  0
    2.7713    1.6000    0.0000 H   0  0  0  0  0  0  0  0  0  0  0  0
    2.7713    0.0000    0.0000 H   0  0  0  0  0  0  0  0  0  0  0  0
    1.3856    2.4000    0.0000 H   0  0  0  0  0  0  0  0  0  0  0  0
  1  2  1  0  0  0  0
  1  3  1  0  0  0  0
  1  4  1  0  0  0  0
  1  5  1  0  0  0  0
  5  6  1  0  0  0  0
  6  7  1  0  0  0  0
  6  8  1  0  0  0  0
  6  9  1  0  0  0  0
  5 10  1  0  0  0  0
 10 11  1  0  0  0  0
  5 12  1  0  0  0  0
 12 13  1  0  0  0  0
 12 14  1  0  0  0  0
 12 15  1  0  0  0  0
M  END
> <ChemID>
100076

> <source_casrn>
75-66-1

> <CAS>
75-66-1

> <SMILES>
CC(C)(C)S

> <NAME>
2-METHYL-2-PROPANETHIOL

> <preferred_name>
2-Methyl-2-propanethiol

> <iupac>
2-methylpropane-2-thiol

> <MPID>
98642

> <dsstox_substance_id>
DTXSID0026418

> <Canonical_QSARr>
CC(C)(C)S

> <InChI_Code_QSARr>
InChI=1S/C4H10S/c1-4(2,3)5/h5H,1-3H3

> <InChI Key_QSARr>
WMXCDAVJEZZYLT-UHFFFAOYSA-N

> <OH>
3.31E-11

> <OH Temperature>
25.0

> <OH Data Type>
EXP

> <OH Reference>
ATKINSON,R (1989)

> <LogOH>
-10.480172006224267

$$$$
100078
  -INDIGO-08031719142D

  5  4  0  0  0  0  0  0  0  0999 V2000
   -0.8000   -1.3856    0.0000 F   0  0  0  0  0  0  0  0  0  0  0  0
    0.0000    0.0000    0.0000 C   0  0  0  0  0  0  0  0  0  0  0  0
    0.8000    1.3856    0.0000 Cl  0  0  0  0  0  0  0  0  0  0  0  0
   -1.3856    0.8000    0.0000 Cl  0  0  0  0  0  0  0  0  0  0  0  0
    1.3856   -0.8000    0.0000 Cl  0  0  0  0  0  0  0  0  0  0  0  0
  1  2  1  0  0  0  0
  2  3  1  0  0  0  0
  2  4  1  0  0  0  0
  2  5  1  0  0  0  0
M  END
> <ChemID>
100078

> <source_casrn>
75-69-4

> <CAS>
75-69-4

> <SMILES>
FC(Cl)(Cl)Cl

> <NAME>
TRICHLOROFLUOROMETHANE

> <preferred_name>
Trichlorofluoromethane

> <iupac>
trichloro(fluoro)methane

> <MPID>
98644

> <dsstox_substance_id>
DTXSID5021384

> <Canonical_QSARr>
FC(Cl)(Cl)Cl

> <InChI_Code_QSARr>
InChI=1S/CCl3F/c2-1(3,4)5

> <InChI Key_QSARr>
CYRMSUTZVYGINF-UHFFFAOYSA-N

> <OH>
5.0E-16

> <OH Temperature>
25.0

> <OH Data Type>
EXP

> <OH Reference>
ATKINSON,R (1994);<5E-16

> <LogOH>
-15.301029995663967

$$$$
100079
  -INDIGO-08031719142D

  5  4  0  0  0  0  0  0  0  0999 V2000
   -0.8000   -1.3856    0.0000 F   0  0  0  0  0  0  0  0  0  0  0  0
    0.0000    0.0000    0.0000 C   0  0  0  0  0  0  0  0  0  0  0  0
    0.8000    1.3856    0.0000 F   0  0  0  0  0  0  0  0  0  0  0  0
   -1.3856    0.8000    0.0000 Cl  0  0  0  0  0  0  0  0  0  0  0  0
    1.3856   -0.8000    0.0000 Cl  0  0  0  0  0  0  0  0  0  0  0  0
  1  2  1  0  0  0  0
  2  3  1  0  0  0  0
  2  4  1  0  0  0  0
  2  5  1  0  0  0  0
M  END
> <ChemID>
100079

> <source_casrn>
75-71-8

> <CAS>
75-71-8

> <SMILES>
FC(F)(Cl)Cl

> <NAME>
DICHLORODIFLUOROMETHANE

> <preferred_name>
Dichlorodifluoromethane

> <iupac>
dichloro(difluoro)methane

> <MPID>
98645

> <dsstox_substance_id>
DTXSID6020436

> <Canonical_QSARr>
FC(F)(Cl)Cl

> <InChI_Code_QSARr>
InChI=1S/CCl2F2/c2-1(3,4)5

> <InChI Key_QSARr>
PXBRQCKWGAHEHS-UHFFFAOYSA-N

> <OH>
4.0E-16

> <OH Temperature>
25.0

> <OH Data Type>
EXP

> <OH Reference>
ATKINSON,R (1989);<4E-16

> <LogOH>
-15.397940008672018

$$$$
100080
  -INDIGO-08031719142D

  5  4  0  0  0  0  0  0  0  0999 V2000
    0.0000    0.0000    0.0000 C   0  0  0  0  0  0  0  0  0  0  0  0
    0.8000    1.3856    0.0000 F   0  0  0  0  0  0  0  0  0  0  0  0
   -1.3856    0.8000    0.0000 F   0  0  0  0  0  0  0  0  0  0  0  0
    1.3856   -0.8000    0.0000 F   0  0  0  0  0  0  0  0  0  0  0  0
   -0.8000   -1.3856    0.0000 Cl  0  0  0  0  0  0  0  0  0  0  0  0
  1  2  1  0  0  0  0
  1  3  1  0  0  0  0
  1  4  1  0  0  0  0
  1  5  1  0  0  0  0
M  END
> <ChemID>
100080

> <source_casrn>
75-72-9

> <CAS>
75-72-9

> <SMILES>
FC(F)(F)Cl

> <NAME>
CHLOROTRIFLUOROMETHANE

> <preferred_name>
Chlorotrifluoromethane

> <iupac>
chloro(trifluoro)methane

> <MPID>
98646

> <dsstox_substance_id>
DTXSID4052500

> <Canonical_QSARr>
FC(F)(F)Cl

> <InChI_Code_QSARr>
InChI=1S/CClF3/c2-1(3,4)5

> <InChI Key_QSARr>
AFYPFACVUDMOHA-UHFFFAOYSA-N

> <OH>
6.999999999999999E-16

> <OH Temperature>
25.0

> <OH Data Type>
EXP

> <OH Reference>
ATKINSON,R (1989);<7E-16

> <LogOH>
-15.154901959985732

$$$$
100083
  -INDIGO-08031719142D

 17 16  0  0  0  0  0  0  0  0999 V2000
    0.0000    0.0000    0.0000 Si  0  0  0  0  0  0  0  0  0  0  0  0
    0.8000    1.3856    0.0000 C   0  0  0  0  0  0  0  0  0  0  0  0
    1.6000    2.7713    0.0000 H   0  0  0  0  0  0  0  0  0  0  0  0
    2.4000    1.3856    0.0000 H   0  0  0  0  0  0  0  0  0  0  0  0
    0.0000    2.7713    0.0000 H   0  0  0  0  0  0  0  0  0  0  0  0
   -1.3856    0.8000    0.0000 C   0  0  0  0  0  0  0  0  0  0  0  0
   -2.7713    1.6000    0.0000 H   0  0  0  0  0  0  0  0  0  0  0  0
   -2.7713    0.0000    0.0000 H   0  0  0  0  0  0  0  0  0  0  0  0
   -1.3856    2.4000    0.0000 H   0  0  0  0  0  0  0  0  0  0  0  0
    1.3856   -0.8000    0.0000 C   0  0  0  0  0  0  0  0  0  0  0  0
    2.7713   -1.6000    0.0000 H   0  0  0  0  0  0  0  0  0  0  0  0
    1.3856   -2.4000    0.0000 H   0  0  0  0  0  0  0  0  0  0  0  0
    2.7713    0.0000    0.0000 H   0  0  0  0  0  0  0  0  0  0  0  0
   -0.8000   -1.3856    0.0000 C   0  0  0  0  0  0  0  0  0  0  0  0
   -1.6000   -2.7713    0.0000 H   0  0  0  0  0  0  0  0  0  0  0  0
    0.0000   -2.7713    0.0000 H   0  0  0  0  0  0  0  0  0  0  0  0
   -2.4000   -1.3856    0.0000 H   0  0  0  0  0  0  0  0  0  0  0  0
  1  2  1  0  0  0  0
  2  3  1  0  0  0  0
  2  4  1  0  0  0  0
  2  5  1  0  0  0  0
  1  6  1  0  0  0  0
  6  7  1  0  0  0  0
  6  8  1  0  0  0  0
  6  9  1  0  0  0  0
  1 10  1  0  0  0  0
 10 11  1  0  0  0  0
 10 12  1  0  0  0  0
 10 13  1  0  0  0  0
  1 14  1  0  0  0  0
 14 15  1  0  0  0  0
 14 16  1  0  0  0  0
 14 17  1  0  0  0  0
M  END
> <ChemID>
100083

> <source_casrn>
75-76-3

> <CAS>
75-76-3

> <SMILES>
C[Si](C)(C)C

> <NAME>
TETRAMETHYLSILANE

> <preferred_name>
Tetramethylsilane

> <iupac>
tetramethylsilane

> <MPID>
98648

> <dsstox_substance_id>
DTXSID9026423

> <Canonical_QSARr>
C[Si](C)(C)C

> <InChI_Code_QSARr>
InChI=1S/C4H12Si/c1-5(2,3)4/h1-4H3

> <InChI Key_QSARr>
CZDYPVPMEAXLPK-UHFFFAOYSA-N

> <OH>
1.0E-12

> <OH Temperature>
24.0

> <OH Data Type>
EXP

> <OH Reference>
ATKINSON,R (1991)

> <LogOH>
-11.999999999999979

$$$$
100084
  -INDIGO-08031719142D

 20 19  0  0  0  0  0  0  0  0999 V2000
    2.7713    0.0000    0.0000 C   0  0  0  0  0  0  0  0  0  0  0  0
    4.1569   -0.8000    0.0000 H   0  0  0  0  0  0  0  0  0  0  0  0
    4.1569    0.8000    0.0000 H   0  0  0  0  0  0  0  0  0  0  0  0
    2.7713   -1.6000    0.0000 H   0  0  0  0  0  0  0  0  0  0  0  0
    1.3856   -0.8000    0.0000 C   0  0  0  0  0  0  0  0  0  0  0  0
    1.9980   -2.2782    0.0000 H   0  0  0  0  0  0  0  0  0  0  0  0
    0.7733   -2.2782    0.0000 H   0  0  0  0  0  0  0  0  0  0  0  0
    0.0000    0.0000    0.0000 C   0  0  0  0  0  0  0  0  0  0  0  0
   -1.3856    0.8000    0.0000 C   0  0  0  0  0  0  0  0  0  0  0  0
   -2.7713    1.6000    0.0000 H   0  0  0  0  0  0  0  0  0  0  0  0
   -2.7713    0.0000    0.0000 H   0  0  0  0  0  0  0  0  0  0  0  0
   -1.3856    2.4000    0.0000 H   0  0  0  0  0  0  0  0  0  0  0  0
    0.8000    1.3856    0.0000 C   0  0  0  0  0  0  0  0  0  0  0  0
    1.6000    2.7713    0.0000 H   0  0  0  0  0  0  0  0  0  0  0  0
    0.0000    2.7713    0.0000 H   0  0  0  0  0  0  0  0  0  0  0  0
    2.4000    1.3856    0.0000 H   0  0  0  0  0  0  0  0  0  0  0  0
   -0.8000   -1.3857    0.0000 C   0  0  0  0  0  0  0  0  0  0  0  0
   -1.6000   -2.7713    0.0000 H   0  0  0  0  0  0  0  0  0  0  0  0
   -0.2528   -2.8891    0.0000 H   0  0  0  0  0  0  0  0  0  0  0  0
   -2.4000   -1.3857    0.0000 H   0  0  0  0  0  0  0  0  0  0  0  0
  1  2  1  0  0  0  0
  1  3  1  0  0  0  0
  1  4  1  0  0  0  0
  1  5  1  0  0  0  0
  5  6  1  0  0  0  0
  5  7  1  0  0  0  0
  5  8  1  0  0  0  0
  8  9  1  0  0  0  0
  9 10  1  0  0  0  0
  9 11  1  0  0  0  0
  9 12  1  0  0  0  0
  8 13  1  0  0  0  0
 13 14  1  0  0  0  0
 13 15  1  0  0  0  0
 13 16  1  0  0  0  0
  8 17  1  0  0  0  0
 17 18  1  0  0  0  0
 17 19  1  0  0  0  0
 17 20  1  0  0  0  0
M  END
> <ChemID>
100084

> <source_casrn>
75-83-2

> <CAS>
75-83-2

> <SMILES>
CCC(C)(C)C

> <NAME>
2,2-DIMETHYLBUTANE

> <preferred_name>
2,2-Dimethylbutane

> <iupac>
2,2-dimethylbutane

> <MPID>
98649

> <dsstox_substance_id>
DTXSID4025111

> <Canonical_QSARr>
CCC(C)(C)C

> <InChI_Code_QSARr>
InChI=1S/C6H14/c1-5-6(2,3)4/h5H2,1-4H3

> <InChI Key_QSARr>
HNRMPXKDFBEGFZ-UHFFFAOYSA-N

> <OH>
2.32E-12

> <OH Temperature>
25.0

> <OH Data Type>
EXP

> <OH Reference>
ATKINSON,R (1989)

> <LogOH>
-11.634512015109086

$$$$
100085
  -INDIGO-08031719142D

 18 17  0  0  0  0  0  0  0  0999 V2000
    0.0000    0.0000    0.0000 C   0  0  0  0  0  0  0  0  0  0  0  0
    1.3856   -0.8000    0.0000 C   0  0  0  0  0  0  0  0  0  0  0  0
    1.9980   -2.2782    0.0000 H   0  0  0  0  0  0  0  0  0  0  0  0
    0.7733   -2.2782    0.0000 H   0  0  0  0  0  0  0  0  0  0  0  0
    2.7713    0.0000    0.0000 O   0  0  0  0  0  0  0  0  0  0  0  0
    4.1569   -0.8000    0.0000 H   0  0  0  0  0  0  0  0  0  0  0  0
   -1.3856    0.8000    0.0000 C   0  0  0  0  0  0  0  0  0  0  0  0
   -2.7713    1.6000    0.0000 H   0  0  0  0  0  0  0  0  0  0  0  0
   -2.7713    0.0000    0.0000 H   0  0  0  0  0  0  0  0  0  0  0  0
   -1.3856    2.4000    0.0000 H   0  0  0  0  0  0  0  0  0  0  0  0
    0.8000    1.3856    0.0000 C   0  0  0  0  0  0  0  0  0  0  0  0
    1.6000    2.7713    0.0000 H   0  0  0  0  0  0  0  0  0  0  0  0
    2.4000    1.3856    0.0000 H   0  0  0  0  0  0  0  0  0  0  0  0
    0.0000    2.7713    0.0000 H   0  0  0  0  0  0  0  0  0  0  0  0
   -0.8000   -1.3857    0.0000 C   0  0  0  0  0  0  0  0  0  0  0  0
   -1.6000   -2.7713    0.0000 H   0  0  0  0  0  0  0  0  0  0  0  0
   -0.2528   -2.8891    0.0000 H   0  0  0  0  0  0  0  0  0  0  0  0
   -2.4000   -1.3857    0.0000 H   0  0  0  0  0  0  0  0  0  0  0  0
  1  2  1  0  0  0  0
  2  3  1  0  0  0  0
  2  4  1  0  0  0  0
  2  5  1  0  0  0  0
  5  6  1  0  0  0  0
  1  7  1  0  0  0  0
  7  8  1  0  0  0  0
  7  9  1  0  0  0  0
  7 10  1  0  0  0  0
  1 11  1  0  0  0  0
 11 12  1  0  0  0  0
 11 13  1  0  0  0  0
 11 14  1  0  0  0  0
  1 15  1  0  0  0  0
 15 16  1  0  0  0  0
 15 17  1  0  0  0  0
 15 18  1  0  0  0  0
M  END
> <ChemID>
100085

> <source_casrn>
75-84-3

> <CAS>
75-84-3

> <SMILES>
CC(C)(C)CO

> <NAME>
2,2-DIMETHYL-1-PROPANOL

> <preferred_name>
2,2-Dimethylpropanol

> <iupac>
2,2-dimethylpropan-1-ol

> <MPID>
98650

> <dsstox_substance_id>
DTXSID9052501

> <Canonical_QSARr>
CC(C)(C)CO

> <InChI_Code_QSARr>
InChI=1S/C5H12O/c1-5(2,3)4-6/h6H,4H2,1-3H3

> <InChI Key_QSARr>
KPSSIOMAKSHJJG-UHFFFAOYSA-N

> <OH>
5.530000000000001E-12

> <OH Temperature>
25.0

> <OH Data Type>
EXP

> <OH Reference>
KWOK,ESC & ATKINSON,R (1994)

> <LogOH>
-11.257274868695298

$$$$
100087
  -INDIGO-08031719142D

  8  7  0  0  0  0  0  0  0  0999 V2000
    0.0000    0.0000    0.0000 C   0  0  0  0  0  0  0  0  0  0  0  0
    1.6000    0.0000    0.0000 C   0  0  0  0  0  0  0  0  0  0  0  0
    3.2000    0.0000    0.0000 H   0  0  0  0  0  0  0  0  0  0  0  0
    2.4000   -1.3856    0.0000 H   0  0  0  0  0  0  0  0  0  0  0  0
    2.4000    1.3856    0.0000 Cl  0  0  0  0  0  0  0  0  0  0  0  0
   -1.6000   -0.0000    0.0000 F   0  0  0  0  0  0  0  0  0  0  0  0
   -0.8000   -1.3856    0.0000 F   0  0  0  0  0  0  0  0  0  0  0  0
   -0.8000    1.3856    0.0000 F   0  0  0  0  0  0  0  0  0  0  0  0
  1  2  1  0  0  0  0
  2  3  1  0  0  0  0
  2  4  1  0  0  0  0
  2  5  1  0  0  0  0
  1  6  1  0  0  0  0
  1  7  1  0  0  0  0
  1  8  1  0  0  0  0
M  END
> <ChemID>
100087

> <source_casrn>
75-88-7

> <CAS>
75-88-7

> <SMILES>
FC(F)(F)CCl

> <NAME>
1,1,1-TRIFLUORO-2-CHLOROETHANE

> <preferred_name>
2-Chloro-1,1,1-trifluoroethane

> <iupac>
2-chloro-1,1,1-trifluoroethane

> <MPID>
98652

> <dsstox_substance_id>
DTXSID5020289

> <Canonical_QSARr>
FC(F)(F)CCl

> <InChI_Code_QSARr>
InChI=1S/C2H2ClF3/c3-1-2(4,5)6/h1H2

> <InChI Key_QSARr>
CYXIKYKBLDZZNW-UHFFFAOYSA-N

> <OH>
1.62E-14

> <OH Temperature>
25.0

> <OH Data Type>
EXP

> <OH Reference>
ATKINSON,R (1989)

> <LogOH>
-13.790484985457347

$$$$
100088
  -INDIGO-08031719142D

  9  8  0  0  0  0  0  0  0  0999 V2000
    1.6000    0.0000    0.0000 C   0  0  0  0  0  0  0  0  0  0  0  0
    3.2000    0.0000    0.0000 F   0  0  0  0  0  0  0  0  0  0  0  0
    2.4000   -1.3856    0.0000 F   0  0  0  0  0  0  0  0  0  0  0  0
    2.4000    1.3856    0.0000 F   0  0  0  0  0  0  0  0  0  0  0  0
   -0.0000    0.0000    0.0000 C   0  0  0  0  0  0  0  0  0  0  0  0
   -0.2089   -1.5863    0.0000 H   0  0  0  0  0  0  0  0  0  0  0  0
   -1.2694   -0.9740    0.0000 H   0  0  0  0  0  0  0  0  0  0  0  0
   -0.8000    1.3856    0.0000 O   0  0  0  0  0  0  0  0  0  0  0  0
   -2.4000    1.3856    0.0000 H   0  0  0  0  0  0  0  0  0  0  0  0
  1  2  1  0  0  0  0
  1  3  1  0  0  0  0
  1  4  1  0  0  0  0
  1  5  1  0  0  0  0
  5  6  1  0  0  0  0
  5  7  1  0  0  0  0
  5  8  1  0  0  0  0
  8  9  1  0  0  0  0
M  END
> <ChemID>
100088

> <source_casrn>
75-89-8

> <CAS>
75-89-8

> <SMILES>
OCC(F)(F)F

> <NAME>
2,2,2-TRIFLUOROETHANOL

> <preferred_name>
2,2,2-Trifluoroethanol

> <iupac>
2,2,2-trifluoroethanol

> <MPID>
98653

> <dsstox_substance_id>
DTXSID0021751

> <Canonical_QSARr>
OCC(F)(F)F

> <InChI_Code_QSARr>
InChI=1S/C2H3F3O/c3-2(4,5)1-6/h6H,1H2

> <InChI Key_QSARr>
RHQDFWAXVIIEBN-UHFFFAOYSA-N

> <OH>
9.549999999999997E-14

> <OH Temperature>
25.0

> <OH Data Type>
EXP

> <OH Reference>
ATKINSON,R (1989)

> <LogOH>
-13.019996628416251

$$$$
100089
  -INDIGO-08031719142D

  7  6  0  0  0  0  0  0  0  0999 V2000
    1.6000    0.0000    0.0000 C   0  0  0  0  0  0  0  0  0  0  0  0
    2.4000    1.3856    0.0000 H   0  0  0  0  0  0  0  0  0  0  0  0
    0.0000    0.0000    0.0000 C   0  0  0  0  0  0  0  0  0  0  0  0
   -1.6000    0.0000    0.0000 F   0  0  0  0  0  0  0  0  0  0  0  0
   -0.8000    1.3856    0.0000 F   0  0  0  0  0  0  0  0  0  0  0  0
   -0.8000   -1.3856    0.0000 F   0  0  0  0  0  0  0  0  0  0  0  0
    2.4000   -1.3856    0.0000 O   0  0  0  0  0  0  0  0  0  0  0  0
  1  2  1  0  0  0  0
  1  3  1  0  0  0  0
  3  4  1  0  0  0  0
  3  5  1  0  0  0  0
  3  6  1  0  0  0  0
  1  7  2  0  0  0  0
M  END
> <ChemID>
100089

> <source_casrn>
75-90-1

> <CAS>
75-90-1

> <SMILES>
O=CC(F)(F)F

> <NAME>
Trifluoroacetaldehyde

> <preferred_name>
Acetaldehyde, trifluoro-

> <iupac>
2,2,2-trifluoroacetaldehyde

> <MPID>
98654

> <dsstox_substance_id>
DTXSID3058791

> <Canonical_QSARr>
O=CC(F)(F)F

> <InChI_Code_QSARr>
InChI=1S/C2HF3O/c3-2(4,5)1-6/h1H

> <InChI Key_QSARr>
JVTSHOJDBRTPHD-UHFFFAOYSA-N

> <OH>
6.0E-13

> <OH Temperature>
25.0

> <OH Data Type>
EXP

> <OH Reference>
SCOLLARD,DJ ET AL. (1993)

> <LogOH>
-12.221848749616338

$$$$
100091
  -INDIGO-08031719142D

 19 18  0  0  0  0  0  0  0  0999 V2000
    2.4000   -1.3856    0.0000 C   0  0  0  0  0  0  0  0  0  0  0  0
    3.2000   -2.7713    0.0000 H   0  0  0  0  0  0  0  0  0  0  0  0
    4.0000   -1.3856    0.0000 H   0  0  0  0  0  0  0  0  0  0  0  0
    1.6000   -2.7713    0.0000 H   0  0  0  0  0  0  0  0  0  0  0  0
    0.8000   -1.3856    0.0000 C   0  0  0  0  0  0  0  0  0  0  0  0
   -0.0001   -2.7713    0.0000 O   0  0  0  0  0  0  0  0  0  0  0  0
    0.0001    0.0000    0.0000 C   0  0  0  0  0  0  0  0  0  0  0  0
   -0.8000    1.3856    0.0000 C   0  0  0  0  0  0  0  0  0  0  0  0
   -1.6000    2.7713    0.0000 H   0  0  0  0  0  0  0  0  0  0  0  0
   -2.4000    1.3856    0.0000 H   0  0  0  0  0  0  0  0  0  0  0  0
    0.0001    2.7713    0.0000 H   0  0  0  0  0  0  0  0  0  0  0  0
    1.3856    0.8000    0.0000 C   0  0  0  0  0  0  0  0  0  0  0  0
    2.7713    1.6000    0.0000 H   0  0  0  0  0  0  0  0  0  0  0  0
    1.3856    2.4000    0.0000 H   0  0  0  0  0  0  0  0  0  0  0  0
    2.7713    0.0000    0.0000 H   0  0  0  0  0  0  0  0  0  0  0  0
   -1.3856   -0.8000    0.0000 C   0  0  0  0  0  0  0  0  0  0  0  0
   -2.7713   -1.6000    0.0000 H   0  0  0  0  0  0  0  0  0  0  0  0
   -1.3856   -2.4000    0.0000 H   0  0  0  0  0  0  0  0  0  0  0  0
   -2.7713    0.0000    0.0000 H   0  0  0  0  0  0  0  0  0  0  0  0
  1  2  1  0  0  0  0
  1  3  1  0  0  0  0
  1  4  1  0  0  0  0
  1  5  1  0  0  0  0
  5  6  2  0  0  0  0
  5  7  1  0  0  0  0
  7  8  1  0  0  0  0
  8  9  1  0  0  0  0
  8 10  1  0  0  0  0
  8 11  1  0  0  0  0
  7 12  1  0  0  0  0
 12 13  1  0  0  0  0
 12 14  1  0  0  0  0
 12 15  1  0  0  0  0
  7 16  1  0  0  0  0
 16 17  1  0  0  0  0
 16 18  1  0  0  0  0
 16 19  1  0  0  0  0
M  END
> <ChemID>
100091

> <source_casrn>
75-97-8

> <CAS>
75-97-8

> <SMILES>
CC(=O)C(C)(C)C

> <NAME>
3,3-DIMETHYL-2-BUTANONE

> <preferred_name>
3,3-Dimethyl-2-butanone

> <iupac>
3,3-dimethylbutan-2-one

> <MPID>
98656

> <dsstox_substance_id>
DTXSID5021752

> <Canonical_QSARr>
CC(=O)C(C)(C)C

> <InChI_Code_QSARr>
InChI=1S/C6H12O/c1-5(7)6(2,3)4/h1-4H3

> <InChI Key_QSARr>
PJGSXYOJTGTZAV-UHFFFAOYSA-N

> <OH>
1.21E-12

> <OH Temperature>
25.0

> <OH Data Type>
EXP

> <OH Reference>
ATKINSON,R (1989)

> <LogOH>
-11.91721462968355

$$$$
100092
  -INDIGO-08031719142D

 34 35  0  0  0  0  0  0  0  0999 V2000
   -0.0000    0.0000    0.0000 C   0  0  0  0  0  0  0  0  0  0  0  0
    1.5767    0.2722    0.0000 C   0  0  0  0  0  0  0  0  0  0  0  0
    2.4380   -0.2558    0.0000 H   0  0  0  0  0  0  0  0  0  0  0  0
    2.8085    1.2933    0.0000 O   0  0  0  0  0  0  0  0  0  0  0  0
    4.3088    0.7372    0.0000 C   0  0  0  0  0  0  0  0  0  0  0  0
    4.5772   -0.8401    0.0000 O   0  0  0  0  0  0  0  0  0  0  0  0
    5.5404    1.7583    0.0000 C   0  0  0  0  0  0  0  0  0  0  0  0
    6.7722    2.7795    0.0000 H   0  0  0  0  0  0  0  0  0  0  0  0
    7.0407    1.2022    0.0000 H   0  0  0  0  0  0  0  0  0  0  0  0
    5.2719    3.3356    0.0000 H   0  0  0  0  0  0  0  0  0  0  0  0
    0.3465    1.1467    0.0000 C   0  0  0  0  0  0  0  0  0  0  0  0
   -0.1911    2.6536    0.0000 H   0  0  0  0  0  0  0  0  0  0  0  0
    1.6224    2.1121    0.0000 H   0  0  0  0  0  0  0  0  0  0  0  0
   -1.3606    1.0822    0.0000 C   0  0  0  0  0  0  0  0  0  0  0  0
   -2.9503    1.2640    0.0000 H   0  0  0  0  0  0  0  0  0  0  0  0
   -1.7739    2.5465    0.0000 C   0  0  0  0  0  0  0  0  0  0  0  0
   -3.3588    2.7657    0.0000 C   0  0  0  0  0  0  0  0  0  0  0  0
   -3.9616    4.2479    0.0000 H   0  0  0  0  0  0  0  0  0  0  0  0
   -4.9438    2.9848    0.0000 H   0  0  0  0  0  0  0  0  0  0  0  0
   -2.3766    4.0287    0.0000 H   0  0  0  0  0  0  0  0  0  0  0  0
   -0.9378    3.9107    0.0000 C   0  0  0  0  0  0  0  0  0  0  0  0
   -0.1017    5.2748    0.0000 H   0  0  0  0  0  0  0  0  0  0  0  0
   -1.7011    5.3169    0.0000 H   0  0  0  0  0  0  0  0  0  0  0  0
    0.6616    3.8686    0.0000 H   0  0  0  0  0  0  0  0  0  0  0  0
   -2.1363   -0.3280    0.0000 C   0  0  0  0  0  0  0  0  0  0  0  0
   -2.9818   -1.6864    0.0000 H   0  0  0  0  0  0  0  0  0  0  0  0
   -3.5170    0.4806    0.0000 H   0  0  0  0  0  0  0  0  0  0  0  0
   -0.7643   -1.2339    0.0000 C   0  0  0  0  0  0  0  0  0  0  0  0
    0.2135   -2.5004    0.0000 H   0  0  0  0  0  0  0  0  0  0  0  0
   -1.6329   -2.5776    0.0000 H   0  0  0  0  0  0  0  0  0  0  0  0
    1.1116   -1.1507    0.0000 C   0  0  0  0  0  0  0  0  0  0  0  0
    2.2233   -2.3015    0.0000 H   0  0  0  0  0  0  0  0  0  0  0  0
    1.2235   -2.7468    0.0000 H   0  0  0  0  0  0  0  0  0  0  0  0
    2.1214   -1.1778    0.0000 H   0  0  0  0  0  0  0  0  0  0  0  0
  1  2  1  0  0  0  0
  2  3  1  0  0  0  0
  2  4  1  0  0  0  0
  4  5  1  0  0  0  0
  5  6  2  0  0  0  0
  5  7  1  0  0  0  0
  7  8  1  0  0  0  0
  7  9  1  0  0  0  0
  7 10  1  0  0  0  0
  2 11  1  0  0  0  0
 11 12  1  0  0  0  0
 11 13  1  0  0  0  0
 11 14  1  0  0  0  0
 14 15  1  0  0  0  0
 14 16  1  0  0  0  0
 16  1  1  0  0  0  0
 16 17  1  0  0  0  0
 17 18  1  0  0  0  0
 17 19  1  0  0  0  0
 17 20  1  0  0  0  0
 16 21  1  0  0  0  0
 21 22  1  0  0  0  0
 21 23  1  0  0  0  0
 21 24  1  0  0  0  0
 14 25  1  0  0  0  0
 25 26  1  0  0  0  0
 25 27  1  0  0  0  0
 25 28  1  0  0  0  0
 28  1  1  0  0  0  0
 28 29  1  0  0  0  0
 28 30  1  0  0  0  0
  1 31  1  0  0  0  0
 31 32  1  0  0  0  0
 31 33  1  0  0  0  0
 31 34  1  0  0  0  0
M  END
> <ChemID>
100092

> <source_casrn>
76-49-3

> <CAS>
76-49-3

> <SMILES>
CC1(C)C2C[C@@H](OC(C)=O)C1(C)CC2

> <NAME>
BORNYL ACETATE

> <preferred_name>
Bornyl acetate

> <iupac>
(2R)-1,7,7-trimethylbicyclo[2.2.1]hept-2-yl acetate

> <MPID>
98657

> <dsstox_substance_id>
DTXSID7041675

> <Canonical_QSARr>
CC1(C)C2CC(OC(C)=O)C1(C)CC2

> <InChI_Code_QSARr>
InChI=1S/C12H20O2/c1-8(13)14-10-7-9-5-6-12(10,4)11(9,2)3/h9-10H,5-7H2,1-4H3

> <InChI Key_QSARr>
KGEKLUUHTZCSIP-UHFFFAOYSA-N

> <OH>
1.39E-11

> <OH Temperature>
25.0

> <OH Data Type>
EXP

> <OH Reference>
COEUR,C ET AL. (1998)

> <LogOH>
-10.856985199745903

$$$$
100093
  -INDIGO-08031719142D

 19 18  0  0  0  0  0  0  0  0999 V2000
    0.8001   -1.3856    0.0000 C   0  0  0  0  0  0  0  0  0  0  0  0
    1.6000   -2.7713    0.0000 H   0  0  0  0  0  0  0  0  0  0  0  0
   -0.0001   -2.7713    0.0000 H   0  0  0  0  0  0  0  0  0  0  0  0
    2.4000   -1.3856    0.0000 H   0  0  0  0  0  0  0  0  0  0  0  0
   -0.0001    0.0000    0.0000 C   0  0  0  0  0  0  0  0  0  0  0  0
   -0.8000    1.3856    0.0000 C   0  0  0  0  0  0  0  0  0  0  0  0
   -1.6000    2.7713    0.0000 H   0  0  0  0  0  0  0  0  0  0  0  0
   -2.4000    1.3856    0.0000 H   0  0  0  0  0  0  0  0  0  0  0  0
   -0.0001    2.7713    0.0000 H   0  0  0  0  0  0  0  0  0  0  0  0
    1.3856    0.8000    0.0000 O   0  0  0  0  0  0  0  0  0  0  0  0
    2.7713    0.0000    0.0000 C   0  0  0  0  0  0  0  0  0  0  0  0
    4.1569    0.8000    0.0000 H   0  0  0  0  0  0  0  0  0  0  0  0
    4.1569   -0.8000    0.0000 H   0  0  0  0  0  0  0  0  0  0  0  0
    2.7713    1.6000    0.0000 H   0  0  0  0  0  0  0  0  0  0  0  0
   -1.3856   -0.8000    0.0000 O   0  0  0  0  0  0  0  0  0  0  0  0
   -2.7713    0.0000    0.0000 C   0  0  0  0  0  0  0  0  0  0  0  0
   -4.1569   -0.8000    0.0000 H   0  0  0  0  0  0  0  0  0  0  0  0
   -4.1569    0.8000    0.0000 H   0  0  0  0  0  0  0  0  0  0  0  0
   -2.7712   -1.6000    0.0000 H   0  0  0  0  0  0  0  0  0  0  0  0
  1  2  1  0  0  0  0
  1  3  1  0  0  0  0
  1  4  1  0  0  0  0
  1  5  1  0  0  0  0
  5  6  1  0  0  0  0
  6  7  1  0  0  0  0
  6  8  1  0  0  0  0
  6  9  1  0  0  0  0
  5 10  1  0  0  0  0
 10 11  1  0  0  0  0
 11 12  1  0  0  0  0
 11 13  1  0  0  0  0
 11 14  1  0  0  0  0
  5 15  1  0  0  0  0
 15 16  1  0  0  0  0
 16 17  1  0  0  0  0
 16 18  1  0  0  0  0
 16 19  1  0  0  0  0
M  END
> <ChemID>
100093

> <source_casrn>
77-76-9

> <CAS>
77-76-9

> <SMILES>
CC(C)(OC)OC

> <NAME>
2,2-DIMETHOXYPROPANE

> <preferred_name>
2,2-Dimethoxypropane

> <iupac>
2,2-dimethoxypropane

> <MPID>
98658

> <dsstox_substance_id>
DTXSID7026441

> <Canonical_QSARr>
CC(C)(OC)OC

> <InChI_Code_QSARr>
InChI=1S/C5H12O2/c1-5(2,6-3)7-4/h1-4H3

> <InChI Key_QSARr>
HEWZVZIVELJPQZ-UHFFFAOYSA-N

> <OH>
3.919999999999998E-12

> <OH Temperature>
25.0

> <OH Data Type>
EXP

> <OH Reference>
ATKINSON,R (1989)

> <LogOH>
-11.406713932979551

$$$$
100096
  -INDIGO-08031719142D

 26 25  0  0  0  0  0  0  0  0999 V2000
    0.8001   -1.3856    0.0000 O   0  0  0  0  0  0  0  0  0  0  0  0
    0.0001    0.0000    0.0000 P   0  0  0  0  0  0  0  0  0  0  0  0
    1.6001    0.0000    0.0000 O   0  0  0  0  0  0  0  0  0  0  0  0
    2.4000   -1.3856    0.0000 C   0  0  0  0  0  0  0  0  0  0  0  0
    1.1306   -2.3596    0.0000 H   0  0  0  0  0  0  0  0  0  0  0  0
    2.1912   -2.9720    0.0000 H   0  0  0  0  0  0  0  0  0  0  0  0
    4.0000   -1.3856    0.0000 C   0  0  0  0  0  0  0  0  0  0  0  0
    5.6000   -1.3856    0.0000 H   0  0  0  0  0  0  0  0  0  0  0  0
    4.8000   -2.7712    0.0000 H   0  0  0  0  0  0  0  0  0  0  0  0
    4.8000    0.0000    0.0000 H   0  0  0  0  0  0  0  0  0  0  0  0
    0.8001    1.3857    0.0000 O   0  0  0  0  0  0  0  0  0  0  0  0
    0.0001    2.7713    0.0000 C   0  0  0  0  0  0  0  0  0  0  0  0
   -1.4782    3.3836    0.0000 H   0  0  0  0  0  0  0  0  0  0  0  0
   -1.4782    2.1590    0.0000 H   0  0  0  0  0  0  0  0  0  0  0  0
    0.8001    4.1569    0.0000 C   0  0  0  0  0  0  0  0  0  0  0  0
    1.6001    5.5426    0.0000 H   0  0  0  0  0  0  0  0  0  0  0  0
    0.0001    5.5426    0.0000 H   0  0  0  0  0  0  0  0  0  0  0  0
    2.4000    4.1569    0.0000 H   0  0  0  0  0  0  0  0  0  0  0  0
   -1.6001    0.0000    0.0000 O   0  0  0  0  0  0  0  0  0  0  0  0
   -2.4000   -1.3856    0.0000 C   0  0  0  0  0  0  0  0  0  0  0  0
   -2.1912   -2.9720    0.0000 H   0  0  0  0  0  0  0  0  0  0  0  0
   -1.1306   -2.3596    0.0000 H   0  0  0  0  0  0  0  0  0  0  0  0
   -4.0000   -1.3856    0.0000 C   0  0  0  0  0  0  0  0  0  0  0  0
   -5.6000   -1.3856    0.0000 H   0  0  0  0  0  0  0  0  0  0  0  0
   -4.8000   -2.7712    0.0000 H   0  0  0  0  0  0  0  0  0  0  0  0
   -4.8000    0.0000    0.0000 H   0  0  0  0  0  0  0  0  0  0  0  0
  1  2  2  0  0  0  0
  2  3  1  0  0  0  0
  3  4  1  0  0  0  0
  4  5  1  0  0  0  0
  4  6  1  0  0  0  0
  4  7  1  0  0  0  0
  7  8  1  0  0  0  0
  7  9  1  0  0  0  0
  7 10  1  0  0  0  0
  2 11  1  0  0  0  0
 11 12  1  0  0  0  0
 12 13  1  0  0  0  0
 12 14  1  0  0  0  0
 12 15  1  0  0  0  0
 15 16  1  0  0  0  0
 15 17  1  0  0  0  0
 15 18  1  0  0  0  0
  2 19  1  0  0  0  0
 19 20  1  0  0  0  0
 20 21  1  0  0  0  0
 20 22  1  0  0  0  0
 20 23  1  0  0  0  0
 23 24  1  0  0  0  0
 23 25  1  0  0  0  0
 23 26  1  0  0  0  0
M  END
> <ChemID>
100096

> <source_casrn>
78-40-0

> <CAS>
78-40-0

> <SMILES>
CCOP(=O)(OCC)OCC

> <NAME>
TRIETHYL PHOSPHATE

> <preferred_name>
Triethyl phosphate

> <iupac>
triethyl phosphate

> <MPID>
98660

> <dsstox_substance_id>
DTXSID8026228

> <Canonical_QSARr>
CCOP(=O)(OCC)OCC

> <InChI_Code_QSARr>
InChI=1S/C6H15O4P/c1-4-8-11(7,9-5-2)10-6-3/h4-6H2,1-3H3

> <InChI Key_QSARr>
DQWPFSLDHJDLRL-UHFFFAOYSA-N

> <OH>
5.530000000000001E-11

> <OH Temperature>
25.0

> <OH Data Type>
EXP

> <OH Reference>
KWOK,ESC & ATKINSON,R (1994)

> <LogOH>
-10.257274868695319

$$$$
100097
  -INDIGO-08031719142D

 29 28  0  0  0  0  0  0  0  0999 V2000
   -0.7999   -1.3857    0.0000 O   0  0  0  0  0  0  0  0  0  0  0  0
   -0.0000   -2.7713    0.0000 H   0  0  0  0  0  0  0  0  0  0  0  0
   -0.0000   -0.0001    0.0000 C   0  0  0  0  0  0  0  0  0  0  0  0
    0.8000    1.3857    0.0000 C   0  0  0  0  0  0  0  0  0  0  0  0
    2.4000    1.3857    0.0000 H   0  0  0  0  0  0  0  0  0  0  0  0
    0.2528    2.8892    0.0000 C   0  0  0  0  0  0  0  0  0  0  0  0
    1.2813    4.1148    0.0000 H   0  0  0  0  0  0  0  0  0  0  0  0
   -1.3230    3.1670    0.0000 H   0  0  0  0  0  0  0  0  0  0  0  0
   -1.3857    0.8000    0.0000 C   0  0  0  0  0  0  0  0  0  0  0  0
   -0.7734    2.2782    0.0000 H   0  0  0  0  0  0  0  0  0  0  0  0
   -1.9979    2.2782    0.0000 H   0  0  0  0  0  0  0  0  0  0  0  0
   -2.7712   -0.0001    0.0000 C   0  0  0  0  0  0  0  0  0  0  0  0
   -3.3835   -1.4782    0.0000 H   0  0  0  0  0  0  0  0  0  0  0  0
   -2.1590   -1.4782    0.0000 H   0  0  0  0  0  0  0  0  0  0  0  0
   -4.1569    0.8000    0.0000 C   0  0  0  0  0  0  0  0  0  0  0  0
   -4.1569    2.4000    0.0000 H   0  0  0  0  0  0  0  0  0  0  0  0
   -5.5425   -0.0001    0.0000 C   0  0  0  0  0  0  0  0  0  0  0  0
   -6.9282    0.8000    0.0000 C   0  0  0  0  0  0  0  0  0  0  0  0
   -8.3138    1.6000    0.0000 H   0  0  0  0  0  0  0  0  0  0  0  0
   -8.3138   -0.0001    0.0000 H   0  0  0  0  0  0  0  0  0  0  0  0
   -6.9282    2.4000    0.0000 H   0  0  0  0  0  0  0  0  0  0  0  0
   -5.5425   -1.6000    0.0000 C   0  0  0  0  0  0  0  0  0  0  0  0
   -5.5425   -3.2000    0.0000 H   0  0  0  0  0  0  0  0  0  0  0  0
   -6.9282   -2.4000    0.0000 H   0  0  0  0  0  0  0  0  0  0  0  0
   -4.1569   -2.4000    0.0000 H   0  0  0  0  0  0  0  0  0  0  0  0
    1.3856   -0.8000    0.0000 C   0  0  0  0  0  0  0  0  0  0  0  0
    2.7713   -1.6000    0.0000 H   0  0  0  0  0  0  0  0  0  0  0  0
    2.7713   -0.0001    0.0000 H   0  0  0  0  0  0  0  0  0  0  0  0
    1.3856   -2.4000    0.0000 H   0  0  0  0  0  0  0  0  0  0  0  0
  1  2  1  0  0  0  0
  1  3  1  0  0  0  0
  3  4  1  0  0  0  0
  4  5  1  0  0  0  0
  4  6  2  0  0  0  0
  6  7  1  0  0  0  0
  6  8  1  0  0  0  0
  3  9  1  0  0  0  0
  9 10  1  0  0  0  0
  9 11  1  0  0  0  0
  9 12  1  0  0  0  0
 12 13  1  0  0  0  0
 12 14  1  0  0  0  0
 12 15  1  0  0  0  0
 15 16  1  0  0  0  0
 15 17  2  0  0  0  0
 17 18  1  0  0  0  0
 18 19  1  0  0  0  0
 18 20  1  0  0  0  0
 18 21  1  0  0  0  0
 17 22  1  0  0  0  0
 22 23  1  0  0  0  0
 22 24  1  0  0  0  0
 22 25  1  0  0  0  0
  3 26  1  0  0  0  0
 26 27  1  0  0  0  0
 26 28  1  0  0  0  0
 26 29  1  0  0  0  0
M  END
> <ChemID>
100097

> <source_casrn>
78-70-6

> <CAS>
78-70-6

> <SMILES>
CC(C)=CCCC(C)(O)C=C

> <NAME>
LINALOOL

> <preferred_name>
Linalool

> <iupac>
3,7-dimethylocta-1,6-dien-3-ol

> <MPID>
98661

> <dsstox_substance_id>
DTXSID7025502

> <Canonical_QSARr>
CC(C)=CCCC(C)(O)C=C

> <InChI_Code_QSARr>
InChI=1S/C10H18O/c1-5-10(4,11)8-6-7-9(2)3/h5,7,11H,1,6,8H2,2-4H3

> <InChI Key_QSARr>
CDOSHBSSFJOMGT-UHFFFAOYSA-N

> <OH>
1.6E-10

> <OH Temperature>
23.0

> <OH Data Type>
EXP

> <OH Reference>
ATKINSON,R ET AL. (1995)

> <LogOH>
-9.795880017344066

$$$$
100098
  -INDIGO-08031719142D

 17 16  0  0  0  0  0  0  0  0999 V2000
   -0.0000    0.0000    0.0000 C   0  0  0  0  0  0  0  0  0  0  0  0
    0.8000   -1.3856    0.0000 H   0  0  0  0  0  0  0  0  0  0  0  0
   -1.3857   -0.8000    0.0000 C   0  0  0  0  0  0  0  0  0  0  0  0
   -2.7713   -1.6000    0.0000 H   0  0  0  0  0  0  0  0  0  0  0  0
   -1.3857   -2.4000    0.0000 H   0  0  0  0  0  0  0  0  0  0  0  0
   -2.7713    0.0000    0.0000 H   0  0  0  0  0  0  0  0  0  0  0  0
   -0.8000    1.3856    0.0000 C   0  0  0  0  0  0  0  0  0  0  0  0
   -1.6001    2.7713    0.0000 H   0  0  0  0  0  0  0  0  0  0  0  0
   -0.0000    2.7713    0.0000 H   0  0  0  0  0  0  0  0  0  0  0  0
   -2.4000    1.3856    0.0000 H   0  0  0  0  0  0  0  0  0  0  0  0
    1.5036    0.5472    0.0000 C   0  0  0  0  0  0  0  0  0  0  0  0
    1.1572    2.1093    0.0000 H   0  0  0  0  0  0  0  0  0  0  0  0
    2.3631    1.8967    0.0000 H   0  0  0  0  0  0  0  0  0  0  0  0
    2.7292   -0.4813    0.0000 C   0  0  0  0  0  0  0  0  0  0  0  0
    3.9548   -1.5097    0.0000 H   0  0  0  0  0  0  0  0  0  0  0  0
    4.2327    0.0660    0.0000 H   0  0  0  0  0  0  0  0  0  0  0  0
    2.4513   -2.0569    0.0000 H   0  0  0  0  0  0  0  0  0  0  0  0
  1  2  1  0  0  0  0
  1  3  1  0  0  0  0
  3  4  1  0  0  0  0
  3  5  1  0  0  0  0
  3  6  1  0  0  0  0
  1  7  1  0  0  0  0
  7  8  1  0  0  0  0
  7  9  1  0  0  0  0
  7 10  1  0  0  0  0
  1 11  1  0  0  0  0
 11 12  1  0  0  0  0
 11 13  1  0  0  0  0
 11 14  1  0  0  0  0
 14 15  1  0  0  0  0
 14 16  1  0  0  0  0
 14 17  1  0  0  0  0
M  END
> <ChemID>
100098

> <source_casrn>
78-78-4

> <CAS>
78-78-4

> <SMILES>
CCC(C)C

> <NAME>
ISOPENTANE

> <preferred_name>
2-Methylbutane

> <iupac>
2-methylbutane

> <MPID>
98662

> <dsstox_substance_id>
DTXSID8025468

> <Canonical_QSARr>
CCC(C)C

> <InChI_Code_QSARr>
InChI=1S/C5H12/c1-4-5(2)3/h5H,4H2,1-3H3

> <InChI Key_QSARr>
QWTDNUCVQCZILF-UHFFFAOYSA-N

> <OH>
3.9E-12

> <OH Temperature>
25.0

> <OH Data Type>
EXP

> <OH Reference>
ATKINSON,R (1989)

> <LogOH>
-11.40893539297348

$$$$
100100
  -INDIGO-08031719142D

 13 12  0  0  0  0  0  0  0  0999 V2000
    1.6000    0.0000    0.0000 C   0  0  0  0  0  0  0  0  0  0  0  0
    3.2000    0.0000    0.0000 H   0  0  0  0  0  0  0  0  0  0  0  0
    2.4000   -1.3856    0.0000 H   0  0  0  0  0  0  0  0  0  0  0  0
    2.4000    1.3856    0.0000 H   0  0  0  0  0  0  0  0  0  0  0  0
    0.0000    0.0000    0.0000 C   0  0  0  0  0  0  0  0  0  0  0  0
    0.0000   -1.6000    0.0000 H   0  0  0  0  0  0  0  0  0  0  0  0
   -1.6000    0.0000    0.0000 C   0  0  0  0  0  0  0  0  0  0  0  0
   -3.2000    0.0000    0.0000 H   0  0  0  0  0  0  0  0  0  0  0  0
   -2.4000   -1.3856    0.0000 H   0  0  0  0  0  0  0  0  0  0  0  0
   -2.4000    1.3856    0.0000 H   0  0  0  0  0  0  0  0  0  0  0  0
    0.0000    1.6000    0.0000 C   0  0  0  0  0  0  0  0  0  0  0  0
    1.3856    2.4000    0.0000 H   0  0  0  0  0  0  0  0  0  0  0  0
   -1.3856    2.4000    0.0000 O   0  0  0  0  0  0  0  0  0  0  0  0
  1  2  1  0  0  0  0
  1  3  1  0  0  0  0
  1  4  1  0  0  0  0
  1  5  1  0  0  0  0
  5  6  1  0  0  0  0
  5  7  1  0  0  0  0
  7  8  1  0  0  0  0
  7  9  1  0  0  0  0
  7 10  1  0  0  0  0
  5 11  1  0  0  0  0
 11 12  1  0  0  0  0
 11 13  2  0  0  0  0
M  END
> <ChemID>
100100

> <source_casrn>
78-84-2

> <CAS>
78-84-2

> <SMILES>
CC(C)C=O

> <NAME>
ISOBUTYRALDEHYDE

> <preferred_name>
2-Methylpropanal

> <iupac>
2-methylpropanal

> <MPID>
98664

> <dsstox_substance_id>
DTXSID9021635

> <Canonical_QSARr>
CC(C)C=O

> <InChI_Code_QSARr>
InChI=1S/C4H8O/c1-4(2)3-5/h3-4H,1-2H3

> <InChI Key_QSARr>
AMIMRNSIRUDHCM-UHFFFAOYSA-N

> <OH>
2.63E-11

> <OH Temperature>
25.0

> <OH Data Type>
EXP

> <OH Reference>
ATKINSON,R (1989)

> <LogOH>
-10.580044251510227

$$$$
100101
  -INDIGO-08031719142D

 11 10  0  0  0  0  0  0  0  0999 V2000
    1.3856   -0.8000    0.0000 C   0  0  0  0  0  0  0  0  0  0  0  0
    2.7713   -1.6000    0.0000 H   0  0  0  0  0  0  0  0  0  0  0  0
    1.3856   -2.4000    0.0000 H   0  0  0  0  0  0  0  0  0  0  0  0
    2.7713    0.0000    0.0000 H   0  0  0  0  0  0  0  0  0  0  0  0
    0.0000    0.0000    0.0000 C   0  0  0  0  0  0  0  0  0  0  0  0
    0.0000    1.6000    0.0000 C   0  0  0  0  0  0  0  0  0  0  0  0
   -1.3856    2.4000    0.0000 H   0  0  0  0  0  0  0  0  0  0  0  0
    1.3856    2.4000    0.0000 O   0  0  0  0  0  0  0  0  0  0  0  0
   -1.3856   -0.8000    0.0000 C   0  0  0  0  0  0  0  0  0  0  0  0
   -2.7713   -0.0000    0.0000 H   0  0  0  0  0  0  0  0  0  0  0  0
   -1.3856   -2.4000    0.0000 H   0  0  0  0  0  0  0  0  0  0  0  0
  1  2  1  0  0  0  0
  1  3  1  0  0  0  0
  1  4  1  0  0  0  0
  1  5  1  0  0  0  0
  5  6  1  0  0  0  0
  6  7  1  0  0  0  0
  6  8  2  0  0  0  0
  5  9  2  0  0  0  0
  9 10  1  0  0  0  0
  9 11  1  0  0  0  0
M  END
> <ChemID>
100101

> <source_casrn>
78-85-3

> <CAS>
78-85-3

> <SMILES>
CC(=C)C=O

> <NAME>
METHACROLEIN

> <preferred_name>
Methacrylaldehyde

> <iupac>
methacrylaldehyde

> <MPID>
98665

> <dsstox_substance_id>
DTXSID0052540

> <Canonical_QSARr>
CC(=C)C=O

> <InChI_Code_QSARr>
InChI=1S/C4H6O/c1-4(2)3-5/h3H,1H2,2H3

> <InChI Key_QSARr>
STNJBCKSHOAVAJ-UHFFFAOYSA-N

> <OH>
3.349999999999999E-11

> <OH Temperature>
25.0

> <OH Data Type>
EXP

> <OH Reference>
ATKINSON,R (1989)

> <LogOH>
-10.474955192963142

$$$$
100102
  -INDIGO-08031719142D

 14 13  0  0  0  0  0  0  0  0999 V2000
   -0.6123    1.4782    0.0000 Cl  0  0  0  0  0  0  0  0  0  0  0  0
    0.0000    0.0000    0.0000 C   0  0  0  0  0  0  0  0  0  0  0  0
    0.6123    1.4782    0.0000 H   0  0  0  0  0  0  0  0  0  0  0  0
    1.3856   -0.8000    0.0000 C   0  0  0  0  0  0  0  0  0  0  0  0
    2.7713   -1.6000    0.0000 H   0  0  0  0  0  0  0  0  0  0  0  0
    2.7713    0.0000    0.0000 H   0  0  0  0  0  0  0  0  0  0  0  0
    1.3856   -2.4000    0.0000 H   0  0  0  0  0  0  0  0  0  0  0  0
   -1.3856   -0.8000    0.0000 C   0  0  0  0  0  0  0  0  0  0  0  0
   -1.9980   -2.2782    0.0000 H   0  0  0  0  0  0  0  0  0  0  0  0
   -0.7733   -2.2782    0.0000 H   0  0  0  0  0  0  0  0  0  0  0  0
   -2.7713    0.0000    0.0000 C   0  0  0  0  0  0  0  0  0  0  0  0
   -4.1569    0.8000    0.0000 H   0  0  0  0  0  0  0  0  0  0  0  0
   -4.1569   -0.8000    0.0000 H   0  0  0  0  0  0  0  0  0  0  0  0
   -2.7713    1.6000    0.0000 H   0  0  0  0  0  0  0  0  0  0  0  0
  1  2  1  0  0  0  0
  2  3  1  0  0  0  0
  2  4  1  0  0  0  0
  4  5  1  0  0  0  0
  4  6  1  0  0  0  0
  4  7  1  0  0  0  0
  2  8  1  0  0  0  0
  8  9  1  0  0  0  0
  8 10  1  0  0  0  0
  8 11  1  0  0  0  0
 11 12  1  0  0  0  0
 11 13  1  0  0  0  0
 11 14  1  0  0  0  0
M  END
> <ChemID>
100102

> <source_casrn>
78-86-4

> <CAS>
78-86-4

> <SMILES>
CCC(C)Cl

> <NAME>
2-CHLOROBUTANE

> <preferred_name>
2-Chlorobutane

> <iupac>
2-chlorobutane

> <MPID>
98666

> <dsstox_substance_id>
DTXSID9023966

> <Canonical_QSARr>
CCC(C)Cl

> <InChI_Code_QSARr>
InChI=1S/C4H9Cl/c1-3-4(2)5/h4H,3H2,1-2H3

> <InChI Key_QSARr>
BSPCSKHALVHRSR-UHFFFAOYSA-N

> <OH>
2.3E-12

> <OH Temperature>
25.0

> <OH Data Type>
EXP

> <OH Reference>
MILL,T ET AL. (1982)

> <LogOH>
-11.638272163982387

$$$$
100104
  -INDIGO-08031719142D

 13 12  0  0  0  0  0  0  0  0999 V2000
    2.7713    0.0000    0.0000 C   0  0  0  0  0  0  0  0  0  0  0  0
    4.1569   -0.8000    0.0000 H   0  0  0  0  0  0  0  0  0  0  0  0
    4.1569    0.8000    0.0000 H   0  0  0  0  0  0  0  0  0  0  0  0
    2.7713   -1.6000    0.0000 H   0  0  0  0  0  0  0  0  0  0  0  0
    1.3856    0.8000    0.0000 C   0  0  0  0  0  0  0  0  0  0  0  0
    0.0000    0.0000    0.0000 C   0  0  0  0  0  0  0  0  0  0  0  0
    0.6123   -1.4782    0.0000 H   0  0  0  0  0  0  0  0  0  0  0  0
   -0.6123   -1.4782    0.0000 H   0  0  0  0  0  0  0  0  0  0  0  0
   -1.3856    0.8000    0.0000 C   0  0  0  0  0  0  0  0  0  0  0  0
   -2.7713    1.6000    0.0000 H   0  0  0  0  0  0  0  0  0  0  0  0
   -2.7713    0.0000    0.0000 H   0  0  0  0  0  0  0  0  0  0  0  0
   -1.3856    2.4000    0.0000 H   0  0  0  0  0  0  0  0  0  0  0  0
    1.3856    2.4000    0.0000 O   0  0  0  0  0  0  0  0  0  0  0  0
  1  2  1  0  0  0  0
  1  3  1  0  0  0  0
  1  4  1  0  0  0  0
  1  5  1  0  0  0  0
  5  6  1  0  0  0  0
  6  7  1  0  0  0  0
  6  8  1  0  0  0  0
  6  9  1  0  0  0  0
  9 10  1  0  0  0  0
  9 11  1  0  0  0  0
  9 12  1  0  0  0  0
  5 13  2  0  0  0  0
M  END
> <ChemID>
100104

> <source_casrn>
78-93-3

> <CAS>
78-93-3

> <SMILES>
CCC(C)=O

> <NAME>
2-BUTANONE

> <preferred_name>
Methyl ethyl ketone

> <iupac>
butan-2-one

> <MPID>
98668

> <dsstox_substance_id>
DTXSID3021516

> <Canonical_QSARr>
CCC(C)=O

> <InChI_Code_QSARr>
InChI=1S/C4H8O/c1-3-4(2)5/h3H2,1-2H3

> <InChI Key_QSARr>
ZWEHNKRNPOVVGH-UHFFFAOYSA-N

> <OH>
1.15E-12

> <OH Temperature>
25.0

> <OH Data Type>
EXP

> <OH Reference>
ATKINSON,R (1989)

> <LogOH>
-11.939302159646392

$$$$
100105
  -INDIGO-08031719142D

 11 10  0  0  0  0  0  0  0  0999 V2000
    0.0000   -1.6000    0.0000 O   0  0  0  0  0  0  0  0  0  0  0  0
    0.0000    0.0000    0.0000 C   0  0  0  0  0  0  0  0  0  0  0  0
    1.3856    0.8000    0.0000 C   0  0  0  0  0  0  0  0  0  0  0  0
    1.3856    2.4000    0.0000 H   0  0  0  0  0  0  0  0  0  0  0  0
    2.7713    0.0000    0.0000 C   0  0  0  0  0  0  0  0  0  0  0  0
    4.1569    0.8000    0.0000 H   0  0  0  0  0  0  0  0  0  0  0  0
    2.7713   -1.6000    0.0000 H   0  0  0  0  0  0  0  0  0  0  0  0
   -1.3856    0.8000    0.0000 C   0  0  0  0  0  0  0  0  0  0  0  0
   -2.7713    1.6000    0.0000 H   0  0  0  0  0  0  0  0  0  0  0  0
   -2.7713    0.0000    0.0000 H   0  0  0  0  0  0  0  0  0  0  0  0
   -1.3856    2.4000    0.0000 H   0  0  0  0  0  0  0  0  0  0  0  0
  1  2  2  0  0  0  0
  2  3  1  0  0  0  0
  3  4  1  0  0  0  0
  3  5  2  0  0  0  0
  5  6  1  0  0  0  0
  5  7  1  0  0  0  0
  2  8  1  0  0  0  0
  8  9  1  0  0  0  0
  8 10  1  0  0  0  0
  8 11  1  0  0  0  0
M  END
> <ChemID>
100105

> <source_casrn>
78-94-4

> <CAS>
78-94-4

> <SMILES>
CC(=O)C=C

> <NAME>
METHYLVINYLKETONE

> <preferred_name>
Methyl vinyl ketone

> <iupac>
but-3-en-2-one

> <MPID>
98669

> <dsstox_substance_id>
DTXSID3025671

> <Canonical_QSARr>
CC(=O)C=C

> <InChI_Code_QSARr>
InChI=1S/C4H6O/c1-3-4(2)5/h3H,1H2,2H3

> <InChI Key_QSARr>
FUSUHKVFWTUUBE-UHFFFAOYSA-N

> <OH>
1.88E-11

> <OH Temperature>
25.0

> <OH Data Type>
EXP

> <OH Reference>
ATKINSON,R (1989)

> <LogOH>
-10.7258421507363

$$$$
100106
  -INDIGO-08031719142D

  9  8  0  0  0  0  0  0  0  0999 V2000
   -0.0000    0.0000    0.0000 C   0  0  0  0  0  0  0  0  0  0  0  0
    1.3856    0.8000    0.0000 H   0  0  0  0  0  0  0  0  0  0  0  0
   -0.0000    1.6000    0.0000 H   0  0  0  0  0  0  0  0  0  0  0  0
    1.3856   -0.8000    0.0000 H   0  0  0  0  0  0  0  0  0  0  0  0
   -1.3856   -0.8000    0.0000 C   0  0  0  0  0  0  0  0  0  0  0  0
   -2.7713    0.0000    0.0000 C   0  0  0  0  0  0  0  0  0  0  0  0
   -4.1569   -0.8000    0.0000 H   0  0  0  0  0  0  0  0  0  0  0  0
   -2.7713    1.6000    0.0000 O   0  0  0  0  0  0  0  0  0  0  0  0
   -1.3856   -2.4000    0.0000 O   0  0  0  0  0  0  0  0  0  0  0  0
  1  2  1  0  0  0  0
  1  3  1  0  0  0  0
  1  4  1  0  0  0  0
  1  5  1  0  0  0  0
  5  6  1  0  0  0  0
  6  7  1  0  0  0  0
  6  8  2  0  0  0  0
  5  9  2  0  0  0  0
M  END
> <ChemID>
100106

> <source_casrn>
78-98-8

> <CAS>
78-98-8

> <SMILES>
CC(=O)C=O

> <NAME>
METHYL GLYOXAL

> <preferred_name>
Methyl glyoxal

> <iupac>
2-oxopropanal

> <MPID>
98670

> <dsstox_substance_id>
DTXSID0021628

> <Canonical_QSARr>
CC(=O)C=O

> <InChI_Code_QSARr>
InChI=1S/C3H4O2/c1-3(5)2-4/h2H,1H3

> <InChI Key_QSARr>
AIJULSRZWUXGPQ-UHFFFAOYSA-N

> <OH>
1.72E-11

> <OH Temperature>
25.0

> <OH Data Type>
EXP

> <OH Reference>
ATKINSON,R (1989)

> <LogOH>
-10.764471553092433

$$$$
100108
  -INDIGO-08031719142D

  6  5  0  0  0  0  0  0  0  0999 V2000
   -0.8000   -1.3856    0.0000 Cl  0  0  0  0  0  0  0  0  0  0  0  0
    0.0000    0.0000    0.0000 C   0  0  0  0  0  0  0  0  0  0  0  0
    1.6000    0.0000    0.0000 C   0  0  0  0  0  0  0  0  0  0  0  0
    2.4000    1.3856    0.0000 H   0  0  0  0  0  0  0  0  0  0  0  0
    2.4000   -1.3856    0.0000 Cl  0  0  0  0  0  0  0  0  0  0  0  0
   -0.8000    1.3856    0.0000 Cl  0  0  0  0  0  0  0  0  0  0  0  0
  1  2  1  0  0  0  0
  2  3  2  0  0  0  0
  3  4  1  0  0  0  0
  3  5  1  0  0  0  0
  2  6  1  0  0  0  0
M  END
> <ChemID>
100108

> <source_casrn>
79-01-6

> <CAS>
79-01-6

> <SMILES>
ClC=C(Cl)Cl

> <NAME>
TRICHLOROETHENE

> <preferred_name>
Trichloroethylene

> <iupac>
1,1,2-trichloroethene

> <MPID>
98672

> <dsstox_substance_id>
DTXSID0021383

> <Canonical_QSARr>
ClC=C(Cl)Cl

> <InChI_Code_QSARr>
InChI=1S/C2HCl3/c3-1-2(4)5/h1H

> <InChI Key_QSARr>
XSTXAVWGXDQKEL-UHFFFAOYSA-N

> <OH>
2.36E-12

> <OH Temperature>
25.0

> <OH Data Type>
EXP

> <OH Reference>
ATKINSON,R (1989)

> <LogOH>
-11.627087997029879

$$$$
100109
  -INDIGO-08031719142D

  7  6  0  0  0  0  0  0  0  0999 V2000
    0.8000   -1.3856    0.0000 Cl  0  0  0  0  0  0  0  0  0  0  0  0
    0.0000    0.0000    0.0000 C   0  0  0  0  0  0  0  0  0  0  0  0
    1.6000    0.0000    0.0000 H   0  0  0  0  0  0  0  0  0  0  0  0
    0.8000    1.3856    0.0000 Cl  0  0  0  0  0  0  0  0  0  0  0  0
   -1.6000    0.0000    0.0000 C   0  0  0  0  0  0  0  0  0  0  0  0
   -2.4000    1.3856    0.0000 H   0  0  0  0  0  0  0  0  0  0  0  0
   -2.4000   -1.3856    0.0000 O   0  0  0  0  0  0  0  0  0  0  0  0
  1  2  1  0  0  0  0
  2  3  1  0  0  0  0
  2  4  1  0  0  0  0
  2  5  1  0  0  0  0
  5  6  1  0  0  0  0
  5  7  2  0  0  0  0
M  END
> <ChemID>
100109

> <source_casrn>
79-02-7

> <CAS>
79-02-7

> <SMILES>
O=CC(Cl)Cl

> <NAME>
DICHLOROACETALDEHYDE

> <preferred_name>
Dichloroacetaldehyde

> <iupac>
dichloroacetaldehyde

> <MPID>
98673

> <dsstox_substance_id>
DTXSID3021560

> <Canonical_QSARr>
O=CC(Cl)Cl

> <InChI_Code_QSARr>
InChI=1S/C2H2Cl2O/c3-2(4)1-5/h1-2H

> <InChI Key_QSARr>
NWQWQKUXRJYXFH-UHFFFAOYSA-N

> <OH>
2.3E-12

> <OH Temperature>
25.0

> <OH Data Type>
EXP

> <OH Reference>
SCOLLARD,DJ ET AL. (1993)

> <LogOH>
-11.638272163982387

$$$$
100110
  -INDIGO-08031719142D

 11 10  0  0  0  0  0  0  0  0999 V2000
    1.3856    2.4000    0.0000 O   0  0  0  0  0  0  0  0  0  0  0  0
    1.3856    0.8000    0.0000 C   0  0  0  0  0  0  0  0  0  0  0  0
    2.7713    0.0000    0.0000 O   0  0  0  0  0  0  0  0  0  0  0  0
    4.1569    0.8000    0.0000 H   0  0  0  0  0  0  0  0  0  0  0  0
    0.0000    0.0000    0.0000 C   0  0  0  0  0  0  0  0  0  0  0  0
   -0.6123   -1.4782    0.0000 H   0  0  0  0  0  0  0  0  0  0  0  0
    0.6123   -1.4782    0.0000 H   0  0  0  0  0  0  0  0  0  0  0  0
   -1.3856    0.8000    0.0000 C   0  0  0  0  0  0  0  0  0  0  0  0
   -2.7713    1.6000    0.0000 H   0  0  0  0  0  0  0  0  0  0  0  0
   -2.7713    0.0000    0.0000 H   0  0  0  0  0  0  0  0  0  0  0  0
   -1.3856    2.4000    0.0000 H   0  0  0  0  0  0  0  0  0  0  0  0
  1  2  2  0  0  0  0
  2  3  1  0  0  0  0
  3  4  1  0  0  0  0
  2  5  1  0  0  0  0
  5  6  1  0  0  0  0
  5  7  1  0  0  0  0
  5  8  1  0  0  0  0
  8  9  1  0  0  0  0
  8 10  1  0  0  0  0
  8 11  1  0  0  0  0
M  END
> <ChemID>
100110

> <source_casrn>
79-09-4

> <CAS>
79-09-4

> <SMILES>
CCC(O)=O

> <NAME>
PROPIONIC ACID

> <preferred_name>
Propionic acid

> <iupac>
propanoic acid

> <MPID>
98674

> <dsstox_substance_id>
DTXSID8025961

> <Canonical_QSARr>
CCC(O)=O

> <InChI_Code_QSARr>
InChI=1S/C3H6O2/c1-2-3(4)5/h2H2,1H3,(H,4,5)

> <InChI Key_QSARr>
XBDQKXXYIPTUBI-UHFFFAOYSA-N

> <OH>
1.22E-12

> <OH Temperature>
25.0

> <OH Data Type>
EXP

> <OH Reference>
ATKINSON,R (1989)

> <LogOH>
-11.913640169325259

$$$$
100112
  -INDIGO-08031719142D

 11 10  0  0  0  0  0  0  0  0999 V2000
    0.0000    0.0000    0.0000 C   0  0  0  0  0  0  0  0  0  0  0  0
    1.3856    0.8000    0.0000 H   0  0  0  0  0  0  0  0  0  0  0  0
    0.0000    1.6000    0.0000 H   0  0  0  0  0  0  0  0  0  0  0  0
    1.3856   -0.8000    0.0000 H   0  0  0  0  0  0  0  0  0  0  0  0
   -1.3856   -0.8000    0.0000 C   0  0  0  0  0  0  0  0  0  0  0  0
   -1.3856   -2.4000    0.0000 O   0  0  0  0  0  0  0  0  0  0  0  0
   -2.7713    0.0000    0.0000 O   0  0  0  0  0  0  0  0  0  0  0  0
   -4.1569   -0.8000    0.0000 C   0  0  0  0  0  0  0  0  0  0  0  0
   -5.5426   -1.6000    0.0000 H   0  0  0  0  0  0  0  0  0  0  0  0
   -5.5426    0.0000    0.0000 H   0  0  0  0  0  0  0  0  0  0  0  0
   -4.1569   -2.4000    0.0000 H   0  0  0  0  0  0  0  0  0  0  0  0
  1  2  1  0  0  0  0
  1  3  1  0  0  0  0
  1  4  1  0  0  0  0
  1  5  1  0  0  0  0
  5  6  2  0  0  0  0
  5  7  1  0  0  0  0
  7  8  1  0  0  0  0
  8  9  1  0  0  0  0
  8 10  1  0  0  0  0
  8 11  1  0  0  0  0
M  END
> <ChemID>
100112

> <source_casrn>
79-20-9

> <CAS>
79-20-9

> <SMILES>
COC(C)=O

> <NAME>
METHYL ACETATE

> <preferred_name>
Methyl acetate

> <iupac>
methyl acetate

> <MPID>
98676

> <dsstox_substance_id>
DTXSID4021767

> <Canonical_QSARr>
COC(C)=O

> <InChI_Code_QSARr>
InChI=1S/C3H6O2/c1-3(4)5-2/h1-2H3

> <InChI Key_QSARr>
KXKVLQRXCPHEJC-UHFFFAOYSA-N

> <OH>
3.41E-13

> <OH Temperature>
23.0

> <OH Data Type>
EXP

> <OH Reference>
ATKINSON,R (1989)

> <LogOH>
-12.467245621007516

$$$$
100113
  -INDIGO-08031719142D

 10  9  0  0  0  0  0  0  0  0999 V2000
   -1.3856    2.4000    0.0000 O   0  0  0  0  0  0  0  0  0  0  0  0
   -1.3856    0.8000    0.0000 N   0  0  0  0  0  0  0  0  0  0  0  0
   -0.0000    0.0000    0.0000 C   0  0  0  0  0  0  0  0  0  0  0  0
    0.6123   -1.4782    0.0000 H   0  0  0  0  0  0  0  0  0  0  0  0
   -0.6123   -1.4782    0.0000 H   0  0  0  0  0  0  0  0  0  0  0  0
    1.3856    0.8000    0.0000 C   0  0  0  0  0  0  0  0  0  0  0  0
    2.7713    1.6000    0.0000 H   0  0  0  0  0  0  0  0  0  0  0  0
    2.7713    0.0000    0.0000 H   0  0  0  0  0  0  0  0  0  0  0  0
    1.3856    2.4000    0.0000 H   0  0  0  0  0  0  0  0  0  0  0  0
   -2.7713    0.0000    0.0000 O   0  0  0  0  0  0  0  0  0  0  0  0
  1  2  2  0  0  0  0
  2  3  1  0  0  0  0
  3  4  1  0  0  0  0
  3  5  1  0  0  0  0
  3  6  1  0  0  0  0
  6  7  1  0  0  0  0
  6  8  1  0  0  0  0
  6  9  1  0  0  0  0
  2 10  1  0  0  0  0
M  CHG  2   2   1  10  -1
M  END
> <ChemID>
100113

> <source_casrn>
79-24-3

> <CAS>
79-24-3

> <SMILES>
CC[N+]([O-])=O

> <NAME>
NITROETHANE

> <preferred_name>
Nitroethane

> <iupac>
nitroethane

> <MPID>
98677

> <dsstox_substance_id>
DTXSID8020969

> <Canonical_QSARr>
CC[N+]([O-])=O

> <InChI_Code_QSARr>
InChI=1S/C2H5NO2/c1-2-3(4)5/h2H2,1H3

> <InChI Key_QSARr>
MCSAJNNLRCFZED-UHFFFAOYSA-N

> <OH>
1.5E-13

> <OH Temperature>
25.0

> <OH Data Type>
EXP

> <OH Reference>
ATKINSON,R (1994)

> <LogOH>
-12.823908740944304

$$$$
100114
  -INDIGO-08031719142D

 20 19  0  0  0  0  0  0  0  0999 V2000
   -0.0001    0.0000    0.0000 C   0  0  0  0  0  0  0  0  0  0  0  0
    0.8000   -1.3856    0.0000 H   0  0  0  0  0  0  0  0  0  0  0  0
    1.5036    0.5472    0.0000 C   0  0  0  0  0  0  0  0  0  0  0  0
    0.7035    1.9329    0.0000 H   0  0  0  0  0  0  0  0  0  0  0  0
    2.8891    1.3473    0.0000 C   0  0  0  0  0  0  0  0  0  0  0  0
    4.2748    2.1472    0.0000 H   0  0  0  0  0  0  0  0  0  0  0  0
    2.8891    2.9472    0.0000 H   0  0  0  0  0  0  0  0  0  0  0  0
    4.2748    0.5472    0.0000 H   0  0  0  0  0  0  0  0  0  0  0  0
    2.3035   -0.8384    0.0000 C   0  0  0  0  0  0  0  0  0  0  0  0
    3.1035   -2.2241    0.0000 H   0  0  0  0  0  0  0  0  0  0  0  0
    3.9035   -0.8384    0.0000 H   0  0  0  0  0  0  0  0  0  0  0  0
    1.5036   -2.2241    0.0000 H   0  0  0  0  0  0  0  0  0  0  0  0
   -1.3856   -0.8000    0.0000 C   0  0  0  0  0  0  0  0  0  0  0  0
   -2.7713   -1.6000    0.0000 H   0  0  0  0  0  0  0  0  0  0  0  0
   -2.7713    0.0000    0.0000 H   0  0  0  0  0  0  0  0  0  0  0  0
   -1.3856   -2.4000    0.0000 H   0  0  0  0  0  0  0  0  0  0  0  0
   -0.8000    1.3856    0.0000 C   0  0  0  0  0  0  0  0  0  0  0  0
   -1.6000    2.7713    0.0000 H   0  0  0  0  0  0  0  0  0  0  0  0
   -2.4000    1.3856    0.0000 H   0  0  0  0  0  0  0  0  0  0  0  0
   -0.0001    2.7713    0.0000 H   0  0  0  0  0  0  0  0  0  0  0  0
  1  2  1  0  0  0  0
  1  3  1  0  0  0  0
  3  4  1  0  0  0  0
  3  5  1  0  0  0  0
  5  6  1  0  0  0  0
  5  7  1  0  0  0  0
  5  8  1  0  0  0  0
  3  9  1  0  0  0  0
  9 10  1  0  0  0  0
  9 11  1  0  0  0  0
  9 12  1  0  0  0  0
  1 13  1  0  0  0  0
 13 14  1  0  0  0  0
 13 15  1  0  0  0  0
 13 16  1  0  0  0  0
  1 17  1  0  0  0  0
 17 18  1  0  0  0  0
 17 19  1  0  0  0  0
 17 20  1  0  0  0  0
M  END
> <ChemID>
100114

> <source_casrn>
79-29-8

> <CAS>
79-29-8

> <SMILES>
CC(C)C(C)C

> <NAME>
2,3-DIMETHYLBUTANE

> <preferred_name>
2,3-Dimethylbutane

> <iupac>
2,3-dimethylbutane

> <MPID>
98678

> <dsstox_substance_id>
DTXSID9025112

> <Canonical_QSARr>
CC(C)C(C)C

> <InChI_Code_QSARr>
InChI=1S/C6H14/c1-5(2)6(3)4/h5-6H,1-4H3

> <InChI Key_QSARr>
ZFFMLCVRJBZUDZ-UHFFFAOYSA-N

> <OH>
6.2E-12

> <OH Temperature>
25.0

> <OH Data Type>
EXP

> <OH Reference>
ATKINSON,R (1989)

> <LogOH>
-11.207608310501744

$$$$
100116
  -INDIGO-08031719142D

  8  7  0  0  0  0  0  0  0  0999 V2000
    0.8000    1.3856    0.0000 Cl  0  0  0  0  0  0  0  0  0  0  0  0
    0.0000    0.0000    0.0000 C   0  0  0  0  0  0  0  0  0  0  0  0
    1.6000   -0.0000    0.0000 H   0  0  0  0  0  0  0  0  0  0  0  0
   -1.6000    0.0000    0.0000 C   0  0  0  0  0  0  0  0  0  0  0  0
   -3.2000    0.0000    0.0000 H   0  0  0  0  0  0  0  0  0  0  0  0
   -2.4000   -1.3856    0.0000 Cl  0  0  0  0  0  0  0  0  0  0  0  0
   -2.4000    1.3856    0.0000 Cl  0  0  0  0  0  0  0  0  0  0  0  0
    0.8000   -1.3856    0.0000 Cl  0  0  0  0  0  0  0  0  0  0  0  0
  1  2  1  0  0  0  0
  2  3  1  0  0  0  0
  2  4  1  0  0  0  0
  4  5  1  0  0  0  0
  4  6  1  0  0  0  0
  4  7  1  0  0  0  0
  2  8  1  0  0  0  0
M  END
> <ChemID>
100116

> <source_casrn>
79-34-5

> <CAS>
79-34-5

> <SMILES>
ClC(Cl)C(Cl)Cl

> <NAME>
1,1,2,2-TETRACHLOROETHANE

> <preferred_name>
1,1,2,2-Tetrachloroethane

> <iupac>
1,1,2,2-tetrachloroethane

> <MPID>
98680

> <dsstox_substance_id>
DTXSID7021318

> <Canonical_QSARr>
ClC(Cl)C(Cl)Cl

> <InChI_Code_QSARr>
InChI=1S/C2H2Cl4/c3-1(4)2(5)6/h1-2H

> <InChI Key_QSARr>
QPFMBZIOSGYJDE-UHFFFAOYSA-N

> <OH>
2.500000000000001E-13

> <OH Temperature>
25.0

> <OH Data Type>
EXP

> <OH Reference>
TOSATO,ML ET AL. (1991)

> <LogOH>
-12.602059991327945

$$$$
100117
  -INDIGO-08031719142D

  6  5  0  0  0  0  0  0  0  0999 V2000
    0.0000    0.0000    0.0000 C   0  0  0  0  0  0  0  0  0  0  0  0
    1.6000    0.0000    0.0000 C   0  0  0  0  0  0  0  0  0  0  0  0
    2.4000    1.3856    0.0000 Cl  0  0  0  0  0  0  0  0  0  0  0  0
    2.4000   -1.3856    0.0000 Cl  0  0  0  0  0  0  0  0  0  0  0  0
   -0.8000    1.3856    0.0000 F   0  0  0  0  0  0  0  0  0  0  0  0
   -0.8000   -1.3856    0.0000 F   0  0  0  0  0  0  0  0  0  0  0  0
  1  2  2  0  0  0  0
  2  3  1  0  0  0  0
  2  4  1  0  0  0  0
  1  5  1  0  0  0  0
  1  6  1  0  0  0  0
M  END
> <ChemID>
100117

> <source_casrn>
79-35-6

> <CAS>
79-35-6

> <SMILES>
FC(F)=C(Cl)Cl

> <NAME>
1,1-DICHLORO-2,2-DIFLUOROETHYLENE

> <preferred_name>
Ethene, 1,1-dichloro-2,2-difluoro-

> <iupac>
1,1-dichloro-2,2-difluoroethene

> <MPID>
98681

> <dsstox_substance_id>
DTXSID6073150

> <Canonical_QSARr>
FC(F)=C(Cl)Cl

> <InChI_Code_QSARr>
InChI=1S/C2Cl2F2/c3-1(4)2(5)6

> <InChI Key_QSARr>
QDGONURINHVBEW-UHFFFAOYSA-N

> <OH>
7.349999999999998E-12

> <OH Temperature>
25.0

> <OH Data Type>
EXP

> <OH Reference>
ATKINSON,R (1989)

> <LogOH>
-11.133712660915803

$$$$
100118
  -INDIGO-08031719142D

  6  5  0  0  0  0  0  0  0  0999 V2000
    0.0000    0.0000    0.0000 C   0  0  0  0  0  0  0  0  0  0  0  0
    1.6000    0.0000    0.0000 C   0  0  0  0  0  0  0  0  0  0  0  0
    2.4000    1.3856    0.0000 F   0  0  0  0  0  0  0  0  0  0  0  0
    2.4000   -1.3856    0.0000 F   0  0  0  0  0  0  0  0  0  0  0  0
   -0.8000    1.3856    0.0000 Cl  0  0  0  0  0  0  0  0  0  0  0  0
   -0.8000   -1.3856    0.0000 F   0  0  0  0  0  0  0  0  0  0  0  0
  1  2  2  0  0  0  0
  2  3  1  0  0  0  0
  2  4  1  0  0  0  0
  1  5  1  0  0  0  0
  1  6  1  0  0  0  0
M  END
> <ChemID>
100118

> <source_casrn>
79-38-9

> <CAS>
79-38-9

> <SMILES>
FC(F)=C(F)Cl

> <NAME>
CHLOROTRIFLUOROETHYLENE

> <preferred_name>
Chlorotrifluoroethylene

> <iupac>
1-chloro-1,2,2-trifluoroethene

> <MPID>
98682

> <dsstox_substance_id>
DTXSID3026485

> <Canonical_QSARr>
FC(F)=C(F)Cl

> <InChI_Code_QSARr>
InChI=1S/C2ClF3/c3-1(4)2(5)6

> <InChI Key_QSARr>
UUAGAQFQZIEFAH-UHFFFAOYSA-N

> <OH>
6.999999999999999E-12

> <OH Temperature>
25.0

> <OH Data Type>
EXP

> <OH Reference>
DILLING,WL (1982)

> <LogOH>
-11.154901959985727

$$$$
100120
  -INDIGO-08031719142D

 26 27  0  0  0  0  0  0  0  0999 V2000
    1.1108   -2.3805    0.0000 C   0  0  0  0  0  0  0  0  0  0  0  0
    1.9794   -3.7242    0.0000 H   0  0  0  0  0  0  0  0  0  0  0  0
   -0.2412   -3.2361    0.0000 H   0  0  0  0  0  0  0  0  0  0  0  0
    2.4829   -1.4746    0.0000 C   0  0  0  0  0  0  0  0  0  0  0  0
    3.3282   -2.8330    0.0000 H   0  0  0  0  0  0  0  0  0  0  0  0
    3.8635   -0.6660    0.0000 H   0  0  0  0  0  0  0  0  0  0  0  0
    1.7072   -0.0645    0.0000 C   0  0  0  0  0  0  0  0  0  0  0  0
    3.2968    0.1174    0.0000 H   0  0  0  0  0  0  0  0  0  0  0  0
    2.1205    1.3999    0.0000 C   0  0  0  0  0  0  0  0  0  0  0  0
    3.7053    1.6190    0.0000 H   0  0  0  0  0  0  0  0  0  0  0  0
    1.9184    2.3156    0.0000 H   0  0  0  0  0  0  0  0  0  0  0  0
    0.3466   -1.1466    0.0000 C   0  0  0  0  0  0  0  0  0  0  0  0
   -0.5484   -2.4729    0.0000 H   0  0  0  0  0  0  0  0  0  0  0  0
   -1.2301   -0.8745    0.0000 C   0  0  0  0  0  0  0  0  0  0  0  0
   -0.0000    0.0000    0.0000 C   0  0  0  0  0  0  0  0  0  0  0  0
    0.5378    1.5069    0.0000 C   0  0  0  0  0  0  0  0  0  0  0  0
   -0.4984    2.7261    0.0000 H   0  0  0  0  0  0  0  0  0  0  0  0
    0.8057    3.0843    0.0000 H   0  0  0  0  0  0  0  0  0  0  0  0
    1.0862    2.2675    0.0000 H   0  0  0  0  0  0  0  0  0  0  0  0
   -1.2758    0.9655    0.0000 C   0  0  0  0  0  0  0  0  0  0  0  0
   -2.5517    1.9310    0.0000 H   0  0  0  0  0  0  0  0  0  0  0  0
   -2.7499    0.3434    0.0000 H   0  0  0  0  0  0  0  0  0  0  0  0
   -1.3564    2.5635    0.0000 H   0  0  0  0  0  0  0  0  0  0  0  0
   -2.7904   -1.2291    0.0000 C   0  0  0  0  0  0  0  0  0  0  0  0
   -3.2634   -2.7576    0.0000 H   0  0  0  0  0  0  0  0  0  0  0  0
   -3.8776   -0.0553    0.0000 H   0  0  0  0  0  0  0  0  0  0  0  0
  1  2  1  0  0  0  0
  1  3  1  0  0  0  0
  1  4  1  0  0  0  0
  4  5  1  0  0  0  0
  4  6  1  0  0  0  0
  4  7  1  0  0  0  0
  7  8  1  0  0  0  0
  7  9  1  0  0  0  0
  9 10  1  0  0  0  0
  9 11  1  0  0  0  0
  9 12  1  0  0  0  0
 12  1  1  0  0  0  0
 12 13  1  0  0  0  0
 12 14  1  0  0  0  0
 14 15  1  0  0  0  0
 15  7  1  0  0  0  0
 15 16  1  0  0  0  0
 16 17  1  0  0  0  0
 16 18  1  0  0  0  0
 16 19  1  0  0  0  0
 15 20  1  0  0  0  0
 20 21  1  0  0  0  0
 20 22  1  0  0  0  0
 20 23  1  0  0  0  0
 14 24  2  0  0  0  0
 24 25  1  0  0  0  0
 24 26  1  0  0  0  0
M  END
> <ChemID>
100120

> <source_casrn>
79-92-5

> <CAS>
79-92-5

> <SMILES>
CC1(C)C2CC(CC2)C1=C

> <NAME>
CAMPHENE

> <preferred_name>
Camphene

> <iupac>
C10H16

> <MPID>
98684

> <dsstox_substance_id>
DTXSID8026488

> <Canonical_QSARr>
CC1(C)C2CC(CC2)C1=C

> <InChI_Code_QSARr>
InChI=1S/C10H16/c1-7-8-4-5-9(6-8)10(7,2)3/h8-9H,1,4-6H2,2-3H3

> <InChI Key_QSARr>
CRPUJAZIXJMDBK-UHFFFAOYSA-N

> <OH>
5.33E-11

> <OH Temperature>
23.0

> <OH Data Type>
EXP

> <OH Reference>
ATKINSON,R ET AL. (1990A)

> <LogOH>
-10.273272790973449

$$$$
100121
  -INDIGO-08031719142D

 26 27  0  0  0  0  0  0  0  0999 V2000
   -1.3891   -0.8450    0.0000 C   0  0  0  0  0  0  0  0  0  0  0  0
   -0.3476   -2.0596    0.0000 H   0  0  0  0  0  0  0  0  0  0  0  0
    0.0000   -0.0000    0.0000 C   0  0  0  0  0  0  0  0  0  0  0  0
    0.6524    1.4610    0.0000 C   0  0  0  0  0  0  0  0  0  0  0  0
    1.3049    2.9218    0.0000 H   0  0  0  0  0  0  0  0  0  0  0  0
    2.2439    1.6263    0.0000 H   0  0  0  0  0  0  0  0  0  0  0  0
   -0.2865    2.7565    0.0000 H   0  0  0  0  0  0  0  0  0  0  0  0
    1.2006   -1.0576    0.0000 C   0  0  0  0  0  0  0  0  0  0  0  0
    2.4012   -2.1153    0.0000 H   0  0  0  0  0  0  0  0  0  0  0  0
    2.7168   -0.5466    0.0000 H   0  0  0  0  0  0  0  0  0  0  0  0
    0.8850   -2.6262    0.0000 H   0  0  0  0  0  0  0  0  0  0  0  0
   -2.7825    0.3296    0.0000 C   0  0  0  0  0  0  0  0  0  0  0  0
   -4.2901    0.8654    0.0000 H   0  0  0  0  0  0  0  0  0  0  0  0
   -3.9266   -0.8742    0.0000 C   0  0  0  0  0  0  0  0  0  0  0  0
   -5.4548   -1.3480    0.0000 H   0  0  0  0  0  0  0  0  0  0  0  0
   -5.1846    0.1143    0.0000 H   0  0  0  0  0  0  0  0  0  0  0  0
   -3.8602   -2.3308    0.0000 C   0  0  0  0  0  0  0  0  0  0  0  0
   -4.8573   -3.5821    0.0000 H   0  0  0  0  0  0  0  0  0  0  0  0
   -2.4195   -2.0691    0.0000 C   0  0  0  0  0  0  0  0  0  0  0  0
   -1.6170   -3.4534    0.0000 C   0  0  0  0  0  0  0  0  0  0  0  0
   -0.8146   -4.8376    0.0000 H   0  0  0  0  0  0  0  0  0  0  0  0
   -2.4145   -4.8404    0.0000 H   0  0  0  0  0  0  0  0  0  0  0  0
   -0.0170   -3.4504    0.0000 H   0  0  0  0  0  0  0  0  0  0  0  0
   -2.9050    1.9203    0.0000 C   0  0  0  0  0  0  0  0  0  0  0  0
   -4.4311    2.4011    0.0000 H   0  0  0  0  0  0  0  0  0  0  0  0
   -1.8899    3.1571    0.0000 H   0  0  0  0  0  0  0  0  0  0  0  0
  1  2  1  0  0  0  0
  1  3  1  0  0  0  0
  3  4  1  0  0  0  0
  4  5  1  0  0  0  0
  4  6  1  0  0  0  0
  4  7  1  0  0  0  0
  3  8  1  0  0  0  0
  8  9  1  0  0  0  0
  8 10  1  0  0  0  0
  8 11  1  0  0  0  0
  3 12  1  0  0  0  0
 12 13  1  0  0  0  0
 12 14  1  0  0  0  0
 14 15  1  0  0  0  0
 14 16  1  0  0  0  0
 14 17  1  0  0  0  0
 17 18  1  0  0  0  0
 17 19  2  0  0  0  0
 19  1  1  0  0  0  0
 19 20  1  0  0  0  0
 20 21  1  0  0  0  0
 20 22  1  0  0  0  0
 20 23  1  0  0  0  0
 12 24  1  0  0  0  0
 24  1  1  0  0  0  0
 24 25  1  0  0  0  0
 24 26  1  0  0  0  0
M  END
> <ChemID>
100121

> <source_casrn>
80-56-8

> <CAS>
80-56-8

> <SMILES>
CC1=CCC2CC1C2(C)C

> <NAME>
ALPHA-PINENE

> <preferred_name>
alpha-Pinene

> <iupac>
2,6,6-trimethylbicyclo[3.1.1]hept-2-ene

> <MPID>
98685

> <dsstox_substance_id>
DTXSID4026501

> <Canonical_QSARr>
CC1=CCC2CC1C2(C)C

> <InChI_Code_QSARr>
InChI=1S/C10H16/c1-7-4-5-8-6-9(7)10(8,2)3/h4,8-9H,5-6H2,1-3H3

> <InChI Key_QSARr>
GRWFGVWFFZKLTI-UHFFFAOYSA-N

> <OH>
5.369999999999999E-11

> <OH Temperature>
25.0

> <OH Data Type>
EXP

> <OH Reference>
KWOK,ESC & ATKINSON,R (1994)

> <LogOH>
-10.27002571430043

$$$$
100122
  -INDIGO-08031719142D

 15 14  0  0  0  0  0  0  0  0999 V2000
   -1.3857    2.4000    0.0000 O   0  0  0  0  0  0  0  0  0  0  0  0
   -1.3857    0.8000    0.0000 C   0  0  0  0  0  0  0  0  0  0  0  0
    0.0000    0.0000    0.0000 C   0  0  0  0  0  0  0  0  0  0  0  0
    0.0000   -1.6000    0.0000 C   0  0  0  0  0  0  0  0  0  0  0  0
   -1.3856   -2.4000    0.0000 H   0  0  0  0  0  0  0  0  0  0  0  0
    1.3856   -2.4000    0.0000 H   0  0  0  0  0  0  0  0  0  0  0  0
    1.3856    0.8000    0.0000 C   0  0  0  0  0  0  0  0  0  0  0  0
    2.7713    1.6000    0.0000 H   0  0  0  0  0  0  0  0  0  0  0  0
    2.7713    0.0000    0.0000 H   0  0  0  0  0  0  0  0  0  0  0  0
    1.3856    2.4000    0.0000 H   0  0  0  0  0  0  0  0  0  0  0  0
   -2.7713   -0.0000    0.0000 O   0  0  0  0  0  0  0  0  0  0  0  0
   -4.1569    0.8000    0.0000 C   0  0  0  0  0  0  0  0  0  0  0  0
   -5.5426    1.6000    0.0000 H   0  0  0  0  0  0  0  0  0  0  0  0
   -5.5426   -0.0000    0.0000 H   0  0  0  0  0  0  0  0  0  0  0  0
   -4.1569    2.4000    0.0000 H   0  0  0  0  0  0  0  0  0  0  0  0
  1  2  2  0  0  0  0
  2  3  1  0  0  0  0
  3  4  2  0  0  0  0
  4  5  1  0  0  0  0
  4  6  1  0  0  0  0
  3  7  1  0  0  0  0
  7  8  1  0  0  0  0
  7  9  1  0  0  0  0
  7 10  1  0  0  0  0
  2 11  1  0  0  0  0
 11 12  1  0  0  0  0
 12 13  1  0  0  0  0
 12 14  1  0  0  0  0
 12 15  1  0  0  0  0
M  END
> <ChemID>
100122

> <source_casrn>
80-62-6

> <CAS>
80-62-6

> <SMILES>
CC(=C)C(=O)OC

> <NAME>
METHYL METHACRYLATE

> <preferred_name>
Methyl methacrylate

> <iupac>
methyl 2-methylprop-2-enoate

> <MPID>
98686

> <dsstox_substance_id>
DTXSID2020844

> <Canonical_QSARr>
CC(=C)C(=O)OC

> <InChI_Code_QSARr>
InChI=1S/C5H8O2/c1-4(2)5(6)7-3/h1H2,2-3H3

> <InChI Key_QSARr>
VVQNEPGJFQJSBK-UHFFFAOYSA-N

> <OH>
2.6E-11

> <OH Temperature>
25.0

> <OH Data Type>
EXP

> <OH Reference>
SAUNDERS,SM ET AL. (1993)

> <LogOH>
-10.585026652029196

$$$$
100124
  -INDIGO-08031719142D

 24 26  0  0  0  0  0  0  0  0999 V2000
   -0.0001    0.0000    0.0000 C   0  0  0  0  0  0  0  0  0  0  0  0
    1.6001    0.0000    0.0000 C   0  0  0  0  0  0  0  0  0  0  0  0
    2.4001   -1.3856    0.0000 C   0  0  0  0  0  0  0  0  0  0  0  0
    4.0000   -1.3856    0.0000 C   0  0  0  0  0  0  0  0  0  0  0  0
    4.8000   -2.7713    0.0000 H   0  0  0  0  0  0  0  0  0  0  0  0
    4.8000    0.0000    0.0000 C   0  0  0  0  0  0  0  0  0  0  0  0
    6.4000    0.0000    0.0000 H   0  0  0  0  0  0  0  0  0  0  0  0
    4.0000    1.3856    0.0000 C   0  0  0  0  0  0  0  0  0  0  0  0
    4.8000    2.7713    0.0000 H   0  0  0  0  0  0  0  0  0  0  0  0
    2.4001    1.3856    0.0000 C   0  0  0  0  0  0  0  0  0  0  0  0
    1.6001    2.7713    0.0000 H   0  0  0  0  0  0  0  0  0  0  0  0
    1.6001   -2.7713    0.0000 C   0  0  0  0  0  0  0  0  0  0  0  0
    2.4001   -4.1569    0.0000 H   0  0  0  0  0  0  0  0  0  0  0  0
   -0.0001   -2.7713    0.0000 C   0  0  0  0  0  0  0  0  0  0  0  0
   -0.8001   -4.1569    0.0000 H   0  0  0  0  0  0  0  0  0  0  0  0
   -0.8001   -1.3856    0.0000 C   0  0  0  0  0  0  0  0  0  0  0  0
   -2.4000   -1.3856    0.0000 C   0  0  0  0  0  0  0  0  0  0  0  0
   -3.2000   -2.7713    0.0000 H   0  0  0  0  0  0  0  0  0  0  0  0
   -3.2000    0.0000    0.0000 C   0  0  0  0  0  0  0  0  0  0  0  0
   -4.8000    0.0000    0.0000 H   0  0  0  0  0  0  0  0  0  0  0  0
   -2.4000    1.3856    0.0000 C   0  0  0  0  0  0  0  0  0  0  0  0
   -3.2000    2.7713    0.0000 H   0  0  0  0  0  0  0  0  0  0  0  0
   -0.8001    1.3856    0.0000 C   0  0  0  0  0  0  0  0  0  0  0  0
   -0.0001    2.7713    0.0000 H   0  0  0  0  0  0  0  0  0  0  0  0
  1  2  1  0  0  0  0
  2  3  1  0  0  0  0
  3  4  2  0  0  0  0
  4  5  1  0  0  0  0
  4  6  1  0  0  0  0
  6  7  1  0  0  0  0
  6  8  2  0  0  0  0
  8  9  1  0  0  0  0
  8 10  1  0  0  0  0
 10  2  2  0  0  0  0
 10 11  1  0  0  0  0
  3 12  1  0  0  0  0
 12 13  1  0  0  0  0
 12 14  2  0  0  0  0
 14 15  1  0  0  0  0
 14 16  1  0  0  0  0
 16  1  1  0  0  0  0
 16 17  2  0  0  0  0
 17 18  1  0  0  0  0
 17 19  1  0  0  0  0
 19 20  1  0  0  0  0
 19 21  2  0  0  0  0
 21 22  1  0  0  0  0
 21 23  1  0  0  0  0
 23  1  2  0  0  0  0
 23 24  1  0  0  0  0
M  END
> <ChemID>
100124

> <source_casrn>
85-01-8

> <CAS>
85-01-8

> <SMILES>
c1cc2ccccc2c2ccccc21

> <NAME>
PHENANTHRENE

> <preferred_name>
Phenanthrene

> <iupac>
phenanthrenato

> <MPID>
98688

> <dsstox_substance_id>
DTXSID6024254

> <Canonical_QSARr>
c1cc2ccccc2c2ccccc21

> <InChI_Code_QSARr>
InChI=1S/C14H10/c1-3-7-13-11(5-1)9-10-12-6-2-4-8-14(12)13/h1-10H

> <InChI Key_QSARr>
YNPNZTXNASCQKK-UHFFFAOYSA-N

> <OH>
1.3E-11

> <OH Temperature>
23.0

> <OH Data Type>
EXP

> <OH Reference>
KWOK,ESC ET AL. (1994)

> <LogOH>
-10.886056647693158

$$$$
100125
  -INDIGO-08031719142D

 20 21  0  0  0  0  0  0  0  0999 V2000
   -1.6000    2.7713    0.0000 O   0  0  0  0  0  0  0  0  0  0  0  0
   -2.4001    1.3856    0.0000 N   0  0  0  0  0  0  0  0  0  0  0  0
   -1.6000    0.0000    0.0000 C   0  0  0  0  0  0  0  0  0  0  0  0
    0.0000    0.0000    0.0000 C   0  0  0  0  0  0  0  0  0  0  0  0
    0.8000   -1.3856    0.0000 C   0  0  0  0  0  0  0  0  0  0  0  0
    2.4000   -1.3856    0.0000 C   0  0  0  0  0  0  0  0  0  0  0  0
    3.2001   -2.7713    0.0000 H   0  0  0  0  0  0  0  0  0  0  0  0
    3.2001    0.0000    0.0000 C   0  0  0  0  0  0  0  0  0  0  0  0
    4.8000    0.0000    0.0000 H   0  0  0  0  0  0  0  0  0  0  0  0
    2.4000    1.3856    0.0000 C   0  0  0  0  0  0  0  0  0  0  0  0
    3.2001    2.7713    0.0000 H   0  0  0  0  0  0  0  0  0  0  0  0
    0.8000    1.3856    0.0000 C   0  0  0  0  0  0  0  0  0  0  0  0
    0.0000    2.7713    0.0000 H   0  0  0  0  0  0  0  0  0  0  0  0
    0.0000   -2.7713    0.0000 C   0  0  0  0  0  0  0  0  0  0  0  0
    0.8000   -4.1569    0.0000 H   0  0  0  0  0  0  0  0  0  0  0  0
   -1.6000   -2.7713    0.0000 C   0  0  0  0  0  0  0  0  0  0  0  0
   -2.4001   -4.1569    0.0000 H   0  0  0  0  0  0  0  0  0  0  0  0
   -2.4001   -1.3856    0.0000 C   0  0  0  0  0  0  0  0  0  0  0  0
   -4.0000   -1.3856    0.0000 H   0  0  0  0  0  0  0  0  0  0  0  0
   -4.0000    1.3856    0.0000 O   0  0  0  0  0  0  0  0  0  0  0  0
  1  2  2  0  0  0  0
  2  3  1  0  0  0  0
  3  4  1  0  0  0  0
  4  5  1  0  0  0  0
  5  6  2  0  0  0  0
  6  7  1  0  0  0  0
  6  8  1  0  0  0  0
  8  9  1  0  0  0  0
  8 10  2  0  0  0  0
 10 11  1  0  0  0  0
 10 12  1  0  0  0  0
 12  4  2  0  0  0  0
 12 13  1  0  0  0  0
  5 14  1  0  0  0  0
 14 15  1  0  0  0  0
 14 16  2  0  0  0  0
 16 17  1  0  0  0  0
 16 18  1  0  0  0  0
 18  3  2  0  0  0  0
 18 19  1  0  0  0  0
  2 20  1  0  0  0  0
M  CHG  2   2   1  20  -1
M  END
> <ChemID>
100125

> <source_casrn>
86-57-7

> <CAS>
86-57-7

> <SMILES>
[O-][N+](=O)c1cccc2ccccc21

> <NAME>
1-NITRONAPHTHALENE

> <preferred_name>
1-Nitronaphthalene

> <iupac>
1-nitronaphthalene

> <MPID>
98689

> <dsstox_substance_id>
DTXSID7020978

> <Canonical_QSARr>
[O-][N+](=O)c1cccc2ccccc21

> <InChI_Code_QSARr>
InChI=1S/C10H7NO2/c12-11(13)10-7-3-5-8-4-1-2-6-9(8)10/h1-7H

> <InChI Key_QSARr>
RJKGJBPXVHTNJL-UHFFFAOYSA-N

> <OH>
5.4E-12

> <OH Temperature>
25.0

> <OH Data Type>
EXP

> <OH Reference>
ATKINSON,R (1989)

> <LogOH>
-11.267606240177022

$$$$
100126
  -INDIGO-08031719142D

 23 25  0  0  0  0  0  0  0  0999 V2000
   -0.2706   -2.5747    0.0000 C   0  0  0  0  0  0  0  0  0  0  0  0
    1.2945   -2.2420    0.0000 C   0  0  0  0  0  0  0  0  0  0  0  0
    1.4616   -0.6508    0.0000 C   0  0  0  0  0  0  0  0  0  0  0  0
    2.9233    0.0000    0.0000 C   0  0  0  0  0  0  0  0  0  0  0  0
    3.0906    1.5912    0.0000 H   0  0  0  0  0  0  0  0  0  0  0  0
    4.2177   -0.9405    0.0000 C   0  0  0  0  0  0  0  0  0  0  0  0
    5.6794   -0.2897    0.0000 H   0  0  0  0  0  0  0  0  0  0  0  0
    4.0506   -2.5317    0.0000 C   0  0  0  0  0  0  0  0  0  0  0  0
    5.3450   -3.4721    0.0000 H   0  0  0  0  0  0  0  0  0  0  0  0
    2.5889   -3.1825    0.0000 C   0  0  0  0  0  0  0  0  0  0  0  0
    2.4215   -4.7737    0.0000 H   0  0  0  0  0  0  0  0  0  0  0  0
    0.0001    0.0000    0.0000 C   0  0  0  0  0  0  0  0  0  0  0  0
    0.8001    1.3857    0.0000 H   0  0  0  0  0  0  0  0  0  0  0  0
   -1.2944    0.9404    0.0000 H   0  0  0  0  0  0  0  0  0  0  0  0
   -1.0706   -1.1890    0.0000 C   0  0  0  0  0  0  0  0  0  0  0  0
   -2.6706   -1.1890    0.0000 C   0  0  0  0  0  0  0  0  0  0  0  0
   -3.4706    0.1966    0.0000 H   0  0  0  0  0  0  0  0  0  0  0  0
   -3.4706   -2.5747    0.0000 C   0  0  0  0  0  0  0  0  0  0  0  0
   -5.0706   -2.5747    0.0000 H   0  0  0  0  0  0  0  0  0  0  0  0
   -2.6706   -3.9603    0.0000 C   0  0  0  0  0  0  0  0  0  0  0  0
   -3.4706   -5.3460    0.0000 H   0  0  0  0  0  0  0  0  0  0  0  0
   -1.0706   -3.9603    0.0000 C   0  0  0  0  0  0  0  0  0  0  0  0
   -0.2706   -5.3460    0.0000 H   0  0  0  0  0  0  0  0  0  0  0  0
  1  2  1  0  0  0  0
  2  3  1  0  0  0  0
  3  4  2  0  0  0  0
  4  5  1  0  0  0  0
  4  6  1  0  0  0  0
  6  7  1  0  0  0  0
  6  8  2  0  0  0  0
  8  9  1  0  0  0  0
  8 10  1  0  0  0  0
 10  2  2  0  0  0  0
 10 11  1  0  0  0  0
  3 12  1  0  0  0  0
 12 13  1  0  0  0  0
 12 14  1  0  0  0  0
 12 15  1  0  0  0  0
 15  1  1  0  0  0  0
 15 16  2  0  0  0  0
 16 17  1  0  0  0  0
 16 18  1  0  0  0  0
 18 19  1  0  0  0  0
 18 20  2  0  0  0  0
 20 21  1  0  0  0  0
 20 22  1  0  0  0  0
 22  1  2  0  0  0  0
 22 23  1  0  0  0  0
M  END
> <ChemID>
100126

> <source_casrn>
86-73-7

> <CAS>
86-73-7

> <SMILES>
C1c2ccccc2-c2ccccc21

> <NAME>
9H-FLUORENE

> <preferred_name>
Fluorene

> <iupac>
9H-fluorene

> <MPID>
98690

> <dsstox_substance_id>
DTXSID8024105

> <Canonical_QSARr>
C1c2ccccc2-c2ccccc21

> <InChI_Code_QSARr>
InChI=1S/C13H10/c1-3-7-12-10(5-1)9-11-6-2-4-8-13(11)12/h1-8H,9H2

> <InChI Key_QSARr>
NIHNNTQXNPWCJQ-UHFFFAOYSA-N

> <OH>
1.3E-11

> <OH Temperature>
25.0

> <OH Data Type>
EXP

> <OH Reference>
ATKINSON,R (1989)

> <LogOH>
-10.886056647693158

$$$$
100128
  -INDIGO-08031719142D

 17 17  0  0  0  0  0  0  0  0999 V2000
    1.3856    2.4000    0.0000 N   0  0  0  0  0  0  0  0  0  0  0  0
    1.3856    4.0000    0.0000 O   0  0  0  0  0  0  0  0  0  0  0  0
    2.7713    1.6000    0.0000 O   0  0  0  0  0  0  0  0  0  0  0  0
    0.0000    1.6000    0.0000 C   0  0  0  0  0  0  0  0  0  0  0  0
   -1.3856    2.4000    0.0000 C   0  0  0  0  0  0  0  0  0  0  0  0
   -1.3856    4.0000    0.0000 H   0  0  0  0  0  0  0  0  0  0  0  0
   -2.7713    1.6000    0.0000 C   0  0  0  0  0  0  0  0  0  0  0  0
   -4.1569    2.4000    0.0000 H   0  0  0  0  0  0  0  0  0  0  0  0
   -2.7713    0.0000    0.0000 C   0  0  0  0  0  0  0  0  0  0  0  0
   -4.1569   -0.8000    0.0000 H   0  0  0  0  0  0  0  0  0  0  0  0
   -1.3856   -0.8000    0.0000 C   0  0  0  0  0  0  0  0  0  0  0  0
   -1.3856   -2.4000    0.0000 H   0  0  0  0  0  0  0  0  0  0  0  0
    0.0000    0.0000    0.0000 C   0  0  0  0  0  0  0  0  0  0  0  0
    1.3856   -0.8000    0.0000 C   0  0  0  0  0  0  0  0  0  0  0  0
    2.7713   -1.6000    0.0000 H   0  0  0  0  0  0  0  0  0  0  0  0
    1.3856   -2.4000    0.0000 H   0  0  0  0  0  0  0  0  0  0  0  0
    2.7713    0.0000    0.0000 H   0  0  0  0  0  0  0  0  0  0  0  0
  1  2  2  0  0  0  0
  1  3  1  0  0  0  0
  1  4  1  0  0  0  0
  4  5  1  0  0  0  0
  5  6  1  0  0  0  0
  5  7  2  0  0  0  0
  7  8  1  0  0  0  0
  7  9  1  0  0  0  0
  9 10  1  0  0  0  0
  9 11  2  0  0  0  0
 11 12  1  0  0  0  0
 11 13  1  0  0  0  0
 13  4  2  0  0  0  0
 13 14  1  0  0  0  0
 14 15  1  0  0  0  0
 14 16  1  0  0  0  0
 14 17  1  0  0  0  0
M  CHG  2   1   1   3  -1
M  END
> <ChemID>
100128

> <source_casrn>
88-72-2

> <CAS>
88-72-2

> <SMILES>
Cc1ccccc1[N+]([O-])=O

> <NAME>
2-NITROTOLUENE

> <preferred_name>
2-Nitrotoluene

> <iupac>
1-methyl-2-nitrobenzene

> <MPID>
98692

> <dsstox_substance_id>
DTXSID4025791

> <Canonical_QSARr>
Cc1ccccc1[N+]([O-])=O

> <InChI_Code_QSARr>
InChI=1S/C7H7NO2/c1-6-4-2-3-5-7(6)8(9)10/h2-5H,1H3

> <InChI Key_QSARr>
PLAZTCDQAHEYBI-UHFFFAOYSA-N

> <OH>
7.0E-13

> <OH Temperature>
25.0

> <OH Data Type>
EXP

> <OH Reference>
ATKINSON,R (1989)

> <LogOH>
-12.15490195998575

$$$$
100129
  -INDIGO-08031719142D

 15 15  0  0  0  0  0  0  0  0999 V2000
   -1.3856    2.4000    0.0000 O   0  0  0  0  0  0  0  0  0  0  0  0
   -1.3856    4.0000    0.0000 H   0  0  0  0  0  0  0  0  0  0  0  0
    0.0000    1.6000    0.0000 C   0  0  0  0  0  0  0  0  0  0  0  0
    0.0000    0.0000    0.0000 C   0  0  0  0  0  0  0  0  0  0  0  0
   -1.3856   -0.8000    0.0000 N   0  0  0  0  0  0  0  0  0  0  0  0
   -1.3856   -2.4000    0.0000 O   0  0  0  0  0  0  0  0  0  0  0  0
   -2.7713    0.0000    0.0000 O   0  0  0  0  0  0  0  0  0  0  0  0
    1.3856   -0.8000    0.0000 C   0  0  0  0  0  0  0  0  0  0  0  0
    1.3856   -2.4000    0.0000 H   0  0  0  0  0  0  0  0  0  0  0  0
    2.7713    0.0000    0.0000 C   0  0  0  0  0  0  0  0  0  0  0  0
    4.1569   -0.8000    0.0000 H   0  0  0  0  0  0  0  0  0  0  0  0
    2.7713    1.6000    0.0000 C   0  0  0  0  0  0  0  0  0  0  0  0
    4.1569    2.4000    0.0000 H   0  0  0  0  0  0  0  0  0  0  0  0
    1.3856    2.4000    0.0000 C   0  0  0  0  0  0  0  0  0  0  0  0
    1.3856    4.0000    0.0000 H   0  0  0  0  0  0  0  0  0  0  0  0
  1  2  1  0  0  0  0
  1  3  1  0  0  0  0
  3  4  1  0  0  0  0
  4  5  1  0  0  0  0
  5  6  1  0  0  0  0
  5  7  2  0  0  0  0
  4  8  2  0  0  0  0
  8  9  1  0  0  0  0
  8 10  1  0  0  0  0
 10 11  1  0  0  0  0
 10 12  2  0  0  0  0
 12 13  1  0  0  0  0
 12 14  1  0  0  0  0
 14  3  2  0  0  0  0
 14 15  1  0  0  0  0
M  CHG  2   5   1   6  -1
M  END
> <ChemID>
100129

> <source_casrn>
88-75-5

> <CAS>
88-75-5

> <SMILES>
[O-][N+](=O)c1ccccc1O

> <NAME>
2-NITROPHENOL

> <preferred_name>
2-Nitrophenol

> <iupac>
2-nitrophenol

> <MPID>
98693

> <dsstox_substance_id>
DTXSID1021790

> <Canonical_QSARr>
[O-][N+](=O)c1ccccc1O

> <InChI_Code_QSARr>
InChI=1S/C6H5NO3/c8-6-4-2-1-3-5(6)7(9)10/h1-4,8H

> <InChI Key_QSARr>
IQUPABOKLQSFBK-UHFFFAOYSA-N

> <OH>
9.000000000000001E-13

> <OH Temperature>
25.0

> <OH Data Type>
EXP

> <OH Reference>
ATKINSON,R (1989)

> <LogOH>
-12.045757490560685

$$$$
100130
  -INDIGO-08031719142D

 21 22  0  0  0  0  0  0  0  0999 V2000
    2.4001    1.3856    0.0000 C   0  0  0  0  0  0  0  0  0  0  0  0
    3.2000    2.7713    0.0000 H   0  0  0  0  0  0  0  0  0  0  0  0
    4.0000    1.3856    0.0000 H   0  0  0  0  0  0  0  0  0  0  0  0
    1.6000    2.7713    0.0000 H   0  0  0  0  0  0  0  0  0  0  0  0
    1.6000    0.0000    0.0000 C   0  0  0  0  0  0  0  0  0  0  0  0
   -0.0000    0.0000    0.0000 C   0  0  0  0  0  0  0  0  0  0  0  0
   -0.8000   -1.3856    0.0000 C   0  0  0  0  0  0  0  0  0  0  0  0
   -2.4000   -1.3856    0.0000 C   0  0  0  0  0  0  0  0  0  0  0  0
   -3.2001   -2.7713    0.0000 H   0  0  0  0  0  0  0  0  0  0  0  0
   -3.2001    0.0000    0.0000 C   0  0  0  0  0  0  0  0  0  0  0  0
   -4.8000    0.0000    0.0000 H   0  0  0  0  0  0  0  0  0  0  0  0
   -2.4000    1.3856    0.0000 C   0  0  0  0  0  0  0  0  0  0  0  0
   -3.2001    2.7713    0.0000 H   0  0  0  0  0  0  0  0  0  0  0  0
   -0.8000    1.3856    0.0000 C   0  0  0  0  0  0  0  0  0  0  0  0
   -0.0000    2.7713    0.0000 H   0  0  0  0  0  0  0  0  0  0  0  0
   -0.0000   -2.7713    0.0000 C   0  0  0  0  0  0  0  0  0  0  0  0
   -0.8000   -4.1569    0.0000 H   0  0  0  0  0  0  0  0  0  0  0  0
    1.6000   -2.7713    0.0000 C   0  0  0  0  0  0  0  0  0  0  0  0
    2.4001   -4.1569    0.0000 H   0  0  0  0  0  0  0  0  0  0  0  0
    2.4001   -1.3856    0.0000 C   0  0  0  0  0  0  0  0  0  0  0  0
    4.0000   -1.3856    0.0000 H   0  0  0  0  0  0  0  0  0  0  0  0
  1  2  1  0  0  0  0
  1  3  1  0  0  0  0
  1  4  1  0  0  0  0
  1  5  1  0  0  0  0
  5  6  1  0  0  0  0
  6  7  1  0  0  0  0
  7  8  2  0  0  0  0
  8  9  1  0  0  0  0
  8 10  1  0  0  0  0
 10 11  1  0  0  0  0
 10 12  2  0  0  0  0
 12 13  1  0  0  0  0
 12 14  1  0  0  0  0
 14  6  2  0  0  0  0
 14 15  1  0  0  0  0
  7 16  1  0  0  0  0
 16 17  1  0  0  0  0
 16 18  2  0  0  0  0
 18 19  1  0  0  0  0
 18 20  1  0  0  0  0
 20  5  2  0  0  0  0
 20 21  1  0  0  0  0
M  END
> <ChemID>
100130

> <source_casrn>
90-12-0

> <CAS>
90-12-0

> <SMILES>
Cc1cccc2ccccc21

> <NAME>
1-METHYLNAPHTHALENE

> <preferred_name>
1-Methylnaphthalene

> <iupac>
1-methylnaphthalene

> <MPID>
98694

> <dsstox_substance_id>
DTXSID9020877

> <Canonical_QSARr>
Cc1cccc2ccccc21

> <InChI_Code_QSARr>
InChI=1S/C11H10/c1-9-5-4-7-10-6-2-3-8-11(9)10/h2-8H,1H3

> <InChI Key_QSARr>
QPUYECUOLPXSFR-UHFFFAOYSA-N

> <OH>
5.300000000000001E-11

> <OH Temperature>
25.0

> <OH Data Type>
EXP

> <OH Reference>
ATKINSON,R (1989)

> <LogOH>
-10.2757241303992

$$$$
100132
  -INDIGO-08031719142D

 20 20  0  0  0  0  0  0  0  0999 V2000
    0.0000    0.0000    0.0000 C   0  0  0  0  0  0  0  0  0  0  0  0
    0.8000    1.3856    0.0000 O   0  0  0  0  0  0  0  0  0  0  0  0
    2.4001    1.3856    0.0000 C   0  0  0  0  0  0  0  0  0  0  0  0
    3.2000    2.7713    0.0000 H   0  0  0  0  0  0  0  0  0  0  0  0
    4.0000    1.3856    0.0000 H   0  0  0  0  0  0  0  0  0  0  0  0
    1.6000    2.7713    0.0000 H   0  0  0  0  0  0  0  0  0  0  0  0
   -1.6000    0.0000    0.0000 C   0  0  0  0  0  0  0  0  0  0  0  0
   -2.4000    1.3856    0.0000 O   0  0  0  0  0  0  0  0  0  0  0  0
   -4.0001    1.3856    0.0000 C   0  0  0  0  0  0  0  0  0  0  0  0
   -4.8000    2.7713    0.0000 H   0  0  0  0  0  0  0  0  0  0  0  0
   -5.6000    1.3856    0.0000 H   0  0  0  0  0  0  0  0  0  0  0  0
   -3.2000    2.7713    0.0000 H   0  0  0  0  0  0  0  0  0  0  0  0
   -2.4000   -1.3856    0.0000 C   0  0  0  0  0  0  0  0  0  0  0  0
   -3.9999   -1.3856    0.0000 H   0  0  0  0  0  0  0  0  0  0  0  0
   -1.6000   -2.7713    0.0000 C   0  0  0  0  0  0  0  0  0  0  0  0
   -2.4000   -4.1569    0.0000 H   0  0  0  0  0  0  0  0  0  0  0  0
    0.0000   -2.7713    0.0000 C   0  0  0  0  0  0  0  0  0  0  0  0
    0.8000   -4.1569    0.0000 H   0  0  0  0  0  0  0  0  0  0  0  0
    0.8000   -1.3856    0.0000 C   0  0  0  0  0  0  0  0  0  0  0  0
    2.4001   -1.3856    0.0000 H   0  0  0  0  0  0  0  0  0  0  0  0
  1  2  1  0  0  0  0
  2  3  1  0  0  0  0
  3  4  1  0  0  0  0
  3  5  1  0  0  0  0
  3  6  1  0  0  0  0
  1  7  1  0  0  0  0
  7  8  1  0  0  0  0
  8  9  1  0  0  0  0
  9 10  1  0  0  0  0
  9 11  1  0  0  0  0
  9 12  1  0  0  0  0
  7 13  2  0  0  0  0
 13 14  1  0  0  0  0
 13 15  1  0  0  0  0
 15 16  1  0  0  0  0
 15 17  2  0  0  0  0
 17 18  1  0  0  0  0
 17 19  1  0  0  0  0
 19  1  2  0  0  0  0
 19 20  1  0  0  0  0
M  END
> <ChemID>
100132

> <source_casrn>
91-16-7

> <CAS>
91-16-7

> <SMILES>
COc1ccccc1OC

> <NAME>
1,2-DIMETHOXYBENZENE

> <preferred_name>
1,2-Dimethoxybenzene

> <iupac>
1,2-dimethoxybenzene

> <MPID>
98696

> <dsstox_substance_id>
DTXSID7047065

> <Canonical_QSARr>
COc1ccccc1OC

> <InChI_Code_QSARr>
InChI=1S/C8H10O2/c1-9-7-5-3-4-6-8(7)10-2/h3-6H,1-2H3

> <InChI Key_QSARr>
ABDKAPXRBAPSQN-UHFFFAOYSA-N

> <OH>
3.5E-11

> <OH Temperature>
24.0

> <OH Data Type>
EXP

> <OH Reference>
KWOK,ESC ET AL. (1995)

> <LogOH>
-10.455931955649708

$$$$
100133
  -INDIGO-08031719142D

 18 19  0  0  0  0  0  0  0  0999 V2000
    1.3856    2.4000    0.0000 C   0  0  0  0  0  0  0  0  0  0  0  0
    1.3856    4.0000    0.0000 H   0  0  0  0  0  0  0  0  0  0  0  0
    0.0001    1.6000    0.0000 C   0  0  0  0  0  0  0  0  0  0  0  0
    0.0001    0.0000    0.0000 C   0  0  0  0  0  0  0  0  0  0  0  0
   -1.3856   -0.8000    0.0000 C   0  0  0  0  0  0  0  0  0  0  0  0
   -1.3856   -2.4000    0.0000 H   0  0  0  0  0  0  0  0  0  0  0  0
   -2.7712    0.0000    0.0000 C   0  0  0  0  0  0  0  0  0  0  0  0
   -4.1569   -0.8000    0.0000 H   0  0  0  0  0  0  0  0  0  0  0  0
   -2.7712    1.6000    0.0000 C   0  0  0  0  0  0  0  0  0  0  0  0
   -4.1569    2.4000    0.0000 H   0  0  0  0  0  0  0  0  0  0  0  0
   -1.3856    2.4000    0.0000 C   0  0  0  0  0  0  0  0  0  0  0  0
   -1.3856    4.0000    0.0000 H   0  0  0  0  0  0  0  0  0  0  0  0
    1.3856   -0.8000    0.0000 C   0  0  0  0  0  0  0  0  0  0  0  0
    1.3856   -2.4000    0.0000 H   0  0  0  0  0  0  0  0  0  0  0  0
    2.7713    0.0000    0.0000 C   0  0  0  0  0  0  0  0  0  0  0  0
    4.1569   -0.8000    0.0000 H   0  0  0  0  0  0  0  0  0  0  0  0
    2.7713    1.6000    0.0000 C   0  0  0  0  0  0  0  0  0  0  0  0
    4.1569    2.4000    0.0000 H   0  0  0  0  0  0  0  0  0  0  0  0
  1  2  1  0  0  0  0
  1  3  1  0  0  0  0
  3  4  1  0  0  0  0
  4  5  2  0  0  0  0
  5  6  1  0  0  0  0
  5  7  1  0  0  0  0
  7  8  1  0  0  0  0
  7  9  2  0  0  0  0
  9 10  1  0  0  0  0
  9 11  1  0  0  0  0
 11  3  2  0  0  0  0
 11 12  1  0  0  0  0
  4 13  1  0  0  0  0
 13 14  1  0  0  0  0
 13 15  2  0  0  0  0
 15 16  1  0  0  0  0
 15 17  1  0  0  0  0
 17  1  2  0  0  0  0
 17 18  1  0  0  0  0
M  END
> <ChemID>
100133

> <source_casrn>
91-20-3

> <CAS>
91-20-3

> <SMILES>
c1cccc2ccccc21

> <NAME>
NAPHTHALENE

> <preferred_name>
Naphthalene

> <iupac>
naphthalene

> <MPID>
98697

> <dsstox_substance_id>
DTXSID8020913

> <Canonical_QSARr>
c1cccc2ccccc21

> <InChI_Code_QSARr>
InChI=1S/C10H8/c1-2-6-10-8-4-3-7-9(10)5-1/h1-8H

> <InChI Key_QSARr>
UFWIBTONFRDIAS-UHFFFAOYSA-N

> <OH>
2.16E-11

> <OH Temperature>
25.0

> <OH Data Type>
EXP

> <OH Reference>
ATKINSON,R (1989)

> <LogOH>
-10.665546248849054

$$$$
100134
  -INDIGO-08031719142D

 17 18  0  0  0  0  0  0  0  0999 V2000
   -1.3856    2.4000    0.0000 N   0  0  0  0  0  0  0  0  0  0  0  0
   -2.7712    1.6000    0.0000 C   0  0  0  0  0  0  0  0  0  0  0  0
   -4.1569    2.4000    0.0000 H   0  0  0  0  0  0  0  0  0  0  0  0
   -2.7712    0.0000    0.0000 C   0  0  0  0  0  0  0  0  0  0  0  0
   -4.1569   -0.8000    0.0000 H   0  0  0  0  0  0  0  0  0  0  0  0
   -1.3856   -0.8000    0.0000 C   0  0  0  0  0  0  0  0  0  0  0  0
   -1.3856   -2.4000    0.0000 H   0  0  0  0  0  0  0  0  0  0  0  0
    0.0001    0.0000    0.0000 C   0  0  0  0  0  0  0  0  0  0  0  0
    0.0001    1.6000    0.0000 C   0  0  0  0  0  0  0  0  0  0  0  0
    1.3856    2.4000    0.0000 C   0  0  0  0  0  0  0  0  0  0  0  0
    1.3856    4.0000    0.0000 H   0  0  0  0  0  0  0  0  0  0  0  0
    2.7713    1.6000    0.0000 C   0  0  0  0  0  0  0  0  0  0  0  0
    4.1569    2.4000    0.0000 H   0  0  0  0  0  0  0  0  0  0  0  0
    2.7713    0.0000    0.0000 C   0  0  0  0  0  0  0  0  0  0  0  0
    4.1569   -0.8000    0.0000 H   0  0  0  0  0  0  0  0  0  0  0  0
    1.3856   -0.8000    0.0000 C   0  0  0  0  0  0  0  0  0  0  0  0
    1.3856   -2.4000    0.0000 H   0  0  0  0  0  0  0  0  0  0  0  0
  1  2  1  0  0  0  0
  2  3  1  0  0  0  0
  2  4  2  0  0  0  0
  4  5  1  0  0  0  0
  4  6  1  0  0  0  0
  6  7  1  0  0  0  0
  6  8  2  0  0  0  0
  8  9  1  0  0  0  0
  9  1  2  0  0  0  0
  9 10  1  0  0  0  0
 10 11  1  0  0  0  0
 10 12  2  0  0  0  0
 12 13  1  0  0  0  0
 12 14  1  0  0  0  0
 14 15  1  0  0  0  0
 14 16  2  0  0  0  0
 16  8  1  0  0  0  0
 16 17  1  0  0  0  0
M  END
> <ChemID>
100134

> <source_casrn>
91-22-5

> <CAS>
91-22-5

> <SMILES>
c1cccc2[n]cccc21

> <NAME>
QUINOLINE

> <preferred_name>
Quinoline

> <iupac>
C9H7N

> <MPID>
98698

> <dsstox_substance_id>
DTXSID1021798

> <Canonical_QSARr>
c1cccc2[n]cccc21

> <InChI_Code_QSARr>
InChI=1S/C9H7N/c1-2-6-9-8(4-1)5-3-7-10-9/h1-7H

> <InChI Key_QSARr>
SMWDFEZZVXVKRB-UHFFFAOYSA-N

> <OH>
1.16E-11

> <OH Temperature>
24.0

> <OH Data Type>
EXP

> <OH Reference>
ATKINSON,R ET AL. (1995B)

> <LogOH>
-10.935542010773068

$$$$
100136
  -INDIGO-08031719142D

 22 23  0  0  0  0  0  0  0  0999 V2000
   -0.8001    1.3856    0.0000 C   0  0  0  0  0  0  0  0  0  0  0  0
   -0.0001    2.7713    0.0000 H   0  0  0  0  0  0  0  0  0  0  0  0
   -0.0001   -0.0000    0.0000 C   0  0  0  0  0  0  0  0  0  0  0  0
    1.6001    0.0000    0.0000 C   0  0  0  0  0  0  0  0  0  0  0  0
    2.4001    1.3856    0.0000 C   0  0  0  0  0  0  0  0  0  0  0  0
    1.6001    2.7713    0.0000 H   0  0  0  0  0  0  0  0  0  0  0  0
    4.0000    1.3856    0.0000 C   0  0  0  0  0  0  0  0  0  0  0  0
    4.8000    2.7713    0.0000 H   0  0  0  0  0  0  0  0  0  0  0  0
    4.8000    0.0000    0.0000 C   0  0  0  0  0  0  0  0  0  0  0  0
    6.4000    0.0000    0.0000 H   0  0  0  0  0  0  0  0  0  0  0  0
    4.0000   -1.3856    0.0000 C   0  0  0  0  0  0  0  0  0  0  0  0
    4.8000   -2.7713    0.0000 H   0  0  0  0  0  0  0  0  0  0  0  0
    2.4001   -1.3856    0.0000 C   0  0  0  0  0  0  0  0  0  0  0  0
    1.6001   -2.7713    0.0000 H   0  0  0  0  0  0  0  0  0  0  0  0
   -0.8001   -1.3856    0.0000 C   0  0  0  0  0  0  0  0  0  0  0  0
   -0.0001   -2.7713    0.0000 H   0  0  0  0  0  0  0  0  0  0  0  0
   -2.4000   -1.3856    0.0000 C   0  0  0  0  0  0  0  0  0  0  0  0
   -3.2000   -2.7713    0.0000 H   0  0  0  0  0  0  0  0  0  0  0  0
   -3.2000   -0.0000    0.0000 C   0  0  0  0  0  0  0  0  0  0  0  0
   -4.8000   -0.0000    0.0000 H   0  0  0  0  0  0  0  0  0  0  0  0
   -2.4000    1.3856    0.0000 C   0  0  0  0  0  0  0  0  0  0  0  0
   -3.2000    2.7713    0.0000 H   0  0  0  0  0  0  0  0  0  0  0  0
  1  2  1  0  0  0  0
  1  3  1  0  0  0  0
  3  4  1  0  0  0  0
  4  5  1  0  0  0  0
  5  6  1  0  0  0  0
  5  7  2  0  0  0  0
  7  8  1  0  0  0  0
  7  9  1  0  0  0  0
  9 10  1  0  0  0  0
  9 11  2  0  0  0  0
 11 12  1  0  0  0  0
 11 13  1  0  0  0  0
 13  4  2  0  0  0  0
 13 14  1  0  0  0  0
  3 15  2  0  0  0  0
 15 16  1  0  0  0  0
 15 17  1  0  0  0  0
 17 18  1  0  0  0  0
 17 19  2  0  0  0  0
 19 20  1  0  0  0  0
 19 21  1  0  0  0  0
 21  1  2  0  0  0  0
 21 22  1  0  0  0  0
M  END
> <ChemID>
100136

> <source_casrn>
92-52-4

> <CAS>
92-52-4

> <SMILES>
c1ccccc1-c1ccccc1

> <NAME>
BIPHENYL

> <preferred_name>
Biphenyl

> <iupac>
biphenyl

> <MPID>
98700

> <dsstox_substance_id>
DTXSID4020161

> <Canonical_QSARr>
c1ccccc1-c1ccccc1

> <InChI_Code_QSARr>
InChI=1S/C12H10/c1-3-7-11(8-4-1)12-9-5-2-6-10-12/h1-10H

> <InChI Key_QSARr>
ZUOUZKKEUPVFJK-UHFFFAOYSA-N

> <OH>
7.199999999999998E-12

> <OH Temperature>
25.0

> <OH Data Type>
EXP

> <OH Reference>
ATKINSON,R (1989)

> <LogOH>
-11.142667503568713

$$$$
100137
  -INDIGO-08031719142D

 17 18  0  0  0  0  0  0  0  0999 V2000
    2.4621   -0.8000    0.0000 C   0  0  0  0  0  0  0  0  0  0  0  0
    4.0621   -0.8000    0.0000 H   0  0  0  0  0  0  0  0  0  0  0  0
    1.5217   -2.0944    0.0000 C   0  0  0  0  0  0  0  0  0  0  0  0
    2.0161   -3.6161    0.0000 H   0  0  0  0  0  0  0  0  0  0  0  0
   -0.0000   -1.6000    0.0000 C   0  0  0  0  0  0  0  0  0  0  0  0
   -0.0000   -0.0000    0.0000 C   0  0  0  0  0  0  0  0  0  0  0  0
   -1.3856    0.8000    0.0000 C   0  0  0  0  0  0  0  0  0  0  0  0
   -1.3856    2.4000    0.0000 H   0  0  0  0  0  0  0  0  0  0  0  0
   -2.7713   -0.0000    0.0000 C   0  0  0  0  0  0  0  0  0  0  0  0
   -4.1569    0.8000    0.0000 H   0  0  0  0  0  0  0  0  0  0  0  0
   -2.7713   -1.6000    0.0000 C   0  0  0  0  0  0  0  0  0  0  0  0
   -4.1569   -2.4000    0.0000 H   0  0  0  0  0  0  0  0  0  0  0  0
   -1.3856   -2.4000    0.0000 C   0  0  0  0  0  0  0  0  0  0  0  0
   -1.3856   -4.0000    0.0000 H   0  0  0  0  0  0  0  0  0  0  0  0
    1.5217    0.4944    0.0000 C   0  0  0  0  0  0  0  0  0  0  0  0
    0.8710    1.9561    0.0000 H   0  0  0  0  0  0  0  0  0  0  0  0
    2.9073    1.2944    0.0000 H   0  0  0  0  0  0  0  0  0  0  0  0
  1  2  1  0  0  0  0
  1  3  2  0  0  0  0
  3  4  1  0  0  0  0
  3  5  1  0  0  0  0
  5  6  1  0  0  0  0
  6  7  2  0  0  0  0
  7  8  1  0  0  0  0
  7  9  1  0  0  0  0
  9 10  1  0  0  0  0
  9 11  2  0  0  0  0
 11 12  1  0  0  0  0
 11 13  1  0  0  0  0
 13  5  2  0  0  0  0
 13 14  1  0  0  0  0
  6 15  1  0  0  0  0
 15  1  1  0  0  0  0
 15 16  1  0  0  0  0
 15 17  1  0  0  0  0
M  END
> <ChemID>
100137

> <source_casrn>
95-13-6

> <CAS>
95-13-6

> <SMILES>
C1C=Cc2ccccc21

> <NAME>
INDENE

> <preferred_name>
Indene

> <iupac>
1H-indene

> <MPID>
98701

> <dsstox_substance_id>
DTXSID8042052

> <Canonical_QSARr>
C1C=Cc2ccccc21

> <InChI_Code_QSARr>
InChI=1S/C9H8/c1-2-5-9-7-3-6-8(9)4-1/h1-6H,7H2

> <InChI Key_QSARr>
YBYIRNPNPLQARY-UHFFFAOYSA-N

> <OH>
5.1E-11

> <OH Temperature>
22.0

> <OH Data Type>
EXP

> <OH Reference>
ATKINSON,R (1994)

> <LogOH>
-10.292429823902053

$$$$
100138
  -INDIGO-08031719142D

 18 18  0  0  0  0  0  0  0  0999 V2000
    1.3856    2.4000    0.0000 C   0  0  0  0  0  0  0  0  0  0  0  0
    1.3856    4.0000    0.0000 H   0  0  0  0  0  0  0  0  0  0  0  0
    0.0000    1.6000    0.0000 C   0  0  0  0  0  0  0  0  0  0  0  0
   -1.3856    2.4000    0.0000 C   0  0  0  0  0  0  0  0  0  0  0  0
   -2.7713    3.2000    0.0000 H   0  0  0  0  0  0  0  0  0  0  0  0
   -1.3856    4.0000    0.0000 H   0  0  0  0  0  0  0  0  0  0  0  0
   -2.7713    1.6000    0.0000 H   0  0  0  0  0  0  0  0  0  0  0  0
    0.0000    0.0000    0.0000 C   0  0  0  0  0  0  0  0  0  0  0  0
   -1.3856   -0.8000    0.0000 C   0  0  0  0  0  0  0  0  0  0  0  0
   -2.7713   -1.6000    0.0000 H   0  0  0  0  0  0  0  0  0  0  0  0
   -1.3856   -2.4000    0.0000 H   0  0  0  0  0  0  0  0  0  0  0  0
   -2.7713    0.0000    0.0000 H   0  0  0  0  0  0  0  0  0  0  0  0
    1.3856   -0.8000    0.0000 C   0  0  0  0  0  0  0  0  0  0  0  0
    1.3856   -2.4000    0.0000 H   0  0  0  0  0  0  0  0  0  0  0  0
    2.7713    0.0000    0.0000 C   0  0  0  0  0  0  0  0  0  0  0  0
    4.1569   -0.8000    0.0000 H   0  0  0  0  0  0  0  0  0  0  0  0
    2.7713    1.6000    0.0000 C   0  0  0  0  0  0  0  0  0  0  0  0
    4.1569    2.4000    0.0000 H   0  0  0  0  0  0  0  0  0  0  0  0
  1  2  1  0  0  0  0
  1  3  1  0  0  0  0
  3  4  1  0  0  0  0
  4  5  1  0  0  0  0
  4  6  1  0  0  0  0
  4  7  1  0  0  0  0
  3  8  2  0  0  0  0
  8  9  1  0  0  0  0
  9 10  1  0  0  0  0
  9 11  1  0  0  0  0
  9 12  1  0  0  0  0
  8 13  1  0  0  0  0
 13 14  1  0  0  0  0
 13 15  2  0  0  0  0
 15 16  1  0  0  0  0
 15 17  1  0  0  0  0
 17  1  2  0  0  0  0
 17 18  1  0  0  0  0
M  END
> <ChemID>
100138

> <source_casrn>
95-47-6

> <CAS>
95-47-6

> <SMILES>
Cc1ccccc1C

> <NAME>
O-XYLENE

> <preferred_name>
o-Xylene

> <iupac>
C8H10

> <MPID>
98702

> <dsstox_substance_id>
DTXSID3021807

> <Canonical_QSARr>
Cc1ccccc1C

> <InChI_Code_QSARr>
InChI=1S/C8H10/c1-7-5-3-4-6-8(7)2/h3-6H,1-2H3

> <InChI Key_QSARr>
CTQNGGLPUBDAKN-UHFFFAOYSA-N

> <OH>
1.37E-11

> <OH Temperature>
25.0

> <OH Data Type>
EXP

> <OH Reference>
ATKINSON,R (1990)

> <LogOH>
-10.863279432843605

$$$$
100140
  -INDIGO-08031719142D

 12 12  0  0  0  0  0  0  0  0999 V2000
    0.8000    1.3856    0.0000 Cl  0  0  0  0  0  0  0  0  0  0  0  0
   -0.0000   -0.0000    0.0000 C   0  0  0  0  0  0  0  0  0  0  0  0
    0.8000   -1.3857    0.0000 C   0  0  0  0  0  0  0  0  0  0  0  0
    2.4000   -1.3857    0.0000 Cl  0  0  0  0  0  0  0  0  0  0  0  0
   -0.0000   -2.7713    0.0000 C   0  0  0  0  0  0  0  0  0  0  0  0
    0.8000   -4.1569    0.0000 H   0  0  0  0  0  0  0  0  0  0  0  0
   -1.6000   -2.7713    0.0000 C   0  0  0  0  0  0  0  0  0  0  0  0
   -2.4000   -4.1569    0.0000 H   0  0  0  0  0  0  0  0  0  0  0  0
   -2.4000   -1.3856    0.0000 C   0  0  0  0  0  0  0  0  0  0  0  0
   -4.0000   -1.3856    0.0000 H   0  0  0  0  0  0  0  0  0  0  0  0
   -1.6000   -0.0000    0.0000 C   0  0  0  0  0  0  0  0  0  0  0  0
   -2.4000    1.3856    0.0000 H   0  0  0  0  0  0  0  0  0  0  0  0
  1  2  1  0  0  0  0
  2  3  1  0  0  0  0
  3  4  1  0  0  0  0
  3  5  2  0  0  0  0
  5  6  1  0  0  0  0
  5  7  1  0  0  0  0
  7  8  1  0  0  0  0
  7  9  2  0  0  0  0
  9 10  1  0  0  0  0
  9 11  1  0  0  0  0
 11  2  2  0  0  0  0
 11 12  1  0  0  0  0
M  END
> <ChemID>
100140

> <source_casrn>
95-50-1

> <CAS>
95-50-1

> <SMILES>
Clc1ccccc1Cl

> <NAME>
1,2-DICHLOROBENZENE

> <preferred_name>
1,2-Dichlorobenzene

> <iupac>
1,2-dichlorobenzene

> <MPID>
98704

> <dsstox_substance_id>
DTXSID6020430

> <Canonical_QSARr>
Clc1ccccc1Cl

> <InChI_Code_QSARr>
InChI=1S/C6H4Cl2/c7-5-3-1-2-4-6(5)8/h1-4H

> <InChI Key_QSARr>
RFFLAFLAYFXFSW-UHFFFAOYSA-N

> <OH>
4.200000000000001E-13

> <OH Temperature>
25.0

> <OH Data Type>
EXP

> <OH Reference>
ATKINSON,R (1989)

> <LogOH>
-12.37675070960211

$$$$
100141
  -INDIGO-08031719142D

 21 21  0  0  0  0  0  0  0  0999 V2000
    1.3857    0.8000    0.0000 C   0  0  0  0  0  0  0  0  0  0  0  0
    2.7713    1.6000    0.0000 H   0  0  0  0  0  0  0  0  0  0  0  0
    1.3857    2.4000    0.0000 H   0  0  0  0  0  0  0  0  0  0  0  0
    2.7713   -0.0000    0.0000 H   0  0  0  0  0  0  0  0  0  0  0  0
    0.0000   -0.0000    0.0000 C   0  0  0  0  0  0  0  0  0  0  0  0
    0.0000   -1.6000    0.0000 C   0  0  0  0  0  0  0  0  0  0  0  0
    1.3857   -2.4000    0.0000 C   0  0  0  0  0  0  0  0  0  0  0  0
    2.7713   -3.2000    0.0000 H   0  0  0  0  0  0  0  0  0  0  0  0
    1.3857   -4.0000    0.0000 H   0  0  0  0  0  0  0  0  0  0  0  0
    2.7713   -1.6000    0.0000 H   0  0  0  0  0  0  0  0  0  0  0  0
   -1.3856   -2.4000    0.0000 C   0  0  0  0  0  0  0  0  0  0  0  0
   -1.3856   -4.0000    0.0000 H   0  0  0  0  0  0  0  0  0  0  0  0
   -2.7713   -1.6000    0.0000 C   0  0  0  0  0  0  0  0  0  0  0  0
   -4.1570   -2.4000    0.0000 H   0  0  0  0  0  0  0  0  0  0  0  0
   -2.7713   -0.0000    0.0000 C   0  0  0  0  0  0  0  0  0  0  0  0
   -4.1569    0.8000    0.0000 C   0  0  0  0  0  0  0  0  0  0  0  0
   -5.5426    1.6000    0.0000 H   0  0  0  0  0  0  0  0  0  0  0  0
   -5.5426   -0.0000    0.0000 H   0  0  0  0  0  0  0  0  0  0  0  0
   -4.1569    2.4000    0.0000 H   0  0  0  0  0  0  0  0  0  0  0  0
   -1.3856    0.8000    0.0000 C   0  0  0  0  0  0  0  0  0  0  0  0
   -1.3856    2.4000    0.0000 H   0  0  0  0  0  0  0  0  0  0  0  0
  1  2  1  0  0  0  0
  1  3  1  0  0  0  0
  1  4  1  0  0  0  0
  1  5  1  0  0  0  0
  5  6  1  0  0  0  0
  6  7  1  0  0  0  0
  7  8  1  0  0  0  0
  7  9  1  0  0  0  0
  7 10  1  0  0  0  0
  6 11  2  0  0  0  0
 11 12  1  0  0  0  0
 11 13  1  0  0  0  0
 13 14  1  0  0  0  0
 13 15  2  0  0  0  0
 15 16  1  0  0  0  0
 16 17  1  0  0  0  0
 16 18  1  0  0  0  0
 16 19  1  0  0  0  0
 15 20  1  0  0  0  0
 20  5  2  0  0  0  0
 20 21  1  0  0  0  0
M  END
> <ChemID>
100141

> <source_casrn>
95-63-6

> <CAS>
95-63-6

> <SMILES>
Cc1cc(C)c(C)cc1

> <NAME>
1,2,4-TRIMETHYLBENZENE

> <preferred_name>
1,2,4-Trimethylbenzene

> <iupac>
1,2,4-trimethylbenzene

> <MPID>
98705

> <dsstox_substance_id>
DTXSID6021402

> <Canonical_QSARr>
Cc1cc(C)c(C)cc1

> <InChI_Code_QSARr>
InChI=1S/C9H12/c1-7-4-5-8(2)9(3)6-7/h4-6H,1-3H3

> <InChI Key_QSARr>
GWHJZXXIDMPWGX-UHFFFAOYSA-N

> <OH>
3.25E-11

> <OH Temperature>
25.0

> <OH Data Type>
EXP

> <OH Reference>
ATKINSON,R (1989)

> <LogOH>
-10.488116639021143

$$$$
100142
  -INDIGO-08031719142D

 19 19  0  0  0  0  0  0  0  0999 V2000
    1.3857    0.8000    0.0000 C   0  0  0  0  0  0  0  0  0  0  0  0
    1.3857    2.4000    0.0000 H   0  0  0  0  0  0  0  0  0  0  0  0
    0.0000   -0.0000    0.0000 C   0  0  0  0  0  0  0  0  0  0  0  0
   -1.3856    0.8000    0.0000 C   0  0  0  0  0  0  0  0  0  0  0  0
   -2.7713    1.6000    0.0000 H   0  0  0  0  0  0  0  0  0  0  0  0
   -1.3857    2.4000    0.0000 H   0  0  0  0  0  0  0  0  0  0  0  0
   -2.7713   -0.0000    0.0000 H   0  0  0  0  0  0  0  0  0  0  0  0
    0.0000   -1.6000    0.0000 C   0  0  0  0  0  0  0  0  0  0  0  0
   -1.3856   -2.4000    0.0000 C   0  0  0  0  0  0  0  0  0  0  0  0
   -2.7713   -3.2000    0.0000 H   0  0  0  0  0  0  0  0  0  0  0  0
   -1.3856   -4.0000    0.0000 H   0  0  0  0  0  0  0  0  0  0  0  0
   -2.7713   -1.6000    0.0000 H   0  0  0  0  0  0  0  0  0  0  0  0
    1.3857   -2.4000    0.0000 C   0  0  0  0  0  0  0  0  0  0  0  0
    1.3857   -4.0000    0.0000 H   0  0  0  0  0  0  0  0  0  0  0  0
    2.7713   -1.6000    0.0000 C   0  0  0  0  0  0  0  0  0  0  0  0
    4.1570   -2.4000    0.0000 H   0  0  0  0  0  0  0  0  0  0  0  0
    2.7713   -0.0000    0.0000 C   0  0  0  0  0  0  0  0  0  0  0  0
    4.1570    0.8000    0.0000 O   0  0  0  0  0  0  0  0  0  0  0  0
    5.5426   -0.0000    0.0000 H   0  0  0  0  0  0  0  0  0  0  0  0
  1  2  1  0  0  0  0
  1  3  1  0  0  0  0
  3  4  1  0  0  0  0
  4  5  1  0  0  0  0
  4  6  1  0  0  0  0
  4  7  1  0  0  0  0
  3  8  2  0  0  0  0
  8  9  1  0  0  0  0
  9 10  1  0  0  0  0
  9 11  1  0  0  0  0
  9 12  1  0  0  0  0
  8 13  1  0  0  0  0
 13 14  1  0  0  0  0
 13 15  2  0  0  0  0
 15 16  1  0  0  0  0
 15 17  1  0  0  0  0
 17  1  2  0  0  0  0
 17 18  1  0  0  0  0
 18 19  1  0  0  0  0
M  END
> <ChemID>
100142

> <source_casrn>
95-65-8

> <CAS>
95-65-8

> <SMILES>
Cc1cc(O)ccc1C

> <NAME>
3,4-DIMETHYLPHENOL

> <preferred_name>
3,4-Dimethylphenol

> <iupac>
3,4-dimethylphenol

> <MPID>
98706

> <dsstox_substance_id>
DTXSID4024062

> <Canonical_QSARr>
Cc1cc(O)ccc1C

> <InChI_Code_QSARr>
InChI=1S/C8H10O/c1-6-3-4-8(9)5-7(6)2/h3-5,9H,1-2H3

> <InChI Key_QSARr>
YCOXTKKNXUZSKD-UHFFFAOYSA-N

> <OH>
8.140000000000001E-11

> <OH Temperature>
25.0

> <OH Data Type>
EXP

> <OH Reference>
KWOK,ESC & ATKINSON,R (1994)

> <LogOH>
-10.089375595110818

$$$$
100144
  -INDIGO-08031719142D

 19 19  0  0  0  0  0  0  0  0999 V2000
   -1.3856    2.4000    0.0000 O   0  0  0  0  0  0  0  0  0  0  0  0
   -1.3856    4.0000    0.0000 H   0  0  0  0  0  0  0  0  0  0  0  0
    0.0000    1.6000    0.0000 C   0  0  0  0  0  0  0  0  0  0  0  0
    0.0000    0.0000    0.0000 C   0  0  0  0  0  0  0  0  0  0  0  0
   -1.3857   -0.8000    0.0000 C   0  0  0  0  0  0  0  0  0  0  0  0
   -2.7713   -1.6000    0.0000 H   0  0  0  0  0  0  0  0  0  0  0  0
   -1.3857   -2.4000    0.0000 H   0  0  0  0  0  0  0  0  0  0  0  0
   -2.7713    0.0000    0.0000 H   0  0  0  0  0  0  0  0  0  0  0  0
    1.3857   -0.8000    0.0000 C   0  0  0  0  0  0  0  0  0  0  0  0
    1.3857   -2.4000    0.0000 H   0  0  0  0  0  0  0  0  0  0  0  0
    2.7713    0.0000    0.0000 C   0  0  0  0  0  0  0  0  0  0  0  0
    4.1570   -0.8000    0.0000 H   0  0  0  0  0  0  0  0  0  0  0  0
    2.7713    1.6000    0.0000 C   0  0  0  0  0  0  0  0  0  0  0  0
    4.1570    2.4000    0.0000 C   0  0  0  0  0  0  0  0  0  0  0  0
    5.5426    3.2000    0.0000 H   0  0  0  0  0  0  0  0  0  0  0  0
    5.5426    1.6000    0.0000 H   0  0  0  0  0  0  0  0  0  0  0  0
    4.1570    4.0000    0.0000 H   0  0  0  0  0  0  0  0  0  0  0  0
    1.3857    2.4000    0.0000 C   0  0  0  0  0  0  0  0  0  0  0  0
    1.3856    4.0000    0.0000 H   0  0  0  0  0  0  0  0  0  0  0  0
  1  2  1  0  0  0  0
  1  3  1  0  0  0  0
  3  4  1  0  0  0  0
  4  5  1  0  0  0  0
  5  6  1  0  0  0  0
  5  7  1  0  0  0  0
  5  8  1  0  0  0  0
  4  9  2  0  0  0  0
  9 10  1  0  0  0  0
  9 11  1  0  0  0  0
 11 12  1  0  0  0  0
 11 13  2  0  0  0  0
 13 14  1  0  0  0  0
 14 15  1  0  0  0  0
 14 16  1  0  0  0  0
 14 17  1  0  0  0  0
 13 18  1  0  0  0  0
 18  3  2  0  0  0  0
 18 19  1  0  0  0  0
M  END
> <ChemID>
100144

> <source_casrn>
95-87-4

> <CAS>
95-87-4

> <SMILES>
Cc1cc(O)c(C)cc1

> <NAME>
2,5-DIMETHYLPHENOL

> <preferred_name>
2,5-Dimethylphenol

> <iupac>
2,5-dimethylphenol

> <MPID>
98708

> <dsstox_substance_id>
DTXSID6025145

> <Canonical_QSARr>
Cc1cc(O)c(C)cc1

> <InChI_Code_QSARr>
InChI=1S/C8H10O/c1-6-3-4-7(2)8(9)5-6/h3-5,9H,1-2H3

> <InChI Key_QSARr>
NKTOLZVEWDHZMU-UHFFFAOYSA-N

> <OH>
8.000000000000002E-11

> <OH Temperature>
25.0

> <OH Data Type>
EXP

> <OH Reference>
KWOK,ESC & ATKINSON,R (1994)

> <LogOH>
-10.09691001300807

$$$$
100145
  -INDIGO-08031719142D

 11 10  0  0  0  0  0  0  0  0999 V2000
   -0.6123   -1.4782    0.0000 Br  0  0  0  0  0  0  0  0  0  0  0  0
    0.0000    0.0000    0.0000 C   0  0  0  0  0  0  0  0  0  0  0  0
    0.6123   -1.4782    0.0000 H   0  0  0  0  0  0  0  0  0  0  0  0
   -1.3856    0.8000    0.0000 C   0  0  0  0  0  0  0  0  0  0  0  0
   -2.7713    1.6000    0.0000 H   0  0  0  0  0  0  0  0  0  0  0  0
   -2.7713    0.0000    0.0000 H   0  0  0  0  0  0  0  0  0  0  0  0
   -1.3856    2.4000    0.0000 Cl  0  0  0  0  0  0  0  0  0  0  0  0
    1.3856    0.8000    0.0000 C   0  0  0  0  0  0  0  0  0  0  0  0
    2.7713    1.6000    0.0000 H   0  0  0  0  0  0  0  0  0  0  0  0
    2.7713    0.0000    0.0000 H   0  0  0  0  0  0  0  0  0  0  0  0
    1.3856    2.4000    0.0000 Br  0  0  0  0  0  0  0  0  0  0  0  0
  1  2  1  0  0  0  0
  2  3  1  0  0  0  0
  2  4  1  0  0  0  0
  4  5  1  0  0  0  0
  4  6  1  0  0  0  0
  4  7  1  0  0  0  0
  2  8  1  0  0  0  0
  8  9  1  0  0  0  0
  8 10  1  0  0  0  0
  8 11  1  0  0  0  0
M  END
> <ChemID>
100145

> <source_casrn>
96-12-8

> <CAS>
96-12-8

> <SMILES>
ClCC(Br)CBr

> <NAME>
1,2-DIBROMO-3-CHLOROPROPANE

> <preferred_name>
1,2-Dibromo-3-chloropropane

> <iupac>
1,2-dibromo-3-chloropropane

> <MPID>
98709

> <dsstox_substance_id>
DTXSID3020413

> <Canonical_QSARr>
ClCC(Br)CBr

> <InChI_Code_QSARr>
InChI=1S/C3H5Br2Cl/c4-1-3(5)2-6/h3H,1-2H2

> <InChI Key_QSARr>
WBEJYOJJBDISQU-UHFFFAOYSA-N

> <OH>
4.349999999999999E-13

> <OH Temperature>
25.0

> <OH Data Type>
EXP

> <OH Reference>
KWOK,ESC & ATKINSON,R (1994)

> <LogOH>
-12.361510743045361

$$$$
100146
  -INDIGO-08031719142D

 20 19  0  0  0  0  0  0  0  0999 V2000
    0.0001   -0.0000    0.0000 C   0  0  0  0  0  0  0  0  0  0  0  0
    0.0001   -1.6000    0.0000 H   0  0  0  0  0  0  0  0  0  0  0  0
   -1.5757   -0.2779    0.0000 C   0  0  0  0  0  0  0  0  0  0  0  0
   -2.9950    0.4610    0.0000 H   0  0  0  0  0  0  0  0  0  0  0  0
   -2.0569    1.2481    0.0000 H   0  0  0  0  0  0  0  0  0  0  0  0
   -2.1229   -1.7814    0.0000 C   0  0  0  0  0  0  0  0  0  0  0  0
   -2.6701   -3.2849    0.0000 H   0  0  0  0  0  0  0  0  0  0  0  0
   -3.6986   -2.0592    0.0000 H   0  0  0  0  0  0  0  0  0  0  0  0
   -1.0945   -3.0070    0.0000 H   0  0  0  0  0  0  0  0  0  0  0  0
    1.5757   -0.2779    0.0000 C   0  0  0  0  0  0  0  0  0  0  0  0
    2.0569    1.2481    0.0000 H   0  0  0  0  0  0  0  0  0  0  0  0
    2.9950    0.4610    0.0000 H   0  0  0  0  0  0  0  0  0  0  0  0
    2.1229   -1.7814    0.0000 C   0  0  0  0  0  0  0  0  0  0  0  0
    2.6701   -3.2849    0.0000 H   0  0  0  0  0  0  0  0  0  0  0  0
    3.6986   -2.0592    0.0000 H   0  0  0  0  0  0  0  0  0  0  0  0
    1.0945   -3.0070    0.0000 H   0  0  0  0  0  0  0  0  0  0  0  0
    0.0001    1.6000    0.0000 C   0  0  0  0  0  0  0  0  0  0  0  0
   -0.0001    3.2000    0.0000 H   0  0  0  0  0  0  0  0  0  0  0  0
    1.3856    2.4000    0.0000 H   0  0  0  0  0  0  0  0  0  0  0  0
   -1.3856    2.4000    0.0000 H   0  0  0  0  0  0  0  0  0  0  0  0
  1  2  1  0  0  0  0
  1  3  1  0  0  0  0
  3  4  1  0  0  0  0
  3  5  1  0  0  0  0
  3  6  1  0  0  0  0
  6  7  1  0  0  0  0
  6  8  1  0  0  0  0
  6  9  1  0  0  0  0
  1 10  1  0  0  0  0
 10 11  1  0  0  0  0
 10 12  1  0  0  0  0
 10 13  1  0  0  0  0
 13 14  1  0  0  0  0
 13 15  1  0  0  0  0
 13 16  1  0  0  0  0
  1 17  1  0  0  0  0
 17 18  1  0  0  0  0
 17 19  1  0  0  0  0
 17 20  1  0  0  0  0
M  END
> <ChemID>
100146

> <source_casrn>
96-14-0

> <CAS>
96-14-0

> <SMILES>
CC(CC)CC

> <NAME>
3-METHYLPENTANE

> <preferred_name>
3-Methylpentane

> <iupac>
3-methylpentane

> <MPID>
98710

> <dsstox_substance_id>
DTXSID8052647

> <Canonical_QSARr>
CC(CC)CC

> <InChI_Code_QSARr>
InChI=1S/C6H14/c1-4-6(3)5-2/h6H,4-5H2,1-3H3

> <InChI Key_QSARr>
PFEOZHBOMNWTJB-UHFFFAOYSA-N

> <OH>
5.700000000000001E-12

> <OH Temperature>
25.0

> <OH Data Type>
EXP

> <OH Reference>
ATKINSON,R (1989)

> <LogOH>
-11.244125144327487

$$$$
100149
  -INDIGO-08031719142D

 16 16  0  0  0  0  0  0  0  0999 V2000
    1.5217   -0.4944    0.0000 O   0  0  0  0  0  0  0  0  0  0  0  0
    2.7107    0.5762    0.0000 H   0  0  0  0  0  0  0  0  0  0  0  0
   -0.0000    0.0000    0.0000 C   0  0  0  0  0  0  0  0  0  0  0  0
    0.6508    1.4617    0.0000 H   0  0  0  0  0  0  0  0  0  0  0  0
   -0.3327   -1.5651    0.0000 C   0  0  0  0  0  0  0  0  0  0  0  0
    1.2585   -1.7322    0.0000 H   0  0  0  0  0  0  0  0  0  0  0  0
   -0.3327   -3.1650    0.0000 H   0  0  0  0  0  0  0  0  0  0  0  0
   -1.9239   -1.7322    0.0000 C   0  0  0  0  0  0  0  0  0  0  0  0
   -1.5913   -3.2973    0.0000 H   0  0  0  0  0  0  0  0  0  0  0  0
   -3.4455   -2.2267    0.0000 H   0  0  0  0  0  0  0  0  0  0  0  0
   -2.5747   -0.2706    0.0000 C   0  0  0  0  0  0  0  0  0  0  0  0
   -3.9603   -1.0706    0.0000 H   0  0  0  0  0  0  0  0  0  0  0  0
   -3.5152    1.0238    0.0000 H   0  0  0  0  0  0  0  0  0  0  0  0
   -1.3857    0.8000    0.0000 C   0  0  0  0  0  0  0  0  0  0  0  0
   -2.5747    1.8706    0.0000 H   0  0  0  0  0  0  0  0  0  0  0  0
   -0.4452    2.0944    0.0000 H   0  0  0  0  0  0  0  0  0  0  0  0
  1  2  1  0  0  0  0
  1  3  1  0  0  0  0
  3  4  1  0  0  0  0
  3  5  1  0  0  0  0
  5  6  1  0  0  0  0
  5  7  1  0  0  0  0
  5  8  1  0  0  0  0
  8  9  1  0  0  0  0
  8 10  1  0  0  0  0
  8 11  1  0  0  0  0
 11 12  1  0  0  0  0
 11 13  1  0  0  0  0
 11 14  1  0  0  0  0
 14  3  1  0  0  0  0
 14 15  1  0  0  0  0
 14 16  1  0  0  0  0
M  END
> <ChemID>
100149

> <source_casrn>
96-41-3

> <CAS>
96-41-3

> <SMILES>
OC1CCCC1

> <NAME>
CYCLOPENTANOL

> <preferred_name>
Cyclopentanol

> <iupac>
cyclopentanol

> <MPID>
98712

> <dsstox_substance_id>
DTXSID1033371

> <Canonical_QSARr>
OC1CCCC1

> <InChI_Code_QSARr>
InChI=1S/C5H10O/c6-5-3-1-2-4-5/h5-6H,1-4H2

> <InChI Key_QSARr>
XCIXKGXIYUWCLL-UHFFFAOYSA-N

> <OH>
1.07E-11

> <OH Temperature>
25.0

> <OH Data Type>
EXP

> <OH Reference>
ATKINSON,R (1989)

> <LogOH>
-10.970616222314796

$$$$
100150
  -INDIGO-08031719142D

 16 16  0  0  0  0  0  0  0  0999 V2000
    0.8000    1.3857    0.0000 O   0  0  0  0  0  0  0  0  0  0  0  0
    2.3650    1.0529    0.0000 C   0  0  0  0  0  0  0  0  0  0  0  0
    2.5323    2.6442    0.0000 H   0  0  0  0  0  0  0  0  0  0  0  0
    3.9650    1.0529    0.0000 H   0  0  0  0  0  0  0  0  0  0  0  0
    2.5323   -0.5382    0.0000 C   0  0  0  0  0  0  0  0  0  0  0  0
    4.0973   -0.2056    0.0000 H   0  0  0  0  0  0  0  0  0  0  0  0
    3.0267   -2.0599    0.0000 H   0  0  0  0  0  0  0  0  0  0  0  0
    1.0706   -1.1890    0.0000 C   0  0  0  0  0  0  0  0  0  0  0  0
    1.8706   -2.5747    0.0000 H   0  0  0  0  0  0  0  0  0  0  0  0
   -0.2238   -2.1295    0.0000 H   0  0  0  0  0  0  0  0  0  0  0  0
    0.0000    0.0000    0.0000 C   0  0  0  0  0  0  0  0  0  0  0  0
   -1.0706   -1.1890    0.0000 H   0  0  0  0  0  0  0  0  0  0  0  0
   -1.2944    0.9404    0.0000 C   0  0  0  0  0  0  0  0  0  0  0  0
   -2.5889    1.8809    0.0000 H   0  0  0  0  0  0  0  0  0  0  0  0
   -2.7561    0.2896    0.0000 H   0  0  0  0  0  0  0  0  0  0  0  0
   -1.1272    2.5317    0.0000 H   0  0  0  0  0  0  0  0  0  0  0  0
  1  2  1  0  0  0  0
  2  3  1  0  0  0  0
  2  4  1  0  0  0  0
  2  5  1  0  0  0  0
  5  6  1  0  0  0  0
  5  7  1  0  0  0  0
  5  8  1  0  0  0  0
  8  9  1  0  0  0  0
  8 10  1  0  0  0  0
  8 11  1  0  0  0  0
 11  1  1  0  0  0  0
 11 12  1  0  0  0  0
 11 13  1  0  0  0  0
 13 14  1  0  0  0  0
 13 15  1  0  0  0  0
 13 16  1  0  0  0  0
M  END
> <ChemID>
100150

> <source_casrn>
96-47-9

> <CAS>
96-47-9

> <SMILES>
CC1CCCO1

> <NAME>
2-METHYLTETRAHYDROFURAN

> <preferred_name>
2-Methyltetrahydrofuran

> <iupac>
2-methyltetrahydrofuran

> <MPID>
98713

> <dsstox_substance_id>
DTXSID9030258

> <Canonical_QSARr>
CC1CCCO1

> <InChI_Code_QSARr>
InChI=1S/C5H10O/c1-5-3-2-4-6-5/h5H,2-4H2,1H3

> <InChI Key_QSARr>
JWUJQDFVADABEY-UHFFFAOYSA-N

> <OH>
2.2E-11

> <OH Temperature>
25.0

> <OH Data Type>
EXP

> <OH Reference>
WALLINGTON,TJ ET AL. (1990)

> <LogOH>
-10.65757731917778

$$$$
100152
  -INDIGO-08031719142D

 11 11  0  0  0  0  0  0  0  0999 V2000
    2.2421    1.6289    0.0000 O   0  0  0  0  0  0  0  0  0  0  0  0
    1.5912    0.1672    0.0000 C   0  0  0  0  0  0  0  0  0  0  0  0
    2.5317   -1.1271    0.0000 H   0  0  0  0  0  0  0  0  0  0  0  0
   -0.0000    0.0000    0.0000 C   0  0  0  0  0  0  0  0  0  0  0  0
   -1.0706    1.1891    0.0000 C   0  0  0  0  0  0  0  0  0  0  0  0
   -0.7379    2.7541    0.0000 H   0  0  0  0  0  0  0  0  0  0  0  0
   -2.5322    0.5383    0.0000 C   0  0  0  0  0  0  0  0  0  0  0  0
   -3.9179    1.3382    0.0000 H   0  0  0  0  0  0  0  0  0  0  0  0
   -2.3650   -1.0530    0.0000 C   0  0  0  0  0  0  0  0  0  0  0  0
   -3.5541   -2.1236    0.0000 H   0  0  0  0  0  0  0  0  0  0  0  0
   -0.8000   -1.3856    0.0000 O   0  0  0  0  0  0  0  0  0  0  0  0
  1  2  2  0  0  0  0
  2  3  1  0  0  0  0
  2  4  1  0  0  0  0
  4  5  2  0  0  0  0
  5  6  1  0  0  0  0
  5  7  1  0  0  0  0
  7  8  1  0  0  0  0
  7  9  2  0  0  0  0
  9 10  1  0  0  0  0
  9 11  1  0  0  0  0
 11  4  1  0  0  0  0
M  END
> <ChemID>
100152

> <source_casrn>
98-01-1

> <CAS>
98-01-1

> <SMILES>
O=Cc1ccco1

> <NAME>
FUFURAL

> <preferred_name>
Furfural

> <iupac>
furan-2-carbaldehyde

> <MPID>
98715

> <dsstox_substance_id>
DTXSID1020647

> <Canonical_QSARr>
O=Cc1ccco1

> <InChI_Code_QSARr>
InChI=1S/C5H4O2/c6-4-5-2-1-3-7-5/h1-4H

> <InChI Key_QSARr>
HYBBIBNJHNGZAN-UHFFFAOYSA-N

> <OH>
3.51E-11

> <OH Temperature>
27.0

> <OH Data Type>
EXP

> <OH Reference>
BIERBACH,A ET AL. (1995)

> <LogOH>
-10.454692883534163

$$$$
100153
  -INDIGO-08031719142D

 24 24  0  0  0  0  0  0  0  0999 V2000
   -1.5999    0.0000    0.0000 C   0  0  0  0  0  0  0  0  0  0  0  0
   -2.4000    1.3857    0.0000 C   0  0  0  0  0  0  0  0  0  0  0  0
   -1.5999    2.7713    0.0000 H   0  0  0  0  0  0  0  0  0  0  0  0
   -4.0000    1.3857    0.0000 C   0  0  0  0  0  0  0  0  0  0  0  0
   -4.7999    2.7713    0.0000 H   0  0  0  0  0  0  0  0  0  0  0  0
   -4.8001    0.0000    0.0000 C   0  0  0  0  0  0  0  0  0  0  0  0
   -6.4000    0.0000    0.0000 H   0  0  0  0  0  0  0  0  0  0  0  0
   -4.0000   -1.3857    0.0000 C   0  0  0  0  0  0  0  0  0  0  0  0
   -4.8001   -2.7713    0.0000 H   0  0  0  0  0  0  0  0  0  0  0  0
   -2.4000   -1.3857    0.0000 C   0  0  0  0  0  0  0  0  0  0  0  0
   -1.5999   -2.7713    0.0000 H   0  0  0  0  0  0  0  0  0  0  0  0
    0.0000    0.0000    0.0000 C   0  0  0  0  0  0  0  0  0  0  0  0
    1.6001   -0.0000    0.0000 C   0  0  0  0  0  0  0  0  0  0  0  0
    3.2000   -0.0000    0.0000 H   0  0  0  0  0  0  0  0  0  0  0  0
    2.6284   -1.2256    0.0000 H   0  0  0  0  0  0  0  0  0  0  0  0
    2.6284    1.2256    0.0000 H   0  0  0  0  0  0  0  0  0  0  0  0
    0.0000    1.6000    0.0000 C   0  0  0  0  0  0  0  0  0  0  0  0
   -0.2779    3.1757    0.0000 H   0  0  0  0  0  0  0  0  0  0  0  0
    1.2257    2.6285    0.0000 H   0  0  0  0  0  0  0  0  0  0  0  0
    1.5035    1.0527    0.0000 H   0  0  0  0  0  0  0  0  0  0  0  0
    0.0000   -1.6000    0.0000 C   0  0  0  0  0  0  0  0  0  0  0  0
   -0.2779   -3.1757    0.0000 H   0  0  0  0  0  0  0  0  0  0  0  0
    1.2257   -2.6285    0.0000 H   0  0  0  0  0  0  0  0  0  0  0  0
    1.5035   -1.0527    0.0000 H   0  0  0  0  0  0  0  0  0  0  0  0
  1  2  1  0  0  0  0
  2  3  1  0  0  0  0
  2  4  2  0  0  0  0
  4  5  1  0  0  0  0
  4  6  1  0  0  0  0
  6  7  1  0  0  0  0
  6  8  2  0  0  0  0
  8  9  1  0  0  0  0
  8 10  1  0  0  0  0
 10  1  2  0  0  0  0
 10 11  1  0  0  0  0
  1 12  1  0  0  0  0
 12 13  1  0  0  0  0
 13 14  1  0  0  0  0
 13 15  1  0  0  0  0
 13 16  1  0  0  0  0
 12 17  1  0  0  0  0
 17 18  1  0  0  0  0
 17 19  1  0  0  0  0
 17 20  1  0  0  0  0
 12 21  1  0  0  0  0
 21 22  1  0  0  0  0
 21 23  1  0  0  0  0
 21 24  1  0  0  0  0
M  END
> <ChemID>
100153

> <source_casrn>
98-06-6

> <CAS>
98-06-6

> <SMILES>
CC(C)(C)c1ccccc1

> <NAME>
T-BUTYLBENZENE

> <preferred_name>
tert-Butylbenzene

> <iupac>
tert-butylbenzene

> <MPID>
98716

> <dsstox_substance_id>
DTXSID3047138

> <Canonical_QSARr>
CC(C)(C)c1ccccc1

> <InChI_Code_QSARr>
InChI=1S/C10H14/c1-10(2,3)9-7-5-4-6-8-9/h4-8H,1-3H3

> <InChI Key_QSARr>
YTZKOQUCBOVLHL-UHFFFAOYSA-N

> <OH>
4.6E-12

> <OH Temperature>
25.0

> <OH Data Type>
EXP

> <OH Reference>
ATKINSON,R (1989)

> <LogOH>
-11.337242168318426

$$$$
100154
  -INDIGO-08031719142D

 15 15  0  0  0  0  0  0  0  0999 V2000
    2.4001    1.3856    0.0000 F   0  0  0  0  0  0  0  0  0  0  0  0
    1.6000   -0.0000    0.0000 C   0  0  0  0  0  0  0  0  0  0  0  0
    3.2000   -0.0000    0.0000 F   0  0  0  0  0  0  0  0  0  0  0  0
    2.4001   -1.3856    0.0000 F   0  0  0  0  0  0  0  0  0  0  0  0
    0.0000   -0.0000    0.0000 C   0  0  0  0  0  0  0  0  0  0  0  0
   -0.7999    1.3856    0.0000 C   0  0  0  0  0  0  0  0  0  0  0  0
    0.0000    2.7713    0.0000 H   0  0  0  0  0  0  0  0  0  0  0  0
   -2.4001    1.3856    0.0000 C   0  0  0  0  0  0  0  0  0  0  0  0
   -3.2000    2.7713    0.0000 H   0  0  0  0  0  0  0  0  0  0  0  0
   -3.2000   -0.0000    0.0000 C   0  0  0  0  0  0  0  0  0  0  0  0
   -4.8000   -0.0000    0.0000 H   0  0  0  0  0  0  0  0  0  0  0  0
   -2.4001   -1.3856    0.0000 C   0  0  0  0  0  0  0  0  0  0  0  0
   -3.2000   -2.7713    0.0000 H   0  0  0  0  0  0  0  0  0  0  0  0
   -0.8001   -1.3856    0.0000 C   0  0  0  0  0  0  0  0  0  0  0  0
    0.0000   -2.7713    0.0000 H   0  0  0  0  0  0  0  0  0  0  0  0
  1  2  1  0  0  0  0
  2  3  1  0  0  0  0
  2  4  1  0  0  0  0
  2  5  1  0  0  0  0
  5  6  1  0  0  0  0
  6  7  1  0  0  0  0
  6  8  2  0  0  0  0
  8  9  1  0  0  0  0
  8 10  1  0  0  0  0
 10 11  1  0  0  0  0
 10 12  2  0  0  0  0
 12 13  1  0  0  0  0
 12 14  1  0  0  0  0
 14  5  2  0  0  0  0
 14 15  1  0  0  0  0
M  END
> <ChemID>
100154

> <source_casrn>
98-08-8

> <CAS>
98-08-8

> <SMILES>
FC(F)(F)c1ccccc1

> <NAME>
BENZOTRIFLUORIDE

> <preferred_name>
Benzotrifluoride

> <iupac>
(trifluoromethyl)benzene

> <MPID>
98717

> <dsstox_substance_id>
DTXSID2024589

> <Canonical_QSARr>
FC(F)(F)c1ccccc1

> <InChI_Code_QSARr>
InChI=1S/C7H5F3/c8-7(9,10)6-4-2-1-3-5-6/h1-5H

> <InChI Key_QSARr>
GETTZEONDQJALK-UHFFFAOYSA-N

> <OH>
4.6E-13

> <OH Temperature>
25.0

> <OH Data Type>
EXP

> <OH Reference>
ATKINSON,R (1989)

> <LogOH>
-12.337242168318406

$$$$
100156
  -INDIGO-08031719142D

 15 15  0  0  0  0  0  0  0  0999 V2000
    1.6000   -0.0000    0.0000 C   0  0  0  0  0  0  0  0  0  0  0  0
    3.2000   -0.0000    0.0000 F   0  0  0  0  0  0  0  0  0  0  0  0
    2.4001   -1.3856    0.0000 F   0  0  0  0  0  0  0  0  0  0  0  0
    2.4001    1.3856    0.0000 F   0  0  0  0  0  0  0  0  0  0  0  0
    0.0000   -0.0000    0.0000 C   0  0  0  0  0  0  0  0  0  0  0  0
   -0.7999    1.3856    0.0000 C   0  0  0  0  0  0  0  0  0  0  0  0
    0.0000    2.7713    0.0000 H   0  0  0  0  0  0  0  0  0  0  0  0
   -2.4001    1.3856    0.0000 C   0  0  0  0  0  0  0  0  0  0  0  0
   -3.2000    2.7713    0.0000 H   0  0  0  0  0  0  0  0  0  0  0  0
   -3.2000   -0.0000    0.0000 C   0  0  0  0  0  0  0  0  0  0  0  0
   -4.8000   -0.0000    0.0000 Cl  0  0  0  0  0  0  0  0  0  0  0  0
   -2.4001   -1.3856    0.0000 C   0  0  0  0  0  0  0  0  0  0  0  0
   -3.2000   -2.7713    0.0000 H   0  0  0  0  0  0  0  0  0  0  0  0
   -0.8001   -1.3856    0.0000 C   0  0  0  0  0  0  0  0  0  0  0  0
    0.0000   -2.7713    0.0000 H   0  0  0  0  0  0  0  0  0  0  0  0
  1  2  1  0  0  0  0
  1  3  1  0  0  0  0
  1  4  1  0  0  0  0
  1  5  1  0  0  0  0
  5  6  1  0  0  0  0
  6  7  1  0  0  0  0
  6  8  2  0  0  0  0
  8  9  1  0  0  0  0
  8 10  1  0  0  0  0
 10 11  1  0  0  0  0
 10 12  2  0  0  0  0
 12 13  1  0  0  0  0
 12 14  1  0  0  0  0
 14  5  2  0  0  0  0
 14 15  1  0  0  0  0
M  END
> <ChemID>
100156

> <source_casrn>
98-56-6

> <CAS>
98-56-6

> <SMILES>
FC(F)(F)c1ccc(Cl)cc1

> <NAME>
4-(TRIFLUOROMETHYL)CHLOROBENZENE

> <preferred_name>
1-Chloro-4-(trifluoromethyl)benzene

> <iupac>
1-chloro-4-(trifluoromethyl)benzene

> <MPID>
98719

> <dsstox_substance_id>
DTXSID7024821

> <Canonical_QSARr>
FC(F)(F)c1ccc(Cl)cc1

> <InChI_Code_QSARr>
InChI=1S/C7H4ClF3/c8-6-3-1-5(2-4-6)7(9,10)11/h1-4H

> <InChI Key_QSARr>
QULYNCCPRWKEMF-UHFFFAOYSA-N

> <OH>
2.4E-13

> <OH Temperature>
25.0

> <OH Data Type>
EXP

> <OH Reference>
ATKINSON,R (1989)

> <LogOH>
-12.619788758288395

$$$$
100157
  -INDIGO-08031719142D

 21 21  0  0  0  0  0  0  0  0999 V2000
   -2.4000    1.3857    0.0000 C   0  0  0  0  0  0  0  0  0  0  0  0
   -1.6000    2.7713    0.0000 H   0  0  0  0  0  0  0  0  0  0  0  0
   -4.0000    1.3857    0.0000 C   0  0  0  0  0  0  0  0  0  0  0  0
   -4.8000    2.7713    0.0000 H   0  0  0  0  0  0  0  0  0  0  0  0
   -4.8000    0.0000    0.0000 C   0  0  0  0  0  0  0  0  0  0  0  0
   -6.4000    0.0000    0.0000 H   0  0  0  0  0  0  0  0  0  0  0  0
   -4.0000   -1.3856    0.0000 C   0  0  0  0  0  0  0  0  0  0  0  0
   -4.8000   -2.7713    0.0000 H   0  0  0  0  0  0  0  0  0  0  0  0
   -2.4000   -1.3856    0.0000 C   0  0  0  0  0  0  0  0  0  0  0  0
   -1.6000   -2.7713    0.0000 H   0  0  0  0  0  0  0  0  0  0  0  0
   -1.6000    0.0000    0.0000 C   0  0  0  0  0  0  0  0  0  0  0  0
   -0.0001    0.0000    0.0000 C   0  0  0  0  0  0  0  0  0  0  0  0
   -0.0001    1.6000    0.0000 H   0  0  0  0  0  0  0  0  0  0  0  0
    1.5757    0.2778    0.0000 C   0  0  0  0  0  0  0  0  0  0  0  0
    3.1514    0.5557    0.0000 H   0  0  0  0  0  0  0  0  0  0  0  0
    2.1229    1.7813    0.0000 H   0  0  0  0  0  0  0  0  0  0  0  0
    2.6041   -0.9478    0.0000 H   0  0  0  0  0  0  0  0  0  0  0  0
   -0.0001   -1.6000    0.0000 C   0  0  0  0  0  0  0  0  0  0  0  0
   -0.0001   -3.2000    0.0000 H   0  0  0  0  0  0  0  0  0  0  0  0
    1.3857   -2.4000    0.0000 H   0  0  0  0  0  0  0  0  0  0  0  0
    1.3857   -0.8000    0.0000 H   0  0  0  0  0  0  0  0  0  0  0  0
  1  2  1  0  0  0  0
  1  3  1  0  0  0  0
  3  4  1  0  0  0  0
  3  5  2  0  0  0  0
  5  6  1  0  0  0  0
  5  7  1  0  0  0  0
  7  8  1  0  0  0  0
  7  9  2  0  0  0  0
  9 10  1  0  0  0  0
  9 11  1  0  0  0  0
 11  1  2  0  0  0  0
 11 12  1  0  0  0  0
 12 13  1  0  0  0  0
 12 14  1  0  0  0  0
 14 15  1  0  0  0  0
 14 16  1  0  0  0  0
 14 17  1  0  0  0  0
 12 18  1  0  0  0  0
 18 19  1  0  0  0  0
 18 20  1  0  0  0  0
 18 21  1  0  0  0  0
M  END
> <ChemID>
100157

> <source_casrn>
98-82-8

> <CAS>
98-82-8

> <SMILES>
CC(C)c1ccccc1

> <NAME>
CUMENE

> <preferred_name>
Cumene

> <iupac>
propan-2-ylbenzene

> <MPID>
98720

> <dsstox_substance_id>
DTXSID1021827

> <Canonical_QSARr>
CC(C)c1ccccc1

> <InChI_Code_QSARr>
InChI=1S/C9H12/c1-8(2)9-6-4-3-5-7-9/h3-8H,1-2H3

> <InChI Key_QSARr>
RWGFKTVRMDUZSP-UHFFFAOYSA-N

> <OH>
6.500000000000002E-12

> <OH Temperature>
25.0

> <OH Data Type>
EXP

> <OH Reference>
ATKINSON,R (1989)

> <LogOH>
-11.187086643357162

$$$$
100158
  -INDIGO-08031719142D

 19 19  0  0  0  0  0  0  0  0999 V2000
    1.6000   -0.0000    0.0000 C   0  0  0  0  0  0  0  0  0  0  0  0
    2.4001   -1.3856    0.0000 C   0  0  0  0  0  0  0  0  0  0  0  0
    3.2000   -2.7713    0.0000 H   0  0  0  0  0  0  0  0  0  0  0  0
    4.0000   -1.3856    0.0000 H   0  0  0  0  0  0  0  0  0  0  0  0
    1.6000   -2.7713    0.0000 H   0  0  0  0  0  0  0  0  0  0  0  0
    2.4001    1.3856    0.0000 C   0  0  0  0  0  0  0  0  0  0  0  0
    4.0000    1.3856    0.0000 H   0  0  0  0  0  0  0  0  0  0  0  0
    1.6000    2.7713    0.0000 H   0  0  0  0  0  0  0  0  0  0  0  0
   -0.0000    0.0000    0.0000 C   0  0  0  0  0  0  0  0  0  0  0  0
   -0.8000    1.3856    0.0000 C   0  0  0  0  0  0  0  0  0  0  0  0
   -0.0000    2.7713    0.0000 H   0  0  0  0  0  0  0  0  0  0  0  0
   -2.4000    1.3856    0.0000 C   0  0  0  0  0  0  0  0  0  0  0  0
   -3.2001    2.7713    0.0000 H   0  0  0  0  0  0  0  0  0  0  0  0
   -3.2001    0.0000    0.0000 C   0  0  0  0  0  0  0  0  0  0  0  0
   -4.8000   -0.0000    0.0000 H   0  0  0  0  0  0  0  0  0  0  0  0
   -2.4000   -1.3856    0.0000 C   0  0  0  0  0  0  0  0  0  0  0  0
   -3.2001   -2.7713    0.0000 H   0  0  0  0  0  0  0  0  0  0  0  0
   -0.8000   -1.3856    0.0000 C   0  0  0  0  0  0  0  0  0  0  0  0
   -0.0000   -2.7713    0.0000 H   0  0  0  0  0  0  0  0  0  0  0  0
  1  2  1  0  0  0  0
  2  3  1  0  0  0  0
  2  4  1  0  0  0  0
  2  5  1  0  0  0  0
  1  6  2  0  0  0  0
  6  7  1  0  0  0  0
  6  8  1  0  0  0  0
  1  9  1  0  0  0  0
  9 10  1  0  0  0  0
 10 11  1  0  0  0  0
 10 12  2  0  0  0  0
 12 13  1  0  0  0  0
 12 14  1  0  0  0  0
 14 15  1  0  0  0  0
 14 16  2  0  0  0  0
 16 17  1  0  0  0  0
 16 18  1  0  0  0  0
 18  9  2  0  0  0  0
 18 19  1  0  0  0  0
M  END
> <ChemID>
100158

> <source_casrn>
98-83-9

> <CAS>
98-83-9

> <SMILES>
CC(=C)c1ccccc1

> <NAME>
ALPHA-METHYLSTYRENE

> <preferred_name>
alpha-Methylstyrene

> <iupac>
prop-1-en-2-ylbenzene

> <MPID>
98721

> <dsstox_substance_id>
DTXSID9025661

> <Canonical_QSARr>
CC(=C)c1ccccc1

> <InChI_Code_QSARr>
InChI=1S/C9H10/c1-8(2)9-6-4-3-5-7-9/h3-7H,1H2,2H3

> <InChI Key_QSARr>
XYLMUPLGERFSHI-UHFFFAOYSA-N

> <OH>
5.200000000000001E-11

> <OH Temperature>
25.0

> <OH Data Type>
EXP

> <OH Reference>
ATKINSON,R (1989)

> <LogOH>
-10.28399665636519

$$$$
100160
  -INDIGO-08031719142D

 14 14  0  0  0  0  0  0  0  0999 V2000
   -2.4000   -1.3856    0.0000 O   0  0  0  0  0  0  0  0  0  0  0  0
   -1.6000   -0.0000    0.0000 N   0  0  0  0  0  0  0  0  0  0  0  0
    0.0000   -0.0000    0.0000 C   0  0  0  0  0  0  0  0  0  0  0  0
    0.8000    1.3856    0.0000 C   0  0  0  0  0  0  0  0  0  0  0  0
    0.0000    2.7713    0.0000 H   0  0  0  0  0  0  0  0  0  0  0  0
    2.4000    1.3856    0.0000 C   0  0  0  0  0  0  0  0  0  0  0  0
    3.2000    2.7713    0.0000 H   0  0  0  0  0  0  0  0  0  0  0  0
    3.2000   -0.0000    0.0000 C   0  0  0  0  0  0  0  0  0  0  0  0
    4.8000   -0.0000    0.0000 H   0  0  0  0  0  0  0  0  0  0  0  0
    2.4000   -1.3856    0.0000 C   0  0  0  0  0  0  0  0  0  0  0  0
    3.2000   -2.7713    0.0000 H   0  0  0  0  0  0  0  0  0  0  0  0
    0.8000   -1.3856    0.0000 C   0  0  0  0  0  0  0  0  0  0  0  0
    0.0000   -2.7713    0.0000 H   0  0  0  0  0  0  0  0  0  0  0  0
   -2.4000    1.3856    0.0000 O   0  0  0  0  0  0  0  0  0  0  0  0
  1  2  2  0  0  0  0
  2  3  1  0  0  0  0
  3  4  1  0  0  0  0
  4  5  1  0  0  0  0
  4  6  2  0  0  0  0
  6  7  1  0  0  0  0
  6  8  1  0  0  0  0
  8  9  1  0  0  0  0
  8 10  2  0  0  0  0
 10 11  1  0  0  0  0
 10 12  1  0  0  0  0
 12  3  2  0  0  0  0
 12 13  1  0  0  0  0
  2 14  1  0  0  0  0
M  CHG  2   2   1  14  -1
M  END
> <ChemID>
100160

> <source_casrn>
98-95-3

> <CAS>
98-95-3

> <SMILES>
[O-][N+](=O)c1ccccc1

> <NAME>
NITROBENZENE

> <preferred_name>
Nitrobenzene

> <iupac>
nitrobenzene

> <MPID>
98723

> <dsstox_substance_id>
DTXSID3020964

> <Canonical_QSARr>
[O-][N+](=O)c1ccccc1

> <InChI_Code_QSARr>
InChI=1S/C6H5NO2/c8-7(9)6-4-2-1-3-5-6/h1-5H

> <InChI Key_QSARr>
LQNUZADURLCDLV-UHFFFAOYSA-N

> <OH>
1.4E-13

> <OH Temperature>
25.0

> <OH Data Type>
EXP

> <OH Reference>
ATKINSON,R (1989)

> <LogOH>
-12.853871964321769

$$$$
100161
  -INDIGO-08031719142D

 17 17  0  0  0  0  0  0  0  0999 V2000
    1.3857    0.8000    0.0000 C   0  0  0  0  0  0  0  0  0  0  0  0
    2.7713    1.6000    0.0000 H   0  0  0  0  0  0  0  0  0  0  0  0
    2.7713   -0.0000    0.0000 H   0  0  0  0  0  0  0  0  0  0  0  0
    1.3857    2.4000    0.0000 H   0  0  0  0  0  0  0  0  0  0  0  0
    0.0000   -0.0000    0.0000 C   0  0  0  0  0  0  0  0  0  0  0  0
   -1.3857    0.8000    0.0000 C   0  0  0  0  0  0  0  0  0  0  0  0
   -1.3857    2.4000    0.0000 H   0  0  0  0  0  0  0  0  0  0  0  0
   -2.7713   -0.0000    0.0000 C   0  0  0  0  0  0  0  0  0  0  0  0
   -4.1570    0.8000    0.0000 N   0  0  0  0  0  0  0  0  0  0  0  0
   -5.5426   -0.0000    0.0000 O   0  0  0  0  0  0  0  0  0  0  0  0
   -4.1569    2.4000    0.0000 O   0  0  0  0  0  0  0  0  0  0  0  0
   -2.7713   -1.6000    0.0000 C   0  0  0  0  0  0  0  0  0  0  0  0
   -4.1569   -2.4000    0.0000 H   0  0  0  0  0  0  0  0  0  0  0  0
   -1.3856   -2.4000    0.0000 C   0  0  0  0  0  0  0  0  0  0  0  0
   -1.3856   -4.0000    0.0000 H   0  0  0  0  0  0  0  0  0  0  0  0
    0.0000   -1.6000    0.0000 C   0  0  0  0  0  0  0  0  0  0  0  0
    1.3857   -2.4000    0.0000 H   0  0  0  0  0  0  0  0  0  0  0  0
  1  2  1  0  0  0  0
  1  3  1  0  0  0  0
  1  4  1  0  0  0  0
  1  5  1  0  0  0  0
  5  6  1  0  0  0  0
  6  7  1  0  0  0  0
  6  8  2  0  0  0  0
  8  9  1  0  0  0  0
  9 10  2  0  0  0  0
  9 11  1  0  0  0  0
  8 12  1  0  0  0  0
 12 13  1  0  0  0  0
 12 14  2  0  0  0  0
 14 15  1  0  0  0  0
 14 16  1  0  0  0  0
 16  5  2  0  0  0  0
 16 17  1  0  0  0  0
M  CHG  2   9   1  11  -1
M  END
> <ChemID>
100161

> <source_casrn>
99-08-1

> <CAS>
99-08-1

> <SMILES>
Cc1cc(ccc1)[N+]([O-])=O

> <NAME>
3-NITROTOLUENE

> <preferred_name>
3-Nitrotoluene

> <iupac>
1-methyl-3-nitrobenzene

> <MPID>
98724

> <dsstox_substance_id>
DTXSID5021831

> <Canonical_QSARr>
Cc1cc(ccc1)[N+]([O-])=O

> <InChI_Code_QSARr>
InChI=1S/C7H7NO2/c1-6-3-2-4-7(5-6)8(9)10/h2-5H,1H3

> <InChI Key_QSARr>
QZYHIOPPLUPUJF-UHFFFAOYSA-N

> <OH>
9.500000000000002E-13

> <OH Temperature>
25.0

> <OH Data Type>
EXP

> <OH Reference>
ATKINSON,R (1989)

> <LogOH>
-12.02227639471115

$$$$
100162
  -INDIGO-08031719142D

 26 26  0  0  0  0  0  0  0  0999 V2000
   -0.8000    1.3856    0.0000 C   0  0  0  0  0  0  0  0  0  0  0  0
   -0.5222    2.9613    0.0000 H   0  0  0  0  0  0  0  0  0  0  0  0
   -2.3999    1.3856    0.0000 C   0  0  0  0  0  0  0  0  0  0  0  0
   -3.1999    2.7712    0.0000 H   0  0  0  0  0  0  0  0  0  0  0  0
   -3.1999    0.0000    0.0000 C   0  0  0  0  0  0  0  0  0  0  0  0
   -4.8000    0.0000    0.0000 C   0  0  0  0  0  0  0  0  0  0  0  0
   -6.4000    0.0000    0.0000 H   0  0  0  0  0  0  0  0  0  0  0  0
   -5.6000    1.3856    0.0000 H   0  0  0  0  0  0  0  0  0  0  0  0
   -5.6000   -1.3856    0.0000 H   0  0  0  0  0  0  0  0  0  0  0  0
   -2.3999   -1.3856    0.0000 C   0  0  0  0  0  0  0  0  0  0  0  0
   -3.1999   -2.7713    0.0000 H   0  0  0  0  0  0  0  0  0  0  0  0
   -0.8000   -1.3856    0.0000 C   0  0  0  0  0  0  0  0  0  0  0  0
   -1.0778   -2.9613    0.0000 H   0  0  0  0  0  0  0  0  0  0  0  0
    0.7036   -1.9329    0.0000 H   0  0  0  0  0  0  0  0  0  0  0  0
   -0.0000    0.0000    0.0000 C   0  0  0  0  0  0  0  0  0  0  0  0
    1.2256   -1.0284    0.0000 H   0  0  0  0  0  0  0  0  0  0  0  0
    1.2256    1.0284    0.0000 C   0  0  0  0  0  0  0  0  0  0  0  0
   -0.0000    2.0570    0.0000 H   0  0  0  0  0  0  0  0  0  0  0  0
    2.2541    2.2541    0.0000 C   0  0  0  0  0  0  0  0  0  0  0  0
    3.2825    3.4798    0.0000 H   0  0  0  0  0  0  0  0  0  0  0  0
    3.8299    1.9763    0.0000 H   0  0  0  0  0  0  0  0  0  0  0  0
    1.7069    3.7576    0.0000 H   0  0  0  0  0  0  0  0  0  0  0  0
    2.4513    0.0000    0.0000 C   0  0  0  0  0  0  0  0  0  0  0  0
    3.6771   -1.0284    0.0000 H   0  0  0  0  0  0  0  0  0  0  0  0
    3.9549    0.5473    0.0000 H   0  0  0  0  0  0  0  0  0  0  0  0
    2.1735   -1.5757    0.0000 H   0  0  0  0  0  0  0  0  0  0  0  0
  1  2  1  0  0  0  0
  1  3  2  0  0  0  0
  3  4  1  0  0  0  0
  3  5  1  0  0  0  0
  5  6  1  0  0  0  0
  6  7  1  0  0  0  0
  6  8  1  0  0  0  0
  6  9  1  0  0  0  0
  5 10  2  0  0  0  0
 10 11  1  0  0  0  0
 10 12  1  0  0  0  0
 12 13  1  0  0  0  0
 12 14  1  0  0  0  0
 12 15  1  0  0  0  0
 15  1  1  0  0  0  0
 15 16  1  0  0  0  0
 15 17  1  0  0  0  0
 17 18  1  0  0  0  0
 17 19  1  0  0  0  0
 19 20  1  0  0  0  0
 19 21  1  0  0  0  0
 19 22  1  0  0  0  0
 17 23  1  0  0  0  0
 23 24  1  0  0  0  0
 23 25  1  0  0  0  0
 23 26  1  0  0  0  0
M  END
> <ChemID>
100162

> <source_casrn>
99-83-2

> <CAS>
99-83-2

> <SMILES>
CC(C)C1CC=C(C)C=C1

> <NAME>
alpha-PHELLANDRENE

> <preferred_name>
alpha-Phellandrene

> <iupac>
2-methyl-5-(propan-2-yl)cyclohexa-1,3-diene

> <MPID>
98725

> <dsstox_substance_id>
DTXSID4047593

> <Canonical_QSARr>
CC(C)C1CC=C(C)C=C1

> <InChI_Code_QSARr>
InChI=1S/C10H16/c1-8(2)10-6-4-9(3)5-7-10/h4-6,8,10H,7H2,1-3H3

> <InChI Key_QSARr>
OGLDWXZKYODSOB-UHFFFAOYSA-N

> <OH>
3.13E-10

> <OH Temperature>
25.0

> <OH Data Type>
EXP

> <OH Reference>
ATKINSON,R (1989)

> <LogOH>
-9.504455662453553

$$$$
100164
  -INDIGO-08031719142D

 26 26  0  0  0  0  0  0  0  0999 V2000
   -1.6000   -0.0000    0.0000 C   0  0  0  0  0  0  0  0  0  0  0  0
   -2.4001    1.3857    0.0000 C   0  0  0  0  0  0  0  0  0  0  0  0
   -1.6000    2.7713    0.0000 H   0  0  0  0  0  0  0  0  0  0  0  0
   -4.0001    1.3857    0.0000 C   0  0  0  0  0  0  0  0  0  0  0  0
   -4.8000    2.7713    0.0000 H   0  0  0  0  0  0  0  0  0  0  0  0
   -4.8000   -0.0000    0.0000 C   0  0  0  0  0  0  0  0  0  0  0  0
   -6.4000   -0.0000    0.0000 C   0  0  0  0  0  0  0  0  0  0  0  0
   -8.0000   -0.0000    0.0000 H   0  0  0  0  0  0  0  0  0  0  0  0
   -7.2001    1.3857    0.0000 H   0  0  0  0  0  0  0  0  0  0  0  0
   -7.2001   -1.3856    0.0000 H   0  0  0  0  0  0  0  0  0  0  0  0
   -4.0001   -1.3856    0.0000 C   0  0  0  0  0  0  0  0  0  0  0  0
   -5.5034   -1.9329    0.0000 H   0  0  0  0  0  0  0  0  0  0  0  0
   -3.7222   -2.9613    0.0000 H   0  0  0  0  0  0  0  0  0  0  0  0
   -2.4001   -1.3856    0.0000 C   0  0  0  0  0  0  0  0  0  0  0  0
   -2.6778   -2.9613    0.0000 H   0  0  0  0  0  0  0  0  0  0  0  0
   -1.0143   -2.1856    0.0000 H   0  0  0  0  0  0  0  0  0  0  0  0
    0.0000   -0.0000    0.0000 C   0  0  0  0  0  0  0  0  0  0  0  0
    0.0000   -1.6000    0.0000 H   0  0  0  0  0  0  0  0  0  0  0  0
    1.5757   -0.2778    0.0000 C   0  0  0  0  0  0  0  0  0  0  0  0
    3.1514   -0.5557    0.0000 H   0  0  0  0  0  0  0  0  0  0  0  0
    2.6042    0.9478    0.0000 H   0  0  0  0  0  0  0  0  0  0  0  0
    2.1229   -1.7813    0.0000 H   0  0  0  0  0  0  0  0  0  0  0  0
    0.0000    1.6000    0.0000 C   0  0  0  0  0  0  0  0  0  0  0  0
    0.0000    3.2000    0.0000 H   0  0  0  0  0  0  0  0  0  0  0  0
    1.3856    2.4000    0.0000 H   0  0  0  0  0  0  0  0  0  0  0  0
    1.3856    0.8000    0.0000 H   0  0  0  0  0  0  0  0  0  0  0  0
  1  2  2  0  0  0  0
  2  3  1  0  0  0  0
  2  4  1  0  0  0  0
  4  5  1  0  0  0  0
  4  6  2  0  0  0  0
  6  7  1  0  0  0  0
  7  8  1  0  0  0  0
  7  9  1  0  0  0  0
  7 10  1  0  0  0  0
  6 11  1  0  0  0  0
 11 12  1  0  0  0  0
 11 13  1  0  0  0  0
 11 14  1  0  0  0  0
 14  1  1  0  0  0  0
 14 15  1  0  0  0  0
 14 16  1  0  0  0  0
  1 17  1  0  0  0  0
 17 18  1  0  0  0  0
 17 19  1  0  0  0  0
 19 20  1  0  0  0  0
 19 21  1  0  0  0  0
 19 22  1  0  0  0  0
 17 23  1  0  0  0  0
 23 24  1  0  0  0  0
 23 25  1  0  0  0  0
 23 26  1  0  0  0  0
M  END
> <ChemID>
100164

> <source_casrn>
99-86-5

> <CAS>
99-86-5

> <SMILES>
CC1CCC(=CC=1)C(C)C

> <NAME>
alpha-Terpinene

> <preferred_name>
alpha-Terpinene

> <iupac>
1-methyl-4-(propan-2-yl)cyclohexa-1,3-diene

> <MPID>
98727

> <dsstox_substance_id>
DTXSID9041237

> <Canonical_QSARr>
CC1CCC(=CC=1)C(C)C

> <InChI_Code_QSARr>
InChI=1S/C10H16/c1-8(2)10-6-4-9(3)5-7-10/h4,6,8H,5,7H2,1-3H3

> <InChI Key_QSARr>
YHQGMYUVUMAZJR-UHFFFAOYSA-N

> <OH>
3.63E-10

> <OH Temperature>
21.0

> <OH Data Type>
EXP

> <OH Reference>
ATKINSON,R (1989)

> <LogOH>
-9.440093374963887

$$$$
100165
  -INDIGO-08031719142D

 24 24  0  0  0  0  0  0  0  0999 V2000
    4.8000    0.0000    0.0000 C   0  0  0  0  0  0  0  0  0  0  0  0
    4.0001    1.3856    0.0000 C   0  0  0  0  0  0  0  0  0  0  0  0
    4.8000    2.7713    0.0000 H   0  0  0  0  0  0  0  0  0  0  0  0
    2.4001    1.3856    0.0000 C   0  0  0  0  0  0  0  0  0  0  0  0
    1.6000    2.7713    0.0000 H   0  0  0  0  0  0  0  0  0  0  0  0
    1.6000    0.0000    0.0000 C   0  0  0  0  0  0  0  0  0  0  0  0
   -0.0000    0.0000    0.0000 C   0  0  0  0  0  0  0  0  0  0  0  0
   -0.0000   -1.6000    0.0000 H   0  0  0  0  0  0  0  0  0  0  0  0
   -1.5757   -0.2778    0.0000 C   0  0  0  0  0  0  0  0  0  0  0  0
   -3.1514   -0.5557    0.0000 H   0  0  0  0  0  0  0  0  0  0  0  0
   -2.1229   -1.7813    0.0000 H   0  0  0  0  0  0  0  0  0  0  0  0
   -2.6042    0.9478    0.0000 H   0  0  0  0  0  0  0  0  0  0  0  0
   -0.0000    1.6000    0.0000 C   0  0  0  0  0  0  0  0  0  0  0  0
   -0.0000    3.2000    0.0000 H   0  0  0  0  0  0  0  0  0  0  0  0
   -1.3856    2.4000    0.0000 H   0  0  0  0  0  0  0  0  0  0  0  0
   -1.3856    0.8000    0.0000 H   0  0  0  0  0  0  0  0  0  0  0  0
    2.4001   -1.3857    0.0000 C   0  0  0  0  0  0  0  0  0  0  0  0
    1.6000   -2.7713    0.0000 H   0  0  0  0  0  0  0  0  0  0  0  0
    4.0001   -1.3857    0.0000 C   0  0  0  0  0  0  0  0  0  0  0  0
    4.8000   -2.7713    0.0000 H   0  0  0  0  0  0  0  0  0  0  0  0
    6.4000    0.0000    0.0000 C   0  0  0  0  0  0  0  0  0  0  0  0
    8.0000    0.0000    0.0000 H   0  0  0  0  0  0  0  0  0  0  0  0
    7.2001   -1.3857    0.0000 H   0  0  0  0  0  0  0  0  0  0  0  0
    7.2001    1.3856    0.0000 H   0  0  0  0  0  0  0  0  0  0  0  0
  1  2  1  0  0  0  0
  2  3  1  0  0  0  0
  2  4  2  0  0  0  0
  4  5  1  0  0  0  0
  4  6  1  0  0  0  0
  6  7  1  0  0  0  0
  7  8  1  0  0  0  0
  7  9  1  0  0  0  0
  9 10  1  0  0  0  0
  9 11  1  0  0  0  0
  9 12  1  0  0  0  0
  7 13  1  0  0  0  0
 13 14  1  0  0  0  0
 13 15  1  0  0  0  0
 13 16  1  0  0  0  0
  6 17  2  0  0  0  0
 17 18  1  0  0  0  0
 17 19  1  0  0  0  0
 19  1  2  0  0  0  0
 19 20  1  0  0  0  0
  1 21  1  0  0  0  0
 21 22  1  0  0  0  0
 21 23  1  0  0  0  0
 21 24  1  0  0  0  0
M  END
> <ChemID>
100165

> <source_casrn>
99-87-6

> <CAS>
99-87-6

> <SMILES>
Cc1ccc(cc1)C(C)C

> <NAME>
P-CYMENE

> <preferred_name>
p-Cymene

> <iupac>
1-methyl-4-(propan-2-yl)benzene

> <MPID>
98728

> <dsstox_substance_id>
DTXSID3026645

> <Canonical_QSARr>
Cc1ccc(cc1)C(C)C

> <InChI_Code_QSARr>
InChI=1S/C10H14/c1-8(2)10-6-4-9(3)5-7-10/h4-8H,1-3H3

> <InChI Key_QSARr>
HFPZCAJZSCWRBC-UHFFFAOYSA-N

> <OH>
1.51E-11

> <OH Temperature>
22.0

> <OH Data Type>
EXP

> <OH Reference>
CORCHNOY,SB & ATKINSON,R (1990)

> <LogOH>
-10.821023052706844

$$$$
100166
  -INDIGO-08031719142D

 18 18  0  0  0  0  0  0  0  0999 V2000
    3.2000   -0.0000    0.0000 C   0  0  0  0  0  0  0  0  0  0  0  0
    2.4000    1.3856    0.0000 C   0  0  0  0  0  0  0  0  0  0  0  0
    3.2000    2.7713    0.0000 H   0  0  0  0  0  0  0  0  0  0  0  0
    0.8001    1.3856    0.0000 C   0  0  0  0  0  0  0  0  0  0  0  0
   -0.0000    2.7713    0.0000 H   0  0  0  0  0  0  0  0  0  0  0  0
   -0.0000   -0.0000    0.0000 C   0  0  0  0  0  0  0  0  0  0  0  0
   -1.6000   -0.0000    0.0000 O   0  0  0  0  0  0  0  0  0  0  0  0
   -2.4001    1.3856    0.0000 C   0  0  0  0  0  0  0  0  0  0  0  0
   -4.0000    1.3856    0.0000 H   0  0  0  0  0  0  0  0  0  0  0  0
   -3.2000    2.7713    0.0000 H   0  0  0  0  0  0  0  0  0  0  0  0
   -3.2000   -0.0000    0.0000 H   0  0  0  0  0  0  0  0  0  0  0  0
    0.8001   -1.3856    0.0000 C   0  0  0  0  0  0  0  0  0  0  0  0
   -0.0000   -2.7713    0.0000 H   0  0  0  0  0  0  0  0  0  0  0  0
    2.4000   -1.3856    0.0000 C   0  0  0  0  0  0  0  0  0  0  0  0
    3.2000   -2.7713    0.0000 H   0  0  0  0  0  0  0  0  0  0  0  0
    4.8000   -0.0000    0.0000 N   0  0  0  0  0  0  0  0  0  0  0  0
    5.6000   -1.3856    0.0000 O   0  0  0  0  0  0  0  0  0  0  0  0
    5.6000    1.3856    0.0000 O   0  0  0  0  0  0  0  0  0  0  0  0
  1  2  1  0  0  0  0
  2  3  1  0  0  0  0
  2  4  2  0  0  0  0
  4  5  1  0  0  0  0
  4  6  1  0  0  0  0
  6  7  1  0  0  0  0
  7  8  1  0  0  0  0
  8  9  1  0  0  0  0
  8 10  1  0  0  0  0
  8 11  1  0  0  0  0
  6 12  2  0  0  0  0
 12 13  1  0  0  0  0
 12 14  1  0  0  0  0
 14  1  2  0  0  0  0
 14 15  1  0  0  0  0
  1 16  1  0  0  0  0
 16 17  2  0  0  0  0
 16 18  1  0  0  0  0
M  CHG  2  16   1  18  -1
M  END
> <ChemID>
100166

> <source_casrn>
100-17-4

> <CAS>
100-17-4

> <SMILES>
COc1ccc(cc1)[N+]([O-])=O

> <NAME>
P-NITROANISOLE

> <preferred_name>
p-Nitroanisole

> <iupac>
1-Methoxy-4-nitrobenzene

> <MPID>
98729

> <dsstox_substance_id>
DTXSID9059208

> <Canonical_QSARr>
COc1ccc(cc1)[N+]([O-])=O

> <InChI_Code_QSARr>
InChI=1S/C7H7NO3/c1-11-7-4-2-6(3-5-7)8(9)10/h2-5H,1H3

> <InChI Key_QSARr>
BNUHAJGCKIQFGE-UHFFFAOYSA-N

> <OH>
2.46E-12

> <OH Temperature>
25.0

> <OH Data Type>
EXP

> <OH Reference>
priv. communication; KOCH,R ET AL. (1994)

> <LogOH>
-11.60906489289663

$$$$
100168
  -INDIGO-08031719142D

 16 16  0  0  0  0  0  0  0  0999 V2000
    2.7713   -0.0000    0.0000 C   0  0  0  0  0  0  0  0  0  0  0  0
    4.1569    0.8000    0.0000 H   0  0  0  0  0  0  0  0  0  0  0  0
    2.7713   -1.6000    0.0000 H   0  0  0  0  0  0  0  0  0  0  0  0
    1.3856    0.8000    0.0000 C   0  0  0  0  0  0  0  0  0  0  0  0
    1.3856    2.4000    0.0000 H   0  0  0  0  0  0  0  0  0  0  0  0
    0.0001   -0.0000    0.0000 C   0  0  0  0  0  0  0  0  0  0  0  0
    0.0001   -1.6000    0.0000 C   0  0  0  0  0  0  0  0  0  0  0  0
    1.3856   -2.4000    0.0000 H   0  0  0  0  0  0  0  0  0  0  0  0
   -1.3856   -2.4000    0.0000 C   0  0  0  0  0  0  0  0  0  0  0  0
   -1.3856   -4.0000    0.0000 H   0  0  0  0  0  0  0  0  0  0  0  0
   -2.7712   -1.6000    0.0000 C   0  0  0  0  0  0  0  0  0  0  0  0
   -4.1569   -2.4000    0.0000 H   0  0  0  0  0  0  0  0  0  0  0  0
   -2.7712   -0.0000    0.0000 C   0  0  0  0  0  0  0  0  0  0  0  0
   -4.1569    0.8000    0.0000 H   0  0  0  0  0  0  0  0  0  0  0  0
   -1.3856    0.8000    0.0000 C   0  0  0  0  0  0  0  0  0  0  0  0
   -1.3856    2.4000    0.0000 H   0  0  0  0  0  0  0  0  0  0  0  0
  1  2  1  0  0  0  0
  1  3  1  0  0  0  0
  1  4  2  0  0  0  0
  4  5  1  0  0  0  0
  4  6  1  0  0  0  0
  6  7  1  0  0  0  0
  7  8  1  0  0  0  0
  7  9  2  0  0  0  0
  9 10  1  0  0  0  0
  9 11  1  0  0  0  0
 11 12  1  0  0  0  0
 11 13  2  0  0  0  0
 13 14  1  0  0  0  0
 13 15  1  0  0  0  0
 15  6  2  0  0  0  0
 15 16  1  0  0  0  0
M  END
> <ChemID>
100168

> <source_casrn>
100-42-5

> <CAS>
100-42-5

> <SMILES>
C=Cc1ccccc1

> <NAME>
STYRENE

> <preferred_name>
Styrene

> <iupac>
ethenylbenzene

> <MPID>
98731

> <dsstox_substance_id>
DTXSID2021284

> <Canonical_QSARr>
C=Cc1ccccc1

> <InChI_Code_QSARr>
InChI=1S/C8H8/c1-2-8-6-4-3-5-7-8/h2-7H,1H2

> <InChI Key_QSARr>
PPBRXRYQALVLMV-UHFFFAOYSA-N

> <OH>
5.800000000000002E-11

> <OH Temperature>
25.0

> <OH Data Type>
EXP

> <OH Reference>
ATKINSON,R (1989)

> <LogOH>
-10.236572006437049

$$$$
100169
  -INDIGO-08031719142D

 15 15  0  0  0  0  0  0  0  0999 V2000
    2.4001    1.3856    0.0000 Cl  0  0  0  0  0  0  0  0  0  0  0  0
    1.6000   -0.0000    0.0000 C   0  0  0  0  0  0  0  0  0  0  0  0
    3.2000   -0.0000    0.0000 H   0  0  0  0  0  0  0  0  0  0  0  0
    2.4001   -1.3856    0.0000 H   0  0  0  0  0  0  0  0  0  0  0  0
    0.0000   -0.0000    0.0000 C   0  0  0  0  0  0  0  0  0  0  0  0
   -0.7999    1.3856    0.0000 C   0  0  0  0  0  0  0  0  0  0  0  0
    0.0000    2.7713    0.0000 H   0  0  0  0  0  0  0  0  0  0  0  0
   -2.4001    1.3856    0.0000 C   0  0  0  0  0  0  0  0  0  0  0  0
   -3.2000    2.7713    0.0000 H   0  0  0  0  0  0  0  0  0  0  0  0
   -3.2000   -0.0000    0.0000 C   0  0  0  0  0  0  0  0  0  0  0  0
   -4.8000   -0.0000    0.0000 H   0  0  0  0  0  0  0  0  0  0  0  0
   -2.4001   -1.3856    0.0000 C   0  0  0  0  0  0  0  0  0  0  0  0
   -3.2000   -2.7713    0.0000 H   0  0  0  0  0  0  0  0  0  0  0  0
   -0.8001   -1.3856    0.0000 C   0  0  0  0  0  0  0  0  0  0  0  0
    0.0000   -2.7713    0.0000 H   0  0  0  0  0  0  0  0  0  0  0  0
  1  2  1  0  0  0  0
  2  3  1  0  0  0  0
  2  4  1  0  0  0  0
  2  5  1  0  0  0  0
  5  6  1  0  0  0  0
  6  7  1  0  0  0  0
  6  8  2  0  0  0  0
  8  9  1  0  0  0  0
  8 10  1  0  0  0  0
 10 11  1  0  0  0  0
 10 12  2  0  0  0  0
 12 13  1  0  0  0  0
 12 14  1  0  0  0  0
 14  5  2  0  0  0  0
 14 15  1  0  0  0  0
M  END
> <ChemID>
100169

> <source_casrn>
100-44-7

> <CAS>
100-44-7

> <SMILES>
ClCc1ccccc1

> <NAME>
ALPHA-CHLOROTOLUENE

> <preferred_name>
Benzyl chloride

> <iupac>
(chloromethyl)benzene

> <MPID>
98732

> <dsstox_substance_id>
DTXSID0020153

> <Canonical_QSARr>
ClCc1ccccc1

> <InChI_Code_QSARr>
InChI=1S/C7H7Cl/c8-6-7-4-2-1-3-5-7/h1-5H,6H2

> <InChI Key_QSARr>
KCXMKQUNVWSEMD-UHFFFAOYSA-N

> <OH>
2.9E-12

> <OH Temperature>
25.0

> <OH Data Type>
EXP

> <OH Reference>
ATKINSON,R (1989)

> <LogOH>
-11.537602002101035

$$$$
100170
  -INDIGO-08031719142D

 13 13  0  0  0  0  0  0  0  0999 V2000
   -3.2000   -0.0000    0.0000 N   0  0  0  0  0  0  0  0  0  0  0  0
   -1.6000   -0.0000    0.0000 C   0  0  0  0  0  0  0  0  0  0  0  0
    0.0000   -0.0000    0.0000 C   0  0  0  0  0  0  0  0  0  0  0  0
    0.8001    1.3856    0.0000 C   0  0  0  0  0  0  0  0  0  0  0  0
    0.0000    2.7713    0.0000 H   0  0  0  0  0  0  0  0  0  0  0  0
    2.4001    1.3856    0.0000 C   0  0  0  0  0  0  0  0  0  0  0  0
    3.2000    2.7713    0.0000 H   0  0  0  0  0  0  0  0  0  0  0  0
    3.2000   -0.0000    0.0000 C   0  0  0  0  0  0  0  0  0  0  0  0
    4.8000   -0.0000    0.0000 H   0  0  0  0  0  0  0  0  0  0  0  0
    2.4001   -1.3856    0.0000 C   0  0  0  0  0  0  0  0  0  0  0  0
    3.2000   -2.7713    0.0000 H   0  0  0  0  0  0  0  0  0  0  0  0
    0.8001   -1.3856    0.0000 C   0  0  0  0  0  0  0  0  0  0  0  0
    0.0000   -2.7713    0.0000 H   0  0  0  0  0  0  0  0  0  0  0  0
  1  2  3  0  0  0  0
  2  3  1  0  0  0  0
  3  4  1  0  0  0  0
  4  5  1  0  0  0  0
  4  6  2  0  0  0  0
  6  7  1  0  0  0  0
  6  8  1  0  0  0  0
  8  9  1  0  0  0  0
  8 10  2  0  0  0  0
 10 11  1  0  0  0  0
 10 12  1  0  0  0  0
 12  3  2  0  0  0  0
 12 13  1  0  0  0  0
M  END
> <ChemID>
100170

> <source_casrn>
100-47-0

> <CAS>
100-47-0

> <SMILES>
N#Cc1ccccc1

> <NAME>
BENZONITRILE

> <preferred_name>
Benzonitrile

> <iupac>
benzonitrile

> <MPID>
98733

> <dsstox_substance_id>
DTXSID7021491

> <Canonical_QSARr>
N#Cc1ccccc1

> <InChI_Code_QSARr>
InChI=1S/C7H5N/c8-6-7-4-2-1-3-5-7/h1-5H

> <InChI Key_QSARr>
JFDZBHWFFUWGJE-UHFFFAOYSA-N

> <OH>
3.3E-13

> <OH Temperature>
25.0

> <OH Data Type>
EXP

> <OH Reference>
ATKINSON,R (1989)

> <LogOH>
-12.48148606012213

$$$$
100172
  -INDIGO-08031719142D

 14 14  0  0  0  0  0  0  0  0999 V2000
    2.4000   -1.3856    0.0000 O   0  0  0  0  0  0  0  0  0  0  0  0
    1.6000   -0.0000    0.0000 C   0  0  0  0  0  0  0  0  0  0  0  0
    2.4000    1.3856    0.0000 H   0  0  0  0  0  0  0  0  0  0  0  0
    0.0000   -0.0000    0.0000 C   0  0  0  0  0  0  0  0  0  0  0  0
   -0.8000    1.3856    0.0000 C   0  0  0  0  0  0  0  0  0  0  0  0
    0.0000    2.7713    0.0000 H   0  0  0  0  0  0  0  0  0  0  0  0
   -2.4000    1.3856    0.0000 C   0  0  0  0  0  0  0  0  0  0  0  0
   -3.2000    2.7713    0.0000 H   0  0  0  0  0  0  0  0  0  0  0  0
   -3.2000   -0.0000    0.0000 C   0  0  0  0  0  0  0  0  0  0  0  0
   -4.8000   -0.0000    0.0000 H   0  0  0  0  0  0  0  0  0  0  0  0
   -2.4000   -1.3856    0.0000 C   0  0  0  0  0  0  0  0  0  0  0  0
   -3.2000   -2.7713    0.0000 H   0  0  0  0  0  0  0  0  0  0  0  0
   -0.8000   -1.3856    0.0000 C   0  0  0  0  0  0  0  0  0  0  0  0
    0.0000   -2.7713    0.0000 H   0  0  0  0  0  0  0  0  0  0  0  0
  1  2  2  0  0  0  0
  2  3  1  0  0  0  0
  2  4  1  0  0  0  0
  4  5  1  0  0  0  0
  5  6  1  0  0  0  0
  5  7  2  0  0  0  0
  7  8  1  0  0  0  0
  7  9  1  0  0  0  0
  9 10  1  0  0  0  0
  9 11  2  0  0  0  0
 11 12  1  0  0  0  0
 11 13  1  0  0  0  0
 13  4  2  0  0  0  0
 13 14  1  0  0  0  0
M  END
> <ChemID>
100172

> <source_casrn>
100-52-7

> <CAS>
100-52-7

> <SMILES>
O=Cc1ccccc1

> <NAME>
BENZALDEHYDE

> <preferred_name>
Benzaldehyde

> <iupac>
benzaldehyde

> <MPID>
98735

> <dsstox_substance_id>
DTXSID8039241

> <Canonical_QSARr>
O=Cc1ccccc1

> <InChI_Code_QSARr>
InChI=1S/C7H6O/c8-6-7-4-2-1-3-5-7/h1-6H

> <InChI Key_QSARr>
HUMNYLRZRPPJDN-UHFFFAOYSA-N

> <OH>
1.29E-11

> <OH Temperature>
25.0

> <OH Data Type>
EXP

> <OH Reference>
ATKINSON,R (1989)

> <LogOH>
-10.88941028970074

$$$$
100173
  -INDIGO-08031719142D

 16 16  0  0  0  0  0  0  0  0999 V2000
    0.0001   -0.0000    0.0000 C   0  0  0  0  0  0  0  0  0  0  0  0
    1.3856    0.8000    0.0000 O   0  0  0  0  0  0  0  0  0  0  0  0
    2.7713   -0.0000    0.0000 C   0  0  0  0  0  0  0  0  0  0  0  0
    4.1569    0.8000    0.0000 H   0  0  0  0  0  0  0  0  0  0  0  0
    4.1569   -0.8000    0.0000 H   0  0  0  0  0  0  0  0  0  0  0  0
    2.7713    1.6000    0.0000 H   0  0  0  0  0  0  0  0  0  0  0  0
    0.0001   -1.6000    0.0000 C   0  0  0  0  0  0  0  0  0  0  0  0
    1.3856   -2.4000    0.0000 H   0  0  0  0  0  0  0  0  0  0  0  0
   -1.3856   -2.4000    0.0000 C   0  0  0  0  0  0  0  0  0  0  0  0
   -1.3856   -4.0000    0.0000 H   0  0  0  0  0  0  0  0  0  0  0  0
   -2.7712   -1.6000    0.0000 C   0  0  0  0  0  0  0  0  0  0  0  0
   -4.1569   -2.4000    0.0000 H   0  0  0  0  0  0  0  0  0  0  0  0
   -2.7712   -0.0000    0.0000 C   0  0  0  0  0  0  0  0  0  0  0  0
   -4.1569    0.8000    0.0000 H   0  0  0  0  0  0  0  0  0  0  0  0
   -1.3856    0.8000    0.0000 C   0  0  0  0  0  0  0  0  0  0  0  0
   -1.3856    2.4000    0.0000 H   0  0  0  0  0  0  0  0  0  0  0  0
  1  2  1  0  0  0  0
  2  3  1  0  0  0  0
  3  4  1  0  0  0  0
  3  5  1  0  0  0  0
  3  6  1  0  0  0  0
  1  7  1  0  0  0  0
  7  8  1  0  0  0  0
  7  9  2  0  0  0  0
  9 10  1  0  0  0  0
  9 11  1  0  0  0  0
 11 12  1  0  0  0  0
 11 13  2  0  0  0  0
 13 14  1  0  0  0  0
 13 15  1  0  0  0  0
 15  1  2  0  0  0  0
 15 16  1  0  0  0  0
M  END
> <ChemID>
100173

> <source_casrn>
100-66-3

> <CAS>
100-66-3

> <SMILES>
COc1ccccc1

> <NAME>
ANISOLE

> <preferred_name>
Anisole

> <iupac>
methoxybenzene

> <MPID>
98736

> <dsstox_substance_id>
DTXSID4041608

> <Canonical_QSARr>
COc1ccccc1

> <InChI_Code_QSARr>
InChI=1S/C7H8O/c1-8-7-5-3-2-4-6-7/h2-6H,1H3

> <InChI Key_QSARr>
RDOXTESZEPMUJZ-UHFFFAOYSA-N

> <OH>
1.73E-11

> <OH Temperature>
25.0

> <OH Data Type>
EXP

> <OH Reference>
ATKINSON,R (1989)

> <LogOH>
-10.761953896871196

$$$$
100174
  -INDIGO-08031719142D

 15 15  0  0  0  0  0  0  0  0999 V2000
    0.8000    1.3856    0.0000 N   0  0  0  0  0  0  0  0  0  0  0  0
    2.4000    1.3856    0.0000 C   0  0  0  0  0  0  0  0  0  0  0  0
    3.2001    2.7713    0.0000 H   0  0  0  0  0  0  0  0  0  0  0  0
    3.2001   -0.0000    0.0000 C   0  0  0  0  0  0  0  0  0  0  0  0
    4.8000    0.0000    0.0000 H   0  0  0  0  0  0  0  0  0  0  0  0
    2.4000   -1.3856    0.0000 C   0  0  0  0  0  0  0  0  0  0  0  0
    3.2001   -2.7713    0.0000 H   0  0  0  0  0  0  0  0  0  0  0  0
    0.8000   -1.3856    0.0000 C   0  0  0  0  0  0  0  0  0  0  0  0
    0.0000   -2.7713    0.0000 H   0  0  0  0  0  0  0  0  0  0  0  0
    0.0000   -0.0000    0.0000 C   0  0  0  0  0  0  0  0  0  0  0  0
   -1.6000    0.0000    0.0000 C   0  0  0  0  0  0  0  0  0  0  0  0
   -2.4001   -1.3856    0.0000 H   0  0  0  0  0  0  0  0  0  0  0  0
   -2.4001    1.3856    0.0000 C   0  0  0  0  0  0  0  0  0  0  0  0
   -4.0000    1.3856    0.0000 H   0  0  0  0  0  0  0  0  0  0  0  0
   -1.6000    2.7713    0.0000 H   0  0  0  0  0  0  0  0  0  0  0  0
  1  2  1  0  0  0  0
  2  3  1  0  0  0  0
  2  4  2  0  0  0  0
  4  5  1  0  0  0  0
  4  6  1  0  0  0  0
  6  7  1  0  0  0  0
  6  8  2  0  0  0  0
  8  9  1  0  0  0  0
  8 10  1  0  0  0  0
 10  1  2  0  0  0  0
 10 11  1  0  0  0  0
 11 12  1  0  0  0  0
 11 13  2  0  0  0  0
 13 14  1  0  0  0  0
 13 15  1  0  0  0  0
M  END
> <ChemID>
100174

> <source_casrn>
100-69-6

> <CAS>
100-69-6

> <SMILES>
C=Cc1cccc[n]1

> <NAME>
2-VINYLPYRIDINE

> <preferred_name>
2-Vinylpyridine

> <iupac>
2-ethenylpyridine

> <MPID>
98737

> <dsstox_substance_id>
DTXSID1026667

> <Canonical_QSARr>
C=Cc1cccc[n]1

> <InChI_Code_QSARr>
InChI=1S/C7H7N/c1-2-7-5-3-4-6-8-7/h2-6H,1H2

> <InChI Key_QSARr>
KGIGUEBEKRSTEW-UHFFFAOYSA-N

> <OH>
5.67E-11

> <OH Temperature>
25.0

> <OH Data Type>
EXP

> <OH Reference>
TUAZON,EC ET AL. (1993)

> <LogOH>
-10.246416941107075

$$$$
100176
  -INDIGO-08031719142D

 29 30  0  0  0  0  0  0  0  0999 V2000
    4.7272   -0.8335    0.0000 C   0  0  0  0  0  0  0  0  0  0  0  0
    6.3027   -1.1113    0.0000 N   0  0  0  0  0  0  0  0  0  0  0  0
    7.3312    0.1143    0.0000 H   0  0  0  0  0  0  0  0  0  0  0  0
    6.8499   -2.6148    0.0000 H   0  0  0  0  0  0  0  0  0  0  0  0
    4.1799    0.6700    0.0000 C   0  0  0  0  0  0  0  0  0  0  0  0
    5.2083    1.8957    0.0000 H   0  0  0  0  0  0  0  0  0  0  0  0
    2.6042    0.9479    0.0000 C   0  0  0  0  0  0  0  0  0  0  0  0
    2.0570    2.4513    0.0000 H   0  0  0  0  0  0  0  0  0  0  0  0
    1.5757   -0.2778    0.0000 C   0  0  0  0  0  0  0  0  0  0  0  0
   -0.0001    0.0000    0.0000 C   0  0  0  0  0  0  0  0  0  0  0  0
   -0.8598    1.3494    0.0000 H   0  0  0  0  0  0  0  0  0  0  0  0
    0.3463    1.5621    0.0000 H   0  0  0  0  0  0  0  0  0  0  0  0
   -1.3857   -0.8000    0.0000 C   0  0  0  0  0  0  0  0  0  0  0  0
   -1.3857   -2.4000    0.0000 C   0  0  0  0  0  0  0  0  0  0  0  0
   -0.0001   -3.2000    0.0000 H   0  0  0  0  0  0  0  0  0  0  0  0
   -2.7712   -3.2000    0.0000 C   0  0  0  0  0  0  0  0  0  0  0  0
   -2.7712   -4.8000    0.0000 H   0  0  0  0  0  0  0  0  0  0  0  0
   -4.1568   -2.4000    0.0000 C   0  0  0  0  0  0  0  0  0  0  0  0
   -5.5426   -3.2000    0.0000 N   0  0  0  0  0  0  0  0  0  0  0  0
   -5.5426   -4.8000    0.0000 H   0  0  0  0  0  0  0  0  0  0  0  0
   -6.9282   -2.4000    0.0000 H   0  0  0  0  0  0  0  0  0  0  0  0
   -4.1568   -0.8000    0.0000 C   0  0  0  0  0  0  0  0  0  0  0  0
   -5.5426    0.0000    0.0000 H   0  0  0  0  0  0  0  0  0  0  0  0
   -2.7712    0.0000    0.0000 C   0  0  0  0  0  0  0  0  0  0  0  0
   -2.7712    1.6000    0.0000 H   0  0  0  0  0  0  0  0  0  0  0  0
    2.1229   -1.7813    0.0000 C   0  0  0  0  0  0  0  0  0  0  0  0
    1.0944   -3.0071    0.0000 H   0  0  0  0  0  0  0  0  0  0  0  0
    3.6986   -2.0591    0.0000 C   0  0  0  0  0  0  0  0  0  0  0  0
    4.2459   -3.5627    0.0000 H   0  0  0  0  0  0  0  0  0  0  0  0
  1  2  1  0  0  0  0
  2  3  1  0  0  0  0
  2  4  1  0  0  0  0
  1  5  1  0  0  0  0
  5  6  1  0  0  0  0
  5  7  2  0  0  0  0
  7  8  1  0  0  0  0
  7  9  1  0  0  0  0
  9 10  1  0  0  0  0
 10 11  1  0  0  0  0
 10 12  1  0  0  0  0
 10 13  1  0  0  0  0
 13 14  1  0  0  0  0
 14 15  1  0  0  0  0
 14 16  2  0  0  0  0
 16 17  1  0  0  0  0
 16 18  1  0  0  0  0
 18 19  1  0  0  0  0
 19 20  1  0  0  0  0
 19 21  1  0  0  0  0
 18 22  2  0  0  0  0
 22 23  1  0  0  0  0
 22 24  1  0  0  0  0
 24 13  2  0  0  0  0
 24 25  1  0  0  0  0
  9 26  2  0  0  0  0
 26 27  1  0  0  0  0
 26 28  1  0  0  0  0
 28  1  2  0  0  0  0
 28 29  1  0  0  0  0
M  END
> <ChemID>
100176

> <source_casrn>
101-77-9

> <CAS>
101-77-9

> <SMILES>
Nc1ccc(Cc2ccc(N)cc2)cc1

> <NAME>
DI-(P-AMINOPHENYL)METHANE

> <preferred_name>
4,4'-Methylenedianiline

> <iupac>
C13H14N2

> <MPID>
98738

> <dsstox_substance_id>
DTXSID6022422

> <Canonical_QSARr>
Nc1ccc(Cc2ccc(N)cc2)cc1

> <InChI_Code_QSARr>
InChI=1S/C13H14N2/c14-12-5-1-10(2-6-12)9-11-3-7-13(15)8-4-11/h1-8H,9,14-15H2

> <InChI Key_QSARr>
YBRVSVVVWCFQMG-UHFFFAOYSA-N

> <OH>
3.000000000000001E-11

> <OH Temperature>
25.0

> <OH Data Type>
EXP

> <OH Reference>
ATKINSON,R (1989)

> <LogOH>
-10.52287874528034

$$$$
100177
  -INDIGO-08031719142D

 23 24  0  0  0  0  0  0  0  0999 V2000
   -0.5473   -1.5035    0.0000 C   0  0  0  0  0  0  0  0  0  0  0  0
    0.4812   -2.7292    0.0000 H   0  0  0  0  0  0  0  0  0  0  0  0
   -2.1229   -1.7813    0.0000 C   0  0  0  0  0  0  0  0  0  0  0  0
   -2.6702   -3.2849    0.0000 H   0  0  0  0  0  0  0  0  0  0  0  0
   -3.1513   -0.5556    0.0000 C   0  0  0  0  0  0  0  0  0  0  0  0
   -4.7271   -0.8335    0.0000 H   0  0  0  0  0  0  0  0  0  0  0  0
   -2.6042    0.9479    0.0000 C   0  0  0  0  0  0  0  0  0  0  0  0
   -3.6326    2.1735    0.0000 H   0  0  0  0  0  0  0  0  0  0  0  0
   -1.0284    1.2257    0.0000 C   0  0  0  0  0  0  0  0  0  0  0  0
   -0.4813    2.7292    0.0000 H   0  0  0  0  0  0  0  0  0  0  0  0
    0.0000    0.0000    0.0000 C   0  0  0  0  0  0  0  0  0  0  0  0
    1.5756    0.2779    0.0000 O   0  0  0  0  0  0  0  0  0  0  0  0
    2.9614   -0.5221    0.0000 C   0  0  0  0  0  0  0  0  0  0  0  0
    2.9614   -2.1222    0.0000 C   0  0  0  0  0  0  0  0  0  0  0  0
    1.5756   -2.9222    0.0000 H   0  0  0  0  0  0  0  0  0  0  0  0
    4.3470   -2.9222    0.0000 C   0  0  0  0  0  0  0  0  0  0  0  0
    4.3470   -4.5222    0.0000 H   0  0  0  0  0  0  0  0  0  0  0  0
    5.7326   -2.1222    0.0000 C   0  0  0  0  0  0  0  0  0  0  0  0
    7.1183   -2.9222    0.0000 H   0  0  0  0  0  0  0  0  0  0  0  0
    5.7326   -0.5221    0.0000 C   0  0  0  0  0  0  0  0  0  0  0  0
    7.1183    0.2779    0.0000 H   0  0  0  0  0  0  0  0  0  0  0  0
    4.3470    0.2779    0.0000 C   0  0  0  0  0  0  0  0  0  0  0  0
    4.3470    1.8779    0.0000 H   0  0  0  0  0  0  0  0  0  0  0  0
  1  2  1  0  0  0  0
  1  3  1  0  0  0  0
  3  4  1  0  0  0  0
  3  5  2  0  0  0  0
  5  6  1  0  0  0  0
  5  7  1  0  0  0  0
  7  8  1  0  0  0  0
  7  9  2  0  0  0  0
  9 10  1  0  0  0  0
  9 11  1  0  0  0  0
 11  1  2  0  0  0  0
 11 12  1  0  0  0  0
 12 13  1  0  0  0  0
 13 14  1  0  0  0  0
 14 15  1  0  0  0  0
 14 16  2  0  0  0  0
 16 17  1  0  0  0  0
 16 18  1  0  0  0  0
 18 19  1  0  0  0  0
 18 20  2  0  0  0  0
 20 21  1  0  0  0  0
 20 22  1  0  0  0  0
 22 13  2  0  0  0  0
 22 23  1  0  0  0  0
M  END
> <ChemID>
100177

> <source_casrn>
101-84-8

> <CAS>
101-84-8

> <SMILES>
c1ccccc1Oc1ccccc1

> <NAME>
DIPHENYL ETHER

> <preferred_name>
Diphenyl oxide

> <iupac>
diphenyl ether

> <MPID>
98739

> <dsstox_substance_id>
DTXSID9021847

> <Canonical_QSARr>
c1ccccc1Oc1ccccc1

> <InChI_Code_QSARr>
InChI=1S/C12H10O/c1-3-7-11(8-4-1)13-12-9-5-2-6-10-12/h1-10H

> <InChI Key_QSARr>
USIUVYZYUHIAEV-UHFFFAOYSA-N

> <OH>
9.600000000000001E-12

> <OH Temperature>
24.0

> <OH Data Type>
EXP

> <OH Reference>
KWOK,ESC ET AL. (1995)

> <LogOH>
-11.017728766960449

$$$$
100178
  -INDIGO-08031719142D

 21 21  0  0  0  0  0  0  0  0999 V2000
   -1.3857   -0.8000    0.0000 C   0  0  0  0  0  0  0  0  0  0  0  0
   -1.3857   -2.4000    0.0000 C   0  0  0  0  0  0  0  0  0  0  0  0
    0.0001   -3.2000    0.0000 H   0  0  0  0  0  0  0  0  0  0  0  0
   -2.7713   -3.2000    0.0000 C   0  0  0  0  0  0  0  0  0  0  0  0
   -2.7713   -4.8000    0.0000 H   0  0  0  0  0  0  0  0  0  0  0  0
   -4.1569   -2.4000    0.0000 C   0  0  0  0  0  0  0  0  0  0  0  0
   -5.5426   -3.2000    0.0000 H   0  0  0  0  0  0  0  0  0  0  0  0
   -4.1569   -0.8000    0.0000 C   0  0  0  0  0  0  0  0  0  0  0  0
   -5.5426   -0.0000    0.0000 H   0  0  0  0  0  0  0  0  0  0  0  0
   -2.7713   -0.0000    0.0000 C   0  0  0  0  0  0  0  0  0  0  0  0
   -2.7713    1.6000    0.0000 H   0  0  0  0  0  0  0  0  0  0  0  0
    0.0001   -0.0000    0.0000 C   0  0  0  0  0  0  0  0  0  0  0  0
    0.6124    1.4782    0.0000 H   0  0  0  0  0  0  0  0  0  0  0  0
   -0.6122    1.4782    0.0000 H   0  0  0  0  0  0  0  0  0  0  0  0
    1.3857   -0.8000    0.0000 C   0  0  0  0  0  0  0  0  0  0  0  0
    0.7734   -2.2782    0.0000 H   0  0  0  0  0  0  0  0  0  0  0  0
    1.9980   -2.2782    0.0000 H   0  0  0  0  0  0  0  0  0  0  0  0
    2.7713   -0.0000    0.0000 C   0  0  0  0  0  0  0  0  0  0  0  0
    4.1569    0.8000    0.0000 H   0  0  0  0  0  0  0  0  0  0  0  0
    4.1569   -0.8000    0.0000 H   0  0  0  0  0  0  0  0  0  0  0  0
    2.7713    1.6000    0.0000 H   0  0  0  0  0  0  0  0  0  0  0  0
  1  2  1  0  0  0  0
  2  3  1  0  0  0  0
  2  4  2  0  0  0  0
  4  5  1  0  0  0  0
  4  6  1  0  0  0  0
  6  7  1  0  0  0  0
  6  8  2  0  0  0  0
  8  9  1  0  0  0  0
  8 10  1  0  0  0  0
 10  1  2  0  0  0  0
 10 11  1  0  0  0  0
  1 12  1  0  0  0  0
 12 13  1  0  0  0  0
 12 14  1  0  0  0  0
 12 15  1  0  0  0  0
 15 16  1  0  0  0  0
 15 17  1  0  0  0  0
 15 18  1  0  0  0  0
 18 19  1  0  0  0  0
 18 20  1  0  0  0  0
 18 21  1  0  0  0  0
M  END
> <ChemID>
100178

> <source_casrn>
103-65-1

> <CAS>
103-65-1

> <SMILES>
CCCc1ccccc1

> <NAME>
N-PROPYLBENZENE

> <preferred_name>
Propylbenzene

> <iupac>
propylbenzene

> <MPID>
98740

> <dsstox_substance_id>
DTXSID3042219

> <Canonical_QSARr>
CCCc1ccccc1

> <InChI_Code_QSARr>
InChI=1S/C9H12/c1-2-6-9-7-4-3-5-8-9/h3-5,7-8H,2,6H2,1H3

> <InChI Key_QSARr>
ODLMAHJVESYWTB-UHFFFAOYSA-N

> <OH>
6.000000000000001E-12

> <OH Temperature>
25.0

> <OH Data Type>
EXP

> <OH Reference>
ATKINSON,R (1989)

> <LogOH>
-11.221848749616358

$$$$
100180
  -INDIGO-08031719142D

 17 16  0  0  0  0  0  0  0  0999 V2000
   -1.3856    0.8000    0.0000 C   0  0  0  0  0  0  0  0  0  0  0  0
   -1.3856    2.4000    0.0000 O   0  0  0  0  0  0  0  0  0  0  0  0
   -2.7713    0.0000    0.0000 O   0  0  0  0  0  0  0  0  0  0  0  0
   -4.1570    0.8000    0.0000 C   0  0  0  0  0  0  0  0  0  0  0  0
   -4.7693    2.2782    0.0000 H   0  0  0  0  0  0  0  0  0  0  0  0
   -3.5447    2.2782    0.0000 H   0  0  0  0  0  0  0  0  0  0  0  0
   -5.5426    0.0000    0.0000 C   0  0  0  0  0  0  0  0  0  0  0  0
   -6.9282   -0.8000    0.0000 H   0  0  0  0  0  0  0  0  0  0  0  0
   -6.9282    0.8000    0.0000 H   0  0  0  0  0  0  0  0  0  0  0  0
   -5.5426   -1.6000    0.0000 H   0  0  0  0  0  0  0  0  0  0  0  0
    0.0000    0.0000    0.0000 C   0  0  0  0  0  0  0  0  0  0  0  0
    0.6123   -1.4782    0.0000 H   0  0  0  0  0  0  0  0  0  0  0  0
   -0.6123   -1.4782    0.0000 H   0  0  0  0  0  0  0  0  0  0  0  0
    1.3857    0.8000    0.0000 C   0  0  0  0  0  0  0  0  0  0  0  0
    2.7713    1.6000    0.0000 H   0  0  0  0  0  0  0  0  0  0  0  0
    2.7713    0.0000    0.0000 H   0  0  0  0  0  0  0  0  0  0  0  0
    1.3857    2.4000    0.0000 H   0  0  0  0  0  0  0  0  0  0  0  0
  1  2  2  0  0  0  0
  1  3  1  0  0  0  0
  3  4  1  0  0  0  0
  4  5  1  0  0  0  0
  4  6  1  0  0  0  0
  4  7  1  0  0  0  0
  7  8  1  0  0  0  0
  7  9  1  0  0  0  0
  7 10  1  0  0  0  0
  1 11  1  0  0  0  0
 11 12  1  0  0  0  0
 11 13  1  0  0  0  0
 11 14  1  0  0  0  0
 14 15  1  0  0  0  0
 14 16  1  0  0  0  0
 14 17  1  0  0  0  0
M  END
> <ChemID>
100180

> <source_casrn>
105-37-3

> <CAS>
105-37-3

> <SMILES>
CCC(=O)OCC

> <NAME>
ETHYL PROPIONATE

> <preferred_name>
Ethyl propionate

> <iupac>
ethyl propanoate

> <MPID>
98741

> <dsstox_substance_id>
DTXSID1040110

> <Canonical_QSARr>
CCC(=O)OCC

> <InChI_Code_QSARr>
InChI=1S/C5H10O2/c1-3-5(6)7-4-2/h3-4H2,1-2H3

> <InChI Key_QSARr>
FKRCODPIKNYEAC-UHFFFAOYSA-N

> <OH>
2.140000000000001E-12

> <OH Temperature>
25.0

> <OH Data Type>
EXP

> <OH Reference>
KWOK,ESC & ATKINSON,R (1994)

> <LogOH>
-11.669586226650814

$$$$
100181
  -INDIGO-08031719142D

 16 15  0  0  0  0  0  0  0  0999 V2000
    2.7713   -1.6000    0.0000 O   0  0  0  0  0  0  0  0  0  0  0  0
    2.7713    0.0000    0.0000 C   0  0  0  0  0  0  0  0  0  0  0  0
    4.1570    0.8000    0.0000 N   0  0  0  0  0  0  0  0  0  0  0  0
    4.1570    2.4000    0.0000 H   0  0  0  0  0  0  0  0  0  0  0  0
    5.5426    0.0000    0.0000 C   0  0  0  0  0  0  0  0  0  0  0  0
    6.9282   -0.8000    0.0000 H   0  0  0  0  0  0  0  0  0  0  0  0
    6.9282    0.8000    0.0000 H   0  0  0  0  0  0  0  0  0  0  0  0
    5.5426   -1.6000    0.0000 H   0  0  0  0  0  0  0  0  0  0  0  0
    1.3856    0.8000    0.0000 O   0  0  0  0  0  0  0  0  0  0  0  0
   -0.0000    0.0000    0.0000 C   0  0  0  0  0  0  0  0  0  0  0  0
   -0.6123   -1.4782    0.0000 H   0  0  0  0  0  0  0  0  0  0  0  0
    0.6123   -1.4782    0.0000 H   0  0  0  0  0  0  0  0  0  0  0  0
   -1.3857    0.8000    0.0000 C   0  0  0  0  0  0  0  0  0  0  0  0
   -2.7713    1.6000    0.0000 H   0  0  0  0  0  0  0  0  0  0  0  0
   -2.7713    0.0000    0.0000 H   0  0  0  0  0  0  0  0  0  0  0  0
   -1.3857    2.4000    0.0000 H   0  0  0  0  0  0  0  0  0  0  0  0
  1  2  2  0  0  0  0
  2  3  1  0  0  0  0
  3  4  1  0  0  0  0
  3  5  1  0  0  0  0
  5  6  1  0  0  0  0
  5  7  1  0  0  0  0
  5  8  1  0  0  0  0
  2  9  1  0  0  0  0
  9 10  1  0  0  0  0
 10 11  1  0  0  0  0
 10 12  1  0  0  0  0
 10 13  1  0  0  0  0
 13 14  1  0  0  0  0
 13 15  1  0  0  0  0
 13 16  1  0  0  0  0
M  END
> <ChemID>
100181

> <source_casrn>
105-40-8

> <CAS>
105-40-8

> <SMILES>
CCOC(=O)NC

> <NAME>
N-METHYLCARBAMIC ACID, ET ESTER

> <preferred_name>
N-Methylcarbamic acid, ethyl ester

> <iupac>
ethyl methylcarbamate

> <MPID>
98742

> <dsstox_substance_id>
DTXSID2031746

> <Canonical_QSARr>
CCOC(=O)NC

> <InChI_Code_QSARr>
InChI=1S/C4H9NO2/c1-3-7-4(6)5-2/h3H2,1-2H3,(H,5,6)

> <InChI Key_QSARr>
SURZCVYFPAXNGN-UHFFFAOYSA-N

> <OH>
8.3E-12

> <OH Temperature>
25.0

> <OH Data Type>
EXP

> <OH Reference>
KWOK,ESC ET AL. (1996)

> <LogOH>
-11.080921907623928

$$$$
100182
  -INDIGO-08031719142D

 20 19  0  0  0  0  0  0  0  0999 V2000
    2.8891    0.2528    0.0000 C   0  0  0  0  0  0  0  0  0  0  0  0
    3.1670   -1.3229    0.0000 O   0  0  0  0  0  0  0  0  0  0  0  0
    1.3857    0.8000    0.0000 O   0  0  0  0  0  0  0  0  0  0  0  0
    0.0001    0.0000    0.0000 C   0  0  0  0  0  0  0  0  0  0  0  0
   -1.3856   -0.8000    0.0000 H   0  0  0  0  0  0  0  0  0  0  0  0
    0.8000   -1.3856    0.0000 C   0  0  0  0  0  0  0  0  0  0  0  0
    2.2782   -0.7733    0.0000 H   0  0  0  0  0  0  0  0  0  0  0  0
    2.2782   -1.9979    0.0000 H   0  0  0  0  0  0  0  0  0  0  0  0
    0.0001   -2.7713    0.0000 C   0  0  0  0  0  0  0  0  0  0  0  0
   -0.8000   -4.1569    0.0000 H   0  0  0  0  0  0  0  0  0  0  0  0
    0.8000   -4.1569    0.0000 H   0  0  0  0  0  0  0  0  0  0  0  0
   -1.5999   -2.7713    0.0000 H   0  0  0  0  0  0  0  0  0  0  0  0
   -0.8000    1.3857    0.0000 C   0  0  0  0  0  0  0  0  0  0  0  0
   -1.5999    2.7713    0.0000 H   0  0  0  0  0  0  0  0  0  0  0  0
   -2.4000    1.3857    0.0000 H   0  0  0  0  0  0  0  0  0  0  0  0
    0.0001    2.7713    0.0000 H   0  0  0  0  0  0  0  0  0  0  0  0
    4.1149    1.2812    0.0000 C   0  0  0  0  0  0  0  0  0  0  0  0
    5.3405    2.3097    0.0000 H   0  0  0  0  0  0  0  0  0  0  0  0
    5.6183    0.7340    0.0000 H   0  0  0  0  0  0  0  0  0  0  0  0
    3.8370    2.8569    0.0000 H   0  0  0  0  0  0  0  0  0  0  0  0
  1  2  2  0  0  0  0
  1  3  1  0  0  0  0
  3  4  1  0  0  0  0
  4  5  1  0  0  0  0
  4  6  1  0  0  0  0
  6  7  1  0  0  0  0
  6  8  1  0  0  0  0
  6  9  1  0  0  0  0
  9 10  1  0  0  0  0
  9 11  1  0  0  0  0
  9 12  1  0  0  0  0
  4 13  1  0  0  0  0
 13 14  1  0  0  0  0
 13 15  1  0  0  0  0
 13 16  1  0  0  0  0
  1 17  1  0  0  0  0
 17 18  1  0  0  0  0
 17 19  1  0  0  0  0
 17 20  1  0  0  0  0
M  END
> <ChemID>
100182

> <source_casrn>
105-46-4

> <CAS>
105-46-4

> <SMILES>
CCC(C)OC(C)=O

> <NAME>
S-BUTYLACETATE

> <preferred_name>
Butan-2-yl acetate

> <iupac>
butan-2-yl acetate

> <MPID>
98743

> <dsstox_substance_id>
DTXSID0047612

> <Canonical_QSARr>
CCC(C)OC(C)=O

> <InChI_Code_QSARr>
InChI=1S/C6H12O2/c1-4-5(2)8-6(3)7/h5H,4H2,1-3H3

> <InChI Key_QSARr>
DCKVNWZUADLDEH-UHFFFAOYSA-N

> <OH>
5.5E-12

> <OH Temperature>
25.0

> <OH Data Type>
EXP

> <OH Reference>
ATKINSON,R (1989)

> <LogOH>
-11.259637310505745

$$$$
100184
  -INDIGO-08031719142D

 23 22  0  0  0  0  0  0  0  0999 V2000
    1.3856    0.8000    0.0000 C   0  0  0  0  0  0  0  0  0  0  0  0
    2.7713    1.6000    0.0000 H   0  0  0  0  0  0  0  0  0  0  0  0
    2.7713    0.0000    0.0000 H   0  0  0  0  0  0  0  0  0  0  0  0
    1.3856    2.4000    0.0000 H   0  0  0  0  0  0  0  0  0  0  0  0
    0.0001    0.0000    0.0000 C   0  0  0  0  0  0  0  0  0  0  0  0
   -0.6123   -1.4782    0.0000 H   0  0  0  0  0  0  0  0  0  0  0  0
    0.6122   -1.4782    0.0000 H   0  0  0  0  0  0  0  0  0  0  0  0
   -1.3856    0.8000    0.0000 C   0  0  0  0  0  0  0  0  0  0  0  0
   -0.7733    2.2782    0.0000 H   0  0  0  0  0  0  0  0  0  0  0  0
   -1.9980    2.2782    0.0000 H   0  0  0  0  0  0  0  0  0  0  0  0
   -2.7713    0.0000    0.0000 C   0  0  0  0  0  0  0  0  0  0  0  0
   -2.7713   -1.6000    0.0000 O   0  0  0  0  0  0  0  0  0  0  0  0
   -4.1569    0.8000    0.0000 O   0  0  0  0  0  0  0  0  0  0  0  0
   -5.5426    0.0000    0.0000 C   0  0  0  0  0  0  0  0  0  0  0  0
   -6.1549   -1.4782    0.0000 H   0  0  0  0  0  0  0  0  0  0  0  0
   -4.9302   -1.4782    0.0000 H   0  0  0  0  0  0  0  0  0  0  0  0
   -6.9283    0.8000    0.0000 C   0  0  0  0  0  0  0  0  0  0  0  0
   -6.3159    2.2782    0.0000 H   0  0  0  0  0  0  0  0  0  0  0  0
   -7.5404    2.2782    0.0000 H   0  0  0  0  0  0  0  0  0  0  0  0
   -8.3138    0.0000    0.0000 C   0  0  0  0  0  0  0  0  0  0  0  0
   -9.6995   -0.8000    0.0000 H   0  0  0  0  0  0  0  0  0  0  0  0
   -9.6995    0.8000    0.0000 H   0  0  0  0  0  0  0  0  0  0  0  0
   -8.3138   -1.6000    0.0000 H   0  0  0  0  0  0  0  0  0  0  0  0
  1  2  1  0  0  0  0
  1  3  1  0  0  0  0
  1  4  1  0  0  0  0
  1  5  1  0  0  0  0
  5  6  1  0  0  0  0
  5  7  1  0  0  0  0
  5  8  1  0  0  0  0
  8  9  1  0  0  0  0
  8 10  1  0  0  0  0
  8 11  1  0  0  0  0
 11 12  2  0  0  0  0
 11 13  1  0  0  0  0
 13 14  1  0  0  0  0
 14 15  1  0  0  0  0
 14 16  1  0  0  0  0
 14 17  1  0  0  0  0
 17 18  1  0  0  0  0
 17 19  1  0  0  0  0
 17 20  1  0  0  0  0
 20 21  1  0  0  0  0
 20 22  1  0  0  0  0
 20 23  1  0  0  0  0
M  END
> <ChemID>
100184

> <source_casrn>
105-66-8

> <CAS>
105-66-8

> <SMILES>
CCCOC(=O)CCC

> <NAME>
N-PROPYLBUTYRATE

> <preferred_name>
Butanoic acid, propyl ester

> <iupac>
Propyl butanoate

> <MPID>
98745

> <dsstox_substance_id>
DTXSID6059318

> <Canonical_QSARr>
CCCOC(=O)CCC

> <InChI_Code_QSARr>
InChI=1S/C7H14O2/c1-3-5-7(8)9-6-4-2/h3-6H2,1-2H3

> <InChI Key_QSARr>
HUAZGNHGCJGYNP-UHFFFAOYSA-N

> <OH>
7.41E-12

> <OH Temperature>
25.0

> <OH Data Type>
EXP

> <OH Reference>
KWOK,ESC & ATKINSON,R (1994)

> <LogOH>
-11.130181792020691

$$$$
100185
  -INDIGO-08031719142D

 19 19  0  0  0  0  0  0  0  0999 V2000
    1.3856   -2.4000    0.0000 O   0  0  0  0  0  0  0  0  0  0  0  0
    1.3856   -4.0000    0.0000 H   0  0  0  0  0  0  0  0  0  0  0  0
    0.0000   -1.6000    0.0000 C   0  0  0  0  0  0  0  0  0  0  0  0
    0.0000   -0.0000    0.0000 C   0  0  0  0  0  0  0  0  0  0  0  0
    1.3857    0.8000    0.0000 C   0  0  0  0  0  0  0  0  0  0  0  0
    2.7713    1.6000    0.0000 H   0  0  0  0  0  0  0  0  0  0  0  0
    2.7713   -0.0000    0.0000 H   0  0  0  0  0  0  0  0  0  0  0  0
    1.3857    2.4000    0.0000 H   0  0  0  0  0  0  0  0  0  0  0  0
   -1.3857    0.8000    0.0000 C   0  0  0  0  0  0  0  0  0  0  0  0
   -1.3856    2.4000    0.0000 H   0  0  0  0  0  0  0  0  0  0  0  0
   -2.7713   -0.0000    0.0000 C   0  0  0  0  0  0  0  0  0  0  0  0
   -4.1570    0.8000    0.0000 C   0  0  0  0  0  0  0  0  0  0  0  0
   -5.5426    1.6000    0.0000 H   0  0  0  0  0  0  0  0  0  0  0  0
   -5.5426   -0.0000    0.0000 H   0  0  0  0  0  0  0  0  0  0  0  0
   -4.1570    2.4000    0.0000 H   0  0  0  0  0  0  0  0  0  0  0  0
   -2.7713   -1.6000    0.0000 C   0  0  0  0  0  0  0  0  0  0  0  0
   -4.1570   -2.4000    0.0000 H   0  0  0  0  0  0  0  0  0  0  0  0
   -1.3857   -2.4000    0.0000 C   0  0  0  0  0  0  0  0  0  0  0  0
   -1.3856   -4.0000    0.0000 H   0  0  0  0  0  0  0  0  0  0  0  0
  1  2  1  0  0  0  0
  1  3  1  0  0  0  0
  3  4  1  0  0  0  0
  4  5  1  0  0  0  0
  5  6  1  0  0  0  0
  5  7  1  0  0  0  0
  5  8  1  0  0  0  0
  4  9  2  0  0  0  0
  9 10  1  0  0  0  0
  9 11  1  0  0  0  0
 11 12  1  0  0  0  0
 12 13  1  0  0  0  0
 12 14  1  0  0  0  0
 12 15  1  0  0  0  0
 11 16  2  0  0  0  0
 16 17  1  0  0  0  0
 16 18  1  0  0  0  0
 18  3  2  0  0  0  0
 18 19  1  0  0  0  0
M  END
> <ChemID>
100185

> <source_casrn>
105-67-9

> <CAS>
105-67-9

> <SMILES>
Cc1cc(C)c(O)cc1

> <NAME>
2,4-DIMETHYLPHENOL

> <preferred_name>
2,4-Dimethylphenol

> <iupac>
2,4-dimethylphenol

> <MPID>
98746

> <dsstox_substance_id>
DTXSID2021864

> <Canonical_QSARr>
Cc1cc(C)c(O)cc1

> <InChI_Code_QSARr>
InChI=1S/C8H10O/c1-6-3-4-8(9)7(2)5-6/h3-5,9H,1-2H3

> <InChI Key_QSARr>
KUFFULVDNCHOFZ-UHFFFAOYSA-N

> <OH>
7.149999999999999E-11

> <OH Temperature>
25.0

> <OH Data Type>
EXP

> <OH Reference>
KWOK,ESC & ATKINSON,R (1994)

> <LogOH>
-10.145693958198924

$$$$
100186
  -INDIGO-08031719142D

 20 19  0  0  0  0  0  0  0  0999 V2000
    4.1569    0.8000    0.0000 C   0  0  0  0  0  0  0  0  0  0  0  0
    5.5425    0.0000    0.0000 C   0  0  0  0  0  0  0  0  0  0  0  0
    6.1548   -1.4782    0.0000 H   0  0  0  0  0  0  0  0  0  0  0  0
    4.9302   -1.4782    0.0000 H   0  0  0  0  0  0  0  0  0  0  0  0
    6.9282    0.8000    0.0000 C   0  0  0  0  0  0  0  0  0  0  0  0
    8.3138    1.6000    0.0000 H   0  0  0  0  0  0  0  0  0  0  0  0
    8.3138    0.0000    0.0000 H   0  0  0  0  0  0  0  0  0  0  0  0
    6.9282    2.4000    0.0000 H   0  0  0  0  0  0  0  0  0  0  0  0
    2.7714    0.0000    0.0000 O   0  0  0  0  0  0  0  0  0  0  0  0
    1.3857    0.8000    0.0000 C   0  0  0  0  0  0  0  0  0  0  0  0
    0.7734    2.2782    0.0000 H   0  0  0  0  0  0  0  0  0  0  0  0
    1.9979    2.2782    0.0000 H   0  0  0  0  0  0  0  0  0  0  0  0
    0.0000    0.0000    0.0000 C   0  0  0  0  0  0  0  0  0  0  0  0
    0.6124   -1.4782    0.0000 H   0  0  0  0  0  0  0  0  0  0  0  0
   -0.6123   -1.4782    0.0000 H   0  0  0  0  0  0  0  0  0  0  0  0
   -1.3856    0.8000    0.0000 C   0  0  0  0  0  0  0  0  0  0  0  0
   -2.7713    1.6000    0.0000 H   0  0  0  0  0  0  0  0  0  0  0  0
   -2.7713    0.0000    0.0000 H   0  0  0  0  0  0  0  0  0  0  0  0
   -1.3856    2.4000    0.0000 H   0  0  0  0  0  0  0  0  0  0  0  0
    4.1569    2.4000    0.0000 O   0  0  0  0  0  0  0  0  0  0  0  0
  1  2  1  0  0  0  0
  2  3  1  0  0  0  0
  2  4  1  0  0  0  0
  2  5  1  0  0  0  0
  5  6  1  0  0  0  0
  5  7  1  0  0  0  0
  5  8  1  0  0  0  0
  1  9  1  0  0  0  0
  9 10  1  0  0  0  0
 10 11  1  0  0  0  0
 10 12  1  0  0  0  0
 10 13  1  0  0  0  0
 13 14  1  0  0  0  0
 13 15  1  0  0  0  0
 13 16  1  0  0  0  0
 16 17  1  0  0  0  0
 16 18  1  0  0  0  0
 16 19  1  0  0  0  0
  1 20  2  0  0  0  0
M  END
> <ChemID>
100186

> <source_casrn>
106-36-5

> <CAS>
106-36-5

> <SMILES>
CCC(=O)OCCC

> <NAME>
N-PROPYLPROPIONATE

> <preferred_name>
Propyl propionate

> <iupac>
propyl propanoate

> <MPID>
98747

> <dsstox_substance_id>
DTXSID4042337

> <Canonical_QSARr>
CCC(=O)OCCC

> <InChI_Code_QSARr>
InChI=1S/C6H12O2/c1-3-5-8-6(7)4-2/h3-5H2,1-2H3

> <InChI Key_QSARr>
MCSINKKTEDDPNK-UHFFFAOYSA-N

> <OH>
4.020000000000001E-12

> <OH Temperature>
25.0

> <OH Data Type>
EXP

> <OH Reference>
KWOK,ESC & ATKINSON,R (1994)

> <LogOH>
-11.39577394691552

$$$$
100189
  -INDIGO-08031719142D

 16 16  0  0  0  0  0  0  0  0999 V2000
    4.8000   -0.0000    0.0000 O   0  0  0  0  0  0  0  0  0  0  0  0
    5.6000    1.3856    0.0000 H   0  0  0  0  0  0  0  0  0  0  0  0
    3.2000   -0.0000    0.0000 C   0  0  0  0  0  0  0  0  0  0  0  0
    2.4000    1.3856    0.0000 C   0  0  0  0  0  0  0  0  0  0  0  0
    3.2000    2.7713    0.0000 H   0  0  0  0  0  0  0  0  0  0  0  0
    0.8000    1.3856    0.0000 C   0  0  0  0  0  0  0  0  0  0  0  0
    0.0000    2.7713    0.0000 H   0  0  0  0  0  0  0  0  0  0  0  0
    0.0000   -0.0000    0.0000 C   0  0  0  0  0  0  0  0  0  0  0  0
   -1.6001   -0.0000    0.0000 C   0  0  0  0  0  0  0  0  0  0  0  0
   -3.2000   -0.0000    0.0000 H   0  0  0  0  0  0  0  0  0  0  0  0
   -2.4000   -1.3856    0.0000 H   0  0  0  0  0  0  0  0  0  0  0  0
   -2.4000    1.3856    0.0000 H   0  0  0  0  0  0  0  0  0  0  0  0
    0.8000   -1.3856    0.0000 C   0  0  0  0  0  0  0  0  0  0  0  0
    0.0000   -2.7713    0.0000 H   0  0  0  0  0  0  0  0  0  0  0  0
    2.4000   -1.3856    0.0000 C   0  0  0  0  0  0  0  0  0  0  0  0
    3.2000   -2.7713    0.0000 H   0  0  0  0  0  0  0  0  0  0  0  0
  1  2  1  0  0  0  0
  1  3  1  0  0  0  0
  3  4  1  0  0  0  0
  4  5  1  0  0  0  0
  4  6  2  0  0  0  0
  6  7  1  0  0  0  0
  6  8  1  0  0  0  0
  8  9  1  0  0  0  0
  9 10  1  0  0  0  0
  9 11  1  0  0  0  0
  9 12  1  0  0  0  0
  8 13  2  0  0  0  0
 13 14  1  0  0  0  0
 13 15  1  0  0  0  0
 15  3  2  0  0  0  0
 15 16  1  0  0  0  0
M  END
> <ChemID>
100189

> <source_casrn>
106-44-5

> <CAS>
106-44-5

> <SMILES>
Cc1ccc(O)cc1

> <NAME>
P-CRESOL

> <preferred_name>
p-Cresol

> <iupac>
4-methylphenol

> <MPID>
98749

> <dsstox_substance_id>
DTXSID7021869

> <Canonical_QSARr>
Cc1ccc(O)cc1

> <InChI_Code_QSARr>
InChI=1S/C7H8O/c1-6-2-4-7(8)5-3-6/h2-5,8H,1H3

> <InChI Key_QSARr>
IWDCLRJOBJJRNH-UHFFFAOYSA-N

> <OH>
4.700000000000001E-11

> <OH Temperature>
25.0

> <OH Data Type>
EXP

> <OH Reference>
ATKINSON,R (1989)

> <LogOH>
-10.327902142064286

$$$$
100190
  -INDIGO-08031719142D

 12 12  0  0  0  0  0  0  0  0999 V2000
    0.8000    1.3856    0.0000 Cl  0  0  0  0  0  0  0  0  0  0  0  0
   -0.0000   -0.0000    0.0000 C   0  0  0  0  0  0  0  0  0  0  0  0
    0.8000   -1.3857    0.0000 C   0  0  0  0  0  0  0  0  0  0  0  0
    2.4000   -1.3857    0.0000 H   0  0  0  0  0  0  0  0  0  0  0  0
   -0.0000   -2.7713    0.0000 C   0  0  0  0  0  0  0  0  0  0  0  0
    0.8000   -4.1569    0.0000 H   0  0  0  0  0  0  0  0  0  0  0  0
   -1.6000   -2.7713    0.0000 C   0  0  0  0  0  0  0  0  0  0  0  0
   -2.4000   -4.1569    0.0000 Cl  0  0  0  0  0  0  0  0  0  0  0  0
   -2.4000   -1.3856    0.0000 C   0  0  0  0  0  0  0  0  0  0  0  0
   -4.0000   -1.3856    0.0000 H   0  0  0  0  0  0  0  0  0  0  0  0
   -1.6000   -0.0000    0.0000 C   0  0  0  0  0  0  0  0  0  0  0  0
   -2.4000    1.3856    0.0000 H   0  0  0  0  0  0  0  0  0  0  0  0
  1  2  1  0  0  0  0
  2  3  1  0  0  0  0
  3  4  1  0  0  0  0
  3  5  2  0  0  0  0
  5  6  1  0  0  0  0
  5  7  1  0  0  0  0
  7  8  1  0  0  0  0
  7  9  2  0  0  0  0
  9 10  1  0  0  0  0
  9 11  1  0  0  0  0
 11  2  2  0  0  0  0
 11 12  1  0  0  0  0
M  END
> <ChemID>
100190

> <source_casrn>
106-46-7

> <CAS>
106-46-7

> <SMILES>
Clc1ccc(Cl)cc1

> <NAME>
1,4-DICHLOROBENZENE

> <preferred_name>
1,4-Dichlorobenzene

> <iupac>
1,4-dichlorobenzene

> <MPID>
98750

> <dsstox_substance_id>
DTXSID1020431

> <Canonical_QSARr>
Clc1ccc(Cl)cc1

> <InChI_Code_QSARr>
InChI=1S/C6H4Cl2/c7-5-1-2-6(8)4-3-5/h1-4H

> <InChI Key_QSARr>
OCJBOOLMMGQPQU-UHFFFAOYSA-N

> <OH>
3.200000000000001E-13

> <OH Temperature>
25.0

> <OH Data Type>
EXP

> <OH Reference>
ATKINSON,R (1989)

> <LogOH>
-12.494850021680088

$$$$
100192
  -INDIGO-08031719142D

 12 12  0  0  0  0  0  0  0  0999 V2000
    0.8000    1.3856    0.0000 O   0  0  0  0  0  0  0  0  0  0  0  0
   -0.0000   -0.0000    0.0000 C   0  0  0  0  0  0  0  0  0  0  0  0
    0.8000   -1.3857    0.0000 C   0  0  0  0  0  0  0  0  0  0  0  0
    2.4000   -1.3857    0.0000 H   0  0  0  0  0  0  0  0  0  0  0  0
   -0.0000   -2.7713    0.0000 C   0  0  0  0  0  0  0  0  0  0  0  0
    0.8000   -4.1569    0.0000 H   0  0  0  0  0  0  0  0  0  0  0  0
   -1.6000   -2.7713    0.0000 C   0  0  0  0  0  0  0  0  0  0  0  0
   -2.4000   -4.1569    0.0000 O   0  0  0  0  0  0  0  0  0  0  0  0
   -2.4000   -1.3856    0.0000 C   0  0  0  0  0  0  0  0  0  0  0  0
   -4.0000   -1.3856    0.0000 H   0  0  0  0  0  0  0  0  0  0  0  0
   -1.6000   -0.0000    0.0000 C   0  0  0  0  0  0  0  0  0  0  0  0
   -2.4000    1.3856    0.0000 H   0  0  0  0  0  0  0  0  0  0  0  0
  1  2  2  0  0  0  0
  2  3  1  0  0  0  0
  3  4  1  0  0  0  0
  3  5  2  0  0  0  0
  5  6  1  0  0  0  0
  5  7  1  0  0  0  0
  7  8  2  0  0  0  0
  7  9  1  0  0  0  0
  9 10  1  0  0  0  0
  9 11  2  0  0  0  0
 11  2  1  0  0  0  0
 11 12  1  0  0  0  0
M  END
> <ChemID>
100192

> <source_casrn>
106-51-4

> <CAS>
106-51-4

> <SMILES>
O=C1C=CC(=O)C=C1

> <NAME>
2,5-CYCLOHEXADIENE-1,4-DIONE

> <preferred_name>
1,4-Benzoquinone

> <iupac>
cyclohexa-2,5-diene-1,4-dione

> <MPID>
98752

> <dsstox_substance_id>
DTXSID6020145

> <Canonical_QSARr>
O=C1C=CC(=O)C=C1

> <InChI_Code_QSARr>
InChI=1S/C6H4O2/c7-5-1-2-6(8)4-3-5/h1-4H

> <InChI Key_QSARr>
AZQWKYJCGOJGHM-UHFFFAOYSA-N

> <OH>
4.6E-12

> <OH Temperature>
27.0

> <OH Data Type>
EXP

> <OH Reference>
OLARIU,RI ET AL. (2000)

> <LogOH>
-11.337242168318426

$$$$
100193
  -INDIGO-08031719142D

 20 19  0  0  0  0  0  0  0  0999 V2000
   -1.3856   -0.8000    0.0000 C   0  0  0  0  0  0  0  0  0  0  0  0
   -1.3856   -2.4000    0.0000 O   0  0  0  0  0  0  0  0  0  0  0  0
   -2.7713    0.0000    0.0000 O   0  0  0  0  0  0  0  0  0  0  0  0
   -4.1569   -0.8000    0.0000 C   0  0  0  0  0  0  0  0  0  0  0  0
   -5.5426   -1.6000    0.0000 H   0  0  0  0  0  0  0  0  0  0  0  0
   -5.5426    0.0000    0.0000 H   0  0  0  0  0  0  0  0  0  0  0  0
   -4.1569   -2.4000    0.0000 H   0  0  0  0  0  0  0  0  0  0  0  0
    0.0001    0.0000    0.0000 C   0  0  0  0  0  0  0  0  0  0  0  0
   -0.6123    1.4782    0.0000 H   0  0  0  0  0  0  0  0  0  0  0  0
    0.6122    1.4782    0.0000 H   0  0  0  0  0  0  0  0  0  0  0  0
    1.3856   -0.8000    0.0000 C   0  0  0  0  0  0  0  0  0  0  0  0
    1.9979   -2.2782    0.0000 H   0  0  0  0  0  0  0  0  0  0  0  0
    0.7734   -2.2782    0.0000 H   0  0  0  0  0  0  0  0  0  0  0  0
    2.7713    0.0000    0.0000 C   0  0  0  0  0  0  0  0  0  0  0  0
    2.7713    1.6000    0.0000 O   0  0  0  0  0  0  0  0  0  0  0  0
    4.1570   -0.8000    0.0000 O   0  0  0  0  0  0  0  0  0  0  0  0
    5.5425    0.0000    0.0000 C   0  0  0  0  0  0  0  0  0  0  0  0
    6.9282    0.8000    0.0000 H   0  0  0  0  0  0  0  0  0  0  0  0
    6.9282   -0.8000    0.0000 H   0  0  0  0  0  0  0  0  0  0  0  0
    5.5425    1.6000    0.0000 H   0  0  0  0  0  0  0  0  0  0  0  0
  1  2  2  0  0  0  0
  1  3  1  0  0  0  0
  3  4  1  0  0  0  0
  4  5  1  0  0  0  0
  4  6  1  0  0  0  0
  4  7  1  0  0  0  0
  1  8  1  0  0  0  0
  8  9  1  0  0  0  0
  8 10  1  0  0  0  0
  8 11  1  0  0  0  0
 11 12  1  0  0  0  0
 11 13  1  0  0  0  0
 11 14  1  0  0  0  0
 14 15  2  0  0  0  0
 14 16  1  0  0  0  0
 16 17  1  0  0  0  0
 17 18  1  0  0  0  0
 17 19  1  0  0  0  0
 17 20  1  0  0  0  0
M  END
> <ChemID>
100193

> <source_casrn>
106-65-0

> <CAS>
106-65-0

> <SMILES>
COC(=O)CCC(=O)OC

> <NAME>
DIMETHYL SUCCINATE

> <preferred_name>
Dimethyl succinate

> <iupac>
dimethyl butanedioate

> <MPID>
98753

> <dsstox_substance_id>
DTXSID5025152

> <Canonical_QSARr>
COC(=O)CCC(=O)OC

> <InChI_Code_QSARr>
InChI=1S/C6H10O4/c1-9-5(7)3-4-6(8)10-2/h3-4H2,1-2H3

> <InChI Key_QSARr>
MUXOBHXGJLMRAB-UHFFFAOYSA-N

> <OH>
1.4E-12

> <OH Temperature>
25.0

> <OH Data Type>
EXP

> <OH Reference>
ASCHMANN,SM & ATKINSON,R (1998)

> <LogOH>
-11.853871964321746

$$$$
100194
  -INDIGO-08031719142D

 13 13  0  0  0  0  0  0  0  0999 V2000
    2.7292    0.4812    0.0000 C   0  0  0  0  0  0  0  0  0  0  0  0
    3.9548    1.5097    0.0000 H   0  0  0  0  0  0  0  0  0  0  0  0
    4.2327   -0.0660    0.0000 H   0  0  0  0  0  0  0  0  0  0  0  0
    2.4513    2.0569    0.0000 H   0  0  0  0  0  0  0  0  0  0  0  0
    1.5035   -0.5472    0.0000 C   0  0  0  0  0  0  0  0  0  0  0  0
    2.3632   -1.8967    0.0000 H   0  0  0  0  0  0  0  0  0  0  0  0
    1.1572   -2.1093    0.0000 H   0  0  0  0  0  0  0  0  0  0  0  0
    0.0000    0.0000    0.0000 C   0  0  0  0  0  0  0  0  0  0  0  0
    0.2778    1.5757    0.0000 H   0  0  0  0  0  0  0  0  0  0  0  0
   -1.6000    0.0000    0.0000 C   0  0  0  0  0  0  0  0  0  0  0  0
   -1.8778    1.5757    0.0000 H   0  0  0  0  0  0  0  0  0  0  0  0
   -3.1035   -0.5472    0.0000 H   0  0  0  0  0  0  0  0  0  0  0  0
   -0.8001   -1.3857    0.0000 O   0  0  0  0  0  0  0  0  0  0  0  0
  1  2  1  0  0  0  0
  1  3  1  0  0  0  0
  1  4  1  0  0  0  0
  1  5  1  0  0  0  0
  5  6  1  0  0  0  0
  5  7  1  0  0  0  0
  5  8  1  0  0  0  0
  8  9  1  0  0  0  0
  8 10  1  0  0  0  0
 10 11  1  0  0  0  0
 10 12  1  0  0  0  0
 10 13  1  0  0  0  0
 13  8  1  0  0  0  0
M  END
> <ChemID>
100194

> <source_casrn>
106-88-7

> <CAS>
106-88-7

> <SMILES>
CCC1CO1

> <NAME>
1,2-BUTYLENEOXIDE

> <preferred_name>
1,2-Epoxybutane

> <iupac>
2-ethyloxirane

> <MPID>
98754

> <dsstox_substance_id>
DTXSID6020569

> <Canonical_QSARr>
CCC1CO1

> <InChI_Code_QSARr>
InChI=1S/C4H8O/c1-2-4-3-5-4/h4H,2-3H2,1H3

> <InChI Key_QSARr>
RBACIKXCRWGCBB-UHFFFAOYSA-N

> <OH>
1.909999999999999E-12

> <OH Temperature>
25.0

> <OH Data Type>
EXP

> <OH Reference>
KWOK,ESC & ATKINSON,R (1994)

> <LogOH>
-11.718966632752267

$$$$
100196
  -INDIGO-08031719142D

  8  7  0  0  0  0  0  0  0  0999 V2000
    0.8000    1.3856    0.0000 Br  0  0  0  0  0  0  0  0  0  0  0  0
    0.0000    0.0000    0.0000 C   0  0  0  0  0  0  0  0  0  0  0  0
    1.6000   -0.0000    0.0000 H   0  0  0  0  0  0  0  0  0  0  0  0
    0.8000   -1.3856    0.0000 H   0  0  0  0  0  0  0  0  0  0  0  0
   -1.6000    0.0000    0.0000 C   0  0  0  0  0  0  0  0  0  0  0  0
   -3.2000    0.0000    0.0000 H   0  0  0  0  0  0  0  0  0  0  0  0
   -2.4000   -1.3856    0.0000 H   0  0  0  0  0  0  0  0  0  0  0  0
   -2.4000    1.3856    0.0000 Br  0  0  0  0  0  0  0  0  0  0  0  0
  1  2  1  0  0  0  0
  2  3  1  0  0  0  0
  2  4  1  0  0  0  0
  2  5  1  0  0  0  0
  5  6  1  0  0  0  0
  5  7  1  0  0  0  0
  5  8  1  0  0  0  0
M  END
> <ChemID>
100196

> <source_casrn>
106-93-4

> <CAS>
106-93-4

> <SMILES>
BrCCBr

> <NAME>
1,2-DIBROMOETHANE

> <preferred_name>
1,2-Dibromoethane

> <iupac>
1,2-dibromoethane

> <MPID>
98756

> <dsstox_substance_id>
DTXSID3020415

> <Canonical_QSARr>
BrCCBr

> <InChI_Code_QSARr>
InChI=1S/C2H4Br2/c3-1-2-4/h1-2H2

> <InChI Key_QSARr>
PAAZPARNPHGIKF-UHFFFAOYSA-N

> <OH>
2.500000000000001E-13

> <OH Temperature>
25.0

> <OH Data Type>
EXP

> <OH Reference>
ATKINSON,R (1989)

> <LogOH>
-12.602059991327945

$$$$
100197
  -INDIGO-08031719142D

 11 10  0  0  0  0  0  0  0  0999 V2000
    1.3856    2.4000    0.0000 Br  0  0  0  0  0  0  0  0  0  0  0  0
    1.3856    0.8000    0.0000 C   0  0  0  0  0  0  0  0  0  0  0  0
    2.7713    1.6000    0.0000 H   0  0  0  0  0  0  0  0  0  0  0  0
    2.7713    0.0000    0.0000 H   0  0  0  0  0  0  0  0  0  0  0  0
    0.0000    0.0000    0.0000 C   0  0  0  0  0  0  0  0  0  0  0  0
    0.6123   -1.4782    0.0000 H   0  0  0  0  0  0  0  0  0  0  0  0
   -0.6123   -1.4782    0.0000 H   0  0  0  0  0  0  0  0  0  0  0  0
   -1.3856    0.8000    0.0000 C   0  0  0  0  0  0  0  0  0  0  0  0
   -2.7713    1.6000    0.0000 H   0  0  0  0  0  0  0  0  0  0  0  0
   -2.7713    0.0000    0.0000 H   0  0  0  0  0  0  0  0  0  0  0  0
   -1.3856    2.4000    0.0000 H   0  0  0  0  0  0  0  0  0  0  0  0
  1  2  1  0  0  0  0
  2  3  1  0  0  0  0
  2  4  1  0  0  0  0
  2  5  1  0  0  0  0
  5  6  1  0  0  0  0
  5  7  1  0  0  0  0
  5  8  1  0  0  0  0
  8  9  1  0  0  0  0
  8 10  1  0  0  0  0
  8 11  1  0  0  0  0
M  END
> <ChemID>
100197

> <source_casrn>
106-94-5

> <CAS>
106-94-5

> <SMILES>
CCCBr

> <NAME>
1-BROMOPROPANE

> <preferred_name>
1-Bromopropane

> <iupac>
1-bromopropane

> <MPID>
98757

> <dsstox_substance_id>
DTXSID6021874

> <Canonical_QSARr>
CCCBr

> <InChI_Code_QSARr>
InChI=1S/C3H7Br/c1-2-3-4/h2-3H2,1H3

> <InChI Key_QSARr>
CYNYIHKIEHGYOZ-UHFFFAOYSA-N

> <OH>
1.18E-12

> <OH Temperature>
25.0

> <OH Data Type>
EXP

> <OH Reference>
DONAGHY,T ET AL. (1993)

> <LogOH>
-11.928117992693885

$$$$
100200
  -INDIGO-08031719142D

 12 11  0  0  0  0  0  0  0  0999 V2000
    2.7713    0.0000    0.0000 C   0  0  0  0  0  0  0  0  0  0  0  0
    4.1569    0.8000    0.0000 H   0  0  0  0  0  0  0  0  0  0  0  0
    2.7713   -1.6000    0.0000 H   0  0  0  0  0  0  0  0  0  0  0  0
    1.3856    0.8000    0.0000 C   0  0  0  0  0  0  0  0  0  0  0  0
    1.3856    2.4000    0.0000 H   0  0  0  0  0  0  0  0  0  0  0  0
    0.0000    0.0000    0.0000 C   0  0  0  0  0  0  0  0  0  0  0  0
   -0.6123   -1.4782    0.0000 H   0  0  0  0  0  0  0  0  0  0  0  0
    0.6123   -1.4782    0.0000 H   0  0  0  0  0  0  0  0  0  0  0  0
   -1.3856    0.8000    0.0000 C   0  0  0  0  0  0  0  0  0  0  0  0
   -2.7713    1.6000    0.0000 H   0  0  0  0  0  0  0  0  0  0  0  0
   -2.7713    0.0000    0.0000 H   0  0  0  0  0  0  0  0  0  0  0  0
   -1.3856    2.4000    0.0000 H   0  0  0  0  0  0  0  0  0  0  0  0
  1  2  1  0  0  0  0
  1  3  1  0  0  0  0
  1  4  2  0  0  0  0
  4  5  1  0  0  0  0
  4  6  1  0  0  0  0
  6  7  1  0  0  0  0
  6  8  1  0  0  0  0
  6  9  1  0  0  0  0
  9 10  1  0  0  0  0
  9 11  1  0  0  0  0
  9 12  1  0  0  0  0
M  END
> <ChemID>
100200

> <source_casrn>
106-98-9

> <CAS>
106-98-9

> <SMILES>
CCC=C

> <NAME>
1-BUTENE

> <preferred_name>
1-Butene

> <iupac>
but-1-ene

> <MPID>
98759

> <dsstox_substance_id>
DTXSID1026746

> <Canonical_QSARr>
CCC=C

> <InChI_Code_QSARr>
InChI=1S/C4H8/c1-3-4-2/h3H,1,4H2,2H3

> <InChI Key_QSARr>
VXNZUUAINFGPBY-UHFFFAOYSA-N

> <OH>
3.139999999999999E-11

> <OH Temperature>
25.0

> <OH Data Type>
EXP

> <OH Reference>
KWOK,ESC & ATKINSON,R (1994)

> <LogOH>
-10.503070351926766

$$$$
100201
  -INDIGO-08031719142D

 10  9  0  0  0  0  0  0  0  0999 V2000
    1.3856   -0.8000    0.0000 C   0  0  0  0  0  0  0  0  0  0  0  0
    2.7713    0.0000    0.0000 H   0  0  0  0  0  0  0  0  0  0  0  0
    1.3856   -2.4000    0.0000 H   0  0  0  0  0  0  0  0  0  0  0  0
    0.0000    0.0000    0.0000 C   0  0  0  0  0  0  0  0  0  0  0  0
    0.0000    1.6000    0.0000 H   0  0  0  0  0  0  0  0  0  0  0  0
   -1.3856   -0.8000    0.0000 C   0  0  0  0  0  0  0  0  0  0  0  0
   -1.3856   -2.4000    0.0000 H   0  0  0  0  0  0  0  0  0  0  0  0
   -2.7713    0.0000    0.0000 C   0  0  0  0  0  0  0  0  0  0  0  0
   -4.1569   -0.8000    0.0000 H   0  0  0  0  0  0  0  0  0  0  0  0
   -2.7713    1.6000    0.0000 H   0  0  0  0  0  0  0  0  0  0  0  0
  1  2  1  0  0  0  0
  1  3  1  0  0  0  0
  1  4  2  0  0  0  0
  4  5  1  0  0  0  0
  4  6  1  0  0  0  0
  6  7  1  0  0  0  0
  6  8  2  0  0  0  0
  8  9  1  0  0  0  0
  8 10  1  0  0  0  0
M  END
> <ChemID>
100201

> <source_casrn>
106-99-0

> <CAS>
106-99-0

> <SMILES>
C=CC=C

> <NAME>
1,3-BUTADIENE

> <preferred_name>
1,3-Butadiene

> <iupac>
buta-1,3-diene

> <MPID>
98760

> <dsstox_substance_id>
DTXSID3020203

> <Canonical_QSARr>
C=CC=C

> <InChI_Code_QSARr>
InChI=1S/C4H6/c1-3-4-2/h3-4H,1-2H2

> <InChI Key_QSARr>
KAKZBPTYRLMSJV-UHFFFAOYSA-N

> <OH>
6.659999999999997E-11

> <OH Temperature>
25.0

> <OH Data Type>
EXP

> <OH Reference>
ATKINSON,R (1989)

> <LogOH>
-10.176525770829695

$$$$
100202
  -INDIGO-08031719142D

 10  9  0  0  0  0  0  0  0  0999 V2000
    2.7713   -1.6000    0.0000 C   0  0  0  0  0  0  0  0  0  0  0  0
    4.1569   -2.4000    0.0000 H   0  0  0  0  0  0  0  0  0  0  0  0
    1.3856   -0.8000    0.0000 C   0  0  0  0  0  0  0  0  0  0  0  0
    0.0000    0.0000    0.0000 C   0  0  0  0  0  0  0  0  0  0  0  0
   -0.6123    1.4782    0.0000 H   0  0  0  0  0  0  0  0  0  0  0  0
    0.6123    1.4782    0.0000 H   0  0  0  0  0  0  0  0  0  0  0  0
   -1.3856   -0.8000    0.0000 C   0  0  0  0  0  0  0  0  0  0  0  0
   -2.7713   -1.6000    0.0000 H   0  0  0  0  0  0  0  0  0  0  0  0
   -2.7713    0.0000    0.0000 H   0  0  0  0  0  0  0  0  0  0  0  0
   -1.3856   -2.4000    0.0000 H   0  0  0  0  0  0  0  0  0  0  0  0
  1  2  1  0  0  0  0
  1  3  3  0  0  0  0
  3  4  1  0  0  0  0
  4  5  1  0  0  0  0
  4  6  1  0  0  0  0
  4  7  1  0  0  0  0
  7  8  1  0  0  0  0
  7  9  1  0  0  0  0
  7 10  1  0  0  0  0
M  END
> <ChemID>
100202

> <source_casrn>
107-00-6

> <CAS>
107-00-6

> <SMILES>
CCC#C

> <NAME>
1-BUTYNE

> <preferred_name>
1-Butyne

> <iupac>
but-1-yne

> <MPID>
98761

> <dsstox_substance_id>
DTXSID4029141

> <Canonical_QSARr>
CCC#C

> <InChI_Code_QSARr>
InChI=1S/C4H6/c1-3-4-2/h1H,4H2,2H3

> <InChI Key_QSARr>
KDKYADYSIPSCCQ-UHFFFAOYSA-N

> <OH>
8.000000000000001E-12

> <OH Temperature>
25.0

> <OH Data Type>
EXP

> <OH Reference>
ATKINSON,R (1989)

> <LogOH>
-11.09691001300805

$$$$
100204
  -INDIGO-08031719142D

 12 11  0  0  0  0  0  0  0  0999 V2000
   -1.3856    0.8000    0.0000 C   0  0  0  0  0  0  0  0  0  0  0  0
   -0.7733    2.2782    0.0000 H   0  0  0  0  0  0  0  0  0  0  0  0
   -1.9980    2.2782    0.0000 H   0  0  0  0  0  0  0  0  0  0  0  0
    0.0000    0.0000    0.0000 C   0  0  0  0  0  0  0  0  0  0  0  0
   -0.6123   -1.4782    0.0000 H   0  0  0  0  0  0  0  0  0  0  0  0
    0.6123   -1.4782    0.0000 H   0  0  0  0  0  0  0  0  0  0  0  0
    1.3856    0.8000    0.0000 C   0  0  0  0  0  0  0  0  0  0  0  0
    2.7713    1.6000    0.0000 H   0  0  0  0  0  0  0  0  0  0  0  0
    2.7713    0.0000    0.0000 H   0  0  0  0  0  0  0  0  0  0  0  0
    1.3856    2.4000    0.0000 H   0  0  0  0  0  0  0  0  0  0  0  0
   -2.7713    0.0000    0.0000 S   0  0  0  0  0  0  0  0  0  0  0  0
   -4.1569    0.8000    0.0000 H   0  0  0  0  0  0  0  0  0  0  0  0
  1  2  1  0  0  0  0
  1  3  1  0  0  0  0
  1  4  1  0  0  0  0
  4  5  1  0  0  0  0
  4  6  1  0  0  0  0
  4  7  1  0  0  0  0
  7  8  1  0  0  0  0
  7  9  1  0  0  0  0
  7 10  1  0  0  0  0
  1 11  1  0  0  0  0
 11 12  1  0  0  0  0
M  END
> <ChemID>
100204

> <source_casrn>
107-03-9

> <CAS>
107-03-9

> <SMILES>
CCCS

> <NAME>
1-PROPANETHIOL

> <preferred_name>
1-Propanethiol

> <iupac>
propane-1-thiol

> <MPID>
98763

> <dsstox_substance_id>
DTXSID5026750

> <Canonical_QSARr>
CCCS

> <InChI_Code_QSARr>
InChI=1S/C3H8S/c1-2-3-4/h4H,2-3H2,1H3

> <InChI Key_QSARr>
SUVIGLJNEAMWEG-UHFFFAOYSA-N

> <OH>
4.829999999999998E-11

> <OH Temperature>
25.0

> <OH Data Type>
EXP

> <OH Reference>
ATKINSON,R (1989)

> <LogOH>
-10.316052869248479

$$$$
100205
  -INDIGO-08031719142D

  9  8  0  0  0  0  0  0  0  0999 V2000
    2.7713    0.0000    0.0000 C   0  0  0  0  0  0  0  0  0  0  0  0
    4.1569   -0.8000    0.0000 H   0  0  0  0  0  0  0  0  0  0  0  0
    2.7713    1.6000    0.0000 H   0  0  0  0  0  0  0  0  0  0  0  0
    1.3857   -0.8000    0.0000 C   0  0  0  0  0  0  0  0  0  0  0  0
    1.3857   -2.4000    0.0000 H   0  0  0  0  0  0  0  0  0  0  0  0
    0.0000    0.0000    0.0000 C   0  0  0  0  0  0  0  0  0  0  0  0
   -1.3856    0.8000    0.0000 H   0  0  0  0  0  0  0  0  0  0  0  0
    0.0000    1.6000    0.0000 H   0  0  0  0  0  0  0  0  0  0  0  0
   -1.3856   -0.8000    0.0000 Cl  0  0  0  0  0  0  0  0  0  0  0  0
  1  2  1  0  0  0  0
  1  3  1  0  0  0  0
  1  4  2  0  0  0  0
  4  5  1  0  0  0  0
  4  6  1  0  0  0  0
  6  7  1  0  0  0  0
  6  8  1  0  0  0  0
  6  9  1  0  0  0  0
M  END
> <ChemID>
100205

> <source_casrn>
107-05-1

> <CAS>
107-05-1

> <SMILES>
C=CCCl

> <NAME>
3-CHLOROPROPYLENE

> <preferred_name>
Allyl chloride

> <iupac>
3-chloroprop-1-ene

> <MPID>
98764

> <dsstox_substance_id>
DTXSID4039231

> <Canonical_QSARr>
C=CCCl

> <InChI_Code_QSARr>
InChI=1S/C3H5Cl/c1-2-3-4/h2H,1,3H2

> <InChI Key_QSARr>
OSDWBNJEKMUWAV-UHFFFAOYSA-N

> <OH>
1.7E-11

> <OH Temperature>
25.0

> <OH Data Type>
EXP

> <OH Reference>
ATKINSON,R (1989)

> <LogOH>
-10.769551078621712

$$$$
100206
  -INDIGO-08031719142D

  8  7  0  0  0  0  0  0  0  0999 V2000
    0.8000    1.3856    0.0000 Cl  0  0  0  0  0  0  0  0  0  0  0  0
    0.0000    0.0000    0.0000 C   0  0  0  0  0  0  0  0  0  0  0  0
    1.6000   -0.0000    0.0000 H   0  0  0  0  0  0  0  0  0  0  0  0
    0.8000   -1.3856    0.0000 H   0  0  0  0  0  0  0  0  0  0  0  0
   -1.6000    0.0000    0.0000 C   0  0  0  0  0  0  0  0  0  0  0  0
   -3.2000    0.0000    0.0000 H   0  0  0  0  0  0  0  0  0  0  0  0
   -2.4000   -1.3856    0.0000 H   0  0  0  0  0  0  0  0  0  0  0  0
   -2.4000    1.3856    0.0000 Cl  0  0  0  0  0  0  0  0  0  0  0  0
  1  2  1  0  0  0  0
  2  3  1  0  0  0  0
  2  4  1  0  0  0  0
  2  5  1  0  0  0  0
  5  6  1  0  0  0  0
  5  7  1  0  0  0  0
  5  8  1  0  0  0  0
M  END
> <ChemID>
100206

> <source_casrn>
107-06-2

> <CAS>
107-06-2

> <SMILES>
ClCCCl

> <NAME>
1,2-DICHLOROETHANE

> <preferred_name>
1,2-Dichloroethane

> <iupac>
C2H4Cl2

> <MPID>
98765

> <dsstox_substance_id>
DTXSID6020438

> <Canonical_QSARr>
ClCCCl

> <InChI_Code_QSARr>
InChI=1S/C2H4Cl2/c3-1-2-4/h1-2H2

> <InChI Key_QSARr>
WSLDOOZREJYCGB-UHFFFAOYSA-N

> <OH>
2.48E-13

> <OH Temperature>
25.0

> <OH Data Type>
EXP

> <OH Reference>
KWOK,ESC & ATKINSON,R (1994)

> <LogOH>
-12.605548319173781

$$$$
100208
  -INDIGO-08031719142D

  9  8  0  0  0  0  0  0  0  0999 V2000
    1.3856    0.8000    0.0000 C   0  0  0  0  0  0  0  0  0  0  0  0
    2.7713    1.6000    0.0000 H   0  0  0  0  0  0  0  0  0  0  0  0
    2.7713    0.0000    0.0000 H   0  0  0  0  0  0  0  0  0  0  0  0
    1.3856    2.4000    0.0000 H   0  0  0  0  0  0  0  0  0  0  0  0
    0.0000    0.0000    0.0000 C   0  0  0  0  0  0  0  0  0  0  0  0
    0.6123   -1.4782    0.0000 H   0  0  0  0  0  0  0  0  0  0  0  0
   -0.6123   -1.4782    0.0000 H   0  0  0  0  0  0  0  0  0  0  0  0
   -1.3856    0.8000    0.0000 C   0  0  0  0  0  0  0  0  0  0  0  0
   -2.7713    1.6000    0.0000 N   0  0  0  0  0  0  0  0  0  0  0  0
  1  2  1  0  0  0  0
  1  3  1  0  0  0  0
  1  4  1  0  0  0  0
  1  5  1  0  0  0  0
  5  6  1  0  0  0  0
  5  7  1  0  0  0  0
  5  8  1  0  0  0  0
  8  9  3  0  0  0  0
M  END
> <ChemID>
100208

> <source_casrn>
107-12-0

> <CAS>
107-12-0

> <SMILES>
CCC#N

> <NAME>
PROPIONITRILE

> <preferred_name>
Propionitrile

> <iupac>
propanenitrile

> <MPID>
98767

> <dsstox_substance_id>
DTXSID1021879

> <Canonical_QSARr>
CCC#N

> <InChI_Code_QSARr>
InChI=1S/C3H5N/c1-2-3-4/h2H2,1H3

> <InChI Key_QSARr>
FVSKHRXBFJPNKK-UHFFFAOYSA-N

> <OH>
1.94E-13

> <OH Temperature>
25.0

> <OH Data Type>
EXP

> <OH Reference>
KWOK,ESC & ATKINSON,R (1994)

> <LogOH>
-12.712198270069791

$$$$
100209
  -INDIGO-08031719142D

  7  6  0  0  0  0  0  0  0  0999 V2000
    0.0000   -1.6000    0.0000 C   0  0  0  0  0  0  0  0  0  0  0  0
    1.3856   -2.4000    0.0000 H   0  0  0  0  0  0  0  0  0  0  0  0
   -1.3856   -2.4000    0.0000 H   0  0  0  0  0  0  0  0  0  0  0  0
    0.0000    0.0000    0.0000 C   0  0  0  0  0  0  0  0  0  0  0  0
    1.3856    0.8000    0.0000 H   0  0  0  0  0  0  0  0  0  0  0  0
   -1.3856    0.8000    0.0000 C   0  0  0  0  0  0  0  0  0  0  0  0
   -2.7713    1.6000    0.0000 N   0  0  0  0  0  0  0  0  0  0  0  0
  1  2  1  0  0  0  0
  1  3  1  0  0  0  0
  1  4  2  0  0  0  0
  4  5  1  0  0  0  0
  4  6  1  0  0  0  0
  6  7  3  0  0  0  0
M  END
> <ChemID>
100209

> <source_casrn>
107-13-1

> <CAS>
107-13-1

> <SMILES>
C=CC#N

> <NAME>
ACRYLONITRILE

> <preferred_name>
Acrylonitrile

> <iupac>
prop-2-enenitrile

> <MPID>
98768

> <dsstox_substance_id>
DTXSID5020029

> <Canonical_QSARr>
C=CC#N

> <InChI_Code_QSARr>
InChI=1S/C3H3N/c1-2-3-4/h2H,1H2

> <InChI Key_QSARr>
NLHHRLWOUZZQLW-UHFFFAOYSA-N

> <OH>
4.099999999999999E-12

> <OH Temperature>
25.0

> <OH Data Type>
EXP

> <OH Reference>
KWOK,ESC & ATKINSON,R (1994)

> <LogOH>
-11.38721614328027

$$$$
100210
  -INDIGO-08031719142D

 10  9  0  0  0  0  0  0  0  0999 V2000
    2.7713    0.0000    0.0000 C   0  0  0  0  0  0  0  0  0  0  0  0
    4.1569    0.8000    0.0000 H   0  0  0  0  0  0  0  0  0  0  0  0
    2.7713   -1.6000    0.0000 H   0  0  0  0  0  0  0  0  0  0  0  0
    1.3856    0.8000    0.0000 C   0  0  0  0  0  0  0  0  0  0  0  0
    1.3856    2.4000    0.0000 H   0  0  0  0  0  0  0  0  0  0  0  0
    0.0000    0.0000    0.0000 C   0  0  0  0  0  0  0  0  0  0  0  0
    0.6123   -1.4782    0.0000 H   0  0  0  0  0  0  0  0  0  0  0  0
   -0.6123   -1.4782    0.0000 H   0  0  0  0  0  0  0  0  0  0  0  0
   -1.3856    0.8000    0.0000 O   0  0  0  0  0  0  0  0  0  0  0  0
   -2.7713    0.0000    0.0000 H   0  0  0  0  0  0  0  0  0  0  0  0
  1  2  1  0  0  0  0
  1  3  1  0  0  0  0
  1  4  2  0  0  0  0
  4  5  1  0  0  0  0
  4  6  1  0  0  0  0
  6  7  1  0  0  0  0
  6  8  1  0  0  0  0
  6  9  1  0  0  0  0
  9 10  1  0  0  0  0
M  END
> <ChemID>
100210

> <source_casrn>
107-18-6

> <CAS>
107-18-6

> <SMILES>
C=CCO

> <NAME>
ALLYL ALCOHOL

> <preferred_name>
Allyl alcohol

> <iupac>
prop-2-en-1-ol

> <MPID>
98769

> <dsstox_substance_id>
DTXSID8020044

> <Canonical_QSARr>
C=CCO

> <InChI_Code_QSARr>
InChI=1S/C3H6O/c1-2-3-4/h2,4H,1,3H2

> <InChI Key_QSARr>
XXROGKLTLUQVRX-UHFFFAOYSA-N

> <OH>
2.589999999999999E-11

> <OH Temperature>
25.0

> <OH Data Type>
EXP

> <OH Reference>
ATKINSON,R (1989)

> <LogOH>
-10.586700235918766

$$$$
100212
  -INDIGO-08031719142D

 10  9  0  0  0  0  0  0  0  0999 V2000
   -0.0000    0.0000    0.0000 C   0  0  0  0  0  0  0  0  0  0  0  0
    1.2693    0.9740    0.0000 H   0  0  0  0  0  0  0  0  0  0  0  0
    0.2089    1.5863    0.0000 H   0  0  0  0  0  0  0  0  0  0  0  0
   -1.6000    0.0000    0.0000 C   0  0  0  0  0  0  0  0  0  0  0  0
   -2.8693   -0.9740    0.0000 H   0  0  0  0  0  0  0  0  0  0  0  0
   -1.8089   -1.5863    0.0000 H   0  0  0  0  0  0  0  0  0  0  0  0
   -2.4000    1.3856    0.0000 O   0  0  0  0  0  0  0  0  0  0  0  0
   -4.0000    1.3856    0.0000 H   0  0  0  0  0  0  0  0  0  0  0  0
    0.8000   -1.3856    0.0000 O   0  0  0  0  0  0  0  0  0  0  0  0
    2.4000   -1.3856    0.0000 H   0  0  0  0  0  0  0  0  0  0  0  0
  1  2  1  0  0  0  0
  1  3  1  0  0  0  0
  1  4  1  0  0  0  0
  4  5  1  0  0  0  0
  4  6  1  0  0  0  0
  4  7  1  0  0  0  0
  7  8  1  0  0  0  0
  1  9  1  0  0  0  0
  9 10  1  0  0  0  0
M  END
> <ChemID>
100212

> <source_casrn>
107-21-1

> <CAS>
107-21-1

> <SMILES>
OCCO

> <NAME>
ETHYLENE GLYCOL

> <preferred_name>
Ethylene glycol

> <iupac>
C2H6O2

> <MPID>
98771

> <dsstox_substance_id>
DTXSID8020597

> <Canonical_QSARr>
OCCO

> <InChI_Code_QSARr>
InChI=1S/C2H6O2/c3-1-2-4/h3-4H,1-2H2

> <InChI Key_QSARr>
LYCAIKOWRPUZTN-UHFFFAOYSA-N

> <OH>
7.7E-12

> <OH Temperature>
25.0

> <OH Data Type>
EXP

> <OH Reference>
ATKINSON,R (1989)

> <LogOH>
-11.113509274827512

$$$$
100213
  -INDIGO-08031719142D

  6  5  0  0  0  0  0  0  0  0999 V2000
   -0.8000   -1.3856    0.0000 O   0  0  0  0  0  0  0  0  0  0  0  0
    0.0000    0.0000    0.0000 C   0  0  0  0  0  0  0  0  0  0  0  0
   -0.8000    1.3856    0.0000 H   0  0  0  0  0  0  0  0  0  0  0  0
    1.6000    0.0000    0.0000 C   0  0  0  0  0  0  0  0  0  0  0  0
    2.4000    1.3856    0.0000 H   0  0  0  0  0  0  0  0  0  0  0  0
    2.4000   -1.3856    0.0000 O   0  0  0  0  0  0  0  0  0  0  0  0
  1  2  2  0  0  0  0
  2  3  1  0  0  0  0
  2  4  1  0  0  0  0
  4  5  1  0  0  0  0
  4  6  2  0  0  0  0
M  END
> <ChemID>
100213

> <source_casrn>
107-22-2

> <CAS>
107-22-2

> <SMILES>
O=CC=O

> <NAME>
GLYOXAL

> <preferred_name>
Glyoxal

> <iupac>
ethanedial

> <MPID>
98772

> <dsstox_substance_id>
DTXSID5025364

> <Canonical_QSARr>
O=CC=O

> <InChI_Code_QSARr>
InChI=1S/C2H2O2/c3-1-2-4/h1-2H

> <InChI Key_QSARr>
LEQAOMBKQFMDFZ-UHFFFAOYSA-N

> <OH>
1.14E-11

> <OH Temperature>
25.0

> <OH Data Type>
EXP

> <OH Reference>
ATKINSON,R (1989)

> <LogOH>
-10.943095148663527

$$$$
100214
  -INDIGO-08031719142D

 10  9  0  0  0  0  0  0  0  0999 V2000
    2.7713    0.0000    0.0000 C   0  0  0  0  0  0  0  0  0  0  0  0
    2.7713    1.6000    0.0000 H   0  0  0  0  0  0  0  0  0  0  0  0
    4.1569   -0.8000    0.0000 C   0  0  0  0  0  0  0  0  0  0  0  0
    5.5426    0.0000    0.0000 H   0  0  0  0  0  0  0  0  0  0  0  0
    4.1569   -2.4000    0.0000 H   0  0  0  0  0  0  0  0  0  0  0  0
    1.3856   -0.8000    0.0000 O   0  0  0  0  0  0  0  0  0  0  0  0
    0.0000    0.0000    0.0000 C   0  0  0  0  0  0  0  0  0  0  0  0
   -1.3856    0.8000    0.0000 H   0  0  0  0  0  0  0  0  0  0  0  0
    0.0000    1.6000    0.0000 H   0  0  0  0  0  0  0  0  0  0  0  0
   -1.3856   -0.8000    0.0000 H   0  0  0  0  0  0  0  0  0  0  0  0
  1  2  1  0  0  0  0
  1  3  2  0  0  0  0
  3  4  1  0  0  0  0
  3  5  1  0  0  0  0
  1  6  1  0  0  0  0
  6  7  1  0  0  0  0
  7  8  1  0  0  0  0
  7  9  1  0  0  0  0
  7 10  1  0  0  0  0
M  END
> <ChemID>
100214

> <source_casrn>
107-25-5

> <CAS>
107-25-5

> <SMILES>
COC=C

> <NAME>
METHYLVINYLETHER

> <preferred_name>
Methoxyethene

> <iupac>
ethenyl methyl ether

> <MPID>
98773

> <dsstox_substance_id>
DTXSID4026761

> <Canonical_QSARr>
COC=C

> <InChI_Code_QSARr>
InChI=1S/C3H6O/c1-3-4-2/h3H,1H2,2H3

> <InChI Key_QSARr>
XJRBAMWJDBPFIM-UHFFFAOYSA-N

> <OH>
3.349999999999999E-11

> <OH Temperature>
26.0

> <OH Data Type>
EXP

> <OH Reference>
ATKINSON,R (1989)

> <LogOH>
-10.474955192963142

$$$$
100216
  -INDIGO-08031719142D

  8  7  0  0  0  0  0  0  0  0999 V2000
    2.7713    1.6000    0.0000 O   0  0  0  0  0  0  0  0  0  0  0  0
    2.7713    0.0000    0.0000 C   0  0  0  0  0  0  0  0  0  0  0  0
    4.1569   -0.8000    0.0000 H   0  0  0  0  0  0  0  0  0  0  0  0
    1.3857   -0.8000    0.0000 O   0  0  0  0  0  0  0  0  0  0  0  0
    0.0000    0.0000    0.0000 C   0  0  0  0  0  0  0  0  0  0  0  0
   -1.3856    0.8000    0.0000 H   0  0  0  0  0  0  0  0  0  0  0  0
    0.0000    1.6000    0.0000 H   0  0  0  0  0  0  0  0  0  0  0  0
   -1.3856   -0.8000    0.0000 H   0  0  0  0  0  0  0  0  0  0  0  0
  1  2  2  0  0  0  0
  2  3  1  0  0  0  0
  2  4  1  0  0  0  0
  4  5  1  0  0  0  0
  5  6  1  0  0  0  0
  5  7  1  0  0  0  0
  5  8  1  0  0  0  0
M  END
> <ChemID>
100216

> <source_casrn>
107-31-3

> <CAS>
107-31-3

> <SMILES>
COC=O

> <NAME>
METHYLFORMATE

> <preferred_name>
Methyl formate

> <iupac>
methyl formate

> <MPID>
98775

> <dsstox_substance_id>
DTXSID5025609

> <Canonical_QSARr>
COC=O

> <InChI_Code_QSARr>
InChI=1S/C2H4O2/c1-4-2-3/h2H,1H3

> <InChI Key_QSARr>
TZIHFWKZFHZASV-UHFFFAOYSA-N

> <OH>
2.270000000000001E-13

> <OH Temperature>
25.0

> <OH Data Type>
EXP

> <OH Reference>
KWOK,ESC & ATKINSON,R (1994)

> <LogOH>
-12.643974142806885

$$$$
100218
  -INDIGO-08031719142D

 27 26  0  0  0  0  0  0  0  0999 V2000
    0.0001   -0.0000    0.0000 Si  0  0  0  0  0  0  0  0  0  0  0  0
    1.3857   -0.8000    0.0000 O   0  0  0  0  0  0  0  0  0  0  0  0
    2.8891   -0.2528    0.0000 Si  0  0  0  0  0  0  0  0  0  0  0  0
    4.4892   -0.2528    0.0000 C   0  0  0  0  0  0  0  0  0  0  0  0
    6.0891   -0.2528    0.0000 H   0  0  0  0  0  0  0  0  0  0  0  0
    5.2891   -1.6384    0.0000 H   0  0  0  0  0  0  0  0  0  0  0  0
    5.5176    0.9729    0.0000 H   0  0  0  0  0  0  0  0  0  0  0  0
    2.8891   -1.8528    0.0000 C   0  0  0  0  0  0  0  0  0  0  0  0
    2.8891   -3.4528    0.0000 H   0  0  0  0  0  0  0  0  0  0  0  0
    1.5035   -2.6528    0.0000 H   0  0  0  0  0  0  0  0  0  0  0  0
    4.2748   -2.6528    0.0000 H   0  0  0  0  0  0  0  0  0  0  0  0
    2.8891    1.3473    0.0000 C   0  0  0  0  0  0  0  0  0  0  0  0
    4.1149    2.3757    0.0000 H   0  0  0  0  0  0  0  0  0  0  0  0
    4.3926    0.8000    0.0000 H   0  0  0  0  0  0  0  0  0  0  0  0
    1.6634    0.3188    0.0000 H   0  0  0  0  0  0  0  0  0  0  0  0
   -1.5036    0.5472    0.0000 C   0  0  0  0  0  0  0  0  0  0  0  0
   -3.0070    1.0944    0.0000 H   0  0  0  0  0  0  0  0  0  0  0  0
   -2.7291   -0.4813    0.0000 H   0  0  0  0  0  0  0  0  0  0  0  0
   -1.7813    2.1229    0.0000 H   0  0  0  0  0  0  0  0  0  0  0  0
    0.8000    1.3856    0.0000 C   0  0  0  0  0  0  0  0  0  0  0  0
    1.6000    2.7713    0.0000 H   0  0  0  0  0  0  0  0  0  0  0  0
    0.0001    2.7713    0.0000 H   0  0  0  0  0  0  0  0  0  0  0  0
   -0.8000    1.3856    0.0000 H   0  0  0  0  0  0  0  0  0  0  0  0
   -0.8000   -1.3857    0.0000 C   0  0  0  0  0  0  0  0  0  0  0  0
   -1.6000   -2.7712    0.0000 H   0  0  0  0  0  0  0  0  0  0  0  0
    0.0001   -2.7712    0.0000 H   0  0  0  0  0  0  0  0  0  0  0  0
   -2.4001   -1.3857    0.0000 H   0  0  0  0  0  0  0  0  0  0  0  0
  1  2  1  0  0  0  0
  2  3  1  0  0  0  0
  3  4  1  0  0  0  0
  4  5  1  0  0  0  0
  4  6  1  0  0  0  0
  4  7  1  0  0  0  0
  3  8  1  0  0  0  0
  8  9  1  0  0  0  0
  8 10  1  0  0  0  0
  8 11  1  0  0  0  0
  3 12  1  0  0  0  0
 12 13  1  0  0  0  0
 12 14  1  0  0  0  0
 12 15  1  0  0  0  0
  1 16  1  0  0  0  0
 16 17  1  0  0  0  0
 16 18  1  0  0  0  0
 16 19  1  0  0  0  0
  1 20  1  0  0  0  0
 20 21  1  0  0  0  0
 20 22  1  0  0  0  0
 20 23  1  0  0  0  0
  1 24  1  0  0  0  0
 24 25  1  0  0  0  0
 24 26  1  0  0  0  0
 24 27  1  0  0  0  0
M  END
> <ChemID>
100218

> <source_casrn>
107-46-0

> <CAS>
107-46-0

> <SMILES>
C[Si](C)(C)O[Si](C)(C)C

> <NAME>
HEXAMETHYLDISILOXANE

> <preferred_name>
Hexamethyldisiloxane

> <iupac>
hexamethyldisiloxane

> <MPID>
98776

> <dsstox_substance_id>
DTXSID4026769

> <Canonical_QSARr>
C[Si](C)(C)O[Si](C)(C)C

> <InChI_Code_QSARr>
InChI=1S/C6H18OSi2/c1-8(2,3)7-9(4,5)6/h1-6H3

> <InChI Key_QSARr>
UQEAIHBTYFGYIE-UHFFFAOYSA-N

> <OH>
1.38E-12

> <OH Temperature>
24.0

> <OH Data Type>
EXP

> <OH Reference>
ATKINSON,R (1991)

> <LogOH>
-11.860120913598747

$$$$
100220
  -INDIGO-08031719142D

 16 15  0  0  0  0  0  0  0  0999 V2000
    2.7713    0.0000    0.0000 C   0  0  0  0  0  0  0  0  0  0  0  0
    4.1569   -0.8000    0.0000 H   0  0  0  0  0  0  0  0  0  0  0  0
    4.1569    0.8000    0.0000 H   0  0  0  0  0  0  0  0  0  0  0  0
    2.7713   -1.6000    0.0000 H   0  0  0  0  0  0  0  0  0  0  0  0
    1.3856    0.8000    0.0000 C   0  0  0  0  0  0  0  0  0  0  0  0
    0.7734    2.2782    0.0000 H   0  0  0  0  0  0  0  0  0  0  0  0
    1.9979    2.2782    0.0000 H   0  0  0  0  0  0  0  0  0  0  0  0
    0.0001    0.0000    0.0000 C   0  0  0  0  0  0  0  0  0  0  0  0
    0.6123   -1.4782    0.0000 H   0  0  0  0  0  0  0  0  0  0  0  0
   -0.6123   -1.4782    0.0000 H   0  0  0  0  0  0  0  0  0  0  0  0
   -1.3856    0.8000    0.0000 C   0  0  0  0  0  0  0  0  0  0  0  0
   -1.3856    2.4000    0.0000 O   0  0  0  0  0  0  0  0  0  0  0  0
   -2.7713    0.0000    0.0000 C   0  0  0  0  0  0  0  0  0  0  0  0
   -4.1569   -0.8000    0.0000 H   0  0  0  0  0  0  0  0  0  0  0  0
   -4.1569    0.8000    0.0000 H   0  0  0  0  0  0  0  0  0  0  0  0
   -2.7713   -1.6000    0.0000 H   0  0  0  0  0  0  0  0  0  0  0  0
  1  2  1  0  0  0  0
  1  3  1  0  0  0  0
  1  4  1  0  0  0  0
  1  5  1  0  0  0  0
  5  6  1  0  0  0  0
  5  7  1  0  0  0  0
  5  8  1  0  0  0  0
  8  9  1  0  0  0  0
  8 10  1  0  0  0  0
  8 11  1  0  0  0  0
 11 12  2  0  0  0  0
 11 13  1  0  0  0  0
 13 14  1  0  0  0  0
 13 15  1  0  0  0  0
 13 16  1  0  0  0  0
M  END
> <ChemID>
100220

> <source_casrn>
107-87-9

> <CAS>
107-87-9

> <SMILES>
CCCC(C)=O

> <NAME>
2-PENTANONE

> <preferred_name>
2-Pentanone

> <iupac>
pentan-2-one

> <MPID>
98778

> <dsstox_substance_id>
DTXSID0021888

> <Canonical_QSARr>
CCCC(C)=O

> <InChI_Code_QSARr>
InChI=1S/C5H10O/c1-3-4-5(2)6/h3-4H2,1-2H3

> <InChI Key_QSARr>
XNLICIUVMPYHGG-UHFFFAOYSA-N

> <OH>
4.659999999999999E-12

> <OH Temperature>
25.0

> <OH Data Type>
EXP

> <OH Reference>
ATKINSON,R ET AL. (2000)

> <LogOH>
-11.33161408331

$$$$
100221
  -INDIGO-08031719142D

 14 13  0  0  0  0  0  0  0  0999 V2000
    4.1569    0.8000    0.0000 O   0  0  0  0  0  0  0  0  0  0  0  0
    5.5426    0.0000    0.0000 H   0  0  0  0  0  0  0  0  0  0  0  0
    2.7713    0.0000    0.0000 C   0  0  0  0  0  0  0  0  0  0  0  0
    1.3857    0.8000    0.0000 C   0  0  0  0  0  0  0  0  0  0  0  0
    0.7733    2.2782    0.0000 H   0  0  0  0  0  0  0  0  0  0  0  0
    1.9979    2.2782    0.0000 H   0  0  0  0  0  0  0  0  0  0  0  0
    0.0000    0.0000    0.0000 C   0  0  0  0  0  0  0  0  0  0  0  0
    0.6122   -1.4782    0.0000 H   0  0  0  0  0  0  0  0  0  0  0  0
   -0.6122   -1.4782    0.0000 H   0  0  0  0  0  0  0  0  0  0  0  0
   -1.3856    0.8000    0.0000 C   0  0  0  0  0  0  0  0  0  0  0  0
   -2.7713    1.6000    0.0000 H   0  0  0  0  0  0  0  0  0  0  0  0
   -2.7713    0.0000    0.0000 H   0  0  0  0  0  0  0  0  0  0  0  0
   -1.3856    2.4000    0.0000 H   0  0  0  0  0  0  0  0  0  0  0  0
    2.7713   -1.6000    0.0000 O   0  0  0  0  0  0  0  0  0  0  0  0
  1  2  1  0  0  0  0
  1  3  1  0  0  0  0
  3  4  1  0  0  0  0
  4  5  1  0  0  0  0
  4  6  1  0  0  0  0
  4  7  1  0  0  0  0
  7  8  1  0  0  0  0
  7  9  1  0  0  0  0
  7 10  1  0  0  0  0
 10 11  1  0  0  0  0
 10 12  1  0  0  0  0
 10 13  1  0  0  0  0
  3 14  2  0  0  0  0
M  END
> <ChemID>
100221

> <source_casrn>
107-92-6

> <CAS>
107-92-6

> <SMILES>
CCCC(O)=O

> <NAME>
BUTYRIC ACID

> <preferred_name>
Butanoic acid

> <iupac>
butanoic acid

> <MPID>
98779

> <dsstox_substance_id>
DTXSID8021515

> <Canonical_QSARr>
CCCC(O)=O

> <InChI_Code_QSARr>
InChI=1S/C4H8O2/c1-2-3-4(5)6/h2-3H2,1H3,(H,5,6)

> <InChI Key_QSARr>
FERIUCNNQQJTOY-UHFFFAOYSA-N

> <OH>
2.4E-12

> <OH Temperature>
25.0

> <OH Data Type>
EXP

> <OH Reference>
ATKINSON,R (1985)

> <LogOH>
-11.619788758288415

$$$$
100222
  -INDIGO-08031719142D

 16 15  0  0  0  0  0  0  0  0999 V2000
    0.8000    1.3857    0.0000 O   0  0  0  0  0  0  0  0  0  0  0  0
    2.4000    1.3857    0.0000 H   0  0  0  0  0  0  0  0  0  0  0  0
    0.0000    0.0000    0.0000 C   0  0  0  0  0  0  0  0  0  0  0  0
   -0.8000   -1.3857    0.0000 H   0  0  0  0  0  0  0  0  0  0  0  0
   -1.3856    0.8000    0.0000 C   0  0  0  0  0  0  0  0  0  0  0  0
   -0.7733    2.2782    0.0000 H   0  0  0  0  0  0  0  0  0  0  0  0
   -1.9979    2.2782    0.0000 H   0  0  0  0  0  0  0  0  0  0  0  0
   -2.7713    0.0000    0.0000 O   0  0  0  0  0  0  0  0  0  0  0  0
   -4.1569    0.8000    0.0000 C   0  0  0  0  0  0  0  0  0  0  0  0
   -5.5426    1.6000    0.0000 H   0  0  0  0  0  0  0  0  0  0  0  0
   -5.5426    0.0000    0.0000 H   0  0  0  0  0  0  0  0  0  0  0  0
   -4.1569    2.4000    0.0000 H   0  0  0  0  0  0  0  0  0  0  0  0
    1.3857   -0.8000    0.0000 C   0  0  0  0  0  0  0  0  0  0  0  0
    2.7713   -1.6000    0.0000 H   0  0  0  0  0  0  0  0  0  0  0  0
    2.7713    0.0000    0.0000 H   0  0  0  0  0  0  0  0  0  0  0  0
    1.3857   -2.4000    0.0000 H   0  0  0  0  0  0  0  0  0  0  0  0
  1  2  1  0  0  0  0
  1  3  1  0  0  0  0
  3  4  1  0  0  0  0
  3  5  1  0  0  0  0
  5  6  1  0  0  0  0
  5  7  1  0  0  0  0
  5  8  1  0  0  0  0
  8  9  1  0  0  0  0
  9 10  1  0  0  0  0
  9 11  1  0  0  0  0
  9 12  1  0  0  0  0
  3 13  1  0  0  0  0
 13 14  1  0  0  0  0
 13 15  1  0  0  0  0
 13 16  1  0  0  0  0
M  END
> <ChemID>
100222

> <source_casrn>
107-98-2

> <CAS>
107-98-2

> <SMILES>
COCC(C)O

> <NAME>
1-METHOXY-2-PROPANOL

> <preferred_name>
1-Methoxy-2-propanol

> <iupac>
1-methoxypropan-2-ol

> <MPID>
98780

> <dsstox_substance_id>
DTXSID8024284

> <Canonical_QSARr>
COCC(C)O

> <InChI_Code_QSARr>
InChI=1S/C4H10O2/c1-4(5)3-6-2/h4-5H,3H2,1-2H3

> <InChI Key_QSARr>
ARXJGSRGQADJSQ-UHFFFAOYSA-N

> <OH>
1.86E-11

> <OH Temperature>
25.0

> <OH Data Type>
EXP

> <OH Reference>
PORTER,E ET AL. (1997)

> <LogOH>
-10.730487055782087

$$$$
100224
  -INDIGO-08031719142D

 13 12  0  0  0  0  0  0  0  0999 V2000
   -2.7713   -1.6000    0.0000 O   0  0  0  0  0  0  0  0  0  0  0  0
   -2.7713    0.0000    0.0000 N   0  0  0  0  0  0  0  0  0  0  0  0
   -1.3856    0.8000    0.0000 C   0  0  0  0  0  0  0  0  0  0  0  0
   -0.7733    2.2782    0.0000 H   0  0  0  0  0  0  0  0  0  0  0  0
   -1.9980    2.2782    0.0000 H   0  0  0  0  0  0  0  0  0  0  0  0
    0.0000    0.0000    0.0000 C   0  0  0  0  0  0  0  0  0  0  0  0
   -0.6123   -1.4782    0.0000 H   0  0  0  0  0  0  0  0  0  0  0  0
    0.6123   -1.4782    0.0000 H   0  0  0  0  0  0  0  0  0  0  0  0
    1.3856    0.8000    0.0000 C   0  0  0  0  0  0  0  0  0  0  0  0
    2.7713    1.6000    0.0000 H   0  0  0  0  0  0  0  0  0  0  0  0
    2.7713    0.0000    0.0000 H   0  0  0  0  0  0  0  0  0  0  0  0
    1.3856    2.4000    0.0000 H   0  0  0  0  0  0  0  0  0  0  0  0
   -4.1569    0.8000    0.0000 O   0  0  0  0  0  0  0  0  0  0  0  0
  1  2  2  0  0  0  0
  2  3  1  0  0  0  0
  3  4  1  0  0  0  0
  3  5  1  0  0  0  0
  3  6  1  0  0  0  0
  6  7  1  0  0  0  0
  6  8  1  0  0  0  0
  6  9  1  0  0  0  0
  9 10  1  0  0  0  0
  9 11  1  0  0  0  0
  9 12  1  0  0  0  0
  2 13  1  0  0  0  0
M  CHG  2   2   1  13  -1
M  END
> <ChemID>
100224

> <source_casrn>
108-03-2

> <CAS>
108-03-2

> <SMILES>
CCC[N+]([O-])=O

> <NAME>
1-NITROPROPANE

> <preferred_name>
1-Nitropropane

> <iupac>
1-nitropropane

> <MPID>
98782

> <dsstox_substance_id>
DTXSID1020980

> <Canonical_QSARr>
CCC[N+]([O-])=O

> <InChI_Code_QSARr>
InChI=1S/C3H7NO2/c1-2-3-4(5)6/h2-3H2,1H3

> <InChI Key_QSARr>
JSZOAYXJRCEYSX-UHFFFAOYSA-N

> <OH>
4.4E-13

> <OH Temperature>
25.0

> <OH Data Type>
EXP

> <OH Reference>
KWOK,ESC & ATKINSON,R (1994)

> <LogOH>
-12.356547323513821

$$$$
100225
  -INDIGO-08031719142D

 12 11  0  0  0  0  0  0  0  0999 V2000
    0.0001    0.0000    0.0000 C   0  0  0  0  0  0  0  0  0  0  0  0
    1.3856    0.8000    0.0000 H   0  0  0  0  0  0  0  0  0  0  0  0
    0.0001    1.6000    0.0000 H   0  0  0  0  0  0  0  0  0  0  0  0
    1.3856   -0.8000    0.0000 H   0  0  0  0  0  0  0  0  0  0  0  0
   -1.3856   -0.8000    0.0000 C   0  0  0  0  0  0  0  0  0  0  0  0
   -1.3856   -2.4000    0.0000 O   0  0  0  0  0  0  0  0  0  0  0  0
   -2.7712    0.0000    0.0000 O   0  0  0  0  0  0  0  0  0  0  0  0
   -4.1569   -0.8000    0.0000 C   0  0  0  0  0  0  0  0  0  0  0  0
   -4.1569   -2.4000    0.0000 H   0  0  0  0  0  0  0  0  0  0  0  0
   -5.5425    0.0000    0.0000 C   0  0  0  0  0  0  0  0  0  0  0  0
   -6.9282   -0.8000    0.0000 H   0  0  0  0  0  0  0  0  0  0  0  0
   -5.5425    1.6000    0.0000 H   0  0  0  0  0  0  0  0  0  0  0  0
  1  2  1  0  0  0  0
  1  3  1  0  0  0  0
  1  4  1  0  0  0  0
  1  5  1  0  0  0  0
  5  6  2  0  0  0  0
  5  7  1  0  0  0  0
  7  8  1  0  0  0  0
  8  9  1  0  0  0  0
  8 10  2  0  0  0  0
 10 11  1  0  0  0  0
 10 12  1  0  0  0  0
M  END
> <ChemID>
100225

> <source_casrn>
108-05-4

> <CAS>
108-05-4

> <SMILES>
CC(=O)OC=C

> <NAME>
VINYL ACETATE

> <preferred_name>
Vinyl acetate

> <iupac>
ethenyl acetate

> <MPID>
98783

> <dsstox_substance_id>
DTXSID3021431

> <Canonical_QSARr>
CC(=O)OC=C

> <InChI_Code_QSARr>
InChI=1S/C4H6O2/c1-3-6-4(2)5/h3H,1H2,2H3

> <InChI Key_QSARr>
XTXRWKRVRITETP-UHFFFAOYSA-N

> <OH>
2.500000000000001E-11

> <OH Temperature>
25.0

> <OH Data Type>
EXP

> <OH Reference>
SAUNDERS,SM ET AL. (1993)

> <LogOH>
-10.60205999132794

$$$$
100226
  -INDIGO-08031719142D

 23 22  0  0  0  0  0  0  0  0999 V2000
    0.0001    0.0000    0.0000 C   0  0  0  0  0  0  0  0  0  0  0  0
    0.8000   -1.3856    0.0000 H   0  0  0  0  0  0  0  0  0  0  0  0
    1.5035    0.5472    0.0000 C   0  0  0  0  0  0  0  0  0  0  0  0
    1.1572    2.1093    0.0000 H   0  0  0  0  0  0  0  0  0  0  0  0
    2.3632    1.8966    0.0000 H   0  0  0  0  0  0  0  0  0  0  0  0
    2.7292   -0.4812    0.0000 C   0  0  0  0  0  0  0  0  0  0  0  0
    1.9292   -1.8669    0.0000 H   0  0  0  0  0  0  0  0  0  0  0  0
    3.9548   -1.5097    0.0000 C   0  0  0  0  0  0  0  0  0  0  0  0
    5.1806   -2.5382    0.0000 H   0  0  0  0  0  0  0  0  0  0  0  0
    5.4584   -0.9625    0.0000 H   0  0  0  0  0  0  0  0  0  0  0  0
    3.6771   -3.0854    0.0000 H   0  0  0  0  0  0  0  0  0  0  0  0
    3.7577    0.7444    0.0000 C   0  0  0  0  0  0  0  0  0  0  0  0
    4.7861    1.9701    0.0000 H   0  0  0  0  0  0  0  0  0  0  0  0
    3.4798    2.3202    0.0000 H   0  0  0  0  0  0  0  0  0  0  0  0
    5.3333    0.4666    0.0000 H   0  0  0  0  0  0  0  0  0  0  0  0
   -1.3857   -0.8000    0.0000 C   0  0  0  0  0  0  0  0  0  0  0  0
   -2.7713   -1.6000    0.0000 H   0  0  0  0  0  0  0  0  0  0  0  0
   -2.7713    0.0000    0.0000 H   0  0  0  0  0  0  0  0  0  0  0  0
   -1.3857   -2.4000    0.0000 H   0  0  0  0  0  0  0  0  0  0  0  0
   -0.8000    1.3856    0.0000 C   0  0  0  0  0  0  0  0  0  0  0  0
   -1.6000    2.7713    0.0000 H   0  0  0  0  0  0  0  0  0  0  0  0
    0.0001    2.7713    0.0000 H   0  0  0  0  0  0  0  0  0  0  0  0
   -2.4000    1.3856    0.0000 H   0  0  0  0  0  0  0  0  0  0  0  0
  1  2  1  0  0  0  0
  1  3  1  0  0  0  0
  3  4  1  0  0  0  0
  3  5  1  0  0  0  0
  3  6  1  0  0  0  0
  6  7  1  0  0  0  0
  6  8  1  0  0  0  0
  8  9  1  0  0  0  0
  8 10  1  0  0  0  0
  8 11  1  0  0  0  0
  6 12  1  0  0  0  0
 12 13  1  0  0  0  0
 12 14  1  0  0  0  0
 12 15  1  0  0  0  0
  1 16  1  0  0  0  0
 16 17  1  0  0  0  0
 16 18  1  0  0  0  0
 16 19  1  0  0  0  0
  1 20  1  0  0  0  0
 20 21  1  0  0  0  0
 20 22  1  0  0  0  0
 20 23  1  0  0  0  0
M  END
> <ChemID>
100226

> <source_casrn>
108-08-7

> <CAS>
108-08-7

> <SMILES>
CC(C)CC(C)C

> <NAME>
2,4-DIMETHYLPENTANE

> <preferred_name>
2,4-Dimethylpentane

> <iupac>
2,4-Dimethylpentane

> <MPID>
98784

> <dsstox_substance_id>
DTXSID2059358

> <Canonical_QSARr>
CC(C)CC(C)C

> <InChI_Code_QSARr>
InChI=1S/C7H16/c1-6(2)5-7(3)4/h6-7H,5H2,1-4H3

> <InChI Key_QSARr>
BZHMBWZPUJHVEE-UHFFFAOYSA-N

> <OH>
5.16E-12

> <OH Temperature>
25.0

> <OH Data Type>
EXP

> <OH Reference>
ATKINSON,R (1989)

> <LogOH>
-11.287350298372797

$$$$
100228
  -INDIGO-08031719142D

 21 20  0  0  0  0  0  0  0  0999 V2000
    0.8000    1.3856    0.0000 C   0  0  0  0  0  0  0  0  0  0  0  0
    1.6000    2.7713    0.0000 H   0  0  0  0  0  0  0  0  0  0  0  0
    0.0000    2.7713    0.0000 H   0  0  0  0  0  0  0  0  0  0  0  0
    2.4000    1.3856    0.0000 H   0  0  0  0  0  0  0  0  0  0  0  0
    0.0000    0.0000    0.0000 C   0  0  0  0  0  0  0  0  0  0  0  0
   -0.8000   -1.3856    0.0000 H   0  0  0  0  0  0  0  0  0  0  0  0
    1.3857   -0.8000    0.0000 C   0  0  0  0  0  0  0  0  0  0  0  0
    2.7713   -1.6000    0.0000 H   0  0  0  0  0  0  0  0  0  0  0  0
    2.7713    0.0000    0.0000 H   0  0  0  0  0  0  0  0  0  0  0  0
    1.3857   -2.4000    0.0000 H   0  0  0  0  0  0  0  0  0  0  0  0
   -1.3856    0.8000    0.0000 O   0  0  0  0  0  0  0  0  0  0  0  0
   -2.7713    0.0000    0.0000 C   0  0  0  0  0  0  0  0  0  0  0  0
   -1.9713   -1.3856    0.0000 H   0  0  0  0  0  0  0  0  0  0  0  0
   -4.1569   -0.8000    0.0000 C   0  0  0  0  0  0  0  0  0  0  0  0
   -5.5426   -1.6000    0.0000 H   0  0  0  0  0  0  0  0  0  0  0  0
   -5.5426    0.0000    0.0000 H   0  0  0  0  0  0  0  0  0  0  0  0
   -4.1569   -2.4000    0.0000 H   0  0  0  0  0  0  0  0  0  0  0  0
   -3.5713    1.3856    0.0000 C   0  0  0  0  0  0  0  0  0  0  0  0
   -4.3713    2.7713    0.0000 H   0  0  0  0  0  0  0  0  0  0  0  0
   -2.7713    2.7713    0.0000 H   0  0  0  0  0  0  0  0  0  0  0  0
   -5.1712    1.3856    0.0000 H   0  0  0  0  0  0  0  0  0  0  0  0
  1  2  1  0  0  0  0
  1  3  1  0  0  0  0
  1  4  1  0  0  0  0
  1  5  1  0  0  0  0
  5  6  1  0  0  0  0
  5  7  1  0  0  0  0
  7  8  1  0  0  0  0
  7  9  1  0  0  0  0
  7 10  1  0  0  0  0
  5 11  1  0  0  0  0
 11 12  1  0  0  0  0
 12 13  1  0  0  0  0
 12 14  1  0  0  0  0
 14 15  1  0  0  0  0
 14 16  1  0  0  0  0
 14 17  1  0  0  0  0
 12 18  1  0  0  0  0
 18 19  1  0  0  0  0
 18 20  1  0  0  0  0
 18 21  1  0  0  0  0
M  END
> <ChemID>
100228

> <source_casrn>
108-20-3

> <CAS>
108-20-3

> <SMILES>
CC(C)OC(C)C

> <NAME>
DI-ISOPROPYL ETHER

> <preferred_name>
Isopropyl ether

> <iupac>
dipropan-2-yl ether

> <MPID>
98786

> <dsstox_substance_id>
DTXSID4021890

> <Canonical_QSARr>
CC(C)OC(C)C

> <InChI_Code_QSARr>
InChI=1S/C6H14O/c1-5(2)7-6(3)4/h5-6H,1-4H3

> <InChI Key_QSARr>
ZAFNJMIOTHYJRJ-UHFFFAOYSA-N

> <OH>
1.02E-11

> <OH Temperature>
25.0

> <OH Data Type>
EXP

> <OH Reference>
KWOK,ESC & ATKINSON,R (1994)

> <LogOH>
-10.991399828238071

$$$$
100229
  -INDIGO-08031719142D

 17 16  0  0  0  0  0  0  0  0999 V2000
   -1.3857    0.8000    0.0000 O   0  0  0  0  0  0  0  0  0  0  0  0
   -0.0001   -0.0000    0.0000 C   0  0  0  0  0  0  0  0  0  0  0  0
    1.3856   -0.8000    0.0000 H   0  0  0  0  0  0  0  0  0  0  0  0
    0.8000    1.3856    0.0000 C   0  0  0  0  0  0  0  0  0  0  0  0
    1.5999    2.7713    0.0000 H   0  0  0  0  0  0  0  0  0  0  0  0
    2.4000    1.3856    0.0000 H   0  0  0  0  0  0  0  0  0  0  0  0
   -0.0001    2.7713    0.0000 H   0  0  0  0  0  0  0  0  0  0  0  0
   -0.5472   -1.5035    0.0000 C   0  0  0  0  0  0  0  0  0  0  0  0
   -1.0945   -3.0070    0.0000 H   0  0  0  0  0  0  0  0  0  0  0  0
    0.4813   -2.7292    0.0000 H   0  0  0  0  0  0  0  0  0  0  0  0
   -2.1230   -1.7813    0.0000 H   0  0  0  0  0  0  0  0  0  0  0  0
   -2.8891    0.2528    0.0000 C   0  0  0  0  0  0  0  0  0  0  0  0
   -4.1149    1.2812    0.0000 C   0  0  0  0  0  0  0  0  0  0  0  0
   -5.3405    2.3097    0.0000 H   0  0  0  0  0  0  0  0  0  0  0  0
   -5.6183    0.7340    0.0000 H   0  0  0  0  0  0  0  0  0  0  0  0
   -3.8370    2.8569    0.0000 H   0  0  0  0  0  0  0  0  0  0  0  0
   -3.1670   -1.3230    0.0000 O   0  0  0  0  0  0  0  0  0  0  0  0
  1  2  1  0  0  0  0
  2  3  1  0  0  0  0
  2  4  1  0  0  0  0
  4  5  1  0  0  0  0
  4  6  1  0  0  0  0
  4  7  1  0  0  0  0
  2  8  1  0  0  0  0
  8  9  1  0  0  0  0
  8 10  1  0  0  0  0
  8 11  1  0  0  0  0
  1 12  1  0  0  0  0
 12 13  1  0  0  0  0
 13 14  1  0  0  0  0
 13 15  1  0  0  0  0
 13 16  1  0  0  0  0
 12 17  2  0  0  0  0
M  END
> <ChemID>
100229

> <source_casrn>
108-21-4

> <CAS>
108-21-4

> <SMILES>
CC(C)OC(C)=O

> <NAME>
ISOPROPYL ACETATE

> <preferred_name>
Isopropyl acetate

> <iupac>
propan-2-yl acetate

> <MPID>
98787

> <dsstox_substance_id>
DTXSID2025478

> <Canonical_QSARr>
CC(C)OC(C)=O

> <InChI_Code_QSARr>
InChI=1S/C5H10O2/c1-4(2)7-5(3)6/h4H,1-3H3

> <InChI Key_QSARr>
JMMWKPVZQRWMSS-UHFFFAOYSA-N

> <OH>
3.4E-12

> <OH Temperature>
25.0

> <OH Data Type>
EXP

> <OH Reference>
ATKINSON,R (1989)

> <LogOH>
-11.468521082957729

$$$$
100230
  -INDIGO-08031719142D

 15 14  0  0  0  0  0  0  0  0999 V2000
   -2.7713   -0.0000    0.0000 C   0  0  0  0  0  0  0  0  0  0  0  0
   -2.7713   -1.6000    0.0000 O   0  0  0  0  0  0  0  0  0  0  0  0
   -1.3857    0.8000    0.0000 O   0  0  0  0  0  0  0  0  0  0  0  0
    0.0000    0.0000    0.0000 C   0  0  0  0  0  0  0  0  0  0  0  0
    0.0000   -1.6000    0.0000 C   0  0  0  0  0  0  0  0  0  0  0  0
   -1.3856   -2.4000    0.0000 H   0  0  0  0  0  0  0  0  0  0  0  0
    1.3856   -2.4000    0.0000 H   0  0  0  0  0  0  0  0  0  0  0  0
    1.3856    0.8000    0.0000 C   0  0  0  0  0  0  0  0  0  0  0  0
    2.7713    1.6000    0.0000 H   0  0  0  0  0  0  0  0  0  0  0  0
    2.7713    0.0000    0.0000 H   0  0  0  0  0  0  0  0  0  0  0  0
    1.3856    2.4000    0.0000 H   0  0  0  0  0  0  0  0  0  0  0  0
   -4.1569    0.8000    0.0000 C   0  0  0  0  0  0  0  0  0  0  0  0
   -5.5426    1.6000    0.0000 H   0  0  0  0  0  0  0  0  0  0  0  0
   -5.5426   -0.0000    0.0000 H   0  0  0  0  0  0  0  0  0  0  0  0
   -4.1569    2.4000    0.0000 H   0  0  0  0  0  0  0  0  0  0  0  0
  1  2  2  0  0  0  0
  1  3  1  0  0  0  0
  3  4  1  0  0  0  0
  4  5  2  0  0  0  0
  5  6  1  0  0  0  0
  5  7  1  0  0  0  0
  4  8  1  0  0  0  0
  8  9  1  0  0  0  0
  8 10  1  0  0  0  0
  8 11  1  0  0  0  0
  1 12  1  0  0  0  0
 12 13  1  0  0  0  0
 12 14  1  0  0  0  0
 12 15  1  0  0  0  0
M  END
> <ChemID>
100230

> <source_casrn>
108-22-5

> <CAS>
108-22-5

> <SMILES>
CC(=O)OC(C)=C

> <NAME>
1-PROPEN-2-OL ACETATE

> <preferred_name>
Isopropenyl acetate

> <iupac>
prop-1-en-2-yl acetate

> <MPID>
98788

> <dsstox_substance_id>
DTXSID3031492

> <Canonical_QSARr>
CC(=O)OC(C)=C

> <InChI_Code_QSARr>
InChI=1S/C5H8O2/c1-4(2)7-5(3)6/h1H2,2-3H3

> <InChI Key_QSARr>
HETCEOQFVDFGSY-UHFFFAOYSA-N

> <OH>
6.959999999999998E-11

> <OH Temperature>
25.0

> <OH Data Type>
EXP

> <OH Reference>
LECALVE,S ET AL. (2000)

> <LogOH>
-10.157390760389447

$$$$
100232
  -INDIGO-08031719142D

 18 18  0  0  0  0  0  0  0  0999 V2000
    2.7713    1.6000    0.0000 C   0  0  0  0  0  0  0  0  0  0  0  0
    4.1570    2.4000    0.0000 H   0  0  0  0  0  0  0  0  0  0  0  0
    2.7713    0.0000    0.0000 C   0  0  0  0  0  0  0  0  0  0  0  0
    4.1570   -0.8000    0.0000 C   0  0  0  0  0  0  0  0  0  0  0  0
    5.5426   -1.6000    0.0000 H   0  0  0  0  0  0  0  0  0  0  0  0
    5.5426    0.0000    0.0000 H   0  0  0  0  0  0  0  0  0  0  0  0
    4.1570   -2.4000    0.0000 H   0  0  0  0  0  0  0  0  0  0  0  0
    1.3857   -0.8000    0.0000 C   0  0  0  0  0  0  0  0  0  0  0  0
    1.3857   -2.4000    0.0000 H   0  0  0  0  0  0  0  0  0  0  0  0
    0.0000    0.0000    0.0000 C   0  0  0  0  0  0  0  0  0  0  0  0
   -1.3857   -0.8000    0.0000 C   0  0  0  0  0  0  0  0  0  0  0  0
   -2.7713   -1.6000    0.0000 H   0  0  0  0  0  0  0  0  0  0  0  0
   -2.7713    0.0000    0.0000 H   0  0  0  0  0  0  0  0  0  0  0  0
   -1.3857   -2.4000    0.0000 H   0  0  0  0  0  0  0  0  0  0  0  0
    0.0000    1.6000    0.0000 C   0  0  0  0  0  0  0  0  0  0  0  0
   -1.3856    2.4000    0.0000 H   0  0  0  0  0  0  0  0  0  0  0  0
    1.3857    2.4000    0.0000 C   0  0  0  0  0  0  0  0  0  0  0  0
    1.3857    4.0000    0.0000 H   0  0  0  0  0  0  0  0  0  0  0  0
  1  2  1  0  0  0  0
  1  3  1  0  0  0  0
  3  4  1  0  0  0  0
  4  5  1  0  0  0  0
  4  6  1  0  0  0  0
  4  7  1  0  0  0  0
  3  8  2  0  0  0  0
  8  9  1  0  0  0  0
  8 10  1  0  0  0  0
 10 11  1  0  0  0  0
 11 12  1  0  0  0  0
 11 13  1  0  0  0  0
 11 14  1  0  0  0  0
 10 15  2  0  0  0  0
 15 16  1  0  0  0  0
 15 17  1  0  0  0  0
 17  1  2  0  0  0  0
 17 18  1  0  0  0  0
M  END
> <ChemID>
100232

> <source_casrn>
108-38-3

> <CAS>
108-38-3

> <SMILES>
Cc1cc(C)ccc1

> <NAME>
M-XYLENE

> <preferred_name>
m-Xylene

> <iupac>
C8H10

> <MPID>
98790

> <dsstox_substance_id>
DTXSID6026298

> <Canonical_QSARr>
Cc1cc(C)ccc1

> <InChI_Code_QSARr>
InChI=1S/C8H10/c1-7-4-3-5-8(2)6-7/h3-6H,1-2H3

> <InChI Key_QSARr>
IVSZLXZYQVIEFR-UHFFFAOYSA-N

> <OH>
2.36E-11

> <OH Temperature>
25.0

> <OH Data Type>
EXP

> <OH Reference>
ATKINSON,R (1989)

> <LogOH>
-10.627087997029898

$$$$
100233
  -INDIGO-08031719142D

 16 16  0  0  0  0  0  0  0  0999 V2000
   -0.7999    1.3856    0.0000 C   0  0  0  0  0  0  0  0  0  0  0  0
    0.0000    2.7713    0.0000 H   0  0  0  0  0  0  0  0  0  0  0  0
   -2.3999    1.3856    0.0000 C   0  0  0  0  0  0  0  0  0  0  0  0
   -3.2000    2.7713    0.0000 O   0  0  0  0  0  0  0  0  0  0  0  0
   -4.8000    2.7713    0.0000 H   0  0  0  0  0  0  0  0  0  0  0  0
   -3.2000    0.0000    0.0000 C   0  0  0  0  0  0  0  0  0  0  0  0
   -4.8000    0.0000    0.0000 H   0  0  0  0  0  0  0  0  0  0  0  0
   -2.3999   -1.3856    0.0000 C   0  0  0  0  0  0  0  0  0  0  0  0
   -3.2000   -2.7713    0.0000 H   0  0  0  0  0  0  0  0  0  0  0  0
   -0.7999   -1.3856    0.0000 C   0  0  0  0  0  0  0  0  0  0  0  0
    0.0000   -2.7713    0.0000 H   0  0  0  0  0  0  0  0  0  0  0  0
    0.0000   -0.0000    0.0000 C   0  0  0  0  0  0  0  0  0  0  0  0
    1.6000    0.0000    0.0000 C   0  0  0  0  0  0  0  0  0  0  0  0
    3.2000    0.0000    0.0000 H   0  0  0  0  0  0  0  0  0  0  0  0
    2.4001   -1.3856    0.0000 H   0  0  0  0  0  0  0  0  0  0  0  0
    2.4001    1.3856    0.0000 H   0  0  0  0  0  0  0  0  0  0  0  0
  1  2  1  0  0  0  0
  1  3  1  0  0  0  0
  3  4  1  0  0  0  0
  4  5  1  0  0  0  0
  3  6  2  0  0  0  0
  6  7  1  0  0  0  0
  6  8  1  0  0  0  0
  8  9  1  0  0  0  0
  8 10  2  0  0  0  0
 10 11  1  0  0  0  0
 10 12  1  0  0  0  0
 12  1  2  0  0  0  0
 12 13  1  0  0  0  0
 13 14  1  0  0  0  0
 13 15  1  0  0  0  0
 13 16  1  0  0  0  0
M  END
> <ChemID>
100233

> <source_casrn>
108-39-4

> <CAS>
108-39-4

> <SMILES>
Cc1cc(O)ccc1

> <NAME>
M-CRESOL

> <preferred_name>
m-Cresol

> <iupac>
3-methylphenol

> <MPID>
98791

> <dsstox_substance_id>
DTXSID6024200

> <Canonical_QSARr>
Cc1cc(O)ccc1

> <InChI_Code_QSARr>
InChI=1S/C7H8O/c1-6-3-2-4-7(8)5-6/h2-5,8H,1H3

> <InChI Key_QSARr>
RLSSMJSEOOYNOY-UHFFFAOYSA-N

> <OH>
6.400000000000001E-11

> <OH Temperature>
25.0

> <OH Data Type>
EXP

> <OH Reference>
ATKINSON,R (1989)

> <LogOH>
-10.193820026016121

$$$$
100236
  -INDIGO-08031719142D

 19 19  0  0  0  0  0  0  0  0999 V2000
    1.6000    0.0000    0.0000 C   0  0  0  0  0  0  0  0  0  0  0  0
    3.2000    0.0000    0.0000 H   0  0  0  0  0  0  0  0  0  0  0  0
    2.4001   -1.3856    0.0000 H   0  0  0  0  0  0  0  0  0  0  0  0
    2.4001    1.3856    0.0000 H   0  0  0  0  0  0  0  0  0  0  0  0
    0.0000    0.0000    0.0000 C   0  0  0  0  0  0  0  0  0  0  0  0
   -0.7999    1.3856    0.0000 C   0  0  0  0  0  0  0  0  0  0  0  0
    0.0000    2.7713    0.0000 H   0  0  0  0  0  0  0  0  0  0  0  0
   -2.3999    1.3856    0.0000 C   0  0  0  0  0  0  0  0  0  0  0  0
   -3.2000    2.7713    0.0000 C   0  0  0  0  0  0  0  0  0  0  0  0
   -3.9999    4.1569    0.0000 H   0  0  0  0  0  0  0  0  0  0  0  0
   -4.8000    2.7713    0.0000 H   0  0  0  0  0  0  0  0  0  0  0  0
   -2.3999    4.1569    0.0000 H   0  0  0  0  0  0  0  0  0  0  0  0
   -3.2000    0.0000    0.0000 C   0  0  0  0  0  0  0  0  0  0  0  0
   -4.8000    0.0000    0.0000 H   0  0  0  0  0  0  0  0  0  0  0  0
   -2.3999   -1.3856    0.0000 C   0  0  0  0  0  0  0  0  0  0  0  0
   -3.2000   -2.7713    0.0000 O   0  0  0  0  0  0  0  0  0  0  0  0
   -4.8000   -2.7713    0.0000 H   0  0  0  0  0  0  0  0  0  0  0  0
   -0.7999   -1.3856    0.0000 C   0  0  0  0  0  0  0  0  0  0  0  0
    0.0000   -2.7713    0.0000 H   0  0  0  0  0  0  0  0  0  0  0  0
  1  2  1  0  0  0  0
  1  3  1  0  0  0  0
  1  4  1  0  0  0  0
  1  5  1  0  0  0  0
  5  6  1  0  0  0  0
  6  7  1  0  0  0  0
  6  8  2  0  0  0  0
  8  9  1  0  0  0  0
  9 10  1  0  0  0  0
  9 11  1  0  0  0  0
  9 12  1  0  0  0  0
  8 13  1  0  0  0  0
 13 14  1  0  0  0  0
 13 15  2  0  0  0  0
 15 16  1  0  0  0  0
 16 17  1  0  0  0  0
 15 18  1  0  0  0  0
 18  5  2  0  0  0  0
 18 19  1  0  0  0  0
M  END
> <ChemID>
100236

> <source_casrn>
108-68-9

> <CAS>
108-68-9

> <SMILES>
Cc1cc(O)cc(C)c1

> <NAME>
3,5-DIMETHYLPHENOL

> <preferred_name>
3,5-Dimethylphenol

> <iupac>
3,5-dimethylphenol

> <MPID>
98793

> <dsstox_substance_id>
DTXSID1025148

> <Canonical_QSARr>
Cc1cc(O)cc(C)c1

> <InChI_Code_QSARr>
InChI=1S/C8H10O/c1-6-3-7(2)5-8(9)4-6/h3-5,9H,1-2H3

> <InChI Key_QSARr>
TUAMRELNJMMDMT-UHFFFAOYSA-N

> <OH>
1.13E-10

> <OH Temperature>
25.0

> <OH Data Type>
EXP

> <OH Reference>
KWOK,ESC & ATKINSON,R (1994)

> <LogOH>
-9.946921556516577

$$$$
100237
  -INDIGO-08031719142D

 28 27  0  0  0  0  0  0  0  0999 V2000
    2.4514   -2.0569    0.0000 O   0  0  0  0  0  0  0  0  0  0  0  0
    2.7291   -0.4812    0.0000 C   0  0  0  0  0  0  0  0  0  0  0  0
    4.2328    0.0660    0.0000 C   0  0  0  0  0  0  0  0  0  0  0  0
    3.8865    1.6281    0.0000 H   0  0  0  0  0  0  0  0  0  0  0  0
    5.0924    1.4154    0.0000 H   0  0  0  0  0  0  0  0  0  0  0  0
    5.4583   -0.9625    0.0000 C   0  0  0  0  0  0  0  0  0  0  0  0
    4.2328   -1.9909    0.0000 H   0  0  0  0  0  0  0  0  0  0  0  0
    6.4869   -2.1881    0.0000 C   0  0  0  0  0  0  0  0  0  0  0  0
    7.5153   -3.4138    0.0000 H   0  0  0  0  0  0  0  0  0  0  0  0
    8.0625   -1.9103    0.0000 H   0  0  0  0  0  0  0  0  0  0  0  0
    5.9396   -3.6916    0.0000 H   0  0  0  0  0  0  0  0  0  0  0  0
    6.6841    0.0660    0.0000 C   0  0  0  0  0  0  0  0  0  0  0  0
    7.9096    1.0945    0.0000 H   0  0  0  0  0  0  0  0  0  0  0  0
    6.4061    1.6417    0.0000 H   0  0  0  0  0  0  0  0  0  0  0  0
    8.1875   -0.4812    0.0000 H   0  0  0  0  0  0  0  0  0  0  0  0
    1.5036    0.5473    0.0000 C   0  0  0  0  0  0  0  0  0  0  0  0
    1.1572    2.1093    0.0000 H   0  0  0  0  0  0  0  0  0  0  0  0
    2.3632    1.8966    0.0000 H   0  0  0  0  0  0  0  0  0  0  0  0
    0.0001    0.0000    0.0000 C   0  0  0  0  0  0  0  0  0  0  0  0
    0.8001   -1.3857    0.0000 H   0  0  0  0  0  0  0  0  0  0  0  0
   -1.3857   -0.8000    0.0000 C   0  0  0  0  0  0  0  0  0  0  0  0
   -2.7713   -1.6000    0.0000 H   0  0  0  0  0  0  0  0  0  0  0  0
   -2.7713    0.0000    0.0000 H   0  0  0  0  0  0  0  0  0  0  0  0
   -1.3857   -2.4000    0.0000 H   0  0  0  0  0  0  0  0  0  0  0  0
   -0.8001    1.3856    0.0000 C   0  0  0  0  0  0  0  0  0  0  0  0
   -1.6001    2.7713    0.0000 H   0  0  0  0  0  0  0  0  0  0  0  0
    0.0001    2.7713    0.0000 H   0  0  0  0  0  0  0  0  0  0  0  0
   -2.4001    1.3856    0.0000 H   0  0  0  0  0  0  0  0  0  0  0  0
  1  2  2  0  0  0  0
  2  3  1  0  0  0  0
  3  4  1  0  0  0  0
  3  5  1  0  0  0  0
  3  6  1  0  0  0  0
  6  7  1  0  0  0  0
  6  8  1  0  0  0  0
  8  9  1  0  0  0  0
  8 10  1  0  0  0  0
  8 11  1  0  0  0  0
  6 12  1  0  0  0  0
 12 13  1  0  0  0  0
 12 14  1  0  0  0  0
 12 15  1  0  0  0  0
  2 16  1  0  0  0  0
 16 17  1  0  0  0  0
 16 18  1  0  0  0  0
 16 19  1  0  0  0  0
 19 20  1  0  0  0  0
 19 21  1  0  0  0  0
 21 22  1  0  0  0  0
 21 23  1  0  0  0  0
 21 24  1  0  0  0  0
 19 25  1  0  0  0  0
 25 26  1  0  0  0  0
 25 27  1  0  0  0  0
 25 28  1  0  0  0  0
M  END
> <ChemID>
100237

> <source_casrn>
108-83-8

> <CAS>
108-83-8

> <SMILES>
CC(C)CC(=O)CC(C)C

> <NAME>
2,6-DIMETHYL-4-HEPTANONE

> <preferred_name>
Diisobutyl ketone

> <iupac>
2,6-dimethylheptan-4-one

> <MPID>
98794

> <dsstox_substance_id>
DTXSID4025080

> <Canonical_QSARr>
CC(C)CC(=O)CC(C)C

> <InChI_Code_QSARr>
InChI=1S/C9H18O/c1-7(2)5-9(10)6-8(3)4/h7-8H,5-6H2,1-4H3

> <InChI Key_QSARr>
PTTPXKJBFFKCEK-UHFFFAOYSA-N

> <OH>
2.6E-11

> <OH Temperature>
25.0

> <OH Data Type>
EXP

> <OH Reference>
ATKINSON,R & AREY,J (2003)

> <LogOH>
-10.585026652029196

$$$$
100238
  -INDIGO-08031719142D

 12 12  0  0  0  0  0  0  0  0999 V2000
   -0.0000   -0.0000    0.0000 C   0  0  0  0  0  0  0  0  0  0  0  0
    0.8000   -1.3857    0.0000 C   0  0  0  0  0  0  0  0  0  0  0  0
    2.4000   -1.3857    0.0000 H   0  0  0  0  0  0  0  0  0  0  0  0
   -0.0000   -2.7713    0.0000 C   0  0  0  0  0  0  0  0  0  0  0  0
    0.8000   -4.1569    0.0000 H   0  0  0  0  0  0  0  0  0  0  0  0
   -1.6000   -2.7713    0.0000 C   0  0  0  0  0  0  0  0  0  0  0  0
   -2.4000   -4.1569    0.0000 H   0  0  0  0  0  0  0  0  0  0  0  0
   -2.4000   -1.3856    0.0000 C   0  0  0  0  0  0  0  0  0  0  0  0
   -4.0000   -1.3856    0.0000 H   0  0  0  0  0  0  0  0  0  0  0  0
   -1.6000   -0.0000    0.0000 C   0  0  0  0  0  0  0  0  0  0  0  0
   -2.4000    1.3856    0.0000 H   0  0  0  0  0  0  0  0  0  0  0  0
    0.8000    1.3856    0.0000 Br  0  0  0  0  0  0  0  0  0  0  0  0
  1  2  1  0  0  0  0
  2  3  1  0  0  0  0
  2  4  2  0  0  0  0
  4  5  1  0  0  0  0
  4  6  1  0  0  0  0
  6  7  1  0  0  0  0
  6  8  2  0  0  0  0
  8  9  1  0  0  0  0
  8 10  1  0  0  0  0
 10  1  2  0  0  0  0
 10 11  1  0  0  0  0
  1 12  1  0  0  0  0
M  END
> <ChemID>
100238

> <source_casrn>
108-86-1

> <CAS>
108-86-1

> <SMILES>
Brc1ccccc1

> <NAME>
BROMOBENZENE

> <preferred_name>
Bromobenzene

> <iupac>
bromobenzene

> <MPID>
98795

> <dsstox_substance_id>
DTXSID5024637

> <Canonical_QSARr>
Brc1ccccc1

> <InChI_Code_QSARr>
InChI=1S/C6H5Br/c7-6-4-2-1-3-5-6/h1-5H

> <InChI Key_QSARr>
QARVLSVVCXYDNA-UHFFFAOYSA-N

> <OH>
7.7E-13

> <OH Temperature>
25.0

> <OH Data Type>
EXP

> <OH Reference>
ATKINSON,R (1989)

> <LogOH>
-12.113509274827535

$$$$
100240
  -INDIGO-08031719142D

 15 15  0  0  0  0  0  0  0  0999 V2000
    1.6000   -0.0000    0.0000 C   0  0  0  0  0  0  0  0  0  0  0  0
    3.2000   -0.0000    0.0000 H   0  0  0  0  0  0  0  0  0  0  0  0
    2.4001   -1.3856    0.0000 H   0  0  0  0  0  0  0  0  0  0  0  0
    2.4001    1.3856    0.0000 H   0  0  0  0  0  0  0  0  0  0  0  0
    0.0000   -0.0000    0.0000 C   0  0  0  0  0  0  0  0  0  0  0  0
   -0.7999    1.3856    0.0000 C   0  0  0  0  0  0  0  0  0  0  0  0
    0.0000    2.7713    0.0000 H   0  0  0  0  0  0  0  0  0  0  0  0
   -2.4001    1.3856    0.0000 C   0  0  0  0  0  0  0  0  0  0  0  0
   -3.2000    2.7713    0.0000 H   0  0  0  0  0  0  0  0  0  0  0  0
   -3.2000   -0.0000    0.0000 C   0  0  0  0  0  0  0  0  0  0  0  0
   -4.8000   -0.0000    0.0000 H   0  0  0  0  0  0  0  0  0  0  0  0
   -2.4001   -1.3856    0.0000 C   0  0  0  0  0  0  0  0  0  0  0  0
   -3.2000   -2.7713    0.0000 H   0  0  0  0  0  0  0  0  0  0  0  0
   -0.8001   -1.3856    0.0000 C   0  0  0  0  0  0  0  0  0  0  0  0
    0.0000   -2.7713    0.0000 H   0  0  0  0  0  0  0  0  0  0  0  0
  1  2  1  0  0  0  0
  1  3  1  0  0  0  0
  1  4  1  0  0  0  0
  1  5  1  0  0  0  0
  5  6  1  0  0  0  0
  6  7  1  0  0  0  0
  6  8  2  0  0  0  0
  8  9  1  0  0  0  0
  8 10  1  0  0  0  0
 10 11  1  0  0  0  0
 10 12  2  0  0  0  0
 12 13  1  0  0  0  0
 12 14  1  0  0  0  0
 14  5  2  0  0  0  0
 14 15  1  0  0  0  0
M  END
> <ChemID>
100240

> <source_casrn>
108-88-3

> <CAS>
108-88-3

> <SMILES>
Cc1ccccc1

> <NAME>
TOLUENE

> <preferred_name>
Toluene

> <iupac>
methylbenzene

> <MPID>
98797

> <dsstox_substance_id>
DTXSID7021360

> <Canonical_QSARr>
Cc1ccccc1

> <InChI_Code_QSARr>
InChI=1S/C7H8/c1-7-5-3-2-4-6-7/h2-6H,1H3

> <InChI Key_QSARr>
YXFVVABEGXRONW-UHFFFAOYSA-N

> <OH>
5.960000000000001E-12

> <OH Temperature>
25.0

> <OH Data Type>
EXP

> <OH Reference>
ATKINSON,R (1989)

> <LogOH>
-11.224753740259766

$$$$
100241
  -INDIGO-08031719142D

 12 12  0  0  0  0  0  0  0  0999 V2000
    0.8000    1.3856    0.0000 Cl  0  0  0  0  0  0  0  0  0  0  0  0
   -0.0000   -0.0000    0.0000 C   0  0  0  0  0  0  0  0  0  0  0  0
    0.8000   -1.3857    0.0000 C   0  0  0  0  0  0  0  0  0  0  0  0
    2.4000   -1.3857    0.0000 H   0  0  0  0  0  0  0  0  0  0  0  0
   -0.0000   -2.7713    0.0000 C   0  0  0  0  0  0  0  0  0  0  0  0
    0.8000   -4.1569    0.0000 H   0  0  0  0  0  0  0  0  0  0  0  0
   -1.6000   -2.7713    0.0000 C   0  0  0  0  0  0  0  0  0  0  0  0
   -2.4000   -4.1569    0.0000 H   0  0  0  0  0  0  0  0  0  0  0  0
   -2.4000   -1.3856    0.0000 C   0  0  0  0  0  0  0  0  0  0  0  0
   -4.0000   -1.3856    0.0000 H   0  0  0  0  0  0  0  0  0  0  0  0
   -1.6000   -0.0000    0.0000 C   0  0  0  0  0  0  0  0  0  0  0  0
   -2.4000    1.3856    0.0000 H   0  0  0  0  0  0  0  0  0  0  0  0
  1  2  1  0  0  0  0
  2  3  1  0  0  0  0
  3  4  1  0  0  0  0
  3  5  2  0  0  0  0
  5  6  1  0  0  0  0
  5  7  1  0  0  0  0
  7  8  1  0  0  0  0
  7  9  2  0  0  0  0
  9 10  1  0  0  0  0
  9 11  1  0  0  0  0
 11  2  2  0  0  0  0
 11 12  1  0  0  0  0
M  END
> <ChemID>
100241

> <source_casrn>
108-90-7

> <CAS>
108-90-7

> <SMILES>
Clc1ccccc1

> <NAME>
CHLOROBENZENE

> <preferred_name>
Chlorobenzene

> <iupac>
chlorobenzene

> <MPID>
98798

> <dsstox_substance_id>
DTXSID4020298

> <Canonical_QSARr>
Clc1ccccc1

> <InChI_Code_QSARr>
InChI=1S/C6H5Cl/c7-6-4-2-1-3-5-6/h1-5H

> <InChI Key_QSARr>
MVPPADPHJFYWMZ-UHFFFAOYSA-N

> <OH>
7.7E-13

> <OH Temperature>
25.0

> <OH Data Type>
EXP

> <OH Reference>
ATKINSON,R (1989)

> <LogOH>
-12.113509274827535

$$$$
100242
  -INDIGO-08031719142D

 17 17  0  0  0  0  0  0  0  0999 V2000
   -4.1569    2.4000    0.0000 O   0  0  0  0  0  0  0  0  0  0  0  0
   -2.7713    1.6000    0.0000 C   0  0  0  0  0  0  0  0  0  0  0  0
   -1.3856    2.4000    0.0000 C   0  0  0  0  0  0  0  0  0  0  0  0
   -2.4141    3.6257    0.0000 H   0  0  0  0  0  0  0  0  0  0  0  0
   -0.3571    3.6257    0.0000 H   0  0  0  0  0  0  0  0  0  0  0  0
    0.0000    1.6000    0.0000 C   0  0  0  0  0  0  0  0  0  0  0  0
    0.5472    3.1035    0.0000 H   0  0  0  0  0  0  0  0  0  0  0  0
    1.5757    1.3222    0.0000 H   0  0  0  0  0  0  0  0  0  0  0  0
    0.0000   -0.0000    0.0000 C   0  0  0  0  0  0  0  0  0  0  0  0
    1.5757    0.2778    0.0000 H   0  0  0  0  0  0  0  0  0  0  0  0
    0.5472   -1.5035    0.0000 H   0  0  0  0  0  0  0  0  0  0  0  0
   -1.3856   -0.8000    0.0000 C   0  0  0  0  0  0  0  0  0  0  0  0
   -0.3571   -2.0257    0.0000 H   0  0  0  0  0  0  0  0  0  0  0  0
   -2.4141   -2.0257    0.0000 H   0  0  0  0  0  0  0  0  0  0  0  0
   -2.7713   -0.0000    0.0000 C   0  0  0  0  0  0  0  0  0  0  0  0
   -3.3185   -1.5035    0.0000 H   0  0  0  0  0  0  0  0  0  0  0  0
   -4.3470    0.2778    0.0000 H   0  0  0  0  0  0  0  0  0  0  0  0
  1  2  2  0  0  0  0
  2  3  1  0  0  0  0
  3  4  1  0  0  0  0
  3  5  1  0  0  0  0
  3  6  1  0  0  0  0
  6  7  1  0  0  0  0
  6  8  1  0  0  0  0
  6  9  1  0  0  0  0
  9 10  1  0  0  0  0
  9 11  1  0  0  0  0
  9 12  1  0  0  0  0
 12 13  1  0  0  0  0
 12 14  1  0  0  0  0
 12 15  1  0  0  0  0
 15  2  1  0  0  0  0
 15 16  1  0  0  0  0
 15 17  1  0  0  0  0
M  END
> <ChemID>
100242

> <source_casrn>
108-94-1

> <CAS>
108-94-1

> <SMILES>
O=C1CCCCC1

> <NAME>
CYCLOHEXANONE

> <preferred_name>
Cyclohexanone

> <iupac>
cyclohexanone

> <MPID>
98799

> <dsstox_substance_id>
DTXSID6020359

> <Canonical_QSARr>
O=C1CCCCC1

> <InChI_Code_QSARr>
InChI=1S/C6H10O/c7-6-4-2-1-3-5-6/h1-5H2

> <InChI Key_QSARr>
JHIVVAPYMSGYDF-UHFFFAOYSA-N

> <OH>
6.390000000000002E-12

> <OH Temperature>
25.0

> <OH Data Type>
EXP

> <OH Reference>
ATKINSON,R (1989)

> <LogOH>
-11.194499141841597

$$$$
100244
  -INDIGO-08031719142D

 13 13  0  0  0  0  0  0  0  0999 V2000
   -0.0000   -0.0000    0.0000 C   0  0  0  0  0  0  0  0  0  0  0  0
    0.8000   -1.3857    0.0000 C   0  0  0  0  0  0  0  0  0  0  0  0
    2.4000   -1.3857    0.0000 H   0  0  0  0  0  0  0  0  0  0  0  0
   -0.0000   -2.7713    0.0000 C   0  0  0  0  0  0  0  0  0  0  0  0
    0.8000   -4.1569    0.0000 H   0  0  0  0  0  0  0  0  0  0  0  0
   -1.6000   -2.7713    0.0000 C   0  0  0  0  0  0  0  0  0  0  0  0
   -2.4000   -4.1569    0.0000 H   0  0  0  0  0  0  0  0  0  0  0  0
   -2.4000   -1.3856    0.0000 C   0  0  0  0  0  0  0  0  0  0  0  0
   -4.0000   -1.3856    0.0000 H   0  0  0  0  0  0  0  0  0  0  0  0
   -1.6000   -0.0000    0.0000 C   0  0  0  0  0  0  0  0  0  0  0  0
   -2.4000    1.3856    0.0000 H   0  0  0  0  0  0  0  0  0  0  0  0
    0.8000    1.3856    0.0000 S   0  0  0  0  0  0  0  0  0  0  0  0
    2.4000    1.3856    0.0000 H   0  0  0  0  0  0  0  0  0  0  0  0
  1  2  1  0  0  0  0
  2  3  1  0  0  0  0
  2  4  2  0  0  0  0
  4  5  1  0  0  0  0
  4  6  1  0  0  0  0
  6  7  1  0  0  0  0
  6  8  2  0  0  0  0
  8  9  1  0  0  0  0
  8 10  1  0  0  0  0
 10  1  2  0  0  0  0
 10 11  1  0  0  0  0
  1 12  1  0  0  0  0
 12 13  1  0  0  0  0
M  END
> <ChemID>
100244

> <source_casrn>
108-98-5

> <CAS>
108-98-5

> <SMILES>
Sc1ccccc1

> <NAME>
THIOPHENOL

> <preferred_name>
Benzenethiol

> <iupac>
benzenethiol

> <MPID>
98801

> <dsstox_substance_id>
DTXSID7026811

> <Canonical_QSARr>
Sc1ccccc1

> <InChI_Code_QSARr>
InChI=1S/C6H6S/c7-6-4-2-1-3-5-6/h1-5,7H

> <InChI Key_QSARr>
RMVRSNDYEFQCLF-UHFFFAOYSA-N

> <OH>
1.12E-11

> <OH Temperature>
25.0

> <OH Data Type>
EXP

> <OH Reference>
ATKINSON,R (1989)

> <LogOH>
-10.950781977329818

$$$$
100245
  -INDIGO-08031719142D

 26 25  0  0  0  0  0  0  0  0999 V2000
   -4.1569    0.8000    0.0000 C   0  0  0  0  0  0  0  0  0  0  0  0
   -4.1569    2.4000    0.0000 O   0  0  0  0  0  0  0  0  0  0  0  0
   -2.7712    0.0000    0.0000 O   0  0  0  0  0  0  0  0  0  0  0  0
   -1.3856    0.8000    0.0000 C   0  0  0  0  0  0  0  0  0  0  0  0
   -1.9980    2.2782    0.0000 H   0  0  0  0  0  0  0  0  0  0  0  0
   -0.7733    2.2782    0.0000 H   0  0  0  0  0  0  0  0  0  0  0  0
    0.0001    0.0000    0.0000 C   0  0  0  0  0  0  0  0  0  0  0  0
    0.6122   -1.4782    0.0000 H   0  0  0  0  0  0  0  0  0  0  0  0
   -0.6122   -1.4782    0.0000 H   0  0  0  0  0  0  0  0  0  0  0  0
    1.3856    0.8000    0.0000 C   0  0  0  0  0  0  0  0  0  0  0  0
    0.7733    2.2782    0.0000 H   0  0  0  0  0  0  0  0  0  0  0  0
    1.9980    2.2782    0.0000 H   0  0  0  0  0  0  0  0  0  0  0  0
    2.7714    0.0000    0.0000 C   0  0  0  0  0  0  0  0  0  0  0  0
    4.1569   -0.8000    0.0000 H   0  0  0  0  0  0  0  0  0  0  0  0
    4.1569    0.8000    0.0000 H   0  0  0  0  0  0  0  0  0  0  0  0
    2.7714   -1.6000    0.0000 H   0  0  0  0  0  0  0  0  0  0  0  0
   -5.5425    0.0000    0.0000 C   0  0  0  0  0  0  0  0  0  0  0  0
   -4.9304   -1.4782    0.0000 H   0  0  0  0  0  0  0  0  0  0  0  0
   -6.1548   -1.4782    0.0000 H   0  0  0  0  0  0  0  0  0  0  0  0
   -6.9282    0.8000    0.0000 C   0  0  0  0  0  0  0  0  0  0  0  0
   -7.5405    2.2782    0.0000 H   0  0  0  0  0  0  0  0  0  0  0  0
   -6.3159    2.2782    0.0000 H   0  0  0  0  0  0  0  0  0  0  0  0
   -8.3137    0.0000    0.0000 C   0  0  0  0  0  0  0  0  0  0  0  0
   -9.6995   -0.8000    0.0000 H   0  0  0  0  0  0  0  0  0  0  0  0
   -9.6995    0.8000    0.0000 H   0  0  0  0  0  0  0  0  0  0  0  0
   -8.3137   -1.6000    0.0000 H   0  0  0  0  0  0  0  0  0  0  0  0
  1  2  2  0  0  0  0
  1  3  1  0  0  0  0
  3  4  1  0  0  0  0
  4  5  1  0  0  0  0
  4  6  1  0  0  0  0
  4  7  1  0  0  0  0
  7  8  1  0  0  0  0
  7  9  1  0  0  0  0
  7 10  1  0  0  0  0
 10 11  1  0  0  0  0
 10 12  1  0  0  0  0
 10 13  1  0  0  0  0
 13 14  1  0  0  0  0
 13 15  1  0  0  0  0
 13 16  1  0  0  0  0
  1 17  1  0  0  0  0
 17 18  1  0  0  0  0
 17 19  1  0  0  0  0
 17 20  1  0  0  0  0
 20 21  1  0  0  0  0
 20 22  1  0  0  0  0
 20 23  1  0  0  0  0
 23 24  1  0  0  0  0
 23 25  1  0  0  0  0
 23 26  1  0  0  0  0
M  END
> <ChemID>
100245

> <source_casrn>
109-21-7

> <CAS>
109-21-7

> <SMILES>
CCCC(=O)OCCCC

> <NAME>
N-BUTYLBUTYRATE

> <preferred_name>
Butyl butyrate

> <iupac>
butyl butanoate

> <MPID>
98802

> <dsstox_substance_id>
DTXSID7041702

> <Canonical_QSARr>
CCCC(=O)OCCCC

> <InChI_Code_QSARr>
InChI=1S/C8H16O2/c1-3-5-7-10-8(9)6-4-2/h3-7H2,1-2H3

> <InChI Key_QSARr>
XUPYJHCZDLZNFP-UHFFFAOYSA-N

> <OH>
1.06E-11

> <OH Temperature>
25.0

> <OH Data Type>
EXP

> <OH Reference>
ATKINSON,R (1989)

> <LogOH>
-10.974694134735218

$$$$
100246
  -INDIGO-08031719142D

 19 18  0  0  0  0  0  0  0  0999 V2000
   -4.1798    0.6700    0.0000 C   0  0  0  0  0  0  0  0  0  0  0  0
   -4.1101   -0.9285    0.0000 H   0  0  0  0  0  0  0  0  0  0  0  0
   -5.2608   -0.5097    0.0000 H   0  0  0  0  0  0  0  0  0  0  0  0
   -2.6042    0.9479    0.0000 C   0  0  0  0  0  0  0  0  0  0  0  0
   -2.6739    2.5463    0.0000 H   0  0  0  0  0  0  0  0  0  0  0  0
   -1.3348    1.9219    0.0000 H   0  0  0  0  0  0  0  0  0  0  0  0
   -1.5758   -0.2778    0.0000 O   0  0  0  0  0  0  0  0  0  0  0  0
    0.0000   -0.0000    0.0000 C   0  0  0  0  0  0  0  0  0  0  0  0
    1.5999   -0.0000    0.0000 H   0  0  0  0  0  0  0  0  0  0  0  0
    0.5472    1.5035    0.0000 C   0  0  0  0  0  0  0  0  0  0  0  0
    1.0945    3.0070    0.0000 H   0  0  0  0  0  0  0  0  0  0  0  0
   -0.4813    2.7292    0.0000 H   0  0  0  0  0  0  0  0  0  0  0  0
    2.1229    1.7813    0.0000 H   0  0  0  0  0  0  0  0  0  0  0  0
    0.0000   -1.6000    0.0000 C   0  0  0  0  0  0  0  0  0  0  0  0
    0.0000   -3.2000    0.0000 H   0  0  0  0  0  0  0  0  0  0  0  0
    1.3856   -2.4000    0.0000 H   0  0  0  0  0  0  0  0  0  0  0  0
   -1.3856   -2.4000    0.0000 H   0  0  0  0  0  0  0  0  0  0  0  0
   -5.2082    1.8957    0.0000 O   0  0  0  0  0  0  0  0  0  0  0  0
   -6.7840    1.6179    0.0000 H   0  0  0  0  0  0  0  0  0  0  0  0
  1  2  1  0  0  0  0
  1  3  1  0  0  0  0
  1  4  1  0  0  0  0
  4  5  1  0  0  0  0
  4  6  1  0  0  0  0
  4  7  1  0  0  0  0
  7  8  1  0  0  0  0
  8  9  1  0  0  0  0
  8 10  1  0  0  0  0
 10 11  1  0  0  0  0
 10 12  1  0  0  0  0
 10 13  1  0  0  0  0
  8 14  1  0  0  0  0
 14 15  1  0  0  0  0
 14 16  1  0  0  0  0
 14 17  1  0  0  0  0
  1 18  1  0  0  0  0
 18 19  1  0  0  0  0
M  END
> <ChemID>
100246

> <source_casrn>
109-59-1

> <CAS>
109-59-1

> <SMILES>
CC(C)OCCO

> <NAME>
2-Isopropoxyethanol

> <preferred_name>
2-Isopropoxyethanol

> <iupac>
C5H12O2

> <MPID>
98803

> <dsstox_substance_id>
DTXSID4047466

> <Canonical_QSARr>
CC(C)OCCO

> <InChI_Code_QSARr>
InChI=1S/C5H12O2/c1-5(2)7-4-3-6/h5-6H,3-4H2,1-2H3

> <InChI Key_QSARr>
HCGFUIQPSOCUHI-UHFFFAOYSA-N

> <OH>
2.060000000000001E-11

> <OH Temperature>
25.0

> <OH Data Type>
EXP

> <OH Reference>
PORTER,E ET AL. (1997)

> <LogOH>
-10.68613277963084

$$$$
100248
  -INDIGO-08031719142D

 14 13  0  0  0  0  0  0  0  0999 V2000
    1.3856   -2.4000    0.0000 Br  0  0  0  0  0  0  0  0  0  0  0  0
    1.3856   -0.8000    0.0000 C   0  0  0  0  0  0  0  0  0  0  0  0
    2.7713   -1.6000    0.0000 H   0  0  0  0  0  0  0  0  0  0  0  0
    2.7713    0.0000    0.0000 H   0  0  0  0  0  0  0  0  0  0  0  0
    0.0000    0.0000    0.0000 C   0  0  0  0  0  0  0  0  0  0  0  0
    0.6123    1.4782    0.0000 H   0  0  0  0  0  0  0  0  0  0  0  0
   -0.6123    1.4782    0.0000 H   0  0  0  0  0  0  0  0  0  0  0  0
   -1.3856   -0.8000    0.0000 C   0  0  0  0  0  0  0  0  0  0  0  0
   -1.9980   -2.2782    0.0000 H   0  0  0  0  0  0  0  0  0  0  0  0
   -0.7733   -2.2782    0.0000 H   0  0  0  0  0  0  0  0  0  0  0  0
   -2.7713    0.0000    0.0000 C   0  0  0  0  0  0  0  0  0  0  0  0
   -4.1569    0.8000    0.0000 H   0  0  0  0  0  0  0  0  0  0  0  0
   -4.1569   -0.8000    0.0000 H   0  0  0  0  0  0  0  0  0  0  0  0
   -2.7713    1.6000    0.0000 H   0  0  0  0  0  0  0  0  0  0  0  0
  1  2  1  0  0  0  0
  2  3  1  0  0  0  0
  2  4  1  0  0  0  0
  2  5  1  0  0  0  0
  5  6  1  0  0  0  0
  5  7  1  0  0  0  0
  5  8  1  0  0  0  0
  8  9  1  0  0  0  0
  8 10  1  0  0  0  0
  8 11  1  0  0  0  0
 11 12  1  0  0  0  0
 11 13  1  0  0  0  0
 11 14  1  0  0  0  0
M  END
> <ChemID>
100248

> <source_casrn>
109-65-9

> <CAS>
109-65-9

> <SMILES>
CCCCBr

> <NAME>
1-BROMOBUTANE

> <preferred_name>
1-Bromobutane

> <iupac>
1-bromobutane

> <MPID>
98805

> <dsstox_substance_id>
DTXSID6021903

> <Canonical_QSARr>
CCCCBr

> <InChI_Code_QSARr>
InChI=1S/C4H9Br/c1-2-3-4-5/h2-4H2,1H3

> <InChI Key_QSARr>
MPPPKRYCTPRNTB-UHFFFAOYSA-N

> <OH>
2.500000000000001E-12

> <OH Temperature>
25.0

> <OH Data Type>
EXP

> <OH Reference>
TOSATO,ML ET AL. (1991)

> <LogOH>
-11.602059991327964

$$$$
100249
  -INDIGO-08031719142D

 17 16  0  0  0  0  0  0  0  0999 V2000
   -1.3856    0.8000    0.0000 C   0  0  0  0  0  0  0  0  0  0  0  0
   -0.7734    2.2782    0.0000 H   0  0  0  0  0  0  0  0  0  0  0  0
   -1.9979    2.2782    0.0000 H   0  0  0  0  0  0  0  0  0  0  0  0
    0.0001   -0.0000    0.0000 C   0  0  0  0  0  0  0  0  0  0  0  0
   -0.6123   -1.4782    0.0000 H   0  0  0  0  0  0  0  0  0  0  0  0
    0.6123   -1.4782    0.0000 H   0  0  0  0  0  0  0  0  0  0  0  0
    1.3856    0.8000    0.0000 C   0  0  0  0  0  0  0  0  0  0  0  0
    1.9979    2.2782    0.0000 H   0  0  0  0  0  0  0  0  0  0  0  0
    0.7734    2.2782    0.0000 H   0  0  0  0  0  0  0  0  0  0  0  0
    2.7713   -0.0000    0.0000 C   0  0  0  0  0  0  0  0  0  0  0  0
    4.1569   -0.8000    0.0000 H   0  0  0  0  0  0  0  0  0  0  0  0
    4.1569    0.8000    0.0000 H   0  0  0  0  0  0  0  0  0  0  0  0
    2.7713   -1.6000    0.0000 H   0  0  0  0  0  0  0  0  0  0  0  0
   -2.7712   -0.0000    0.0000 C   0  0  0  0  0  0  0  0  0  0  0  0
   -4.1569   -0.8000    0.0000 H   0  0  0  0  0  0  0  0  0  0  0  0
   -4.1569    0.8000    0.0000 H   0  0  0  0  0  0  0  0  0  0  0  0
   -2.7713   -1.6000    0.0000 H   0  0  0  0  0  0  0  0  0  0  0  0
  1  2  1  0  0  0  0
  1  3  1  0  0  0  0
  1  4  1  0  0  0  0
  4  5  1  0  0  0  0
  4  6  1  0  0  0  0
  4  7  1  0  0  0  0
  7  8  1  0  0  0  0
  7  9  1  0  0  0  0
  7 10  1  0  0  0  0
 10 11  1  0  0  0  0
 10 12  1  0  0  0  0
 10 13  1  0  0  0  0
  1 14  1  0  0  0  0
 14 15  1  0  0  0  0
 14 16  1  0  0  0  0
 14 17  1  0  0  0  0
M  END
> <ChemID>
100249

> <source_casrn>
109-66-0

> <CAS>
109-66-0

> <SMILES>
CCCCC

> <NAME>
N-PENTANE

> <preferred_name>
Pentane

> <iupac>
C5H12

> <MPID>
98806

> <dsstox_substance_id>
DTXSID2025846

> <Canonical_QSARr>
CCCCC

> <InChI_Code_QSARr>
InChI=1S/C5H12/c1-3-5-4-2/h3-5H2,1-2H3

> <InChI Key_QSARr>
OFBQJSOFQDEBGM-UHFFFAOYSA-N

> <OH>
3.940000000000001E-12

> <OH Temperature>
25.0

> <OH Data Type>
EXP

> <OH Reference>
ATKINSON,R (1989)

> <LogOH>
-11.404503778174423

$$$$
100250
  -INDIGO-08031719142D

 15 14  0  0  0  0  0  0  0  0999 V2000
    2.7713    0.0000    0.0000 C   0  0  0  0  0  0  0  0  0  0  0  0
    2.7713   -1.6000    0.0000 H   0  0  0  0  0  0  0  0  0  0  0  0
    4.1569    0.8000    0.0000 C   0  0  0  0  0  0  0  0  0  0  0  0
    5.5426    0.0000    0.0000 H   0  0  0  0  0  0  0  0  0  0  0  0
    4.1569    2.4000    0.0000 H   0  0  0  0  0  0  0  0  0  0  0  0
    1.3857    0.8000    0.0000 C   0  0  0  0  0  0  0  0  0  0  0  0
    0.7733    2.2782    0.0000 H   0  0  0  0  0  0  0  0  0  0  0  0
    1.9979    2.2782    0.0000 H   0  0  0  0  0  0  0  0  0  0  0  0
    0.0000    0.0000    0.0000 C   0  0  0  0  0  0  0  0  0  0  0  0
    0.6122   -1.4782    0.0000 H   0  0  0  0  0  0  0  0  0  0  0  0
   -0.6122   -1.4782    0.0000 H   0  0  0  0  0  0  0  0  0  0  0  0
   -1.3856    0.8000    0.0000 C   0  0  0  0  0  0  0  0  0  0  0  0
   -2.7713    1.6000    0.0000 H   0  0  0  0  0  0  0  0  0  0  0  0
   -2.7713    0.0000    0.0000 H   0  0  0  0  0  0  0  0  0  0  0  0
   -1.3856    2.4000    0.0000 H   0  0  0  0  0  0  0  0  0  0  0  0
  1  2  1  0  0  0  0
  1  3  2  0  0  0  0
  3  4  1  0  0  0  0
  3  5  1  0  0  0  0
  1  6  1  0  0  0  0
  6  7  1  0  0  0  0
  6  8  1  0  0  0  0
  6  9  1  0  0  0  0
  9 10  1  0  0  0  0
  9 11  1  0  0  0  0
  9 12  1  0  0  0  0
 12 13  1  0  0  0  0
 12 14  1  0  0  0  0
 12 15  1  0  0  0  0
M  END
> <ChemID>
100250

> <source_casrn>
109-67-1

> <CAS>
109-67-1

> <SMILES>
CCCC=C

> <NAME>
1-PENTENE

> <preferred_name>
1-Pentene

> <iupac>
pent-1-ene

> <MPID>
98807

> <dsstox_substance_id>
DTXSID7025849

> <Canonical_QSARr>
CCCC=C

> <InChI_Code_QSARr>
InChI=1S/C5H10/c1-3-5-4-2/h3H,1,4-5H2,2H3

> <InChI Key_QSARr>
YWAKXRMUMFPDSH-UHFFFAOYSA-N

> <OH>
3.19E-11

> <OH Temperature>
25.0

> <OH Data Type>
EXP

> <OH Reference>
KWOK,ESC & ATKINSON,R (1994)

> <LogOH>
-10.49620931694284

$$$$
100252
  -INDIGO-08031719142D

 15 14  0  0  0  0  0  0  0  0999 V2000
    1.3856    0.8000    0.0000 C   0  0  0  0  0  0  0  0  0  0  0  0
    1.9979    2.2782    0.0000 H   0  0  0  0  0  0  0  0  0  0  0  0
    0.7734    2.2782    0.0000 H   0  0  0  0  0  0  0  0  0  0  0  0
    0.0001   -0.0000    0.0000 C   0  0  0  0  0  0  0  0  0  0  0  0
   -0.6123   -1.4782    0.0000 H   0  0  0  0  0  0  0  0  0  0  0  0
    0.6123   -1.4782    0.0000 H   0  0  0  0  0  0  0  0  0  0  0  0
   -1.3856    0.8000    0.0000 C   0  0  0  0  0  0  0  0  0  0  0  0
   -0.7734    2.2782    0.0000 H   0  0  0  0  0  0  0  0  0  0  0  0
   -1.9979    2.2782    0.0000 H   0  0  0  0  0  0  0  0  0  0  0  0
   -2.7712   -0.0000    0.0000 C   0  0  0  0  0  0  0  0  0  0  0  0
   -4.1569   -0.8000    0.0000 H   0  0  0  0  0  0  0  0  0  0  0  0
   -4.1569    0.8000    0.0000 H   0  0  0  0  0  0  0  0  0  0  0  0
   -2.7713   -1.6000    0.0000 H   0  0  0  0  0  0  0  0  0  0  0  0
    2.7713   -0.0000    0.0000 S   0  0  0  0  0  0  0  0  0  0  0  0
    4.1569    0.8000    0.0000 H   0  0  0  0  0  0  0  0  0  0  0  0
  1  2  1  0  0  0  0
  1  3  1  0  0  0  0
  1  4  1  0  0  0  0
  4  5  1  0  0  0  0
  4  6  1  0  0  0  0
  4  7  1  0  0  0  0
  7  8  1  0  0  0  0
  7  9  1  0  0  0  0
  7 10  1  0  0  0  0
 10 11  1  0  0  0  0
 10 12  1  0  0  0  0
 10 13  1  0  0  0  0
  1 14  1  0  0  0  0
 14 15  1  0  0  0  0
M  END
> <ChemID>
100252

> <source_casrn>
109-79-5

> <CAS>
109-79-5

> <SMILES>
CCCCS

> <NAME>
BUTANETHIOL

> <preferred_name>
1-Butanethiol

> <iupac>
butane-1-thiol

> <MPID>
98809

> <dsstox_substance_id>
DTXSID6026824

> <Canonical_QSARr>
CCCCS

> <InChI_Code_QSARr>
InChI=1S/C4H10S/c1-2-3-4-5/h5H,2-4H2,1H3

> <InChI Key_QSARr>
WQAQPCDUOCURKW-UHFFFAOYSA-N

> <OH>
5.1E-11

> <OH Temperature>
25.0

> <OH Data Type>
EXP

> <OH Reference>
ATKINSON,R (1989)

> <LogOH>
-10.292429823902053

$$$$
100253
  -INDIGO-08031719142D

 13 12  0  0  0  0  0  0  0  0999 V2000
    2.7713   -0.0000    0.0000 C   0  0  0  0  0  0  0  0  0  0  0  0
    4.1569   -0.8000    0.0000 H   0  0  0  0  0  0  0  0  0  0  0  0
    4.1569    0.8000    0.0000 H   0  0  0  0  0  0  0  0  0  0  0  0
    2.7713   -1.6000    0.0000 H   0  0  0  0  0  0  0  0  0  0  0  0
    1.3856    0.8000    0.0000 O   0  0  0  0  0  0  0  0  0  0  0  0
    0.0001   -0.0000    0.0000 C   0  0  0  0  0  0  0  0  0  0  0  0
   -0.6123   -1.4782    0.0000 H   0  0  0  0  0  0  0  0  0  0  0  0
    0.6123   -1.4782    0.0000 H   0  0  0  0  0  0  0  0  0  0  0  0
   -1.3856    0.8000    0.0000 C   0  0  0  0  0  0  0  0  0  0  0  0
   -0.7734    2.2782    0.0000 H   0  0  0  0  0  0  0  0  0  0  0  0
   -1.9979    2.2782    0.0000 H   0  0  0  0  0  0  0  0  0  0  0  0
   -2.7713   -0.0000    0.0000 O   0  0  0  0  0  0  0  0  0  0  0  0
   -4.1569    0.8000    0.0000 H   0  0  0  0  0  0  0  0  0  0  0  0
  1  2  1  0  0  0  0
  1  3  1  0  0  0  0
  1  4  1  0  0  0  0
  1  5  1  0  0  0  0
  5  6  1  0  0  0  0
  6  7  1  0  0  0  0
  6  8  1  0  0  0  0
  6  9  1  0  0  0  0
  9 10  1  0  0  0  0
  9 11  1  0  0  0  0
  9 12  1  0  0  0  0
 12 13  1  0  0  0  0
M  END
> <ChemID>
100253

> <source_casrn>
109-86-4

> <CAS>
109-86-4

> <SMILES>
COCCO

> <NAME>
2-METHOXYETHANOL

> <preferred_name>
2-Methoxyethanol

> <iupac>
2-methoxyethanol

> <MPID>
98810

> <dsstox_substance_id>
DTXSID5024182

> <Canonical_QSARr>
COCCO

> <InChI_Code_QSARr>
InChI=1S/C3H8O2/c1-5-3-2-4/h4H,2-3H2,1H3

> <InChI Key_QSARr>
XNWFRZJHXBZDAG-UHFFFAOYSA-N

> <OH>
1.25E-11

> <OH Temperature>
25.0

> <OH Data Type>
EXP

> <OH Reference>
ATKINSON,R (1989)

> <LogOH>
-10.903089986991946

$$$$
100256
  -INDIGO-08031719142D

 11 10  0  0  0  0  0  0  0  0999 V2000
    2.7713    0.0000    0.0000 C   0  0  0  0  0  0  0  0  0  0  0  0
    4.1569    0.8000    0.0000 H   0  0  0  0  0  0  0  0  0  0  0  0
    2.7713   -1.6000    0.0000 O   0  0  0  0  0  0  0  0  0  0  0  0
    1.3856    0.8000    0.0000 O   0  0  0  0  0  0  0  0  0  0  0  0
    0.0000    0.0000    0.0000 C   0  0  0  0  0  0  0  0  0  0  0  0
   -0.6123   -1.4782    0.0000 H   0  0  0  0  0  0  0  0  0  0  0  0
    0.6123   -1.4782    0.0000 H   0  0  0  0  0  0  0  0  0  0  0  0
   -1.3856    0.8000    0.0000 C   0  0  0  0  0  0  0  0  0  0  0  0
   -2.7713    1.6000    0.0000 H   0  0  0  0  0  0  0  0  0  0  0  0
   -2.7713    0.0000    0.0000 H   0  0  0  0  0  0  0  0  0  0  0  0
   -1.3856    2.4000    0.0000 H   0  0  0  0  0  0  0  0  0  0  0  0
  1  2  1  0  0  0  0
  1  3  2  0  0  0  0
  1  4  1  0  0  0  0
  4  5  1  0  0  0  0
  5  6  1  0  0  0  0
  5  7  1  0  0  0  0
  5  8  1  0  0  0  0
  8  9  1  0  0  0  0
  8 10  1  0  0  0  0
  8 11  1  0  0  0  0
M  END
> <ChemID>
100256

> <source_casrn>
109-94-4

> <CAS>
109-94-4

> <SMILES>
CCOC=O

> <NAME>
ETHYL FORMATE

> <preferred_name>
Ethyl formate

> <iupac>
ethyl formate

> <MPID>
98812

> <dsstox_substance_id>
DTXSID6040117

> <Canonical_QSARr>
CCOC=O

> <InChI_Code_QSARr>
InChI=1S/C3H6O2/c1-2-5-3-4/h3H,2H2,1H3

> <InChI Key_QSARr>
WBJINCZRORDGAQ-UHFFFAOYSA-N

> <OH>
1.02E-12

> <OH Temperature>
25.0

> <OH Data Type>
EXP

> <OH Reference>
ATKINSON,R (1989)

> <LogOH>
-11.991399828238094

$$$$
100257
  -INDIGO-08031719142D

 10  9  0  0  0  0  0  0  0  0999 V2000
    1.3856    0.8000    0.0000 C   0  0  0  0  0  0  0  0  0  0  0  0
    2.7713    1.6000    0.0000 H   0  0  0  0  0  0  0  0  0  0  0  0
    2.7713    0.0000    0.0000 H   0  0  0  0  0  0  0  0  0  0  0  0
    1.3856    2.4000    0.0000 H   0  0  0  0  0  0  0  0  0  0  0  0
    0.0000    0.0000    0.0000 C   0  0  0  0  0  0  0  0  0  0  0  0
    0.6123   -1.4782    0.0000 H   0  0  0  0  0  0  0  0  0  0  0  0
   -0.6123   -1.4782    0.0000 H   0  0  0  0  0  0  0  0  0  0  0  0
   -1.3856    0.8000    0.0000 O   0  0  0  0  0  0  0  0  0  0  0  0
   -2.7713    0.0000    0.0000 N   0  0  0  0  0  0  0  0  0  0  0  0
   -4.1569    0.8000    0.0000 O   0  0  0  0  0  0  0  0  0  0  0  0
  1  2  1  0  0  0  0
  1  3  1  0  0  0  0
  1  4  1  0  0  0  0
  1  5  1  0  0  0  0
  5  6  1  0  0  0  0
  5  7  1  0  0  0  0
  5  8  1  0  0  0  0
  8  9  1  0  0  0  0
  9 10  2  0  0  0  0
M  END
> <ChemID>
100257

> <source_casrn>
109-95-5

> <CAS>
109-95-5

> <SMILES>
CCON=O

> <NAME>
ETHYLNITRITE

> <preferred_name>
Ethyl nitrite

> <iupac>
ethyl nitrite

> <MPID>
98813

> <dsstox_substance_id>
DTXSID9046574

> <Canonical_QSARr>
CCON=O

> <InChI_Code_QSARr>
InChI=1S/C2H5NO2/c1-2-5-3-4/h2H2,1H3

> <InChI Key_QSARr>
QQZWEECEMNQSTG-UHFFFAOYSA-N

> <OH>
7.0E-13

> <OH Temperature>
25.0

> <OH Data Type>
EXP

> <OH Reference>
ATKINSON,R (1994)

> <LogOH>
-12.15490195998575

$$$$
100259
  -INDIGO-08031719142D

 13 13  0  0  0  0  0  0  0  0999 V2000
    1.0530    2.3650    0.0000 O   0  0  0  0  0  0  0  0  0  0  0  0
    2.2420    1.2944    0.0000 C   0  0  0  0  0  0  0  0  0  0  0  0
    3.1825    2.5888    0.0000 H   0  0  0  0  0  0  0  0  0  0  0  0
    3.6277    0.4944    0.0000 H   0  0  0  0  0  0  0  0  0  0  0  0
    1.5912   -0.1672    0.0000 C   0  0  0  0  0  0  0  0  0  0  0  0
    3.1130   -0.6617    0.0000 H   0  0  0  0  0  0  0  0  0  0  0  0
    1.2586   -1.7323    0.0000 H   0  0  0  0  0  0  0  0  0  0  0  0
    0.0000    0.0000    0.0000 C   0  0  0  0  0  0  0  0  0  0  0  0
    0.0000   -1.6000    0.0000 H   0  0  0  0  0  0  0  0  0  0  0  0
   -1.5913   -0.1672    0.0000 H   0  0  0  0  0  0  0  0  0  0  0  0
   -0.3327    1.5651    0.0000 C   0  0  0  0  0  0  0  0  0  0  0  0
   -1.8543    1.0706    0.0000 H   0  0  0  0  0  0  0  0  0  0  0  0
   -0.9835    3.0267    0.0000 H   0  0  0  0  0  0  0  0  0  0  0  0
  1  2  1  0  0  0  0
  2  3  1  0  0  0  0
  2  4  1  0  0  0  0
  2  5  1  0  0  0  0
  5  6  1  0  0  0  0
  5  7  1  0  0  0  0
  5  8  1  0  0  0  0
  8  9  1  0  0  0  0
  8 10  1  0  0  0  0
  8 11  1  0  0  0  0
 11  1  1  0  0  0  0
 11 12  1  0  0  0  0
 11 13  1  0  0  0  0
M  END
> <ChemID>
100259

> <source_casrn>
109-99-9

> <CAS>
109-99-9

> <SMILES>
C1CCCO1

> <NAME>
TETRAHYDROFURAN

> <preferred_name>
Tetrahydrofuran

> <iupac>
tetrahydrofuran

> <MPID>
98815

> <dsstox_substance_id>
DTXSID1021328

> <Canonical_QSARr>
C1CCCO1

> <InChI_Code_QSARr>
InChI=1S/C4H8O/c1-2-4-5-3-1/h1-4H2

> <InChI Key_QSARr>
WYURNTSHIVDZCO-UHFFFAOYSA-N

> <OH>
1.61E-11

> <OH Temperature>
25.0

> <OH Data Type>
EXP

> <OH Reference>
ATKINSON,R (1989)

> <LogOH>
-10.793174123968136

$$$$
100260
  -INDIGO-08031719142D

  9  9  0  0  0  0  0  0  0  0999 V2000
    0.0000   -0.0000    0.0000 C   0  0  0  0  0  0  0  0  0  0  0  0
    0.9405    1.2944    0.0000 H   0  0  0  0  0  0  0  0  0  0  0  0
    0.4944   -1.5217    0.0000 C   0  0  0  0  0  0  0  0  0  0  0  0
    2.0161   -2.0161    0.0000 H   0  0  0  0  0  0  0  0  0  0  0  0
   -0.8000   -2.4621    0.0000 O   0  0  0  0  0  0  0  0  0  0  0  0
   -2.0944   -1.5217    0.0000 C   0  0  0  0  0  0  0  0  0  0  0  0
   -3.6161   -2.0161    0.0000 H   0  0  0  0  0  0  0  0  0  0  0  0
   -1.6000   -0.0000    0.0000 C   0  0  0  0  0  0  0  0  0  0  0  0
   -2.5405    1.2944    0.0000 H   0  0  0  0  0  0  0  0  0  0  0  0
  1  2  1  0  0  0  0
  1  3  2  0  0  0  0
  3  4  1  0  0  0  0
  3  5  1  0  0  0  0
  5  6  1  0  0  0  0
  6  7  1  0  0  0  0
  6  8  2  0  0  0  0
  8  1  1  0  0  0  0
  8  9  1  0  0  0  0
M  END
> <ChemID>
100260

> <source_casrn>
110-00-9

> <CAS>
110-00-9

> <SMILES>
c1ccco1

> <NAME>
FURAN

> <preferred_name>
Furan

> <iupac>
furan

> <MPID>
98816

> <dsstox_substance_id>
DTXSID6020646

> <Canonical_QSARr>
c1ccco1

> <InChI_Code_QSARr>
InChI=1S/C4H4O/c1-2-4-5-3-1/h1-4H

> <InChI Key_QSARr>
YLQBMQCUIZJEEH-UHFFFAOYSA-N

> <OH>
4.049999999999999E-11

> <OH Temperature>
25.0

> <OH Data Type>
EXP

> <OH Reference>
ATKINSON,R (1989)

> <LogOH>
-10.39254497678535

$$$$
100261
  -INDIGO-08031719142D

 13 13  0  0  0  0  0  0  0  0999 V2000
    1.0530    2.3650    0.0000 S   0  0  0  0  0  0  0  0  0  0  0  0
    2.2420    1.2944    0.0000 C   0  0  0  0  0  0  0  0  0  0  0  0
    3.1825    2.5888    0.0000 H   0  0  0  0  0  0  0  0  0  0  0  0
    3.6277    0.4944    0.0000 H   0  0  0  0  0  0  0  0  0  0  0  0
    1.5912   -0.1672    0.0000 C   0  0  0  0  0  0  0  0  0  0  0  0
    3.1130   -0.6617    0.0000 H   0  0  0  0  0  0  0  0  0  0  0  0
    1.2586   -1.7323    0.0000 H   0  0  0  0  0  0  0  0  0  0  0  0
    0.0000    0.0000    0.0000 C   0  0  0  0  0  0  0  0  0  0  0  0
    0.0000   -1.6000    0.0000 H   0  0  0  0  0  0  0  0  0  0  0  0
   -1.5913   -0.1672    0.0000 H   0  0  0  0  0  0  0  0  0  0  0  0
   -0.3327    1.5651    0.0000 C   0  0  0  0  0  0  0  0  0  0  0  0
   -1.8543    1.0706    0.0000 H   0  0  0  0  0  0  0  0  0  0  0  0
   -0.9835    3.0267    0.0000 H   0  0  0  0  0  0  0  0  0  0  0  0
  1  2  1  0  0  0  0
  2  3  1  0  0  0  0
  2  4  1  0  0  0  0
  2  5  1  0  0  0  0
  5  6  1  0  0  0  0
  5  7  1  0  0  0  0
  5  8  1  0  0  0  0
  8  9  1  0  0  0  0
  8 10  1  0  0  0  0
  8 11  1  0  0  0  0
 11  1  1  0  0  0  0
 11 12  1  0  0  0  0
 11 13  1  0  0  0  0
M  END
> <ChemID>
100261

> <source_casrn>
110-01-0

> <CAS>
110-01-0

> <SMILES>
C1CCCS1

> <NAME>
TETRAHYDROTHIOPHENE

> <preferred_name>
Tetrahydrothiophene

> <iupac>
tetrahydrothiophene

> <MPID>
98817

> <dsstox_substance_id>
DTXSID3047760

> <Canonical_QSARr>
C1CCCS1

> <InChI_Code_QSARr>
InChI=1S/C4H8S/c1-2-4-5-3-1/h1-4H2

> <InChI Key_QSARr>
RAOIDOHSFRTOEL-UHFFFAOYSA-N

> <OH>
1.97E-11

> <OH Temperature>
25.0

> <OH Data Type>
EXP

> <OH Reference>
ATKINSON,R (1989)

> <LogOH>
-10.705533773838404

$$$$
100263
  -INDIGO-08031719142D

 22 21  0  0  0  0  0  0  0  0999 V2000
    5.4584   -0.9625    0.0000 C   0  0  0  0  0  0  0  0  0  0  0  0
    6.6840   -1.9909    0.0000 H   0  0  0  0  0  0  0  0  0  0  0  0
    6.9619   -0.4152    0.0000 H   0  0  0  0  0  0  0  0  0  0  0  0
    5.1805   -2.5381    0.0000 H   0  0  0  0  0  0  0  0  0  0  0  0
    4.2327    0.0660    0.0000 C   0  0  0  0  0  0  0  0  0  0  0  0
    4.5106    1.6417    0.0000 O   0  0  0  0  0  0  0  0  0  0  0  0
    2.7292   -0.4812    0.0000 C   0  0  0  0  0  0  0  0  0  0  0  0
    3.0754   -2.0433    0.0000 H   0  0  0  0  0  0  0  0  0  0  0  0
    1.8695   -1.8306    0.0000 H   0  0  0  0  0  0  0  0  0  0  0  0
    1.5035    0.5472    0.0000 C   0  0  0  0  0  0  0  0  0  0  0  0
    1.1572    2.1093    0.0000 H   0  0  0  0  0  0  0  0  0  0  0  0
    2.3631    1.8966    0.0000 H   0  0  0  0  0  0  0  0  0  0  0  0
    0.0001    0.0000    0.0000 C   0  0  0  0  0  0  0  0  0  0  0  0
    0.8000   -1.3856    0.0000 H   0  0  0  0  0  0  0  0  0  0  0  0
   -1.3856   -0.8000    0.0000 C   0  0  0  0  0  0  0  0  0  0  0  0
   -2.7713   -1.6000    0.0000 H   0  0  0  0  0  0  0  0  0  0  0  0
   -1.3856   -2.4000    0.0000 H   0  0  0  0  0  0  0  0  0  0  0  0
   -2.7713    0.0000    0.0000 H   0  0  0  0  0  0  0  0  0  0  0  0
   -0.8000    1.3857    0.0000 C   0  0  0  0  0  0  0  0  0  0  0  0
   -1.6001    2.7713    0.0000 H   0  0  0  0  0  0  0  0  0  0  0  0
    0.0001    2.7713    0.0000 H   0  0  0  0  0  0  0  0  0  0  0  0
   -2.4000    1.3857    0.0000 H   0  0  0  0  0  0  0  0  0  0  0  0
  1  2  1  0  0  0  0
  1  3  1  0  0  0  0
  1  4  1  0  0  0  0
  1  5  1  0  0  0  0
  5  6  2  0  0  0  0
  5  7  1  0  0  0  0
  7  8  1  0  0  0  0
  7  9  1  0  0  0  0
  7 10  1  0  0  0  0
 10 11  1  0  0  0  0
 10 12  1  0  0  0  0
 10 13  1  0  0  0  0
 13 14  1  0  0  0  0
 13 15  1  0  0  0  0
 15 16  1  0  0  0  0
 15 17  1  0  0  0  0
 15 18  1  0  0  0  0
 13 19  1  0  0  0  0
 19 20  1  0  0  0  0
 19 21  1  0  0  0  0
 19 22  1  0  0  0  0
M  END
> <ChemID>
100263

> <source_casrn>
110-12-3

> <CAS>
110-12-3

> <SMILES>
CC(C)CCC(C)=O

> <NAME>
5-METHYL-2-HEXANONE

> <preferred_name>
5-Methyl-2-hexanone

> <iupac>
5-methylhexan-2-one

> <MPID>
98819

> <dsstox_substance_id>
DTXSID5021914

> <Canonical_QSARr>
CC(C)CCC(C)=O

> <InChI_Code_QSARr>
InChI=1S/C7H14O/c1-6(2)4-5-7(3)8/h6H,4-5H2,1-3H3

> <InChI Key_QSARr>
FFWSICBKRCICMR-UHFFFAOYSA-N

> <OH>
1.03E-11

> <OH Temperature>
25.0

> <OH Data Type>
EXP

> <OH Reference>
LECALVE,S ET AL. (1998)

> <LogOH>
-10.987162775294845

$$$$
100264
  -INDIGO-08031719142D

 18 17  0  0  0  0  0  0  0  0999 V2000
    2.7713    0.0000    0.0000 C   0  0  0  0  0  0  0  0  0  0  0  0
    4.1569    0.8000    0.0000 H   0  0  0  0  0  0  0  0  0  0  0  0
    4.1569   -0.8000    0.0000 H   0  0  0  0  0  0  0  0  0  0  0  0
    2.7713    1.6000    0.0000 H   0  0  0  0  0  0  0  0  0  0  0  0
    1.3857   -0.8000    0.0000 C   0  0  0  0  0  0  0  0  0  0  0  0
    0.0001    0.0000    0.0000 C   0  0  0  0  0  0  0  0  0  0  0  0
    0.6124    1.4782    0.0000 H   0  0  0  0  0  0  0  0  0  0  0  0
   -0.6122    1.4782    0.0000 H   0  0  0  0  0  0  0  0  0  0  0  0
   -1.3857   -0.8000    0.0000 C   0  0  0  0  0  0  0  0  0  0  0  0
   -1.9980   -2.2782    0.0000 H   0  0  0  0  0  0  0  0  0  0  0  0
   -0.7734   -2.2782    0.0000 H   0  0  0  0  0  0  0  0  0  0  0  0
   -2.7713    0.0000    0.0000 C   0  0  0  0  0  0  0  0  0  0  0  0
   -4.1569   -0.8000    0.0000 C   0  0  0  0  0  0  0  0  0  0  0  0
   -5.5426   -1.6000    0.0000 H   0  0  0  0  0  0  0  0  0  0  0  0
   -5.5426    0.0000    0.0000 H   0  0  0  0  0  0  0  0  0  0  0  0
   -4.1569   -2.4000    0.0000 H   0  0  0  0  0  0  0  0  0  0  0  0
   -2.7713    1.6000    0.0000 O   0  0  0  0  0  0  0  0  0  0  0  0
    1.3857   -2.4000    0.0000 O   0  0  0  0  0  0  0  0  0  0  0  0
  1  2  1  0  0  0  0
  1  3  1  0  0  0  0
  1  4  1  0  0  0  0
  1  5  1  0  0  0  0
  5  6  1  0  0  0  0
  6  7  1  0  0  0  0
  6  8  1  0  0  0  0
  6  9  1  0  0  0  0
  9 10  1  0  0  0  0
  9 11  1  0  0  0  0
  9 12  1  0  0  0  0
 12 13  1  0  0  0  0
 13 14  1  0  0  0  0
 13 15  1  0  0  0  0
 13 16  1  0  0  0  0
 12 17  2  0  0  0  0
  5 18  2  0  0  0  0
M  END
> <ChemID>
100264

> <source_casrn>
110-13-4

> <CAS>
110-13-4

> <SMILES>
CC(=O)CCC(C)=O

> <NAME>
2,5-HEXANEDIONE

> <preferred_name>
2,5-Hexanedione

> <iupac>
hexane-2,5-dione

> <MPID>
98820

> <dsstox_substance_id>
DTXSID8030138

> <Canonical_QSARr>
CC(=O)CCC(C)=O

> <InChI_Code_QSARr>
InChI=1S/C6H10O2/c1-5(7)3-4-6(2)8/h3-4H2,1-2H3

> <InChI Key_QSARr>
OJVAMHKKJGICOG-UHFFFAOYSA-N

> <OH>
7.130000000000001E-12

> <OH Temperature>
25.0

> <OH Data Type>
EXP

> <OH Reference>
ATKINSON,R (1989)

> <LogOH>
-11.146910470148114

$$$$
100265
  -INDIGO-08031719142D

 20 19  0  0  0  0  0  0  0  0999 V2000
    4.1570   -0.8000    0.0000 C   0  0  0  0  0  0  0  0  0  0  0  0
    4.1570   -2.4000    0.0000 O   0  0  0  0  0  0  0  0  0  0  0  0
    2.7713    0.0000    0.0000 O   0  0  0  0  0  0  0  0  0  0  0  0
    1.3856   -0.8000    0.0000 C   0  0  0  0  0  0  0  0  0  0  0  0
    0.7733   -2.2782    0.0000 H   0  0  0  0  0  0  0  0  0  0  0  0
    1.9979   -2.2782    0.0000 H   0  0  0  0  0  0  0  0  0  0  0  0
   -0.0000    0.0000    0.0000 C   0  0  0  0  0  0  0  0  0  0  0  0
   -0.8000   -1.3856    0.0000 H   0  0  0  0  0  0  0  0  0  0  0  0
   -1.3857    0.8000    0.0000 C   0  0  0  0  0  0  0  0  0  0  0  0
   -2.7713    1.6000    0.0000 H   0  0  0  0  0  0  0  0  0  0  0  0
   -2.7713    0.0000    0.0000 H   0  0  0  0  0  0  0  0  0  0  0  0
   -1.3857    2.4000    0.0000 H   0  0  0  0  0  0  0  0  0  0  0  0
    0.8001    1.3856    0.0000 C   0  0  0  0  0  0  0  0  0  0  0  0
    1.6000    2.7713    0.0000 H   0  0  0  0  0  0  0  0  0  0  0  0
    2.4000    1.3856    0.0000 H   0  0  0  0  0  0  0  0  0  0  0  0
   -0.0000    2.7713    0.0000 H   0  0  0  0  0  0  0  0  0  0  0  0
    5.5426    0.0000    0.0000 C   0  0  0  0  0  0  0  0  0  0  0  0
    6.9282    0.8000    0.0000 H   0  0  0  0  0  0  0  0  0  0  0  0
    6.9282   -0.8000    0.0000 H   0  0  0  0  0  0  0  0  0  0  0  0
    5.5426    1.6000    0.0000 H   0  0  0  0  0  0  0  0  0  0  0  0
  1  2  2  0  0  0  0
  1  3  1  0  0  0  0
  3  4  1  0  0  0  0
  4  5  1  0  0  0  0
  4  6  1  0  0  0  0
  4  7  1  0  0  0  0
  7  8  1  0  0  0  0
  7  9  1  0  0  0  0
  9 10  1  0  0  0  0
  9 11  1  0  0  0  0
  9 12  1  0  0  0  0
  7 13  1  0  0  0  0
 13 14  1  0  0  0  0
 13 15  1  0  0  0  0
 13 16  1  0  0  0  0
  1 17  1  0  0  0  0
 17 18  1  0  0  0  0
 17 19  1  0  0  0  0
 17 20  1  0  0  0  0
M  END
> <ChemID>
100265

> <source_casrn>
110-19-0

> <CAS>
110-19-0

> <SMILES>
CC(C)COC(C)=O

> <NAME>
SEC-BUTYLACETATE

> <preferred_name>
Isobutyl acetate

> <iupac>
2-methylpropyl acetate

> <MPID>
98821

> <dsstox_substance_id>
DTXSID5026837

> <Canonical_QSARr>
CC(C)COC(C)=O

> <InChI_Code_QSARr>
InChI=1S/C6H12O2/c1-5(2)4-8-6(3)7/h5H,4H2,1-3H3

> <InChI Key_QSARr>
GJRQTCIYDGXPES-UHFFFAOYSA-N

> <OH>
5.5E-12

> <OH Temperature>
25.0

> <OH Data Type>
EXP

> <OH Reference>
ATKINSON,R (1989)

> <LogOH>
-11.259637310505745

$$$$
100267
  -INDIGO-08031719142D

 17 16  0  0  0  0  0  0  0  0999 V2000
    2.7713   -0.0000    0.0000 C   0  0  0  0  0  0  0  0  0  0  0  0
    4.1569   -0.8000    0.0000 H   0  0  0  0  0  0  0  0  0  0  0  0
    4.1569    0.8000    0.0000 H   0  0  0  0  0  0  0  0  0  0  0  0
    1.3856    0.8000    0.0000 C   0  0  0  0  0  0  0  0  0  0  0  0
    0.7734    2.2782    0.0000 H   0  0  0  0  0  0  0  0  0  0  0  0
    1.9979    2.2782    0.0000 H   0  0  0  0  0  0  0  0  0  0  0  0
    0.0001   -0.0000    0.0000 C   0  0  0  0  0  0  0  0  0  0  0  0
    0.6123   -1.4782    0.0000 H   0  0  0  0  0  0  0  0  0  0  0  0
   -0.6123   -1.4782    0.0000 H   0  0  0  0  0  0  0  0  0  0  0  0
   -1.3856    0.8000    0.0000 C   0  0  0  0  0  0  0  0  0  0  0  0
   -1.9979    2.2782    0.0000 H   0  0  0  0  0  0  0  0  0  0  0  0
   -0.7734    2.2782    0.0000 H   0  0  0  0  0  0  0  0  0  0  0  0
   -2.7713   -0.0000    0.0000 C   0  0  0  0  0  0  0  0  0  0  0  0
   -4.1569   -0.8000    0.0000 H   0  0  0  0  0  0  0  0  0  0  0  0
   -4.1569    0.8000    0.0000 H   0  0  0  0  0  0  0  0  0  0  0  0
   -2.7713   -1.6000    0.0000 H   0  0  0  0  0  0  0  0  0  0  0  0
    2.7713   -1.6000    0.0000 Br  0  0  0  0  0  0  0  0  0  0  0  0
  1  2  1  0  0  0  0
  1  3  1  0  0  0  0
  1  4  1  0  0  0  0
  4  5  1  0  0  0  0
  4  6  1  0  0  0  0
  4  7  1  0  0  0  0
  7  8  1  0  0  0  0
  7  9  1  0  0  0  0
  7 10  1  0  0  0  0
 10 11  1  0  0  0  0
 10 12  1  0  0  0  0
 10 13  1  0  0  0  0
 13 14  1  0  0  0  0
 13 15  1  0  0  0  0
 13 16  1  0  0  0  0
  1 17  1  0  0  0  0
M  END
> <ChemID>
100267

> <source_casrn>
110-53-2

> <CAS>
110-53-2

> <SMILES>
CCCCCBr

> <NAME>
1-BROMOPENTANE

> <preferred_name>
1-Bromopentane

> <iupac>
1-bromopentane

> <MPID>
98823

> <dsstox_substance_id>
DTXSID3049203

> <Canonical_QSARr>
CCCCCBr

> <InChI_Code_QSARr>
InChI=1S/C5H11Br/c1-2-3-4-5-6/h2-5H2,1H3

> <InChI Key_QSARr>
YZWKKMVJZFACSU-UHFFFAOYSA-N

> <OH>
3.96E-12

> <OH Temperature>
25.0

> <OH Data Type>
EXP

> <OH Reference>
DONAGHY,T ET AL. (1993)

> <LogOH>
-11.402304814074503

$$$$
100268
  -INDIGO-08031719142D

 20 19  0  0  0  0  0  0  0  0999 V2000
    2.7713    0.0000    0.0000 C   0  0  0  0  0  0  0  0  0  0  0  0
    4.1569    0.8000    0.0000 H   0  0  0  0  0  0  0  0  0  0  0  0
    4.1569   -0.8000    0.0000 H   0  0  0  0  0  0  0  0  0  0  0  0
    2.7713    1.6000    0.0000 H   0  0  0  0  0  0  0  0  0  0  0  0
    1.3857   -0.8000    0.0000 C   0  0  0  0  0  0  0  0  0  0  0  0
    0.7734   -2.2782    0.0000 H   0  0  0  0  0  0  0  0  0  0  0  0
    1.9980   -2.2782    0.0000 H   0  0  0  0  0  0  0  0  0  0  0  0
    0.0001    0.0000    0.0000 C   0  0  0  0  0  0  0  0  0  0  0  0
    0.6124    1.4782    0.0000 H   0  0  0  0  0  0  0  0  0  0  0  0
   -0.6122    1.4782    0.0000 H   0  0  0  0  0  0  0  0  0  0  0  0
   -1.3857   -0.8000    0.0000 C   0  0  0  0  0  0  0  0  0  0  0  0
   -1.9980   -2.2782    0.0000 H   0  0  0  0  0  0  0  0  0  0  0  0
   -0.7734   -2.2782    0.0000 H   0  0  0  0  0  0  0  0  0  0  0  0
   -2.7713    0.0000    0.0000 C   0  0  0  0  0  0  0  0  0  0  0  0
   -2.1590    1.4782    0.0000 H   0  0  0  0  0  0  0  0  0  0  0  0
   -3.3836    1.4782    0.0000 H   0  0  0  0  0  0  0  0  0  0  0  0
   -4.1569   -0.8000    0.0000 C   0  0  0  0  0  0  0  0  0  0  0  0
   -5.5426   -1.6000    0.0000 H   0  0  0  0  0  0  0  0  0  0  0  0
   -5.5426    0.0000    0.0000 H   0  0  0  0  0  0  0  0  0  0  0  0
   -4.1569   -2.4000    0.0000 H   0  0  0  0  0  0  0  0  0  0  0  0
  1  2  1  0  0  0  0
  1  3  1  0  0  0  0
  1  4  1  0  0  0  0
  1  5  1  0  0  0  0
  5  6  1  0  0  0  0
  5  7  1  0  0  0  0
  5  8  1  0  0  0  0
  8  9  1  0  0  0  0
  8 10  1  0  0  0  0
  8 11  1  0  0  0  0
 11 12  1  0  0  0  0
 11 13  1  0  0  0  0
 11 14  1  0  0  0  0
 14 15  1  0  0  0  0
 14 16  1  0  0  0  0
 14 17  1  0  0  0  0
 17 18  1  0  0  0  0
 17 19  1  0  0  0  0
 17 20  1  0  0  0  0
M  END
> <ChemID>
100268

> <source_casrn>
110-54-3

> <CAS>
110-54-3

> <SMILES>
CCCCCC

> <NAME>
N-HEXANE

> <preferred_name>
Hexane

> <iupac>
hexane

> <MPID>
98824

> <dsstox_substance_id>
DTXSID0021917

> <Canonical_QSARr>
CCCCCC

> <InChI_Code_QSARr>
InChI=1S/C6H14/c1-3-5-6-4-2/h3-6H2,1-2H3

> <InChI Key_QSARr>
VLKZOEOYAKHREP-UHFFFAOYSA-N

> <OH>
5.610000000000001E-12

> <OH Temperature>
25.0

> <OH Data Type>
EXP

> <OH Reference>
ATKINSON,R (1989)

> <LogOH>
-11.251037138743818

$$$$
100269
  -INDIGO-08031719142D

 16 15  0  0  0  0  0  0  0  0999 V2000
    2.7713   -0.0000    0.0000 C   0  0  0  0  0  0  0  0  0  0  0  0
    4.1569   -0.8000    0.0000 H   0  0  0  0  0  0  0  0  0  0  0  0
    4.1569    0.8000    0.0000 H   0  0  0  0  0  0  0  0  0  0  0  0
    2.7713   -1.6000    0.0000 H   0  0  0  0  0  0  0  0  0  0  0  0
    1.3856    0.8000    0.0000 C   0  0  0  0  0  0  0  0  0  0  0  0
    0.7734    2.2782    0.0000 H   0  0  0  0  0  0  0  0  0  0  0  0
    1.9979    2.2782    0.0000 H   0  0  0  0  0  0  0  0  0  0  0  0
    0.0001   -0.0000    0.0000 C   0  0  0  0  0  0  0  0  0  0  0  0
    0.6123   -1.4782    0.0000 H   0  0  0  0  0  0  0  0  0  0  0  0
   -0.6123   -1.4782    0.0000 H   0  0  0  0  0  0  0  0  0  0  0  0
   -1.3856    0.8000    0.0000 C   0  0  0  0  0  0  0  0  0  0  0  0
   -1.9979    2.2782    0.0000 H   0  0  0  0  0  0  0  0  0  0  0  0
   -0.7734    2.2782    0.0000 H   0  0  0  0  0  0  0  0  0  0  0  0
   -2.7713   -0.0000    0.0000 C   0  0  0  0  0  0  0  0  0  0  0  0
   -4.1569    0.8000    0.0000 H   0  0  0  0  0  0  0  0  0  0  0  0
   -2.7712   -1.6000    0.0000 O   0  0  0  0  0  0  0  0  0  0  0  0
  1  2  1  0  0  0  0
  1  3  1  0  0  0  0
  1  4  1  0  0  0  0
  1  5  1  0  0  0  0
  5  6  1  0  0  0  0
  5  7  1  0  0  0  0
  5  8  1  0  0  0  0
  8  9  1  0  0  0  0
  8 10  1  0  0  0  0
  8 11  1  0  0  0  0
 11 12  1  0  0  0  0
 11 13  1  0  0  0  0
 11 14  1  0  0  0  0
 14 15  1  0  0  0  0
 14 16  2  0  0  0  0
M  END
> <ChemID>
100269

> <source_casrn>
110-62-3

> <CAS>
110-62-3

> <SMILES>
CCCCC=O

> <NAME>
1-PENTANAL

> <preferred_name>
Pentanal

> <iupac>
pentanal

> <MPID>
98825

> <dsstox_substance_id>
DTXSID7021653

> <Canonical_QSARr>
CCCCC=O

> <InChI_Code_QSARr>
InChI=1S/C5H10O/c1-2-3-4-5-6/h5H,2-4H2,1H3

> <InChI Key_QSARr>
HGBOYTHUEUWSSQ-UHFFFAOYSA-N

> <OH>
2.85E-11

> <OH Temperature>
25.0

> <OH Data Type>
EXP

> <OH Reference>
ATKINSON,R (1989)

> <LogOH>
-10.54515513999147

$$$$
100271
  -INDIGO-08031719142D

 14 13  0  0  0  0  0  0  0  0999 V2000
   -1.3857    0.8000    0.0000 C   0  0  0  0  0  0  0  0  0  0  0  0
   -0.7733    2.2782    0.0000 H   0  0  0  0  0  0  0  0  0  0  0  0
   -1.9979    2.2782    0.0000 H   0  0  0  0  0  0  0  0  0  0  0  0
   -2.7713    0.0000    0.0000 O   0  0  0  0  0  0  0  0  0  0  0  0
   -4.1569    0.8000    0.0000 C   0  0  0  0  0  0  0  0  0  0  0  0
   -5.5426    0.0000    0.0000 H   0  0  0  0  0  0  0  0  0  0  0  0
   -4.1569    2.4000    0.0000 O   0  0  0  0  0  0  0  0  0  0  0  0
    0.0000    0.0000    0.0000 C   0  0  0  0  0  0  0  0  0  0  0  0
   -0.6122   -1.4782    0.0000 H   0  0  0  0  0  0  0  0  0  0  0  0
    0.6122   -1.4782    0.0000 H   0  0  0  0  0  0  0  0  0  0  0  0
    1.3856    0.8000    0.0000 C   0  0  0  0  0  0  0  0  0  0  0  0
    2.7713    1.6000    0.0000 H   0  0  0  0  0  0  0  0  0  0  0  0
    2.7713    0.0000    0.0000 H   0  0  0  0  0  0  0  0  0  0  0  0
    1.3856    2.4000    0.0000 H   0  0  0  0  0  0  0  0  0  0  0  0
  1  2  1  0  0  0  0
  1  3  1  0  0  0  0
  1  4  1  0  0  0  0
  4  5  1  0  0  0  0
  5  6  1  0  0  0  0
  5  7  2  0  0  0  0
  1  8  1  0  0  0  0
  8  9  1  0  0  0  0
  8 10  1  0  0  0  0
  8 11  1  0  0  0  0
 11 12  1  0  0  0  0
 11 13  1  0  0  0  0
 11 14  1  0  0  0  0
M  END
> <ChemID>
100271

> <source_casrn>
110-74-7

> <CAS>
110-74-7

> <SMILES>
CCCOC=O

> <NAME>
PROPYL FORMATE

> <preferred_name>
Formic acid, propyl ester

> <iupac>
PROPYL FORMATE

> <MPID>
98827

> <dsstox_substance_id>
DTXSID3059391

> <Canonical_QSARr>
CCCOC=O

> <InChI_Code_QSARr>
InChI=1S/C4H8O2/c1-2-3-6-4-5/h4H,2-3H2,1H3

> <InChI Key_QSARr>
KFNNIILCVOLYIR-UHFFFAOYSA-N

> <OH>
2.38E-12

> <OH Temperature>
25.0

> <OH Data Type>
EXP

> <OH Reference>
KWOK,ESC & ATKINSON,R (1994)

> <LogOH>
-11.623423042943502

$$$$
100272
  -INDIGO-08031719142D

 16 15  0  0  0  0  0  0  0  0999 V2000
    2.7713    0.0000    0.0000 O   0  0  0  0  0  0  0  0  0  0  0  0
    4.1569    0.8000    0.0000 H   0  0  0  0  0  0  0  0  0  0  0  0
    1.3857    0.8000    0.0000 C   0  0  0  0  0  0  0  0  0  0  0  0
    0.7734    2.2782    0.0000 H   0  0  0  0  0  0  0  0  0  0  0  0
    1.9980    2.2782    0.0000 H   0  0  0  0  0  0  0  0  0  0  0  0
    0.0001    0.0000    0.0000 C   0  0  0  0  0  0  0  0  0  0  0  0
    0.6124   -1.4782    0.0000 H   0  0  0  0  0  0  0  0  0  0  0  0
   -0.6122   -1.4782    0.0000 H   0  0  0  0  0  0  0  0  0  0  0  0
   -1.3857    0.8000    0.0000 O   0  0  0  0  0  0  0  0  0  0  0  0
   -2.7713    0.0000    0.0000 C   0  0  0  0  0  0  0  0  0  0  0  0
   -2.1590   -1.4782    0.0000 H   0  0  0  0  0  0  0  0  0  0  0  0
   -3.3836   -1.4782    0.0000 H   0  0  0  0  0  0  0  0  0  0  0  0
   -4.1569    0.8000    0.0000 C   0  0  0  0  0  0  0  0  0  0  0  0
   -5.5426    1.6000    0.0000 H   0  0  0  0  0  0  0  0  0  0  0  0
   -5.5426    0.0000    0.0000 H   0  0  0  0  0  0  0  0  0  0  0  0
   -4.1569    2.4000    0.0000 H   0  0  0  0  0  0  0  0  0  0  0  0
  1  2  1  0  0  0  0
  1  3  1  0  0  0  0
  3  4  1  0  0  0  0
  3  5  1  0  0  0  0
  3  6  1  0  0  0  0
  6  7  1  0  0  0  0
  6  8  1  0  0  0  0
  6  9  1  0  0  0  0
  9 10  1  0  0  0  0
 10 11  1  0  0  0  0
 10 12  1  0  0  0  0
 10 13  1  0  0  0  0
 13 14  1  0  0  0  0
 13 15  1  0  0  0  0
 13 16  1  0  0  0  0
M  END
> <ChemID>
100272

> <source_casrn>
110-80-5

> <CAS>
110-80-5

> <SMILES>
CCOCCO

> <NAME>
2-Ethoxyethanol

> <preferred_name>
2-Ethoxyethanol

> <iupac>
2-ethoxyethanol

> <MPID>
98828

> <dsstox_substance_id>
DTXSID7024087

> <Canonical_QSARr>
CCOCCO

> <InChI_Code_QSARr>
InChI=1S/C4H10O2/c1-2-6-4-3-5/h5H,2-4H2,1H3

> <InChI Key_QSARr>
ZNQVEEAIQZEUHB-UHFFFAOYSA-N

> <OH>
1.54E-11

> <OH Temperature>
25.0

> <OH Data Type>
EXP

> <OH Reference>
KWOK,ESC & ATKINSON,R (1994)

> <LogOH>
-10.81247927916355

$$$$
100273
  -INDIGO-08031719142D

 18 18  0  0  0  0  0  0  0  0999 V2000
    0.0000    0.0000    0.0000 C   0  0  0  0  0  0  0  0  0  0  0  0
    0.5472    1.5035    0.0000 H   0  0  0  0  0  0  0  0  0  0  0  0
    1.5757   -0.2778    0.0000 H   0  0  0  0  0  0  0  0  0  0  0  0
   -1.3856    0.8000    0.0000 C   0  0  0  0  0  0  0  0  0  0  0  0
   -0.3571    2.0257    0.0000 H   0  0  0  0  0  0  0  0  0  0  0  0
   -2.4141    2.0257    0.0000 H   0  0  0  0  0  0  0  0  0  0  0  0
   -2.7713    0.0000    0.0000 C   0  0  0  0  0  0  0  0  0  0  0  0
   -3.3185    1.5035    0.0000 H   0  0  0  0  0  0  0  0  0  0  0  0
   -4.3470   -0.2778    0.0000 H   0  0  0  0  0  0  0  0  0  0  0  0
   -2.7713   -1.6000    0.0000 C   0  0  0  0  0  0  0  0  0  0  0  0
   -4.3470   -1.3222    0.0000 H   0  0  0  0  0  0  0  0  0  0  0  0
   -3.3185   -3.1035    0.0000 H   0  0  0  0  0  0  0  0  0  0  0  0
   -1.3856   -2.4000    0.0000 C   0  0  0  0  0  0  0  0  0  0  0  0
   -2.4141   -3.6257    0.0000 H   0  0  0  0  0  0  0  0  0  0  0  0
   -0.3571   -3.6257    0.0000 H   0  0  0  0  0  0  0  0  0  0  0  0
    0.0000   -1.6000    0.0000 C   0  0  0  0  0  0  0  0  0  0  0  0
    0.5472   -3.1035    0.0000 H   0  0  0  0  0  0  0  0  0  0  0  0
    1.5757   -1.3222    0.0000 H   0  0  0  0  0  0  0  0  0  0  0  0
  1  2  1  0  0  0  0
  1  3  1  0  0  0  0
  1  4  1  0  0  0  0
  4  5  1  0  0  0  0
  4  6  1  0  0  0  0
  4  7  1  0  0  0  0
  7  8  1  0  0  0  0
  7  9  1  0  0  0  0
  7 10  1  0  0  0  0
 10 11  1  0  0  0  0
 10 12  1  0  0  0  0
 10 13  1  0  0  0  0
 13 14  1  0  0  0  0
 13 15  1  0  0  0  0
 13 16  1  0  0  0  0
 16  1  1  0  0  0  0
 16 17  1  0  0  0  0
 16 18  1  0  0  0  0
M  END
> <ChemID>
100273

> <source_casrn>
110-82-7

> <CAS>
110-82-7

> <SMILES>
C1CCCCC1

> <NAME>
CYCLOHEXANE

> <preferred_name>
Cyclohexane

> <iupac>
cyclohexane

> <MPID>
98829

> <dsstox_substance_id>
DTXSID4021923

> <Canonical_QSARr>
C1CCCCC1

> <InChI_Code_QSARr>
InChI=1S/C6H12/c1-2-4-6-5-3-1/h1-6H2

> <InChI Key_QSARr>
XDTMQSROBMDMFD-UHFFFAOYSA-N

> <OH>
7.49E-12

> <OH Temperature>
25.0

> <OH Data Type>
EXP

> <OH Reference>
ATKINSON,R (1989)

> <LogOH>
-11.125518182300524

$$$$
100275
  -INDIGO-08031719142D

 11 11  0  0  0  0  0  0  0  0999 V2000
   -0.0000    3.2000    0.0000 N   0  0  0  0  0  0  0  0  0  0  0  0
    1.3856    2.4000    0.0000 C   0  0  0  0  0  0  0  0  0  0  0  0
    2.7713    3.2000    0.0000 H   0  0  0  0  0  0  0  0  0  0  0  0
    1.3856    0.8000    0.0000 C   0  0  0  0  0  0  0  0  0  0  0  0
    2.7713    0.0000    0.0000 H   0  0  0  0  0  0  0  0  0  0  0  0
   -0.0000    0.0000    0.0000 C   0  0  0  0  0  0  0  0  0  0  0  0
   -0.0000   -1.6000    0.0000 H   0  0  0  0  0  0  0  0  0  0  0  0
   -1.3856    0.8000    0.0000 C   0  0  0  0  0  0  0  0  0  0  0  0
   -2.7713    0.0000    0.0000 H   0  0  0  0  0  0  0  0  0  0  0  0
   -1.3856    2.4000    0.0000 C   0  0  0  0  0  0  0  0  0  0  0  0
   -2.7713    3.2000    0.0000 H   0  0  0  0  0  0  0  0  0  0  0  0
  1  2  1  0  0  0  0
  2  3  1  0  0  0  0
  2  4  2  0  0  0  0
  4  5  1  0  0  0  0
  4  6  1  0  0  0  0
  6  7  1  0  0  0  0
  6  8  2  0  0  0  0
  8  9  1  0  0  0  0
  8 10  1  0  0  0  0
 10  1  2  0  0  0  0
 10 11  1  0  0  0  0
M  END
> <ChemID>
100275

> <source_casrn>
110-86-1

> <CAS>
110-86-1

> <SMILES>
c1cccc[n]1

> <NAME>
PYRIDINE

> <preferred_name>
Pyridine

> <iupac>
pyridine

> <MPID>
98831

> <dsstox_substance_id>
DTXSID9021924

> <Canonical_QSARr>
c1cccc[n]1

> <InChI_Code_QSARr>
InChI=1S/C5H5N/c1-2-4-6-5-3-1/h1-5H

> <InChI Key_QSARr>
JUJWROOIHBZHMG-UHFFFAOYSA-N

> <OH>
3.699999999999999E-13

> <OH Temperature>
25.0

> <OH Data Type>
EXP

> <OH Reference>
ATKINSON,R (1989)

> <LogOH>
-12.431798275932998

$$$$
100276
  -INDIGO-08031719142D

 12 12  0  0  0  0  0  0  0  0999 V2000
    0.0000    0.0000    0.0000 C   0  0  0  0  0  0  0  0  0  0  0  0
    0.5472    1.5035    0.0000 H   0  0  0  0  0  0  0  0  0  0  0  0
    1.5757   -0.2778    0.0000 H   0  0  0  0  0  0  0  0  0  0  0  0
   -1.3856    0.8000    0.0000 O   0  0  0  0  0  0  0  0  0  0  0  0
   -2.7713    0.0000    0.0000 C   0  0  0  0  0  0  0  0  0  0  0  0
   -3.3185    1.5035    0.0000 H   0  0  0  0  0  0  0  0  0  0  0  0
   -4.3470   -0.2778    0.0000 H   0  0  0  0  0  0  0  0  0  0  0  0
   -2.7713   -1.6000    0.0000 O   0  0  0  0  0  0  0  0  0  0  0  0
   -1.3856   -2.4000    0.0000 C   0  0  0  0  0  0  0  0  0  0  0  0
   -2.4141   -3.6257    0.0000 H   0  0  0  0  0  0  0  0  0  0  0  0
   -0.3571   -3.6257    0.0000 H   0  0  0  0  0  0  0  0  0  0  0  0
    0.0000   -1.6000    0.0000 O   0  0  0  0  0  0  0  0  0  0  0  0
  1  2  1  0  0  0  0
  1  3  1  0  0  0  0
  1  4  1  0  0  0  0
  4  5  1  0  0  0  0
  5  6  1  0  0  0  0
  5  7  1  0  0  0  0
  5  8  1  0  0  0  0
  8  9  1  0  0  0  0
  9 10  1  0  0  0  0
  9 11  1  0  0  0  0
  9 12  1  0  0  0  0
 12  1  1  0  0  0  0
M  END
> <ChemID>
100276

> <source_casrn>
110-88-3

> <CAS>
110-88-3

> <SMILES>
C1OCOCO1

> <NAME>
1,3,5-TRIOXANE

> <preferred_name>
1,3,5-Trioxane

> <iupac>
1,3,5-trioxane

> <MPID>
98832

> <dsstox_substance_id>
DTXSID4021925

> <Canonical_QSARr>
C1OCOCO1

> <InChI_Code_QSARr>
InChI=1S/C3H6O3/c1-4-2-6-3-5-1/h1-3H2

> <InChI Key_QSARr>
BGJSXRVXTHVRSN-UHFFFAOYSA-N

> <OH>
6.2E-12

> <OH Temperature>
25.0

> <OH Data Type>
EXP

> <OH Reference>
ATKINSON,R (1989)

> <LogOH>
-11.207608310501744

$$$$
100277
  -INDIGO-08031719142D

 23 22  0  0  0  0  0  0  0  0999 V2000
   -2.7712   -1.6000    0.0000 C   0  0  0  0  0  0  0  0  0  0  0  0
   -2.7712   -3.2000    0.0000 H   0  0  0  0  0  0  0  0  0  0  0  0
   -4.1569   -2.4000    0.0000 H   0  0  0  0  0  0  0  0  0  0  0  0
   -1.3856   -2.4000    0.0000 H   0  0  0  0  0  0  0  0  0  0  0  0
   -2.7712    0.0000    0.0000 C   0  0  0  0  0  0  0  0  0  0  0  0
   -4.1569    0.8000    0.0000 C   0  0  0  0  0  0  0  0  0  0  0  0
   -5.5426    1.6000    0.0000 H   0  0  0  0  0  0  0  0  0  0  0  0
   -5.5426    0.0000    0.0000 H   0  0  0  0  0  0  0  0  0  0  0  0
   -4.1569    2.4000    0.0000 H   0  0  0  0  0  0  0  0  0  0  0  0
   -1.3856    0.8000    0.0000 C   0  0  0  0  0  0  0  0  0  0  0  0
   -1.3856    2.4000    0.0000 H   0  0  0  0  0  0  0  0  0  0  0  0
    0.0001    0.0000    0.0000 C   0  0  0  0  0  0  0  0  0  0  0  0
    0.6122   -1.4782    0.0000 H   0  0  0  0  0  0  0  0  0  0  0  0
   -0.6122   -1.4782    0.0000 H   0  0  0  0  0  0  0  0  0  0  0  0
    1.3856    0.8000    0.0000 C   0  0  0  0  0  0  0  0  0  0  0  0
    0.7734    2.2782    0.0000 H   0  0  0  0  0  0  0  0  0  0  0  0
    1.9979    2.2782    0.0000 H   0  0  0  0  0  0  0  0  0  0  0  0
    2.7712    0.0000    0.0000 C   0  0  0  0  0  0  0  0  0  0  0  0
    4.1569    0.8000    0.0000 C   0  0  0  0  0  0  0  0  0  0  0  0
    5.5426    1.6000    0.0000 H   0  0  0  0  0  0  0  0  0  0  0  0
    5.5426    0.0000    0.0000 H   0  0  0  0  0  0  0  0  0  0  0  0
    4.1569    2.4000    0.0000 H   0  0  0  0  0  0  0  0  0  0  0  0
    2.7712   -1.6000    0.0000 O   0  0  0  0  0  0  0  0  0  0  0  0
  1  2  1  0  0  0  0
  1  3  1  0  0  0  0
  1  4  1  0  0  0  0
  1  5  1  0  0  0  0
  5  6  1  0  0  0  0
  6  7  1  0  0  0  0
  6  8  1  0  0  0  0
  6  9  1  0  0  0  0
  5 10  2  0  0  0  0
 10 11  1  0  0  0  0
 10 12  1  0  0  0  0
 12 13  1  0  0  0  0
 12 14  1  0  0  0  0
 12 15  1  0  0  0  0
 15 16  1  0  0  0  0
 15 17  1  0  0  0  0
 15 18  1  0  0  0  0
 18 19  1  0  0  0  0
 19 20  1  0  0  0  0
 19 21  1  0  0  0  0
 19 22  1  0  0  0  0
 18 23  2  0  0  0  0
M  END
> <ChemID>
100277

> <source_casrn>
110-93-0

> <CAS>
110-93-0

> <SMILES>
CC(C)=CCCC(C)=O

> <NAME>
5-Hepten-2-one, 6-methyl-

> <preferred_name>
6-Methyl-5-hepten-2-one

> <iupac>
6-methylhept-5-en-2-one

> <MPID>
98833

> <dsstox_substance_id>
DTXSID5021629

> <Canonical_QSARr>
CC(C)=CCCC(C)=O

> <InChI_Code_QSARr>
InChI=1S/C8H14O/c1-7(2)5-4-6-8(3)9/h5H,4,6H2,1-3H3

> <InChI Key_QSARr>
UHEPJGULSIKKTP-UHFFFAOYSA-N

> <OH>
1.57E-10

> <OH Temperature>
23.0

> <OH Data Type>
EXP

> <OH Reference>
SMITH,AM ET AL. (1996)

> <LogOH>
-9.804100347590747

$$$$
100279
  -INDIGO-08031719142D

 21 20  0  0  0  0  0  0  0  0999 V2000
    5.5425    0.0000    0.0000 C   0  0  0  0  0  0  0  0  0  0  0  0
    6.9282   -0.8000    0.0000 H   0  0  0  0  0  0  0  0  0  0  0  0
    6.9282    0.8000    0.0000 H   0  0  0  0  0  0  0  0  0  0  0  0
    5.5425   -1.6000    0.0000 H   0  0  0  0  0  0  0  0  0  0  0  0
    4.1570    0.8000    0.0000 C   0  0  0  0  0  0  0  0  0  0  0  0
    4.1570    2.4000    0.0000 O   0  0  0  0  0  0  0  0  0  0  0  0
    2.7713    0.0000    0.0000 O   0  0  0  0  0  0  0  0  0  0  0  0
    1.3856    0.8000    0.0000 C   0  0  0  0  0  0  0  0  0  0  0  0
    0.7734    2.2782    0.0000 H   0  0  0  0  0  0  0  0  0  0  0  0
    1.9979    2.2782    0.0000 H   0  0  0  0  0  0  0  0  0  0  0  0
    0.0001    0.0000    0.0000 C   0  0  0  0  0  0  0  0  0  0  0  0
    0.6122   -1.4782    0.0000 H   0  0  0  0  0  0  0  0  0  0  0  0
   -0.6123   -1.4782    0.0000 H   0  0  0  0  0  0  0  0  0  0  0  0
   -1.3856    0.8000    0.0000 O   0  0  0  0  0  0  0  0  0  0  0  0
   -2.7713    0.0000    0.0000 C   0  0  0  0  0  0  0  0  0  0  0  0
   -2.1590   -1.4782    0.0000 H   0  0  0  0  0  0  0  0  0  0  0  0
   -3.3835   -1.4782    0.0000 H   0  0  0  0  0  0  0  0  0  0  0  0
   -4.1569    0.8000    0.0000 C   0  0  0  0  0  0  0  0  0  0  0  0
   -5.5426    1.6000    0.0000 H   0  0  0  0  0  0  0  0  0  0  0  0
   -5.5426    0.0000    0.0000 H   0  0  0  0  0  0  0  0  0  0  0  0
   -4.1569    2.4000    0.0000 H   0  0  0  0  0  0  0  0  0  0  0  0
  1  2  1  0  0  0  0
  1  3  1  0  0  0  0
  1  4  1  0  0  0  0
  1  5  1  0  0  0  0
  5  6  2  0  0  0  0
  5  7  1  0  0  0  0
  7  8  1  0  0  0  0
  8  9  1  0  0  0  0
  8 10  1  0  0  0  0
  8 11  1  0  0  0  0
 11 12  1  0  0  0  0
 11 13  1  0  0  0  0
 11 14  1  0  0  0  0
 14 15  1  0  0  0  0
 15 16  1  0  0  0  0
 15 17  1  0  0  0  0
 15 18  1  0  0  0  0
 18 19  1  0  0  0  0
 18 20  1  0  0  0  0
 18 21  1  0  0  0  0
M  END
> <ChemID>
100279

> <source_casrn>
111-15-9

> <CAS>
111-15-9

> <SMILES>
CCOCCOC(C)=O

> <NAME>
ETHOXYETHYLACETATE

> <preferred_name>
2-Ethoxyethyl acetate

> <iupac>
2-ethoxyethyl acetate

> <MPID>
98835

> <dsstox_substance_id>
DTXSID9021928

> <Canonical_QSARr>
CCOCCOC(C)=O

> <InChI_Code_QSARr>
InChI=1S/C6H12O3/c1-3-8-4-5-9-6(2)7/h3-5H2,1-2H3

> <InChI Key_QSARr>
SVONRAPFKPVNKG-UHFFFAOYSA-N

> <OH>
1.3E-11

> <OH Temperature>
25.0

> <OH Data Type>
EXP

> <OH Reference>
ATKINSON,R (1989)

> <LogOH>
-10.886056647693158

$$$$
100280
  -INDIGO-08031719142D

 20 19  0  0  0  0  0  0  0  0999 V2000
    2.7713    1.6000    0.0000 Br  0  0  0  0  0  0  0  0  0  0  0  0
    2.7713    0.0000    0.0000 C   0  0  0  0  0  0  0  0  0  0  0  0
    4.1569    0.8000    0.0000 H   0  0  0  0  0  0  0  0  0  0  0  0
    4.1569   -0.8000    0.0000 H   0  0  0  0  0  0  0  0  0  0  0  0
    1.3857   -0.8000    0.0000 C   0  0  0  0  0  0  0  0  0  0  0  0
    0.7734   -2.2782    0.0000 H   0  0  0  0  0  0  0  0  0  0  0  0
    1.9980   -2.2782    0.0000 H   0  0  0  0  0  0  0  0  0  0  0  0
    0.0001    0.0000    0.0000 C   0  0  0  0  0  0  0  0  0  0  0  0
    0.6124    1.4782    0.0000 H   0  0  0  0  0  0  0  0  0  0  0  0
   -0.6122    1.4782    0.0000 H   0  0  0  0  0  0  0  0  0  0  0  0
   -1.3857   -0.8000    0.0000 C   0  0  0  0  0  0  0  0  0  0  0  0
   -1.9980   -2.2782    0.0000 H   0  0  0  0  0  0  0  0  0  0  0  0
   -0.7734   -2.2782    0.0000 H   0  0  0  0  0  0  0  0  0  0  0  0
   -2.7713    0.0000    0.0000 C   0  0  0  0  0  0  0  0  0  0  0  0
   -2.1590    1.4782    0.0000 H   0  0  0  0  0  0  0  0  0  0  0  0
   -3.3836    1.4782    0.0000 H   0  0  0  0  0  0  0  0  0  0  0  0
   -4.1569   -0.8000    0.0000 C   0  0  0  0  0  0  0  0  0  0  0  0
   -5.5426   -1.6000    0.0000 H   0  0  0  0  0  0  0  0  0  0  0  0
   -5.5426    0.0000    0.0000 H   0  0  0  0  0  0  0  0  0  0  0  0
   -4.1569   -2.4000    0.0000 H   0  0  0  0  0  0  0  0  0  0  0  0
  1  2  1  0  0  0  0
  2  3  1  0  0  0  0
  2  4  1  0  0  0  0
  2  5  1  0  0  0  0
  5  6  1  0  0  0  0
  5  7  1  0  0  0  0
  5  8  1  0  0  0  0
  8  9  1  0  0  0  0
  8 10  1  0  0  0  0
  8 11  1  0  0  0  0
 11 12  1  0  0  0  0
 11 13  1  0  0  0  0
 11 14  1  0  0  0  0
 14 15  1  0  0  0  0
 14 16  1  0  0  0  0
 14 17  1  0  0  0  0
 17 18  1  0  0  0  0
 17 19  1  0  0  0  0
 17 20  1  0  0  0  0
M  END
> <ChemID>
100280

> <source_casrn>
111-25-1

> <CAS>
111-25-1

> <SMILES>
CCCCCCBr

> <NAME>
1-BROMOHEXANE

> <preferred_name>
1-Bromohexane

> <iupac>
1-bromohexane

> <MPID>
98836

> <dsstox_substance_id>
DTXSID4021929

> <Canonical_QSARr>
CCCCCCBr

> <InChI_Code_QSARr>
InChI=1S/C6H13Br/c1-2-3-4-5-6-7/h2-6H2,1H3

> <InChI Key_QSARr>
MNDIARAMWBIKFW-UHFFFAOYSA-N

> <OH>
5.849999999999998E-12

> <OH Temperature>
25.0

> <OH Data Type>
EXP

> <OH Reference>
DONAGHY,T ET AL. (1993)

> <LogOH>
-11.232844133917826

$$$$
100281
  -INDIGO-08031719142D

 21 20  0  0  0  0  0  0  0  0999 V2000
    4.1569    0.8000    0.0000 C   0  0  0  0  0  0  0  0  0  0  0  0
    5.5426    1.6000    0.0000 H   0  0  0  0  0  0  0  0  0  0  0  0
    5.5426    0.0000    0.0000 H   0  0  0  0  0  0  0  0  0  0  0  0
    4.1569    2.4000    0.0000 H   0  0  0  0  0  0  0  0  0  0  0  0
    2.7712    0.0000    0.0000 C   0  0  0  0  0  0  0  0  0  0  0  0
    3.3836   -1.4782    0.0000 H   0  0  0  0  0  0  0  0  0  0  0  0
    2.1589   -1.4782    0.0000 H   0  0  0  0  0  0  0  0  0  0  0  0
    1.3856    0.8000    0.0000 C   0  0  0  0  0  0  0  0  0  0  0  0
    0.7734    2.2782    0.0000 H   0  0  0  0  0  0  0  0  0  0  0  0
    1.9979    2.2782    0.0000 H   0  0  0  0  0  0  0  0  0  0  0  0
    0.0001    0.0000    0.0000 C   0  0  0  0  0  0  0  0  0  0  0  0
    0.6122   -1.4782    0.0000 H   0  0  0  0  0  0  0  0  0  0  0  0
   -0.6122   -1.4782    0.0000 H   0  0  0  0  0  0  0  0  0  0  0  0
   -1.3856    0.8000    0.0000 C   0  0  0  0  0  0  0  0  0  0  0  0
   -1.9979    2.2782    0.0000 H   0  0  0  0  0  0  0  0  0  0  0  0
   -0.7734    2.2782    0.0000 H   0  0  0  0  0  0  0  0  0  0  0  0
   -2.7712    0.0000    0.0000 C   0  0  0  0  0  0  0  0  0  0  0  0
   -2.1589   -1.4782    0.0000 H   0  0  0  0  0  0  0  0  0  0  0  0
   -3.3836   -1.4782    0.0000 H   0  0  0  0  0  0  0  0  0  0  0  0
   -4.1569    0.8000    0.0000 O   0  0  0  0  0  0  0  0  0  0  0  0
   -5.5426    0.0000    0.0000 H   0  0  0  0  0  0  0  0  0  0  0  0
  1  2  1  0  0  0  0
  1  3  1  0  0  0  0
  1  4  1  0  0  0  0
  1  5  1  0  0  0  0
  5  6  1  0  0  0  0
  5  7  1  0  0  0  0
  5  8  1  0  0  0  0
  8  9  1  0  0  0  0
  8 10  1  0  0  0  0
  8 11  1  0  0  0  0
 11 12  1  0  0  0  0
 11 13  1  0  0  0  0
 11 14  1  0  0  0  0
 14 15  1  0  0  0  0
 14 16  1  0  0  0  0
 14 17  1  0  0  0  0
 17 18  1  0  0  0  0
 17 19  1  0  0  0  0
 17 20  1  0  0  0  0
 20 21  1  0  0  0  0
M  END
> <ChemID>
100281

> <source_casrn>
111-27-3

> <CAS>
111-27-3

> <SMILES>
CCCCCCO

> <NAME>
1-HEXANOL

> <preferred_name>
1-Hexanol

> <iupac>
hexan-1-ol

> <MPID>
98837

> <dsstox_substance_id>
DTXSID8021931

> <Canonical_QSARr>
CCCCCCO

> <InChI_Code_QSARr>
InChI=1S/C6H14O/c1-2-3-4-5-6-7/h7H,2-6H2,1H3

> <InChI Key_QSARr>
ZSIAUFGUXNUGDI-UHFFFAOYSA-N

> <OH>
1.25E-11

> <OH Temperature>
25.0

> <OH Data Type>
EXP

> <OH Reference>
KWOK,ESC & ATKINSON,R (1994)

> <LogOH>
-10.903089986991946

$$$$
100283
  -INDIGO-08031719142D

 19 18  0  0  0  0  0  0  0  0999 V2000
   -1.3856    0.8000    0.0000 C   0  0  0  0  0  0  0  0  0  0  0  0
   -0.7734    2.2782    0.0000 H   0  0  0  0  0  0  0  0  0  0  0  0
   -1.9979    2.2782    0.0000 H   0  0  0  0  0  0  0  0  0  0  0  0
   -0.0001   -0.0000    0.0000 C   0  0  0  0  0  0  0  0  0  0  0  0
   -0.6122   -1.4782    0.0000 H   0  0  0  0  0  0  0  0  0  0  0  0
    0.6123   -1.4782    0.0000 H   0  0  0  0  0  0  0  0  0  0  0  0
    1.3856    0.8000    0.0000 C   0  0  0  0  0  0  0  0  0  0  0  0
    1.9979    2.2782    0.0000 H   0  0  0  0  0  0  0  0  0  0  0  0
    0.7733    2.2782    0.0000 H   0  0  0  0  0  0  0  0  0  0  0  0
    2.7713   -0.0000    0.0000 O   0  0  0  0  0  0  0  0  0  0  0  0
    4.1569    0.8000    0.0000 H   0  0  0  0  0  0  0  0  0  0  0  0
   -2.7712   -0.0000    0.0000 O   0  0  0  0  0  0  0  0  0  0  0  0
   -4.1569    0.8000    0.0000 C   0  0  0  0  0  0  0  0  0  0  0  0
   -3.5446    2.2782    0.0000 H   0  0  0  0  0  0  0  0  0  0  0  0
   -4.7692    2.2782    0.0000 H   0  0  0  0  0  0  0  0  0  0  0  0
   -5.5425   -0.0000    0.0000 C   0  0  0  0  0  0  0  0  0  0  0  0
   -6.9282   -0.8000    0.0000 H   0  0  0  0  0  0  0  0  0  0  0  0
   -6.9282    0.8000    0.0000 H   0  0  0  0  0  0  0  0  0  0  0  0
   -5.5425   -1.6000    0.0000 H   0  0  0  0  0  0  0  0  0  0  0  0
  1  2  1  0  0  0  0
  1  3  1  0  0  0  0
  1  4  1  0  0  0  0
  4  5  1  0  0  0  0
  4  6  1  0  0  0  0
  4  7  1  0  0  0  0
  7  8  1  0  0  0  0
  7  9  1  0  0  0  0
  7 10  1  0  0  0  0
 10 11  1  0  0  0  0
  1 12  1  0  0  0  0
 12 13  1  0  0  0  0
 13 14  1  0  0  0  0
 13 15  1  0  0  0  0
 13 16  1  0  0  0  0
 16 17  1  0  0  0  0
 16 18  1  0  0  0  0
 16 19  1  0  0  0  0
M  END
> <ChemID>
100283

> <source_casrn>
111-35-3

> <CAS>
111-35-3

> <SMILES>
CCOCCCO

> <NAME>
3-ETHOXY-1-PROPANOL

> <preferred_name>
3-Ethoxy-1-propanol

> <iupac>
3-ethoxypropan-1-ol

> <MPID>
98839

> <dsstox_substance_id>
DTXSID4073124

> <Canonical_QSARr>
CCOCCCO

> <InChI_Code_QSARr>
InChI=1S/C5H12O2/c1-2-7-5-3-4-6/h6H,2-5H2,1H3

> <InChI Key_QSARr>
XHMWPVBQGARKQM-UHFFFAOYSA-N

> <OH>
2.2E-11

> <OH Temperature>
25.0

> <OH Data Type>
EXP

> <OH Reference>
ATKINSON,R (1989)

> <LogOH>
-10.65757731917778

$$$$
100284
  -INDIGO-08031719142D

 21 20  0  0  0  0  0  0  0  0999 V2000
    2.7714    0.0000    0.0000 O   0  0  0  0  0  0  0  0  0  0  0  0
    4.1569    0.8000    0.0000 C   0  0  0  0  0  0  0  0  0  0  0  0
    3.5447    2.2782    0.0000 H   0  0  0  0  0  0  0  0  0  0  0  0
    4.7692    2.2782    0.0000 H   0  0  0  0  0  0  0  0  0  0  0  0
    5.5425    0.0000    0.0000 C   0  0  0  0  0  0  0  0  0  0  0  0
    6.1548   -1.4782    0.0000 H   0  0  0  0  0  0  0  0  0  0  0  0
    4.9302   -1.4782    0.0000 H   0  0  0  0  0  0  0  0  0  0  0  0
    6.9282    0.8000    0.0000 C   0  0  0  0  0  0  0  0  0  0  0  0
    8.3138    1.6000    0.0000 H   0  0  0  0  0  0  0  0  0  0  0  0
    8.3138    0.0000    0.0000 H   0  0  0  0  0  0  0  0  0  0  0  0
    6.9282    2.4000    0.0000 H   0  0  0  0  0  0  0  0  0  0  0  0
    1.3857    0.8000    0.0000 C   0  0  0  0  0  0  0  0  0  0  0  0
    0.7734    2.2782    0.0000 H   0  0  0  0  0  0  0  0  0  0  0  0
    1.9979    2.2782    0.0000 H   0  0  0  0  0  0  0  0  0  0  0  0
    0.0000    0.0000    0.0000 C   0  0  0  0  0  0  0  0  0  0  0  0
    0.6124   -1.4782    0.0000 H   0  0  0  0  0  0  0  0  0  0  0  0
   -0.6123   -1.4782    0.0000 H   0  0  0  0  0  0  0  0  0  0  0  0
   -1.3856    0.8000    0.0000 C   0  0  0  0  0  0  0  0  0  0  0  0
   -2.7713    1.6000    0.0000 H   0  0  0  0  0  0  0  0  0  0  0  0
   -2.7713    0.0000    0.0000 H   0  0  0  0  0  0  0  0  0  0  0  0
   -1.3856    2.4000    0.0000 H   0  0  0  0  0  0  0  0  0  0  0  0
  1  2  1  0  0  0  0
  2  3  1  0  0  0  0
  2  4  1  0  0  0  0
  2  5  1  0  0  0  0
  5  6  1  0  0  0  0
  5  7  1  0  0  0  0
  5  8  1  0  0  0  0
  8  9  1  0  0  0  0
  8 10  1  0  0  0  0
  8 11  1  0  0  0  0
  1 12  1  0  0  0  0
 12 13  1  0  0  0  0
 12 14  1  0  0  0  0
 12 15  1  0  0  0  0
 15 16  1  0  0  0  0
 15 17  1  0  0  0  0
 15 18  1  0  0  0  0
 18 19  1  0  0  0  0
 18 20  1  0  0  0  0
 18 21  1  0  0  0  0
M  END
> <ChemID>
100284

> <source_casrn>
111-43-3

> <CAS>
111-43-3

> <SMILES>
CCCOCCC

> <NAME>
DI(N-PROPYL) ETHER

> <preferred_name>
Propyl ether

> <iupac>
dipropyl ether

> <MPID>
98840

> <dsstox_substance_id>
DTXSID8042343

> <Canonical_QSARr>
CCCOCCC

> <InChI_Code_QSARr>
InChI=1S/C6H14O/c1-3-5-7-6-4-2/h3-6H2,1-2H3

> <InChI Key_QSARr>
POLCUAVZOMRGSN-UHFFFAOYSA-N

> <OH>
1.849999999999999E-11

> <OH Temperature>
25.0

> <OH Data Type>
EXP

> <OH Reference>
KWOK,ESC & ATKINSON,R (1994)

> <LogOH>
-10.732828271596999

$$$$
100285
  -INDIGO-08031719142D

 17 16  0  0  0  0  0  0  0  0999 V2000
    2.7713    0.0000    0.0000 O   0  0  0  0  0  0  0  0  0  0  0  0
    4.1569    0.8000    0.0000 H   0  0  0  0  0  0  0  0  0  0  0  0
    1.3856    0.8000    0.0000 C   0  0  0  0  0  0  0  0  0  0  0  0
    0.7733    2.2782    0.0000 H   0  0  0  0  0  0  0  0  0  0  0  0
    1.9979    2.2782    0.0000 H   0  0  0  0  0  0  0  0  0  0  0  0
   -0.0001    0.0000    0.0000 C   0  0  0  0  0  0  0  0  0  0  0  0
    0.6123   -1.4782    0.0000 H   0  0  0  0  0  0  0  0  0  0  0  0
   -0.6122   -1.4782    0.0000 H   0  0  0  0  0  0  0  0  0  0  0  0
   -1.3856    0.8000    0.0000 O   0  0  0  0  0  0  0  0  0  0  0  0
   -2.7712    0.0000    0.0000 C   0  0  0  0  0  0  0  0  0  0  0  0
   -2.1591   -1.4782    0.0000 H   0  0  0  0  0  0  0  0  0  0  0  0
   -3.3835   -1.4782    0.0000 H   0  0  0  0  0  0  0  0  0  0  0  0
   -4.1569    0.8000    0.0000 C   0  0  0  0  0  0  0  0  0  0  0  0
   -4.7692    2.2782    0.0000 H   0  0  0  0  0  0  0  0  0  0  0  0
   -3.5446    2.2782    0.0000 H   0  0  0  0  0  0  0  0  0  0  0  0
   -5.5425    0.0000    0.0000 O   0  0  0  0  0  0  0  0  0  0  0  0
   -6.9282    0.8000    0.0000 H   0  0  0  0  0  0  0  0  0  0  0  0
  1  2  1  0  0  0  0
  1  3  1  0  0  0  0
  3  4  1  0  0  0  0
  3  5  1  0  0  0  0
  3  6  1  0  0  0  0
  6  7  1  0  0  0  0
  6  8  1  0  0  0  0
  6  9  1  0  0  0  0
  9 10  1  0  0  0  0
 10 11  1  0  0  0  0
 10 12  1  0  0  0  0
 10 13  1  0  0  0  0
 13 14  1  0  0  0  0
 13 15  1  0  0  0  0
 13 16  1  0  0  0  0
 16 17  1  0  0  0  0
M  END
> <ChemID>
100285

> <source_casrn>
111-46-6

> <CAS>
111-46-6

> <SMILES>
OCCOCCO

> <NAME>
DIETHYLENE GLYCOL

> <preferred_name>
Diethylene glycol

> <iupac>
2,2'-oxydiethanol

> <MPID>
98841

> <dsstox_substance_id>
DTXSID8020462

> <Canonical_QSARr>
OCCOCCO

> <InChI_Code_QSARr>
InChI=1S/C4H10O3/c5-1-3-7-4-2-6/h5-6H,1-4H2

> <InChI Key_QSARr>
MTHSVFCYNBDYFN-UHFFFAOYSA-N

> <OH>
3.000000000000001E-11

> <OH Temperature>
25.0

> <OH Data Type>
EXP

> <OH Reference>
LEIFER,A (1993)

> <LogOH>
-10.52287874528034

$$$$
100287
  -INDIGO-08031719142D

 26 25  0  0  0  0  0  0  0  0999 V2000
    4.1569   -0.8000    0.0000 C   0  0  0  0  0  0  0  0  0  0  0  0
    5.5426   -1.6000    0.0000 H   0  0  0  0  0  0  0  0  0  0  0  0
    5.5426    0.0000    0.0000 H   0  0  0  0  0  0  0  0  0  0  0  0
    4.1569   -2.4000    0.0000 H   0  0  0  0  0  0  0  0  0  0  0  0
    2.7713    0.0000    0.0000 C   0  0  0  0  0  0  0  0  0  0  0  0
    3.3835    1.4782    0.0000 H   0  0  0  0  0  0  0  0  0  0  0  0
    2.1590    1.4782    0.0000 H   0  0  0  0  0  0  0  0  0  0  0  0
    1.3856   -0.8000    0.0000 C   0  0  0  0  0  0  0  0  0  0  0  0
    0.7733   -2.2782    0.0000 H   0  0  0  0  0  0  0  0  0  0  0  0
    1.9980   -2.2782    0.0000 H   0  0  0  0  0  0  0  0  0  0  0  0
   -0.0001    0.0000    0.0000 C   0  0  0  0  0  0  0  0  0  0  0  0
    0.6123    1.4782    0.0000 H   0  0  0  0  0  0  0  0  0  0  0  0
   -0.6122    1.4782    0.0000 H   0  0  0  0  0  0  0  0  0  0  0  0
   -1.3856   -0.8000    0.0000 C   0  0  0  0  0  0  0  0  0  0  0  0
   -1.9979   -2.2782    0.0000 H   0  0  0  0  0  0  0  0  0  0  0  0
   -0.7734   -2.2782    0.0000 H   0  0  0  0  0  0  0  0  0  0  0  0
   -2.7713    0.0000    0.0000 C   0  0  0  0  0  0  0  0  0  0  0  0
   -2.1589    1.4782    0.0000 H   0  0  0  0  0  0  0  0  0  0  0  0
   -3.3836    1.4782    0.0000 H   0  0  0  0  0  0  0  0  0  0  0  0
   -4.1570   -0.8000    0.0000 C   0  0  0  0  0  0  0  0  0  0  0  0
   -4.7692   -2.2782    0.0000 H   0  0  0  0  0  0  0  0  0  0  0  0
   -3.5446   -2.2782    0.0000 H   0  0  0  0  0  0  0  0  0  0  0  0
   -5.5425    0.0000    0.0000 C   0  0  0  0  0  0  0  0  0  0  0  0
   -6.9282    0.8000    0.0000 H   0  0  0  0  0  0  0  0  0  0  0  0
   -6.9282   -0.8000    0.0000 H   0  0  0  0  0  0  0  0  0  0  0  0
   -5.5425    1.6000    0.0000 H   0  0  0  0  0  0  0  0  0  0  0  0
  1  2  1  0  0  0  0
  1  3  1  0  0  0  0
  1  4  1  0  0  0  0
  1  5  1  0  0  0  0
  5  6  1  0  0  0  0
  5  7  1  0  0  0  0
  5  8  1  0  0  0  0
  8  9  1  0  0  0  0
  8 10  1  0  0  0  0
  8 11  1  0  0  0  0
 11 12  1  0  0  0  0
 11 13  1  0  0  0  0
 11 14  1  0  0  0  0
 14 15  1  0  0  0  0
 14 16  1  0  0  0  0
 14 17  1  0  0  0  0
 17 18  1  0  0  0  0
 17 19  1  0  0  0  0
 17 20  1  0  0  0  0
 20 21  1  0  0  0  0
 20 22  1  0  0  0  0
 20 23  1  0  0  0  0
 23 24  1  0  0  0  0
 23 25  1  0  0  0  0
 23 26  1  0  0  0  0
M  END
> <ChemID>
100287

> <source_casrn>
111-65-9

> <CAS>
111-65-9

> <SMILES>
CCCCCCCC

> <NAME>
OCTANE

> <preferred_name>
Octane

> <iupac>
octane

> <MPID>
98843

> <dsstox_substance_id>
DTXSID0026882

> <Canonical_QSARr>
CCCCCCCC

> <InChI_Code_QSARr>
InChI=1S/C8H18/c1-3-5-7-8-6-4-2/h3-8H2,1-2H3

> <InChI Key_QSARr>
TVMXDCGIABBOFY-UHFFFAOYSA-N

> <OH>
8.680000000000004E-12

> <OH Temperature>
25.0

> <OH Data Type>
EXP

> <OH Reference>
ATKINSON,R (1989)

> <LogOH>
-11.061480274823511

$$$$
100289
  -INDIGO-08031719142D

 24 23  0  0  0  0  0  0  0  0999 V2000
    4.1569    0.8000    0.0000 C   0  0  0  0  0  0  0  0  0  0  0  0
    5.5426    1.6000    0.0000 H   0  0  0  0  0  0  0  0  0  0  0  0
    5.5426    0.0000    0.0000 H   0  0  0  0  0  0  0  0  0  0  0  0
    4.1569    2.4000    0.0000 H   0  0  0  0  0  0  0  0  0  0  0  0
    2.7713    0.0000    0.0000 C   0  0  0  0  0  0  0  0  0  0  0  0
    2.1590   -1.4782    0.0000 H   0  0  0  0  0  0  0  0  0  0  0  0
    3.3835   -1.4782    0.0000 H   0  0  0  0  0  0  0  0  0  0  0  0
    1.3856    0.8000    0.0000 C   0  0  0  0  0  0  0  0  0  0  0  0
    1.9980    2.2782    0.0000 H   0  0  0  0  0  0  0  0  0  0  0  0
    0.7733    2.2782    0.0000 H   0  0  0  0  0  0  0  0  0  0  0  0
   -0.0001    0.0000    0.0000 C   0  0  0  0  0  0  0  0  0  0  0  0
   -0.6122   -1.4782    0.0000 H   0  0  0  0  0  0  0  0  0  0  0  0
    0.6123   -1.4782    0.0000 H   0  0  0  0  0  0  0  0  0  0  0  0
   -1.3856    0.8000    0.0000 C   0  0  0  0  0  0  0  0  0  0  0  0
   -0.7734    2.2782    0.0000 H   0  0  0  0  0  0  0  0  0  0  0  0
   -1.9979    2.2782    0.0000 H   0  0  0  0  0  0  0  0  0  0  0  0
   -2.7713    0.0000    0.0000 C   0  0  0  0  0  0  0  0  0  0  0  0
   -3.3836   -1.4782    0.0000 H   0  0  0  0  0  0  0  0  0  0  0  0
   -2.1589   -1.4782    0.0000 H   0  0  0  0  0  0  0  0  0  0  0  0
   -4.1570    0.8000    0.0000 C   0  0  0  0  0  0  0  0  0  0  0  0
   -3.5446    2.2782    0.0000 H   0  0  0  0  0  0  0  0  0  0  0  0
   -4.7692    2.2782    0.0000 H   0  0  0  0  0  0  0  0  0  0  0  0
   -5.5425    0.0000    0.0000 O   0  0  0  0  0  0  0  0  0  0  0  0
   -6.9282    0.8000    0.0000 H   0  0  0  0  0  0  0  0  0  0  0  0
  1  2  1  0  0  0  0
  1  3  1  0  0  0  0
  1  4  1  0  0  0  0
  1  5  1  0  0  0  0
  5  6  1  0  0  0  0
  5  7  1  0  0  0  0
  5  8  1  0  0  0  0
  8  9  1  0  0  0  0
  8 10  1  0  0  0  0
  8 11  1  0  0  0  0
 11 12  1  0  0  0  0
 11 13  1  0  0  0  0
 11 14  1  0  0  0  0
 14 15  1  0  0  0  0
 14 16  1  0  0  0  0
 14 17  1  0  0  0  0
 17 18  1  0  0  0  0
 17 19  1  0  0  0  0
 17 20  1  0  0  0  0
 20 21  1  0  0  0  0
 20 22  1  0  0  0  0
 20 23  1  0  0  0  0
 23 24  1  0  0  0  0
M  END
> <ChemID>
100289

> <source_casrn>
111-70-6

> <CAS>
111-70-6

> <SMILES>
CCCCCCCO

> <NAME>
1-HEPTANOL

> <preferred_name>
1-Heptanol

> <iupac>
heptan-1-ol

> <MPID>
98844

> <dsstox_substance_id>
DTXSID8021937

> <Canonical_QSARr>
CCCCCCCO

> <InChI_Code_QSARr>
InChI=1S/C7H16O/c1-2-3-4-5-6-7-8/h8H,2-7H2,1H3

> <InChI Key_QSARr>
BBMCTIGTTCKYKF-UHFFFAOYSA-N

> <OH>
1.37E-11

> <OH Temperature>
25.0

> <OH Data Type>
EXP

> <OH Reference>
KWOK,ESC & ATKINSON,R (1994)

> <LogOH>
-10.863279432843605

$$$$
100291
  -INDIGO-08031719142D

 29 28  0  0  0  0  0  0  0  0999 V2000
   -4.1569    0.8000    0.0000 C   0  0  0  0  0  0  0  0  0  0  0  0
   -3.5446    2.2782    0.0000 H   0  0  0  0  0  0  0  0  0  0  0  0
   -4.7692    2.2782    0.0000 H   0  0  0  0  0  0  0  0  0  0  0  0
   -2.7712   -0.0000    0.0000 C   0  0  0  0  0  0  0  0  0  0  0  0
   -3.3835   -1.4782    0.0000 H   0  0  0  0  0  0  0  0  0  0  0  0
   -2.1591   -1.4782    0.0000 H   0  0  0  0  0  0  0  0  0  0  0  0
   -1.3856    0.8000    0.0000 C   0  0  0  0  0  0  0  0  0  0  0  0
   -0.7733    2.2782    0.0000 H   0  0  0  0  0  0  0  0  0  0  0  0
   -1.9980    2.2782    0.0000 H   0  0  0  0  0  0  0  0  0  0  0  0
    0.0001   -0.0000    0.0000 C   0  0  0  0  0  0  0  0  0  0  0  0
   -0.6122   -1.4782    0.0000 H   0  0  0  0  0  0  0  0  0  0  0  0
    0.6122   -1.4782    0.0000 H   0  0  0  0  0  0  0  0  0  0  0  0
    1.3856    0.8000    0.0000 C   0  0  0  0  0  0  0  0  0  0  0  0
    1.9980    2.2782    0.0000 H   0  0  0  0  0  0  0  0  0  0  0  0
    0.7733    2.2782    0.0000 H   0  0  0  0  0  0  0  0  0  0  0  0
    2.7714   -0.0000    0.0000 C   0  0  0  0  0  0  0  0  0  0  0  0
    2.1591   -1.4782    0.0000 H   0  0  0  0  0  0  0  0  0  0  0  0
    3.3835   -1.4782    0.0000 H   0  0  0  0  0  0  0  0  0  0  0  0
    4.1569    0.8000    0.0000 C   0  0  0  0  0  0  0  0  0  0  0  0
    4.7692    2.2782    0.0000 H   0  0  0  0  0  0  0  0  0  0  0  0
    3.5446    2.2782    0.0000 H   0  0  0  0  0  0  0  0  0  0  0  0
    5.5427   -0.0000    0.0000 C   0  0  0  0  0  0  0  0  0  0  0  0
    6.9282   -0.8000    0.0000 H   0  0  0  0  0  0  0  0  0  0  0  0
    6.9282    0.8000    0.0000 H   0  0  0  0  0  0  0  0  0  0  0  0
    5.5427   -1.6000    0.0000 H   0  0  0  0  0  0  0  0  0  0  0  0
   -5.5425   -0.0000    0.0000 C   0  0  0  0  0  0  0  0  0  0  0  0
   -6.9282   -0.8000    0.0000 H   0  0  0  0  0  0  0  0  0  0  0  0
   -6.9282    0.8000    0.0000 H   0  0  0  0  0  0  0  0  0  0  0  0
   -5.5425   -1.6000    0.0000 H   0  0  0  0  0  0  0  0  0  0  0  0
  1  2  1  0  0  0  0
  1  3  1  0  0  0  0
  1  4  1  0  0  0  0
  4  5  1  0  0  0  0
  4  6  1  0  0  0  0
  4  7  1  0  0  0  0
  7  8  1  0  0  0  0
  7  9  1  0  0  0  0
  7 10  1  0  0  0  0
 10 11  1  0  0  0  0
 10 12  1  0  0  0  0
 10 13  1  0  0  0  0
 13 14  1  0  0  0  0
 13 15  1  0  0  0  0
 13 16  1  0  0  0  0
 16 17  1  0  0  0  0
 16 18  1  0  0  0  0
 16 19  1  0  0  0  0
 19 20  1  0  0  0  0
 19 21  1  0  0  0  0
 19 22  1  0  0  0  0
 22 23  1  0  0  0  0
 22 24  1  0  0  0  0
 22 25  1  0  0  0  0
  1 26  1  0  0  0  0
 26 27  1  0  0  0  0
 26 28  1  0  0  0  0
 26 29  1  0  0  0  0
M  END
> <ChemID>
100291

> <source_casrn>
111-84-2

> <CAS>
111-84-2

> <SMILES>
CCCCCCCCC

> <NAME>
N-NONANE

> <preferred_name>
Nonane

> <iupac>
nonane

> <MPID>
98846

> <dsstox_substance_id>
DTXSID9025796

> <Canonical_QSARr>
CCCCCCCCC

> <InChI_Code_QSARr>
InChI=1S/C9H20/c1-3-5-7-9-8-6-4-2/h3-9H2,1-2H3

> <InChI Key_QSARr>
BKIMMITUMNQMOS-UHFFFAOYSA-N

> <OH>
1.02E-11

> <OH Temperature>
25.0

> <OH Data Type>
EXP

> <OH Reference>
ATKINSON,R (1989)

> <LogOH>
-10.991399828238071

$$$$
100292
  -INDIGO-08031719142D

 27 26  0  0  0  0  0  0  0  0999 V2000
    5.5427   -0.0000    0.0000 C   0  0  0  0  0  0  0  0  0  0  0  0
    6.9282   -0.8000    0.0000 H   0  0  0  0  0  0  0  0  0  0  0  0
    6.9282    0.8000    0.0000 H   0  0  0  0  0  0  0  0  0  0  0  0
    5.5427   -1.6000    0.0000 H   0  0  0  0  0  0  0  0  0  0  0  0
    4.1569    0.8000    0.0000 C   0  0  0  0  0  0  0  0  0  0  0  0
    3.5446    2.2782    0.0000 H   0  0  0  0  0  0  0  0  0  0  0  0
    4.7692    2.2782    0.0000 H   0  0  0  0  0  0  0  0  0  0  0  0
    2.7714   -0.0000    0.0000 C   0  0  0  0  0  0  0  0  0  0  0  0
    3.3835   -1.4782    0.0000 H   0  0  0  0  0  0  0  0  0  0  0  0
    2.1591   -1.4782    0.0000 H   0  0  0  0  0  0  0  0  0  0  0  0
    1.3856    0.8000    0.0000 C   0  0  0  0  0  0  0  0  0  0  0  0
    0.7733    2.2782    0.0000 H   0  0  0  0  0  0  0  0  0  0  0  0
    1.9980    2.2782    0.0000 H   0  0  0  0  0  0  0  0  0  0  0  0
    0.0001   -0.0000    0.0000 C   0  0  0  0  0  0  0  0  0  0  0  0
    0.6122   -1.4782    0.0000 H   0  0  0  0  0  0  0  0  0  0  0  0
   -0.6122   -1.4782    0.0000 H   0  0  0  0  0  0  0  0  0  0  0  0
   -1.3856    0.8000    0.0000 C   0  0  0  0  0  0  0  0  0  0  0  0
   -1.9980    2.2782    0.0000 H   0  0  0  0  0  0  0  0  0  0  0  0
   -0.7733    2.2782    0.0000 H   0  0  0  0  0  0  0  0  0  0  0  0
   -2.7712   -0.0000    0.0000 C   0  0  0  0  0  0  0  0  0  0  0  0
   -2.1591   -1.4782    0.0000 H   0  0  0  0  0  0  0  0  0  0  0  0
   -3.3835   -1.4782    0.0000 H   0  0  0  0  0  0  0  0  0  0  0  0
   -4.1569    0.8000    0.0000 C   0  0  0  0  0  0  0  0  0  0  0  0
   -4.7692    2.2782    0.0000 H   0  0  0  0  0  0  0  0  0  0  0  0
   -3.5446    2.2782    0.0000 H   0  0  0  0  0  0  0  0  0  0  0  0
   -5.5425   -0.0000    0.0000 O   0  0  0  0  0  0  0  0  0  0  0  0
   -6.9282    0.8000    0.0000 H   0  0  0  0  0  0  0  0  0  0  0  0
  1  2  1  0  0  0  0
  1  3  1  0  0  0  0
  1  4  1  0  0  0  0
  1  5  1  0  0  0  0
  5  6  1  0  0  0  0
  5  7  1  0  0  0  0
  5  8  1  0  0  0  0
  8  9  1  0  0  0  0
  8 10  1  0  0  0  0
  8 11  1  0  0  0  0
 11 12  1  0  0  0  0
 11 13  1  0  0  0  0
 11 14  1  0  0  0  0
 14 15  1  0  0  0  0
 14 16  1  0  0  0  0
 14 17  1  0  0  0  0
 17 18  1  0  0  0  0
 17 19  1  0  0  0  0
 17 20  1  0  0  0  0
 20 21  1  0  0  0  0
 20 22  1  0  0  0  0
 20 23  1  0  0  0  0
 23 24  1  0  0  0  0
 23 25  1  0  0  0  0
 23 26  1  0  0  0  0
 26 27  1  0  0  0  0
M  END
> <ChemID>
100292

> <source_casrn>
111-87-5

> <CAS>
111-87-5

> <SMILES>
CCCCCCCCO

> <NAME>
1-OCTANOL

> <preferred_name>
1-Octanol

> <iupac>
octan-1-ol

> <MPID>
98847

> <dsstox_substance_id>
DTXSID7021940

> <Canonical_QSARr>
CCCCCCCCO

> <InChI_Code_QSARr>
InChI=1S/C8H18O/c1-2-3-4-5-6-7-8-9/h9H,2-8H2,1H3

> <InChI Key_QSARr>
KBPLFHHGFOOTCA-UHFFFAOYSA-N

> <OH>
1.44E-11

> <OH Temperature>
25.0

> <OH Data Type>
EXP

> <OH Reference>
ATKINSON,R (1994)

> <LogOH>
-10.841637507904753

$$$$
100293
  -INDIGO-08031719142D

 23 22  0  0  0  0  0  0  0  0999 V2000
    5.5427   -0.0000    0.0000 C   0  0  0  0  0  0  0  0  0  0  0  0
    6.9282   -0.8000    0.0000 H   0  0  0  0  0  0  0  0  0  0  0  0
    6.9282    0.8000    0.0000 H   0  0  0  0  0  0  0  0  0  0  0  0
    5.5427   -1.6000    0.0000 H   0  0  0  0  0  0  0  0  0  0  0  0
    4.1569    0.8000    0.0000 C   0  0  0  0  0  0  0  0  0  0  0  0
    3.5446    2.2782    0.0000 H   0  0  0  0  0  0  0  0  0  0  0  0
    4.7692    2.2782    0.0000 H   0  0  0  0  0  0  0  0  0  0  0  0
    2.7714   -0.0000    0.0000 O   0  0  0  0  0  0  0  0  0  0  0  0
    1.3856    0.8000    0.0000 C   0  0  0  0  0  0  0  0  0  0  0  0
    0.7733    2.2782    0.0000 H   0  0  0  0  0  0  0  0  0  0  0  0
    1.9980    2.2782    0.0000 H   0  0  0  0  0  0  0  0  0  0  0  0
    0.0001   -0.0000    0.0000 C   0  0  0  0  0  0  0  0  0  0  0  0
    0.6122   -1.4782    0.0000 H   0  0  0  0  0  0  0  0  0  0  0  0
   -0.6122   -1.4782    0.0000 H   0  0  0  0  0  0  0  0  0  0  0  0
   -1.3856    0.8000    0.0000 O   0  0  0  0  0  0  0  0  0  0  0  0
   -2.7712   -0.0000    0.0000 C   0  0  0  0  0  0  0  0  0  0  0  0
   -2.1591   -1.4782    0.0000 H   0  0  0  0  0  0  0  0  0  0  0  0
   -3.3835   -1.4782    0.0000 H   0  0  0  0  0  0  0  0  0  0  0  0
   -4.1569    0.8000    0.0000 C   0  0  0  0  0  0  0  0  0  0  0  0
   -4.7692    2.2782    0.0000 H   0  0  0  0  0  0  0  0  0  0  0  0
   -3.5446    2.2782    0.0000 H   0  0  0  0  0  0  0  0  0  0  0  0
   -5.5425   -0.0000    0.0000 O   0  0  0  0  0  0  0  0  0  0  0  0
   -6.9282    0.8000    0.0000 H   0  0  0  0  0  0  0  0  0  0  0  0
  1  2  1  0  0  0  0
  1  3  1  0  0  0  0
  1  4  1  0  0  0  0
  1  5  1  0  0  0  0
  5  6  1  0  0  0  0
  5  7  1  0  0  0  0
  5  8  1  0  0  0  0
  8  9  1  0  0  0  0
  9 10  1  0  0  0  0
  9 11  1  0  0  0  0
  9 12  1  0  0  0  0
 12 13  1  0  0  0  0
 12 14  1  0  0  0  0
 12 15  1  0  0  0  0
 15 16  1  0  0  0  0
 16 17  1  0  0  0  0
 16 18  1  0  0  0  0
 16 19  1  0  0  0  0
 19 20  1  0  0  0  0
 19 21  1  0  0  0  0
 19 22  1  0  0  0  0
 22 23  1  0  0  0  0
M  END
> <ChemID>
100293

> <source_casrn>
111-90-0

> <CAS>
111-90-0

> <SMILES>
CCOCCOCCO

> <NAME>
DIETHYLENE GLYCOL MONOETHYL ETHER

> <preferred_name>
2-(2-Ethoxyethoxy)ethanol

> <iupac>
2-(2-ethoxyethoxy)ethanol

> <MPID>
98848

> <dsstox_substance_id>
DTXSID2021941

> <Canonical_QSARr>
CCOCCOCCO

> <InChI_Code_QSARr>
InChI=1S/C6H14O3/c1-2-8-5-6-9-4-3-7/h7H,2-6H2,1H3

> <InChI Key_QSARr>
XXJWXESWEXIICW-UHFFFAOYSA-N

> <OH>
5.719999999999999E-11

> <OH Temperature>
23.0

> <OH Data Type>
EXP

> <OH Reference>
ASCHMANN,SM ET AL. (2001)

> <LogOH>
-10.242603971206977

$$$$
100295
  -INDIGO-08031719142D

 29 28  0  0  0  0  0  0  0  0999 V2000
    2.7713   -0.0000    0.0000 C   0  0  0  0  0  0  0  0  0  0  0  0
    4.1569   -0.8000    0.0000 H   0  0  0  0  0  0  0  0  0  0  0  0
    4.1569    0.8000    0.0000 H   0  0  0  0  0  0  0  0  0  0  0  0
    2.7713   -1.6000    0.0000 H   0  0  0  0  0  0  0  0  0  0  0  0
    1.3858    0.8000    0.0000 C   0  0  0  0  0  0  0  0  0  0  0  0
    0.7733    2.2782    0.0000 H   0  0  0  0  0  0  0  0  0  0  0  0
    1.9980    2.2782    0.0000 H   0  0  0  0  0  0  0  0  0  0  0  0
   -0.0001   -0.0000    0.0000 C   0  0  0  0  0  0  0  0  0  0  0  0
    0.6122   -1.4782    0.0000 H   0  0  0  0  0  0  0  0  0  0  0  0
   -0.6123   -1.4782    0.0000 H   0  0  0  0  0  0  0  0  0  0  0  0
   -1.3856    0.8000    0.0000 C   0  0  0  0  0  0  0  0  0  0  0  0
   -1.9979    2.2782    0.0000 H   0  0  0  0  0  0  0  0  0  0  0  0
   -0.7734    2.2782    0.0000 H   0  0  0  0  0  0  0  0  0  0  0  0
   -2.7712   -0.0000    0.0000 O   0  0  0  0  0  0  0  0  0  0  0  0
   -4.1568    0.8000    0.0000 C   0  0  0  0  0  0  0  0  0  0  0  0
   -4.7693    2.2782    0.0000 H   0  0  0  0  0  0  0  0  0  0  0  0
   -3.5446    2.2782    0.0000 H   0  0  0  0  0  0  0  0  0  0  0  0
   -5.5426   -0.0000    0.0000 C   0  0  0  0  0  0  0  0  0  0  0  0
   -4.9304   -1.4782    0.0000 H   0  0  0  0  0  0  0  0  0  0  0  0
   -6.1549   -1.4782    0.0000 H   0  0  0  0  0  0  0  0  0  0  0  0
   -6.9282    0.8000    0.0000 O   0  0  0  0  0  0  0  0  0  0  0  0
   -8.3138   -0.0000    0.0000 C   0  0  0  0  0  0  0  0  0  0  0  0
   -7.7015   -1.4782    0.0000 H   0  0  0  0  0  0  0  0  0  0  0  0
   -8.9260   -1.4782    0.0000 H   0  0  0  0  0  0  0  0  0  0  0  0
   -9.6994    0.8000    0.0000 C   0  0  0  0  0  0  0  0  0  0  0  0
  -10.3118    2.2782    0.0000 H   0  0  0  0  0  0  0  0  0  0  0  0
   -9.0871    2.2782    0.0000 H   0  0  0  0  0  0  0  0  0  0  0  0
  -11.0852   -0.0000    0.0000 O   0  0  0  0  0  0  0  0  0  0  0  0
  -12.4708    0.8000    0.0000 H   0  0  0  0  0  0  0  0  0  0  0  0
  1  2  1  0  0  0  0
  1  3  1  0  0  0  0
  1  4  1  0  0  0  0
  1  5  1  0  0  0  0
  5  6  1  0  0  0  0
  5  7  1  0  0  0  0
  5  8  1  0  0  0  0
  8  9  1  0  0  0  0
  8 10  1  0  0  0  0
  8 11  1  0  0  0  0
 11 12  1  0  0  0  0
 11 13  1  0  0  0  0
 11 14  1  0  0  0  0
 14 15  1  0  0  0  0
 15 16  1  0  0  0  0
 15 17  1  0  0  0  0
 15 18  1  0  0  0  0
 18 19  1  0  0  0  0
 18 20  1  0  0  0  0
 18 21  1  0  0  0  0
 21 22  1  0  0  0  0
 22 23  1  0  0  0  0
 22 24  1  0  0  0  0
 22 25  1  0  0  0  0
 25 26  1  0  0  0  0
 25 27  1  0  0  0  0
 25 28  1  0  0  0  0
 28 29  1  0  0  0  0
M  END
> <ChemID>
100295

> <source_casrn>
112-34-5

> <CAS>
112-34-5

> <SMILES>
CCCCOCCOCCO

> <NAME>
DIETHYLENE GLYCOL MONO-N-BUTYL ETHER

> <preferred_name>
2-(2-Butoxyethoxy)ethanol

> <iupac>
2-(2-butoxyethoxy)ethanol

> <MPID>
98850

> <dsstox_substance_id>
DTXSID8021519

> <Canonical_QSARr>
CCCCOCCOCCO

> <InChI_Code_QSARr>
InChI=1S/C8H18O3/c1-2-3-5-10-7-8-11-6-4-9/h9H,2-8H2,1H3

> <InChI Key_QSARr>
OAYXUHPQHDHDDZ-UHFFFAOYSA-N

> <OH>
7.44E-11

> <OH Temperature>
23.0

> <OH Data Type>
EXP

> <OH Reference>
ASCHMANN,SM ET AL. (2001)

> <LogOH>
-10.128427064454119

$$$$
100296
  -INDIGO-08031719142D

 29 28  0  0  0  0  0  0  0  0999 V2000
    1.3858    0.8000    0.0000 O   0  0  0  0  0  0  0  0  0  0  0  0
    2.7713   -0.0000    0.0000 C   0  0  0  0  0  0  0  0  0  0  0  0
    2.1591   -1.4782    0.0000 H   0  0  0  0  0  0  0  0  0  0  0  0
    3.3836   -1.4782    0.0000 H   0  0  0  0  0  0  0  0  0  0  0  0
    4.1569    0.8000    0.0000 C   0  0  0  0  0  0  0  0  0  0  0  0
    4.7692    2.2782    0.0000 H   0  0  0  0  0  0  0  0  0  0  0  0
    3.5447    2.2782    0.0000 H   0  0  0  0  0  0  0  0  0  0  0  0
    5.5425   -0.0000    0.0000 O   0  0  0  0  0  0  0  0  0  0  0  0
    6.9283    0.8000    0.0000 C   0  0  0  0  0  0  0  0  0  0  0  0
    7.5406    2.2782    0.0000 H   0  0  0  0  0  0  0  0  0  0  0  0
    6.3158    2.2782    0.0000 H   0  0  0  0  0  0  0  0  0  0  0  0
    8.3139   -0.0000    0.0000 C   0  0  0  0  0  0  0  0  0  0  0  0
    9.6995   -0.8000    0.0000 H   0  0  0  0  0  0  0  0  0  0  0  0
    9.6995    0.8000    0.0000 H   0  0  0  0  0  0  0  0  0  0  0  0
    8.3139   -1.6000    0.0000 H   0  0  0  0  0  0  0  0  0  0  0  0
   -0.0001   -0.0000    0.0000 C   0  0  0  0  0  0  0  0  0  0  0  0
   -0.6123   -1.4782    0.0000 H   0  0  0  0  0  0  0  0  0  0  0  0
    0.6122   -1.4782    0.0000 H   0  0  0  0  0  0  0  0  0  0  0  0
   -1.3856    0.8000    0.0000 C   0  0  0  0  0  0  0  0  0  0  0  0
   -0.7734    2.2782    0.0000 H   0  0  0  0  0  0  0  0  0  0  0  0
   -1.9979    2.2782    0.0000 H   0  0  0  0  0  0  0  0  0  0  0  0
   -2.7712   -0.0000    0.0000 O   0  0  0  0  0  0  0  0  0  0  0  0
   -4.1568    0.8000    0.0000 C   0  0  0  0  0  0  0  0  0  0  0  0
   -3.5446    2.2782    0.0000 H   0  0  0  0  0  0  0  0  0  0  0  0
   -4.7693    2.2782    0.0000 H   0  0  0  0  0  0  0  0  0  0  0  0
   -5.5426   -0.0000    0.0000 C   0  0  0  0  0  0  0  0  0  0  0  0
   -6.9282   -0.8000    0.0000 H   0  0  0  0  0  0  0  0  0  0  0  0
   -6.9282    0.8000    0.0000 H   0  0  0  0  0  0  0  0  0  0  0  0
   -5.5426   -1.6000    0.0000 H   0  0  0  0  0  0  0  0  0  0  0  0
  1  2  1  0  0  0  0
  2  3  1  0  0  0  0
  2  4  1  0  0  0  0
  2  5  1  0  0  0  0
  5  6  1  0  0  0  0
  5  7  1  0  0  0  0
  5  8  1  0  0  0  0
  8  9  1  0  0  0  0
  9 10  1  0  0  0  0
  9 11  1  0  0  0  0
  9 12  1  0  0  0  0
 12 13  1  0  0  0  0
 12 14  1  0  0  0  0
 12 15  1  0  0  0  0
  1 16  1  0  0  0  0
 16 17  1  0  0  0  0
 16 18  1  0  0  0  0
 16 19  1  0  0  0  0
 19 20  1  0  0  0  0
[truncated: 682,686 more chars]
