# Supplementary material for: OPERA models for predicting physicochemical properties and environmental fate endpoints
Source: J Cheminform. 2018 Mar 8;10:10. doi: 10.1186/s13321-018-0263-1 (PMC5843579; doi:10.1186/s13321-018-0263-1)
Supplement: Supplementary file 1 — Additional file 1: S1. Training and test sets of the models with the corresponding JRC validated QMRFs. [file 13321_2018_263_MOESM1_ESM.zip › OPERA_AOH/TST_AOH_176.sdf]

100004
  -INDIGO-08031719142D

 13 12  0  0  0  0  0  0  0  0999 V2000
    1.6000    0.0000    0.0000 C   0  0  0  0  0  0  0  0  0  0  0  0
    3.2000    0.0000    0.0000 H   0  0  0  0  0  0  0  0  0  0  0  0
    2.4000    1.3856    0.0000 H   0  0  0  0  0  0  0  0  0  0  0  0
    2.4000   -1.3856    0.0000 H   0  0  0  0  0  0  0  0  0  0  0  0
   -0.0000    0.0000    0.0000 C   0  0  0  0  0  0  0  0  0  0  0  0
   -0.0000   -1.6000    0.0000 H   0  0  0  0  0  0  0  0  0  0  0  0
   -1.6000    0.0000    0.0000 C   0  0  0  0  0  0  0  0  0  0  0  0
   -1.8089    1.5863    0.0000 H   0  0  0  0  0  0  0  0  0  0  0  0
   -2.8694    0.9740    0.0000 H   0  0  0  0  0  0  0  0  0  0  0  0
   -2.4000   -1.3856    0.0000 O   0  0  0  0  0  0  0  0  0  0  0  0
   -4.0000   -1.3856    0.0000 H   0  0  0  0  0  0  0  0  0  0  0  0
   -0.0000    1.6000    0.0000 O   0  0  0  0  0  0  0  0  0  0  0  0
    1.3857    2.4000    0.0000 H   0  0  0  0  0  0  0  0  0  0  0  0
  1  2  1  0  0  0  0
  1  3  1  0  0  0  0
  1  4  1  0  0  0  0
  1  5  1  0  0  0  0
  5  6  1  0  0  0  0
  5  7  1  0  0  0  0
  7  8  1  0  0  0  0
  7  9  1  0  0  0  0
  7 10  1  0  0  0  0
 10 11  1  0  0  0  0
  5 12  1  0  0  0  0
 12 13  1  0  0  0  0
M  END
> <ChemID>
100004

> <source_casrn>
57-55-6

> <CAS>
57-55-6

> <SMILES>
CC(O)CO

> <NAME>
1,2-PROPANEDIOL

> <preferred_name>
1,2-Propylene glycol

> <iupac>
propane-1,2-diol

> <MPID>
98574

> <dsstox_substance_id>
DTXSID0021206

> <Canonical_QSARr>
CC(O)CO

> <InChI_Code_QSARr>
InChI=1S/C3H8O2/c1-3(5)2-4/h3-5H,2H2,1H3

> <InChI Key_QSARr>
DNIAPMSPPWPWGF-UHFFFAOYSA-N

> <OH>
1.2E-11

> <OH Temperature>
25.0

> <OH Data Type>
EXP

> <OH Reference>
ATKINSON,R (1989)

> <LogOH>
-10.920818753952396

$$$$
100008
  -INDIGO-08031719142D

 14 14  0  0  0  0  0  0  0  0999 V2000
    1.6000   -0.0000    0.0000 N   0  0  0  0  0  0  0  0  0  0  0  0
    2.4000    1.3856    0.0000 H   0  0  0  0  0  0  0  0  0  0  0  0
    2.4000   -1.3856    0.0000 H   0  0  0  0  0  0  0  0  0  0  0  0
    0.0000   -0.0000    0.0000 C   0  0  0  0  0  0  0  0  0  0  0  0
   -0.8000    1.3856    0.0000 C   0  0  0  0  0  0  0  0  0  0  0  0
    0.0000    2.7713    0.0000 H   0  0  0  0  0  0  0  0  0  0  0  0
   -2.4000    1.3856    0.0000 C   0  0  0  0  0  0  0  0  0  0  0  0
   -3.2000    2.7713    0.0000 H   0  0  0  0  0  0  0  0  0  0  0  0
   -3.2000   -0.0000    0.0000 C   0  0  0  0  0  0  0  0  0  0  0  0
   -4.8000   -0.0000    0.0000 H   0  0  0  0  0  0  0  0  0  0  0  0
   -2.4000   -1.3856    0.0000 C   0  0  0  0  0  0  0  0  0  0  0  0
   -3.2000   -2.7713    0.0000 H   0  0  0  0  0  0  0  0  0  0  0  0
   -0.8000   -1.3856    0.0000 C   0  0  0  0  0  0  0  0  0  0  0  0
    0.0000   -2.7713    0.0000 H   0  0  0  0  0  0  0  0  0  0  0  0
  1  2  1  0  0  0  0
  1  3  1  0  0  0  0
  1  4  1  0  0  0  0
  4  5  1  0  0  0  0
  5  6  1  0  0  0  0
  5  7  2  0  0  0  0
  7  8  1  0  0  0  0
  7  9  1  0  0  0  0
  9 10  1  0  0  0  0
  9 11  2  0  0  0  0
 11 12  1  0  0  0  0
 11 13  1  0  0  0  0
 13  4  2  0  0  0  0
 13 14  1  0  0  0  0
M  END
> <ChemID>
100008

> <source_casrn>
62-53-3

> <CAS>
62-53-3

> <SMILES>
Nc1ccccc1

> <NAME>
ANILINE

> <preferred_name>
Aniline

> <iupac>
aniline

> <MPID>
98578

> <dsstox_substance_id>
DTXSID8020090

> <Canonical_QSARr>
Nc1ccccc1

> <InChI_Code_QSARr>
InChI=1S/C6H7N/c7-6-4-2-1-3-5-6/h1-5H,7H2

> <InChI Key_QSARr>
PAYRUJLWNCNPSJ-UHFFFAOYSA-N

> <OH>
1.11E-10

> <OH Temperature>
25.0

> <OH Data Type>
EXP

> <OH Reference>
KWOK,ESC & ATKINSON,R (1994)

> <LogOH>
-9.954677021213335

$$$$
100012
  -INDIGO-08031719142D

  8  7  0  0  0  0  0  0  0  0999 V2000
   -1.6000    0.0000    0.0000 C   0  0  0  0  0  0  0  0  0  0  0  0
    0.0000    0.0000    0.0000 C   0  0  0  0  0  0  0  0  0  0  0  0
    1.6000    0.0000    0.0000 H   0  0  0  0  0  0  0  0  0  0  0  0
    0.8000    1.3856    0.0000 H   0  0  0  0  0  0  0  0  0  0  0  0
    0.8000   -1.3856    0.0000 H   0  0  0  0  0  0  0  0  0  0  0  0
   -2.4000   -1.3856    0.0000 O   0  0  0  0  0  0  0  0  0  0  0  0
   -2.4000    1.3856    0.0000 O   0  0  0  0  0  0  0  0  0  0  0  0
   -4.0000    1.3856    0.0000 H   0  0  0  0  0  0  0  0  0  0  0  0
  1  2  1  0  0  0  0
  2  3  1  0  0  0  0
  2  4  1  0  0  0  0
  2  5  1  0  0  0  0
  1  6  2  0  0  0  0
  1  7  1  0  0  0  0
  7  8  1  0  0  0  0
M  END
> <ChemID>
100012

> <source_casrn>
64-19-7

> <CAS>
64-19-7

> <SMILES>
CC(O)=O

> <NAME>
ACETIC ACID

> <preferred_name>
Acetic acid

> <iupac>
acetic acid

> <MPID>
98582

> <dsstox_substance_id>
DTXSID5024394

> <Canonical_QSARr>
CC(O)=O

> <InChI_Code_QSARr>
InChI=1S/C2H4O2/c1-2(3)4/h1H3,(H,3,4)

> <InChI Key_QSARr>
QTBSBXVTEAMEQO-UHFFFAOYSA-N

> <OH>
7.399999999999999E-13

> <OH Temperature>
25.0

> <OH Data Type>
EXP

> <OH Reference>
ATKINSON,R (1989)

> <LogOH>
-12.130768280269036

$$$$
100016
  -INDIGO-08031719142D

 12 11  0  0  0  0  0  0  0  0999 V2000
    0.0000    1.6000    0.0000 O   0  0  0  0  0  0  0  0  0  0  0  0
    1.3856    2.4000    0.0000 H   0  0  0  0  0  0  0  0  0  0  0  0
    0.0000    0.0000    0.0000 C   0  0  0  0  0  0  0  0  0  0  0  0
    0.0000   -1.6000    0.0000 H   0  0  0  0  0  0  0  0  0  0  0  0
   -1.6000    0.0000    0.0000 C   0  0  0  0  0  0  0  0  0  0  0  0
   -3.2000    0.0000    0.0000 H   0  0  0  0  0  0  0  0  0  0  0  0
   -2.4000   -1.3856    0.0000 H   0  0  0  0  0  0  0  0  0  0  0  0
   -2.4000    1.3856    0.0000 H   0  0  0  0  0  0  0  0  0  0  0  0
    1.6000    0.0000    0.0000 C   0  0  0  0  0  0  0  0  0  0  0  0
    3.2000    0.0000    0.0000 H   0  0  0  0  0  0  0  0  0  0  0  0
    2.4000   -1.3856    0.0000 H   0  0  0  0  0  0  0  0  0  0  0  0
    2.4000    1.3856    0.0000 H   0  0  0  0  0  0  0  0  0  0  0  0
  1  2  1  0  0  0  0
  1  3  1  0  0  0  0
  3  4  1  0  0  0  0
  3  5  1  0  0  0  0
  5  6  1  0  0  0  0
  5  7  1  0  0  0  0
  5  8  1  0  0  0  0
  3  9  1  0  0  0  0
  9 10  1  0  0  0  0
  9 11  1  0  0  0  0
  9 12  1  0  0  0  0
M  END
> <ChemID>
100016

> <source_casrn>
67-63-0

> <CAS>
67-63-0

> <SMILES>
CC(C)O

> <NAME>
ISOPROPANOL

> <preferred_name>
Isopropanol

> <iupac>
propan-2-ol

> <MPID>
98586

> <dsstox_substance_id>
DTXSID7020762

> <Canonical_QSARr>
CC(C)O

> <InChI_Code_QSARr>
InChI=1S/C3H8O/c1-3(2)4/h3-4H,1-2H3

> <InChI Key_QSARr>
KFZMGEQAYNKOFK-UHFFFAOYSA-N

> <OH>
5.07E-12

> <OH Temperature>
25.0

> <OH Data Type>
EXP

> <OH Reference>
KWOK,ESC & ATKINSON,R (1994)

> <LogOH>
-11.294992040666681

$$$$
100020
  -INDIGO-08031719142D

 12 11  0  0  0  0  0  0  0  0999 V2000
    2.7713    0.0000    0.0000 O   0  0  0  0  0  0  0  0  0  0  0  0
    4.1569    0.8000    0.0000 H   0  0  0  0  0  0  0  0  0  0  0  0
    1.3856    0.8000    0.0000 C   0  0  0  0  0  0  0  0  0  0  0  0
    0.7733    2.2782    0.0000 H   0  0  0  0  0  0  0  0  0  0  0  0
    1.9980    2.2782    0.0000 H   0  0  0  0  0  0  0  0  0  0  0  0
    0.0000    0.0000    0.0000 C   0  0  0  0  0  0  0  0  0  0  0  0
    0.6123   -1.4782    0.0000 H   0  0  0  0  0  0  0  0  0  0  0  0
   -0.6123   -1.4782    0.0000 H   0  0  0  0  0  0  0  0  0  0  0  0
   -1.3856    0.8000    0.0000 C   0  0  0  0  0  0  0  0  0  0  0  0
   -2.7713    1.6000    0.0000 H   0  0  0  0  0  0  0  0  0  0  0  0
   -2.7713    0.0000    0.0000 H   0  0  0  0  0  0  0  0  0  0  0  0
   -1.3856    2.4000    0.0000 H   0  0  0  0  0  0  0  0  0  0  0  0
  1  2  1  0  0  0  0
  1  3  1  0  0  0  0
  3  4  1  0  0  0  0
  3  5  1  0  0  0  0
  3  6  1  0  0  0  0
  6  7  1  0  0  0  0
  6  8  1  0  0  0  0
  6  9  1  0  0  0  0
  9 10  1  0  0  0  0
  9 11  1  0  0  0  0
  9 12  1  0  0  0  0
M  END
> <ChemID>
100020

> <source_casrn>
71-23-8

> <CAS>
71-23-8

> <SMILES>
CCCO

> <NAME>
1-PROPANOL

> <preferred_name>
1-Propanol

> <iupac>
propan-1-ol

> <MPID>
98590

> <dsstox_substance_id>
DTXSID2021739

> <Canonical_QSARr>
CCCO

> <InChI_Code_QSARr>
InChI=1S/C3H8O/c1-2-3-4/h4H,2-3H2,1H3

> <InChI Key_QSARr>
BDERNNFJNOPAEC-UHFFFAOYSA-N

> <OH>
5.530000000000001E-12

> <OH Temperature>
25.0

> <OH Data Type>
EXP

> <OH Reference>
KWOK,ESC & ATKINSON,R (1994)

> <LogOH>
-11.257274868695298

$$$$
100024
  -INDIGO-08031719142D

  8  7  0  0  0  0  0  0  0  0999 V2000
    0.0000    0.0000    0.0000 C   0  0  0  0  0  0  0  0  0  0  0  0
    1.6000   -0.0000    0.0000 H   0  0  0  0  0  0  0  0  0  0  0  0
    0.8000   -1.3856    0.0000 H   0  0  0  0  0  0  0  0  0  0  0  0
    0.8000    1.3856    0.0000 H   0  0  0  0  0  0  0  0  0  0  0  0
   -1.6000    0.0000    0.0000 C   0  0  0  0  0  0  0  0  0  0  0  0
   -3.2000    0.0000    0.0000 Cl  0  0  0  0  0  0  0  0  0  0  0  0
   -2.4000   -1.3856    0.0000 Cl  0  0  0  0  0  0  0  0  0  0  0  0
   -2.4000    1.3856    0.0000 Cl  0  0  0  0  0  0  0  0  0  0  0  0
  1  2  1  0  0  0  0
  1  3  1  0  0  0  0
  1  4  1  0  0  0  0
  1  5  1  0  0  0  0
  5  6  1  0  0  0  0
  5  7  1  0  0  0  0
  5  8  1  0  0  0  0
M  END
> <ChemID>
100024

> <source_casrn>
71-55-6

> <CAS>
71-55-6

> <SMILES>
CC(Cl)(Cl)Cl

> <NAME>
1,1,1-TRICHLOROETHANE

> <preferred_name>
1,1,1-Trichloroethane

> <iupac>
1,1,1-trichloroethane

> <MPID>
98594

> <dsstox_substance_id>
DTXSID0021381

> <Canonical_QSARr>
CC(Cl)(Cl)Cl

> <InChI_Code_QSARr>
InChI=1S/C2H3Cl3/c1-2(3,4)5/h1H3

> <InChI Key_QSARr>
UOCLXMDMGBRAIB-UHFFFAOYSA-N

> <OH>
9.429999999999999E-15

> <OH Temperature>
25.0

> <OH Data Type>
EXP

> <OH Reference>
KWOK,ESC & ATKINSON,R (1994)

> <LogOH>
-14.02548830726266

$$$$
100028
  -INDIGO-08031719142D

  6  5  0  0  0  0  0  0  0  0999 V2000
   -0.0000    0.0000    0.0000 C   0  0  0  0  0  0  0  0  0  0  0  0
    0.8000    1.3856    0.0000 H   0  0  0  0  0  0  0  0  0  0  0  0
    0.8000   -1.3856    0.0000 H   0  0  0  0  0  0  0  0  0  0  0  0
   -1.6000    0.0000    0.0000 C   0  0  0  0  0  0  0  0  0  0  0  0
   -2.4000    1.3856    0.0000 H   0  0  0  0  0  0  0  0  0  0  0  0
   -2.4000   -1.3856    0.0000 H   0  0  0  0  0  0  0  0  0  0  0  0
  1  2  1  0  0  0  0
  1  3  1  0  0  0  0
  1  4  2  0  0  0  0
  4  5  1  0  0  0  0
  4  6  1  0  0  0  0
M  END
> <ChemID>
100028

> <source_casrn>
74-85-1

> <CAS>
74-85-1

> <SMILES>
C=C

> <NAME>
ETHYLENE

> <preferred_name>
Ethylene

> <iupac>
ethene

> <MPID>
98598

> <dsstox_substance_id>
DTXSID1026378

> <Canonical_QSARr>
C=C

> <InChI_Code_QSARr>
InChI=1S/C2H4/c1-2/h1-2H2

> <InChI Key_QSARr>
VGGSQFUCUMXWEO-UHFFFAOYSA-N

> <OH>
8.52E-12

> <OH Temperature>
25.0

> <OH Data Type>
EXP

> <OH Reference>
ATKINSON,R (1989)

> <LogOH>
-11.069560405233288

$$$$
100032
  -INDIGO-08031719142D

  7  6  0  0  0  0  0  0  0  0999 V2000
    1.6000    0.0000    0.0000 N   0  0  0  0  0  0  0  0  0  0  0  0
    2.4000    1.3856    0.0000 H   0  0  0  0  0  0  0  0  0  0  0  0
    2.4000   -1.3856    0.0000 H   0  0  0  0  0  0  0  0  0  0  0  0
    0.0000    0.0000    0.0000 C   0  0  0  0  0  0  0  0  0  0  0  0
   -1.6000    0.0000    0.0000 H   0  0  0  0  0  0  0  0  0  0  0  0
   -0.8000    1.3856    0.0000 H   0  0  0  0  0  0  0  0  0  0  0  0
   -0.8000   -1.3856    0.0000 H   0  0  0  0  0  0  0  0  0  0  0  0
  1  2  1  0  0  0  0
  1  3  1  0  0  0  0
  1  4  1  0  0  0  0
  4  5  1  0  0  0  0
  4  6  1  0  0  0  0
  4  7  1  0  0  0  0
M  END
> <ChemID>
100032

> <source_casrn>
74-89-5

> <CAS>
74-89-5

> <SMILES>
CN

> <NAME>
METHYLAMINE

> <preferred_name>
Methylamine

> <iupac>
methanamine

> <MPID>
98602

> <dsstox_substance_id>
DTXSID7025683

> <Canonical_QSARr>
CN

> <InChI_Code_QSARr>
InChI=1S/CH5N/c1-2/h2H2,1H3

> <InChI Key_QSARr>
BAVYZALUXZFZLV-UHFFFAOYSA-N

> <OH>
2.2E-11

> <OH Temperature>
26.0

> <OH Data Type>
EXP

> <OH Reference>
ATKINSON,R (1989)

> <LogOH>
-10.65757731917778

$$$$
100036
  -INDIGO-08031719142D

  8  7  0  0  0  0  0  0  0  0999 V2000
    0.0000    0.0000    0.0000 C   0  0  0  0  0  0  0  0  0  0  0  0
    1.6000   -0.0000    0.0000 H   0  0  0  0  0  0  0  0  0  0  0  0
    0.8000   -1.3856    0.0000 H   0  0  0  0  0  0  0  0  0  0  0  0
    0.8000    1.3856    0.0000 H   0  0  0  0  0  0  0  0  0  0  0  0
   -1.6000    0.0000    0.0000 C   0  0  0  0  0  0  0  0  0  0  0  0
   -3.2000    0.0000    0.0000 H   0  0  0  0  0  0  0  0  0  0  0  0
   -2.4000   -1.3856    0.0000 H   0  0  0  0  0  0  0  0  0  0  0  0
   -2.4000    1.3856    0.0000 Br  0  0  0  0  0  0  0  0  0  0  0  0
  1  2  1  0  0  0  0
  1  3  1  0  0  0  0
  1  4  1  0  0  0  0
  1  5  1  0  0  0  0
  5  6  1  0  0  0  0
  5  7  1  0  0  0  0
  5  8  1  0  0  0  0
M  END
> <ChemID>
100036

> <source_casrn>
74-96-4

> <CAS>
74-96-4

> <SMILES>
CCBr

> <NAME>
BROMOETHANE

> <preferred_name>
Bromoethane

> <iupac>
bromoethane

> <MPID>
98606

> <dsstox_substance_id>
DTXSID6020199

> <Canonical_QSARr>
CCBr

> <InChI_Code_QSARr>
InChI=1S/C2H5Br/c1-2-3/h2H2,1H3

> <InChI Key_QSARr>
RDHPKYGYEGBMSE-UHFFFAOYSA-N

> <OH>
3.5E-13

> <OH Temperature>
25.0

> <OH Data Type>
EXP

> <OH Reference>
TOSATO,ML ET AL. (1991)

> <LogOH>
-12.455931955649712

$$$$
100040
  -INDIGO-08031719142D

  8  7  0  0  0  0  0  0  0  0999 V2000
    0.0000    0.0000    0.0000 C   0  0  0  0  0  0  0  0  0  0  0  0
    1.6000   -0.0000    0.0000 H   0  0  0  0  0  0  0  0  0  0  0  0
    0.8000   -1.3856    0.0000 H   0  0  0  0  0  0  0  0  0  0  0  0
    0.8000    1.3856    0.0000 H   0  0  0  0  0  0  0  0  0  0  0  0
   -1.6000    0.0000    0.0000 C   0  0  0  0  0  0  0  0  0  0  0  0
   -3.2000    0.0000    0.0000 H   0  0  0  0  0  0  0  0  0  0  0  0
   -2.4000   -1.3856    0.0000 H   0  0  0  0  0  0  0  0  0  0  0  0
   -2.4000    1.3856    0.0000 Cl  0  0  0  0  0  0  0  0  0  0  0  0
  1  2  1  0  0  0  0
  1  3  1  0  0  0  0
  1  4  1  0  0  0  0
  1  5  1  0  0  0  0
  5  6  1  0  0  0  0
  5  7  1  0  0  0  0
  5  8  1  0  0  0  0
M  END
> <ChemID>
100040

> <source_casrn>
75-00-3

> <CAS>
75-00-3

> <SMILES>
CCCl

> <NAME>
CHLOROETHANE

> <preferred_name>
Chloroethane

> <iupac>
chloroethane

> <MPID>
98610

> <dsstox_substance_id>
DTXSID1020302

> <Canonical_QSARr>
CCCl

> <InChI_Code_QSARr>
InChI=1S/C2H5Cl/c1-2-3/h2H2,1H3

> <InChI Key_QSARr>
HRYZWHHZPQKTII-UHFFFAOYSA-N

> <OH>
4.109999999999998E-13

> <OH Temperature>
25.0

> <OH Data Type>
EXP

> <OH Reference>
ATKINSON,R (1994)

> <LogOH>
-12.386158178123951

$$$$
100044
  -INDIGO-08031719142D

  6  5  0  0  0  0  0  0  0  0999 V2000
    0.0000    0.0000    0.0000 C   0  0  0  0  0  0  0  0  0  0  0  0
    1.6000   -0.0000    0.0000 H   0  0  0  0  0  0  0  0  0  0  0  0
    0.8000    1.3856    0.0000 H   0  0  0  0  0  0  0  0  0  0  0  0
    0.8000   -1.3856    0.0000 H   0  0  0  0  0  0  0  0  0  0  0  0
   -1.6000    0.0000    0.0000 C   0  0  0  0  0  0  0  0  0  0  0  0
   -3.2000    0.0000    0.0000 N   0  0  0  0  0  0  0  0  0  0  0  0
  1  2  1  0  0  0  0
  1  3  1  0  0  0  0
  1  4  1  0  0  0  0
  1  5  1  0  0  0  0
  5  6  3  0  0  0  0
M  END
> <ChemID>
100044

> <source_casrn>
75-05-8

> <CAS>
75-05-8

> <SMILES>
CC#N

> <NAME>
ACETONITRILE

> <preferred_name>
Acetonitrile

> <iupac>
acetonitrile

> <MPID>
98614

> <dsstox_substance_id>
DTXSID7020009

> <Canonical_QSARr>
CC#N

> <InChI_Code_QSARr>
InChI=1S/C2H3N/c1-2-3/h1H3

> <InChI Key_QSARr>
WEVYAHXRMPXWCK-UHFFFAOYSA-N

> <OH>
2.629999999999999E-14

> <OH Temperature>
25.0

> <OH Data Type>
EXP

> <OH Reference>
ATKINSON,R (1994)

> <LogOH>
-13.580044251510255

$$$$
100048
  -INDIGO-08031719142D

  5  4  0  0  0  0  0  0  0  0999 V2000
    0.0000    0.0000    0.0000 C   0  0  0  0  0  0  0  0  0  0  0  0
    0.8000    1.3856    0.0000 H   0  0  0  0  0  0  0  0  0  0  0  0
   -1.3856    0.8000    0.0000 H   0  0  0  0  0  0  0  0  0  0  0  0
    1.3856   -0.8000    0.0000 F   0  0  0  0  0  0  0  0  0  0  0  0
   -0.8000   -1.3856    0.0000 F   0  0  0  0  0  0  0  0  0  0  0  0
  1  2  1  0  0  0  0
  1  3  1  0  0  0  0
  1  4  1  0  0  0  0
  1  5  1  0  0  0  0
M  END
> <ChemID>
100048

> <source_casrn>
75-10-5

> <CAS>
75-10-5

> <SMILES>
FCF

> <NAME>
DIFLUOROMETHANE

> <preferred_name>
Methane, difluoro-

> <iupac>
difluoromethane

> <MPID>
98618

> <dsstox_substance_id>
DTXSID6029597

> <Canonical_QSARr>
FCF

> <InChI_Code_QSARr>
InChI=1S/CH2F2/c2-1-3/h1H2

> <InChI Key_QSARr>
RWRIWBAIICGTTQ-UHFFFAOYSA-N

> <OH>
1.09E-14

> <OH Temperature>
25.0

> <OH Data Type>
EXP

> <OH Reference>
ATKINSON,R (1989)

> <LogOH>
-13.962573502059382

$$$$
100053
  -INDIGO-08031719142D

  7  7  0  0  0  0  0  0  0  0999 V2000
    0.0000    0.0000    0.0000 C   0  0  0  0  0  0  0  0  0  0  0  0
    0.2779    1.5757    0.0000 H   0  0  0  0  0  0  0  0  0  0  0  0
    1.5035   -0.5472    0.0000 H   0  0  0  0  0  0  0  0  0  0  0  0
   -1.6000    0.0000    0.0000 C   0  0  0  0  0  0  0  0  0  0  0  0
   -1.8779    1.5757    0.0000 H   0  0  0  0  0  0  0  0  0  0  0  0
   -3.1035   -0.5472    0.0000 H   0  0  0  0  0  0  0  0  0  0  0  0
   -0.8000   -1.3856    0.0000 O   0  0  0  0  0  0  0  0  0  0  0  0
  1  2  1  0  0  0  0
  1  3  1  0  0  0  0
  1  4  1  0  0  0  0
  4  5  1  0  0  0  0
  4  6  1  0  0  0  0
  4  7  1  0  0  0  0
  7  1  1  0  0  0  0
M  END
> <ChemID>
100053

> <source_casrn>
75-21-8

> <CAS>
75-21-8

> <SMILES>
C1CO1

> <NAME>
ETHYLENE OXIDE

> <preferred_name>
Ethylene oxide

> <iupac>
oxirane

> <MPID>
98621

> <dsstox_substance_id>
DTXSID0020600

> <Canonical_QSARr>
C1CO1

> <InChI_Code_QSARr>
InChI=1S/C2H4O/c1-2-3-1/h1-2H2

> <InChI Key_QSARr>
IAYPIBMASNFSPL-UHFFFAOYSA-N

> <OH>
7.600000000000002E-14

> <OH Temperature>
25.0

> <OH Data Type>
EXP

> <OH Reference>
ATKINSON,R (1989)

> <LogOH>
-13.119186407719228

$$$$
100057
  -INDIGO-08031719142D

 11 10  0  0  0  0  0  0  0  0999 V2000
    1.3856    0.8000    0.0000 C   0  0  0  0  0  0  0  0  0  0  0  0
    2.7713    1.6000    0.0000 H   0  0  0  0  0  0  0  0  0  0  0  0
    2.7713    0.0000    0.0000 H   0  0  0  0  0  0  0  0  0  0  0  0
    1.3856    2.4000    0.0000 H   0  0  0  0  0  0  0  0  0  0  0  0
    0.0000    0.0000    0.0000 C   0  0  0  0  0  0  0  0  0  0  0  0
    0.6123   -1.4782    0.0000 H   0  0  0  0  0  0  0  0  0  0  0  0
   -1.3856    0.8000    0.0000 C   0  0  0  0  0  0  0  0  0  0  0  0
   -2.7713    1.6000    0.0000 H   0  0  0  0  0  0  0  0  0  0  0  0
   -2.7713    0.0000    0.0000 H   0  0  0  0  0  0  0  0  0  0  0  0
   -1.3856    2.4000    0.0000 H   0  0  0  0  0  0  0  0  0  0  0  0
   -0.6123   -1.4782    0.0000 Cl  0  0  0  0  0  0  0  0  0  0  0  0
  1  2  1  0  0  0  0
  1  3  1  0  0  0  0
  1  4  1  0  0  0  0
  1  5  1  0  0  0  0
  5  6  1  0  0  0  0
  5  7  1  0  0  0  0
  7  8  1  0  0  0  0
  7  9  1  0  0  0  0
  7 10  1  0  0  0  0
  5 11  1  0  0  0  0
M  END
> <ChemID>
100057

> <source_casrn>
75-29-6

> <CAS>
75-29-6

> <SMILES>
CC(C)Cl

> <NAME>
2-CHLOROPROPANE

> <preferred_name>
2-Chloropropane

> <iupac>
2-chloropropane

> <MPID>
98624

> <dsstox_substance_id>
DTXSID6047739

> <Canonical_QSARr>
CC(C)Cl

> <InChI_Code_QSARr>
InChI=1S/C3H7Cl/c1-3(2)4/h3H,1-2H3

> <InChI Key_QSARr>
ULYZAYCEDJDHCC-UHFFFAOYSA-N

> <OH>
9.2E-13

> <OH Temperature>
25.0

> <OH Data Type>
EXP

> <OH Reference>
DONAGHY,T ET AL. (1993)

> <LogOH>
-12.036212172654444

$$$$
100061
  -INDIGO-08031719142D

  7  6  0  0  0  0  0  0  0  0999 V2000
    2.4000   -1.3856    0.0000 Cl  0  0  0  0  0  0  0  0  0  0  0  0
    1.6000    0.0000    0.0000 C   0  0  0  0  0  0  0  0  0  0  0  0
    2.4000    1.3856    0.0000 O   0  0  0  0  0  0  0  0  0  0  0  0
    0.0000    0.0000    0.0000 C   0  0  0  0  0  0  0  0  0  0  0  0
   -1.6000    0.0000    0.0000 H   0  0  0  0  0  0  0  0  0  0  0  0
   -0.8000    1.3856    0.0000 H   0  0  0  0  0  0  0  0  0  0  0  0
   -0.8000   -1.3856    0.0000 H   0  0  0  0  0  0  0  0  0  0  0  0
  1  2  1  0  0  0  0
  2  3  2  0  0  0  0
  2  4  1  0  0  0  0
  4  5  1  0  0  0  0
  4  6  1  0  0  0  0
  4  7  1  0  0  0  0
M  END
> <ChemID>
100061

> <source_casrn>
75-36-5

> <CAS>
75-36-5

> <SMILES>
CC(=O)Cl

> <NAME>
ACETYLCHLORIDE

> <preferred_name>
Acetyl chloride

> <iupac>
acetyl chloride

> <MPID>
98628

> <dsstox_substance_id>
DTXSID2023852

> <Canonical_QSARr>
CC(=O)Cl

> <InChI_Code_QSARr>
InChI=1S/C2H3ClO/c1-2(3)4/h1H3

> <InChI Key_QSARr>
WETWJCDKMRHUPV-UHFFFAOYSA-N

> <OH>
9.100000000000002E-15

> <OH Temperature>
25.0

> <OH Data Type>
EXP

> <OH Reference>
KWOK,ESC & ATKINSON,R (1994)

> <LogOH>
-14.040958607678911

$$$$
100065
  -INDIGO-08031719142D

  4  3  0  0  0  0  0  0  0  0999 V2000
    0.0000    0.0000    0.0000 C   0  0  0  0  0  0  0  0  0  0  0  0
    1.3856    0.8000    0.0000 O   0  0  0  0  0  0  0  0  0  0  0  0
   -1.3856    0.8000    0.0000 Cl  0  0  0  0  0  0  0  0  0  0  0  0
    0.0000   -1.6000    0.0000 Cl  0  0  0  0  0  0  0  0  0  0  0  0
  1  2  2  0  0  0  0
  1  3  1  0  0  0  0
  1  4  1  0  0  0  0
M  END
> <ChemID>
100065

> <source_casrn>
75-44-5

> <CAS>
75-44-5

> <SMILES>
O=C(Cl)Cl

> <NAME>
PHOSGENE

> <preferred_name>
Phosgene

> <iupac>
carbonyl dichloride

> <MPID>
98632

> <dsstox_substance_id>
DTXSID0024260

> <Canonical_QSARr>
O=C(Cl)Cl

> <InChI_Code_QSARr>
InChI=1S/CCl2O/c2-1(3)4

> <InChI Key_QSARr>
YGYAWVDWMABLBF-UHFFFAOYSA-N

> <OH>
1.0E-15

> <OH Temperature>
25.0

> <OH Data Type>
EXP

> <OH Reference>
ATKINSON,R (1994); <1.0E-15

> <LogOH>
-15.000000000000004

$$$$
100069
  -INDIGO-08031719142D

 13 12  0  0  0  0  0  0  0  0999 V2000
    0.0000    0.0000    0.0000 N   0  0  0  0  0  0  0  0  0  0  0  0
    0.8000    1.3856    0.0000 C   0  0  0  0  0  0  0  0  0  0  0  0
    1.6000    2.7713    0.0000 H   0  0  0  0  0  0  0  0  0  0  0  0
    2.4000    1.3856    0.0000 H   0  0  0  0  0  0  0  0  0  0  0  0
    0.0000    2.7713    0.0000 H   0  0  0  0  0  0  0  0  0  0  0  0
    0.8000   -1.3856    0.0000 C   0  0  0  0  0  0  0  0  0  0  0  0
    1.6000   -2.7713    0.0000 H   0  0  0  0  0  0  0  0  0  0  0  0
    0.0000   -2.7713    0.0000 H   0  0  0  0  0  0  0  0  0  0  0  0
    2.4000   -1.3856    0.0000 H   0  0  0  0  0  0  0  0  0  0  0  0
   -1.6000    0.0000    0.0000 C   0  0  0  0  0  0  0  0  0  0  0  0
   -3.2000    0.0000    0.0000 H   0  0  0  0  0  0  0  0  0  0  0  0
   -2.4000   -1.3856    0.0000 H   0  0  0  0  0  0  0  0  0  0  0  0
   -2.4000    1.3856    0.0000 H   0  0  0  0  0  0  0  0  0  0  0  0
  1  2  1  0  0  0  0
  2  3  1  0  0  0  0
  2  4  1  0  0  0  0
  2  5  1  0  0  0  0
  1  6  1  0  0  0  0
  6  7  1  0  0  0  0
  6  8  1  0  0  0  0
  6  9  1  0  0  0  0
  1 10  1  0  0  0  0
 10 11  1  0  0  0  0
 10 12  1  0  0  0  0
 10 13  1  0  0  0  0
M  END
> <ChemID>
100069

> <source_casrn>
75-50-3

> <CAS>
75-50-3

> <SMILES>
CN(C)C

> <NAME>
TRIMETHYLAMINE

> <preferred_name>
Trimethylamine

> <iupac>
N,N-dimethylmethanamine

> <MPID>
98635

> <dsstox_substance_id>
DTXSID2026238

> <Canonical_QSARr>
CN(C)C

> <InChI_Code_QSARr>
InChI=1S/C3H9N/c1-4(2)3/h1-3H3

> <InChI Key_QSARr>
GETQZCLCWQTVFV-UHFFFAOYSA-N

> <OH>
6.089999999999999E-11

> <OH Temperature>
25.0

> <OH Data Type>
EXP

> <OH Reference>
ATKINSON,R (1989)

> <LogOH>
-10.215382707367125

$$$$
100073
  -INDIGO-08031719142D

  5  4  0  0  0  0  0  0  0  0999 V2000
    0.0000    0.0000    0.0000 C   0  0  0  0  0  0  0  0  0  0  0  0
    0.8000    1.3856    0.0000 Br  0  0  0  0  0  0  0  0  0  0  0  0
   -1.3856    0.8000    0.0000 F   0  0  0  0  0  0  0  0  0  0  0  0
    1.3856   -0.8000    0.0000 F   0  0  0  0  0  0  0  0  0  0  0  0
   -0.8000   -1.3856    0.0000 F   0  0  0  0  0  0  0  0  0  0  0  0
  1  2  1  0  0  0  0
  1  3  1  0  0  0  0
  1  4  1  0  0  0  0
  1  5  1  0  0  0  0
M  END
> <ChemID>
100073

> <source_casrn>
75-63-8

> <CAS>
75-63-8

> <SMILES>
FC(F)(F)Br

> <NAME>
BROMOTRIFLUOROMETHANE

> <preferred_name>
Bromotrifluoromethane

> <iupac>
bromo(trifluoro)methane

> <MPID>
98639

> <dsstox_substance_id>
DTXSID5026415

> <Canonical_QSARr>
FC(F)(F)Br

> <InChI_Code_QSARr>
InChI=1S/CBrF3/c2-1(3,4)5

> <InChI Key_QSARr>
RJCQBQGAPKAMLL-UHFFFAOYSA-N

> <OH>
1.0E-16

> <OH Temperature>
25.0

> <OH Data Type>
EXP

> <OH Reference>
ATKINSON,R (1994);<1.0E-16

> <LogOH>
-15.999999999999984

$$$$
100077
  -INDIGO-08031719142D

  8  7  0  0  0  0  0  0  0  0999 V2000
    0.0000    0.0000    0.0000 C   0  0  0  0  0  0  0  0  0  0  0  0
    1.6000    0.0000    0.0000 C   0  0  0  0  0  0  0  0  0  0  0  0
    3.2000    0.0000    0.0000 H   0  0  0  0  0  0  0  0  0  0  0  0
    2.4000   -1.3856    0.0000 H   0  0  0  0  0  0  0  0  0  0  0  0
    2.4000    1.3856    0.0000 H   0  0  0  0  0  0  0  0  0  0  0  0
   -1.6000   -0.0000    0.0000 Cl  0  0  0  0  0  0  0  0  0  0  0  0
   -0.8000   -1.3856    0.0000 F   0  0  0  0  0  0  0  0  0  0  0  0
   -0.8000    1.3856    0.0000 F   0  0  0  0  0  0  0  0  0  0  0  0
  1  2  1  0  0  0  0
  2  3  1  0  0  0  0
  2  4  1  0  0  0  0
  2  5  1  0  0  0  0
  1  6  1  0  0  0  0
  1  7  1  0  0  0  0
  1  8  1  0  0  0  0
M  END
> <ChemID>
100077

> <source_casrn>
75-68-3

> <CAS>
75-68-3

> <SMILES>
CC(F)(F)Cl

> <NAME>
1-CHLORO-1,1-DIFLUOROETHANE

> <preferred_name>
1-Chloro-1,1-difluoroethane

> <iupac>
1-chloro-1,1-difluoroethane

> <MPID>
98643

> <dsstox_substance_id>
DTXSID9023960

> <Canonical_QSARr>
CC(F)(F)Cl

> <InChI_Code_QSARr>
InChI=1S/C2H3ClF2/c1-2(3,4)5/h1H3

> <InChI Key_QSARr>
BHNZEZWIUMJCGF-UHFFFAOYSA-N

> <OH>
3.06E-15

> <OH Temperature>
25.0

> <OH Data Type>
EXP

> <OH Reference>
KWOK,ESC & ATKINSON,R (1994)

> <LogOH>
-14.51427857351842

$$$$
100081
  -INDIGO-08031719142D

  5  4  0  0  0  0  0  0  0  0999 V2000
    0.0000    0.0000    0.0000 C   0  0  0  0  0  0  0  0  0  0  0  0
    0.8000    1.3856    0.0000 F   0  0  0  0  0  0  0  0  0  0  0  0
   -1.3856    0.8000    0.0000 F   0  0  0  0  0  0  0  0  0  0  0  0
    1.3856   -0.8000    0.0000 F   0  0  0  0  0  0  0  0  0  0  0  0
   -0.8000   -1.3856    0.0000 F   0  0  0  0  0  0  0  0  0  0  0  0
  1  2  1  0  0  0  0
  1  3  1  0  0  0  0
  1  4  1  0  0  0  0
  1  5  1  0  0  0  0
M  END
> <ChemID>
100081

> <source_casrn>
75-73-0

> <CAS>
75-73-0

> <SMILES>
FC(F)(F)F

> <NAME>
TETRAFLUOROMETHANE

> <preferred_name>
Carbon tetrafluoride

> <iupac>
tetrafluoromethane

> <MPID>
98647

> <dsstox_substance_id>
DTXSID2041757

> <Canonical_QSARr>
FC(F)(F)F

> <InChI_Code_QSARr>
InChI=1S/CF4/c2-1(3,4)5

> <InChI Key_QSARr>
TXEYQDLBPFQVAA-UHFFFAOYSA-N

> <OH>
4.0E-16

> <OH Temperature>
25.0

> <OH Data Type>
EXP

> <OH Reference>
ATKINSON,R (1989);<4E-16

> <LogOH>
-15.397940008672018

$$$$
100086
  -INDIGO-08031719142D

  7  6  0  0  0  0  0  0  0  0999 V2000
    2.4000   -1.3856    0.0000 O   0  0  0  0  0  0  0  0  0  0  0  0
    1.6000    0.0000    0.0000 C   0  0  0  0  0  0  0  0  0  0  0  0
    2.4000    1.3856    0.0000 H   0  0  0  0  0  0  0  0  0  0  0  0
    0.0000    0.0000    0.0000 C   0  0  0  0  0  0  0  0  0  0  0  0
   -1.6000    0.0000    0.0000 Cl  0  0  0  0  0  0  0  0  0  0  0  0
   -0.8000    1.3856    0.0000 Cl  0  0  0  0  0  0  0  0  0  0  0  0
   -0.8000   -1.3856    0.0000 Cl  0  0  0  0  0  0  0  0  0  0  0  0
  1  2  2  0  0  0  0
  2  3  1  0  0  0  0
  2  4  1  0  0  0  0
  4  5  1  0  0  0  0
  4  6  1  0  0  0  0
  4  7  1  0  0  0  0
M  END
> <ChemID>
100086

> <source_casrn>
75-87-6

> <CAS>
75-87-6

> <SMILES>
O=CC(Cl)(Cl)Cl

> <NAME>
TRICHLOROACETALDEHYDE

> <preferred_name>
Chloral

> <iupac>
trichloroacetaldehyde

> <MPID>
98651

> <dsstox_substance_id>
DTXSID7024744

> <Canonical_QSARr>
O=CC(Cl)(Cl)Cl

> <InChI_Code_QSARr>
InChI=1S/C2HCl3O/c3-2(4,5)1-6/h1H

> <InChI Key_QSARr>
HFFLGKNGCAIQMO-UHFFFAOYSA-N

> <OH>
1.6E-12

> <OH Temperature>
25.0

> <OH Data Type>
EXP

> <OH Reference>
SCOLLARD,DJ ET AL. (1993)

> <LogOH>
-11.795880017344068

$$$$
100090
  -INDIGO-08031719142D

 16 15  0  0  0  0  0  0  0  0999 V2000
    0.0000    0.0000    0.0000 C   0  0  0  0  0  0  0  0  0  0  0  0
    1.3857    0.8000    0.0000 C   0  0  0  0  0  0  0  0  0  0  0  0
    2.7713    1.6000    0.0000 H   0  0  0  0  0  0  0  0  0  0  0  0
    1.3857    2.4000    0.0000 H   0  0  0  0  0  0  0  0  0  0  0  0
    2.7713    0.0000    0.0000 H   0  0  0  0  0  0  0  0  0  0  0  0
    0.8000   -1.3856    0.0000 C   0  0  0  0  0  0  0  0  0  0  0  0
    1.6000   -2.7713    0.0000 H   0  0  0  0  0  0  0  0  0  0  0  0
    0.0000   -2.7713    0.0000 H   0  0  0  0  0  0  0  0  0  0  0  0
    2.4000   -1.3856    0.0000 H   0  0  0  0  0  0  0  0  0  0  0  0
   -1.3856   -0.8000    0.0000 C   0  0  0  0  0  0  0  0  0  0  0  0
   -2.7713   -1.6000    0.0000 H   0  0  0  0  0  0  0  0  0  0  0  0
   -2.7713    0.0000    0.0000 H   0  0  0  0  0  0  0  0  0  0  0  0
   -1.3856   -2.4000    0.0000 H   0  0  0  0  0  0  0  0  0  0  0  0
   -0.8000    1.3856    0.0000 O   0  0  0  0  0  0  0  0  0  0  0  0
   -2.4000    1.3856    0.0000 O   0  0  0  0  0  0  0  0  0  0  0  0
   -3.2000    2.7713    0.0000 H   0  0  0  0  0  0  0  0  0  0  0  0
  1  2  1  0  0  0  0
  2  3  1  0  0  0  0
  2  4  1  0  0  0  0
  2  5  1  0  0  0  0
  1  6  1  0  0  0  0
  6  7  1  0  0  0  0
  6  8  1  0  0  0  0
  6  9  1  0  0  0  0
  1 10  1  0  0  0  0
 10 11  1  0  0  0  0
 10 12  1  0  0  0  0
 10 13  1  0  0  0  0
  1 14  1  0  0  0  0
 14 15  1  0  0  0  0
 15 16  1  0  0  0  0
M  END
> <ChemID>
100090

> <source_casrn>
75-91-2

> <CAS>
75-91-2

> <SMILES>
CC(C)(C)OO

> <NAME>
TERT-BUTYLHYDROPEROXIDE

> <preferred_name>
tert-Butyl hydroperoxide

> <iupac>
tert-butyl hydroperoxide

> <MPID>
98655

> <dsstox_substance_id>
DTXSID9024693

> <Canonical_QSARr>
CC(C)(C)OO

> <InChI_Code_QSARr>
InChI=1S/C4H10O2/c1-4(2,3)6-5/h5H,1-3H3

> <InChI Key_QSARr>
CIHOLLKRGTVIJN-UHFFFAOYSA-N

> <OH>
3.000000000000001E-12

> <OH Temperature>
25.0

> <OH Data Type>
EXP

> <OH Reference>
ATKINSON,R (1994)

> <LogOH>
-11.52287874528032

$$$$
100094
  -INDIGO-08031719142D

 13 12  0  0  0  0  0  0  0  0999 V2000
    0.0001    0.0000    0.0000 S   0  0  0  0  0  0  0  0  0  0  0  0
    0.8000    1.3856    0.0000 O   0  0  0  0  0  0  0  0  0  0  0  0
   -0.8000   -1.3856    0.0000 O   0  0  0  0  0  0  0  0  0  0  0  0
   -1.3856    0.8000    0.0000 O   0  0  0  0  0  0  0  0  0  0  0  0
   -2.7712   -0.0000    0.0000 C   0  0  0  0  0  0  0  0  0  0  0  0
   -4.1569   -0.8000    0.0000 H   0  0  0  0  0  0  0  0  0  0  0  0
   -4.1569    0.8000    0.0000 H   0  0  0  0  0  0  0  0  0  0  0  0
   -2.7712   -1.6000    0.0000 H   0  0  0  0  0  0  0  0  0  0  0  0
    1.3856   -0.8000    0.0000 O   0  0  0  0  0  0  0  0  0  0  0  0
    2.7713    0.0000    0.0000 C   0  0  0  0  0  0  0  0  0  0  0  0
    4.1569    0.8000    0.0000 H   0  0  0  0  0  0  0  0  0  0  0  0
    4.1569   -0.8000    0.0000 H   0  0  0  0  0  0  0  0  0  0  0  0
    2.7713    1.6000    0.0000 H   0  0  0  0  0  0  0  0  0  0  0  0
  1  2  2  0  0  0  0
  1  3  2  0  0  0  0
  1  4  1  0  0  0  0
  4  5  1  0  0  0  0
  5  6  1  0  0  0  0
  5  7  1  0  0  0  0
  5  8  1  0  0  0  0
  1  9  1  0  0  0  0
  9 10  1  0  0  0  0
 10 11  1  0  0  0  0
 10 12  1  0  0  0  0
 10 13  1  0  0  0  0
M  END
> <ChemID>
100094

> <source_casrn>
77-78-1

> <CAS>
77-78-1

> <SMILES>
COS(=O)(=O)OC

> <NAME>
DIMETHYLSULFATE

> <preferred_name>
Dimethyl sulfate

> <iupac>
dimethyl sulfate

> <MPID>
98659

> <dsstox_substance_id>
DTXSID5024055

> <Canonical_QSARr>
COS(=O)(=O)OC

> <InChI_Code_QSARr>
InChI=1S/C2H6O4S/c1-5-7(3,4)6-2/h1-2H3

> <InChI Key_QSARr>
VAYGXNSJCAHWJZ-UHFFFAOYSA-N

> <OH>
5.000000000000001E-13

> <OH Temperature>
25.0

> <OH Data Type>
EXP

> <OH Reference>
ATKINSON,R (1994);<5E-13

> <LogOH>
-12.301029995663983

$$$$
100099
  -INDIGO-08031719142D

 13 12  0  0  0  0  0  0  0  0999 V2000
    1.3856    0.8000    0.0000 C   0  0  0  0  0  0  0  0  0  0  0  0
    2.7713    1.6000    0.0000 H   0  0  0  0  0  0  0  0  0  0  0  0
    2.7713    0.0000    0.0000 H   0  0  0  0  0  0  0  0  0  0  0  0
    1.3856    2.4000    0.0000 H   0  0  0  0  0  0  0  0  0  0  0  0
    0.0000    0.0000    0.0000 C   0  0  0  0  0  0  0  0  0  0  0  0
    0.0000   -1.6000    0.0000 C   0  0  0  0  0  0  0  0  0  0  0  0
   -1.3856   -2.4000    0.0000 H   0  0  0  0  0  0  0  0  0  0  0  0
    1.3856   -2.4000    0.0000 H   0  0  0  0  0  0  0  0  0  0  0  0
   -1.3856    0.8000    0.0000 C   0  0  0  0  0  0  0  0  0  0  0  0
   -1.3856    2.4000    0.0000 H   0  0  0  0  0  0  0  0  0  0  0  0
   -2.7713   -0.0000    0.0000 C   0  0  0  0  0  0  0  0  0  0  0  0
   -4.1569    0.8000    0.0000 H   0  0  0  0  0  0  0  0  0  0  0  0
   -2.7713   -1.6000    0.0000 H   0  0  0  0  0  0  0  0  0  0  0  0
  1  2  1  0  0  0  0
  1  3  1  0  0  0  0
  1  4  1  0  0  0  0
  1  5  1  0  0  0  0
  5  6  2  0  0  0  0
  6  7  1  0  0  0  0
  6  8  1  0  0  0  0
  5  9  1  0  0  0  0
  9 10  1  0  0  0  0
  9 11  2  0  0  0  0
 11 12  1  0  0  0  0
 11 13  1  0  0  0  0
M  END
> <ChemID>
100099

> <source_casrn>
78-79-5

> <CAS>
78-79-5

> <SMILES>
CC(=C)C=C

> <NAME>
2-METHYL-1,3-BUTADIENE

> <preferred_name>
Isoprene

> <iupac>
2-methylbuta-1,3-diene

> <MPID>
98663

> <dsstox_substance_id>
DTXSID2020761

> <Canonical_QSARr>
CC(=C)C=C

> <InChI_Code_QSARr>
InChI=1S/C5H8/c1-4-5(2)3/h4H,1-2H2,3H3

> <InChI Key_QSARr>
RRHGJUQNOFWUDK-UHFFFAOYSA-N

> <OH>
1.01E-10

> <OH Temperature>
25.0

> <OH Data Type>
EXP

> <OH Reference>
ATKINSON,R (1989)

> <LogOH>
-9.99567862621736

$$$$
100103
  -INDIGO-08031719142D

 15 14  0  0  0  0  0  0  0  0999 V2000
    1.3856   -0.8000    0.0000 C   0  0  0  0  0  0  0  0  0  0  0  0
    2.7713   -1.6000    0.0000 H   0  0  0  0  0  0  0  0  0  0  0  0
    2.7713    0.0000    0.0000 H   0  0  0  0  0  0  0  0  0  0  0  0
    1.3856   -2.4000    0.0000 H   0  0  0  0  0  0  0  0  0  0  0  0
    0.0000    0.0000    0.0000 C   0  0  0  0  0  0  0  0  0  0  0  0
   -0.8000   -1.3856    0.0000 H   0  0  0  0  0  0  0  0  0  0  0  0
    0.8000    1.3856    0.0000 O   0  0  0  0  0  0  0  0  0  0  0  0
    2.4000    1.3856    0.0000 H   0  0  0  0  0  0  0  0  0  0  0  0
   -1.3856    0.8000    0.0000 C   0  0  0  0  0  0  0  0  0  0  0  0
   -0.7733    2.2782    0.0000 H   0  0  0  0  0  0  0  0  0  0  0  0
   -1.9980    2.2782    0.0000 H   0  0  0  0  0  0  0  0  0  0  0  0
   -2.7713    0.0000    0.0000 C   0  0  0  0  0  0  0  0  0  0  0  0
   -4.1569   -0.8000    0.0000 H   0  0  0  0  0  0  0  0  0  0  0  0
   -4.1569    0.8000    0.0000 H   0  0  0  0  0  0  0  0  0  0  0  0
   -2.7713   -1.6000    0.0000 H   0  0  0  0  0  0  0  0  0  0  0  0
  1  2  1  0  0  0  0
  1  3  1  0  0  0  0
  1  4  1  0  0  0  0
  1  5  1  0  0  0  0
  5  6  1  0  0  0  0
  5  7  1  0  0  0  0
  7  8  1  0  0  0  0
  5  9  1  0  0  0  0
  9 10  1  0  0  0  0
  9 11  1  0  0  0  0
  9 12  1  0  0  0  0
 12 13  1  0  0  0  0
 12 14  1  0  0  0  0
 12 15  1  0  0  0  0
M  END
> <ChemID>
100103

> <source_casrn>
78-92-2

> <CAS>
78-92-2

> <SMILES>
CCC(C)O

> <NAME>
2-BUTANOL

> <preferred_name>
2-Butanol

> <iupac>
butan-2-ol

> <MPID>
98667

> <dsstox_substance_id>
DTXSID9021762

> <Canonical_QSARr>
CCC(C)O

> <InChI_Code_QSARr>
InChI=1S/C4H10O/c1-3-4(2)5/h4-5H,3H2,1-2H3

> <InChI Key_QSARr>
BTANRVKWQNVYAZ-UHFFFAOYSA-N

> <OH>
9.600000000000001E-12

> <OH Temperature>
25.0

> <OH Data Type>
EXP

> <OH Reference>
EDNEY,EO & CORSE,EW (1987)

> <LogOH>
-11.017728766960449

$$$$
100107
  -INDIGO-08031719142D

  8  7  0  0  0  0  0  0  0  0999 V2000
    0.8000    1.3856    0.0000 Cl  0  0  0  0  0  0  0  0  0  0  0  0
    0.0000    0.0000    0.0000 C   0  0  0  0  0  0  0  0  0  0  0  0
    1.6000   -0.0000    0.0000 H   0  0  0  0  0  0  0  0  0  0  0  0
   -1.6000    0.0000    0.0000 C   0  0  0  0  0  0  0  0  0  0  0  0
   -3.2000    0.0000    0.0000 H   0  0  0  0  0  0  0  0  0  0  0  0
   -2.4000   -1.3856    0.0000 H   0  0  0  0  0  0  0  0  0  0  0  0
   -2.4000    1.3856    0.0000 Cl  0  0  0  0  0  0  0  0  0  0  0  0
    0.8000   -1.3856    0.0000 Cl  0  0  0  0  0  0  0  0  0  0  0  0
  1  2  1  0  0  0  0
  2  3  1  0  0  0  0
  2  4  1  0  0  0  0
  4  5  1  0  0  0  0
  4  6  1  0  0  0  0
  4  7  1  0  0  0  0
  2  8  1  0  0  0  0
M  END
> <ChemID>
100107

> <source_casrn>
79-00-5

> <CAS>
79-00-5

> <SMILES>
ClCC(Cl)Cl

> <NAME>
1,1,2-TRICHLOROETHANE

> <preferred_name>
1,1,2-Trichloroethane

> <iupac>
1,1,2-trichloroethane

> <MPID>
98671

> <dsstox_substance_id>
DTXSID5021380

> <Canonical_QSARr>
ClCC(Cl)Cl

> <InChI_Code_QSARr>
InChI=1S/C2H3Cl3/c3-1-2(4)5/h2H,1H2

> <InChI Key_QSARr>
UBOXGVDOUJQMTN-UHFFFAOYSA-N

> <OH>
1.96E-13

> <OH Temperature>
25.0

> <OH Data Type>
EXP

> <OH Reference>
KWOK,ESC & ATKINSON,R (1994)

> <LogOH>
-12.707743928643536

$$$$
100111
  -INDIGO-08031719142D

 12 11  0  0  0  0  0  0  0  0999 V2000
    0.0000    0.0000    0.0000 C   0  0  0  0  0  0  0  0  0  0  0  0
    0.0000    1.6000    0.0000 O   0  0  0  0  0  0  0  0  0  0  0  0
    1.3856   -0.8000    0.0000 N   0  0  0  0  0  0  0  0  0  0  0  0
    1.3856   -2.4000    0.0000 H   0  0  0  0  0  0  0  0  0  0  0  0
    2.7713    0.0000    0.0000 C   0  0  0  0  0  0  0  0  0  0  0  0
    4.1569    0.8000    0.0000 H   0  0  0  0  0  0  0  0  0  0  0  0
    4.1569   -0.8000    0.0000 H   0  0  0  0  0  0  0  0  0  0  0  0
    2.7713    1.6000    0.0000 H   0  0  0  0  0  0  0  0  0  0  0  0
   -1.3856   -0.8000    0.0000 C   0  0  0  0  0  0  0  0  0  0  0  0
   -2.7713   -1.6000    0.0000 H   0  0  0  0  0  0  0  0  0  0  0  0
   -2.7713    0.0000    0.0000 H   0  0  0  0  0  0  0  0  0  0  0  0
   -1.3856   -2.4000    0.0000 H   0  0  0  0  0  0  0  0  0  0  0  0
  1  2  2  0  0  0  0
  1  3  1  0  0  0  0
  3  4  1  0  0  0  0
  3  5  1  0  0  0  0
  5  6  1  0  0  0  0
  5  7  1  0  0  0  0
  5  8  1  0  0  0  0
  1  9  1  0  0  0  0
  9 10  1  0  0  0  0
  9 11  1  0  0  0  0
  9 12  1  0  0  0  0
M  END
> <ChemID>
100111

> <source_casrn>
79-16-3

> <CAS>
79-16-3

> <SMILES>
CNC(C)=O

> <NAME>
N-METHYLACETAMIDE

> <preferred_name>
N-Methylacetamide

> <iupac>
N-methylacetamide

> <MPID>
98675

> <dsstox_substance_id>
DTXSID0047167

> <Canonical_QSARr>
CNC(C)=O

> <InChI_Code_QSARr>
InChI=1S/C3H7NO/c1-3(5)4-2/h1-2H3,(H,4,5)

> <InChI Key_QSARr>
OHLUUHNLEMFGTQ-UHFFFAOYSA-N

> <OH>
5.200000000000001E-12

> <OH Temperature>
27.0

> <OH Data Type>
EXP

> <OH Reference>
KOCH,R ET AL. (1997)

> <LogOH>
-11.283996656365213

$$$$
100115
  -INDIGO-08031719142D

 14 13  0  0  0  0  0  0  0  0999 V2000
    1.3856   -0.8000    0.0000 C   0  0  0  0  0  0  0  0  0  0  0  0
    2.7713   -1.6000    0.0000 H   0  0  0  0  0  0  0  0  0  0  0  0
    1.3856   -2.4000    0.0000 H   0  0  0  0  0  0  0  0  0  0  0  0
    2.7713    0.0000    0.0000 H   0  0  0  0  0  0  0  0  0  0  0  0
    0.0000    0.0000    0.0000 C   0  0  0  0  0  0  0  0  0  0  0  0
   -0.8000   -1.3856    0.0000 H   0  0  0  0  0  0  0  0  0  0  0  0
   -1.3857    0.8000    0.0000 C   0  0  0  0  0  0  0  0  0  0  0  0
   -2.7713    1.6000    0.0000 H   0  0  0  0  0  0  0  0  0  0  0  0
   -2.7713    0.0000    0.0000 H   0  0  0  0  0  0  0  0  0  0  0  0
   -1.3857    2.4000    0.0000 H   0  0  0  0  0  0  0  0  0  0  0  0
    0.8000    1.3856    0.0000 C   0  0  0  0  0  0  0  0  0  0  0  0
    2.4000    1.3856    0.0000 O   0  0  0  0  0  0  0  0  0  0  0  0
    3.2000    2.7713    0.0000 H   0  0  0  0  0  0  0  0  0  0  0  0
    0.0000    2.7713    0.0000 O   0  0  0  0  0  0  0  0  0  0  0  0
  1  2  1  0  0  0  0
  1  3  1  0  0  0  0
  1  4  1  0  0  0  0
  1  5  1  0  0  0  0
  5  6  1  0  0  0  0
  5  7  1  0  0  0  0
  7  8  1  0  0  0  0
  7  9  1  0  0  0  0
  7 10  1  0  0  0  0
  5 11  1  0  0  0  0
 11 12  1  0  0  0  0
 12 13  1  0  0  0  0
 11 14  2  0  0  0  0
M  END
> <ChemID>
100115

> <source_casrn>
79-31-2

> <CAS>
79-31-2

> <SMILES>
CC(C)C(O)=O

> <NAME>
ISOBUTYRIC ACID

> <preferred_name>
2-Methylpropanoic acid

> <iupac>
2-methylpropanoic acid

> <MPID>
98679

> <dsstox_substance_id>
DTXSID4021636

> <Canonical_QSARr>
CC(C)C(O)=O

> <InChI_Code_QSARr>
InChI=1S/C4H8O2/c1-3(2)4(5)6/h3H,1-2H3,(H,5,6)

> <InChI Key_QSARr>
KQNPFQTWMSNSAP-UHFFFAOYSA-N

> <OH>
2.0E-12

> <OH Temperature>
25.0

> <OH Data Type>
EXP

> <OH Reference>
ATKINSON,R (1989)

> <LogOH>
-11.698970004336017

$$$$
100119
  -INDIGO-08031719142D

 13 12  0  0  0  0  0  0  0  0999 V2000
    1.6000    0.0000    0.0000 C   0  0  0  0  0  0  0  0  0  0  0  0
    3.2000    0.0000    0.0000 H   0  0  0  0  0  0  0  0  0  0  0  0
    2.4000   -1.3856    0.0000 H   0  0  0  0  0  0  0  0  0  0  0  0
    2.4000    1.3856    0.0000 H   0  0  0  0  0  0  0  0  0  0  0  0
    0.0000    0.0000    0.0000 C   0  0  0  0  0  0  0  0  0  0  0  0
    0.0000   -1.6000    0.0000 H   0  0  0  0  0  0  0  0  0  0  0  0
    0.0000    1.6000    0.0000 N   0  0  0  0  0  0  0  0  0  0  0  0
    1.3856    2.4000    0.0000 O   0  0  0  0  0  0  0  0  0  0  0  0
   -1.3856    2.4000    0.0000 O   0  0  0  0  0  0  0  0  0  0  0  0
   -1.6000    0.0000    0.0000 C   0  0  0  0  0  0  0  0  0  0  0  0
   -3.2000    0.0000    0.0000 H   0  0  0  0  0  0  0  0  0  0  0  0
   -2.4000   -1.3856    0.0000 H   0  0  0  0  0  0  0  0  0  0  0  0
   -2.4000    1.3856    0.0000 H   0  0  0  0  0  0  0  0  0  0  0  0
  1  2  1  0  0  0  0
  1  3  1  0  0  0  0
  1  4  1  0  0  0  0
  1  5  1  0  0  0  0
  5  6  1  0  0  0  0
  5  7  1  0  0  0  0
  7  8  2  0  0  0  0
  7  9  1  0  0  0  0
  5 10  1  0  0  0  0
 10 11  1  0  0  0  0
 10 12  1  0  0  0  0
 10 13  1  0  0  0  0
M  CHG  2   7   1   9  -1
M  END
> <ChemID>
100119

> <source_casrn>
79-46-9

> <CAS>
79-46-9

> <SMILES>
CC(C)[N+]([O-])=O

> <NAME>
2-NITROPROPANE

> <preferred_name>
2-Nitropropane

> <iupac>
2-nitropropane

> <MPID>
98683

> <dsstox_substance_id>
DTXSID6020981

> <Canonical_QSARr>
CC(C)[N+]([O-])=O

> <InChI_Code_QSARr>
InChI=1S/C3H7NO2/c1-3(2)4(5)6/h3H,1-2H3

> <InChI Key_QSARr>
FGLBSLMDCBOPQK-UHFFFAOYSA-N

> <OH>
2.6E-13

> <OH Temperature>
25.0

> <OH Data Type>
EXP

> <OH Reference>
LIU,R ET AL. (1990)

> <LogOH>
-12.5850266520292

$$$$
100123
  -INDIGO-08031719142D

 22 24  0  0  0  0  0  0  0  0999 V2000
    2.4000    1.3856    0.0000 C   0  0  0  0  0  0  0  0  0  0  0  0
    3.2001    2.7713    0.0000 H   0  0  0  0  0  0  0  0  0  0  0  0
    3.2001    0.0000    0.0000 C   0  0  0  0  0  0  0  0  0  0  0  0
    4.8000    0.0000    0.0000 H   0  0  0  0  0  0  0  0  0  0  0  0
    2.4000   -1.3857    0.0000 C   0  0  0  0  0  0  0  0  0  0  0  0
    3.2001   -2.7712    0.0000 H   0  0  0  0  0  0  0  0  0  0  0  0
    0.8000   -1.3857    0.0000 C   0  0  0  0  0  0  0  0  0  0  0  0
    0.0000   -2.7712    0.0000 C   0  0  0  0  0  0  0  0  0  0  0  0
    0.8000   -4.1569    0.0000 H   0  0  0  0  0  0  0  0  0  0  0  0
   -1.6000   -2.7712    0.0000 C   0  0  0  0  0  0  0  0  0  0  0  0
   -2.4001   -4.1569    0.0000 H   0  0  0  0  0  0  0  0  0  0  0  0
   -2.4001   -1.3857    0.0000 C   0  0  0  0  0  0  0  0  0  0  0  0
   -4.0000   -1.3857    0.0000 H   0  0  0  0  0  0  0  0  0  0  0  0
   -1.6000    0.0000    0.0000 C   0  0  0  0  0  0  0  0  0  0  0  0
    0.0000    0.0000    0.0000 C   0  0  0  0  0  0  0  0  0  0  0  0
    0.8000    1.3856    0.0000 C   0  0  0  0  0  0  0  0  0  0  0  0
   -0.4517    2.3823    0.0000 C   0  0  0  0  0  0  0  0  0  0  0  0
   -1.4181    3.6575    0.0000 H   0  0  0  0  0  0  0  0  0  0  0  0
    0.6932    3.5001    0.0000 H   0  0  0  0  0  0  0  0  0  0  0  0
   -1.8373    1.5823    0.0000 C   0  0  0  0  0  0  0  0  0  0  0  0
   -3.3777    1.1497    0.0000 H   0  0  0  0  0  0  0  0  0  0  0  0
   -2.4585    3.0569    0.0000 H   0  0  0  0  0  0  0  0  0  0  0  0
  1  2  1  0  0  0  0
  1  3  1  0  0  0  0
  3  4  1  0  0  0  0
  3  5  2  0  0  0  0
  5  6  1  0  0  0  0
  5  7  1  0  0  0  0
  7  8  2  0  0  0  0
  8  9  1  0  0  0  0
  8 10  1  0  0  0  0
 10 11  1  0  0  0  0
 10 12  2  0  0  0  0
 12 13  1  0  0  0  0
 12 14  1  0  0  0  0
 14 15  2  0  0  0  0
 15  7  1  0  0  0  0
 15 16  1  0  0  0  0
 16  1  2  0  0  0  0
 16 17  1  0  0  0  0
 17 18  1  0  0  0  0
 17 19  1  0  0  0  0
 17 20  1  0  0  0  0
 20 14  1  0  0  0  0
 20 21  1  0  0  0  0
 20 22  1  0  0  0  0
M  END
> <ChemID>
100123

> <source_casrn>
83-32-9

> <CAS>
83-32-9

> <SMILES>
C1Cc2cccc3cccc1c23

> <NAME>
ACENAPHTHENE

> <preferred_name>
Acenaphthene

> <iupac>
1,2-dihydroacenaphthylene

> <MPID>
98687

> <dsstox_substance_id>
DTXSID3021774

> <Canonical_QSARr>
C1Cc2cccc3cccc1c23

> <InChI_Code_QSARr>
InChI=1S/C12H10/c1-3-9-4-2-6-11-8-7-10(5-1)12(9)11/h1-6H,7-8H2

> <InChI Key_QSARr>
CWRYPZZKDGJXCA-UHFFFAOYSA-N

> <OH>
5.800000000000001E-11

> <OH Temperature>
25.0

> <OH Data Type>
EXP

> <OH Reference>
BRUBAKER,WWJR & HITES,RA (1998)

> <LogOH>
-10.236572006437049

$$$$
100127
  -INDIGO-08031719142D

 39 40  0  0  0  0  0  0  0  0999 V2000
   -0.0001    1.6000    0.0000 C   0  0  0  0  0  0  0  0  0  0  0  0
    0.6761    3.0501    0.0000 H   0  0  0  0  0  0  0  0  0  0  0  0
    1.6000    1.6000    0.0000 C   0  0  0  0  0  0  0  0  0  0  0  0
    1.6000    3.2000    0.0000 H   0  0  0  0  0  0  0  0  0  0  0  0
    3.2000    1.6000    0.0000 H   0  0  0  0  0  0  0  0  0  0  0  0
    1.6000   -0.0000    0.0000 C   0  0  0  0  0  0  0  0  0  0  0  0
    3.2000   -0.0000    0.0000 C   0  0  0  0  0  0  0  0  0  0  0  0
    4.8000   -0.0000    0.0000 H   0  0  0  0  0  0  0  0  0  0  0  0
    4.0001   -1.3857    0.0000 H   0  0  0  0  0  0  0  0  0  0  0  0
    4.2284    1.2257    0.0000 H   0  0  0  0  0  0  0  0  0  0  0  0
    1.6000   -1.6000    0.0000 C   0  0  0  0  0  0  0  0  0  0  0  0
    1.3222   -3.1757    0.0000 H   0  0  0  0  0  0  0  0  0  0  0  0
    2.8256   -2.6284    0.0000 H   0  0  0  0  0  0  0  0  0  0  0  0
    3.1035   -1.0528    0.0000 H   0  0  0  0  0  0  0  0  0  0  0  0
   -0.0001   -0.0000    0.0000 C   0  0  0  0  0  0  0  0  0  0  0  0
    0.6761   -1.4501    0.0000 H   0  0  0  0  0  0  0  0  0  0  0  0
   -1.0285   -1.2256    0.0000 C   0  0  0  0  0  0  0  0  0  0  0  0
    0.1353   -2.3237    0.0000 H   0  0  0  0  0  0  0  0  0  0  0  0
   -1.2143   -2.8148    0.0000 H   0  0  0  0  0  0  0  0  0  0  0  0
   -2.6042   -1.5035    0.0000 C   0  0  0  0  0  0  0  0  0  0  0  0
   -2.1453   -3.0363    0.0000 H   0  0  0  0  0  0  0  0  0  0  0  0
   -3.7680   -2.6015    0.0000 H   0  0  0  0  0  0  0  0  0  0  0  0
   -3.9898   -0.7035    0.0000 C   0  0  0  0  0  0  0  0  0  0  0  0
   -5.2154   -1.7319    0.0000 C   0  0  0  0  0  0  0  0  0  0  0  0
   -6.4411   -2.7605    0.0000 H   0  0  0  0  0  0  0  0  0  0  0  0
   -6.7190   -1.1847    0.0000 H   0  0  0  0  0  0  0  0  0  0  0  0
   -4.9376   -3.3077    0.0000 H   0  0  0  0  0  0  0  0  0  0  0  0
   -4.5370    0.8000    0.0000 C   0  0  0  0  0  0  0  0  0  0  0  0
   -6.1370    0.8000    0.0000 H   0  0  0  0  0  0  0  0  0  0  0  0
   -3.9898    2.3035    0.0000 C   0  0  0  0  0  0  0  0  0  0  0  0
   -5.5870    2.3965    0.0000 H   0  0  0  0  0  0  0  0  0  0  0  0
   -4.6235    3.7727    0.0000 H   0  0  0  0  0  0  0  0  0  0  0  0
   -2.6042    3.1035    0.0000 C   0  0  0  0  0  0  0  0  0  0  0  0
   -3.7680    4.2015    0.0000 H   0  0  0  0  0  0  0  0  0  0  0  0
   -1.8860    4.5333    0.0000 H   0  0  0  0  0  0  0  0  0  0  0  0
   -1.0285    2.8256    0.0000 C   0  0  0  0  0  0  0  0  0  0  0  0
   -0.2284    4.2113    0.0000 C   0  0  0  0  0  0  0  0  0  0  0  0
   -1.0285    5.5970    0.0000 H   0  0  0  0  0  0  0  0  0  0  0  0
    1.3715    4.2113    0.0000 H   0  0  0  0  0  0  0  0  0  0  0  0
  1  2  1  0  0  0  0
  1  3  1  0  0  0  0
  3  4  1  0  0  0  0
  3  5  1  0  0  0  0
  3  6  1  0  0  0  0
  6  7  1  0  0  0  0
  7  8  1  0  0  0  0
  7  9  1  0  0  0  0
  7 10  1  0  0  0  0
  6 11  1  0  0  0  0
 11 12  1  0  0  0  0
 11 13  1  0  0  0  0
 11 14  1  0  0  0  0
  6 15  1  0  0  0  0
 15  1  1  0  0  0  0
 15 16  1  0  0  0  0
 15 17  1  0  0  0  0
 17 18  1  0  0  0  0
 17 19  1  0  0  0  0
 17 20  1  0  0  0  0
 20 21  1  0  0  0  0
 20 22  1  0  0  0  0
 20 23  1  0  0  0  0
 23 24  1  0  0  0  0
 24 25  1  0  0  0  0
 24 26  1  0  0  0  0
 24 27  1  0  0  0  0
 23 28  2  0  0  0  0
 28 29  1  0  0  0  0
 28 30  1  0  0  0  0
 30 31  1  0  0  0  0
 30 32  1  0  0  0  0
 30 33  1  0  0  0  0
 33 34  1  0  0  0  0
 33 35  1  0  0  0  0
 33 36  1  0  0  0  0
 36  1  1  0  0  0  0
 36 37  2  0  0  0  0
 37 38  1  0  0  0  0
 37 39  1  0  0  0  0
M  END
> <ChemID>
100127

> <source_casrn>
87-44-5

> <CAS>
87-44-5

> <SMILES>
CC1CC[C@@H]2[C@H](CC2(C)C)C(=C)CCC=1 |c:15|

> <NAME>
Caryophyllene

> <preferred_name>
beta-Caryophyllene

> <iupac>
(1R,4E,9S)-4,11,11-trimethyl-8-methylidenebicyclo[7.2.0]undec-4-ene

> <MPID>
98691

> <dsstox_substance_id>
DTXSID8024739

> <Canonical_QSARr>
CC1CCC2C(CC2(C)C)C(=C)CCC=1

> <InChI_Code_QSARr>
InChI=1S/C15H24/c1-11-6-5-7-12(2)13-10-15(3,4)14(13)9-8-11/h6,13-14H,2,5,7-10H2,1,3-4H3/b11-6-

> <InChI Key_QSARr>
NPNUFJAVOOONJE-WDZFZDKYSA-N

> <OH>
2.000000000000001E-10

> <OH Temperature>
23.0

> <OH Data Type>
EXP

> <OH Reference>
SHU,Y & ATKINSON,R (1995)

> <LogOH>
-9.698970004336013

$$$$
100131
  -INDIGO-08031719142D

 19 20  0  0  0  0  0  0  0  0999 V2000
    2.4001    1.3856    0.0000 O   0  0  0  0  0  0  0  0  0  0  0  0
    4.0000    1.3856    0.0000 H   0  0  0  0  0  0  0  0  0  0  0  0
    1.6000    0.0000    0.0000 C   0  0  0  0  0  0  0  0  0  0  0  0
    2.4001   -1.3856    0.0000 C   0  0  0  0  0  0  0  0  0  0  0  0
    4.0000   -1.3856    0.0000 H   0  0  0  0  0  0  0  0  0  0  0  0
    1.6000   -2.7713    0.0000 C   0  0  0  0  0  0  0  0  0  0  0  0
    2.4001   -4.1569    0.0000 H   0  0  0  0  0  0  0  0  0  0  0  0
   -0.0000   -2.7713    0.0000 C   0  0  0  0  0  0  0  0  0  0  0  0
   -0.8000   -4.1569    0.0000 H   0  0  0  0  0  0  0  0  0  0  0  0
   -0.8000   -1.3856    0.0000 C   0  0  0  0  0  0  0  0  0  0  0  0
   -0.0000    0.0000    0.0000 C   0  0  0  0  0  0  0  0  0  0  0  0
   -0.8000    1.3856    0.0000 C   0  0  0  0  0  0  0  0  0  0  0  0
   -0.0000    2.7713    0.0000 H   0  0  0  0  0  0  0  0  0  0  0  0
   -2.4000    1.3856    0.0000 C   0  0  0  0  0  0  0  0  0  0  0  0
   -3.2001    2.7713    0.0000 H   0  0  0  0  0  0  0  0  0  0  0  0
   -3.2001    0.0000    0.0000 C   0  0  0  0  0  0  0  0  0  0  0  0
   -4.8000    0.0000    0.0000 H   0  0  0  0  0  0  0  0  0  0  0  0
   -2.4000   -1.3856    0.0000 C   0  0  0  0  0  0  0  0  0  0  0  0
   -3.2001   -2.7713    0.0000 H   0  0  0  0  0  0  0  0  0  0  0  0
  1  2  1  0  0  0  0
  1  3  1  0  0  0  0
  3  4  1  0  0  0  0
  4  5  1  0  0  0  0
  4  6  2  0  0  0  0
  6  7  1  0  0  0  0
  6  8  1  0  0  0  0
  8  9  1  0  0  0  0
  8 10  2  0  0  0  0
 10 11  1  0  0  0  0
 11  3  2  0  0  0  0
 11 12  1  0  0  0  0
 12 13  1  0  0  0  0
 12 14  2  0  0  0  0
 14 15  1  0  0  0  0
 14 16  1  0  0  0  0
 16 17  1  0  0  0  0
 16 18  2  0  0  0  0
 18 10  1  0  0  0  0
 18 19  1  0  0  0  0
M  END
> <ChemID>
100131

> <source_casrn>
90-15-3

> <CAS>
90-15-3

> <SMILES>
Oc1cccc2ccccc21

> <NAME>
1-NAPHTHOL

> <preferred_name>
1-Naphthol

> <iupac>
naphthalen-1-ol

> <MPID>
98695

> <dsstox_substance_id>
DTXSID6021793

> <Canonical_QSARr>
Oc1cccc2ccccc21

> <InChI_Code_QSARr>
InChI=1S/C10H8O/c11-10-7-3-5-8-4-1-2-6-9(8)10/h1-7,11H

> <InChI Key_QSARr>
KJCVRFUGPWSIIH-UHFFFAOYSA-N

> <OH>
5.500000000000001E-10

> <OH Temperature>
25.0

> <OH Data Type>
EXP

> <OH Reference>
BUNCE,NJ ET AL. (1997)

> <LogOH>
-9.259637310505742

$$$$
100135
  -INDIGO-08031719142D

 21 22  0  0  0  0  0  0  0  0999 V2000
    0.0001   -0.0000    0.0000 C   0  0  0  0  0  0  0  0  0  0  0  0
    1.3857    0.8000    0.0000 C   0  0  0  0  0  0  0  0  0  0  0  0
    1.3857    2.4000    0.0000 H   0  0  0  0  0  0  0  0  0  0  0  0
    2.7713   -0.0000    0.0000 C   0  0  0  0  0  0  0  0  0  0  0  0
    4.1569    0.8000    0.0000 H   0  0  0  0  0  0  0  0  0  0  0  0
    2.7713   -1.6000    0.0000 C   0  0  0  0  0  0  0  0  0  0  0  0
    4.1569   -2.4000    0.0000 H   0  0  0  0  0  0  0  0  0  0  0  0
    1.3857   -2.4000    0.0000 C   0  0  0  0  0  0  0  0  0  0  0  0
    1.3857   -4.0000    0.0000 H   0  0  0  0  0  0  0  0  0  0  0  0
    0.0001   -1.6000    0.0000 C   0  0  0  0  0  0  0  0  0  0  0  0
   -1.3857   -2.4000    0.0000 C   0  0  0  0  0  0  0  0  0  0  0  0
   -1.3857   -4.0000    0.0000 H   0  0  0  0  0  0  0  0  0  0  0  0
   -2.7713   -1.6000    0.0000 C   0  0  0  0  0  0  0  0  0  0  0  0
   -4.1569   -2.4000    0.0000 H   0  0  0  0  0  0  0  0  0  0  0  0
   -2.7713   -0.0000    0.0000 C   0  0  0  0  0  0  0  0  0  0  0  0
   -4.1569    0.8000    0.0000 C   0  0  0  0  0  0  0  0  0  0  0  0
   -5.5426    1.6000    0.0000 H   0  0  0  0  0  0  0  0  0  0  0  0
   -5.5426   -0.0000    0.0000 H   0  0  0  0  0  0  0  0  0  0  0  0
   -4.1569    2.4000    0.0000 H   0  0  0  0  0  0  0  0  0  0  0  0
   -1.3857    0.8000    0.0000 C   0  0  0  0  0  0  0  0  0  0  0  0
   -1.3857    2.4000    0.0000 H   0  0  0  0  0  0  0  0  0  0  0  0
  1  2  1  0  0  0  0
  2  3  1  0  0  0  0
  2  4  2  0  0  0  0
  4  5  1  0  0  0  0
  4  6  1  0  0  0  0
  6  7  1  0  0  0  0
  6  8  2  0  0  0  0
  8  9  1  0  0  0  0
  8 10  1  0  0  0  0
 10  1  1  0  0  0  0
 10 11  2  0  0  0  0
 11 12  1  0  0  0  0
 11 13  1  0  0  0  0
 13 14  1  0  0  0  0
 13 15  2  0  0  0  0
 15 16  1  0  0  0  0
 16 17  1  0  0  0  0
 16 18  1  0  0  0  0
 16 19  1  0  0  0  0
 15 20  1  0  0  0  0
 20  1  2  0  0  0  0
 20 21  1  0  0  0  0
M  END
> <ChemID>
100135

> <source_casrn>
91-57-6

> <CAS>
91-57-6

> <SMILES>
Cc1cc2ccccc2cc1

> <NAME>
2-METHYLNAPHTHALENE

> <preferred_name>
2-Methylnaphthalene

> <iupac>
2-methylnaphthalene

> <MPID>
98699

> <dsstox_substance_id>
DTXSID4020878

> <Canonical_QSARr>
Cc1cc2ccccc2cc1

> <InChI_Code_QSARr>
InChI=1S/C11H10/c1-9-6-7-10-4-2-3-5-11(10)8-9/h2-8H,1H3

> <InChI Key_QSARr>
QIMMUPPBPVKWKM-UHFFFAOYSA-N

> <OH>
5.230000000000005E-11

> <OH Temperature>
25.0

> <OH Data Type>
EXP

> <OH Reference>
ATKINSON,R (1989)

> <LogOH>
-10.281498311132738

$$$$
100139
  -INDIGO-08031719142D

 16 16  0  0  0  0  0  0  0  0999 V2000
   -1.3856    2.4000    0.0000 O   0  0  0  0  0  0  0  0  0  0  0  0
   -1.3856    4.0000    0.0000 H   0  0  0  0  0  0  0  0  0  0  0  0
    0.0000    1.6000    0.0000 C   0  0  0  0  0  0  0  0  0  0  0  0
    0.0000    0.0000    0.0000 C   0  0  0  0  0  0  0  0  0  0  0  0
   -1.3856   -0.8000    0.0000 C   0  0  0  0  0  0  0  0  0  0  0  0
   -2.7713   -1.6000    0.0000 H   0  0  0  0  0  0  0  0  0  0  0  0
   -1.3856   -2.4000    0.0000 H   0  0  0  0  0  0  0  0  0  0  0  0
   -2.7713    0.0000    0.0000 H   0  0  0  0  0  0  0  0  0  0  0  0
    1.3856   -0.8000    0.0000 C   0  0  0  0  0  0  0  0  0  0  0  0
    1.3856   -2.4000    0.0000 H   0  0  0  0  0  0  0  0  0  0  0  0
    2.7713    0.0000    0.0000 C   0  0  0  0  0  0  0  0  0  0  0  0
    4.1569   -0.8000    0.0000 H   0  0  0  0  0  0  0  0  0  0  0  0
    2.7713    1.6000    0.0000 C   0  0  0  0  0  0  0  0  0  0  0  0
    4.1569    2.4000    0.0000 H   0  0  0  0  0  0  0  0  0  0  0  0
    1.3856    2.4000    0.0000 C   0  0  0  0  0  0  0  0  0  0  0  0
    1.3856    4.0000    0.0000 H   0  0  0  0  0  0  0  0  0  0  0  0
  1  2  1  0  0  0  0
  1  3  1  0  0  0  0
  3  4  1  0  0  0  0
  4  5  1  0  0  0  0
  5  6  1  0  0  0  0
  5  7  1  0  0  0  0
  5  8  1  0  0  0  0
  4  9  2  0  0  0  0
  9 10  1  0  0  0  0
  9 11  1  0  0  0  0
 11 12  1  0  0  0  0
 11 13  2  0  0  0  0
 13 14  1  0  0  0  0
 13 15  1  0  0  0  0
 15  3  2  0  0  0  0
 15 16  1  0  0  0  0
M  END
> <ChemID>
100139

> <source_casrn>
95-48-7

> <CAS>
95-48-7

> <SMILES>
Cc1ccccc1O

> <NAME>
O-CRESOL

> <preferred_name>
o-Cresol

> <iupac>
2-methylphenol

> <MPID>
98703

> <dsstox_substance_id>
DTXSID8021808

> <Canonical_QSARr>
Cc1ccccc1O

> <InChI_Code_QSARr>
InChI=1S/C7H8O/c1-6-4-2-3-5-7(6)8/h2-5,8H,1H3

> <InChI Key_QSARr>
QWVGKYWNOKOFNN-UHFFFAOYSA-N

> <OH>
4.2E-11

> <OH Temperature>
25.0

> <OH Data Type>
EXP

> <OH Reference>
ATKINSON,R (1989)

> <LogOH>
-10.376750709602106

$$$$
100143
  -INDIGO-08031719142D

 19 19  0  0  0  0  0  0  0  0999 V2000
   -1.3856    2.4000    0.0000 N   0  0  0  0  0  0  0  0  0  0  0  0
   -1.3856    4.0000    0.0000 H   0  0  0  0  0  0  0  0  0  0  0  0
   -2.7713    1.6000    0.0000 H   0  0  0  0  0  0  0  0  0  0  0  0
    0.0000    1.6000    0.0000 C   0  0  0  0  0  0  0  0  0  0  0  0
    0.0000    0.0000    0.0000 C   0  0  0  0  0  0  0  0  0  0  0  0
   -1.3857   -0.8000    0.0000 C   0  0  0  0  0  0  0  0  0  0  0  0
   -2.7713   -1.6000    0.0000 H   0  0  0  0  0  0  0  0  0  0  0  0
   -1.3857   -2.4000    0.0000 H   0  0  0  0  0  0  0  0  0  0  0  0
   -2.7713    0.0000    0.0000 H   0  0  0  0  0  0  0  0  0  0  0  0
    1.3857   -0.8000    0.0000 C   0  0  0  0  0  0  0  0  0  0  0  0
    1.3857   -2.4000    0.0000 H   0  0  0  0  0  0  0  0  0  0  0  0
    2.7713    0.0000    0.0000 C   0  0  0  0  0  0  0  0  0  0  0  0
    4.1570   -0.8000    0.0000 H   0  0  0  0  0  0  0  0  0  0  0  0
    2.7713    1.6000    0.0000 C   0  0  0  0  0  0  0  0  0  0  0  0
    4.1570    2.4000    0.0000 N   0  0  0  0  0  0  0  0  0  0  0  0
    5.5426    1.6000    0.0000 H   0  0  0  0  0  0  0  0  0  0  0  0
    4.1570    4.0000    0.0000 H   0  0  0  0  0  0  0  0  0  0  0  0
    1.3857    2.4000    0.0000 C   0  0  0  0  0  0  0  0  0  0  0  0
    1.3856    4.0000    0.0000 H   0  0  0  0  0  0  0  0  0  0  0  0
  1  2  1  0  0  0  0
  1  3  1  0  0  0  0
  1  4  1  0  0  0  0
  4  5  1  0  0  0  0
  5  6  1  0  0  0  0
  6  7  1  0  0  0  0
  6  8  1  0  0  0  0
  6  9  1  0  0  0  0
  5 10  2  0  0  0  0
 10 11  1  0  0  0  0
 10 12  1  0  0  0  0
 12 13  1  0  0  0  0
 12 14  2  0  0  0  0
 14 15  1  0  0  0  0
 15 16  1  0  0  0  0
 15 17  1  0  0  0  0
 14 18  1  0  0  0  0
 18  4  2  0  0  0  0
 18 19  1  0  0  0  0
M  END
> <ChemID>
100143

> <source_casrn>
95-80-7

> <CAS>
95-80-7

> <SMILES>
Cc1ccc(N)cc1N

> <NAME>
2,4-TOLUENEDIAMINE

> <preferred_name>
2,4-Diaminotoluene

> <iupac>
4-methylbenzene-1,3-diamine

> <MPID>
98707

> <dsstox_substance_id>
DTXSID4020402

> <Canonical_QSARr>
Cc1ccc(N)cc1N

> <InChI_Code_QSARr>
InChI=1S/C7H10N2/c1-5-2-3-6(8)4-7(5)9/h2-4H,8-9H2,1H3

> <InChI Key_QSARr>
VOZKAJLKRJDJLL-UHFFFAOYSA-N

> <OH>
1.92E-10

> <OH Temperature>
25.0

> <OH Data Type>
EXP

> <OH Reference>
ATKINSON,R (1989)

> <LogOH>
-9.716698771296464

$$$$
100147
  -INDIGO-08031719142D

 16 15  0  0  0  0  0  0  0  0999 V2000
    1.3856    0.8000    0.0000 C   0  0  0  0  0  0  0  0  0  0  0  0
    2.7713    1.6000    0.0000 H   0  0  0  0  0  0  0  0  0  0  0  0
    2.7713    0.0000    0.0000 H   0  0  0  0  0  0  0  0  0  0  0  0
    1.3856    2.4000    0.0000 H   0  0  0  0  0  0  0  0  0  0  0  0
    0.0000    0.0000    0.0000 C   0  0  0  0  0  0  0  0  0  0  0  0
   -0.6122   -1.4782    0.0000 H   0  0  0  0  0  0  0  0  0  0  0  0
    0.6122   -1.4782    0.0000 H   0  0  0  0  0  0  0  0  0  0  0  0
   -1.3857    0.8000    0.0000 C   0  0  0  0  0  0  0  0  0  0  0  0
   -1.3857    2.4000    0.0000 O   0  0  0  0  0  0  0  0  0  0  0  0
   -2.7713    0.0000    0.0000 C   0  0  0  0  0  0  0  0  0  0  0  0
   -3.3835   -1.4782    0.0000 H   0  0  0  0  0  0  0  0  0  0  0  0
   -2.1590   -1.4782    0.0000 H   0  0  0  0  0  0  0  0  0  0  0  0
   -4.1569    0.8000    0.0000 C   0  0  0  0  0  0  0  0  0  0  0  0
   -5.5426    1.6000    0.0000 H   0  0  0  0  0  0  0  0  0  0  0  0
   -5.5426    0.0000    0.0000 H   0  0  0  0  0  0  0  0  0  0  0  0
   -4.1569    2.4000    0.0000 H   0  0  0  0  0  0  0  0  0  0  0  0
  1  2  1  0  0  0  0
  1  3  1  0  0  0  0
  1  4  1  0  0  0  0
  1  5  1  0  0  0  0
  5  6  1  0  0  0  0
  5  7  1  0  0  0  0
  5  8  1  0  0  0  0
  8  9  2  0  0  0  0
  8 10  1  0  0  0  0
 10 11  1  0  0  0  0
 10 12  1  0  0  0  0
 10 13  1  0  0  0  0
 13 14  1  0  0  0  0
 13 15  1  0  0  0  0
 13 16  1  0  0  0  0
M  END
> <ChemID>
100147

> <source_casrn>
96-22-0

> <CAS>
96-22-0

> <SMILES>
CCC(=O)CC

> <NAME>
3-PENTANONE

> <preferred_name>
3-Pentanone

> <iupac>
pentan-3-one

> <MPID>
98711

> <dsstox_substance_id>
DTXSID6021820

> <Canonical_QSARr>
CCC(=O)CC

> <InChI_Code_QSARr>
InChI=1S/C5H10O/c1-3-5(6)4-2/h3-4H2,1-2H3

> <InChI Key_QSARr>
FDPIMTJIUBPUKL-UHFFFAOYSA-N

> <OH>
2.0E-12

> <OH Temperature>
25.0

> <OH Data Type>
EXP

> <OH Reference>
ATKINSON,R (1989)

> <LogOH>
-11.698970004336017

$$$$
100151
  -INDIGO-08031719142D

 18 17  0  0  0  0  0  0  0  0999 V2000
   -1.3856    0.8000    0.0000 C   0  0  0  0  0  0  0  0  0  0  0  0
    0.0000    0.0000    0.0000 C   0  0  0  0  0  0  0  0  0  0  0  0
   -0.8001   -1.3856    0.0000 H   0  0  0  0  0  0  0  0  0  0  0  0
    1.3857   -0.8000    0.0000 C   0  0  0  0  0  0  0  0  0  0  0  0
    2.7713   -1.6000    0.0000 H   0  0  0  0  0  0  0  0  0  0  0  0
    1.3857   -2.4000    0.0000 H   0  0  0  0  0  0  0  0  0  0  0  0
    2.7713    0.0000    0.0000 H   0  0  0  0  0  0  0  0  0  0  0  0
    0.8000    1.3856    0.0000 O   0  0  0  0  0  0  0  0  0  0  0  0
    0.0000    2.7713    0.0000 H   0  0  0  0  0  0  0  0  0  0  0  0
   -2.7713    0.0000    0.0000 O   0  0  0  0  0  0  0  0  0  0  0  0
   -4.1570    0.8000    0.0000 C   0  0  0  0  0  0  0  0  0  0  0  0
   -4.7693    2.2782    0.0000 H   0  0  0  0  0  0  0  0  0  0  0  0
   -3.5447    2.2782    0.0000 H   0  0  0  0  0  0  0  0  0  0  0  0
   -5.5426    0.0000    0.0000 C   0  0  0  0  0  0  0  0  0  0  0  0
   -6.9282   -0.8000    0.0000 H   0  0  0  0  0  0  0  0  0  0  0  0
   -6.9282    0.8000    0.0000 H   0  0  0  0  0  0  0  0  0  0  0  0
   -5.5426   -1.6000    0.0000 H   0  0  0  0  0  0  0  0  0  0  0  0
   -1.3856    2.4000    0.0000 O   0  0  0  0  0  0  0  0  0  0  0  0
  1  2  1  0  0  0  0
  2  3  1  0  0  0  0
  2  4  1  0  0  0  0
  4  5  1  0  0  0  0
  4  6  1  0  0  0  0
  4  7  1  0  0  0  0
  2  8  1  0  0  0  0
  8  9  1  0  0  0  0
  1 10  1  0  0  0  0
 10 11  1  0  0  0  0
 11 12  1  0  0  0  0
 11 13  1  0  0  0  0
 11 14  1  0  0  0  0
 14 15  1  0  0  0  0
 14 16  1  0  0  0  0
 14 17  1  0  0  0  0
  1 18  2  0  0  0  0
M  END
> <ChemID>
100151

> <source_casrn>
97-64-3

> <CAS>
97-64-3

> <SMILES>
CCOC(=O)C(C)O

> <NAME>
ETHYL LACTATE

> <preferred_name>
Ethyl lactate

> <iupac>
ethyl 2-hydroxypropanoate

> <MPID>
98714

> <dsstox_substance_id>
DTXSID6029127

> <Canonical_QSARr>
CCOC(=O)C(C)O

> <InChI_Code_QSARr>
InChI=1S/C5H10O3/c1-3-8-5(7)4(2)6/h4,6H,3H2,1-2H3

> <InChI Key_QSARr>
LZCLXQDLBQLTDK-UHFFFAOYSA-N

> <OH>
3.9E-12

> <OH Temperature>
23.0

> <OH Data Type>
EXP

> <OH Reference>
KWOK,ESC ET AL. (1996)

> <LogOH>
-11.40893539297348

$$$$
100155
  -INDIGO-08031719142D

 27 27  0  0  0  0  0  0  0  0999 V2000
   -1.5999    0.0000    0.0000 C   0  0  0  0  0  0  0  0  0  0  0  0
   -2.3999    1.3857    0.0000 C   0  0  0  0  0  0  0  0  0  0  0  0
   -1.5999    2.7713    0.0000 H   0  0  0  0  0  0  0  0  0  0  0  0
   -4.0001    1.3857    0.0000 C   0  0  0  0  0  0  0  0  0  0  0  0
   -4.8000    2.7713    0.0000 H   0  0  0  0  0  0  0  0  0  0  0  0
   -4.8000    0.0000    0.0000 C   0  0  0  0  0  0  0  0  0  0  0  0
   -6.4000    0.0000    0.0000 C   0  0  0  0  0  0  0  0  0  0  0  0
   -8.0000    0.0000    0.0000 H   0  0  0  0  0  0  0  0  0  0  0  0
   -7.2000   -1.3857    0.0000 H   0  0  0  0  0  0  0  0  0  0  0  0
   -7.2000    1.3857    0.0000 H   0  0  0  0  0  0  0  0  0  0  0  0
   -4.0001   -1.3857    0.0000 C   0  0  0  0  0  0  0  0  0  0  0  0
   -4.8000   -2.7713    0.0000 H   0  0  0  0  0  0  0  0  0  0  0  0
   -2.3999   -1.3857    0.0000 C   0  0  0  0  0  0  0  0  0  0  0  0
   -1.5999   -2.7713    0.0000 H   0  0  0  0  0  0  0  0  0  0  0  0
    0.0000    0.0000    0.0000 C   0  0  0  0  0  0  0  0  0  0  0  0
    1.6000   -0.0000    0.0000 C   0  0  0  0  0  0  0  0  0  0  0  0
    3.2000   -0.0000    0.0000 H   0  0  0  0  0  0  0  0  0  0  0  0
    2.6285   -1.2256    0.0000 H   0  0  0  0  0  0  0  0  0  0  0  0
    2.6285    1.2256    0.0000 H   0  0  0  0  0  0  0  0  0  0  0  0
    0.0000    1.6000    0.0000 C   0  0  0  0  0  0  0  0  0  0  0  0
   -0.2778    3.1757    0.0000 H   0  0  0  0  0  0  0  0  0  0  0  0
    1.2258    2.6285    0.0000 H   0  0  0  0  0  0  0  0  0  0  0  0
    1.5035    1.0527    0.0000 H   0  0  0  0  0  0  0  0  0  0  0  0
    0.0000   -1.6000    0.0000 C   0  0  0  0  0  0  0  0  0  0  0  0
   -0.2778   -3.1757    0.0000 H   0  0  0  0  0  0  0  0  0  0  0  0
    1.2258   -2.6285    0.0000 H   0  0  0  0  0  0  0  0  0  0  0  0
    1.5035   -1.0527    0.0000 H   0  0  0  0  0  0  0  0  0  0  0  0
  1  2  1  0  0  0  0
  2  3  1  0  0  0  0
  2  4  2  0  0  0  0
  4  5  1  0  0  0  0
  4  6  1  0  0  0  0
  6  7  1  0  0  0  0
  7  8  1  0  0  0  0
  7  9  1  0  0  0  0
  7 10  1  0  0  0  0
  6 11  2  0  0  0  0
 11 12  1  0  0  0  0
 11 13  1  0  0  0  0
 13  1  2  0  0  0  0
 13 14  1  0  0  0  0
  1 15  1  0  0  0  0
 15 16  1  0  0  0  0
 16 17  1  0  0  0  0
 16 18  1  0  0  0  0
 16 19  1  0  0  0  0
 15 20  1  0  0  0  0
 20 21  1  0  0  0  0
 20 22  1  0  0  0  0
 20 23  1  0  0  0  0
 15 24  1  0  0  0  0
 24 25  1  0  0  0  0
 24 26  1  0  0  0  0
 24 27  1  0  0  0  0
M  END
> <ChemID>
100155

> <source_casrn>
98-51-1

> <CAS>
98-51-1

> <SMILES>
Cc1ccc(cc1)C(C)(C)C

> <NAME>
P-(T-BUTYL)TOLUENE

> <preferred_name>
4-tert-Butyltoluene

> <iupac>
1-tert-butyl-4-methylbenzene

> <MPID>
98718

> <dsstox_substance_id>
DTXSID1024704

> <Canonical_QSARr>
Cc1ccc(cc1)C(C)(C)C

> <InChI_Code_QSARr>
InChI=1S/C11H16/c1-9-5-7-10(8-6-9)11(2,3)4/h5-8H,1-4H3

> <InChI Key_QSARr>
QCWXDVFBZVHKLV-UHFFFAOYSA-N

> <OH>
1.4E-11

> <OH Temperature>
25.0

> <OH Data Type>
EXP

> <OH Reference>
BOLZACCHINI,E ET AL. (1997)

> <LogOH>
-10.853871964321765

$$$$
100159
  -INDIGO-08031719142D

 17 17  0  0  0  0  0  0  0  0999 V2000
    1.6000   -0.0000    0.0000 C   0  0  0  0  0  0  0  0  0  0  0  0
    2.4001   -1.3856    0.0000 C   0  0  0  0  0  0  0  0  0  0  0  0
    3.2000   -2.7713    0.0000 H   0  0  0  0  0  0  0  0  0  0  0  0
    4.0000   -1.3856    0.0000 H   0  0  0  0  0  0  0  0  0  0  0  0
    1.6000   -2.7713    0.0000 H   0  0  0  0  0  0  0  0  0  0  0  0
    2.4001    1.3856    0.0000 O   0  0  0  0  0  0  0  0  0  0  0  0
   -0.0000    0.0000    0.0000 C   0  0  0  0  0  0  0  0  0  0  0  0
   -0.8000    1.3856    0.0000 C   0  0  0  0  0  0  0  0  0  0  0  0
   -0.0000    2.7713    0.0000 H   0  0  0  0  0  0  0  0  0  0  0  0
   -2.4000    1.3856    0.0000 C   0  0  0  0  0  0  0  0  0  0  0  0
   -3.2001    2.7713    0.0000 H   0  0  0  0  0  0  0  0  0  0  0  0
   -3.2001    0.0000    0.0000 C   0  0  0  0  0  0  0  0  0  0  0  0
   -4.8000   -0.0000    0.0000 H   0  0  0  0  0  0  0  0  0  0  0  0
   -2.4000   -1.3856    0.0000 C   0  0  0  0  0  0  0  0  0  0  0  0
   -3.2001   -2.7713    0.0000 H   0  0  0  0  0  0  0  0  0  0  0  0
   -0.8000   -1.3856    0.0000 C   0  0  0  0  0  0  0  0  0  0  0  0
   -0.0000   -2.7713    0.0000 H   0  0  0  0  0  0  0  0  0  0  0  0
  1  2  1  0  0  0  0
  2  3  1  0  0  0  0
  2  4  1  0  0  0  0
  2  5  1  0  0  0  0
  1  6  2  0  0  0  0
  1  7  1  0  0  0  0
  7  8  1  0  0  0  0
  8  9  1  0  0  0  0
  8 10  2  0  0  0  0
 10 11  1  0  0  0  0
 10 12  1  0  0  0  0
 12 13  1  0  0  0  0
 12 14  2  0  0  0  0
 14 15  1  0  0  0  0
 14 16  1  0  0  0  0
 16  7  2  0  0  0  0
 16 17  1  0  0  0  0
M  END
> <ChemID>
100159

> <source_casrn>
98-86-2

> <CAS>
98-86-2

> <SMILES>
CC(=O)c1ccccc1

> <NAME>
ACETOPHENONE

> <preferred_name>
Acetophenone

> <iupac>
1-phenylethanone

> <MPID>
98722

> <dsstox_substance_id>
DTXSID6021828

> <Canonical_QSARr>
CC(=O)c1ccccc1

> <InChI_Code_QSARr>
InChI=1S/C8H8O/c1-7(9)8-5-3-2-4-6-8/h2-6H,1H3

> <InChI Key_QSARr>
KWOLFJPFCHCOCG-UHFFFAOYSA-N

> <OH>
2.74E-12

> <OH Temperature>
25.0

> <OH Data Type>
EXP

> <OH Reference>
ATKINSON,R (1989)

> <LogOH>
-11.562249437179625

$$$$
100163
  -INDIGO-08031719142D

 26 26  0  0  0  0  0  0  0  0999 V2000
   -1.6000   -0.0000    0.0000 C   0  0  0  0  0  0  0  0  0  0  0  0
   -2.4001    1.3857    0.0000 C   0  0  0  0  0  0  0  0  0  0  0  0
   -1.6000    2.7713    0.0000 H   0  0  0  0  0  0  0  0  0  0  0  0
   -4.0001    1.3857    0.0000 C   0  0  0  0  0  0  0  0  0  0  0  0
   -3.7222    2.9613    0.0000 H   0  0  0  0  0  0  0  0  0  0  0  0
   -5.5034    1.9329    0.0000 H   0  0  0  0  0  0  0  0  0  0  0  0
   -4.8000   -0.0000    0.0000 C   0  0  0  0  0  0  0  0  0  0  0  0
   -6.4000   -0.0000    0.0000 C   0  0  0  0  0  0  0  0  0  0  0  0
   -8.0000   -0.0000    0.0000 H   0  0  0  0  0  0  0  0  0  0  0  0
   -7.2001   -1.3856    0.0000 H   0  0  0  0  0  0  0  0  0  0  0  0
   -7.2001    1.3857    0.0000 H   0  0  0  0  0  0  0  0  0  0  0  0
   -4.0001   -1.3856    0.0000 C   0  0  0  0  0  0  0  0  0  0  0  0
   -4.8000   -2.7713    0.0000 H   0  0  0  0  0  0  0  0  0  0  0  0
   -2.4001   -1.3856    0.0000 C   0  0  0  0  0  0  0  0  0  0  0  0
   -2.6778   -2.9613    0.0000 H   0  0  0  0  0  0  0  0  0  0  0  0
   -1.0143   -2.1856    0.0000 H   0  0  0  0  0  0  0  0  0  0  0  0
    0.0000   -0.0000    0.0000 C   0  0  0  0  0  0  0  0  0  0  0  0
    0.0000   -1.6000    0.0000 H   0  0  0  0  0  0  0  0  0  0  0  0
    1.5757   -0.2778    0.0000 C   0  0  0  0  0  0  0  0  0  0  0  0
    3.1514   -0.5557    0.0000 H   0  0  0  0  0  0  0  0  0  0  0  0
    2.6042    0.9478    0.0000 H   0  0  0  0  0  0  0  0  0  0  0  0
    2.1229   -1.7813    0.0000 H   0  0  0  0  0  0  0  0  0  0  0  0
    0.0000    1.6000    0.0000 C   0  0  0  0  0  0  0  0  0  0  0  0
    0.0000    3.2000    0.0000 H   0  0  0  0  0  0  0  0  0  0  0  0
    1.3856    2.4000    0.0000 H   0  0  0  0  0  0  0  0  0  0  0  0
    1.3856    0.8000    0.0000 H   0  0  0  0  0  0  0  0  0  0  0  0
  1  2  2  0  0  0  0
  2  3  1  0  0  0  0
  2  4  1  0  0  0  0
  4  5  1  0  0  0  0
  4  6  1  0  0  0  0
  4  7  1  0  0  0  0
  7  8  1  0  0  0  0
  8  9  1  0  0  0  0
  8 10  1  0  0  0  0
  8 11  1  0  0  0  0
  7 12  2  0  0  0  0
 12 13  1  0  0  0  0
 12 14  1  0  0  0  0
 14  1  1  0  0  0  0
 14 15  1  0  0  0  0
 14 16  1  0  0  0  0
  1 17  1  0  0  0  0
 17 18  1  0  0  0  0
 17 19  1  0  0  0  0
 19 20  1  0  0  0  0
 19 21  1  0  0  0  0
 19 22  1  0  0  0  0
 17 23  1  0  0  0  0
 23 24  1  0  0  0  0
 23 25  1  0  0  0  0
 23 26  1  0  0  0  0
M  END
> <ChemID>
100163

> <source_casrn>
99-85-4

> <CAS>
99-85-4

> <SMILES>
CC1CC=C(CC=1)C(C)C

> <NAME>
GAMMA-TERPINENE

> <preferred_name>
gamma-Terpinene

> <iupac>
1-methyl-4-(propan-2-yl)cyclohexa-1,4-diene

> <MPID>
98726

> <dsstox_substance_id>
DTXSID6041210

> <Canonical_QSARr>
CC1CC=C(CC=1)C(C)C

> <InChI_Code_QSARr>
InChI=1S/C10H16/c1-8(2)10-6-4-9(3)5-7-10/h4,7-8H,5-6H2,1-3H3

> <InChI Key_QSARr>
YKFLAYDHMOASIY-UHFFFAOYSA-N

> <OH>
1.77E-10

> <OH Temperature>
25.0

> <OH Data Type>
EXP

> <OH Reference>
ATKINSON,R (1989)

> <LogOH>
-9.752026733638184

$$$$
100167
  -INDIGO-08031719142D

 18 18  0  0  0  0  0  0  0  0999 V2000
    0.8001   -1.3856    0.0000 C   0  0  0  0  0  0  0  0  0  0  0  0
    2.4000   -1.3856    0.0000 H   0  0  0  0  0  0  0  0  0  0  0  0
    1.6000   -2.7713    0.0000 H   0  0  0  0  0  0  0  0  0  0  0  0
    1.6000   -0.0000    0.0000 H   0  0  0  0  0  0  0  0  0  0  0  0
    0.0000   -0.0000    0.0000 C   0  0  0  0  0  0  0  0  0  0  0  0
    0.2088    1.5863    0.0000 H   0  0  0  0  0  0  0  0  0  0  0  0
    1.2694    0.9740    0.0000 H   0  0  0  0  0  0  0  0  0  0  0  0
   -1.6000    0.0000    0.0000 C   0  0  0  0  0  0  0  0  0  0  0  0
   -2.4000    1.3856    0.0000 C   0  0  0  0  0  0  0  0  0  0  0  0
   -1.6000    2.7713    0.0000 H   0  0  0  0  0  0  0  0  0  0  0  0
   -4.0000    1.3856    0.0000 C   0  0  0  0  0  0  0  0  0  0  0  0
   -4.8001    2.7713    0.0000 H   0  0  0  0  0  0  0  0  0  0  0  0
   -4.8001    0.0000    0.0000 C   0  0  0  0  0  0  0  0  0  0  0  0
   -6.4000    0.0000    0.0000 H   0  0  0  0  0  0  0  0  0  0  0  0
   -4.0000   -1.3856    0.0000 C   0  0  0  0  0  0  0  0  0  0  0  0
   -4.8001   -2.7713    0.0000 H   0  0  0  0  0  0  0  0  0  0  0  0
   -2.4000   -1.3856    0.0000 C   0  0  0  0  0  0  0  0  0  0  0  0
   -1.6000   -2.7713    0.0000 H   0  0  0  0  0  0  0  0  0  0  0  0
  1  2  1  0  0  0  0
  1  3  1  0  0  0  0
  1  4  1  0  0  0  0
  1  5  1  0  0  0  0
  5  6  1  0  0  0  0
  5  7  1  0  0  0  0
  5  8  1  0  0  0  0
  8  9  1  0  0  0  0
  9 10  1  0  0  0  0
  9 11  2  0  0  0  0
 11 12  1  0  0  0  0
 11 13  1  0  0  0  0
 13 14  1  0  0  0  0
 13 15  2  0  0  0  0
 15 16  1  0  0  0  0
 15 17  1  0  0  0  0
 17  8  2  0  0  0  0
 17 18  1  0  0  0  0
M  END
> <ChemID>
100167

> <source_casrn>
100-41-4

> <CAS>
100-41-4

> <SMILES>
CCc1ccccc1

> <NAME>
ETHYLBENZENE

> <preferred_name>
Ethylbenzene

> <iupac>
C8H10

> <MPID>
98730

> <dsstox_substance_id>
DTXSID3020596

> <Canonical_QSARr>
CCc1ccccc1

> <InChI_Code_QSARr>
InChI=1S/C8H10/c1-2-8-6-4-3-5-7-8/h3-7H,2H2,1H3

> <InChI Key_QSARr>
YNQLUTRBYVCPMQ-UHFFFAOYSA-N

> <OH>
7.099999999999998E-12

> <OH Temperature>
25.0

> <OH Data Type>
EXP

> <OH Reference>
KWOK,ESC & ATKINSON,R (1994)

> <LogOH>
-11.148741651280933

$$$$
100171
  -INDIGO-08031719142D

 16 16  0  0  0  0  0  0  0  0999 V2000
    2.4001   -1.3856    0.0000 O   0  0  0  0  0  0  0  0  0  0  0  0
    4.0000   -1.3856    0.0000 H   0  0  0  0  0  0  0  0  0  0  0  0
    1.6000   -0.0000    0.0000 C   0  0  0  0  0  0  0  0  0  0  0  0
    1.8088    1.5863    0.0000 H   0  0  0  0  0  0  0  0  0  0  0  0
    2.8694    0.9740    0.0000 H   0  0  0  0  0  0  0  0  0  0  0  0
   -0.0000   -0.0000    0.0000 C   0  0  0  0  0  0  0  0  0  0  0  0
   -0.8000    1.3856    0.0000 C   0  0  0  0  0  0  0  0  0  0  0  0
   -0.0000    2.7713    0.0000 H   0  0  0  0  0  0  0  0  0  0  0  0
   -2.4000    1.3856    0.0000 C   0  0  0  0  0  0  0  0  0  0  0  0
   -3.2001    2.7713    0.0000 H   0  0  0  0  0  0  0  0  0  0  0  0
   -3.2001   -0.0000    0.0000 C   0  0  0  0  0  0  0  0  0  0  0  0
   -4.8000   -0.0000    0.0000 H   0  0  0  0  0  0  0  0  0  0  0  0
   -2.4000   -1.3856    0.0000 C   0  0  0  0  0  0  0  0  0  0  0  0
   -3.2001   -2.7713    0.0000 H   0  0  0  0  0  0  0  0  0  0  0  0
   -0.8000   -1.3856    0.0000 C   0  0  0  0  0  0  0  0  0  0  0  0
   -0.0000   -2.7713    0.0000 H   0  0  0  0  0  0  0  0  0  0  0  0
  1  2  1  0  0  0  0
  1  3  1  0  0  0  0
  3  4  1  0  0  0  0
  3  5  1  0  0  0  0
  3  6  1  0  0  0  0
  6  7  1  0  0  0  0
  7  8  1  0  0  0  0
  7  9  2  0  0  0  0
  9 10  1  0  0  0  0
  9 11  1  0  0  0  0
 11 12  1  0  0  0  0
 11 13  2  0  0  0  0
 13 14  1  0  0  0  0
 13 15  1  0  0  0  0
 15  6  2  0  0  0  0
 15 16  1  0  0  0  0
M  END
> <ChemID>
100171

> <source_casrn>
100-51-6

> <CAS>
100-51-6

> <SMILES>
OCc1ccccc1

> <NAME>
BENZYL ALCOHOL

> <preferred_name>
Benzyl alcohol

> <iupac>
phenylmethanol

> <MPID>
98734

> <dsstox_substance_id>
DTXSID5020152

> <Canonical_QSARr>
OCc1ccccc1

> <InChI_Code_QSARr>
InChI=1S/C7H8O/c8-6-7-4-2-1-3-5-7/h1-5,8H,6H2

> <InChI Key_QSARr>
WVDDGKGOMKODPV-UHFFFAOYSA-N

> <OH>
2.29E-11

> <OH Temperature>
25.0

> <OH Data Type>
EXP

> <OH Reference>
ATKINSON,R (1989)

> <LogOH>
-10.64016451766013

$$$$
100183
  -INDIGO-08031719142D

 20 19  0  0  0  0  0  0  0  0999 V2000
    2.7714    0.0000    0.0000 C   0  0  0  0  0  0  0  0  0  0  0  0
    2.7714   -1.6000    0.0000 O   0  0  0  0  0  0  0  0  0  0  0  0
    4.1569    0.8000    0.0000 O   0  0  0  0  0  0  0  0  0  0  0  0
    5.5425    0.0000    0.0000 C   0  0  0  0  0  0  0  0  0  0  0  0
    6.1548   -1.4782    0.0000 H   0  0  0  0  0  0  0  0  0  0  0  0
    4.9302   -1.4782    0.0000 H   0  0  0  0  0  0  0  0  0  0  0  0
    6.9282    0.8000    0.0000 C   0  0  0  0  0  0  0  0  0  0  0  0
    8.3138    1.6000    0.0000 H   0  0  0  0  0  0  0  0  0  0  0  0
    8.3138    0.0000    0.0000 H   0  0  0  0  0  0  0  0  0  0  0  0
    6.9282    2.4000    0.0000 H   0  0  0  0  0  0  0  0  0  0  0  0
    1.3857    0.8000    0.0000 C   0  0  0  0  0  0  0  0  0  0  0  0
    0.7734    2.2782    0.0000 H   0  0  0  0  0  0  0  0  0  0  0  0
    1.9979    2.2782    0.0000 H   0  0  0  0  0  0  0  0  0  0  0  0
    0.0000    0.0000    0.0000 C   0  0  0  0  0  0  0  0  0  0  0  0
    0.6124   -1.4782    0.0000 H   0  0  0  0  0  0  0  0  0  0  0  0
   -0.6123   -1.4782    0.0000 H   0  0  0  0  0  0  0  0  0  0  0  0
   -1.3856    0.8000    0.0000 C   0  0  0  0  0  0  0  0  0  0  0  0
   -2.7713    1.6000    0.0000 H   0  0  0  0  0  0  0  0  0  0  0  0
   -2.7713    0.0000    0.0000 H   0  0  0  0  0  0  0  0  0  0  0  0
   -1.3856    2.4000    0.0000 H   0  0  0  0  0  0  0  0  0  0  0  0
  1  2  2  0  0  0  0
  1  3  1  0  0  0  0
  3  4  1  0  0  0  0
  4  5  1  0  0  0  0
  4  6  1  0  0  0  0
  4  7  1  0  0  0  0
  7  8  1  0  0  0  0
  7  9  1  0  0  0  0
  7 10  1  0  0  0  0
  1 11  1  0  0  0  0
 11 12  1  0  0  0  0
 11 13  1  0  0  0  0
 11 14  1  0  0  0  0
 14 15  1  0  0  0  0
 14 16  1  0  0  0  0
 14 17  1  0  0  0  0
 17 18  1  0  0  0  0
 17 19  1  0  0  0  0
 17 20  1  0  0  0  0
M  END
> <ChemID>
100183

> <source_casrn>
105-54-4

> <CAS>
105-54-4

> <SMILES>
CCOC(=O)CCC

> <NAME>
ETHYLBUTYRATE

> <preferred_name>
Ethyl butyrate

> <iupac>
ethyl butanoate

> <MPID>
98744

> <dsstox_substance_id>
DTXSID6040111

> <Canonical_QSARr>
CCOC(=O)CCC

> <InChI_Code_QSARr>
InChI=1S/C6H12O2/c1-3-5-6(7)8-4-2/h3-5H2,1-2H3

> <InChI Key_QSARr>
OBNCKNCVKJNDBV-UHFFFAOYSA-N

> <OH>
4.94E-12

> <OH Temperature>
25.0

> <OH Data Type>
EXP

> <OH Reference>
KWOK,ESC & ATKINSON,R (1994)

> <LogOH>
-11.306273051076346

$$$$
100187
  -INDIGO-08031719142D

 18 18  0  0  0  0  0  0  0  0999 V2000
    1.6001   -0.0000    0.0000 C   0  0  0  0  0  0  0  0  0  0  0  0
    3.2000   -0.0000    0.0000 H   0  0  0  0  0  0  0  0  0  0  0  0
    2.4000   -1.3856    0.0000 H   0  0  0  0  0  0  0  0  0  0  0  0
    2.4000    1.3856    0.0000 H   0  0  0  0  0  0  0  0  0  0  0  0
    0.0000   -0.0000    0.0000 C   0  0  0  0  0  0  0  0  0  0  0  0
   -0.8000    1.3856    0.0000 C   0  0  0  0  0  0  0  0  0  0  0  0
    0.0000    2.7713    0.0000 H   0  0  0  0  0  0  0  0  0  0  0  0
   -2.4000    1.3856    0.0000 C   0  0  0  0  0  0  0  0  0  0  0  0
   -3.2000    2.7713    0.0000 H   0  0  0  0  0  0  0  0  0  0  0  0
   -3.2000   -0.0000    0.0000 C   0  0  0  0  0  0  0  0  0  0  0  0
   -4.7999   -0.0000    0.0000 C   0  0  0  0  0  0  0  0  0  0  0  0
   -6.4000   -0.0000    0.0000 H   0  0  0  0  0  0  0  0  0  0  0  0
   -5.6000   -1.3856    0.0000 H   0  0  0  0  0  0  0  0  0  0  0  0
   -5.6000    1.3856    0.0000 H   0  0  0  0  0  0  0  0  0  0  0  0
   -2.4000   -1.3856    0.0000 C   0  0  0  0  0  0  0  0  0  0  0  0
   -3.2000   -2.7713    0.0000 H   0  0  0  0  0  0  0  0  0  0  0  0
   -0.8000   -1.3856    0.0000 C   0  0  0  0  0  0  0  0  0  0  0  0
    0.0000   -2.7713    0.0000 H   0  0  0  0  0  0  0  0  0  0  0  0
  1  2  1  0  0  0  0
  1  3  1  0  0  0  0
  1  4  1  0  0  0  0
  1  5  1  0  0  0  0
  5  6  1  0  0  0  0
  6  7  1  0  0  0  0
  6  8  2  0  0  0  0
  8  9  1  0  0  0  0
  8 10  1  0  0  0  0
 10 11  1  0  0  0  0
 11 12  1  0  0  0  0
 11 13  1  0  0  0  0
 11 14  1  0  0  0  0
 10 15  2  0  0  0  0
 15 16  1  0  0  0  0
 15 17  1  0  0  0  0
 17  5  2  0  0  0  0
 17 18  1  0  0  0  0
M  END
> <ChemID>
100187

> <source_casrn>
106-42-3

> <CAS>
106-42-3

> <SMILES>
Cc1ccc(C)cc1

> <NAME>
P-XYLENE

> <preferred_name>
p-Xylene

> <iupac>
1,4-dimethylbenzene

> <MPID>
98748

> <dsstox_substance_id>
DTXSID2021868

> <Canonical_QSARr>
Cc1ccc(C)cc1

> <InChI_Code_QSARr>
InChI=1S/C8H10/c1-7-3-5-8(2)6-4-7/h3-6H,1-2H3

> <InChI Key_QSARr>
URLKBWYHVLBVBO-UHFFFAOYSA-N

> <OH>
1.43E-11

> <OH Temperature>
25.0

> <OH Data Type>
EXP

> <OH Reference>
ATKINSON,R (1989)

> <LogOH>
-10.844663962534943

$$$$
100191
  -INDIGO-08031719142D

 14 14  0  0  0  0  0  0  0  0999 V2000
    1.6000   -0.0000    0.0000 N   0  0  0  0  0  0  0  0  0  0  0  0
    2.4000    1.3856    0.0000 H   0  0  0  0  0  0  0  0  0  0  0  0
    2.4000   -1.3856    0.0000 H   0  0  0  0  0  0  0  0  0  0  0  0
    0.0000   -0.0000    0.0000 C   0  0  0  0  0  0  0  0  0  0  0  0
   -0.8000    1.3856    0.0000 C   0  0  0  0  0  0  0  0  0  0  0  0
    0.0000    2.7713    0.0000 H   0  0  0  0  0  0  0  0  0  0  0  0
   -2.4000    1.3856    0.0000 C   0  0  0  0  0  0  0  0  0  0  0  0
   -3.2000    2.7713    0.0000 H   0  0  0  0  0  0  0  0  0  0  0  0
   -3.2000   -0.0000    0.0000 C   0  0  0  0  0  0  0  0  0  0  0  0
   -4.8000   -0.0000    0.0000 Cl  0  0  0  0  0  0  0  0  0  0  0  0
   -2.4000   -1.3856    0.0000 C   0  0  0  0  0  0  0  0  0  0  0  0
   -3.2000   -2.7713    0.0000 H   0  0  0  0  0  0  0  0  0  0  0  0
   -0.8000   -1.3856    0.0000 C   0  0  0  0  0  0  0  0  0  0  0  0
    0.0000   -2.7713    0.0000 H   0  0  0  0  0  0  0  0  0  0  0  0
  1  2  1  0  0  0  0
  1  3  1  0  0  0  0
  1  4  1  0  0  0  0
  4  5  1  0  0  0  0
  5  6  1  0  0  0  0
  5  7  2  0  0  0  0
  7  8  1  0  0  0  0
  7  9  1  0  0  0  0
  9 10  1  0  0  0  0
  9 11  2  0  0  0  0
 11 12  1  0  0  0  0
 11 13  1  0  0  0  0
 13  4  2  0  0  0  0
 13 14  1  0  0  0  0
M  END
> <ChemID>
100191

> <source_casrn>
106-47-8

> <CAS>
106-47-8

> <SMILES>
Nc1ccc(Cl)cc1

> <NAME>
4-CHLOROANILINE

> <preferred_name>
4-Chloroaniline

> <iupac>
4-chloroaniline

> <MPID>
98751

> <dsstox_substance_id>
DTXSID9020295

> <Canonical_QSARr>
Nc1ccc(Cl)cc1

> <InChI_Code_QSARr>
InChI=1S/C6H6ClN/c7-5-1-3-6(8)4-2-5/h1-4H,8H2

> <InChI Key_QSARr>
QSNSCYSYFYORTR-UHFFFAOYSA-N

> <OH>
4.300000000000001E-11

> <OH Temperature>
25.0

> <OH Data Type>
EXP

> <OH Reference>
ATKINSON,R (1989)

> <LogOH>
-10.366531544420418

$$$$
100195
  -INDIGO-08031719142D

 10 10  0  0  0  0  0  0  0  0999 V2000
    1.7814   -2.1229    0.0000 Cl  0  0  0  0  0  0  0  0  0  0  0  0
    1.5035   -0.5473    0.0000 C   0  0  0  0  0  0  0  0  0  0  0  0
    3.0070   -1.0945    0.0000 H   0  0  0  0  0  0  0  0  0  0  0  0
    2.7292    0.4812    0.0000 H   0  0  0  0  0  0  0  0  0  0  0  0
    0.0000    0.0000    0.0000 C   0  0  0  0  0  0  0  0  0  0  0  0
    0.2779    1.5757    0.0000 H   0  0  0  0  0  0  0  0  0  0  0  0
   -1.6000    0.0000    0.0000 C   0  0  0  0  0  0  0  0  0  0  0  0
   -1.8779    1.5757    0.0000 H   0  0  0  0  0  0  0  0  0  0  0  0
   -3.1035   -0.5473    0.0000 H   0  0  0  0  0  0  0  0  0  0  0  0
   -0.8000   -1.3856    0.0000 O   0  0  0  0  0  0  0  0  0  0  0  0
  1  2  1  0  0  0  0
  2  3  1  0  0  0  0
  2  4  1  0  0  0  0
  2  5  1  0  0  0  0
  5  6  1  0  0  0  0
  5  7  1  0  0  0  0
  7  8  1  0  0  0  0
  7  9  1  0  0  0  0
  7 10  1  0  0  0  0
 10  5  1  0  0  0  0
M  END
> <ChemID>
100195

> <source_casrn>
106-89-8

> <CAS>
106-89-8

> <SMILES>
ClCC1CO1

> <NAME>
1-CHLORO-2,3-EPOXYPROPANE

> <preferred_name>
Epichlorohydrin

> <iupac>
C3H5ClO

> <MPID>
98755

> <dsstox_substance_id>
DTXSID1020566

> <Canonical_QSARr>
ClCC1CO1

> <InChI_Code_QSARr>
InChI=1S/C3H5ClO/c4-1-3-2-5-3/h3H,1-2H2

> <InChI Key_QSARr>
BRLQWZUYTZBJKN-UHFFFAOYSA-N

> <OH>
4.4E-13

> <OH Temperature>
25.0

> <OH Data Type>
EXP

> <OH Reference>
ATKINSON,R (1989)

> <LogOH>
-12.356547323513821

$$$$
100199
  -INDIGO-08031719142D

 14 13  0  0  0  0  0  0  0  0999 V2000
    0.0000    0.0000    0.0000 C   0  0  0  0  0  0  0  0  0  0  0  0
    0.6123    1.4782    0.0000 H   0  0  0  0  0  0  0  0  0  0  0  0
   -0.6123    1.4782    0.0000 H   0  0  0  0  0  0  0  0  0  0  0  0
   -1.3856   -0.8000    0.0000 C   0  0  0  0  0  0  0  0  0  0  0  0
   -1.9980   -2.2782    0.0000 H   0  0  0  0  0  0  0  0  0  0  0  0
   -0.7733   -2.2782    0.0000 H   0  0  0  0  0  0  0  0  0  0  0  0
   -2.7713    0.0000    0.0000 C   0  0  0  0  0  0  0  0  0  0  0  0
   -4.1569    0.8000    0.0000 H   0  0  0  0  0  0  0  0  0  0  0  0
   -4.1569   -0.8000    0.0000 H   0  0  0  0  0  0  0  0  0  0  0  0
   -2.7713    1.6000    0.0000 H   0  0  0  0  0  0  0  0  0  0  0  0
    1.3856   -0.8000    0.0000 C   0  0  0  0  0  0  0  0  0  0  0  0
    2.7713   -1.6000    0.0000 H   0  0  0  0  0  0  0  0  0  0  0  0
    2.7713    0.0000    0.0000 H   0  0  0  0  0  0  0  0  0  0  0  0
    1.3856   -2.4000    0.0000 H   0  0  0  0  0  0  0  0  0  0  0  0
  1  2  1  0  0  0  0
  1  3  1  0  0  0  0
  1  4  1  0  0  0  0
  4  5  1  0  0  0  0
  4  6  1  0  0  0  0
  4  7  1  0  0  0  0
  7  8  1  0  0  0  0
  7  9  1  0  0  0  0
  7 10  1  0  0  0  0
  1 11  1  0  0  0  0
 11 12  1  0  0  0  0
 11 13  1  0  0  0  0
 11 14  1  0  0  0  0
M  END
> <ChemID>
100199

> <source_casrn>
106-97-8

> <CAS>
106-97-8

> <SMILES>
CCCC

> <NAME>
N-BUTANE

> <preferred_name>
Butane

> <iupac>
C4H10

> <MPID>
98758

> <dsstox_substance_id>
DTXSID7024665

> <Canonical_QSARr>
CCCC

> <InChI_Code_QSARr>
InChI=1S/C4H10/c1-3-4-2/h3-4H2,1-2H3

> <InChI Key_QSARr>
IJDNQMDRQITEOD-UHFFFAOYSA-N

> <OH>
2.540000000000001E-12

> <OH Temperature>
25.0

> <OH Data Type>
EXP

> <OH Reference>
ATKINSON,R (1989)

> <LogOH>
-11.59516628338006

$$$$
100203
  -INDIGO-08031719142D

  8  7  0  0  0  0  0  0  0  0999 V2000
    1.3856    0.8000    0.0000 C   0  0  0  0  0  0  0  0  0  0  0  0
    2.7713    0.0000    0.0000 H   0  0  0  0  0  0  0  0  0  0  0  0
    1.3856    2.4000    0.0000 H   0  0  0  0  0  0  0  0  0  0  0  0
    0.0000    0.0000    0.0000 C   0  0  0  0  0  0  0  0  0  0  0  0
    0.0000   -1.6000    0.0000 H   0  0  0  0  0  0  0  0  0  0  0  0
   -1.3856    0.8000    0.0000 C   0  0  0  0  0  0  0  0  0  0  0  0
   -2.7713    0.0000    0.0000 H   0  0  0  0  0  0  0  0  0  0  0  0
   -1.3856    2.4000    0.0000 O   0  0  0  0  0  0  0  0  0  0  0  0
  1  2  1  0  0  0  0
  1  3  1  0  0  0  0
  1  4  2  0  0  0  0
  4  5  1  0  0  0  0
  4  6  1  0  0  0  0
  6  7  1  0  0  0  0
  6  8  2  0  0  0  0
M  END
> <ChemID>
100203

> <source_casrn>
107-02-8

> <CAS>
107-02-8

> <SMILES>
C=CC=O

> <NAME>
ACROLEIN

> <preferred_name>
Acrolein

> <iupac>
prop-2-enal

> <MPID>
98762

> <dsstox_substance_id>
DTXSID5020023

> <Canonical_QSARr>
C=CC=O

> <InChI_Code_QSARr>
InChI=1S/C3H4O/c1-2-3-4/h2-3H,1H2

> <InChI Key_QSARr>
HGINCPLSRVDWNT-UHFFFAOYSA-N

> <OH>
1.990000000000001E-11

> <OH Temperature>
25.0

> <OH Data Type>
EXP

> <OH Reference>
ATKINSON,R (1989)

> <LogOH>
-10.701146923590292

$$$$
100207
  -INDIGO-08031719142D

  9  8  0  0  0  0  0  0  0  0999 V2000
    2.4000    1.3856    0.0000 Cl  0  0  0  0  0  0  0  0  0  0  0  0
    1.6000    0.0000    0.0000 C   0  0  0  0  0  0  0  0  0  0  0  0
    3.2000    0.0000    0.0000 H   0  0  0  0  0  0  0  0  0  0  0  0
    2.4000   -1.3856    0.0000 H   0  0  0  0  0  0  0  0  0  0  0  0
   -0.0000    0.0000    0.0000 C   0  0  0  0  0  0  0  0  0  0  0  0
   -0.2089   -1.5863    0.0000 H   0  0  0  0  0  0  0  0  0  0  0  0
   -1.2694   -0.9740    0.0000 H   0  0  0  0  0  0  0  0  0  0  0  0
   -0.8000    1.3856    0.0000 O   0  0  0  0  0  0  0  0  0  0  0  0
   -2.4000    1.3856    0.0000 H   0  0  0  0  0  0  0  0  0  0  0  0
  1  2  1  0  0  0  0
  2  3  1  0  0  0  0
  2  4  1  0  0  0  0
  2  5  1  0  0  0  0
  5  6  1  0  0  0  0
  5  7  1  0  0  0  0
  5  8  1  0  0  0  0
  8  9  1  0  0  0  0
M  END
> <ChemID>
100207

> <source_casrn>
107-07-3

> <CAS>
107-07-3

> <SMILES>
OCCCl

> <NAME>
2-CHLOROETHANOL

> <preferred_name>
2-Chloroethanol

> <iupac>
2-chloroethanol

> <MPID>
98766

> <dsstox_substance_id>
DTXSID1021877

> <Canonical_QSARr>
OCCCl

> <InChI_Code_QSARr>
InChI=1S/C2H5ClO/c3-1-2-4/h4H,1-2H2

> <InChI Key_QSARr>
SZIFAVKTNFCBPC-UHFFFAOYSA-N

> <OH>
1.4E-12

> <OH Temperature>
25.0

> <OH Data Type>
EXP

> <OH Reference>
ATKINSON,R (1989)

> <LogOH>
-11.853871964321746

$$$$
100211
  -INDIGO-08031719142D

  7  6  0  0  0  0  0  0  0  0999 V2000
    2.4000   -1.3856    0.0000 O   0  0  0  0  0  0  0  0  0  0  0  0
    1.6000    0.0000    0.0000 C   0  0  0  0  0  0  0  0  0  0  0  0
    2.4000    1.3856    0.0000 H   0  0  0  0  0  0  0  0  0  0  0  0
    0.0000    0.0000    0.0000 C   0  0  0  0  0  0  0  0  0  0  0  0
   -1.6000    0.0000    0.0000 H   0  0  0  0  0  0  0  0  0  0  0  0
   -0.8000    1.3856    0.0000 H   0  0  0  0  0  0  0  0  0  0  0  0
   -0.8000   -1.3856    0.0000 Cl  0  0  0  0  0  0  0  0  0  0  0  0
  1  2  2  0  0  0  0
  2  3  1  0  0  0  0
  2  4  1  0  0  0  0
  4  5  1  0  0  0  0
  4  6  1  0  0  0  0
  4  7  1  0  0  0  0
M  END
> <ChemID>
100211

> <source_casrn>
107-20-0

> <CAS>
107-20-0

> <SMILES>
O=CCCl

> <NAME>
CHLOROACETALDEHYDE

> <preferred_name>
Chloroacetaldehyde

> <iupac>
chloroacetaldehyde

> <MPID>
98770

> <dsstox_substance_id>
DTXSID4020292

> <Canonical_QSARr>
O=CCCl

> <InChI_Code_QSARr>
InChI=1S/C2H3ClO/c3-1-2-4/h2H,1H2

> <InChI Key_QSARr>
QSKPIOLLBIHNAC-UHFFFAOYSA-N

> <OH>
3.1E-12

> <OH Temperature>
25.0

> <OH Data Type>
EXP

> <OH Reference>
SCOLLARD,DJ ET AL. (1993)

> <LogOH>
-11.508638306165748

$$$$
100215
  -INDIGO-08031719142D

  9  8  0  0  0  0  0  0  0  0999 V2000
    0.8000    1.3856    0.0000 N   0  0  0  0  0  0  0  0  0  0  0  0
    2.4000    1.3856    0.0000 O   0  0  0  0  0  0  0  0  0  0  0  0
    0.0000    0.0000    0.0000 C   0  0  0  0  0  0  0  0  0  0  0  0
    0.2089   -1.5863    0.0000 H   0  0  0  0  0  0  0  0  0  0  0  0
    1.2694   -0.9740    0.0000 H   0  0  0  0  0  0  0  0  0  0  0  0
   -1.6000    0.0000    0.0000 C   0  0  0  0  0  0  0  0  0  0  0  0
   -3.2000    0.0000    0.0000 H   0  0  0  0  0  0  0  0  0  0  0  0
   -2.4000   -1.3856    0.0000 H   0  0  0  0  0  0  0  0  0  0  0  0
   -2.4000    1.3856    0.0000 H   0  0  0  0  0  0  0  0  0  0  0  0
  1  2  2  0  0  0  0
  1  3  1  0  0  0  0
  3  4  1  0  0  0  0
  3  5  1  0  0  0  0
  3  6  1  0  0  0  0
  6  7  1  0  0  0  0
  6  8  1  0  0  0  0
  6  9  1  0  0  0  0
M  END
> <ChemID>
100215

> <source_casrn>
107-29-9

> <CAS>
107-29-9

> <SMILES>
C/C=N/O

> <NAME>
ACETALDEHYDE OXIME

> <preferred_name>
Acetaldehyde oxime

> <iupac>
(1E)-N-hydroxyethanimine

> <MPID>
98774

> <dsstox_substance_id>
DTXSID2020004

> <Canonical_QSARr>
CCN=O

> <InChI_Code_QSARr>
InChI=1S/C2H5NO/c1-2-3-4/h2H2,1H3

> <InChI Key_QSARr>
IFYCAQIXDKZDTB-UHFFFAOYSA-N

> <OH>
2.2E-12

> <OH Temperature>
25.0

> <OH Data Type>
EXP

> <OH Reference>
ATKINSON,R (1989)

> <LogOH>
-11.657577319177802

$$$$
100219
  -INDIGO-08031719142D

 20 19  0  0  0  0  0  0  0  0999 V2000
    0.8000    1.3856    0.0000 C   0  0  0  0  0  0  0  0  0  0  0  0
    1.6000    2.7713    0.0000 H   0  0  0  0  0  0  0  0  0  0  0  0
   -0.0000    2.7713    0.0000 H   0  0  0  0  0  0  0  0  0  0  0  0
    2.4000    1.3856    0.0000 H   0  0  0  0  0  0  0  0  0  0  0  0
   -0.0000    0.0000    0.0000 C   0  0  0  0  0  0  0  0  0  0  0  0
   -0.8000   -1.3856    0.0000 H   0  0  0  0  0  0  0  0  0  0  0  0
   -1.5036    0.5472    0.0000 C   0  0  0  0  0  0  0  0  0  0  0  0
   -1.1572    2.1093    0.0000 H   0  0  0  0  0  0  0  0  0  0  0  0
   -2.3632    1.8967    0.0000 H   0  0  0  0  0  0  0  0  0  0  0  0
   -2.7291   -0.4813    0.0000 C   0  0  0  0  0  0  0  0  0  0  0  0
   -3.0755   -2.0433    0.0000 H   0  0  0  0  0  0  0  0  0  0  0  0
   -1.8695   -1.8307    0.0000 H   0  0  0  0  0  0  0  0  0  0  0  0
   -4.2327    0.0660    0.0000 C   0  0  0  0  0  0  0  0  0  0  0  0
   -5.7362    0.6132    0.0000 H   0  0  0  0  0  0  0  0  0  0  0  0
   -5.4584   -0.9624    0.0000 H   0  0  0  0  0  0  0  0  0  0  0  0
   -4.5105    1.6417    0.0000 H   0  0  0  0  0  0  0  0  0  0  0  0
    1.3856   -0.8000    0.0000 C   0  0  0  0  0  0  0  0  0  0  0  0
    2.7713   -1.6000    0.0000 H   0  0  0  0  0  0  0  0  0  0  0  0
    1.3856   -2.4000    0.0000 H   0  0  0  0  0  0  0  0  0  0  0  0
    2.7713    0.0000    0.0000 H   0  0  0  0  0  0  0  0  0  0  0  0
  1  2  1  0  0  0  0
  1  3  1  0  0  0  0
  1  4  1  0  0  0  0
  1  5  1  0  0  0  0
  5  6  1  0  0  0  0
  5  7  1  0  0  0  0
  7  8  1  0  0  0  0
  7  9  1  0  0  0  0
  7 10  1  0  0  0  0
 10 11  1  0  0  0  0
 10 12  1  0  0  0  0
 10 13  1  0  0  0  0
 13 14  1  0  0  0  0
 13 15  1  0  0  0  0
 13 16  1  0  0  0  0
  5 17  1  0  0  0  0
 17 18  1  0  0  0  0
 17 19  1  0  0  0  0
 17 20  1  0  0  0  0
M  END
> <ChemID>
100219

> <source_casrn>
107-83-5

> <CAS>
107-83-5

> <SMILES>
CCCC(C)C

> <NAME>
2-METHYLPENTANE

> <preferred_name>
2-Methylpentane

> <iupac>
2-methylpentane

> <MPID>
98777

> <dsstox_substance_id>
DTXSID4029143

> <Canonical_QSARr>
CCCC(C)C

> <InChI_Code_QSARr>
InChI=1S/C6H14/c1-4-5-6(2)3/h6H,4-5H2,1-3H3

> <InChI Key_QSARr>
AFABGHUZZDYHJO-UHFFFAOYSA-N

> <OH>
5.6E-12

> <OH Temperature>
25.0

> <OH Data Type>
EXP

> <OH Reference>
KWOK,ESC & ATKINSON,R (1994)

> <LogOH>
-11.25181197299378

$$$$
100223
  -INDIGO-08031719142D

 17 16  0  0  0  0  0  0  0  0999 V2000
    1.3856    2.4000    0.0000 C   0  0  0  0  0  0  0  0  0  0  0  0
    1.3856    4.0000    0.0000 H   0  0  0  0  0  0  0  0  0  0  0  0
    2.7713    3.2000    0.0000 H   0  0  0  0  0  0  0  0  0  0  0  0
    0.0001    3.2000    0.0000 H   0  0  0  0  0  0  0  0  0  0  0  0
    1.3856    0.8000    0.0000 N   0  0  0  0  0  0  0  0  0  0  0  0
    0.0001   -0.0000    0.0000 C   0  0  0  0  0  0  0  0  0  0  0  0
    0.6123   -1.4782    0.0000 H   0  0  0  0  0  0  0  0  0  0  0  0
   -0.6123   -1.4782    0.0000 H   0  0  0  0  0  0  0  0  0  0  0  0
   -1.3856    0.8000    0.0000 C   0  0  0  0  0  0  0  0  0  0  0  0
   -1.9979    2.2782    0.0000 H   0  0  0  0  0  0  0  0  0  0  0  0
   -0.7734    2.2782    0.0000 H   0  0  0  0  0  0  0  0  0  0  0  0
   -2.7713   -0.0000    0.0000 O   0  0  0  0  0  0  0  0  0  0  0  0
   -4.1569    0.8000    0.0000 H   0  0  0  0  0  0  0  0  0  0  0  0
    2.7713   -0.0000    0.0000 C   0  0  0  0  0  0  0  0  0  0  0  0
    4.1569   -0.8000    0.0000 H   0  0  0  0  0  0  0  0  0  0  0  0
    4.1569    0.8000    0.0000 H   0  0  0  0  0  0  0  0  0  0  0  0
    2.7713   -1.6000    0.0000 H   0  0  0  0  0  0  0  0  0  0  0  0
  1  2  1  0  0  0  0
  1  3  1  0  0  0  0
  1  4  1  0  0  0  0
  1  5  1  0  0  0  0
  5  6  1  0  0  0  0
  6  7  1  0  0  0  0
  6  8  1  0  0  0  0
  6  9  1  0  0  0  0
  9 10  1  0  0  0  0
  9 11  1  0  0  0  0
  9 12  1  0  0  0  0
 12 13  1  0  0  0  0
  5 14  1  0  0  0  0
 14 15  1  0  0  0  0
 14 16  1  0  0  0  0
 14 17  1  0  0  0  0
M  END
> <ChemID>
100223

> <source_casrn>
108-01-0

> <CAS>
108-01-0

> <SMILES>
CN(C)CCO

> <NAME>
2-DIMETHYLAMINOETHANOL

> <preferred_name>
Dimethylaminoethanol

> <iupac>
2-(dimethylamino)ethanol

> <MPID>
98781

> <dsstox_substance_id>
DTXSID2020505

> <Canonical_QSARr>
CN(C)CCO

> <InChI_Code_QSARr>
InChI=1S/C4H11NO/c1-5(2)3-4-6/h6H,3-4H2,1-2H3

> <InChI Key_QSARr>
UEEJHVSXFDXPFK-UHFFFAOYSA-N

> <OH>
8.999999999999997E-11

> <OH Temperature>
25.0

> <OH Data Type>
EXP

> <OH Reference>
ATKINSON,R (1989)

> <LogOH>
-10.045757490560682

$$$$
100227
  -INDIGO-08031719142D

 19 18  0  0  0  0  0  0  0  0999 V2000
    4.2327    0.0660    0.0000 C   0  0  0  0  0  0  0  0  0  0  0  0
    5.7362    0.6132    0.0000 H   0  0  0  0  0  0  0  0  0  0  0  0
    5.4584   -0.9624    0.0000 H   0  0  0  0  0  0  0  0  0  0  0  0
    4.5105    1.6417    0.0000 H   0  0  0  0  0  0  0  0  0  0  0  0
    2.7291   -0.4813    0.0000 C   0  0  0  0  0  0  0  0  0  0  0  0
    2.4513   -2.0569    0.0000 O   0  0  0  0  0  0  0  0  0  0  0  0
    1.5036    0.5472    0.0000 C   0  0  0  0  0  0  0  0  0  0  0  0
    1.1572    2.1093    0.0000 H   0  0  0  0  0  0  0  0  0  0  0  0
    2.3632    1.8967    0.0000 H   0  0  0  0  0  0  0  0  0  0  0  0
    0.0000    0.0000    0.0000 C   0  0  0  0  0  0  0  0  0  0  0  0
    0.8000   -1.3856    0.0000 H   0  0  0  0  0  0  0  0  0  0  0  0
   -1.3856   -0.8000    0.0000 C   0  0  0  0  0  0  0  0  0  0  0  0
   -2.7713   -1.6000    0.0000 H   0  0  0  0  0  0  0  0  0  0  0  0
   -1.3856   -2.4000    0.0000 H   0  0  0  0  0  0  0  0  0  0  0  0
   -2.7713    0.0000    0.0000 H   0  0  0  0  0  0  0  0  0  0  0  0
   -0.8000    1.3856    0.0000 C   0  0  0  0  0  0  0  0  0  0  0  0
   -1.6000    2.7713    0.0000 H   0  0  0  0  0  0  0  0  0  0  0  0
    0.0000    2.7713    0.0000 H   0  0  0  0  0  0  0  0  0  0  0  0
   -2.4000    1.3856    0.0000 H   0  0  0  0  0  0  0  0  0  0  0  0
  1  2  1  0  0  0  0
  1  3  1  0  0  0  0
  1  4  1  0  0  0  0
  1  5  1  0  0  0  0
  5  6  2  0  0  0  0
  5  7  1  0  0  0  0
  7  8  1  0  0  0  0
  7  9  1  0  0  0  0
  7 10  1  0  0  0  0
 10 11  1  0  0  0  0
 10 12  1  0  0  0  0
 12 13  1  0  0  0  0
 12 14  1  0  0  0  0
 12 15  1  0  0  0  0
 10 16  1  0  0  0  0
 16 17  1  0  0  0  0
 16 18  1  0  0  0  0
 16 19  1  0  0  0  0
M  END
> <ChemID>
100227

> <source_casrn>
108-10-1

> <CAS>
108-10-1

> <SMILES>
CC(C)CC(C)=O

> <NAME>
4-METHYL-2-PENTANONE

> <preferred_name>
4-Methyl-2-pentanone

> <iupac>
4-methylpentan-2-one

> <MPID>
98785

> <dsstox_substance_id>
DTXSID5021889

> <Canonical_QSARr>
CC(C)CC(C)=O

> <InChI_Code_QSARr>
InChI=1S/C6H12O/c1-5(2)4-6(3)7/h5H,4H2,1-3H3

> <InChI Key_QSARr>
NTIZESTWPVYFNL-UHFFFAOYSA-N

> <OH>
1.41E-11

> <OH Temperature>
25.0

> <OH Data Type>
EXP

> <OH Reference>
ATKINSON,R (1989)

> <LogOH>
-10.850780887344607

$$$$
100231
  -INDIGO-08031719142D

  9  9  0  0  0  0  0  0  0  0999 V2000
    1.0530    2.3650    0.0000 O   0  0  0  0  0  0  0  0  0  0  0  0
    2.2420    1.2944    0.0000 C   0  0  0  0  0  0  0  0  0  0  0  0
    3.8070    1.6271    0.0000 O   0  0  0  0  0  0  0  0  0  0  0  0
    1.5912   -0.1672    0.0000 C   0  0  0  0  0  0  0  0  0  0  0  0
    2.3912   -1.5529    0.0000 H   0  0  0  0  0  0  0  0  0  0  0  0
   -0.0000    0.0000    0.0000 C   0  0  0  0  0  0  0  0  0  0  0  0
   -1.0706   -1.1890    0.0000 H   0  0  0  0  0  0  0  0  0  0  0  0
   -0.3327    1.5650    0.0000 C   0  0  0  0  0  0  0  0  0  0  0  0
   -1.7943    2.2158    0.0000 O   0  0  0  0  0  0  0  0  0  0  0  0
  1  2  1  0  0  0  0
  2  3  2  0  0  0  0
  2  4  1  0  0  0  0
  4  5  1  0  0  0  0
  4  6  2  0  0  0  0
  6  7  1  0  0  0  0
  6  8  1  0  0  0  0
  8  1  1  0  0  0  0
  8  9  2  0  0  0  0
M  END
> <ChemID>
100231

> <source_casrn>
108-31-6

> <CAS>
108-31-6

> <SMILES>
O=C1C=CC(=O)O1

> <NAME>
MALEIC ANHYDRIDE

> <preferred_name>
2,5-Furandione

> <iupac>
furan-2,5-dione

> <MPID>
98789

> <dsstox_substance_id>
DTXSID7024166

> <Canonical_QSARr>
O=C1C=CC(=O)O1

> <InChI_Code_QSARr>
InChI=1S/C4H2O3/c5-3-1-2-4(6)7-3/h1-2H

> <InChI Key_QSARr>
FPYJFEHAWHCUMM-UHFFFAOYSA-N

> <OH>
1.45E-12

> <OH Temperature>
23.0

> <OH Data Type>
EXP

> <OH Reference>
BIERBACH,A ET AL. (1994)

> <LogOH>
-11.838631997765038

$$$$
100235
  -INDIGO-08031719142D

 21 21  0  0  0  0  0  0  0  0999 V2000
    0.0000    0.0001    0.0000 C   0  0  0  0  0  0  0  0  0  0  0  0
    1.3857    0.8000    0.0000 C   0  0  0  0  0  0  0  0  0  0  0  0
    1.3857    2.4000    0.0000 H   0  0  0  0  0  0  0  0  0  0  0  0
    2.7713    0.0001    0.0000 C   0  0  0  0  0  0  0  0  0  0  0  0
    4.1570    0.8000    0.0000 C   0  0  0  0  0  0  0  0  0  0  0  0
    5.5426    1.6001    0.0000 H   0  0  0  0  0  0  0  0  0  0  0  0
    5.5426    0.0001    0.0000 H   0  0  0  0  0  0  0  0  0  0  0  0
    4.1570    2.4000    0.0000 H   0  0  0  0  0  0  0  0  0  0  0  0
    2.7713   -1.5999    0.0000 C   0  0  0  0  0  0  0  0  0  0  0  0
    4.1570   -2.4000    0.0000 H   0  0  0  0  0  0  0  0  0  0  0  0
    1.3857   -2.4000    0.0000 C   0  0  0  0  0  0  0  0  0  0  0  0
    1.3857   -4.0000    0.0000 C   0  0  0  0  0  0  0  0  0  0  0  0
    1.3856   -5.6000    0.0000 H   0  0  0  0  0  0  0  0  0  0  0  0
    0.0000   -4.8001    0.0000 H   0  0  0  0  0  0  0  0  0  0  0  0
    2.7713   -4.8001    0.0000 H   0  0  0  0  0  0  0  0  0  0  0  0
    0.0000   -1.5999    0.0000 C   0  0  0  0  0  0  0  0  0  0  0  0
   -1.3857   -2.4000    0.0000 H   0  0  0  0  0  0  0  0  0  0  0  0
   -1.3857    0.8000    0.0000 C   0  0  0  0  0  0  0  0  0  0  0  0
   -2.7713    1.6001    0.0000 H   0  0  0  0  0  0  0  0  0  0  0  0
   -2.7713    0.0001    0.0000 H   0  0  0  0  0  0  0  0  0  0  0  0
   -1.3857    2.4000    0.0000 H   0  0  0  0  0  0  0  0  0  0  0  0
  1  2  1  0  0  0  0
  2  3  1  0  0  0  0
  2  4  2  0  0  0  0
  4  5  1  0  0  0  0
  5  6  1  0  0  0  0
  5  7  1  0  0  0  0
  5  8  1  0  0  0  0
  4  9  1  0  0  0  0
  9 10  1  0  0  0  0
  9 11  2  0  0  0  0
 11 12  1  0  0  0  0
 12 13  1  0  0  0  0
 12 14  1  0  0  0  0
 12 15  1  0  0  0  0
 11 16  1  0  0  0  0
 16  1  2  0  0  0  0
 16 17  1  0  0  0  0
  1 18  1  0  0  0  0
 18 19  1  0  0  0  0
 18 20  1  0  0  0  0
 18 21  1  0  0  0  0
M  END
> <ChemID>
100235

> <source_casrn>
108-67-8

> <CAS>
108-67-8

> <SMILES>
Cc1cc(C)cc(C)c1

> <NAME>
1,3,5-TRIMETHYLBENZENE

> <preferred_name>
1,3,5-Trimethylbenzene

> <iupac>
1,3,5-trimethylbenzene

> <MPID>
98792

> <dsstox_substance_id>
DTXSID6026797

> <Canonical_QSARr>
Cc1cc(C)cc(C)c1

> <InChI_Code_QSARr>
InChI=1S/C9H12/c1-7-4-8(2)6-9(3)5-7/h4-6H,1-3H3

> <InChI Key_QSARr>
AUHZEENZYGFFBQ-UHFFFAOYSA-N

> <OH>
5.75E-11

> <OH Temperature>
25.0

> <OH Data Type>
EXP

> <OH Reference>
ATKINSON,R (1989)

> <LogOH>
-10.24033215531035

$$$$
100239
  -INDIGO-08031719142D

 21 21  0  0  0  0  0  0  0  0999 V2000
   -0.0000    1.6000    0.0000 C   0  0  0  0  0  0  0  0  0  0  0  0
    0.5472    3.1035    0.0000 H   0  0  0  0  0  0  0  0  0  0  0  0
    1.5757    1.3222    0.0000 H   0  0  0  0  0  0  0  0  0  0  0  0
   -1.3856    2.4000    0.0000 C   0  0  0  0  0  0  0  0  0  0  0  0
   -0.3572    3.6257    0.0000 H   0  0  0  0  0  0  0  0  0  0  0  0
   -2.4141    3.6257    0.0000 H   0  0  0  0  0  0  0  0  0  0  0  0
   -2.7713    1.6000    0.0000 C   0  0  0  0  0  0  0  0  0  0  0  0
   -3.3185    3.1035    0.0000 H   0  0  0  0  0  0  0  0  0  0  0  0
   -4.3470    1.3222    0.0000 H   0  0  0  0  0  0  0  0  0  0  0  0
   -2.7713   -0.0000    0.0000 C   0  0  0  0  0  0  0  0  0  0  0  0
   -4.3470    0.2778    0.0000 H   0  0  0  0  0  0  0  0  0  0  0  0
   -3.3185   -1.5035    0.0000 H   0  0  0  0  0  0  0  0  0  0  0  0
   -1.3856   -0.8000    0.0000 C   0  0  0  0  0  0  0  0  0  0  0  0
   -2.4141   -2.0257    0.0000 H   0  0  0  0  0  0  0  0  0  0  0  0
   -0.3572   -2.0257    0.0000 H   0  0  0  0  0  0  0  0  0  0  0  0
   -0.0000   -0.0000    0.0000 C   0  0  0  0  0  0  0  0  0  0  0  0
    0.5472   -1.5035    0.0000 H   0  0  0  0  0  0  0  0  0  0  0  0
    1.5757   -0.2778    0.0000 C   0  0  0  0  0  0  0  0  0  0  0  0
    3.1514   -0.5556    0.0000 H   0  0  0  0  0  0  0  0  0  0  0  0
    2.1229   -1.7814    0.0000 H   0  0  0  0  0  0  0  0  0  0  0  0
    2.6041    0.9478    0.0000 H   0  0  0  0  0  0  0  0  0  0  0  0
  1  2  1  0  0  0  0
  1  3  1  0  0  0  0
  1  4  1  0  0  0  0
  4  5  1  0  0  0  0
  4  6  1  0  0  0  0
  4  7  1  0  0  0  0
  7  8  1  0  0  0  0
  7  9  1  0  0  0  0
  7 10  1  0  0  0  0
 10 11  1  0  0  0  0
 10 12  1  0  0  0  0
 10 13  1  0  0  0  0
 13 14  1  0  0  0  0
 13 15  1  0  0  0  0
 13 16  1  0  0  0  0
 16  1  1  0  0  0  0
 16 17  1  0  0  0  0
 16 18  1  0  0  0  0
 18 19  1  0  0  0  0
 18 20  1  0  0  0  0
 18 21  1  0  0  0  0
M  END
> <ChemID>
100239

> <source_casrn>
108-87-2

> <CAS>
108-87-2

> <SMILES>
CC1CCCCC1

> <NAME>
1-METHYLCYCLOHEXANE

> <preferred_name>
Methylcyclohexane

> <iupac>
methylcyclohexane

> <MPID>
98796

> <dsstox_substance_id>
DTXSID0047749

> <Canonical_QSARr>
CC1CCCCC1

> <InChI_Code_QSARr>
InChI=1S/C7H14/c1-7-5-3-2-4-6-7/h7H,2-6H2,1H3

> <InChI Key_QSARr>
UAEPNZWRGJTJPN-UHFFFAOYSA-N

> <OH>
1.04E-11

> <OH Temperature>
25.0

> <OH Data Type>
EXP

> <OH Reference>
ATKINSON,R (1989)

> <LogOH>
-10.982966660701209

$$$$
100243
  -INDIGO-08031719142D

 13 13  0  0  0  0  0  0  0  0999 V2000
    0.8000    1.3856    0.0000 O   0  0  0  0  0  0  0  0  0  0  0  0
    2.4000    1.3856    0.0000 H   0  0  0  0  0  0  0  0  0  0  0  0
   -0.0000   -0.0000    0.0000 C   0  0  0  0  0  0  0  0  0  0  0  0
    0.8000   -1.3857    0.0000 C   0  0  0  0  0  0  0  0  0  0  0  0
    2.4000   -1.3857    0.0000 H   0  0  0  0  0  0  0  0  0  0  0  0
   -0.0000   -2.7713    0.0000 C   0  0  0  0  0  0  0  0  0  0  0  0
    0.8000   -4.1569    0.0000 H   0  0  0  0  0  0  0  0  0  0  0  0
   -1.6000   -2.7713    0.0000 C   0  0  0  0  0  0  0  0  0  0  0  0
   -2.4000   -4.1569    0.0000 H   0  0  0  0  0  0  0  0  0  0  0  0
   -2.4000   -1.3856    0.0000 C   0  0  0  0  0  0  0  0  0  0  0  0
   -4.0000   -1.3856    0.0000 H   0  0  0  0  0  0  0  0  0  0  0  0
   -1.6000   -0.0000    0.0000 C   0  0  0  0  0  0  0  0  0  0  0  0
   -2.4000    1.3856    0.0000 H   0  0  0  0  0  0  0  0  0  0  0  0
  1  2  1  0  0  0  0
  1  3  1  0  0  0  0
  3  4  1  0  0  0  0
  4  5  1  0  0  0  0
  4  6  2  0  0  0  0
  6  7  1  0  0  0  0
  6  8  1  0  0  0  0
  8  9  1  0  0  0  0
  8 10  2  0  0  0  0
 10 11  1  0  0  0  0
 10 12  1  0  0  0  0
 12  3  2  0  0  0  0
 12 13  1  0  0  0  0
M  END
> <ChemID>
100243

> <source_casrn>
108-95-2

> <CAS>
108-95-2

> <SMILES>
Oc1ccccc1

> <NAME>
PHENOL

> <preferred_name>
Phenol

> <iupac>
phenol

> <MPID>
98800

> <dsstox_substance_id>
DTXSID5021124

> <Canonical_QSARr>
Oc1ccccc1

> <InChI_Code_QSARr>
InChI=1S/C6H6O/c7-6-4-2-1-3-5-6/h1-5,7H

> <InChI Key_QSARr>
ISWSIDIOOBJBQZ-UHFFFAOYSA-N

> <OH>
2.63E-11

> <OH Temperature>
25.0

> <OH Data Type>
EXP

> <OH Reference>
ATKINSON,R (1989)

> <LogOH>
-10.580044251510227

$$$$
100247
  -INDIGO-08031719142D

 17 16  0  0  0  0  0  0  0  0999 V2000
    5.5426    0.0000    0.0000 C   0  0  0  0  0  0  0  0  0  0  0  0
    6.9282   -0.8000    0.0000 H   0  0  0  0  0  0  0  0  0  0  0  0
    6.9282    0.8000    0.0000 H   0  0  0  0  0  0  0  0  0  0  0  0
    5.5426   -1.6000    0.0000 H   0  0  0  0  0  0  0  0  0  0  0  0
    4.1570    0.8000    0.0000 C   0  0  0  0  0  0  0  0  0  0  0  0
    4.1570    2.4000    0.0000 O   0  0  0  0  0  0  0  0  0  0  0  0
    2.7713    0.0000    0.0000 O   0  0  0  0  0  0  0  0  0  0  0  0
    1.3856    0.8000    0.0000 C   0  0  0  0  0  0  0  0  0  0  0  0
    0.7733    2.2782    0.0000 H   0  0  0  0  0  0  0  0  0  0  0  0
    1.9979    2.2782    0.0000 H   0  0  0  0  0  0  0  0  0  0  0  0
   -0.0000    0.0000    0.0000 C   0  0  0  0  0  0  0  0  0  0  0  0
    0.6123   -1.4782    0.0000 H   0  0  0  0  0  0  0  0  0  0  0  0
   -0.6123   -1.4782    0.0000 H   0  0  0  0  0  0  0  0  0  0  0  0
   -1.3857    0.8000    0.0000 C   0  0  0  0  0  0  0  0  0  0  0  0
   -2.7713    1.6000    0.0000 H   0  0  0  0  0  0  0  0  0  0  0  0
   -2.7713    0.0000    0.0000 H   0  0  0  0  0  0  0  0  0  0  0  0
   -1.3857    2.4000    0.0000 H   0  0  0  0  0  0  0  0  0  0  0  0
  1  2  1  0  0  0  0
  1  3  1  0  0  0  0
  1  4  1  0  0  0  0
  1  5  1  0  0  0  0
  5  6  2  0  0  0  0
  5  7  1  0  0  0  0
  7  8  1  0  0  0  0
  8  9  1  0  0  0  0
  8 10  1  0  0  0  0
  8 11  1  0  0  0  0
 11 12  1  0  0  0  0
 11 13  1  0  0  0  0
 11 14  1  0  0  0  0
 14 15  1  0  0  0  0
 14 16  1  0  0  0  0
 14 17  1  0  0  0  0
M  END
> <ChemID>
100247

> <source_casrn>
109-60-4

> <CAS>
109-60-4

> <SMILES>
CCCOC(C)=O

> <NAME>
N-PROPYL ACETATE

> <preferred_name>
Propyl acetate

> <iupac>
propyl acetate

> <MPID>
98804

> <dsstox_substance_id>
DTXSID6021901

> <Canonical_QSARr>
CCCOC(C)=O

> <InChI_Code_QSARr>
InChI=1S/C5H10O2/c1-3-4-7-5(2)6/h3-4H2,1-2H3

> <InChI Key_QSARr>
YKYONYBAUNKHLG-UHFFFAOYSA-N

> <OH>
3.4E-12

> <OH Temperature>
25.0

> <OH Data Type>
EXP

> <OH Reference>
ATKINSON,R (1989)

> <LogOH>
-11.468521082957729

$$$$
100251
  -INDIGO-08031719142D

 14 13  0  0  0  0  0  0  0  0999 V2000
    1.3856   -0.8000    0.0000 C   0  0  0  0  0  0  0  0  0  0  0  0
    2.7713   -1.6000    0.0000 H   0  0  0  0  0  0  0  0  0  0  0  0
    2.7713    0.0000    0.0000 H   0  0  0  0  0  0  0  0  0  0  0  0
    1.3856   -2.4000    0.0000 H   0  0  0  0  0  0  0  0  0  0  0  0
    0.0000    0.0000    0.0000 C   0  0  0  0  0  0  0  0  0  0  0  0
    0.6123    1.4782    0.0000 H   0  0  0  0  0  0  0  0  0  0  0  0
   -0.6123    1.4782    0.0000 H   0  0  0  0  0  0  0  0  0  0  0  0
   -1.3856   -0.8000    0.0000 C   0  0  0  0  0  0  0  0  0  0  0  0
   -1.9980   -2.2782    0.0000 H   0  0  0  0  0  0  0  0  0  0  0  0
   -0.7733   -2.2782    0.0000 H   0  0  0  0  0  0  0  0  0  0  0  0
   -2.7713    0.0000    0.0000 C   0  0  0  0  0  0  0  0  0  0  0  0
   -4.1569    0.8000    0.0000 H   0  0  0  0  0  0  0  0  0  0  0  0
   -4.1569   -0.8000    0.0000 H   0  0  0  0  0  0  0  0  0  0  0  0
   -2.7713    1.6000    0.0000 Cl  0  0  0  0  0  0  0  0  0  0  0  0
  1  2  1  0  0  0  0
  1  3  1  0  0  0  0
  1  4  1  0  0  0  0
  1  5  1  0  0  0  0
  5  6  1  0  0  0  0
  5  7  1  0  0  0  0
  5  8  1  0  0  0  0
  8  9  1  0  0  0  0
  8 10  1  0  0  0  0
  8 11  1  0  0  0  0
 11 12  1  0  0  0  0
 11 13  1  0  0  0  0
 11 14  1  0  0  0  0
M  END
> <ChemID>
100251

> <source_casrn>
109-69-3

> <CAS>
109-69-3

> <SMILES>
CCCCCl

> <NAME>
1-CHLOROBUTANE

> <preferred_name>
1-Chlorobutane

> <iupac>
1-chlorobutane

> <MPID>
98808

> <dsstox_substance_id>
DTXSID8020206

> <Canonical_QSARr>
CCCCCl

> <InChI_Code_QSARr>
InChI=1S/C4H9Cl/c1-2-3-4-5/h2-4H2,1H3

> <InChI Key_QSARr>
VFWCMGCRMGJXDK-UHFFFAOYSA-N

> <OH>
1.5E-12

> <OH Temperature>
25.0

> <OH Data Type>
EXP

> <OH Reference>
MARKERT,F & NIELSEN,OJ (1992)

> <LogOH>
-11.823908740944326

$$$$
100254
  -INDIGO-08031719142D

 13 12  0  0  0  0  0  0  0  0999 V2000
   -1.3856    0.8000    0.0000 O   0  0  0  0  0  0  0  0  0  0  0  0
    0.0001    0.0000    0.0000 C   0  0  0  0  0  0  0  0  0  0  0  0
   -0.6123   -1.4782    0.0000 H   0  0  0  0  0  0  0  0  0  0  0  0
    0.6123   -1.4782    0.0000 H   0  0  0  0  0  0  0  0  0  0  0  0
    1.3856    0.8000    0.0000 O   0  0  0  0  0  0  0  0  0  0  0  0
    2.7713    0.0000    0.0000 C   0  0  0  0  0  0  0  0  0  0  0  0
    4.1569   -0.8000    0.0000 H   0  0  0  0  0  0  0  0  0  0  0  0
    4.1569    0.8000    0.0000 H   0  0  0  0  0  0  0  0  0  0  0  0
    2.7713   -1.6000    0.0000 H   0  0  0  0  0  0  0  0  0  0  0  0
   -2.7712    0.0000    0.0000 C   0  0  0  0  0  0  0  0  0  0  0  0
   -4.1569   -0.8000    0.0000 H   0  0  0  0  0  0  0  0  0  0  0  0
   -4.1569    0.8000    0.0000 H   0  0  0  0  0  0  0  0  0  0  0  0
   -2.7713   -1.6000    0.0000 H   0  0  0  0  0  0  0  0  0  0  0  0
  1  2  1  0  0  0  0
  2  3  1  0  0  0  0
  2  4  1  0  0  0  0
  2  5  1  0  0  0  0
  5  6  1  0  0  0  0
  6  7  1  0  0  0  0
  6  8  1  0  0  0  0
  6  9  1  0  0  0  0
  1 10  1  0  0  0  0
 10 11  1  0  0  0  0
 10 12  1  0  0  0  0
 10 13  1  0  0  0  0
M  END
> <ChemID>
100254

> <source_casrn>
109-87-5

> <CAS>
109-87-5

> <SMILES>
COCOC

> <NAME>
DIMETHOXYMETHANE

> <preferred_name>
Dimethoxymethane

> <iupac>
dimethoxymethane

> <MPID>
98811

> <dsstox_substance_id>
DTXSID1025564

> <Canonical_QSARr>
COCOC

> <InChI_Code_QSARr>
InChI=1S/C3H8O2/c1-4-3-5-2/h3H2,1-2H3

> <InChI Key_QSARr>
NKDDWNXOKDWJAK-UHFFFAOYSA-N

> <OH>
4.9E-12

> <OH Temperature>
25.0

> <OH Data Type>
EXP

> <OH Reference>
PORTER,E ET AL. (1997)

> <LogOH>
-11.309803919971499

$$$$
100258
  -INDIGO-08031719142D

 10 10  0  0  0  0  0  0  0  0999 V2000
    0.0000   -0.0000    0.0000 N   0  0  0  0  0  0  0  0  0  0  0  0
    0.9405    1.2944    0.0000 H   0  0  0  0  0  0  0  0  0  0  0  0
    0.4944   -1.5217    0.0000 C   0  0  0  0  0  0  0  0  0  0  0  0
    2.0161   -2.0161    0.0000 H   0  0  0  0  0  0  0  0  0  0  0  0
   -0.8000   -2.4622    0.0000 C   0  0  0  0  0  0  0  0  0  0  0  0
   -0.8000   -4.0621    0.0000 H   0  0  0  0  0  0  0  0  0  0  0  0
   -2.0944   -1.5217    0.0000 C   0  0  0  0  0  0  0  0  0  0  0  0
   -3.6161   -2.0161    0.0000 H   0  0  0  0  0  0  0  0  0  0  0  0
   -1.6000   -0.0000    0.0000 C   0  0  0  0  0  0  0  0  0  0  0  0
   -2.5405    1.2944    0.0000 H   0  0  0  0  0  0  0  0  0  0  0  0
  1  2  1  0  0  0  0
  1  3  1  0  0  0  0
  3  4  1  0  0  0  0
  3  5  2  0  0  0  0
  5  6  1  0  0  0  0
  5  7  1  0  0  0  0
  7  8  1  0  0  0  0
  7  9  2  0  0  0  0
  9  1  1  0  0  0  0
  9 10  1  0  0  0  0
M  END
> <ChemID>
100258

> <source_casrn>
109-97-7

> <CAS>
109-97-7

> <SMILES>
c1ccc[nH]1

> <NAME>
PYRROLE

> <preferred_name>
Pyrrole

> <iupac>
1H-pyrrole

> <MPID>
98814

> <dsstox_substance_id>
DTXSID5021910

> <Canonical_QSARr>
c1ccc[nH]1

> <InChI_Code_QSARr>
InChI=1S/C4H5N/c1-2-4-5-3-1/h1-5H

> <InChI Key_QSARr>
KAESVJOAVNADME-UHFFFAOYSA-N

> <OH>
1.1E-10

> <OH Temperature>
25.0

> <OH Data Type>
EXP

> <OH Reference>
ATKINSON,R (1989)

> <LogOH>
-9.95860731484176

$$$$
100262
  -INDIGO-08031719142D

  9  9  0  0  0  0  0  0  0  0999 V2000
    0.0000   -0.0000    0.0000 C   0  0  0  0  0  0  0  0  0  0  0  0
    0.9405    1.2944    0.0000 H   0  0  0  0  0  0  0  0  0  0  0  0
    0.4944   -1.5217    0.0000 C   0  0  0  0  0  0  0  0  0  0  0  0
    2.0161   -2.0161    0.0000 H   0  0  0  0  0  0  0  0  0  0  0  0
   -0.8000   -2.4621    0.0000 S   0  0  0  0  0  0  0  0  0  0  0  0
   -2.0944   -1.5217    0.0000 C   0  0  0  0  0  0  0  0  0  0  0  0
   -3.6161   -2.0161    0.0000 H   0  0  0  0  0  0  0  0  0  0  0  0
   -1.6000   -0.0000    0.0000 C   0  0  0  0  0  0  0  0  0  0  0  0
   -2.5405    1.2944    0.0000 H   0  0  0  0  0  0  0  0  0  0  0  0
  1  2  1  0  0  0  0
  1  3  2  0  0  0  0
  3  4  1  0  0  0  0
  3  5  1  0  0  0  0
  5  6  1  0  0  0  0
  6  7  1  0  0  0  0
  6  8  2  0  0  0  0
  8  1  1  0  0  0  0
  8  9  1  0  0  0  0
M  END
> <ChemID>
100262

> <source_casrn>
110-02-1

> <CAS>
110-02-1

> <SMILES>
c1ccc[s]1

> <NAME>
THIOPHENE

> <preferred_name>
Thiophene

> <iupac>
thiophene

> <MPID>
98818

> <dsstox_substance_id>
DTXSID8026145

> <Canonical_QSARr>
c1ccc[s]1

> <InChI_Code_QSARr>
InChI=1S/C4H4S/c1-2-4-5-3-1/h1-4H

> <InChI Key_QSARr>
YTPLMLYBLZKORZ-UHFFFAOYSA-N

> <OH>
9.530000000000003E-12

> <OH Temperature>
25.0

> <OH Data Type>
EXP

> <OH Reference>
ATKINSON,R (1989)

> <LogOH>
-11.020907099361656

$$$$
100266
  -INDIGO-08031719142D

 22 21  0  0  0  0  0  0  0  0999 V2000
    2.7713    0.0000    0.0000 C   0  0  0  0  0  0  0  0  0  0  0  0
    4.1569   -0.8000    0.0000 H   0  0  0  0  0  0  0  0  0  0  0  0
    4.1569    0.8000    0.0000 H   0  0  0  0  0  0  0  0  0  0  0  0
    2.7713   -1.6000    0.0000 H   0  0  0  0  0  0  0  0  0  0  0  0
    1.3856    0.8000    0.0000 C   0  0  0  0  0  0  0  0  0  0  0  0
    1.9979    2.2782    0.0000 H   0  0  0  0  0  0  0  0  0  0  0  0
    0.7733    2.2782    0.0000 H   0  0  0  0  0  0  0  0  0  0  0  0
   -0.0001    0.0000    0.0000 C   0  0  0  0  0  0  0  0  0  0  0  0
   -0.6122   -1.4782    0.0000 H   0  0  0  0  0  0  0  0  0  0  0  0
    0.6123   -1.4782    0.0000 H   0  0  0  0  0  0  0  0  0  0  0  0
   -1.3856    0.8000    0.0000 C   0  0  0  0  0  0  0  0  0  0  0  0
   -0.7734    2.2782    0.0000 H   0  0  0  0  0  0  0  0  0  0  0  0
   -1.9979    2.2782    0.0000 H   0  0  0  0  0  0  0  0  0  0  0  0
   -2.7712    0.0000    0.0000 C   0  0  0  0  0  0  0  0  0  0  0  0
   -3.3835   -1.4782    0.0000 H   0  0  0  0  0  0  0  0  0  0  0  0
   -2.1591   -1.4782    0.0000 H   0  0  0  0  0  0  0  0  0  0  0  0
   -4.1569    0.8000    0.0000 C   0  0  0  0  0  0  0  0  0  0  0  0
   -4.1569    2.4000    0.0000 O   0  0  0  0  0  0  0  0  0  0  0  0
   -5.5425    0.0000    0.0000 C   0  0  0  0  0  0  0  0  0  0  0  0
   -6.9282   -0.8000    0.0000 H   0  0  0  0  0  0  0  0  0  0  0  0
   -6.9282    0.8000    0.0000 H   0  0  0  0  0  0  0  0  0  0  0  0
   -5.5425   -1.6000    0.0000 H   0  0  0  0  0  0  0  0  0  0  0  0
  1  2  1  0  0  0  0
  1  3  1  0  0  0  0
  1  4  1  0  0  0  0
  1  5  1  0  0  0  0
  5  6  1  0  0  0  0
  5  7  1  0  0  0  0
  5  8  1  0  0  0  0
  8  9  1  0  0  0  0
  8 10  1  0  0  0  0
  8 11  1  0  0  0  0
 11 12  1  0  0  0  0
 11 13  1  0  0  0  0
 11 14  1  0  0  0  0
 14 15  1  0  0  0  0
 14 16  1  0  0  0  0
 14 17  1  0  0  0  0
 17 18  2  0  0  0  0
 17 19  1  0  0  0  0
 19 20  1  0  0  0  0
 19 21  1  0  0  0  0
 19 22  1  0  0  0  0
M  END
> <ChemID>
100266

> <source_casrn>
110-43-0

> <CAS>
110-43-0

> <SMILES>
CCCCCC(C)=O

> <NAME>
2-HEPTANONE

> <preferred_name>
2-Heptanone

> <iupac>
heptan-2-one

> <MPID>
98822

> <dsstox_substance_id>
DTXSID5021916

> <Canonical_QSARr>
CCCCCC(C)=O

> <InChI_Code_QSARr>
InChI=1S/C7H14O/c1-3-4-5-6-7(2)8/h3-6H2,1-2H3

> <InChI Key_QSARr>
CATSNJVOTSVZJV-UHFFFAOYSA-N

> <OH>
1.17E-11

> <OH Temperature>
25.0

> <OH Data Type>
EXP

> <OH Reference>
ATKINSON,R ET AL. (2000)

> <LogOH>
-10.931814138253822

$$$$
100270
  -INDIGO-08031719142D

 16 15  0  0  0  0  0  0  0  0999 V2000
    0.0001    0.0000    0.0000 C   0  0  0  0  0  0  0  0  0  0  0  0
    0.6124    1.4782    0.0000 H   0  0  0  0  0  0  0  0  0  0  0  0
   -0.6122    1.4782    0.0000 H   0  0  0  0  0  0  0  0  0  0  0  0
    1.3857   -0.8000    0.0000 O   0  0  0  0  0  0  0  0  0  0  0  0
    2.7713    0.0000    0.0000 C   0  0  0  0  0  0  0  0  0  0  0  0
    4.1569    0.8000    0.0000 H   0  0  0  0  0  0  0  0  0  0  0  0
    4.1569   -0.8000    0.0000 H   0  0  0  0  0  0  0  0  0  0  0  0
    2.7713    1.6000    0.0000 H   0  0  0  0  0  0  0  0  0  0  0  0
   -1.3857   -0.8000    0.0000 C   0  0  0  0  0  0  0  0  0  0  0  0
   -1.9980   -2.2782    0.0000 H   0  0  0  0  0  0  0  0  0  0  0  0
   -0.7734   -2.2782    0.0000 H   0  0  0  0  0  0  0  0  0  0  0  0
   -2.7713    0.0000    0.0000 O   0  0  0  0  0  0  0  0  0  0  0  0
   -4.1569   -0.8000    0.0000 C   0  0  0  0  0  0  0  0  0  0  0  0
   -5.5426   -1.6000    0.0000 H   0  0  0  0  0  0  0  0  0  0  0  0
   -5.5426    0.0000    0.0000 H   0  0  0  0  0  0  0  0  0  0  0  0
   -4.1569   -2.4000    0.0000 H   0  0  0  0  0  0  0  0  0  0  0  0
  1  2  1  0  0  0  0
  1  3  1  0  0  0  0
  1  4  1  0  0  0  0
  4  5  1  0  0  0  0
  5  6  1  0  0  0  0
  5  7  1  0  0  0  0
  5  8  1  0  0  0  0
  1  9  1  0  0  0  0
  9 10  1  0  0  0  0
  9 11  1  0  0  0  0
  9 12  1  0  0  0  0
 12 13  1  0  0  0  0
 13 14  1  0  0  0  0
 13 15  1  0  0  0  0
 13 16  1  0  0  0  0
M  END
> <ChemID>
100270

> <source_casrn>
110-71-4

> <CAS>
110-71-4

> <SMILES>
COCCOC

> <NAME>
ETHYLENE GLYCOL DIMETHYL ETHER

> <preferred_name>
Ethylene glycol dimethyl ether

> <iupac>
1,2-dimethoxyethane

> <MPID>
98826

> <dsstox_substance_id>
DTXSID0025286

> <Canonical_QSARr>
COCCOC

> <InChI_Code_QSARr>
InChI=1S/C4H10O2/c1-5-3-4-6-2/h3-4H2,1-2H3

> <InChI Key_QSARr>
XTHFKEDIFFGKHM-UHFFFAOYSA-N

> <OH>
2.74E-11

> <OH Temperature>
25.0

> <OH Data Type>
EXP

> <OH Reference>
PORTER,E ET AL. (1997)

> <LogOH>
-10.5622494371796

$$$$
100274
  -INDIGO-08031719142D

 16 16  0  0  0  0  0  0  0  0999 V2000
    0.0000    2.7712    0.0000 C   0  0  0  0  0  0  0  0  0  0  0  0
    0.8000    4.1569    0.0000 H   0  0  0  0  0  0  0  0  0  0  0  0
   -1.6000    2.7712    0.0000 C   0  0  0  0  0  0  0  0  0  0  0  0
   -2.4000    4.1569    0.0000 H   0  0  0  0  0  0  0  0  0  0  0  0
   -2.4000    1.3857    0.0000 C   0  0  0  0  0  0  0  0  0  0  0  0
   -3.6257    2.4141    0.0000 H   0  0  0  0  0  0  0  0  0  0  0  0
   -3.6257    0.3572    0.0000 H   0  0  0  0  0  0  0  0  0  0  0  0
   -1.6000   -0.0000    0.0000 C   0  0  0  0  0  0  0  0  0  0  0  0
   -3.1035   -0.5473    0.0000 H   0  0  0  0  0  0  0  0  0  0  0  0
   -1.3222   -1.5757    0.0000 H   0  0  0  0  0  0  0  0  0  0  0  0
    0.0000   -0.0000    0.0000 C   0  0  0  0  0  0  0  0  0  0  0  0
   -0.2778   -1.5757    0.0000 H   0  0  0  0  0  0  0  0  0  0  0  0
    1.5035   -0.5473    0.0000 H   0  0  0  0  0  0  0  0  0  0  0  0
    0.8000    1.3857    0.0000 C   0  0  0  0  0  0  0  0  0  0  0  0
    2.0257    0.3572    0.0000 H   0  0  0  0  0  0  0  0  0  0  0  0
    2.0257    2.4141    0.0000 H   0  0  0  0  0  0  0  0  0  0  0  0
  1  2  1  0  0  0  0
  1  3  2  0  0  0  0
  3  4  1  0  0  0  0
  3  5  1  0  0  0  0
  5  6  1  0  0  0  0
  5  7  1  0  0  0  0
  5  8  1  0  0  0  0
  8  9  1  0  0  0  0
  8 10  1  0  0  0  0
  8 11  1  0  0  0  0
 11 12  1  0  0  0  0
 11 13  1  0  0  0  0
 11 14  1  0  0  0  0
 14  1  1  0  0  0  0
 14 15  1  0  0  0  0
 14 16  1  0  0  0  0
M  END
> <ChemID>
100274

> <source_casrn>
110-83-8

> <CAS>
110-83-8

> <SMILES>
C1CCCC=C1

> <NAME>
CYCLOHEXENE

> <preferred_name>
Cyclohexene

> <iupac>
cyclohexene

> <MPID>
98830

> <dsstox_substance_id>
DTXSID9038717

> <Canonical_QSARr>
C1CCCC=C1

> <InChI_Code_QSARr>
InChI=1S/C6H10/c1-2-4-6-5-3-1/h1-2H,3-6H2

> <InChI Key_QSARr>
HGCIXCUEYOPUTN-UHFFFAOYSA-N

> <OH>
6.770000000000001E-11

> <OH Temperature>
25.0

> <OH Data Type>
EXP

> <OH Reference>
ATKINSON,R (1989)

> <LogOH>
-10.169411331314846

$$$$
100278
  -INDIGO-08031719142D

 25 24  0  0  0  0  0  0  0  0999 V2000
    5.5425    0.0000    0.0000 C   0  0  0  0  0  0  0  0  0  0  0  0
    6.9282   -0.8000    0.0000 H   0  0  0  0  0  0  0  0  0  0  0  0
    6.9282    0.8000    0.0000 H   0  0  0  0  0  0  0  0  0  0  0  0
    5.5425   -1.6000    0.0000 H   0  0  0  0  0  0  0  0  0  0  0  0
    4.1570    0.8000    0.0000 C   0  0  0  0  0  0  0  0  0  0  0  0
    4.1570    2.4000    0.0000 O   0  0  0  0  0  0  0  0  0  0  0  0
    2.7713    0.0000    0.0000 C   0  0  0  0  0  0  0  0  0  0  0  0
    2.1589   -1.4782    0.0000 H   0  0  0  0  0  0  0  0  0  0  0  0
    3.3836   -1.4782    0.0000 H   0  0  0  0  0  0  0  0  0  0  0  0
    1.3856    0.8000    0.0000 C   0  0  0  0  0  0  0  0  0  0  0  0
    1.9979    2.2782    0.0000 H   0  0  0  0  0  0  0  0  0  0  0  0
    0.7734    2.2782    0.0000 H   0  0  0  0  0  0  0  0  0  0  0  0
    0.0001    0.0000    0.0000 C   0  0  0  0  0  0  0  0  0  0  0  0
   -0.6123   -1.4782    0.0000 H   0  0  0  0  0  0  0  0  0  0  0  0
    0.6122   -1.4782    0.0000 H   0  0  0  0  0  0  0  0  0  0  0  0
   -1.3856    0.8000    0.0000 C   0  0  0  0  0  0  0  0  0  0  0  0
   -0.7733    2.2782    0.0000 H   0  0  0  0  0  0  0  0  0  0  0  0
   -1.9980    2.2782    0.0000 H   0  0  0  0  0  0  0  0  0  0  0  0
   -2.7713    0.0000    0.0000 C   0  0  0  0  0  0  0  0  0  0  0  0
   -3.3835   -1.4782    0.0000 H   0  0  0  0  0  0  0  0  0  0  0  0
   -2.1590   -1.4782    0.0000 H   0  0  0  0  0  0  0  0  0  0  0  0
   -4.1569    0.8000    0.0000 C   0  0  0  0  0  0  0  0  0  0  0  0
   -5.5426    1.6000    0.0000 H   0  0  0  0  0  0  0  0  0  0  0  0
   -5.5426    0.0000    0.0000 H   0  0  0  0  0  0  0  0  0  0  0  0
   -4.1569    2.4000    0.0000 H   0  0  0  0  0  0  0  0  0  0  0  0
  1  2  1  0  0  0  0
  1  3  1  0  0  0  0
  1  4  1  0  0  0  0
  1  5  1  0  0  0  0
  5  6  2  0  0  0  0
  5  7  1  0  0  0  0
  7  8  1  0  0  0  0
  7  9  1  0  0  0  0
  7 10  1  0  0  0  0
 10 11  1  0  0  0  0
 10 12  1  0  0  0  0
 10 13  1  0  0  0  0
 13 14  1  0  0  0  0
 13 15  1  0  0  0  0
 13 16  1  0  0  0  0
 16 17  1  0  0  0  0
 16 18  1  0  0  0  0
 16 19  1  0  0  0  0
 19 20  1  0  0  0  0
 19 21  1  0  0  0  0
 19 22  1  0  0  0  0
 22 23  1  0  0  0  0
 22 24  1  0  0  0  0
 22 25  1  0  0  0  0
M  END
> <ChemID>
100278

> <source_casrn>
111-13-7

> <CAS>
111-13-7

> <SMILES>
CCCCCCC(C)=O

> <NAME>
2-OCTANONE

> <preferred_name>
2-Octanone

> <iupac>
octan-2-one

> <MPID>
98834

> <dsstox_substance_id>
DTXSID4021927

> <Canonical_QSARr>
CCCCCCC(C)=O

> <InChI_Code_QSARr>
InChI=1S/C8H16O/c1-3-4-5-6-7-8(2)9/h3-7H2,1-2H3

> <InChI Key_QSARr>
ZPVFWPFBNIEHGJ-UHFFFAOYSA-N

> <OH>
1.1E-11

> <OH Temperature>
25.0

> <OH Data Type>
EXP

> <OH Reference>
KWOK,ESC & ATKINSON,R (1994)

> <LogOH>
-10.958607314841784

$$$$
100282
  -INDIGO-08031719142D

 15 14  0  0  0  0  0  0  0  0999 V2000
    2.7713   -1.6000    0.0000 O   0  0  0  0  0  0  0  0  0  0  0  0
    2.7713   -0.0000    0.0000 C   0  0  0  0  0  0  0  0  0  0  0  0
    4.1569    0.8000    0.0000 H   0  0  0  0  0  0  0  0  0  0  0  0
    1.3856    0.8000    0.0000 C   0  0  0  0  0  0  0  0  0  0  0  0
    0.7734    2.2782    0.0000 H   0  0  0  0  0  0  0  0  0  0  0  0
    1.9979    2.2782    0.0000 H   0  0  0  0  0  0  0  0  0  0  0  0
    0.0001   -0.0000    0.0000 C   0  0  0  0  0  0  0  0  0  0  0  0
    0.6123   -1.4782    0.0000 H   0  0  0  0  0  0  0  0  0  0  0  0
   -0.6123   -1.4782    0.0000 H   0  0  0  0  0  0  0  0  0  0  0  0
   -1.3856    0.8000    0.0000 C   0  0  0  0  0  0  0  0  0  0  0  0
   -1.9979    2.2782    0.0000 H   0  0  0  0  0  0  0  0  0  0  0  0
   -0.7734    2.2782    0.0000 H   0  0  0  0  0  0  0  0  0  0  0  0
   -2.7713   -0.0000    0.0000 C   0  0  0  0  0  0  0  0  0  0  0  0
   -4.1569    0.8000    0.0000 H   0  0  0  0  0  0  0  0  0  0  0  0
   -2.7712   -1.6000    0.0000 O   0  0  0  0  0  0  0  0  0  0  0  0
  1  2  2  0  0  0  0
  2  3  1  0  0  0  0
  2  4  1  0  0  0  0
  4  5  1  0  0  0  0
  4  6  1  0  0  0  0
  4  7  1  0  0  0  0
  7  8  1  0  0  0  0
  7  9  1  0  0  0  0
  7 10  1  0  0  0  0
 10 11  1  0  0  0  0
 10 12  1  0  0  0  0
 10 13  1  0  0  0  0
 13 14  1  0  0  0  0
 13 15  2  0  0  0  0
M  END
> <ChemID>
100282

> <source_casrn>
111-30-8

> <CAS>
111-30-8

> <SMILES>
O=CCCCC=O

> <NAME>
PENTANE-1,5-DIAL

> <preferred_name>
Glutaraldehyde

> <iupac>
pentanedial

> <MPID>
98838

> <dsstox_substance_id>
DTXSID6025355

> <Canonical_QSARr>
O=CCCCC=O

> <InChI_Code_QSARr>
InChI=1S/C5H8O2/c6-4-2-1-3-5-7/h4-5H,1-3H2

> <InChI Key_QSARr>
SXRSQZLOMIGNAQ-UHFFFAOYSA-N

> <OH>
2.38E-11

> <OH Temperature>
25.0

> <OH Data Type>
EXP

> <OH Reference>
ATKINSON,R (1989)

> <LogOH>
-10.623423042943479

$$$$
100286
  -INDIGO-08031719142D

 21 20  0  0  0  0  0  0  0  0999 V2000
    1.3856    0.8000    0.0000 C   0  0  0  0  0  0  0  0  0  0  0  0
    2.7713    1.6000    0.0000 H   0  0  0  0  0  0  0  0  0  0  0  0
    2.7713    0.0000    0.0000 H   0  0  0  0  0  0  0  0  0  0  0  0
    1.3856    2.4000    0.0000 H   0  0  0  0  0  0  0  0  0  0  0  0
   -0.0000    0.0000    0.0000 C   0  0  0  0  0  0  0  0  0  0  0  0
   -0.6124   -1.4782    0.0000 H   0  0  0  0  0  0  0  0  0  0  0  0
    0.6123   -1.4782    0.0000 H   0  0  0  0  0  0  0  0  0  0  0  0
   -1.3857    0.8000    0.0000 C   0  0  0  0  0  0  0  0  0  0  0  0
   -0.7734    2.2782    0.0000 H   0  0  0  0  0  0  0  0  0  0  0  0
   -1.9979    2.2782    0.0000 H   0  0  0  0  0  0  0  0  0  0  0  0
   -2.7712    0.0000    0.0000 S   0  0  0  0  0  0  0  0  0  0  0  0
   -4.1569    0.8000    0.0000 C   0  0  0  0  0  0  0  0  0  0  0  0
   -3.5447    2.2782    0.0000 H   0  0  0  0  0  0  0  0  0  0  0  0
   -4.7692    2.2782    0.0000 H   0  0  0  0  0  0  0  0  0  0  0  0
   -5.5425    0.0000    0.0000 C   0  0  0  0  0  0  0  0  0  0  0  0
   -6.1548   -1.4782    0.0000 H   0  0  0  0  0  0  0  0  0  0  0  0
   -4.9302   -1.4782    0.0000 H   0  0  0  0  0  0  0  0  0  0  0  0
   -6.9282    0.8000    0.0000 C   0  0  0  0  0  0  0  0  0  0  0  0
   -8.3138    1.6000    0.0000 H   0  0  0  0  0  0  0  0  0  0  0  0
   -8.3138    0.0000    0.0000 H   0  0  0  0  0  0  0  0  0  0  0  0
   -6.9282    2.4000    0.0000 H   0  0  0  0  0  0  0  0  0  0  0  0
  1  2  1  0  0  0  0
  1  3  1  0  0  0  0
  1  4  1  0  0  0  0
  1  5  1  0  0  0  0
  5  6  1  0  0  0  0
  5  7  1  0  0  0  0
  5  8  1  0  0  0  0
  8  9  1  0  0  0  0
  8 10  1  0  0  0  0
  8 11  1  0  0  0  0
 11 12  1  0  0  0  0
 12 13  1  0  0  0  0
 12 14  1  0  0  0  0
 12 15  1  0  0  0  0
 15 16  1  0  0  0  0
 15 17  1  0  0  0  0
 15 18  1  0  0  0  0
 18 19  1  0  0  0  0
 18 20  1  0  0  0  0
 18 21  1  0  0  0  0
M  END
> <ChemID>
100286

> <source_casrn>
111-47-7

> <CAS>
111-47-7

> <SMILES>
CCCSCCC

> <NAME>
DI-N-PROPYLSULFIDE

> <preferred_name>
Propyl sulfide

> <iupac>
dipropyl sulfide

> <MPID>
98842

> <dsstox_substance_id>
DTXSID3021934

> <Canonical_QSARr>
CCCSCCC

> <InChI_Code_QSARr>
InChI=1S/C6H14S/c1-3-5-7-6-4-2/h3-6H2,1-2H3

> <InChI Key_QSARr>
ZERULLAPCVRMCO-UHFFFAOYSA-N

> <OH>
2.000000000000001E-11

> <OH Temperature>
25.0

> <OH Data Type>
EXP

> <OH Reference>
ATKINSON,R (1989)

> <LogOH>
-10.698970004336037

$$$$
100290
  -INDIGO-08031719142D

 22 21  0  0  0  0  0  0  0  0999 V2000
    6.9281    0.8000    0.0000 O   0  0  0  0  0  0  0  0  0  0  0  0
    8.3138   -0.0000    0.0000 H   0  0  0  0  0  0  0  0  0  0  0  0
    5.5426   -0.0000    0.0000 C   0  0  0  0  0  0  0  0  0  0  0  0
    4.9303   -1.4782    0.0000 H   0  0  0  0  0  0  0  0  0  0  0  0
    6.1548   -1.4782    0.0000 H   0  0  0  0  0  0  0  0  0  0  0  0
    4.1569    0.8000    0.0000 C   0  0  0  0  0  0  0  0  0  0  0  0
    4.7693    2.2782    0.0000 H   0  0  0  0  0  0  0  0  0  0  0  0
    3.5446    2.2782    0.0000 H   0  0  0  0  0  0  0  0  0  0  0  0
    2.7712   -0.0000    0.0000 O   0  0  0  0  0  0  0  0  0  0  0  0
    1.3857    0.8000    0.0000 C   0  0  0  0  0  0  0  0  0  0  0  0
    1.9979    2.2782    0.0000 H   0  0  0  0  0  0  0  0  0  0  0  0
    0.7733    2.2782    0.0000 H   0  0  0  0  0  0  0  0  0  0  0  0
    0.0000   -0.0000    0.0000 C   0  0  0  0  0  0  0  0  0  0  0  0
   -0.6124   -1.4782    0.0000 H   0  0  0  0  0  0  0  0  0  0  0  0
    0.6124   -1.4782    0.0000 H   0  0  0  0  0  0  0  0  0  0  0  0
   -1.3857    0.8000    0.0000 C   0  0  0  0  0  0  0  0  0  0  0  0
   -0.7733    2.2782    0.0000 H   0  0  0  0  0  0  0  0  0  0  0  0
   -1.9979    2.2782    0.0000 H   0  0  0  0  0  0  0  0  0  0  0  0
   -2.7712   -0.0000    0.0000 C   0  0  0  0  0  0  0  0  0  0  0  0
   -4.1569   -0.8000    0.0000 H   0  0  0  0  0  0  0  0  0  0  0  0
   -4.1569    0.8000    0.0000 H   0  0  0  0  0  0  0  0  0  0  0  0
   -2.7712   -1.6000    0.0000 H   0  0  0  0  0  0  0  0  0  0  0  0
  1  2  1  0  0  0  0
  1  3  1  0  0  0  0
  3  4  1  0  0  0  0
  3  5  1  0  0  0  0
  3  6  1  0  0  0  0
  6  7  1  0  0  0  0
  6  8  1  0  0  0  0
  6  9  1  0  0  0  0
  9 10  1  0  0  0  0
 10 11  1  0  0  0  0
 10 12  1  0  0  0  0
 10 13  1  0  0  0  0
 13 14  1  0  0  0  0
 13 15  1  0  0  0  0
 13 16  1  0  0  0  0
 16 17  1  0  0  0  0
 16 18  1  0  0  0  0
 16 19  1  0  0  0  0
 19 20  1  0  0  0  0
 19 21  1  0  0  0  0
 19 22  1  0  0  0  0
M  END
> <ChemID>
100290

> <source_casrn>
111-76-2

> <CAS>
111-76-2

> <SMILES>
CCCCOCCO

> <NAME>
2-BUTOXYETHANOL

> <preferred_name>
2-Butoxyethanol

> <iupac>
C6H14O2

> <MPID>
98845

> <dsstox_substance_id>
DTXSID1024097

> <Canonical_QSARr>
CCCCOCCO

> <InChI_Code_QSARr>
InChI=1S/C6H14O2/c1-2-3-5-8-6-4-7/h7H,2-6H2,1H3

> <InChI Key_QSARr>
POAOYUHQDCAZBD-UHFFFAOYSA-N

> <OH>
1.86E-11

> <OH Temperature>
25.0

> <OH Data Type>
EXP

> <OH Reference>
ATKINSON,R (1989)

> <LogOH>
-10.730487055782087

$$$$
100294
  -INDIGO-08031719142D

 23 22  0  0  0  0  0  0  0  0999 V2000
    1.3857    0.8000    0.0000 O   0  0  0  0  0  0  0  0  0  0  0  0
    2.7713    0.0000    0.0000 C   0  0  0  0  0  0  0  0  0  0  0  0
    2.1590   -1.4782    0.0000 H   0  0  0  0  0  0  0  0  0  0  0  0
    3.3836   -1.4782    0.0000 H   0  0  0  0  0  0  0  0  0  0  0  0
    4.1570    0.8000    0.0000 C   0  0  0  0  0  0  0  0  0  0  0  0
    4.7691    2.2782    0.0000 H   0  0  0  0  0  0  0  0  0  0  0  0
    3.5447    2.2782    0.0000 H   0  0  0  0  0  0  0  0  0  0  0  0
    5.5426    0.0000    0.0000 O   0  0  0  0  0  0  0  0  0  0  0  0
    6.9283    0.8000    0.0000 C   0  0  0  0  0  0  0  0  0  0  0  0
    8.3138    1.6000    0.0000 H   0  0  0  0  0  0  0  0  0  0  0  0
    8.3138    0.0000    0.0000 H   0  0  0  0  0  0  0  0  0  0  0  0
    6.9283    2.4000    0.0000 H   0  0  0  0  0  0  0  0  0  0  0  0
    0.0000    0.0000    0.0000 C   0  0  0  0  0  0  0  0  0  0  0  0
   -0.6123   -1.4782    0.0000 H   0  0  0  0  0  0  0  0  0  0  0  0
    0.6123   -1.4782    0.0000 H   0  0  0  0  0  0  0  0  0  0  0  0
   -1.3857    0.8000    0.0000 C   0  0  0  0  0  0  0  0  0  0  0  0
   -0.7734    2.2782    0.0000 H   0  0  0  0  0  0  0  0  0  0  0  0
   -1.9979    2.2782    0.0000 H   0  0  0  0  0  0  0  0  0  0  0  0
   -2.7713    0.0000    0.0000 O   0  0  0  0  0  0  0  0  0  0  0  0
   -4.1568    0.8000    0.0000 C   0  0  0  0  0  0  0  0  0  0  0  0
   -5.5426    1.6000    0.0000 H   0  0  0  0  0  0  0  0  0  0  0  0
   -5.5426    0.0000    0.0000 H   0  0  0  0  0  0  0  0  0  0  0  0
   -4.1568    2.4000    0.0000 H   0  0  0  0  0  0  0  0  0  0  0  0
  1  2  1  0  0  0  0
  2  3  1  0  0  0  0
  2  4  1  0  0  0  0
  2  5  1  0  0  0  0
  5  6  1  0  0  0  0
  5  7  1  0  0  0  0
  5  8  1  0  0  0  0
  8  9  1  0  0  0  0
  9 10  1  0  0  0  0
  9 11  1  0  0  0  0
  9 12  1  0  0  0  0
  1 13  1  0  0  0  0
 13 14  1  0  0  0  0
 13 15  1  0  0  0  0
 13 16  1  0  0  0  0
 16 17  1  0  0  0  0
 16 18  1  0  0  0  0
 16 19  1  0  0  0  0
 19 20  1  0  0  0  0
 20 21  1  0  0  0  0
 20 22  1  0  0  0  0
 20 23  1  0  0  0  0
M  END
> <ChemID>
100294

> <source_casrn>
111-96-6

> <CAS>
111-96-6

> <SMILES>
COCCOCCOC

> <NAME>
2-METHOXYETHYLETHER

> <preferred_name>
Bis(2-methoxyethyl) ether

> <iupac>
1-methoxy-2-(2-methoxyethoxy)ethane

> <MPID>
98849

> <dsstox_substance_id>
DTXSID1024621

> <Canonical_QSARr>
COCCOCCOC

> <InChI_Code_QSARr>
InChI=1S/C6H14O3/c1-7-3-5-9-6-4-8-2/h3-6H2,1-2H3

> <InChI Key_QSARr>
SBZXBUIDTXKZTM-UHFFFAOYSA-N

> <OH>
1.75E-11

> <OH Temperature>
25.0

> <OH Data Type>
EXP

> <OH Reference>
ATKINSON,R (1989)

> <LogOH>
-10.756961951313714

$$$$
100298
  -INDIGO-08031719142D

  9  8  0  0  0  0  0  0  0  0999 V2000
   -0.0000    0.0000    0.0000 C   0  0  0  0  0  0  0  0  0  0  0  0
    1.3856    0.8000    0.0000 H   0  0  0  0  0  0  0  0  0  0  0  0
   -0.0000    1.6000    0.0000 H   0  0  0  0  0  0  0  0  0  0  0  0
    1.3856   -0.8000    0.0000 H   0  0  0  0  0  0  0  0  0  0  0  0
   -1.3856   -0.8000    0.0000 C   0  0  0  0  0  0  0  0  0  0  0  0
   -1.3856   -2.4000    0.0000 H   0  0  0  0  0  0  0  0  0  0  0  0
   -2.7713    0.0000    0.0000 C   0  0  0  0  0  0  0  0  0  0  0  0
   -4.1569   -0.8000    0.0000 H   0  0  0  0  0  0  0  0  0  0  0  0
   -2.7713    1.6000    0.0000 H   0  0  0  0  0  0  0  0  0  0  0  0
  1  2  1  0  0  0  0
  1  3  1  0  0  0  0
  1  4  1  0  0  0  0
  1  5  1  0  0  0  0
  5  6  1  0  0  0  0
  5  7  2  0  0  0  0
  7  8  1  0  0  0  0
  7  9  1  0  0  0  0
M  END
> <ChemID>
100298

> <source_casrn>
115-07-1

> <CAS>
115-07-1

> <SMILES>
CC=C

> <NAME>
PROPENE

> <preferred_name>
1-Propene

> <iupac>
prop-1-ene

> <MPID>
98853

> <dsstox_substance_id>
DTXSID5021205

> <Canonical_QSARr>
CC=C

> <InChI_Code_QSARr>
InChI=1S/C3H6/c1-3-2/h3H,1H2,2H3

> <InChI Key_QSARr>
QQONPFPTGQHPMA-UHFFFAOYSA-N

> <OH>
2.63E-11

> <OH Temperature>
25.0

> <OH Data Type>
EXP

> <OH Reference>
KWOK,ESC & ATKINSON,R (1994)

> <LogOH>
-10.580044251510227

$$$$
100302
  -INDIGO-08031719142D

  9  8  0  0  0  0  0  0  0  0999 V2000
    1.6000    0.0000    0.0000 C   0  0  0  0  0  0  0  0  0  0  0  0
    3.2000    0.0000    0.0000 Cl  0  0  0  0  0  0  0  0  0  0  0  0
    2.4000   -1.3856    0.0000 Cl  0  0  0  0  0  0  0  0  0  0  0  0
    2.4000    1.3856    0.0000 Cl  0  0  0  0  0  0  0  0  0  0  0  0
   -0.0000    0.0000    0.0000 C   0  0  0  0  0  0  0  0  0  0  0  0
   -0.2089   -1.5863    0.0000 H   0  0  0  0  0  0  0  0  0  0  0  0
   -1.2694   -0.9740    0.0000 H   0  0  0  0  0  0  0  0  0  0  0  0
   -0.8000    1.3856    0.0000 O   0  0  0  0  0  0  0  0  0  0  0  0
   -2.4000    1.3856    0.0000 H   0  0  0  0  0  0  0  0  0  0  0  0
  1  2  1  0  0  0  0
  1  3  1  0  0  0  0
  1  4  1  0  0  0  0
  1  5  1  0  0  0  0
  5  6  1  0  0  0  0
  5  7  1  0  0  0  0
  5  8  1  0  0  0  0
  8  9  1  0  0  0  0
M  END
> <ChemID>
100302

> <source_casrn>
115-20-8

> <CAS>
115-20-8

> <SMILES>
OCC(Cl)(Cl)Cl

> <NAME>
2,2,2-TRICHLOROETHANOL

> <preferred_name>
2,2,2-Trichloroethanol

> <iupac>
2,2,2-trichloroethanol

> <MPID>
98857

> <dsstox_substance_id>
DTXSID1021950

> <Canonical_QSARr>
OCC(Cl)(Cl)Cl

> <InChI_Code_QSARr>
InChI=1S/C2H3Cl3O/c3-2(4,5)1-6/h6H,1H2

> <InChI Key_QSARr>
KPWDGTGXUYRARH-UHFFFAOYSA-N

> <OH>
2.45E-13

> <OH Temperature>
25.0

> <OH Data Type>
EXP

> <OH Reference>
ATKINSON,R (1989)

> <LogOH>
-12.610833915635485

$$$$
100306
  -INDIGO-08031719142D

 11 10  0  0  0  0  0  0  0  0999 V2000
   -1.3856    2.4000    0.0000 O   0  0  0  0  0  0  0  0  0  0  0  0
   -1.3856    0.8000    0.0000 C   0  0  0  0  0  0  0  0  0  0  0  0
    0.0000    0.0000    0.0000 C   0  0  0  0  0  0  0  0  0  0  0  0
   -0.6123   -1.4782    0.0000 H   0  0  0  0  0  0  0  0  0  0  0  0
    0.6123   -1.4782    0.0000 H   0  0  0  0  0  0  0  0  0  0  0  0
    1.3856    0.8000    0.0000 O   0  0  0  0  0  0  0  0  0  0  0  0
    2.7713    0.0000    0.0000 H   0  0  0  0  0  0  0  0  0  0  0  0
   -2.7713    0.0000    0.0000 C   0  0  0  0  0  0  0  0  0  0  0  0
   -4.1569   -0.8000    0.0000 H   0  0  0  0  0  0  0  0  0  0  0  0
   -4.1569    0.8000    0.0000 H   0  0  0  0  0  0  0  0  0  0  0  0
   -2.7713   -1.6000    0.0000 H   0  0  0  0  0  0  0  0  0  0  0  0
  1  2  2  0  0  0  0
  2  3  1  0  0  0  0
  3  4  1  0  0  0  0
  3  5  1  0  0  0  0
  3  6  1  0  0  0  0
  6  7  1  0  0  0  0
  2  8  1  0  0  0  0
  8  9  1  0  0  0  0
  8 10  1  0  0  0  0
  8 11  1  0  0  0  0
M  END
> <ChemID>
100306

> <source_casrn>
116-09-6

> <CAS>
116-09-6

> <SMILES>
CC(=O)CO

> <NAME>
HYDROXYACETONE

> <preferred_name>
Hydroxyacetone

> <iupac>
1-hydroxyacetone

> <MPID>
98860

> <dsstox_substance_id>
DTXSID8051590

> <Canonical_QSARr>
CC(=O)CO

> <InChI_Code_QSARr>
InChI=1S/C3H6O2/c1-3(5)2-4/h4H,2H2,1H3

> <InChI Key_QSARr>
XLSMFKSTNGKWQX-UHFFFAOYSA-N

> <OH>
3.019999999999999E-12

> <OH Temperature>
25.0

> <OH Data Type>
EXP

> <OH Reference>
ATKINSON,R (1989)

> <LogOH>
-11.519993057042862

$$$$
100310
  -INDIGO-08031719142D

 22 23  0  0  0  0  0  0  0  0999 V2000
   -2.7713    1.6000    0.0000 C   0  0  0  0  0  0  0  0  0  0  0  0
   -1.3856    2.4000    0.0000 C   0  0  0  0  0  0  0  0  0  0  0  0
   -2.4141    3.6257    0.0000 H   0  0  0  0  0  0  0  0  0  0  0  0
   -0.3572    3.6257    0.0000 H   0  0  0  0  0  0  0  0  0  0  0  0
    0.0000    1.6000    0.0000 C   0  0  0  0  0  0  0  0  0  0  0  0
    0.5472    3.1035    0.0000 H   0  0  0  0  0  0  0  0  0  0  0  0
    1.5757    1.3221    0.0000 H   0  0  0  0  0  0  0  0  0  0  0  0
    0.0000    0.0000    0.0000 C   0  0  0  0  0  0  0  0  0  0  0  0
    1.5757    0.2779    0.0000 H   0  0  0  0  0  0  0  0  0  0  0  0
    0.5472   -1.5035    0.0000 H   0  0  0  0  0  0  0  0  0  0  0  0
   -1.3856   -0.8000    0.0000 C   0  0  0  0  0  0  0  0  0  0  0  0
   -0.3572   -2.0257    0.0000 H   0  0  0  0  0  0  0  0  0  0  0  0
   -2.4141   -2.0257    0.0000 H   0  0  0  0  0  0  0  0  0  0  0  0
   -2.7713    0.0000    0.0000 C   0  0  0  0  0  0  0  0  0  0  0  0
   -4.1569   -0.8000    0.0000 C   0  0  0  0  0  0  0  0  0  0  0  0
   -4.1569   -2.4000    0.0000 H   0  0  0  0  0  0  0  0  0  0  0  0
   -5.5426    0.0000    0.0000 C   0  0  0  0  0  0  0  0  0  0  0  0
   -6.9282   -0.8000    0.0000 H   0  0  0  0  0  0  0  0  0  0  0  0
   -5.5426    1.6000    0.0000 C   0  0  0  0  0  0  0  0  0  0  0  0
   -6.9282    2.4000    0.0000 H   0  0  0  0  0  0  0  0  0  0  0  0
   -4.1569    2.4000    0.0000 C   0  0  0  0  0  0  0  0  0  0  0  0
   -4.1569    4.0000    0.0000 H   0  0  0  0  0  0  0  0  0  0  0  0
  1  2  1  0  0  0  0
  2  3  1  0  0  0  0
  2  4  1  0  0  0  0
  2  5  1  0  0  0  0
  5  6  1  0  0  0  0
  5  7  1  0  0  0  0
  5  8  1  0  0  0  0
  8  9  1  0  0  0  0
  8 10  1  0  0  0  0
  8 11  1  0  0  0  0
 11 12  1  0  0  0  0
 11 13  1  0  0  0  0
 11 14  1  0  0  0  0
 14  1  1  0  0  0  0
 14 15  2  0  0  0  0
 15 16  1  0  0  0  0
 15 17  1  0  0  0  0
 17 18  1  0  0  0  0
 17 19  2  0  0  0  0
 19 20  1  0  0  0  0
 19 21  1  0  0  0  0
 21  1  2  0  0  0  0
 21 22  1  0  0  0  0
M  END
> <ChemID>
100310

> <source_casrn>
119-64-2

> <CAS>
119-64-2

> <SMILES>
C1CCCc2ccccc21

> <NAME>
TETRALIN

> <preferred_name>
Tetralin

> <iupac>
1,2,3,4-tetrahydronaphthalene

> <MPID>
98863

> <dsstox_substance_id>
DTXSID1026118

> <Canonical_QSARr>
C1CCCc2ccccc21

> <InChI_Code_QSARr>
InChI=1S/C10H12/c1-2-6-10-8-4-3-7-9(10)5-1/h1-2,5-6H,3-4,7-8H2

> <InChI Key_QSARr>
CXWXQJXEFPUFDZ-UHFFFAOYSA-N

> <OH>
3.430000000000001E-11

> <OH Temperature>
25.0

> <OH Data Type>
EXP

> <OH Reference>
ATKINSON,R (1989)

> <LogOH>
-10.464705879957249

$$$$
100314
  -INDIGO-08031719142D

 14 14  0  0  0  0  0  0  0  0999 V2000
    0.8000    1.3856    0.0000 O   0  0  0  0  0  0  0  0  0  0  0  0
    2.4000    1.3856    0.0000 H   0  0  0  0  0  0  0  0  0  0  0  0
   -0.0000   -0.0000    0.0000 C   0  0  0  0  0  0  0  0  0  0  0  0
   -1.6000   -0.0000    0.0000 C   0  0  0  0  0  0  0  0  0  0  0  0
   -2.4000    1.3856    0.0000 O   0  0  0  0  0  0  0  0  0  0  0  0
   -4.0000    1.3856    0.0000 H   0  0  0  0  0  0  0  0  0  0  0  0
   -2.4000   -1.3856    0.0000 C   0  0  0  0  0  0  0  0  0  0  0  0
   -4.0000   -1.3856    0.0000 H   0  0  0  0  0  0  0  0  0  0  0  0
   -1.6000   -2.7713    0.0000 C   0  0  0  0  0  0  0  0  0  0  0  0
   -2.4000   -4.1569    0.0000 H   0  0  0  0  0  0  0  0  0  0  0  0
   -0.0000   -2.7713    0.0000 C   0  0  0  0  0  0  0  0  0  0  0  0
    0.8000   -4.1569    0.0000 H   0  0  0  0  0  0  0  0  0  0  0  0
    0.8000   -1.3856    0.0000 C   0  0  0  0  0  0  0  0  0  0  0  0
    2.4000   -1.3856    0.0000 H   0  0  0  0  0  0  0  0  0  0  0  0
  1  2  1  0  0  0  0
  1  3  1  0  0  0  0
  3  4  1  0  0  0  0
  4  5  1  0  0  0  0
  5  6  1  0  0  0  0
  4  7  2  0  0  0  0
  7  8  1  0  0  0  0
  7  9  1  0  0  0  0
  9 10  1  0  0  0  0
  9 11  2  0  0  0  0
 11 12  1  0  0  0  0
 11 13  1  0  0  0  0
 13  3  2  0  0  0  0
 13 14  1  0  0  0  0
M  END
> <ChemID>
100314

> <source_casrn>
120-80-9

> <CAS>
120-80-9

> <SMILES>
Oc1ccccc1O

> <NAME>
CATECHOL

> <preferred_name>
Catechol

> <iupac>
benzene-1,2-diol

> <MPID>
98867

> <dsstox_substance_id>
DTXSID3020257

> <Canonical_QSARr>
Oc1ccccc1O

> <InChI_Code_QSARr>
InChI=1S/C6H6O2/c7-5-3-1-2-4-6(5)8/h1-4,7-8H

> <InChI Key_QSARr>
YCIMNLLNPGFGHC-UHFFFAOYSA-N

> <OH>
1.04E-10

> <OH Temperature>
27.0

> <OH Data Type>
EXP

> <OH Reference>
OLARIU,RI ET AL. (2000)

> <LogOH>
-9.98296666070123

$$$$
100318
  -INDIGO-08031719142D

 15 16  0  0  0  0  0  0  0  0999 V2000
    0.0000    0.0000    0.0000 C   0  0  0  0  0  0  0  0  0  0  0  0
    1.4382   -0.7011    0.0000 H   0  0  0  0  0  0  0  0  0  0  0  0
   -2.8095    1.3184    0.0000 C   0  0  0  0  0  0  0  0  0  0  0  0
   -4.2917    0.7157    0.0000 H   0  0  0  0  0  0  0  0  0  0  0  0
   -2.7675    2.9179    0.0000 H   0  0  0  0  0  0  0  0  0  0  0  0
   -1.7194    0.2568    0.0000 C   0  0  0  0  0  0  0  0  0  0  0  0
   -3.1870   -0.3805    0.0000 H   0  0  0  0  0  0  0  0  0  0  0  0
   -0.2732    1.1663    0.0000 C   0  0  0  0  0  0  0  0  0  0  0  0
   -0.6434    2.7228    0.0000 H   0  0  0  0  0  0  0  0  0  0  0  0
    1.2294    1.0240    0.0000 C   0  0  0  0  0  0  0  0  0  0  0  0
    2.7579    1.4970    0.0000 H   0  0  0  0  0  0  0  0  0  0  0  0
   -1.6862   -1.3522    0.0000 C   0  0  0  0  0  0  0  0  0  0  0  0
   -2.8395   -2.4611    0.0000 H   0  0  0  0  0  0  0  0  0  0  0  0
   -0.0449   -1.4507    0.0000 C   0  0  0  0  0  0  0  0  0  0  0  0
    1.0340   -2.6323    0.0000 H   0  0  0  0  0  0  0  0  0  0  0  0
  1  2  1  0  0  0  0
  1  3  1  0  0  0  0
  3  4  1  0  0  0  0
  3  5  1  0  0  0  0
  3  6  1  0  0  0  0
  6  7  1  0  0  0  0
  6  8  1  0  0  0  0
  8  9  1  0  0  0  0
  8 10  2  0  0  0  0
 10  1  1  0  0  0  0
 10 11  1  0  0  0  0
  6 12  1  0  0  0  0
 12 13  1  0  0  0  0
 12 14  2  0  0  0  0
 14  1  1  0  0  0  0
 14 15  1  0  0  0  0
M  END
> <ChemID>
100318

> <source_casrn>
121-46-0

> <CAS>
121-46-0

> <SMILES>
C1C2C=CC1C=C2

> <NAME>
BICYCLO(2.2.1)HEPTA-2,5-DIENE

> <preferred_name>
2,5-Norbornadiene

> <iupac>
bicyclo[2.2.1]hepta-2,5-diene

> <MPID>
98871

> <dsstox_substance_id>
DTXSID1059523

> <Canonical_QSARr>
C1C2C=CC1C=C2

> <InChI_Code_QSARr>
InChI=1S/C7H8/c1-2-7-4-3-6(1)5-7/h1-4,6-7H,5H2

> <InChI Key_QSARr>
SJYNFBVQFBRSIB-UHFFFAOYSA-N

> <OH>
1.2E-10

> <OH Temperature>
25.0

> <OH Data Type>
EXP

> <OH Reference>
ATKINSON,R (1989)

> <LogOH>
-9.920818753952373

$$$$
100322
  -INDIGO-08031719142D

 26 25  0  0  0  0  0  0  0  0999 V2000
    1.3856    0.8000    0.0000 C   0  0  0  0  0  0  0  0  0  0  0  0
    1.3856    2.4000    0.0000 C   0  0  0  0  0  0  0  0  0  0  0  0
    2.7713    3.2000    0.0000 H   0  0  0  0  0  0  0  0  0  0  0  0
   -0.0001    3.2000    0.0000 H   0  0  0  0  0  0  0  0  0  0  0  0
    2.7713   -0.0000    0.0000 C   0  0  0  0  0  0  0  0  0  0  0  0
    2.7713   -1.6000    0.0000 H   0  0  0  0  0  0  0  0  0  0  0  0
    4.1569    0.8000    0.0000 C   0  0  0  0  0  0  0  0  0  0  0  0
    5.5426   -0.0000    0.0000 H   0  0  0  0  0  0  0  0  0  0  0  0
    4.1569    2.4000    0.0000 H   0  0  0  0  0  0  0  0  0  0  0  0
   -0.0001   -0.0000    0.0000 C   0  0  0  0  0  0  0  0  0  0  0  0
   -0.6122   -1.4782    0.0000 H   0  0  0  0  0  0  0  0  0  0  0  0
    0.6123   -1.4782    0.0000 H   0  0  0  0  0  0  0  0  0  0  0  0
   -1.3856    0.8000    0.0000 C   0  0  0  0  0  0  0  0  0  0  0  0
   -0.7734    2.2782    0.0000 H   0  0  0  0  0  0  0  0  0  0  0  0
   -1.9979    2.2782    0.0000 H   0  0  0  0  0  0  0  0  0  0  0  0
   -2.7713   -0.0000    0.0000 C   0  0  0  0  0  0  0  0  0  0  0  0
   -2.7713   -1.6000    0.0000 H   0  0  0  0  0  0  0  0  0  0  0  0
   -4.1570    0.8000    0.0000 C   0  0  0  0  0  0  0  0  0  0  0  0
   -5.5425   -0.0000    0.0000 C   0  0  0  0  0  0  0  0  0  0  0  0
   -6.9282   -0.8000    0.0000 H   0  0  0  0  0  0  0  0  0  0  0  0
   -6.9282    0.8000    0.0000 H   0  0  0  0  0  0  0  0  0  0  0  0
   -5.5425   -1.6000    0.0000 H   0  0  0  0  0  0  0  0  0  0  0  0
   -4.1570    2.4000    0.0000 C   0  0  0  0  0  0  0  0  0  0  0  0
   -4.1570    4.0000    0.0000 H   0  0  0  0  0  0  0  0  0  0  0  0
   -5.5425    3.2000    0.0000 H   0  0  0  0  0  0  0  0  0  0  0  0
   -2.7713    3.2000    0.0000 H   0  0  0  0  0  0  0  0  0  0  0  0
  1  2  2  0  0  0  0
  2  3  1  0  0  0  0
  2  4  1  0  0  0  0
  1  5  1  0  0  0  0
  5  6  1  0  0  0  0
  5  7  2  0  0  0  0
  7  8  1  0  0  0  0
  7  9  1  0  0  0  0
  1 10  1  0  0  0  0
 10 11  1  0  0  0  0
 10 12  1  0  0  0  0
 10 13  1  0  0  0  0
 13 14  1  0  0  0  0
 13 15  1  0  0  0  0
 13 16  1  0  0  0  0
 16 17  1  0  0  0  0
 16 18  2  0  0  0  0
 18 19  1  0  0  0  0
 19 20  1  0  0  0  0
 19 21  1  0  0  0  0
 19 22  1  0  0  0  0
 18 23  1  0  0  0  0
 23 24  1  0  0  0  0
 23 25  1  0  0  0  0
 23 26  1  0  0  0  0
M  END
> <ChemID>
100322

> <source_casrn>
123-35-3

> <CAS>
123-35-3

> <SMILES>
CC(C)=CCCC(=C)C=C

> <NAME>
3-METHYLENE-7-METHYL-1,6-OCTADIENE  (MYRCENE)

> <preferred_name>
Myrcene

> <iupac>
7-methyl-3-methylideneocta-1,6-diene

> <MPID>
98875

> <dsstox_substance_id>
DTXSID6025692

> <Canonical_QSARr>
CC(C)=CCCC(=C)C=C

> <InChI_Code_QSARr>
InChI=1S/C10H16/c1-5-10(4)8-6-7-9(2)3/h5,7H,1,4,6,8H2,2-3H3

> <InChI Key_QSARr>
UAHWPYUMFXYFJY-UHFFFAOYSA-N

> <OH>
2.15E-10

> <OH Temperature>
25.0

> <OH Data Type>
EXP

> <OH Reference>
ATKINSON,R (1989)

> <LogOH>
-9.6675615400844

$$$$
100326
  -INDIGO-08031719142D

 15 14  0  0  0  0  0  0  0  0999 V2000
    2.7713    0.0000    0.0000 C   0  0  0  0  0  0  0  0  0  0  0  0
    4.1569   -0.8000    0.0000 H   0  0  0  0  0  0  0  0  0  0  0  0
    4.1569    0.8000    0.0000 H   0  0  0  0  0  0  0  0  0  0  0  0
    2.7713   -1.6000    0.0000 H   0  0  0  0  0  0  0  0  0  0  0  0
    1.3856    0.8000    0.0000 C   0  0  0  0  0  0  0  0  0  0  0  0
    1.3856    2.4000    0.0000 O   0  0  0  0  0  0  0  0  0  0  0  0
    0.0001    0.0000    0.0000 C   0  0  0  0  0  0  0  0  0  0  0  0
    0.6123   -1.4782    0.0000 H   0  0  0  0  0  0  0  0  0  0  0  0
   -0.6123   -1.4782    0.0000 H   0  0  0  0  0  0  0  0  0  0  0  0
   -1.3856    0.8000    0.0000 C   0  0  0  0  0  0  0  0  0  0  0  0
   -1.3856    2.4000    0.0000 O   0  0  0  0  0  0  0  0  0  0  0  0
   -2.7713    0.0000    0.0000 C   0  0  0  0  0  0  0  0  0  0  0  0
   -4.1569   -0.8000    0.0000 H   0  0  0  0  0  0  0  0  0  0  0  0
   -4.1569    0.8000    0.0000 H   0  0  0  0  0  0  0  0  0  0  0  0
   -2.7713   -1.6000    0.0000 H   0  0  0  0  0  0  0  0  0  0  0  0
  1  2  1  0  0  0  0
  1  3  1  0  0  0  0
  1  4  1  0  0  0  0
  1  5  1  0  0  0  0
  5  6  2  0  0  0  0
  5  7  1  0  0  0  0
  7  8  1  0  0  0  0
  7  9  1  0  0  0  0
  7 10  1  0  0  0  0
 10 11  2  0  0  0  0
 10 12  1  0  0  0  0
 12 13  1  0  0  0  0
 12 14  1  0  0  0  0
 12 15  1  0  0  0  0
M  END
> <ChemID>
100326

> <source_casrn>
123-54-6

> <CAS>
123-54-6

> <SMILES>
CC(=O)CC(C)=O

> <NAME>
2,4-PENTANEDIONE

> <preferred_name>
2,4-Pentanedione

> <iupac>
pentane-2,4-dione

> <MPID>
98879

> <dsstox_substance_id>
DTXSID4021979

> <Canonical_QSARr>
CC(=O)CC(C)=O

> <InChI_Code_QSARr>
InChI=1S/C5H8O2/c1-4(6)3-5(2)7/h3H2,1-2H3

> <InChI Key_QSARr>
YRKCREAYFQTBPV-UHFFFAOYSA-N

> <OH>
1.15E-12

> <OH Temperature>
25.0

> <OH Data Type>
EXP

> <OH Reference>
ATKINSON,R (1989)

> <LogOH>
-11.939302159646392

$$$$
100330
  -INDIGO-08031719142D

 14 14  0  0  0  0  0  0  0  0999 V2000
    0.0000   -0.0000    0.0000 C   0  0  0  0  0  0  0  0  0  0  0  0
    1.5757    0.2779    0.0000 H   0  0  0  0  0  0  0  0  0  0  0  0
    0.5472   -1.5035    0.0000 H   0  0  0  0  0  0  0  0  0  0  0  0
    0.0000    1.6000    0.0000 C   0  0  0  0  0  0  0  0  0  0  0  0
    1.5757    1.3221    0.0000 H   0  0  0  0  0  0  0  0  0  0  0  0
    0.5472    3.1035    0.0000 H   0  0  0  0  0  0  0  0  0  0  0  0
   -1.3856    2.4000    0.0000 O   0  0  0  0  0  0  0  0  0  0  0  0
   -2.7713    1.6000    0.0000 C   0  0  0  0  0  0  0  0  0  0  0  0
   -3.3185    3.1035    0.0000 H   0  0  0  0  0  0  0  0  0  0  0  0
   -4.3470    1.3221    0.0000 H   0  0  0  0  0  0  0  0  0  0  0  0
   -2.7713   -0.0000    0.0000 C   0  0  0  0  0  0  0  0  0  0  0  0
   -4.3470    0.2779    0.0000 H   0  0  0  0  0  0  0  0  0  0  0  0
   -3.3185   -1.5035    0.0000 H   0  0  0  0  0  0  0  0  0  0  0  0
   -1.3856   -0.8000    0.0000 O   0  0  0  0  0  0  0  0  0  0  0  0
  1  2  1  0  0  0  0
  1  3  1  0  0  0  0
  1  4  1  0  0  0  0
  4  5  1  0  0  0  0
  4  6  1  0  0  0  0
  4  7  1  0  0  0  0
  7  8  1  0  0  0  0
  8  9  1  0  0  0  0
  8 10  1  0  0  0  0
  8 11  1  0  0  0  0
 11 12  1  0  0  0  0
 11 13  1  0  0  0  0
 11 14  1  0  0  0  0
 14  1  1  0  0  0  0
M  END
> <ChemID>
100330

> <source_casrn>
123-91-1

> <CAS>
123-91-1

> <SMILES>
C1COCCO1

> <NAME>
1,4-DIOXANE

> <preferred_name>
1,4-Dioxane

> <iupac>
1,4-dioxane

> <MPID>
98883

> <dsstox_substance_id>
DTXSID4020533

> <Canonical_QSARr>
C1COCCO1

> <InChI_Code_QSARr>
InChI=1S/C4H8O2/c1-2-6-4-3-5-1/h1-4H2

> <InChI Key_QSARr>
RYHBNJHYFVUHQT-UHFFFAOYSA-N

> <OH>
1.09E-11

> <OH Temperature>
25.0

> <OH Data Type>
EXP

> <OH Reference>
ATKINSON,R (1989)

> <LogOH>
-10.962573502059396

$$$$
100334
  -INDIGO-08031719142D

  8  7  0  0  0  0  0  0  0  0999 V2000
    0.0000    0.0000    0.0000 C   0  0  0  0  0  0  0  0  0  0  0  0
    1.6000    0.0000    0.0000 C   0  0  0  0  0  0  0  0  0  0  0  0
    3.2000    0.0000    0.0000 H   0  0  0  0  0  0  0  0  0  0  0  0
    2.4000   -1.3856    0.0000 Br  0  0  0  0  0  0  0  0  0  0  0  0
    2.4000    1.3856    0.0000 F   0  0  0  0  0  0  0  0  0  0  0  0
   -1.6000   -0.0000    0.0000 F   0  0  0  0  0  0  0  0  0  0  0  0
   -0.8000   -1.3856    0.0000 F   0  0  0  0  0  0  0  0  0  0  0  0
   -0.8000    1.3856    0.0000 F   0  0  0  0  0  0  0  0  0  0  0  0
  1  2  1  0  0  0  0
  2  3  1  0  0  0  0
  2  4  1  0  0  0  0
  2  5  1  0  0  0  0
  1  6  1  0  0  0  0
  1  7  1  0  0  0  0
  1  8  1  0  0  0  0
M  END
> <ChemID>
100334

> <source_casrn>
124-72-1

> <CAS>
124-72-1

> <SMILES>
FC(Br)C(F)(F)F

> <NAME>
2-Bromo-1,1,1,2-tetrafluoroethane

> <preferred_name>


> <iupac>


> <MPID>
98887

> <dsstox_substance_id>
DTXSID10861765

> <Canonical_QSARr>
FC(Br)C(F)(F)F

> <InChI_Code_QSARr>
InChI=1S/C2HBrF4/c3-1(4)2(5,6)7/h1H

> <InChI Key_QSARr>
RZXZIZDRFQFCTA-UHFFFAOYSA-N

> <OH>
1.75E-14

> <OH Temperature>
25.0

> <OH Data Type>
EXP

> <OH Reference>
ORKIN,VL & KHAMAGANOV,VG (1993)

> <LogOH>
-13.756961951313697

$$$$
100338
  -INDIGO-08031719142D

 15 14  0  0  0  0  0  0  0  0999 V2000
   -1.6000    0.0000    0.0000 C   0  0  0  0  0  0  0  0  0  0  0  0
   -0.0000    0.0000    0.0000 N   0  0  0  0  0  0  0  0  0  0  0  0
    0.8000    1.3856    0.0000 C   0  0  0  0  0  0  0  0  0  0  0  0
    1.6000    2.7713    0.0000 H   0  0  0  0  0  0  0  0  0  0  0  0
    2.4000    1.3856    0.0000 H   0  0  0  0  0  0  0  0  0  0  0  0
   -0.0000    2.7713    0.0000 H   0  0  0  0  0  0  0  0  0  0  0  0
    0.8000   -1.3856    0.0000 C   0  0  0  0  0  0  0  0  0  0  0  0
    1.6000   -2.7713    0.0000 H   0  0  0  0  0  0  0  0  0  0  0  0
   -0.0000   -2.7713    0.0000 H   0  0  0  0  0  0  0  0  0  0  0  0
    2.4000   -1.3856    0.0000 H   0  0  0  0  0  0  0  0  0  0  0  0
   -2.4000   -1.3856    0.0000 O   0  0  0  0  0  0  0  0  0  0  0  0
   -2.4000    1.3856    0.0000 C   0  0  0  0  0  0  0  0  0  0  0  0
   -3.2000    2.7713    0.0000 H   0  0  0  0  0  0  0  0  0  0  0  0
   -4.0000    1.3856    0.0000 H   0  0  0  0  0  0  0  0  0  0  0  0
   -1.6000    2.7713    0.0000 H   0  0  0  0  0  0  0  0  0  0  0  0
  1  2  1  0  0  0  0
  2  3  1  0  0  0  0
  3  4  1  0  0  0  0
  3  5  1  0  0  0  0
  3  6  1  0  0  0  0
  2  7  1  0  0  0  0
  7  8  1  0  0  0  0
  7  9  1  0  0  0  0
  7 10  1  0  0  0  0
  1 11  2  0  0  0  0
  1 12  1  0  0  0  0
 12 13  1  0  0  0  0
 12 14  1  0  0  0  0
 12 15  1  0  0  0  0
M  END
> <ChemID>
100338

> <source_casrn>
127-19-5

> <CAS>
127-19-5

> <SMILES>
CC(=O)N(C)C

> <NAME>
N,N'-DIMETHYLACETAMIDE

> <preferred_name>
N,N-Dimethylacetamide

> <iupac>
N,N-dimethylacetamide

> <MPID>
98891

> <dsstox_substance_id>
DTXSID5020499

> <Canonical_QSARr>
CC(=O)N(C)C

> <InChI_Code_QSARr>
InChI=1S/C4H9NO/c1-4(6)5(2)3/h1-3H3

> <InChI Key_QSARr>
FXHOOIRPVKKKFG-UHFFFAOYSA-N

> <OH>
1.36E-11

> <OH Temperature>
27.0

> <OH Data Type>
EXP

> <OH Reference>
KOCH,R ET AL. (1997)

> <LogOH>
-10.866461091629764

$$$$
100342
  -INDIGO-08031719142D

 21 23  0  0  0  0  0  0  0  0999 V2000
    3.9650    1.0530    0.0000 C   0  0  0  0  0  0  0  0  0  0  0  0
    4.7650    2.4386    0.0000 H   0  0  0  0  0  0  0  0  0  0  0  0
    4.7650   -0.3327    0.0000 C   0  0  0  0  0  0  0  0  0  0  0  0
    6.3650   -0.3327    0.0000 H   0  0  0  0  0  0  0  0  0  0  0  0
    3.9650   -1.7183    0.0000 C   0  0  0  0  0  0  0  0  0  0  0  0
    4.7650   -3.1039    0.0000 H   0  0  0  0  0  0  0  0  0  0  0  0
    2.3650   -1.7183    0.0000 C   0  0  0  0  0  0  0  0  0  0  0  0
    1.5650   -3.1039    0.0000 H   0  0  0  0  0  0  0  0  0  0  0  0
    1.5650   -0.3327    0.0000 C   0  0  0  0  0  0  0  0  0  0  0  0
    2.3650    1.0530    0.0000 C   0  0  0  0  0  0  0  0  0  0  0  0
    1.2944    2.2420    0.0000 O   0  0  0  0  0  0  0  0  0  0  0  0
   -0.1672    1.5912    0.0000 C   0  0  0  0  0  0  0  0  0  0  0  0
   -0.0000    0.0000    0.0000 C   0  0  0  0  0  0  0  0  0  0  0  0
   -1.2944   -0.9405    0.0000 C   0  0  0  0  0  0  0  0  0  0  0  0
   -1.1271   -2.5317    0.0000 H   0  0  0  0  0  0  0  0  0  0  0  0
   -2.7561   -0.2897    0.0000 C   0  0  0  0  0  0  0  0  0  0  0  0
   -4.0505   -1.2301    0.0000 H   0  0  0  0  0  0  0  0  0  0  0  0
   -2.9233    1.3015    0.0000 C   0  0  0  0  0  0  0  0  0  0  0  0
   -4.3850    1.9523    0.0000 H   0  0  0  0  0  0  0  0  0  0  0  0
   -1.6289    2.2420    0.0000 C   0  0  0  0  0  0  0  0  0  0  0  0
   -1.7962    3.8333    0.0000 H   0  0  0  0  0  0  0  0  0  0  0  0
  1  2  1  0  0  0  0
  1  3  1  0  0  0  0
  3  4  1  0  0  0  0
  3  5  2  0  0  0  0
  5  6  1  0  0  0  0
  5  7  1  0  0  0  0
  7  8  1  0  0  0  0
  7  9  2  0  0  0  0
  9 10  1  0  0  0  0
 10  1  2  0  0  0  0
 10 11  1  0  0  0  0
 11 12  1  0  0  0  0
 12 13  1  0  0  0  0
 13  9  1  0  0  0  0
 13 14  2  0  0  0  0
 14 15  1  0  0  0  0
 14 16  1  0  0  0  0
 16 17  1  0  0  0  0
 16 18  2  0  0  0  0
 18 19  1  0  0  0  0
 18 20  1  0  0  0  0
 20 12  2  0  0  0  0
 20 21  1  0  0  0  0
M  END
> <ChemID>
100342

> <source_casrn>
132-64-9

> <CAS>
132-64-9

> <SMILES>
c1cccc2oc3ccccc3c21

> <NAME>
DIBENZOFURAN

> <preferred_name>
Dibenzofuran

> <iupac>
dibenzo[b,d]furan

> <MPID>
98895

> <dsstox_substance_id>
DTXSID2021993

> <Canonical_QSARr>
c1cccc2oc3ccccc3c21

> <InChI_Code_QSARr>
InChI=1S/C12H8O/c1-3-7-11-9(5-1)10-6-2-4-8-12(10)13-11/h1-8H

> <InChI Key_QSARr>
TXCDCPKCNAJMEE-UHFFFAOYSA-N

> <OH>
3.9E-12

> <OH Temperature>
25.0

> <OH Data Type>
EXP

> <OH Reference>
KWOK,ESC ET AL. (1994A)

> <LogOH>
-11.40893539297348

$$$$
100346
  -INDIGO-08031719142D

  8  7  0  0  0  0  0  0  0  0999 V2000
    0.0000    0.0000    0.0000 C   0  0  0  0  0  0  0  0  0  0  0  0
    0.2089   -1.5863    0.0000 H   0  0  0  0  0  0  0  0  0  0  0  0
    1.2693   -0.9740    0.0000 H   0  0  0  0  0  0  0  0  0  0  0  0
   -1.6000    0.0000    0.0000 C   0  0  0  0  0  0  0  0  0  0  0  0
   -2.4000   -1.3856    0.0000 H   0  0  0  0  0  0  0  0  0  0  0  0
   -2.4000    1.3856    0.0000 O   0  0  0  0  0  0  0  0  0  0  0  0
    0.8000    1.3856    0.0000 O   0  0  0  0  0  0  0  0  0  0  0  0
    2.4000    1.3856    0.0000 H   0  0  0  0  0  0  0  0  0  0  0  0
  1  2  1  0  0  0  0
  1  3  1  0  0  0  0
  1  4  1  0  0  0  0
  4  5  1  0  0  0  0
  4  6  2  0  0  0  0
  1  7  1  0  0  0  0
  7  8  1  0  0  0  0
M  END
> <ChemID>
100346

> <source_casrn>
141-46-8

> <CAS>
141-46-8

> <SMILES>
OCC=O

> <NAME>
GLYCOLALDEHYDE

> <preferred_name>
Acetaldehyde, hydroxy-

> <iupac>


> <MPID>
98899

> <dsstox_substance_id>
DTXSID4074693

> <Canonical_QSARr>
OCC=O

> <InChI_Code_QSARr>
InChI=1S/C2H4O2/c3-1-2-4/h1,4H,2H2

> <InChI Key_QSARr>
WGCNASOHLSPBMP-UHFFFAOYSA-N

> <OH>
9.900000000000003E-12

> <OH Temperature>
25.0

> <OH Data Type>
EXP

> <OH Reference>
ATKINSON,R (1989)

> <LogOH>
-11.004364805402448

$$$$
100350
  -INDIGO-08031719142D

 16 16  0  0  0  0  0  0  0  0999 V2000
   -0.0000    0.0000    0.0000 C   0  0  0  0  0  0  0  0  0  0  0  0
    1.0285    1.2257    0.0000 H   0  0  0  0  0  0  0  0  0  0  0  0
   -1.0285    1.2257    0.0000 H   0  0  0  0  0  0  0  0  0  0  0  0
    1.3857   -0.8000    0.0000 C   0  0  0  0  0  0  0  0  0  0  0  0
    1.9329    0.7035    0.0000 H   0  0  0  0  0  0  0  0  0  0  0  0
    2.9613   -1.0779    0.0000 H   0  0  0  0  0  0  0  0  0  0  0  0
    1.3857   -2.4000    0.0000 C   0  0  0  0  0  0  0  0  0  0  0  0
    2.9613   -2.1222    0.0000 H   0  0  0  0  0  0  0  0  0  0  0  0
    1.9329   -3.9035    0.0000 H   0  0  0  0  0  0  0  0  0  0  0  0
   -0.0000   -3.2000    0.0000 O   0  0  0  0  0  0  0  0  0  0  0  0
   -1.3857   -2.4000    0.0000 C   0  0  0  0  0  0  0  0  0  0  0  0
   -1.9329   -3.9035    0.0000 H   0  0  0  0  0  0  0  0  0  0  0  0
   -2.9613   -2.1222    0.0000 H   0  0  0  0  0  0  0  0  0  0  0  0
   -1.3857   -0.8000    0.0000 C   0  0  0  0  0  0  0  0  0  0  0  0
   -2.9613   -1.0779    0.0000 H   0  0  0  0  0  0  0  0  0  0  0  0
   -1.9329    0.7035    0.0000 H   0  0  0  0  0  0  0  0  0  0  0  0
  1  2  1  0  0  0  0
  1  3  1  0  0  0  0
  1  4  1  0  0  0  0
  4  5  1  0  0  0  0
  4  6  1  0  0  0  0
  4  7  1  0  0  0  0
  7  8  1  0  0  0  0
  7  9  1  0  0  0  0
  7 10  1  0  0  0  0
 10 11  1  0  0  0  0
 11 12  1  0  0  0  0
 11 13  1  0  0  0  0
 11 14  1  0  0  0  0
 14  1  1  0  0  0  0
 14 15  1  0  0  0  0
 14 16  1  0  0  0  0
M  END
> <ChemID>
100350

> <source_casrn>
142-68-7

> <CAS>
142-68-7

> <SMILES>
C1CCCCO1

> <NAME>
TETRAHYDROPYRAN

> <preferred_name>
Tetrahydropyran

> <iupac>
Oxane

> <MPID>
98903

> <dsstox_substance_id>
DTXSID3059719

> <Canonical_QSARr>
C1CCCCO1

> <InChI_Code_QSARr>
InChI=1S/C5H10O/c1-2-4-6-5-3-1/h1-5H2

> <InChI Key_QSARr>
DHXVGJBLRPWPCS-UHFFFAOYSA-N

> <OH>
1.38E-11

> <OH Temperature>
25.0

> <OH Data Type>
EXP

> <OH Reference>
ATKINSON,R (1989)

> <LogOH>
-10.860120913598767

$$$$
100358
  -INDIGO-08031719142D

 17 16  0  0  0  0  0  0  0  0999 V2000
    0.8000   -1.3856    0.0000 S   0  0  0  0  0  0  0  0  0  0  0  0
    0.0001    0.0000    0.0000 P   0  0  0  0  0  0  0  0  0  0  0  0
    1.6001    0.0000    0.0000 O   0  0  0  0  0  0  0  0  0  0  0  0
    2.4000   -1.3856    0.0000 C   0  0  0  0  0  0  0  0  0  0  0  0
    4.0000   -1.3856    0.0000 H   0  0  0  0  0  0  0  0  0  0  0  0
    3.2001   -2.7713    0.0000 H   0  0  0  0  0  0  0  0  0  0  0  0
    1.6001   -2.7713    0.0000 H   0  0  0  0  0  0  0  0  0  0  0  0
    0.8000    1.3856    0.0000 O   0  0  0  0  0  0  0  0  0  0  0  0
    0.0001    2.7713    0.0000 C   0  0  0  0  0  0  0  0  0  0  0  0
   -0.8000    4.1569    0.0000 H   0  0  0  0  0  0  0  0  0  0  0  0
    0.8000    4.1569    0.0000 H   0  0  0  0  0  0  0  0  0  0  0  0
   -1.5999    2.7713    0.0000 H   0  0  0  0  0  0  0  0  0  0  0  0
   -1.5999    0.0000    0.0000 O   0  0  0  0  0  0  0  0  0  0  0  0
   -2.4000   -1.3856    0.0000 C   0  0  0  0  0  0  0  0  0  0  0  0
   -3.2001   -2.7713    0.0000 H   0  0  0  0  0  0  0  0  0  0  0  0
   -4.0000   -1.3856    0.0000 H   0  0  0  0  0  0  0  0  0  0  0  0
   -1.5999   -2.7713    0.0000 H   0  0  0  0  0  0  0  0  0  0  0  0
  1  2  2  0  0  0  0
  2  3  1  0  0  0  0
  3  4  1  0  0  0  0
  4  5  1  0  0  0  0
  4  6  1  0  0  0  0
  4  7  1  0  0  0  0
  2  8  1  0  0  0  0
  8  9  1  0  0  0  0
  9 10  1  0  0  0  0
  9 11  1  0  0  0  0
  9 12  1  0  0  0  0
  2 13  1  0  0  0  0
 13 14  1  0  0  0  0
 14 15  1  0  0  0  0
 14 16  1  0  0  0  0
 14 17  1  0  0  0  0
M  END
> <ChemID>
100358

> <source_casrn>
152-18-1

> <CAS>
152-18-1

> <SMILES>
COP(=S)(OC)OC

> <NAME>
O,O,O-TRIMETHYL PHOSPHOROTHIOATE

> <preferred_name>
O,O,O-Trimethyl phosphorothioate

> <iupac>
trimethoxy-sulfanylidenephosphorane

> <MPID>
98909

> <dsstox_substance_id>
DTXSID30164927

> <Canonical_QSARr>
COP(=S)(OC)OC

> <InChI_Code_QSARr>
InChI=1S/C3H9O3PS/c1-4-7(8,5-2)6-3/h1-3H3

> <InChI Key_QSARr>
XWSLYQXUTWUIKM-UHFFFAOYSA-N

> <OH>
6.97E-11

> <OH Temperature>
25.0

> <OH Data Type>
EXP

> <OH Reference>
ATKINSON,R (1989)

> <LogOH>
-10.156767221902001

$$$$
100363
  -INDIGO-08031719142D

 20 22  0  0  0  0  0  0  0  0999 V2000
    0.8000    2.2890    0.0000 C   0  0  0  0  0  0  0  0  0  0  0  0
    1.7008    3.6113    0.0000 H   0  0  0  0  0  0  0  0  0  0  0  0
   -0.8000    2.2890    0.0000 C   0  0  0  0  0  0  0  0  0  0  0  0
   -1.7009    3.6113    0.0000 H   0  0  0  0  0  0  0  0  0  0  0  0
   -1.3856    0.8000    0.0000 C   0  0  0  0  0  0  0  0  0  0  0  0
    0.0001    0.0000    0.0000 C   0  0  0  0  0  0  0  0  0  0  0  0
    0.0001   -1.6000    0.0000 C   0  0  0  0  0  0  0  0  0  0  0  0
   -1.3856   -2.4000    0.0000 C   0  0  0  0  0  0  0  0  0  0  0  0
   -1.3856   -4.0000    0.0000 H   0  0  0  0  0  0  0  0  0  0  0  0
   -2.7713   -1.6000    0.0000 C   0  0  0  0  0  0  0  0  0  0  0  0
   -4.1569   -2.4000    0.0000 H   0  0  0  0  0  0  0  0  0  0  0  0
   -2.7712    0.0000    0.0000 C   0  0  0  0  0  0  0  0  0  0  0  0
   -4.1569    0.8000    0.0000 H   0  0  0  0  0  0  0  0  0  0  0  0
    1.3856   -2.4000    0.0000 C   0  0  0  0  0  0  0  0  0  0  0  0
    1.3856   -4.0000    0.0000 H   0  0  0  0  0  0  0  0  0  0  0  0
    2.7713   -1.6000    0.0000 C   0  0  0  0  0  0  0  0  0  0  0  0
    4.1569   -2.4000    0.0000 H   0  0  0  0  0  0  0  0  0  0  0  0
    2.7713    0.0000    0.0000 C   0  0  0  0  0  0  0  0  0  0  0  0
    4.1569    0.8000    0.0000 H   0  0  0  0  0  0  0  0  0  0  0  0
    1.3856    0.8000    0.0000 C   0  0  0  0  0  0  0  0  0  0  0  0
  1  2  1  0  0  0  0
  1  3  2  0  0  0  0
  3  4  1  0  0  0  0
  3  5  1  0  0  0  0
  5  6  1  0  0  0  0
  6  7  1  0  0  0  0
  7  8  1  0  0  0  0
  8  9  1  0  0  0  0
  8 10  2  0  0  0  0
 10 11  1  0  0  0  0
 10 12  1  0  0  0  0
 12  5  2  0  0  0  0
 12 13  1  0  0  0  0
  7 14  2  0  0  0  0
 14 15  1  0  0  0  0
 14 16  1  0  0  0  0
 16 17  1  0  0  0  0
 16 18  2  0  0  0  0
 18 19  1  0  0  0  0
 18 20  1  0  0  0  0
 20  1  1  0  0  0  0
 20  6  2  0  0  0  0
M  END
> <ChemID>
100363

> <source_casrn>
208-96-8

> <CAS>
208-96-8

> <SMILES>
c1ccc2C=Cc3cccc1c32

> <NAME>
ACENAPHTHYLENE

> <preferred_name>
Acenaphthylene

> <iupac>
acenaphthylene

> <MPID>
98914

> <dsstox_substance_id>
DTXSID3023845

> <Canonical_QSARr>
c1ccc2C=Cc3cccc1c32

> <InChI_Code_QSARr>
InChI=1S/C12H8/c1-3-9-4-2-6-11-8-7-10(5-1)12(9)11/h1-8H

> <InChI Key_QSARr>
HXGDTGSAIMULJN-UHFFFAOYSA-N

> <OH>
1.1E-10

> <OH Temperature>
25.0

> <OH Data Type>
EXP

> <OH Reference>
ATKINSON,R (1989)

> <LogOH>
-9.95860731484176

$$$$
100367
  -INDIGO-08031719142D

 19 20  0  0  0  0  0  0  0  0999 V2000
    0.0000    0.0000    0.0000 C   0  0  0  0  0  0  0  0  0  0  0  0
    1.4382   -0.7011    0.0000 H   0  0  0  0  0  0  0  0  0  0  0  0
   -2.8096    1.3184    0.0000 C   0  0  0  0  0  0  0  0  0  0  0  0
   -4.2917    0.7157    0.0000 H   0  0  0  0  0  0  0  0  0  0  0  0
   -2.7675    2.9179    0.0000 H   0  0  0  0  0  0  0  0  0  0  0  0
   -1.7194    0.2568    0.0000 C   0  0  0  0  0  0  0  0  0  0  0  0
   -3.1870   -0.3805    0.0000 H   0  0  0  0  0  0  0  0  0  0  0  0
   -0.2732    1.1663    0.0000 C   0  0  0  0  0  0  0  0  0  0  0  0
   -1.4923    2.2024    0.0000 H   0  0  0  0  0  0  0  0  0  0  0  0
    0.3490    2.6404    0.0000 H   0  0  0  0  0  0  0  0  0  0  0  0
    1.2293    1.0241    0.0000 C   0  0  0  0  0  0  0  0  0  0  0  0
    1.7855    2.5243    0.0000 H   0  0  0  0  0  0  0  0  0  0  0  0
    2.5356    0.1001    0.0000 H   0  0  0  0  0  0  0  0  0  0  0  0
   -1.6861   -1.3522    0.0000 C   0  0  0  0  0  0  0  0  0  0  0  0
   -1.7390   -2.9514    0.0000 H   0  0  0  0  0  0  0  0  0  0  0  0
   -3.2861   -1.3423    0.0000 H   0  0  0  0  0  0  0  0  0  0  0  0
   -0.0449   -1.4507    0.0000 C   0  0  0  0  0  0  0  0  0  0  0  0
    1.5182   -1.7923    0.0000 H   0  0  0  0  0  0  0  0  0  0  0  0
   -0.1253   -3.0487    0.0000 H   0  0  0  0  0  0  0  0  0  0  0  0
  1  2  1  0  0  0  0
  1  3  1  0  0  0  0
  3  4  1  0  0  0  0
  3  5  1  0  0  0  0
  3  6  1  0  0  0  0
  6  7  1  0  0  0  0
  6  8  1  0  0  0  0
  8  9  1  0  0  0  0
  8 10  1  0  0  0  0
  8 11  1  0  0  0  0
 11  1  1  0  0  0  0
 11 12  1  0  0  0  0
 11 13  1  0  0  0  0
  6 14  1  0  0  0  0
 14 15  1  0  0  0  0
 14 16  1  0  0  0  0
 14 17  1  0  0  0  0
 17  1  1  0  0  0  0
 17 18  1  0  0  0  0
 17 19  1  0  0  0  0
M  END
> <ChemID>
100367

> <source_casrn>
279-23-2

> <CAS>
279-23-2

> <SMILES>
C1C2CCC1CC2

> <NAME>
BICYCLO(2.2.1.)HEPTANE

> <preferred_name>
Bicyclo[2.2.1]heptane

> <iupac>
Bicyclo[2.2.1]heptane

> <MPID>
98918

> <dsstox_substance_id>
DTXSID4075376

> <Canonical_QSARr>
C1C2CCC1CC2

> <InChI_Code_QSARr>
InChI=1S/C7H12/c1-2-7-4-3-6(1)5-7/h6-7H,1-5H2

> <InChI Key_QSARr>
UMRZSTCPUPJPOJ-UHFFFAOYSA-N

> <OH>
5.49E-12

> <OH Temperature>
25.0

> <OH Data Type>
EXP

> <OH Reference>
ATKINSON,R (1989)

> <LogOH>
-11.260427655549904

$$$$
100371
  -INDIGO-08031719142D

 12 12  0  0  0  0  0  0  0  0999 V2000
    0.0000    0.0000    0.0000 C   0  0  0  0  0  0  0  0  0  0  0  0
    1.6000    0.0000    0.0000 H   0  0  0  0  0  0  0  0  0  0  0  0
    0.0000    1.6000    0.0000 H   0  0  0  0  0  0  0  0  0  0  0  0
    0.0000   -1.6000    0.0000 C   0  0  0  0  0  0  0  0  0  0  0  0
    1.6000   -1.6000    0.0000 H   0  0  0  0  0  0  0  0  0  0  0  0
    0.0000   -3.2000    0.0000 H   0  0  0  0  0  0  0  0  0  0  0  0
   -1.6000   -1.6000    0.0000 C   0  0  0  0  0  0  0  0  0  0  0  0
   -1.6000   -3.2000    0.0000 H   0  0  0  0  0  0  0  0  0  0  0  0
   -3.2000   -1.6000    0.0000 H   0  0  0  0  0  0  0  0  0  0  0  0
   -1.6000    0.0000    0.0000 C   0  0  0  0  0  0  0  0  0  0  0  0
   -3.2000    0.0000    0.0000 H   0  0  0  0  0  0  0  0  0  0  0  0
   -1.6000    1.6000    0.0000 H   0  0  0  0  0  0  0  0  0  0  0  0
  1  2  1  0  0  0  0
  1  3  1  0  0  0  0
  1  4  1  0  0  0  0
  4  5  1  0  0  0  0
  4  6  1  0  0  0  0
  4  7  1  0  0  0  0
  7  8  1  0  0  0  0
  7  9  1  0  0  0  0
  7 10  1  0  0  0  0
 10  1  1  0  0  0  0
 10 11  1  0  0  0  0
 10 12  1  0  0  0  0
M  END
> <ChemID>
100371

> <source_casrn>
287-23-0

> <CAS>
287-23-0

> <SMILES>
C1CCC1

> <NAME>
CYCLOBUTANE

> <preferred_name>
Cyclobutane

> <iupac>
cyclobutatetraene

> <MPID>
98922

> <dsstox_substance_id>
DTXSID2059772

> <Canonical_QSARr>
C1CCC1

> <InChI_Code_QSARr>
InChI=1S/C4H8/c1-2-4-3-1/h1-4H2

> <InChI Key_QSARr>
PMPVIKIVABFJJI-UHFFFAOYSA-N

> <OH>
1.5E-12

> <OH Temperature>
25.0

> <OH Data Type>
EXP

> <OH Reference>
KWOK,ESC & ATKINSON,R (1994)

> <LogOH>
-11.823908740944326

$$$$
100375
  -INDIGO-08031719142D

  8  8  0  0  0  0  0  0  0  0999 V2000
    0.0000   -0.0000    0.0000 C   0  0  0  0  0  0  0  0  0  0  0  0
    1.4617    0.6508    0.0000 H   0  0  0  0  0  0  0  0  0  0  0  0
   -0.3326   -1.5650    0.0000 C   0  0  0  0  0  0  0  0  0  0  0  0
    0.7380   -2.7541    0.0000 H   0  0  0  0  0  0  0  0  0  0  0  0
   -1.9239   -1.7323    0.0000 S   0  0  0  0  0  0  0  0  0  0  0  0
   -2.5746   -0.2706    0.0000 C   0  0  0  0  0  0  0  0  0  0  0  0
   -4.1397    0.0621    0.0000 H   0  0  0  0  0  0  0  0  0  0  0  0
   -1.3856    0.8000    0.0000 N   0  0  0  0  0  0  0  0  0  0  0  0
  1  2  1  0  0  0  0
  1  3  2  0  0  0  0
  3  4  1  0  0  0  0
  3  5  1  0  0  0  0
  5  6  1  0  0  0  0
  6  7  1  0  0  0  0
  6  8  2  0  0  0  0
  8  1  1  0  0  0  0
M  END
> <ChemID>
100375

> <source_casrn>
288-47-1

> <CAS>
288-47-1

> <SMILES>
c1[n]cc[s]1

> <NAME>
THIAZOLE

> <preferred_name>
Thiazole

> <iupac>
1,3-thiazole

> <MPID>
98926

> <dsstox_substance_id>
DTXSID2059776

> <Canonical_QSARr>
c1[n]cc[s]1

> <InChI_Code_QSARr>
InChI=1S/C3H3NS/c1-2-5-3-4-1/h1-3H

> <InChI Key_QSARr>
FZWLAAWBMGSTSO-UHFFFAOYSA-N

> <OH>
1.41E-12

> <OH Temperature>
24.0

> <OH Data Type>
EXP

> <OH Reference>
ATKINSON,R (1989)

> <LogOH>
-11.850780887344632

$$$$
100379
  -INDIGO-08031719142D

  8  7  0  0  0  0  0  0  0  0999 V2000
    0.0000    0.0000    0.0000 C   0  0  0  0  0  0  0  0  0  0  0  0
    1.6000    0.0000    0.0000 C   0  0  0  0  0  0  0  0  0  0  0  0
    3.2000    0.0000    0.0000 H   0  0  0  0  0  0  0  0  0  0  0  0
    2.4000   -1.3856    0.0000 Cl  0  0  0  0  0  0  0  0  0  0  0  0
    2.4000    1.3856    0.0000 Cl  0  0  0  0  0  0  0  0  0  0  0  0
   -1.6000   -0.0000    0.0000 F   0  0  0  0  0  0  0  0  0  0  0  0
   -0.8000   -1.3856    0.0000 F   0  0  0  0  0  0  0  0  0  0  0  0
   -0.8000    1.3856    0.0000 F   0  0  0  0  0  0  0  0  0  0  0  0
  1  2  1  0  0  0  0
  2  3  1  0  0  0  0
  2  4  1  0  0  0  0
  2  5  1  0  0  0  0
  1  6  1  0  0  0  0
  1  7  1  0  0  0  0
  1  8  1  0  0  0  0
M  END
> <ChemID>
100379

> <source_casrn>
306-83-2

> <CAS>
306-83-2

> <SMILES>
FC(F)(F)C(Cl)Cl

> <NAME>
1,1,1-TRIFLUORO-2,2-DICHLOROETHANE

> <preferred_name>
2,2-Dichloro-1,1,1-trifluoroethane

> <iupac>
2,2-dichloro-1,1,1-trifluoroethane

> <MPID>
98930

> <dsstox_substance_id>
DTXSID7020712

> <Canonical_QSARr>
FC(F)(F)C(Cl)Cl

> <InChI_Code_QSARr>
InChI=1S/C2HCl2F3/c3-1(4)2(5,6)7/h1H

> <InChI Key_QSARr>
OHMHBGPWCHTMQE-UHFFFAOYSA-N

> <OH>
3.640000000000001E-14

> <OH Temperature>
25.0

> <OH Data Type>
EXP

> <OH Reference>
KWOK,ESC & ATKINSON,R (1994)

> <LogOH>
-13.438898616350947

$$$$
100384
  -INDIGO-08031719142D

 15 14  0  0  0  0  0  0  0  0999 V2000
    0.0000    0.0000    0.0000 C   0  0  0  0  0  0  0  0  0  0  0  0
    0.6122   -1.4782    0.0000 H   0  0  0  0  0  0  0  0  0  0  0  0
   -0.6122   -1.4782    0.0000 H   0  0  0  0  0  0  0  0  0  0  0  0
    1.3856    0.8000    0.0000 C   0  0  0  0  0  0  0  0  0  0  0  0
    2.7713    1.6000    0.0000 H   0  0  0  0  0  0  0  0  0  0  0  0
    2.7713    0.0000    0.0000 H   0  0  0  0  0  0  0  0  0  0  0  0
    1.3856    2.4000    0.0000 H   0  0  0  0  0  0  0  0  0  0  0  0
   -1.3857    0.8000    0.0000 S   0  0  0  0  0  0  0  0  0  0  0  0
   -2.7713    0.0000    0.0000 C   0  0  0  0  0  0  0  0  0  0  0  0
   -2.1590   -1.4782    0.0000 H   0  0  0  0  0  0  0  0  0  0  0  0
   -3.3835   -1.4782    0.0000 H   0  0  0  0  0  0  0  0  0  0  0  0
   -4.1569    0.8000    0.0000 C   0  0  0  0  0  0  0  0  0  0  0  0
   -5.5426    1.6000    0.0000 H   0  0  0  0  0  0  0  0  0  0  0  0
   -5.5426    0.0000    0.0000 H   0  0  0  0  0  0  0  0  0  0  0  0
   -4.1569    2.4000    0.0000 H   0  0  0  0  0  0  0  0  0  0  0  0
  1  2  1  0  0  0  0
  1  3  1  0  0  0  0
  1  4  1  0  0  0  0
  4  5  1  0  0  0  0
  4  6  1  0  0  0  0
  4  7  1  0  0  0  0
  1  8  1  0  0  0  0
  8  9  1  0  0  0  0
  9 10  1  0  0  0  0
  9 11  1  0  0  0  0
  9 12  1  0  0  0  0
 12 13  1  0  0  0  0
 12 14  1  0  0  0  0
 12 15  1  0  0  0  0
M  END
> <ChemID>
100384

> <source_casrn>
352-93-2

> <CAS>
352-93-2

> <SMILES>
CCSCC

> <NAME>
DIETHYLSULFIDE

> <preferred_name>
Diethyl sulfide

> <iupac>
diethyl sulfide

> <MPID>
98934

> <dsstox_substance_id>
DTXSID5027146

> <Canonical_QSARr>
CCSCC

> <InChI_Code_QSARr>
InChI=1S/C4H10S/c1-3-5-4-2/h3-4H2,1-2H3

> <InChI Key_QSARr>
LJSQFQKUNVCTIA-UHFFFAOYSA-N

> <OH>
1.5E-11

> <OH Temperature>
25.0

> <OH Data Type>
EXP

> <OH Reference>
ATKINSON,R (1989)

> <LogOH>
-10.8239087409443

$$$$
100389
  -INDIGO-08031719142D

  8  7  0  0  0  0  0  0  0  0999 V2000
    0.0000    0.0000    0.0000 C   0  0  0  0  0  0  0  0  0  0  0  0
    1.6000    0.0000    0.0000 C   0  0  0  0  0  0  0  0  0  0  0  0
    3.2000    0.0000    0.0000 H   0  0  0  0  0  0  0  0  0  0  0  0
    2.4000   -1.3856    0.0000 Cl  0  0  0  0  0  0  0  0  0  0  0  0
    2.4000    1.3856    0.0000 Cl  0  0  0  0  0  0  0  0  0  0  0  0
   -1.6000   -0.0000    0.0000 F   0  0  0  0  0  0  0  0  0  0  0  0
   -0.8000   -1.3856    0.0000 F   0  0  0  0  0  0  0  0  0  0  0  0
   -0.8000    1.3856    0.0000 Cl  0  0  0  0  0  0  0  0  0  0  0  0
  1  2  1  0  0  0  0
  2  3  1  0  0  0  0
  2  4  1  0  0  0  0
  2  5  1  0  0  0  0
  1  6  1  0  0  0  0
  1  7  1  0  0  0  0
  1  8  1  0  0  0  0
M  END
> <ChemID>
100389

> <source_casrn>
354-21-2

> <CAS>
NOCAS_861890

> <SMILES>
FC(F)(Cl)C(Cl)Cl

> <NAME>
1,1-Difluoro-1,2,2-trichloroethane

> <preferred_name>


> <iupac>


> <MPID>
98938

> <dsstox_substance_id>
DTXSID00861890

> <Canonical_QSARr>
FC(F)(Cl)C(Cl)Cl

> <InChI_Code_QSARr>
InChI=1S/C2HCl3F2/c3-1(4)2(5,6)7/h1H

> <InChI Key_QSARr>
FQAMAOOEZDRHHB-UHFFFAOYSA-N

> <OH>
5.300000000000001E-14

> <OH Temperature>
25.0

> <OH Data Type>
EXP

> <OH Reference>
ORKIN,VL & KHAMAGANOV,VG (1993B)

> <LogOH>
-13.275724130399226

$$$$
100393
  -INDIGO-08031719142D

  8  7  0  0  0  0  0  0  0  0999 V2000
    0.0000    0.0000    0.0000 C   0  0  0  0  0  0  0  0  0  0  0  0
    1.6000   -0.0000    0.0000 H   0  0  0  0  0  0  0  0  0  0  0  0
   -1.6000    0.0000    0.0000 C   0  0  0  0  0  0  0  0  0  0  0  0
   -3.2000    0.0000    0.0000 H   0  0  0  0  0  0  0  0  0  0  0  0
   -2.4000   -1.3856    0.0000 F   0  0  0  0  0  0  0  0  0  0  0  0
   -2.4000    1.3856    0.0000 F   0  0  0  0  0  0  0  0  0  0  0  0
    0.8000   -1.3856    0.0000 F   0  0  0  0  0  0  0  0  0  0  0  0
    0.8000    1.3856    0.0000 F   0  0  0  0  0  0  0  0  0  0  0  0
  1  2  1  0  0  0  0
  1  3  1  0  0  0  0
  3  4  1  0  0  0  0
  3  5  1  0  0  0  0
  3  6  1  0  0  0  0
  1  7  1  0  0  0  0
  1  8  1  0  0  0  0
M  END
> <ChemID>
100393

> <source_casrn>
359-35-3

> <CAS>
9002-84-0

> <SMILES>
FC(F)C(F)F

> <NAME>
1,1,2,2-Tetrafluoroethane

> <preferred_name>
Poly(tetrafluoroethylene)

> <iupac>
1,1,2,2-tetrafluoroethane

> <MPID>
98941

> <dsstox_substance_id>
DTXSID7047724

> <Canonical_QSARr>
FC(F)C(F)F

> <InChI_Code_QSARr>
InChI=1S/C2H2F4/c3-1(4)2(5)6/h1-2H

> <InChI Key_QSARr>
WXGNWUVNYMJENI-UHFFFAOYSA-N

> <OH>
5.8E-15

> <OH Temperature>
25.0

> <OH Data Type>
EXP

> <OH Reference>
DEMORE,WB (1996)

> <LogOH>
-14.236572006437056

$$$$
100397
  -INDIGO-08031719142D

 14 13  0  0  0  0  0  0  0  0999 V2000
    1.3856   -2.4000    0.0000 F   0  0  0  0  0  0  0  0  0  0  0  0
    1.3856   -0.8000    0.0000 C   0  0  0  0  0  0  0  0  0  0  0  0
    2.7713   -1.6000    0.0000 H   0  0  0  0  0  0  0  0  0  0  0  0
    2.7713    0.0000    0.0000 F   0  0  0  0  0  0  0  0  0  0  0  0
    0.0000    0.0000    0.0000 C   0  0  0  0  0  0  0  0  0  0  0  0
    0.6123    1.4782    0.0000 F   0  0  0  0  0  0  0  0  0  0  0  0
   -0.6123    1.4782    0.0000 F   0  0  0  0  0  0  0  0  0  0  0  0
   -1.3856   -0.8000    0.0000 C   0  0  0  0  0  0  0  0  0  0  0  0
   -1.9980   -2.2782    0.0000 F   0  0  0  0  0  0  0  0  0  0  0  0
   -0.7733   -2.2782    0.0000 F   0  0  0  0  0  0  0  0  0  0  0  0
   -2.7713    0.0000    0.0000 C   0  0  0  0  0  0  0  0  0  0  0  0
   -4.1569    0.8000    0.0000 H   0  0  0  0  0  0  0  0  0  0  0  0
   -4.1569   -0.8000    0.0000 F   0  0  0  0  0  0  0  0  0  0  0  0
   -2.7713    1.6000    0.0000 F   0  0  0  0  0  0  0  0  0  0  0  0
  1  2  1  0  0  0  0
  2  3  1  0  0  0  0
  2  4  1  0  0  0  0
  2  5  1  0  0  0  0
  5  6  1  0  0  0  0
  5  7  1  0  0  0  0
  5  8  1  0  0  0  0
  8  9  1  0  0  0  0
  8 10  1  0  0  0  0
  8 11  1  0  0  0  0
 11 12  1  0  0  0  0
 11 13  1  0  0  0  0
 11 14  1  0  0  0  0
M  END
> <ChemID>
100397

> <source_casrn>
377-36-6

> <CAS>
377-36-6

> <SMILES>
FC(F)(C(F)F)C(F)(F)C(F)F

> <NAME>
1,1,2,2,3,3,4,4-Octafluorobutane

> <preferred_name>
Butane, 1,1,2,2,3,3,4,4-octafluoro-

> <iupac>
1,1,2,2,3,3,4,4-Octafluorobutane

> <MPID>
98944

> <dsstox_substance_id>
DTXSID0073900

> <Canonical_QSARr>
FC(F)(C(F)F)C(F)(F)C(F)F

> <InChI_Code_QSARr>
InChI=1S/C4H2F8/c5-1(6)3(9,10)4(11,12)2(7)8/h1-2H

> <InChI Key_QSARr>
LKLFXAVIFCLZQS-UHFFFAOYSA-N

> <OH>
4.6E-15

> <OH Temperature>
25.0

> <OH Data Type>
EXP

> <OH Reference>
KWOK,ESC & ATKINSON,R (1995)

> <LogOH>
-14.33724216831841

$$$$
100401
  -INDIGO-08031719142D

 14 13  0  0  0  0  0  0  0  0999 V2000
    1.3856   -0.8000    0.0000 C   0  0  0  0  0  0  0  0  0  0  0  0
    2.7713   -1.6000    0.0000 F   0  0  0  0  0  0  0  0  0  0  0  0
    2.7713    0.0000    0.0000 F   0  0  0  0  0  0  0  0  0  0  0  0
    1.3856   -2.4000    0.0000 F   0  0  0  0  0  0  0  0  0  0  0  0
    0.0000    0.0000    0.0000 C   0  0  0  0  0  0  0  0  0  0  0  0
    0.6123    1.4782    0.0000 H   0  0  0  0  0  0  0  0  0  0  0  0
   -0.6123    1.4782    0.0000 H   0  0  0  0  0  0  0  0  0  0  0  0
   -1.3856   -0.8000    0.0000 C   0  0  0  0  0  0  0  0  0  0  0  0
   -1.9980   -2.2782    0.0000 H   0  0  0  0  0  0  0  0  0  0  0  0
   -0.7733   -2.2782    0.0000 H   0  0  0  0  0  0  0  0  0  0  0  0
   -2.7713    0.0000    0.0000 C   0  0  0  0  0  0  0  0  0  0  0  0
   -4.1569    0.8000    0.0000 F   0  0  0  0  0  0  0  0  0  0  0  0
   -4.1569   -0.8000    0.0000 F   0  0  0  0  0  0  0  0  0  0  0  0
   -2.7713    1.6000    0.0000 F   0  0  0  0  0  0  0  0  0  0  0  0
  1  2  1  0  0  0  0
  1  3  1  0  0  0  0
  1  4  1  0  0  0  0
  1  5  1  0  0  0  0
  5  6  1  0  0  0  0
  5  7  1  0  0  0  0
  5  8  1  0  0  0  0
  8  9  1  0  0  0  0
  8 10  1  0  0  0  0
  8 11  1  0  0  0  0
 11 12  1  0  0  0  0
 11 13  1  0  0  0  0
 11 14  1  0  0  0  0
M  END
> <ChemID>
100401

> <source_casrn>
407-59-0

> <CAS>
407-59-0

> <SMILES>
FC(F)(F)CCC(F)(F)F

> <NAME>
HFC-356ffa (CF3CH2CH2CF3)

> <preferred_name>
Butane, 1,1,1,4,4,4-hexafluoro-

> <iupac>
1,1,1,4,4,4-Hexafluorobut-2-yne

> <MPID>
98948

> <dsstox_substance_id>
DTXSID8074942

> <Canonical_QSARr>
FC(F)(F)CCC(F)(F)F

> <InChI_Code_QSARr>
InChI=1S/C4H4F6/c5-3(6,7)1-2-4(8,9)10/h1-2H2

> <InChI Key_QSARr>
CXIGIYYQHHRBJC-UHFFFAOYSA-N

> <OH>
8.75E-15

> <OH Temperature>
25.0

> <OH Data Type>
EXP

> <OH Reference>
ZHANG,Z ET AL. (1994)

> <LogOH>
-14.057991946977703

$$$$
100405
  -INDIGO-08031719142D

 10  9  0  0  0  0  0  0  0  0999 V2000
   -1.3856    0.8000    0.0000 C   0  0  0  0  0  0  0  0  0  0  0  0
    0.0000    0.0000    0.0000 C   0  0  0  0  0  0  0  0  0  0  0  0
    1.3856    0.8000    0.0000 C   0  0  0  0  0  0  0  0  0  0  0  0
    2.7713    1.6000    0.0000 H   0  0  0  0  0  0  0  0  0  0  0  0
    2.7713    0.0000    0.0000 H   0  0  0  0  0  0  0  0  0  0  0  0
    1.3856    2.4000    0.0000 H   0  0  0  0  0  0  0  0  0  0  0  0
   -0.0000   -1.6000    0.0000 O   0  0  0  0  0  0  0  0  0  0  0  0
   -2.7713    1.6000    0.0000 F   0  0  0  0  0  0  0  0  0  0  0  0
   -2.7713    0.0000    0.0000 F   0  0  0  0  0  0  0  0  0  0  0  0
   -1.3856    2.4000    0.0000 F   0  0  0  0  0  0  0  0  0  0  0  0
  1  2  1  0  0  0  0
  2  3  1  0  0  0  0
  3  4  1  0  0  0  0
  3  5  1  0  0  0  0
  3  6  1  0  0  0  0
  2  7  2  0  0  0  0
  1  8  1  0  0  0  0
  1  9  1  0  0  0  0
  1 10  1  0  0  0  0
M  END
> <ChemID>
100405

> <source_casrn>
421-50-1

> <CAS>
421-50-1

> <SMILES>
CC(=O)C(F)(F)F

> <NAME>
1,1,1-TRIFLUOROACETONE

> <preferred_name>
2-Propanone, 1,1,1-trifluoro-

> <iupac>
1,1,1-trifluoropropan-2-one

> <MPID>
98952

> <dsstox_substance_id>
DTXSID9059963

> <Canonical_QSARr>
CC(=O)C(F)(F)F

> <InChI_Code_QSARr>
InChI=1S/C3H3F3O/c1-2(7)3(4,5)6/h1H3

> <InChI Key_QSARr>
FHUDAMLDXFJHJE-UHFFFAOYSA-N

> <OH>
1.509999999999999E-14

> <OH Temperature>
25.0

> <OH Data Type>
EXP

> <OH Reference>
ATKINSON,R (1989)

> <LogOH>
-13.821023052706826

$$$$
100410
  -INDIGO-08031719142D

 12 11  0  0  0  0  0  0  0  0999 V2000
   -0.6123   -1.4782    0.0000 F   0  0  0  0  0  0  0  0  0  0  0  0
    0.0000    0.0000    0.0000 C   0  0  0  0  0  0  0  0  0  0  0  0
    0.6123   -1.4782    0.0000 F   0  0  0  0  0  0  0  0  0  0  0  0
   -1.3856    0.8000    0.0000 O   0  0  0  0  0  0  0  0  0  0  0  0
   -2.7713    0.0000    0.0000 C   0  0  0  0  0  0  0  0  0  0  0  0
   -4.1569   -0.8000    0.0000 H   0  0  0  0  0  0  0  0  0  0  0  0
   -4.1569    0.8000    0.0000 H   0  0  0  0  0  0  0  0  0  0  0  0
   -2.7713   -1.6000    0.0000 H   0  0  0  0  0  0  0  0  0  0  0  0
    1.3856    0.8000    0.0000 C   0  0  0  0  0  0  0  0  0  0  0  0
    2.7713    1.6000    0.0000 H   0  0  0  0  0  0  0  0  0  0  0  0
    2.7713    0.0000    0.0000 F   0  0  0  0  0  0  0  0  0  0  0  0
    1.3856    2.4000    0.0000 F   0  0  0  0  0  0  0  0  0  0  0  0
  1  2  1  0  0  0  0
  2  3  1  0  0  0  0
  2  4  1  0  0  0  0
  4  5  1  0  0  0  0
  5  6  1  0  0  0  0
  5  7  1  0  0  0  0
  5  8  1  0  0  0  0
  2  9  1  0  0  0  0
  9 10  1  0  0  0  0
  9 11  1  0  0  0  0
  9 12  1  0  0  0  0
M  END
> <ChemID>
100410

> <source_casrn>
425-88-7

> <CAS>
425-88-7

> <SMILES>
COC(F)(F)C(F)F

> <NAME>
Methyl 1,1,2,2-tetrafluoroethylether

> <preferred_name>
1,1,2,2-Tetrafluoro-1-methoxyethane

> <iupac>
1,1,2,2-Tetrafluoro-1-methoxyethane

> <MPID>
98956

> <dsstox_substance_id>
DTXSID40195282

> <Canonical_QSARr>
COC(F)(F)C(F)F

> <InChI_Code_QSARr>
InChI=1S/C3H4F4O/c1-8-3(6,7)2(4)5/h2H,1H3

> <InChI Key_QSARr>
YQQHEHMVPLLOKE-UHFFFAOYSA-N

> <OH>
2.0E-13

> <OH Temperature>
25.0

> <OH Data Type>
EXP

> <OH Reference>
HEATHFIELD,AE ET AL. (1998)

> <LogOH>
-12.698970004335997

$$$$
100414
  -INDIGO-08031719142D

 11 10  0  0  0  0  0  0  0  0999 V2000
    0.0000    0.0000    0.0000 C   0  0  0  0  0  0  0  0  0  0  0  0
    1.3856   -0.8000    0.0000 C   0  0  0  0  0  0  0  0  0  0  0  0
    2.7713    0.0000    0.0000 O   0  0  0  0  0  0  0  0  0  0  0  0
    4.1569   -0.8000    0.0000 C   0  0  0  0  0  0  0  0  0  0  0  0
    5.5426   -1.6000    0.0000 H   0  0  0  0  0  0  0  0  0  0  0  0
    5.5426    0.0000    0.0000 H   0  0  0  0  0  0  0  0  0  0  0  0
    4.1569   -2.4000    0.0000 H   0  0  0  0  0  0  0  0  0  0  0  0
    1.3856   -2.4000    0.0000 O   0  0  0  0  0  0  0  0  0  0  0  0
   -1.3856    0.8000    0.0000 F   0  0  0  0  0  0  0  0  0  0  0  0
    0.0000    1.6000    0.0000 F   0  0  0  0  0  0  0  0  0  0  0  0
   -1.3856   -0.8000    0.0000 F   0  0  0  0  0  0  0  0  0  0  0  0
  1  2  1  0  0  0  0
  2  3  1  0  0  0  0
  3  4  1  0  0  0  0
  4  5  1  0  0  0  0
  4  6  1  0  0  0  0
  4  7  1  0  0  0  0
  2  8  2  0  0  0  0
  1  9  1  0  0  0  0
  1 10  1  0  0  0  0
  1 11  1  0  0  0  0
M  END
> <ChemID>
100414

> <source_casrn>
431-47-0

> <CAS>
431-47-0

> <SMILES>
COC(=O)C(F)(F)F

> <NAME>
METHYLTRIFLUOROACETATE

> <preferred_name>
Acetic acid, trifluoro-, methyl ester

> <iupac>
methyl 2,2,2-trifluoroacetate

> <MPID>
98960

> <dsstox_substance_id>
DTXSID2059988

> <Canonical_QSARr>
COC(=O)C(F)(F)F

> <InChI_Code_QSARr>
InChI=1S/C3H3F3O2/c1-8-2(7)3(4,5)6/h1H3

> <InChI Key_QSARr>
VMVNZNXAVJHNDJ-UHFFFAOYSA-N

> <OH>
5.2E-14

> <OH Temperature>
25.0

> <OH Data Type>
EXP

> <OH Reference>
KWOK,ESC & ATKINSON,R (1994)

> <LogOH>
-13.283996656365218

$$$$
100419
  -INDIGO-08031719142D

 12 11  0  0  0  0  0  0  0  0999 V2000
    1.3856    0.8000    0.0000 C   0  0  0  0  0  0  0  0  0  0  0  0
    2.7713    1.6000    0.0000 F   0  0  0  0  0  0  0  0  0  0  0  0
    2.7713    0.0000    0.0000 F   0  0  0  0  0  0  0  0  0  0  0  0
    1.3856    2.4000    0.0000 F   0  0  0  0  0  0  0  0  0  0  0  0
    0.0000    0.0000    0.0000 C   0  0  0  0  0  0  0  0  0  0  0  0
    0.6123   -1.4782    0.0000 H   0  0  0  0  0  0  0  0  0  0  0  0
   -0.6123   -1.4782    0.0000 H   0  0  0  0  0  0  0  0  0  0  0  0
   -1.3856    0.8000    0.0000 O   0  0  0  0  0  0  0  0  0  0  0  0
   -2.7713    0.0000    0.0000 C   0  0  0  0  0  0  0  0  0  0  0  0
   -4.1569   -0.8000    0.0000 H   0  0  0  0  0  0  0  0  0  0  0  0
   -4.1569    0.8000    0.0000 H   0  0  0  0  0  0  0  0  0  0  0  0
   -2.7713   -1.6000    0.0000 H   0  0  0  0  0  0  0  0  0  0  0  0
  1  2  1  0  0  0  0
  1  3  1  0  0  0  0
  1  4  1  0  0  0  0
  1  5  1  0  0  0  0
  5  6  1  0  0  0  0
  5  7  1  0  0  0  0
  5  8  1  0  0  0  0
  8  9  1  0  0  0  0
  9 10  1  0  0  0  0
  9 11  1  0  0  0  0
  9 12  1  0  0  0  0
M  END
> <ChemID>
100419

> <source_casrn>
460-43-5

> <CAS>
460-43-5

> <SMILES>
COCC(F)(F)F

> <NAME>
2,2,2-Trifluoroethyl methyl ether

> <preferred_name>
Ethane, 1,1,1-trifluoro-2-methoxy-

> <iupac>
1,1,1-trifluoro-2-methoxyethane

> <MPID>
98964

> <dsstox_substance_id>
DTXSID9074569

> <Canonical_QSARr>
COCC(F)(F)F

> <InChI_Code_QSARr>
InChI=1S/C3H5F3O/c1-7-2-3(4,5)6/h2H2,1H3

> <InChI Key_QSARr>
OHLVGBXMHDWRRX-UHFFFAOYSA-N

> <OH>
6.24E-13

> <OH Temperature>
25.0

> <OH Data Type>
EXP

> <OH Reference>
KWOK,ESC & ATKINSON,R (1994)

> <LogOH>
-12.204815410317593

$$$$
100423
  -INDIGO-08031719142D

  7  6  0  0  0  0  0  0  0  0999 V2000
    0.0000   -0.0000    0.0000 C   0  0  0  0  0  0  0  0  0  0  0  0
    0.8000    1.3856    0.0000 H   0  0  0  0  0  0  0  0  0  0  0  0
    0.8000   -1.3856    0.0000 H   0  0  0  0  0  0  0  0  0  0  0  0
   -1.6000   -0.0000    0.0000 C   0  0  0  0  0  0  0  0  0  0  0  0
   -3.2000    0.0000    0.0000 C   0  0  0  0  0  0  0  0  0  0  0  0
   -4.0000    1.3856    0.0000 H   0  0  0  0  0  0  0  0  0  0  0  0
   -4.0000   -1.3856    0.0000 H   0  0  0  0  0  0  0  0  0  0  0  0
  1  2  1  0  0  0  0
  1  3  1  0  0  0  0
  1  4  2  0  0  0  0
  4  5  2  0  0  0  0
  5  6  1  0  0  0  0
  5  7  1  0  0  0  0
M  END
> <ChemID>
100423

> <source_casrn>
463-49-0

> <CAS>
463-49-0

> <SMILES>
C=C=C

> <NAME>
1,2-PROPADIENE

> <preferred_name>
1,2-Propadiene

> <iupac>
propadiene

> <MPID>
98968

> <dsstox_substance_id>
DTXSID1029178

> <Canonical_QSARr>
C=C=C

> <InChI_Code_QSARr>
InChI=1S/C3H4/c1-3-2/h1-2H2

> <InChI Key_QSARr>
IYABWNGZIDDRAK-UHFFFAOYSA-N

> <OH>
9.840000000000002E-12

> <OH Temperature>
22.0

> <OH Data Type>
EXP

> <OH Reference>
ATKINSON,R (1989)

> <LogOH>
-11.007004901568664

$$$$
100427
  -INDIGO-08031719142D

 39 41  0  0  0  0  0  0  0  0999 V2000
   -0.0000    0.0001    0.0000 C   0  0  0  0  0  0  0  0  0  0  0  0
    1.3857    0.8000    0.0000 C   0  0  0  0  0  0  0  0  0  0  0  0
    1.3039    1.4918    0.0000 H   0  0  0  0  0  0  0  0  0  0  0  0
    2.1856    2.1857    0.0000 H   0  0  0  0  0  0  0  0  0  0  0  0
    2.7713    0.0001    0.0000 C   0  0  0  0  0  0  0  0  0  0  0  0
    4.3433    0.2980    0.0000 H   0  0  0  0  0  0  0  0  0  0  0  0
    2.7713   -1.5999    0.0000 C   0  0  0  0  0  0  0  0  0  0  0  0
    1.3857   -2.4000    0.0000 C   0  0  0  0  0  0  0  0  0  0  0  0
    1.3857   -4.0000    0.0000 H   0  0  0  0  0  0  0  0  0  0  0  0
   -0.0000   -1.5999    0.0000 C   0  0  0  0  0  0  0  0  0  0  0  0
   -0.5472   -3.1036    0.0000 H   0  0  0  0  0  0  0  0  0  0  0  0
   -1.3857   -0.8000    0.0000 H   0  0  0  0  0  0  0  0  0  0  0  0
    4.1569   -2.4000    0.0000 C   0  0  0  0  0  0  0  0  0  0  0  0
    5.5426   -3.1999    0.0000 H   0  0  0  0  0  0  0  0  0  0  0  0
    4.1569   -4.0000    0.0000 H   0  0  0  0  0  0  0  0  0  0  0  0
    5.5426   -1.5999    0.0000 H   0  0  0  0  0  0  0  0  0  0  0  0
    2.1856    1.4890    0.0000 C   0  0  0  0  0  0  0  0  0  0  0  0
    1.9863    3.0765    0.0000 C   0  0  0  0  0  0  0  0  0  0  0  0
    3.0742    4.2496    0.0000 H   0  0  0  0  0  0  0  0  0  0  0  0
    1.5144    4.6053    0.0000 H   0  0  0  0  0  0  0  0  0  0  0  0
    3.5463    2.7209    0.0000 H   0  0  0  0  0  0  0  0  0  0  0  0
    3.7360    1.8846    0.0000 C   0  0  0  0  0  0  0  0  0  0  0  0
    5.2863    2.2801    0.0000 H   0  0  0  0  0  0  0  0  0  0  0  0
    4.1685    3.4250    0.0000 H   0  0  0  0  0  0  0  0  0  0  0  0
    5.0355    0.9513    0.0000 H   0  0  0  0  0  0  0  0  0  0  0  0
    0.5857    1.4890    0.0000 C   0  0  0  0  0  0  0  0  0  0  0  0
    0.5857    2.1857    0.0000 H   0  0  0  0  0  0  0  0  0  0  0  0
   -0.6496    2.5061    0.0000 C   0  0  0  0  0  0  0  0  0  0  0  0
   -1.6462    3.7577    0.0000 H   0  0  0  0  0  0  0  0  0  0  0  0
    0.4912    3.6281    0.0000 H   0  0  0  0  0  0  0  0  0  0  0  0
   -1.9984    1.6457    0.0000 C   0  0  0  0  0  0  0  0  0  0  0  0
   -3.4968    1.0845    0.0000 H   0  0  0  0  0  0  0  0  0  0  0  0
   -2.7132    3.0773    0.0000 H   0  0  0  0  0  0  0  0  0  0  0  0
   -1.5970    0.0968    0.0000 C   0  0  0  0  0  0  0  0  0  0  0  0
   -1.5265   -1.5016    0.0000 H   0  0  0  0  0  0  0  0  0  0  0  0
   -3.1142   -0.4116    0.0000 C   0  0  0  0  0  0  0  0  0  0  0  0
   -4.6312   -0.9200    0.0000 H   0  0  0  0  0  0  0  0  0  0  0  0
   -3.4323   -1.9797    0.0000 H   0  0  0  0  0  0  0  0  0  0  0  0
   -4.3129    0.6479    0.0000 H   0  0  0  0  0  0  0  0  0  0  0  0
  1  2  1  0  0  0  0
  2  3  1  0  0  0  0
  2  4  1  0  0  0  0
  2  5  1  0  0  0  0
  5  6  1  0  0  0  0
  5  7  1  0  0  0  0
  7  8  2  0  0  0  0
  8  9  1  0  0  0  0
  8 10  1  0  0  0  0
 10  1  1  0  0  0  0
 10 11  1  0  0  0  0
 10 12  1  0  0  0  0
  7 13  1  0  0  0  0
 13 14  1  0  0  0  0
 13 15  1  0  0  0  0
 13 16  1  0  0  0  0
  5 17  1  0  0  0  0
 17 18  1  0  0  0  0
 18 19  1  0  0  0  0
 18 20  1  0  0  0  0
 18 21  1  0  0  0  0
 17 22  1  0  0  0  0
 22 23  1  0  0  0  0
 22 24  1  0  0  0  0
 22 25  1  0  0  0  0
 17 26  1  0  0  0  0
 26  1  1  0  0  0  0
 26 27  1  0  0  0  0
 26 28  1  0  0  0  0
 28 29  1  0  0  0  0
 28 30  1  0  0  0  0
 28 31  1  0  0  0  0
 31 32  1  0  0  0  0
 31 33  1  0  0  0  0
 31 34  1  0  0  0  0
 34  1  1  0  0  0  0
 34 35  1  0  0  0  0
 34 36  1  0  0  0  0
 36 37  1  0  0  0  0
 36 38  1  0  0  0  0
 36 39  1  0  0  0  0
M  END
> <ChemID>
100427

> <source_casrn>
469-61-4

> <CAS>
469-61-4

> <SMILES>
CC1(C)C2C[C@]3(CC=C2C)[C@H]1CC[C@H]3C

> <NAME>
alpha-Cedrene

> <preferred_name>
alpha-Cedrene

> <iupac>
cedr-8-ene

> <MPID>
98972

> <dsstox_substance_id>
DTXSID0047032

> <Canonical_QSARr>
CC1(C)C2CC3(CC=C2C)C1CCC3C

> <InChI_Code_QSARr>
InChI=1S/C15H24/c1-10-7-8-15-9-12(10)14(3,4)13(15)6-5-11(15)2/h7,11-13H,5-6,8-9H2,1-4H3

> <InChI Key_QSARr>
IRAQOCYXUMOFCW-UHFFFAOYSA-N

> <OH>
6.7E-11

> <OH Temperature>
23.0

> <OH Data Type>
EXP

> <OH Reference>
SHU,Y & ATKINSON,R (1995)

> <LogOH>
-10.17392519729918

$$$$
100431
  -INDIGO-08031719142D

 28 29  0  0  0  0  0  0  0  0999 V2000
    0.0001    0.0000    0.0000 C   0  0  0  0  0  0  0  0  0  0  0  0
   -0.0001    1.6000    0.0000 H   0  0  0  0  0  0  0  0  0  0  0  0
   -1.3856    0.8000    0.0000 C   0  0  0  0  0  0  0  0  0  0  0  0
   -0.8384    2.3035    0.0000 H   0  0  0  0  0  0  0  0  0  0  0  0
   -2.4141    2.0257    0.0000 H   0  0  0  0  0  0  0  0  0  0  0  0
   -2.7712    0.0000    0.0000 C   0  0  0  0  0  0  0  0  0  0  0  0
   -3.3185    1.5035    0.0000 H   0  0  0  0  0  0  0  0  0  0  0  0
   -4.3470   -0.2778    0.0000 H   0  0  0  0  0  0  0  0  0  0  0  0
   -2.7712   -1.6000    0.0000 C   0  0  0  0  0  0  0  0  0  0  0  0
   -4.3470   -1.3222    0.0000 H   0  0  0  0  0  0  0  0  0  0  0  0
   -3.3185   -3.1035    0.0000 H   0  0  0  0  0  0  0  0  0  0  0  0
   -1.3856   -2.4000    0.0000 C   0  0  0  0  0  0  0  0  0  0  0  0
   -2.4141   -3.6257    0.0000 H   0  0  0  0  0  0  0  0  0  0  0  0
   -0.8384   -3.9035    0.0000 H   0  0  0  0  0  0  0  0  0  0  0  0
   -0.0001   -1.6000    0.0000 C   0  0  0  0  0  0  0  0  0  0  0  0
   -0.0001   -3.2000    0.0000 H   0  0  0  0  0  0  0  0  0  0  0  0
    1.3856   -2.4000    0.0000 C   0  0  0  0  0  0  0  0  0  0  0  0
    0.8384   -3.9035    0.0000 H   0  0  0  0  0  0  0  0  0  0  0  0
    2.4141   -3.6257    0.0000 H   0  0  0  0  0  0  0  0  0  0  0  0
    2.7712   -1.6000    0.0000 C   0  0  0  0  0  0  0  0  0  0  0  0
    3.3185   -3.1035    0.0000 H   0  0  0  0  0  0  0  0  0  0  0  0
    4.3470   -1.3222    0.0000 H   0  0  0  0  0  0  0  0  0  0  0  0
    2.7712    0.0000    0.0000 C   0  0  0  0  0  0  0  0  0  0  0  0
    4.3470   -0.2778    0.0000 H   0  0  0  0  0  0  0  0  0  0  0  0
    3.3185    1.5035    0.0000 H   0  0  0  0  0  0  0  0  0  0  0  0
    1.3856    0.8000    0.0000 C   0  0  0  0  0  0  0  0  0  0  0  0
    2.4141    2.0257    0.0000 H   0  0  0  0  0  0  0  0  0  0  0  0
    0.8384    2.3035    0.0000 H   0  0  0  0  0  0  0  0  0  0  0  0
  1  2  1  0  0  0  0
  1  3  1  0  0  0  0
  3  4  1  0  0  0  0
  3  5  1  0  0  0  0
  3  6  1  0  0  0  0
  6  7  1  0  0  0  0
  6  8  1  0  0  0  0
  6  9  1  0  0  0  0
  9 10  1  0  0  0  0
  9 11  1  0  0  0  0
  9 12  1  0  0  0  0
 12 13  1  0  0  0  0
 12 14  1  0  0  0  0
 12 15  1  0  0  0  0
 15  1  1  0  0  0  0
 15 16  1  0  0  0  0
 15 17  1  0  0  0  0
 17 18  1  0  0  0  0
 17 19  1  0  0  0  0
 17 20  1  0  0  0  0
 20 21  1  0  0  0  0
 20 22  1  0  0  0  0
 20 23  1  0  0  0  0
 23 24  1  0  0  0  0
 23 25  1  0  0  0  0
 23 26  1  0  0  0  0
 26  1  1  0  0  0  0
 26 27  1  0  0  0  0
 26 28  1  0  0  0  0
M  END
> <ChemID>
100431

> <source_casrn>
493-01-6|493-02-7

> <CAS>
91-17-8

> <SMILES>
C1CCCC2CCCCC21

> <NAME>
CIS-BICYCLO[4.4.0]DECANE, TRANS-BICYCLO[4.4.0]DECANE

> <preferred_name>
Decalin

> <iupac>
decahydronaphthalene

> <MPID>
98976|98977

> <dsstox_substance_id>
DTXSID1024912

> <Canonical_QSARr>
C1CCCC2CCCCC21

> <InChI_Code_QSARr>
InChI=1S/C10H18/c1-2-6-10-8-4-3-7-9(10)5-1/h9-10H,1-8H2

> <InChI Key_QSARr>
NNBZCPXTIHJBJL-UHFFFAOYSA-N

> <OH>
2.0150000000000003E-11

> <OH Temperature>
25.0

> <OH Data Type>
EXP

> <OH Reference>
ATKINSON,R (1989)

> <LogOH>
-10.695724949522889

$$$$
100440
  -INDIGO-08031719142D

 28 28  0  0  0  0  0  0  0  0999 V2000
    0.0000    0.0000    0.0000 C   0  0  0  0  0  0  0  0  0  0  0  0
    0.5472    1.5035    0.0000 H   0  0  0  0  0  0  0  0  0  0  0  0
    1.5758   -0.2778    0.0000 C   0  0  0  0  0  0  0  0  0  0  0  0
    1.5758   -1.3222    0.0000 H   0  0  0  0  0  0  0  0  0  0  0  0
    2.9614   -1.0778    0.0000 C   0  0  0  0  0  0  0  0  0  0  0  0
    4.3470   -1.8778    0.0000 H   0  0  0  0  0  0  0  0  0  0  0  0
    4.3470   -0.2778    0.0000 H   0  0  0  0  0  0  0  0  0  0  0  0
    2.9614   -2.6778    0.0000 H   0  0  0  0  0  0  0  0  0  0  0  0
    2.3757    1.1078    0.0000 C   0  0  0  0  0  0  0  0  0  0  0  0
    3.1757    2.4934    0.0000 H   0  0  0  0  0  0  0  0  0  0  0  0
    1.5758    2.4934    0.0000 H   0  0  0  0  0  0  0  0  0  0  0  0
    3.9757    1.1078    0.0000 H   0  0  0  0  0  0  0  0  0  0  0  0
   -1.3856    0.8000    0.0000 C   0  0  0  0  0  0  0  0  0  0  0  0
   -0.3572    2.0257    0.0000 H   0  0  0  0  0  0  0  0  0  0  0  0
   -2.4142    2.0257    0.0000 H   0  0  0  0  0  0  0  0  0  0  0  0
   -2.7713    0.0000    0.0000 C   0  0  0  0  0  0  0  0  0  0  0  0
   -3.3185    1.5035    0.0000 H   0  0  0  0  0  0  0  0  0  0  0  0
   -4.3469   -0.2778    0.0000 H   0  0  0  0  0  0  0  0  0  0  0  0
   -2.7713   -1.6000    0.0000 C   0  0  0  0  0  0  0  0  0  0  0  0
   -4.1570   -2.4000    0.0000 C   0  0  0  0  0  0  0  0  0  0  0  0
   -5.5426   -3.2000    0.0000 H   0  0  0  0  0  0  0  0  0  0  0  0
   -4.1570   -4.0000    0.0000 H   0  0  0  0  0  0  0  0  0  0  0  0
   -5.5426   -1.6000    0.0000 H   0  0  0  0  0  0  0  0  0  0  0  0
   -1.3856   -2.4000    0.0000 C   0  0  0  0  0  0  0  0  0  0  0  0
   -1.3856   -4.0000    0.0000 H   0  0  0  0  0  0  0  0  0  0  0  0
    0.0000   -1.6000    0.0000 C   0  0  0  0  0  0  0  0  0  0  0  0
    0.5472   -3.1035    0.0000 H   0  0  0  0  0  0  0  0  0  0  0  0
    1.0284   -1.7813    0.0000 H   0  0  0  0  0  0  0  0  0  0  0  0
  1  2  1  0  0  0  0
  1  3  1  0  0  0  0
  3  4  1  0  0  0  0
  3  5  1  0  0  0  0
  5  6  1  0  0  0  0
  5  7  1  0  0  0  0
  5  8  1  0  0  0  0
  3  9  1  0  0  0  0
  9 10  1  0  0  0  0
  9 11  1  0  0  0  0
  9 12  1  0  0  0  0
  1 13  1  0  0  0  0
 13 14  1  0  0  0  0
 13 15  1  0  0  0  0
 13 16  1  0  0  0  0
 16 17  1  0  0  0  0
 16 18  1  0  0  0  0
 16 19  1  0  0  0  0
 19 20  1  0  0  0  0
 20 21  1  0  0  0  0
 20 22  1  0  0  0  0
 20 23  1  0  0  0  0
 19 24  2  0  0  0  0
 24 25  1  0  0  0  0
 24 26  1  0  0  0  0
 26  1  1  0  0  0  0
 26 27  1  0  0  0  0
 26 28  1  0  0  0  0
M  END
> <ChemID>
100440

> <source_casrn>
499-94-5

> <CAS>
499-94-5

> <SMILES>
CC(C)[C@@H]1CC=C(C)CC1

> <NAME>
CARVOMETHENE

> <preferred_name>
Menthene

> <iupac>
C10H18

> <MPID>
98984

> <dsstox_substance_id>
DTXSID70473388

> <Canonical_QSARr>
CC(C)C1CC=C(C)CC1

> <InChI_Code_QSARr>
InChI=1S/C10H18/c1-8(2)10-6-4-9(3)5-7-10/h4,8,10H,5-7H2,1-3H3

> <InChI Key_QSARr>
FAMJUFMHYAFYNU-UHFFFAOYSA-N

> <OH>
1.27E-10

> <OH Temperature>
25.0

> <OH Data Type>
EXP

> <OH Reference>
ATKINSON,R (1989)

> <LogOH>
-9.89619627904406

$$$$
100444
  -INDIGO-08031719142D

 14 13  0  0  0  0  0  0  0  0999 V2000
    1.6000    0.0000    0.0000 C   0  0  0  0  0  0  0  0  0  0  0  0
    3.2000    0.0000    0.0000 H   0  0  0  0  0  0  0  0  0  0  0  0
    2.4000   -1.3856    0.0000 H   0  0  0  0  0  0  0  0  0  0  0  0
    2.4000    1.3856    0.0000 H   0  0  0  0  0  0  0  0  0  0  0  0
    0.0000    0.0000    0.0000 C   0  0  0  0  0  0  0  0  0  0  0  0
   -1.6000    0.0000    0.0000 C   0  0  0  0  0  0  0  0  0  0  0  0
   -3.2000    0.0000    0.0000 H   0  0  0  0  0  0  0  0  0  0  0  0
   -2.4000   -1.3856    0.0000 H   0  0  0  0  0  0  0  0  0  0  0  0
   -2.4000    1.3856    0.0000 H   0  0  0  0  0  0  0  0  0  0  0  0
    0.0000    1.6000    0.0000 C   0  0  0  0  0  0  0  0  0  0  0  0
   -0.0000    3.2000    0.0000 H   0  0  0  0  0  0  0  0  0  0  0  0
    1.3856    2.4000    0.0000 H   0  0  0  0  0  0  0  0  0  0  0  0
   -1.3856    2.4000    0.0000 H   0  0  0  0  0  0  0  0  0  0  0  0
    0.0000   -1.6000    0.0000 Cl  0  0  0  0  0  0  0  0  0  0  0  0
  1  2  1  0  0  0  0
  1  3  1  0  0  0  0
  1  4  1  0  0  0  0
  1  5  1  0  0  0  0
  5  6  1  0  0  0  0
  6  7  1  0  0  0  0
  6  8  1  0  0  0  0
  6  9  1  0  0  0  0
  5 10  1  0  0  0  0
 10 11  1  0  0  0  0
 10 12  1  0  0  0  0
 10 13  1  0  0  0  0
  5 14  1  0  0  0  0
M  END
> <ChemID>
100444

> <source_casrn>
507-20-0

> <CAS>
507-20-0

> <SMILES>
CC(C)(C)Cl

> <NAME>
T-BUTYL CHLORIDE

> <preferred_name>
t-Butylchloride

> <iupac>
2-chloro-2-methylpropane

> <MPID>
98988

> <dsstox_substance_id>
DTXSID2023937

> <Canonical_QSARr>
CC(C)(C)Cl

> <InChI_Code_QSARr>
InChI=1S/C4H9Cl/c1-4(2,3)5/h1-3H3

> <InChI Key_QSARr>
NBRKLOOSMBRFMH-UHFFFAOYSA-N

> <OH>
4.099999999999999E-13

> <OH Temperature>
25.0

> <OH Data Type>
EXP

> <OH Reference>
DONAGHY,T ET AL. (1993)

> <LogOH>
-12.38721614328025

$$$$
100448
  -INDIGO-08031719142D

 17 16  0  0  0  0  0  0  0  0999 V2000
    0.8000   -1.3856    0.0000 O   0  0  0  0  0  0  0  0  0  0  0  0
    0.0001    0.0000    0.0000 P   0  0  0  0  0  0  0  0  0  0  0  0
    1.6001    0.0000    0.0000 O   0  0  0  0  0  0  0  0  0  0  0  0
    2.4000   -1.3856    0.0000 C   0  0  0  0  0  0  0  0  0  0  0  0
    4.0000   -1.3856    0.0000 H   0  0  0  0  0  0  0  0  0  0  0  0
    3.2001   -2.7713    0.0000 H   0  0  0  0  0  0  0  0  0  0  0  0
    1.6001   -2.7713    0.0000 H   0  0  0  0  0  0  0  0  0  0  0  0
    0.8000    1.3856    0.0000 O   0  0  0  0  0  0  0  0  0  0  0  0
    0.0001    2.7713    0.0000 C   0  0  0  0  0  0  0  0  0  0  0  0
   -0.8000    4.1569    0.0000 H   0  0  0  0  0  0  0  0  0  0  0  0
    0.8000    4.1569    0.0000 H   0  0  0  0  0  0  0  0  0  0  0  0
   -1.5999    2.7713    0.0000 H   0  0  0  0  0  0  0  0  0  0  0  0
   -1.5999    0.0000    0.0000 O   0  0  0  0  0  0  0  0  0  0  0  0
   -2.4000   -1.3856    0.0000 C   0  0  0  0  0  0  0  0  0  0  0  0
   -3.2001   -2.7713    0.0000 H   0  0  0  0  0  0  0  0  0  0  0  0
   -4.0000   -1.3856    0.0000 H   0  0  0  0  0  0  0  0  0  0  0  0
   -1.5999   -2.7713    0.0000 H   0  0  0  0  0  0  0  0  0  0  0  0
  1  2  2  0  0  0  0
  2  3  1  0  0  0  0
  3  4  1  0  0  0  0
  4  5  1  0  0  0  0
  4  6  1  0  0  0  0
  4  7  1  0  0  0  0
  2  8  1  0  0  0  0
  8  9  1  0  0  0  0
  9 10  1  0  0  0  0
  9 11  1  0  0  0  0
  9 12  1  0  0  0  0
  2 13  1  0  0  0  0
 13 14  1  0  0  0  0
 14 15  1  0  0  0  0
 14 16  1  0  0  0  0
 14 17  1  0  0  0  0
M  END
> <ChemID>
100448

> <source_casrn>
512-56-1

> <CAS>
512-56-1

> <SMILES>
COP(=O)(OC)OC

> <NAME>
TRIMETHYL PHOSPHATE

> <preferred_name>
Trimethyl phosphate

> <iupac>
trimethyl phosphate

> <MPID>
98992

> <dsstox_substance_id>
DTXSID1021403

> <Canonical_QSARr>
COP(=O)(OC)OC

> <InChI_Code_QSARr>
InChI=1S/C3H9O4P/c1-5-8(4,6-2)7-3/h1-3H3

> <InChI Key_QSARr>
WVLBCYQITXONBZ-UHFFFAOYSA-N

> <OH>
7.37E-12

> <OH Temperature>
25.0

> <OH Data Type>
EXP

> <OH Reference>
KWOK,ESC & ATKINSON,R (1994)

> <LogOH>
-11.132532512140946

$$$$
100453
  -INDIGO-08031719142D

 16 15  0  0  0  0  0  0  0  0999 V2000
    0.8000    1.3856    0.0000 C   0  0  0  0  0  0  0  0  0  0  0  0
    2.4000    1.3856    0.0000 H   0  0  0  0  0  0  0  0  0  0  0  0
   -0.0000    2.7713    0.0000 H   0  0  0  0  0  0  0  0  0  0  0  0
   -0.0000    0.0000    0.0000 C   0  0  0  0  0  0  0  0  0  0  0  0
    0.8000   -1.3856    0.0000 C   0  0  0  0  0  0  0  0  0  0  0  0
    1.6000   -2.7713    0.0000 H   0  0  0  0  0  0  0  0  0  0  0  0
    2.4000   -1.3856    0.0000 H   0  0  0  0  0  0  0  0  0  0  0  0
   -0.0000   -2.7713    0.0000 H   0  0  0  0  0  0  0  0  0  0  0  0
   -1.6000    0.0000    0.0000 C   0  0  0  0  0  0  0  0  0  0  0  0
   -2.4000    1.3856    0.0000 C   0  0  0  0  0  0  0  0  0  0  0  0
   -3.2000    2.7713    0.0000 H   0  0  0  0  0  0  0  0  0  0  0  0
   -4.0000    1.3856    0.0000 H   0  0  0  0  0  0  0  0  0  0  0  0
   -1.6000    2.7713    0.0000 H   0  0  0  0  0  0  0  0  0  0  0  0
   -2.4000   -1.3856    0.0000 C   0  0  0  0  0  0  0  0  0  0  0  0
   -4.0000   -1.3856    0.0000 H   0  0  0  0  0  0  0  0  0  0  0  0
   -1.6000   -2.7713    0.0000 H   0  0  0  0  0  0  0  0  0  0  0  0
  1  2  1  0  0  0  0
  1  3  1  0  0  0  0
  1  4  2  0  0  0  0
  4  5  1  0  0  0  0
  5  6  1  0  0  0  0
  5  7  1  0  0  0  0
  5  8  1  0  0  0  0
  4  9  1  0  0  0  0
  9 10  1  0  0  0  0
 10 11  1  0  0  0  0
 10 12  1  0  0  0  0
 10 13  1  0  0  0  0
  9 14  2  0  0  0  0
 14 15  1  0  0  0  0
 14 16  1  0  0  0  0
M  END
> <ChemID>
100453

> <source_casrn>
513-81-5

> <CAS>
513-81-5

> <SMILES>
CC(=C)C(C)=C

> <NAME>
2,3-DIMETHYL-1,3-BUTADIENE

> <preferred_name>
2,3-Dimethyl-1,3-butadiene

> <iupac>
2,3-dimethylbuta-1,3-diene

> <MPID>
98996

> <dsstox_substance_id>
DTXSID2022046

> <Canonical_QSARr>
CC(=C)C(C)=C

> <InChI_Code_QSARr>
InChI=1S/C6H10/c1-5(2)6(3)4/h1,3H2,2,4H3

> <InChI Key_QSARr>
SDJHPPZKZZWAKF-UHFFFAOYSA-N

> <OH>
1.22E-10

> <OH Temperature>
25.0

> <OH Data Type>
EXP

> <OH Reference>
ATKINSON,R (1989)

> <LogOH>
-9.913640169325255

$$$$
100457
  -INDIGO-08031719142D

 16 15  0  0  0  0  0  0  0  0999 V2000
    0.0001    0.0000    0.0000 C   0  0  0  0  0  0  0  0  0  0  0  0
    1.6001    0.0000    0.0000 H   0  0  0  0  0  0  0  0  0  0  0  0
   -0.8000   -1.3856    0.0000 C   0  0  0  0  0  0  0  0  0  0  0  0
   -1.6001   -2.7713    0.0000 H   0  0  0  0  0  0  0  0  0  0  0  0
    0.0001   -2.7713    0.0000 H   0  0  0  0  0  0  0  0  0  0  0  0
   -2.4000   -1.3856    0.0000 H   0  0  0  0  0  0  0  0  0  0  0  0
    0.8000    1.3856    0.0000 O   0  0  0  0  0  0  0  0  0  0  0  0
    2.4000    1.3856    0.0000 C   0  0  0  0  0  0  0  0  0  0  0  0
    4.0000    1.3856    0.0000 H   0  0  0  0  0  0  0  0  0  0  0  0
    3.2001    2.7713    0.0000 H   0  0  0  0  0  0  0  0  0  0  0  0
    3.2001    0.0000    0.0000 H   0  0  0  0  0  0  0  0  0  0  0  0
   -0.8000    1.3856    0.0000 O   0  0  0  0  0  0  0  0  0  0  0  0
   -2.4000    1.3856    0.0000 C   0  0  0  0  0  0  0  0  0  0  0  0
   -3.2001    2.7713    0.0000 H   0  0  0  0  0  0  0  0  0  0  0  0
   -4.0000    1.3856    0.0000 H   0  0  0  0  0  0  0  0  0  0  0  0
   -1.5999    2.7713    0.0000 H   0  0  0  0  0  0  0  0  0  0  0  0
  1  2  1  0  0  0  0
  1  3  1  0  0  0  0
  3  4  1  0  0  0  0
  3  5  1  0  0  0  0
  3  6  1  0  0  0  0
  1  7  1  0  0  0  0
  7  8  1  0  0  0  0
  8  9  1  0  0  0  0
  8 10  1  0  0  0  0
  8 11  1  0  0  0  0
  1 12  1  0  0  0  0
 12 13  1  0  0  0  0
 13 14  1  0  0  0  0
 13 15  1  0  0  0  0
 13 16  1  0  0  0  0
M  END
> <ChemID>
100457

> <source_casrn>
534-15-6

> <CAS>
534-15-6

> <SMILES>
CC(OC)OC

> <NAME>
1,1-DIMETHOXYETHANE

> <preferred_name>
1,1-Dimethoxyethane

> <iupac>
1,1-dimethoxyethane

> <MPID>
99000

> <dsstox_substance_id>
DTXSID7027178

> <Canonical_QSARr>
CC(OC)OC

> <InChI_Code_QSARr>
InChI=1S/C4H10O2/c1-4(5-2)6-3/h4H,1-3H3

> <InChI Key_QSARr>
SPEUIVXLLWOEMJ-UHFFFAOYSA-N

> <OH>
8.89E-12

> <OH Temperature>
25.0

> <OH Data Type>
EXP

> <OH Reference>
ATKINSON,R (1989)

> <LogOH>
-11.05109823902977

$$$$
100461
  -INDIGO-08031719142D

 20 19  0  0  0  0  0  0  0  0999 V2000
   -3.5086    0.9814    0.0000 O   0  0  0  0  0  0  0  0  0  0  0  0
   -2.9614   -0.5222    0.0000 C   0  0  0  0  0  0  0  0  0  0  0  0
   -1.3856   -0.8000    0.0000 O   0  0  0  0  0  0  0  0  0  0  0  0
    0.0000   -0.0000    0.0000 C   0  0  0  0  0  0  0  0  0  0  0  0
   -0.8000    1.3856    0.0000 C   0  0  0  0  0  0  0  0  0  0  0  0
   -1.5999    2.7713    0.0000 H   0  0  0  0  0  0  0  0  0  0  0  0
    0.0000    2.7713    0.0000 H   0  0  0  0  0  0  0  0  0  0  0  0
   -2.4000    1.3856    0.0000 H   0  0  0  0  0  0  0  0  0  0  0  0
    1.3857    0.8000    0.0000 C   0  0  0  0  0  0  0  0  0  0  0  0
    2.7713    1.6000    0.0000 H   0  0  0  0  0  0  0  0  0  0  0  0
    2.7713   -0.0000    0.0000 H   0  0  0  0  0  0  0  0  0  0  0  0
    1.3857    2.4000    0.0000 H   0  0  0  0  0  0  0  0  0  0  0  0
    0.8000   -1.3856    0.0000 C   0  0  0  0  0  0  0  0  0  0  0  0
    1.6001   -2.7713    0.0000 H   0  0  0  0  0  0  0  0  0  0  0  0
    0.0000   -2.7713    0.0000 H   0  0  0  0  0  0  0  0  0  0  0  0
    2.4000   -1.3856    0.0000 H   0  0  0  0  0  0  0  0  0  0  0  0
   -3.9899   -1.7479    0.0000 C   0  0  0  0  0  0  0  0  0  0  0  0
   -5.0182   -2.9735    0.0000 H   0  0  0  0  0  0  0  0  0  0  0  0
   -5.5655   -1.4700    0.0000 H   0  0  0  0  0  0  0  0  0  0  0  0
   -3.4426   -3.2513    0.0000 H   0  0  0  0  0  0  0  0  0  0  0  0
  1  2  2  0  0  0  0
  2  3  1  0  0  0  0
  3  4  1  0  0  0  0
  4  5  1  0  0  0  0
  5  6  1  0  0  0  0
  5  7  1  0  0  0  0
  5  8  1  0  0  0  0
  4  9  1  0  0  0  0
  9 10  1  0  0  0  0
  9 11  1  0  0  0  0
  9 12  1  0  0  0  0
  4 13  1  0  0  0  0
 13 14  1  0  0  0  0
 13 15  1  0  0  0  0
 13 16  1  0  0  0  0
  2 17  1  0  0  0  0
 17 18  1  0  0  0  0
 17 19  1  0  0  0  0
 17 20  1  0  0  0  0
M  END
> <ChemID>
100461

> <source_casrn>
540-88-5

> <CAS>
540-88-5

> <SMILES>
CC(=O)OC(C)(C)C

> <NAME>
T-BUTYL ACETATE

> <preferred_name>
tert-Butyl acetate

> <iupac>
tert-butyl acetate

> <MPID>
99004

> <dsstox_substance_id>
DTXSID1022055

> <Canonical_QSARr>
CC(=O)OC(C)(C)C

> <InChI_Code_QSARr>
InChI=1S/C6H12O2/c1-5(7)8-6(2,3)4/h1-4H3

> <InChI Key_QSARr>
WMOVHXAZOJBABW-UHFFFAOYSA-N

> <OH>
4.499999999999999E-13

> <OH Temperature>
25.0

> <OH Data Type>
EXP

> <OH Reference>
KWOK,ESC & ATKINSON,R (1994)

> <LogOH>
-12.346787486224647

$$$$
100465
  -INDIGO-08031719142D

 17 16  0  0  0  0  0  0  0  0999 V2000
    2.4001    1.3856    0.0000 O   0  0  0  0  0  0  0  0  0  0  0  0
    4.0001    1.3856    0.0000 N   0  0  0  0  0  0  0  0  0  0  0  0
    4.8000    2.7713    0.0000 O   0  0  0  0  0  0  0  0  0  0  0  0
    4.8000    0.0000    0.0000 O   0  0  0  0  0  0  0  0  0  0  0  0
    1.6000    0.0000    0.0000 C   0  0  0  0  0  0  0  0  0  0  0  0
    1.8089   -1.5863    0.0000 H   0  0  0  0  0  0  0  0  0  0  0  0
    2.8693   -0.9740    0.0000 H   0  0  0  0  0  0  0  0  0  0  0  0
    0.0000    0.0000    0.0000 C   0  0  0  0  0  0  0  0  0  0  0  0
    0.0000   -1.6000    0.0000 H   0  0  0  0  0  0  0  0  0  0  0  0
   -1.6000    0.0000    0.0000 C   0  0  0  0  0  0  0  0  0  0  0  0
   -3.2000    0.0000    0.0000 H   0  0  0  0  0  0  0  0  0  0  0  0
   -2.4001   -1.3856    0.0000 H   0  0  0  0  0  0  0  0  0  0  0  0
   -2.4001    1.3856    0.0000 H   0  0  0  0  0  0  0  0  0  0  0  0
    0.0000    1.6000    0.0000 C   0  0  0  0  0  0  0  0  0  0  0  0
    0.0000    3.2000    0.0000 H   0  0  0  0  0  0  0  0  0  0  0  0
    1.3856    2.4000    0.0000 H   0  0  0  0  0  0  0  0  0  0  0  0
   -1.3856    2.4000    0.0000 H   0  0  0  0  0  0  0  0  0  0  0  0
  1  2  1  0  0  0  0
  2  3  1  0  0  0  0
  2  4  2  0  0  0  0
  1  5  1  0  0  0  0
  5  6  1  0  0  0  0
  5  7  1  0  0  0  0
  5  8  1  0  0  0  0
  8  9  1  0  0  0  0
  8 10  1  0  0  0  0
 10 11  1  0  0  0  0
 10 12  1  0  0  0  0
 10 13  1  0  0  0  0
  8 14  1  0  0  0  0
 14 15  1  0  0  0  0
 14 16  1  0  0  0  0
 14 17  1  0  0  0  0
M  CHG  2   2   1   3  -1
M  END
> <ChemID>
100465

> <source_casrn>
543-29-3

> <CAS>
543-29-3

> <SMILES>
CC(C)CO[N+]([O-])=O

> <NAME>
ISOBUTYL NITRATE

> <preferred_name>
Isobutyl nitrate

> <iupac>
2-methylpropyl nitrate

> <MPID>
99008

> <dsstox_substance_id>
DTXSID70202655

> <Canonical_QSARr>
CC(C)CO[N+]([O-])=O

> <InChI_Code_QSARr>
InChI=1S/C4H9NO3/c1-4(2)3-8-5(6)7/h4H,3H2,1-2H3

> <InChI Key_QSARr>
LNNXFUZKZLXPOF-UHFFFAOYSA-N

> <OH>
9.2E-13

> <OH Temperature>
22.0

> <OH Data Type>
EXP

> <OH Reference>
NIELSEN,OJ ET AL. (1992)

> <LogOH>
-12.036212172654444

$$$$
100470
  -INDIGO-08031719142D

 15 15  0  0  0  0  0  0  0  0999 V2000
    0.0001    0.0000    0.0000 C   0  0  0  0  0  0  0  0  0  0  0  0
    0.9014    1.3220    0.0000 H   0  0  0  0  0  0  0  0  0  0  0  0
   -1.0882    1.1729    0.0000 H   0  0  0  0  0  0  0  0  0  0  0  0
    1.4894   -0.5846    0.0000 C   0  0  0  0  0  0  0  0  0  0  0  0
    2.6623    0.5037    0.0000 H   0  0  0  0  0  0  0  0  0  0  0  0
    1.9610   -2.1135    0.0000 C   0  0  0  0  0  0  0  0  0  0  0  0
    3.5431   -2.3519    0.0000 H   0  0  0  0  0  0  0  0  0  0  0  0
    1.0597   -3.4354    0.0000 C   0  0  0  0  0  0  0  0  0  0  0  0
    1.8597   -4.8211    0.0000 H   0  0  0  0  0  0  0  0  0  0  0  0
   -0.5359   -3.5550    0.0000 C   0  0  0  0  0  0  0  0  0  0  0  0
   -1.1204   -5.0444    0.0000 H   0  0  0  0  0  0  0  0  0  0  0  0
   -1.6242   -2.3822    0.0000 C   0  0  0  0  0  0  0  0  0  0  0  0
   -3.1530   -2.8537    0.0000 H   0  0  0  0  0  0  0  0  0  0  0  0
   -1.3857   -0.8000    0.0000 C   0  0  0  0  0  0  0  0  0  0  0  0
   -2.7076    0.1014    0.0000 H   0  0  0  0  0  0  0  0  0  0  0  0
  1  2  1  0  0  0  0
  1  3  1  0  0  0  0
  1  4  1  0  0  0  0
  4  5  1  0  0  0  0
  4  6  2  0  0  0  0
  6  7  1  0  0  0  0
  6  8  1  0  0  0  0
  8  9  1  0  0  0  0
  8 10  2  0  0  0  0
 10 11  1  0  0  0  0
 10 12  1  0  0  0  0
 12 13  1  0  0  0  0
 12 14  2  0  0  0  0
 14  1  1  0  0  0  0
 14 15  1  0  0  0  0
M  END
> <ChemID>
100470

> <source_casrn>
544-25-2

> <CAS>
544-25-2

> <SMILES>
C1C=CC=CC=C1

> <NAME>
CYCLOHEPTATRIENE

> <preferred_name>
1,3,5-Cycloheptatriene

> <iupac>
cyclohepta-1,3,5-triene

> <MPID>
99012

> <dsstox_substance_id>
DTXSID5073909

> <Canonical_QSARr>
C1C=CC=CC=C1

> <InChI_Code_QSARr>
InChI=1S/C7H8/c1-2-4-6-7-5-3-1/h1-6H,7H2

> <InChI Key_QSARr>
CHVJITGCYZJHLR-UHFFFAOYSA-N

> <OH>
9.689999999999998E-11

> <OH Temperature>
25.0

> <OH Data Type>
EXP

> <OH Reference>
ATKINSON,R (1989)

> <LogOH>
-10.013676222949222

$$$$
100474
  -INDIGO-08031719142D

 15 15  0  0  0  0  0  0  0  0999 V2000
    0.0000   -0.0000    0.0000 C   0  0  0  0  0  0  0  0  0  0  0  0
   -0.8001    1.3856    0.0000 C   0  0  0  0  0  0  0  0  0  0  0  0
    0.0000    2.7713    0.0000 O   0  0  0  0  0  0  0  0  0  0  0  0
   -2.4001    1.3856    0.0000 C   0  0  0  0  0  0  0  0  0  0  0  0
   -3.2000    2.7713    0.0000 H   0  0  0  0  0  0  0  0  0  0  0  0
   -3.2000   -0.0000    0.0000 C   0  0  0  0  0  0  0  0  0  0  0  0
   -4.8000   -0.0000    0.0000 H   0  0  0  0  0  0  0  0  0  0  0  0
   -2.4001   -1.3856    0.0000 C   0  0  0  0  0  0  0  0  0  0  0  0
   -3.2000   -2.7713    0.0000 O   0  0  0  0  0  0  0  0  0  0  0  0
   -0.8001   -1.3856    0.0000 C   0  0  0  0  0  0  0  0  0  0  0  0
    0.0000   -2.7713    0.0000 H   0  0  0  0  0  0  0  0  0  0  0  0
    1.6000   -0.0000    0.0000 C   0  0  0  0  0  0  0  0  0  0  0  0
    3.2000   -0.0000    0.0000 H   0  0  0  0  0  0  0  0  0  0  0  0
    2.4001   -1.3856    0.0000 H   0  0  0  0  0  0  0  0  0  0  0  0
    2.4001    1.3856    0.0000 H   0  0  0  0  0  0  0  0  0  0  0  0
  1  2  1  0  0  0  0
  2  3  2  0  0  0  0
  2  4  1  0  0  0  0
  4  5  1  0  0  0  0
  4  6  2  0  0  0  0
  6  7  1  0  0  0  0
  6  8  1  0  0  0  0
  8  9  2  0  0  0  0
  8 10  1  0  0  0  0
 10  1  2  0  0  0  0
 10 11  1  0  0  0  0
  1 12  1  0  0  0  0
 12 13  1  0  0  0  0
 12 14  1  0  0  0  0
 12 15  1  0  0  0  0
M  END
> <ChemID>
100474

> <source_casrn>
553-97-9

> <CAS>
553-97-9

> <SMILES>
CC1=CC(=O)C=CC1=O

> <NAME>
2-METHYL-1,4-BENZOQUINONE

> <preferred_name>
2-Methyl-p-benzoquinone

> <iupac>
2-methylcyclohexa-2,5-diene-1,4-dione

> <MPID>
99016

> <dsstox_substance_id>
DTXSID8060290

> <Canonical_QSARr>
CC1=CC(=O)C=CC1=O

> <InChI_Code_QSARr>
InChI=1S/C7H6O2/c1-5-4-6(8)2-3-7(5)9/h2-4H,1H3

> <InChI Key_QSARr>
VTWDKFNVVLAELH-UHFFFAOYSA-N

> <OH>
2.35E-11

> <OH Temperature>
27.0

> <OH Data Type>
EXP

> <OH Reference>
OLARIU,RI ET AL. (2000)

> <LogOH>
-10.628932137728247

$$$$
100479
  -INDIGO-08031719142D

 40 40  0  0  0  0  0  0  0  0999 V2000
   -0.8001    1.3857    0.0000 O   0  0  0  0  0  0  0  0  0  0  0  0
   -2.3454    1.7997    0.0000 Si  0  0  0  0  0  0  0  0  0  0  0  0
   -1.5455    3.1855    0.0000 C   0  0  0  0  0  0  0  0  0  0  0  0
   -0.7455    4.5710    0.0000 H   0  0  0  0  0  0  0  0  0  0  0  0
   -2.3454    4.5710    0.0000 H   0  0  0  0  0  0  0  0  0  0  0  0
    0.0301    3.4632    0.0000 H   0  0  0  0  0  0  0  0  0  0  0  0
   -3.4769    2.9312    0.0000 C   0  0  0  0  0  0  0  0  0  0  0  0
   -4.6082    4.0625    0.0000 H   0  0  0  0  0  0  0  0  0  0  0  0
   -5.0223    2.5170    0.0000 H   0  0  0  0  0  0  0  0  0  0  0  0
   -3.3373    4.5251    0.0000 H   0  0  0  0  0  0  0  0  0  0  0  0
   -3.7312    0.9997    0.0000 O   0  0  0  0  0  0  0  0  0  0  0  0
   -4.1452   -0.5457    0.0000 Si  0  0  0  0  0  0  0  0  0  0  0  0
   -5.5309    0.2542    0.0000 C   0  0  0  0  0  0  0  0  0  0  0  0
   -6.9165    1.0542    0.0000 H   0  0  0  0  0  0  0  0  0  0  0  0
   -6.9165   -0.5457    0.0000 H   0  0  0  0  0  0  0  0  0  0  0  0
   -5.8087    1.8299    0.0000 H   0  0  0  0  0  0  0  0  0  0  0  0
   -5.2767   -1.6771    0.0000 C   0  0  0  0  0  0  0  0  0  0  0  0
   -6.4080   -2.8085    0.0000 H   0  0  0  0  0  0  0  0  0  0  0  0
   -4.8625   -3.2225    0.0000 H   0  0  0  0  0  0  0  0  0  0  0  0
   -6.8705   -1.5376    0.0000 H   0  0  0  0  0  0  0  0  0  0  0  0
   -3.3452   -1.9314    0.0000 O   0  0  0  0  0  0  0  0  0  0  0  0
   -1.7998   -2.3455    0.0000 Si  0  0  0  0  0  0  0  0  0  0  0  0
   -2.5997   -3.7312    0.0000 C   0  0  0  0  0  0  0  0  0  0  0  0
   -3.3997   -5.1168    0.0000 H   0  0  0  0  0  0  0  0  0  0  0  0
   -1.7998   -5.1168    0.0000 H   0  0  0  0  0  0  0  0  0  0  0  0
   -4.1754   -4.0090    0.0000 H   0  0  0  0  0  0  0  0  0  0  0  0
   -0.6683   -3.4768    0.0000 C   0  0  0  0  0  0  0  0  0  0  0  0
    0.4630   -4.6082    0.0000 H   0  0  0  0  0  0  0  0  0  0  0  0
    0.8770   -3.0627    0.0000 H   0  0  0  0  0  0  0  0  0  0  0  0
   -0.8079   -5.0708    0.0000 H   0  0  0  0  0  0  0  0  0  0  0  0
   -0.4141   -1.5454    0.0000 O   0  0  0  0  0  0  0  0  0  0  0  0
   -0.0000   -0.0001    0.0000 Si  0  0  0  0  0  0  0  0  0  0  0  0
    1.3857   -0.7999    0.0000 C   0  0  0  0  0  0  0  0  0  0  0  0
    2.7713   -1.6000    0.0000 H   0  0  0  0  0  0  0  0  0  0  0  0
    2.7713   -0.0001    0.0000 H   0  0  0  0  0  0  0  0  0  0  0  0
    1.6635   -2.3756    0.0000 H   0  0  0  0  0  0  0  0  0  0  0  0
    1.1313    1.1314    0.0000 C   0  0  0  0  0  0  0  0  0  0  0  0
    2.2628    2.2627    0.0000 H   0  0  0  0  0  0  0  0  0  0  0  0
    0.7172    2.6768    0.0000 H   0  0  0  0  0  0  0  0  0  0  0  0
    2.7253    0.9919    0.0000 H   0  0  0  0  0  0  0  0  0  0  0  0
  1  2  1  0  0  0  0
  2  3  1  0  0  0  0
  3  4  1  0  0  0  0
  3  5  1  0  0  0  0
  3  6  1  0  0  0  0
  2  7  1  0  0  0  0
  7  8  1  0  0  0  0
  7  9  1  0  0  0  0
  7 10  1  0  0  0  0
  2 11  1  0  0  0  0
 11 12  1  0  0  0  0
 12 13  1  0  0  0  0
 13 14  1  0  0  0  0
 13 15  1  0  0  0  0
 13 16  1  0  0  0  0
 12 17  1  0  0  0  0
 17 18  1  0  0  0  0
 17 19  1  0  0  0  0
 17 20  1  0  0  0  0
 12 21  1  0  0  0  0
 21 22  1  0  0  0  0
 22 23  1  0  0  0  0
 23 24  1  0  0  0  0
 23 25  1  0  0  0  0
 23 26  1  0  0  0  0
 22 27  1  0  0  0  0
 27 28  1  0  0  0  0
 27 29  1  0  0  0  0
 27 30  1  0  0  0  0
 22 31  1  0  0  0  0
 31 32  1  0  0  0  0
 32  1  1  0  0  0  0
 32 33  1  0  0  0  0
 33 34  1  0  0  0  0
 33 35  1  0  0  0  0
 33 36  1  0  0  0  0
 32 37  1  0  0  0  0
 37 38  1  0  0  0  0
 37 39  1  0  0  0  0
 37 40  1  0  0  0  0
M  END
> <ChemID>
100479

> <source_casrn>
556-67-2

> <CAS>
556-67-2

> <SMILES>
C[Si]1(C)O[Si](C)(C)O[Si](C)(C)O[Si](C)(C)O1

> <NAME>
OCTAMETHYLTETRASILOXANE

> <preferred_name>
Octamethylcyclotetrasiloxane

> <iupac>
2,2,4,4,6,6,8,8-octamethyl-1,3,5,7,2,4,6,8-tetroxatetrasilocane

> <MPID>
99019

> <dsstox_substance_id>
DTXSID7027205

> <Canonical_QSARr>
C[Si]1(C)O[Si](C)(C)O[Si](C)(C)O[Si](C)(C)O1

> <InChI_Code_QSARr>
InChI=1S/C8H24O4Si4/c1-13(2)9-14(3,4)11-16(7,8)12-15(5,6)10-13/h1-8H3

> <InChI Key_QSARr>
HMMGMWAXVFQUOA-UHFFFAOYSA-N

> <OH>
1.01E-12

> <OH Temperature>
24.0

> <OH Data Type>
EXP

> <OH Reference>
ATKINSON,R (1991)

> <LogOH>
-11.995678626217364

$$$$
100483
  -INDIGO-08031719142D

 15 14  0  0  0  0  0  0  0  0999 V2000
    0.0000    0.0000    0.0000 C   0  0  0  0  0  0  0  0  0  0  0  0
    0.8000   -1.3856    0.0000 H   0  0  0  0  0  0  0  0  0  0  0  0
   -0.8000    1.3857    0.0000 C   0  0  0  0  0  0  0  0  0  0  0  0
    0.0000    2.7713    0.0000 H   0  0  0  0  0  0  0  0  0  0  0  0
   -2.3757    1.6635    0.0000 C   0  0  0  0  0  0  0  0  0  0  0  0
   -2.9229    3.1670    0.0000 H   0  0  0  0  0  0  0  0  0  0  0  0
   -3.4042    0.4378    0.0000 H   0  0  0  0  0  0  0  0  0  0  0  0
    1.3856    0.8000    0.0000 C   0  0  0  0  0  0  0  0  0  0  0  0
    2.7713    1.6000    0.0000 H   0  0  0  0  0  0  0  0  0  0  0  0
    2.7713    0.0000    0.0000 H   0  0  0  0  0  0  0  0  0  0  0  0
    1.3856    2.4000    0.0000 H   0  0  0  0  0  0  0  0  0  0  0  0
   -1.2256   -1.0285    0.0000 C   0  0  0  0  0  0  0  0  0  0  0  0
   -2.4514   -2.0569    0.0000 H   0  0  0  0  0  0  0  0  0  0  0  0
   -0.9478   -2.6042    0.0000 H   0  0  0  0  0  0  0  0  0  0  0  0
   -2.7292   -0.4812    0.0000 H   0  0  0  0  0  0  0  0  0  0  0  0
  1  2  1  0  0  0  0
  1  3  1  0  0  0  0
  3  4  1  0  0  0  0
  3  5  2  0  0  0  0
  5  6  1  0  0  0  0
  5  7  1  0  0  0  0
  1  8  1  0  0  0  0
  8  9  1  0  0  0  0
  8 10  1  0  0  0  0
  8 11  1  0  0  0  0
  1 12  1  0  0  0  0
 12 13  1  0  0  0  0
 12 14  1  0  0  0  0
 12 15  1  0  0  0  0
M  END
> <ChemID>
100483

> <source_casrn>
563-45-1

> <CAS>
563-45-1

> <SMILES>
CC(C)C=C

> <NAME>
3-METHYL-1-BUTENE

> <preferred_name>
3-Methyl-1-butene

> <iupac>
3-Methylbut-1-ene

> <MPID>
99022

> <dsstox_substance_id>
DTXSID7060336

> <Canonical_QSARr>
CC(C)C=C

> <InChI_Code_QSARr>
InChI=1S/C5H10/c1-4-5(2)3/h4-5H,1H2,2-3H3

> <InChI Key_QSARr>
YHQXBTXEYZIYOV-UHFFFAOYSA-N

> <OH>
3.18E-11

> <OH Temperature>
25.0

> <OH Data Type>
EXP

> <OH Reference>
ATKINSON,R (1989)

> <LogOH>
-10.497572880015559

$$$$
100487
  -INDIGO-08031719142D

 26 25  0  0  0  0  0  0  0  0999 V2000
    0.0001    0.0000    0.0000 C   0  0  0  0  0  0  0  0  0  0  0  0
    0.0001   -1.6000    0.0000 H   0  0  0  0  0  0  0  0  0  0  0  0
   -1.6000   -0.0000    0.0000 C   0  0  0  0  0  0  0  0  0  0  0  0
   -1.6000    1.6000    0.0000 H   0  0  0  0  0  0  0  0  0  0  0  0
   -3.1756    0.2779    0.0000 C   0  0  0  0  0  0  0  0  0  0  0  0
   -4.7514    0.5557    0.0000 H   0  0  0  0  0  0  0  0  0  0  0  0
   -4.2041   -0.9478    0.0000 H   0  0  0  0  0  0  0  0  0  0  0  0
   -3.7229    1.7813    0.0000 H   0  0  0  0  0  0  0  0  0  0  0  0
   -1.6000   -1.6000    0.0000 C   0  0  0  0  0  0  0  0  0  0  0  0
   -1.6000   -3.2000    0.0000 H   0  0  0  0  0  0  0  0  0  0  0  0
   -2.9857   -2.4000    0.0000 H   0  0  0  0  0  0  0  0  0  0  0  0
   -2.9857   -0.8000    0.0000 H   0  0  0  0  0  0  0  0  0  0  0  0
    1.6000    0.0000    0.0000 C   0  0  0  0  0  0  0  0  0  0  0  0
    1.3222    1.5757    0.0000 H   0  0  0  0  0  0  0  0  0  0  0  0
    3.1756    0.2779    0.0000 C   0  0  0  0  0  0  0  0  0  0  0  0
    4.7514    0.5557    0.0000 H   0  0  0  0  0  0  0  0  0  0  0  0
    4.2041   -0.9478    0.0000 H   0  0  0  0  0  0  0  0  0  0  0  0
    3.7229    1.7813    0.0000 H   0  0  0  0  0  0  0  0  0  0  0  0
    1.8779   -1.5757    0.0000 C   0  0  0  0  0  0  0  0  0  0  0  0
    2.1557   -3.1514    0.0000 H   0  0  0  0  0  0  0  0  0  0  0  0
    3.3814   -2.1229    0.0000 H   0  0  0  0  0  0  0  0  0  0  0  0
    0.6522   -2.6042    0.0000 H   0  0  0  0  0  0  0  0  0  0  0  0
    0.0001    1.6000    0.0000 C   0  0  0  0  0  0  0  0  0  0  0  0
   -0.0001    3.2000    0.0000 H   0  0  0  0  0  0  0  0  0  0  0  0
    1.2256    2.6285    0.0000 H   0  0  0  0  0  0  0  0  0  0  0  0
   -1.2256    2.6285    0.0000 H   0  0  0  0  0  0  0  0  0  0  0  0
  1  2  1  0  0  0  0
  1  3  1  0  0  0  0
  3  4  1  0  0  0  0
  3  5  1  0  0  0  0
  5  6  1  0  0  0  0
  5  7  1  0  0  0  0
  5  8  1  0  0  0  0
  3  9  1  0  0  0  0
  9 10  1  0  0  0  0
  9 11  1  0  0  0  0
  9 12  1  0  0  0  0
  1 13  1  0  0  0  0
 13 14  1  0  0  0  0
 13 15  1  0  0  0  0
 15 16  1  0  0  0  0
 15 17  1  0  0  0  0
 15 18  1  0  0  0  0
 13 19  1  0  0  0  0
 19 20  1  0  0  0  0
 19 21  1  0  0  0  0
 19 22  1  0  0  0  0
  1 23  1  0  0  0  0
 23 24  1  0  0  0  0
 23 25  1  0  0  0  0
 23 26  1  0  0  0  0
M  END
> <ChemID>
100487

> <source_casrn>
565-75-3

> <CAS>
565-75-3

> <SMILES>
CC(C(C)C)C(C)C

> <NAME>
2,3,4-TRIMETHYLPENTANE

> <preferred_name>
2,3,4-Trimethylpentane

> <iupac>
2,3,4-Trimethylpentane

> <MPID>
99026

> <dsstox_substance_id>
DTXSID6060343

> <Canonical_QSARr>
CC(C(C)C)C(C)C

> <InChI_Code_QSARr>
InChI=1S/C8H18/c1-6(2)8(5)7(3)4/h6-8H,1-5H3

> <InChI Key_QSARr>
RLPGDEORIPLBNF-UHFFFAOYSA-N

> <OH>
6.990000000000002E-12

> <OH Temperature>
25.0

> <OH Data Type>
EXP

> <OH Reference>
KWOK,ESC & ATKINSON,R (1994)

> <LogOH>
-11.155522824254305

$$$$
100491
  -INDIGO-08031719142D

 24 25  0  0  0  0  0  0  0  0999 V2000
   -2.7713    1.6000    0.0000 C   0  0  0  0  0  0  0  0  0  0  0  0
   -1.3856    2.4000    0.0000 C   0  0  0  0  0  0  0  0  0  0  0  0
   -1.3856    4.0000    0.0000 H   0  0  0  0  0  0  0  0  0  0  0  0
    0.0000    1.6000    0.0000 C   0  0  0  0  0  0  0  0  0  0  0  0
    1.3857    2.4000    0.0000 C   0  0  0  0  0  0  0  0  0  0  0  0
    2.7713    3.2000    0.0000 H   0  0  0  0  0  0  0  0  0  0  0  0
    2.7713    1.6000    0.0000 H   0  0  0  0  0  0  0  0  0  0  0  0
    1.3857    4.0000    0.0000 H   0  0  0  0  0  0  0  0  0  0  0  0
    0.0000    0.0000    0.0000 C   0  0  0  0  0  0  0  0  0  0  0  0
    1.3857   -0.8000    0.0000 C   0  0  0  0  0  0  0  0  0  0  0  0
    2.7713   -1.6000    0.0000 H   0  0  0  0  0  0  0  0  0  0  0  0
    1.3857   -2.4000    0.0000 H   0  0  0  0  0  0  0  0  0  0  0  0
    2.7713    0.0000    0.0000 H   0  0  0  0  0  0  0  0  0  0  0  0
   -1.3856   -0.8000    0.0000 C   0  0  0  0  0  0  0  0  0  0  0  0
   -1.3856   -2.4000    0.0000 H   0  0  0  0  0  0  0  0  0  0  0  0
   -2.7713    0.0000    0.0000 C   0  0  0  0  0  0  0  0  0  0  0  0
   -4.1570   -0.8000    0.0000 C   0  0  0  0  0  0  0  0  0  0  0  0
   -4.1570   -2.4000    0.0000 H   0  0  0  0  0  0  0  0  0  0  0  0
   -5.5426    0.0000    0.0000 C   0  0  0  0  0  0  0  0  0  0  0  0
   -6.9282   -0.8000    0.0000 H   0  0  0  0  0  0  0  0  0  0  0  0
   -5.5426    1.6000    0.0000 C   0  0  0  0  0  0  0  0  0  0  0  0
   -6.9282    2.4000    0.0000 H   0  0  0  0  0  0  0  0  0  0  0  0
   -4.1570    2.4000    0.0000 C   0  0  0  0  0  0  0  0  0  0  0  0
   -4.1570    4.0000    0.0000 H   0  0  0  0  0  0  0  0  0  0  0  0
  1  2  1  0  0  0  0
  2  3  1  0  0  0  0
  2  4  2  0  0  0  0
  4  5  1  0  0  0  0
  5  6  1  0  0  0  0
  5  7  1  0  0  0  0
  5  8  1  0  0  0  0
  4  9  1  0  0  0  0
  9 10  1  0  0  0  0
 10 11  1  0  0  0  0
 10 12  1  0  0  0  0
 10 13  1  0  0  0  0
  9 14  2  0  0  0  0
 14 15  1  0  0  0  0
 14 16  1  0  0  0  0
 16  1  1  0  0  0  0
 16 17  2  0  0  0  0
 17 18  1  0  0  0  0
 17 19  1  0  0  0  0
 19 20  1  0  0  0  0
 19 21  2  0  0  0  0
 21 22  1  0  0  0  0
 21 23  1  0  0  0  0
 23  1  2  0  0  0  0
 23 24  1  0  0  0  0
M  END
> <ChemID>
100491

> <source_casrn>
581-40-8

> <CAS>
581-40-8

> <SMILES>
Cc1cc2ccccc2cc1C

> <NAME>
2,3-DIMETHYLNAPHTHALENE

> <preferred_name>
2,3-Dimethylnaphthalene

> <iupac>
2,3-Dimethylnaphthalene

> <MPID>
99030

> <dsstox_substance_id>
DTXSID2060383

> <Canonical_QSARr>
Cc1cc2ccccc2cc1C

> <InChI_Code_QSARr>
InChI=1S/C12H12/c1-9-7-11-5-3-4-6-12(11)8-10(9)2/h3-8H,1-2H3

> <InChI Key_QSARr>
WWGUMAYGTYQSGA-UHFFFAOYSA-N

> <OH>
6.150000000000001E-11

> <OH Temperature>
25.0

> <OH Data Type>
EXP

> <OH Reference>
PHOUSONGPHOUANG,PT & AREY,J (2002)

> <LogOH>
-10.211124884224592

$$$$
100495
  -INDIGO-08031719142D

 19 18  0  0  0  0  0  0  0  0999 V2000
    4.1569    0.8000    0.0000 C   0  0  0  0  0  0  0  0  0  0  0  0
    5.5426    1.6000    0.0000 H   0  0  0  0  0  0  0  0  0  0  0  0
    5.5426    0.0000    0.0000 H   0  0  0  0  0  0  0  0  0  0  0  0
    4.1569    2.4000    0.0000 H   0  0  0  0  0  0  0  0  0  0  0  0
    2.7713    0.0000    0.0000 C   0  0  0  0  0  0  0  0  0  0  0  0
    2.1590   -1.4782    0.0000 H   0  0  0  0  0  0  0  0  0  0  0  0
    3.3836   -1.4782    0.0000 H   0  0  0  0  0  0  0  0  0  0  0  0
    1.3857    0.8000    0.0000 C   0  0  0  0  0  0  0  0  0  0  0  0
   -0.0001    0.0000    0.0000 C   0  0  0  0  0  0  0  0  0  0  0  0
   -0.6124   -1.4782    0.0000 H   0  0  0  0  0  0  0  0  0  0  0  0
    0.6122   -1.4782    0.0000 H   0  0  0  0  0  0  0  0  0  0  0  0
   -1.3857    0.8000    0.0000 C   0  0  0  0  0  0  0  0  0  0  0  0
   -0.7734    2.2782    0.0000 H   0  0  0  0  0  0  0  0  0  0  0  0
   -1.9980    2.2782    0.0000 H   0  0  0  0  0  0  0  0  0  0  0  0
   -2.7713    0.0000    0.0000 C   0  0  0  0  0  0  0  0  0  0  0  0
   -4.1569   -0.8000    0.0000 H   0  0  0  0  0  0  0  0  0  0  0  0
   -4.1569    0.8000    0.0000 H   0  0  0  0  0  0  0  0  0  0  0  0
   -2.7713   -1.6000    0.0000 H   0  0  0  0  0  0  0  0  0  0  0  0
    1.3857    2.4000    0.0000 O   0  0  0  0  0  0  0  0  0  0  0  0
  1  2  1  0  0  0  0
  1  3  1  0  0  0  0
  1  4  1  0  0  0  0
  1  5  1  0  0  0  0
  5  6  1  0  0  0  0
  5  7  1  0  0  0  0
  5  8  1  0  0  0  0
  8  9  1  0  0  0  0
  9 10  1  0  0  0  0
  9 11  1  0  0  0  0
  9 12  1  0  0  0  0
 12 13  1  0  0  0  0
 12 14  1  0  0  0  0
 12 15  1  0  0  0  0
 15 16  1  0  0  0  0
 15 17  1  0  0  0  0
 15 18  1  0  0  0  0
  8 19  2  0  0  0  0
M  END
> <ChemID>
100495

> <source_casrn>
589-38-8

> <CAS>
589-38-8

> <SMILES>
CCC(=O)CCC

> <NAME>
3-HEXANONE

> <preferred_name>
3-Hexanone

> <iupac>
hexan-3-one

> <MPID>
99034

> <dsstox_substance_id>
DTXSID2021608

> <Canonical_QSARr>
CCC(=O)CCC

> <InChI_Code_QSARr>
InChI=1S/C6H12O/c1-3-5-6(7)4-2/h3-5H2,1-2H3

> <InChI Key_QSARr>
PFCHFHIRKBAQGU-UHFFFAOYSA-N

> <OH>
6.900000000000002E-12

> <OH Temperature>
25.0

> <OH Data Type>
EXP

> <OH Reference>
ATKINSON,R (1989)

> <LogOH>
-11.16115090926273

$$$$
100499
  -INDIGO-08031719142D

 26 25  0  0  0  0  0  0  0  0999 V2000
    1.5035   -0.5472    0.0000 C   0  0  0  0  0  0  0  0  0  0  0  0
    2.3631   -1.8967    0.0000 H   0  0  0  0  0  0  0  0  0  0  0  0
    1.1572   -2.1093    0.0000 H   0  0  0  0  0  0  0  0  0  0  0  0
    0.0001    0.0000    0.0000 C   0  0  0  0  0  0  0  0  0  0  0  0
   -1.3856    0.8000    0.0000 C   0  0  0  0  0  0  0  0  0  0  0  0
   -2.7713    1.6000    0.0000 H   0  0  0  0  0  0  0  0  0  0  0  0
   -2.7713    0.0000    0.0000 H   0  0  0  0  0  0  0  0  0  0  0  0
   -1.3856    2.4000    0.0000 H   0  0  0  0  0  0  0  0  0  0  0  0
    0.8000    1.3856    0.0000 C   0  0  0  0  0  0  0  0  0  0  0  0
    1.6001    2.7713    0.0000 H   0  0  0  0  0  0  0  0  0  0  0  0
    1.6482    1.6609    0.0000 H   0  0  0  0  0  0  0  0  0  0  0  0
    0.0001    2.7713    0.0000 H   0  0  0  0  0  0  0  0  0  0  0  0
   -0.8000   -1.3856    0.0000 C   0  0  0  0  0  0  0  0  0  0  0  0
   -1.6001   -2.7713    0.0000 H   0  0  0  0  0  0  0  0  0  0  0  0
    0.0001   -2.7713    0.0000 H   0  0  0  0  0  0  0  0  0  0  0  0
   -2.4000   -1.3856    0.0000 H   0  0  0  0  0  0  0  0  0  0  0  0
    2.7292    0.4813    0.0000 C   0  0  0  0  0  0  0  0  0  0  0  0
    2.4242    1.3192    0.0000 H   0  0  0  0  0  0  0  0  0  0  0  0
    3.0754    2.0433    0.0000 H   0  0  0  0  0  0  0  0  0  0  0  0
    4.2327   -0.0660    0.0000 C   0  0  0  0  0  0  0  0  0  0  0  0
    5.0923   -1.4154    0.0000 H   0  0  0  0  0  0  0  0  0  0  0  0
    3.8863   -1.6281    0.0000 H   0  0  0  0  0  0  0  0  0  0  0  0
    5.4584    0.9625    0.0000 C   0  0  0  0  0  0  0  0  0  0  0  0
    6.6840    1.9909    0.0000 H   0  0  0  0  0  0  0  0  0  0  0  0
    6.9619    0.4152    0.0000 H   0  0  0  0  0  0  0  0  0  0  0  0
    5.1805    2.5381    0.0000 H   0  0  0  0  0  0  0  0  0  0  0  0
  1  2  1  0  0  0  0
  1  3  1  0  0  0  0
  1  4  1  0  0  0  0
  4  5  1  0  0  0  0
  5  6  1  0  0  0  0
  5  7  1  0  0  0  0
  5  8  1  0  0  0  0
  4  9  1  0  0  0  0
  9 10  1  0  0  0  0
  9 11  1  0  0  0  0
  9 12  1  0  0  0  0
  4 13  1  0  0  0  0
 13 14  1  0  0  0  0
 13 15  1  0  0  0  0
 13 16  1  0  0  0  0
  1 17  1  0  0  0  0
 17 18  1  0  0  0  0
 17 19  1  0  0  0  0
 17 20  1  0  0  0  0
 20 21  1  0  0  0  0
 20 22  1  0  0  0  0
 20 23  1  0  0  0  0
 23 24  1  0  0  0  0
 23 25  1  0  0  0  0
 23 26  1  0  0  0  0
M  END
> <ChemID>
100499

> <source_casrn>
590-73-8

> <CAS>
590-73-8

> <SMILES>
CCCCC(C)(C)C

> <NAME>
2,2-DIMETHYLHEXANE

> <preferred_name>
Hexane, 2,2-dimethyl-

> <iupac>
2,2-DIMETHYLHEXANE

> <MPID>
99038

> <dsstox_substance_id>
DTXSID9073200

> <Canonical_QSARr>
CCCCC(C)(C)C

> <InChI_Code_QSARr>
InChI=1S/C8H18/c1-5-6-7-8(2,3)4/h5-7H2,1-4H3

> <InChI Key_QSARr>
FLTJDUOFAQWHDF-UHFFFAOYSA-N

> <OH>
4.829999999999998E-12

> <OH Temperature>
25.0

> <OH Data Type>
EXP

> <OH Reference>
ATKINSON,R (1989)

> <LogOH>
-11.316052869248502

$$$$
100504
  -INDIGO-08031719142D

 12 12  0  0  0  0  0  0  0  0999 V2000
   -0.0000   -0.0000    0.0000 C   0  0  0  0  0  0  0  0  0  0  0  0
    0.8000   -1.3857    0.0000 C   0  0  0  0  0  0  0  0  0  0  0  0
    2.4000   -1.3857    0.0000 H   0  0  0  0  0  0  0  0  0  0  0  0
   -0.0000   -2.7713    0.0000 C   0  0  0  0  0  0  0  0  0  0  0  0
    0.8000   -4.1569    0.0000 H   0  0  0  0  0  0  0  0  0  0  0  0
   -1.6000   -2.7713    0.0000 C   0  0  0  0  0  0  0  0  0  0  0  0
   -2.4000   -4.1569    0.0000 H   0  0  0  0  0  0  0  0  0  0  0  0
   -2.4000   -1.3856    0.0000 C   0  0  0  0  0  0  0  0  0  0  0  0
   -4.0000   -1.3856    0.0000 H   0  0  0  0  0  0  0  0  0  0  0  0
   -1.6000   -0.0000    0.0000 C   0  0  0  0  0  0  0  0  0  0  0  0
   -2.4000    1.3856    0.0000 H   0  0  0  0  0  0  0  0  0  0  0  0
    0.8000    1.3856    0.0000 I   0  0  0  0  0  0  0  0  0  0  0  0
  1  2  1  0  0  0  0
  2  3  1  0  0  0  0
  2  4  2  0  0  0  0
  4  5  1  0  0  0  0
  4  6  1  0  0  0  0
  6  7  1  0  0  0  0
  6  8  2  0  0  0  0
  8  9  1  0  0  0  0
  8 10  1  0  0  0  0
 10  1  2  0  0  0  0
 10 11  1  0  0  0  0
  1 12  1  0  0  0  0
M  END
> <ChemID>
100504

> <source_casrn>
591-50-4

> <CAS>
591-50-4

> <SMILES>
Ic1ccccc1

> <NAME>
IODOBENZENE

> <preferred_name>
Benzene, iodo-

> <iupac>
Iodobenzene

> <MPID>
99042

> <dsstox_substance_id>
DTXSID8060452

> <Canonical_QSARr>
Ic1ccccc1

> <InChI_Code_QSARr>
InChI=1S/C6H5I/c7-6-4-2-1-3-5-6/h1-5H

> <InChI Key_QSARr>
SNHMUERNLJLMHN-UHFFFAOYSA-N

> <OH>
1.1E-12

> <OH Temperature>
25.0

> <OH Data Type>
EXP

> <OH Reference>
ATKINSON,R (1989)

> <LogOH>
-11.958607314841764

$$$$
100508
  -INDIGO-08031719142D

 13 12  0  0  0  0  0  0  0  0999 V2000
    4.0001    1.3856    0.0000 C   0  0  0  0  0  0  0  0  0  0  0  0
    4.8000    2.7713    0.0000 H   0  0  0  0  0  0  0  0  0  0  0  0
    4.8000    0.0000    0.0000 H   0  0  0  0  0  0  0  0  0  0  0  0
    2.4001    1.3856    0.0000 C   0  0  0  0  0  0  0  0  0  0  0  0
    0.8001    1.3856    0.0000 C   0  0  0  0  0  0  0  0  0  0  0  0
    0.0000    2.7713    0.0000 H   0  0  0  0  0  0  0  0  0  0  0  0
    0.0000    0.0000    0.0000 C   0  0  0  0  0  0  0  0  0  0  0  0
    0.2089   -1.5863    0.0000 H   0  0  0  0  0  0  0  0  0  0  0  0
    1.2693   -0.9740    0.0000 H   0  0  0  0  0  0  0  0  0  0  0  0
   -1.6000    0.0000    0.0000 C   0  0  0  0  0  0  0  0  0  0  0  0
   -3.2000    0.0000    0.0000 H   0  0  0  0  0  0  0  0  0  0  0  0
   -2.4001   -1.3856    0.0000 H   0  0  0  0  0  0  0  0  0  0  0  0
   -2.4001    1.3856    0.0000 H   0  0  0  0  0  0  0  0  0  0  0  0
  1  2  1  0  0  0  0
  1  3  1  0  0  0  0
  1  4  2  0  0  0  0
  4  5  2  0  0  0  0
  5  6  1  0  0  0  0
  5  7  1  0  0  0  0
  7  8  1  0  0  0  0
  7  9  1  0  0  0  0
  7 10  1  0  0  0  0
 10 11  1  0  0  0  0
 10 12  1  0  0  0  0
 10 13  1  0  0  0  0
M  END
> <ChemID>
100508

> <source_casrn>
591-95-7

> <CAS>
NOCAS_870643

> <SMILES>
CCC=C=C

> <NAME>
1,2-PENTADIENE

> <preferred_name>


> <iupac>


> <MPID>
99046

> <dsstox_substance_id>
DTXSID40870643

> <Canonical_QSARr>
CCC=C=C

> <InChI_Code_QSARr>
InChI=1S/C5H8/c1-3-5-4-2/h5H,1,4H2,2H3

> <InChI Key_QSARr>
LVMTVPFRTKXRPH-UHFFFAOYSA-N

> <OH>
3.549999999999999E-11

> <OH Temperature>
25.0

> <OH Data Type>
EXP

> <OH Reference>
ATKINSON,R (1989)

> <LogOH>
-10.449771646944916

$$$$
100511
  -INDIGO-08031719142D

 14 14  0  0  0  0  0  0  0  0999 V2000
    1.6000    0.0000    0.0000 C   0  0  0  0  0  0  0  0  0  0  0  0
    2.4000    1.3856    0.0000 H   0  0  0  0  0  0  0  0  0  0  0  0
    2.4000   -1.3857    0.0000 C   0  0  0  0  0  0  0  0  0  0  0  0
    4.0000   -1.3857    0.0000 H   0  0  0  0  0  0  0  0  0  0  0  0
    1.6000   -2.7712    0.0000 C   0  0  0  0  0  0  0  0  0  0  0  0
    2.4000   -4.1569    0.0000 H   0  0  0  0  0  0  0  0  0  0  0  0
   -0.0000   -2.7712    0.0000 C   0  0  0  0  0  0  0  0  0  0  0  0
   -0.8000   -4.1569    0.0000 H   0  0  0  0  0  0  0  0  0  0  0  0
   -0.8000   -1.3857    0.0000 C   0  0  0  0  0  0  0  0  0  0  0  0
   -2.0257   -2.4141    0.0000 H   0  0  0  0  0  0  0  0  0  0  0  0
   -2.0257   -0.3572    0.0000 H   0  0  0  0  0  0  0  0  0  0  0  0
   -0.0000    0.0000    0.0000 C   0  0  0  0  0  0  0  0  0  0  0  0
   -1.5035    0.5473    0.0000 H   0  0  0  0  0  0  0  0  0  0  0  0
    0.2778    1.5757    0.0000 H   0  0  0  0  0  0  0  0  0  0  0  0
  1  2  1  0  0  0  0
  1  3  2  0  0  0  0
  3  4  1  0  0  0  0
  3  5  1  0  0  0  0
  5  6  1  0  0  0  0
  5  7  2  0  0  0  0
  7  8  1  0  0  0  0
  7  9  1  0  0  0  0
  9 10  1  0  0  0  0
  9 11  1  0  0  0  0
  9 12  1  0  0  0  0
 12  1  1  0  0  0  0
 12 13  1  0  0  0  0
 12 14  1  0  0  0  0
M  END
> <ChemID>
100511

> <source_casrn>
592-57-4

> <CAS>
NOCAS_862259

> <SMILES>
C1CC=CC=C1

> <NAME>
1,3-CYCLOHEXADIENE

> <preferred_name>


> <iupac>


> <MPID>
99049

> <dsstox_substance_id>
DTXSID30862259

> <Canonical_QSARr>
C1CC=CC=C1

> <InChI_Code_QSARr>
InChI=1S/C6H8/c1-2-4-6-5-3-1/h1-4H,5-6H2

> <InChI Key_QSARr>
MGNZXYYWBUKAII-UHFFFAOYSA-N

> <OH>
1.64E-10

> <OH Temperature>
25.0

> <OH Data Type>
EXP

> <OH Reference>
ATKINSON,R (1989)

> <LogOH>
-9.785156151952323

$$$$
100515
  -INDIGO-08031719142D

 19 19  0  0  0  0  0  0  0  0999 V2000
    0.0000   -0.0000    0.0000 C   0  0  0  0  0  0  0  0  0  0  0  0
    1.5955    0.1196    0.0000 H   0  0  0  0  0  0  0  0  0  0  0  0
    0.4716   -1.5290    0.0000 H   0  0  0  0  0  0  0  0  0  0  0  0
    0.2384    1.5821    0.0000 C   0  0  0  0  0  0  0  0  0  0  0  0
    1.8067    1.2651    0.0000 H   0  0  0  0  0  0  0  0  0  0  0  0
    1.1398    2.9041    0.0000 H   0  0  0  0  0  0  0  0  0  0  0  0
   -0.8498    2.7550    0.0000 C   0  0  0  0  0  0  0  0  0  0  0  0
    0.3759    3.7835    0.0000 H   0  0  0  0  0  0  0  0  0  0  0  0
   -1.3214    4.2839    0.0000 H   0  0  0  0  0  0  0  0  0  0  0  0
   -2.4454    2.6354    0.0000 C   0  0  0  0  0  0  0  0  0  0  0  0
   -2.4852    4.2350    0.0000 H   0  0  0  0  0  0  0  0  0  0  0  0
   -3.9347    3.2200    0.0000 H   0  0  0  0  0  0  0  0  0  0  0  0
   -3.3466    1.3134    0.0000 O   0  0  0  0  0  0  0  0  0  0  0  0
   -2.8751   -0.2155    0.0000 C   0  0  0  0  0  0  0  0  0  0  0  0
   -4.4706   -0.3351    0.0000 H   0  0  0  0  0  0  0  0  0  0  0  0
   -3.3846   -1.7322    0.0000 H   0  0  0  0  0  0  0  0  0  0  0  0
   -1.3856   -0.8000    0.0000 C   0  0  0  0  0  0  0  0  0  0  0  0
   -2.2869   -2.1220    0.0000 H   0  0  0  0  0  0  0  0  0  0  0  0
   -0.5176   -2.1440    0.0000 H   0  0  0  0  0  0  0  0  0  0  0  0
  1  2  1  0  0  0  0
  1  3  1  0  0  0  0
  1  4  1  0  0  0  0
  4  5  1  0  0  0  0
  4  6  1  0  0  0  0
  4  7  1  0  0  0  0
  7  8  1  0  0  0  0
  7  9  1  0  0  0  0
  7 10  1  0  0  0  0
 10 11  1  0  0  0  0
 10 12  1  0  0  0  0
 10 13  1  0  0  0  0
 13 14  1  0  0  0  0
 14 15  1  0  0  0  0
 14 16  1  0  0  0  0
 14 17  1  0  0  0  0
 17  1  1  0  0  0  0
 17 18  1  0  0  0  0
 17 19  1  0  0  0  0
M  END
> <ChemID>
100515

> <source_casrn>
592-90-5

> <CAS>
592-90-5

> <SMILES>
C1CCCCCO1

> <NAME>
OXEPANE

> <preferred_name>
Oxepane

> <iupac>
OXEPANE

> <MPID>
99052

> <dsstox_substance_id>
DTXSID1060471

> <Canonical_QSARr>
C1CCCCCO1

> <InChI_Code_QSARr>
InChI=1S/C6H12O/c1-2-4-6-7-5-3-1/h1-6H2

> <InChI Key_QSARr>
UHHKSVZZTYJVEG-UHFFFAOYSA-N

> <OH>
1.54E-11

> <OH Temperature>
25.0

> <OH Data Type>
EXP

> <OH Reference>
ATKINSON,R (1989)

> <LogOH>
-10.81247927916355

$$$$
100520
  -INDIGO-08031719142D

  9  8  0  0  0  0  0  0  0  0999 V2000
    1.3856   -0.8000    0.0000 Se  0  0  0  0  0  0  0  0  0  0  0  0
    2.7713    0.0000    0.0000 C   0  0  0  0  0  0  0  0  0  0  0  0
    4.1569    0.8000    0.0000 H   0  0  0  0  0  0  0  0  0  0  0  0
    4.1569   -0.8000    0.0000 H   0  0  0  0  0  0  0  0  0  0  0  0
    2.7713    1.6000    0.0000 H   0  0  0  0  0  0  0  0  0  0  0  0
    0.0000    0.0000    0.0000 C   0  0  0  0  0  0  0  0  0  0  0  0
   -1.3856    0.8000    0.0000 H   0  0  0  0  0  0  0  0  0  0  0  0
    0.0000    1.6000    0.0000 H   0  0  0  0  0  0  0  0  0  0  0  0
   -1.3856   -0.8000    0.0000 H   0  0  0  0  0  0  0  0  0  0  0  0
  1  2  1  0  0  0  0
  2  3  1  0  0  0  0
  2  4  1  0  0  0  0
  2  5  1  0  0  0  0
  1  6  1  0  0  0  0
  6  7  1  0  0  0  0
  6  8  1  0  0  0  0
  6  9  1  0  0  0  0
M  END
> <ChemID>
100520

> <source_casrn>
593-79-3

> <CAS>
593-79-3

> <SMILES>
C[Se]C

> <NAME>
Dimethyl selenide

> <preferred_name>
Methane, selenobis-

> <iupac>
methylselanylmethane

> <MPID>
99056

> <dsstox_substance_id>
DTXSID6074752

> <Canonical_QSARr>
C[Se]C

> <InChI_Code_QSARr>
InChI=1S/C2H6Se/c1-3-2/h1-2H3

> <InChI Key_QSARr>
RVIXKDRPFPUUOO-UHFFFAOYSA-N

> <OH>
6.779999999999999E-11

> <OH Temperature>
25.0

> <OH Data Type>
EXP

> <OH Reference>
ATKINSON,R ET AL. (1990)

> <LogOH>
-10.168770306132936

$$$$
100524
  -INDIGO-08031719142D

 13 12  0  0  0  0  0  0  0  0999 V2000
   -0.0000    0.0000    0.0000 C   0  0  0  0  0  0  0  0  0  0  0  0
    0.8000    1.3856    0.0000 C   0  0  0  0  0  0  0  0  0  0  0  0
    1.6000    2.7713    0.0000 H   0  0  0  0  0  0  0  0  0  0  0  0
   -0.0000    2.7713    0.0000 H   0  0  0  0  0  0  0  0  0  0  0  0
    2.4000    1.3856    0.0000 H   0  0  0  0  0  0  0  0  0  0  0  0
    0.8000   -1.3856    0.0000 C   0  0  0  0  0  0  0  0  0  0  0  0
    1.6000   -2.7713    0.0000 H   0  0  0  0  0  0  0  0  0  0  0  0
   -0.0000   -2.7713    0.0000 H   0  0  0  0  0  0  0  0  0  0  0  0
    2.4000   -1.3856    0.0000 H   0  0  0  0  0  0  0  0  0  0  0  0
   -1.6000    0.0000    0.0000 C   0  0  0  0  0  0  0  0  0  0  0  0
   -3.2000    0.0000    0.0000 C   0  0  0  0  0  0  0  0  0  0  0  0
   -4.0000   -1.3856    0.0000 H   0  0  0  0  0  0  0  0  0  0  0  0
   -4.0000    1.3856    0.0000 H   0  0  0  0  0  0  0  0  0  0  0  0
  1  2  1  0  0  0  0
  2  3  1  0  0  0  0
  2  4  1  0  0  0  0
  2  5  1  0  0  0  0
  1  6  1  0  0  0  0
  6  7  1  0  0  0  0
  6  8  1  0  0  0  0
  6  9  1  0  0  0  0
  1 10  2  0  0  0  0
 10 11  2  0  0  0  0
 11 12  1  0  0  0  0
 11 13  1  0  0  0  0
M  END
> <ChemID>
100524

> <source_casrn>
598-25-4

> <CAS>
598-25-4

> <SMILES>
CC(C)=C=C

> <NAME>
3-METHYL-1,2-BUTADIENE

> <preferred_name>
3-Methylbuta-1,2-diene

> <iupac>
3-Methylbuta-1,2-diene

> <MPID>
99059

> <dsstox_substance_id>
DTXSID00208529

> <Canonical_QSARr>
CC(C)=C=C

> <InChI_Code_QSARr>
InChI=1S/C5H8/c1-4-5(2)3/h1H2,2-3H3

> <InChI Key_QSARr>
PAKGDPSCXSUALC-UHFFFAOYSA-N

> <OH>
5.689999999999998E-11

> <OH Temperature>
25.0

> <OH Data Type>
EXP

> <OH Reference>
ATKINSON,R (1989)

> <LogOH>
-10.244887733604944

$$$$
100528
  -INDIGO-08031719142D

 18 17  0  0  0  0  0  0  0  0999 V2000
    3.0071    1.0945    0.0000 C   0  0  0  0  0  0  0  0  0  0  0  0
    4.5105    1.6417    0.0000 H   0  0  0  0  0  0  0  0  0  0  0  0
    4.2327    0.0660    0.0000 H   0  0  0  0  0  0  0  0  0  0  0  0
    3.2848    2.6701    0.0000 H   0  0  0  0  0  0  0  0  0  0  0  0
    1.5035    0.5472    0.0000 C   0  0  0  0  0  0  0  0  0  0  0  0
    0.9562    2.0508    0.0000 H   0  0  0  0  0  0  0  0  0  0  0  0
    0.0000    0.0000    0.0000 C   0  0  0  0  0  0  0  0  0  0  0  0
    0.8000   -1.3856    0.0000 H   0  0  0  0  0  0  0  0  0  0  0  0
   -1.3856   -0.8000    0.0000 C   0  0  0  0  0  0  0  0  0  0  0  0
   -2.7713   -1.6000    0.0000 H   0  0  0  0  0  0  0  0  0  0  0  0
   -1.3856   -2.4000    0.0000 H   0  0  0  0  0  0  0  0  0  0  0  0
   -2.7713    0.0000    0.0000 H   0  0  0  0  0  0  0  0  0  0  0  0
   -0.8000    1.3856    0.0000 C   0  0  0  0  0  0  0  0  0  0  0  0
   -1.6000    2.7713    0.0000 H   0  0  0  0  0  0  0  0  0  0  0  0
   -2.4001    1.3856    0.0000 H   0  0  0  0  0  0  0  0  0  0  0  0
    0.0000    2.7713    0.0000 H   0  0  0  0  0  0  0  0  0  0  0  0
    2.0507   -0.9563    0.0000 O   0  0  0  0  0  0  0  0  0  0  0  0
    3.6264   -1.2341    0.0000 H   0  0  0  0  0  0  0  0  0  0  0  0
  1  2  1  0  0  0  0
  1  3  1  0  0  0  0
  1  4  1  0  0  0  0
  1  5  1  0  0  0  0
  5  6  1  0  0  0  0
  5  7  1  0  0  0  0
  7  8  1  0  0  0  0
  7  9  1  0  0  0  0
  9 10  1  0  0  0  0
  9 11  1  0  0  0  0
  9 12  1  0  0  0  0
  7 13  1  0  0  0  0
 13 14  1  0  0  0  0
 13 15  1  0  0  0  0
 13 16  1  0  0  0  0
  5 17  1  0  0  0  0
 17 18  1  0  0  0  0
M  END
> <ChemID>
100528

> <source_casrn>
598-75-4

> <CAS>
NOCAS_862268

> <SMILES>
CC(C)C(C)O

> <NAME>
3-METHYL-2-BUTANOL

> <preferred_name>


> <iupac>


> <MPID>
99062

> <dsstox_substance_id>
DTXSID20862268

> <Canonical_QSARr>
CC(C)C(C)O

> <InChI_Code_QSARr>
InChI=1S/C5H12O/c1-4(2)5(3)6/h4-6H,1-3H3

> <InChI Key_QSARr>
MXLMTQWGSQIYOW-UHFFFAOYSA-N

> <OH>
1.24E-11

> <OH Temperature>
25.0

> <OH Data Type>
EXP

> <OH Reference>
ATKINSON,R (1989)

> <LogOH>
-10.906578314837782

$$$$
100532
  -INDIGO-08031719142D

 12 11  0  0  0  0  0  0  0  0999 V2000
    2.7712    0.0000    0.0000 C   0  0  0  0  0  0  0  0  0  0  0  0
    2.7712    1.6000    0.0000 O   0  0  0  0  0  0  0  0  0  0  0  0
    4.1569   -0.8000    0.0000 O   0  0  0  0  0  0  0  0  0  0  0  0
    5.5425    0.0000    0.0000 C   0  0  0  0  0  0  0  0  0  0  0  0
    6.9282    0.8000    0.0000 H   0  0  0  0  0  0  0  0  0  0  0  0
    6.9282   -0.8000    0.0000 H   0  0  0  0  0  0  0  0  0  0  0  0
    5.5425    1.6000    0.0000 H   0  0  0  0  0  0  0  0  0  0  0  0
    1.3856   -0.8000    0.0000 O   0  0  0  0  0  0  0  0  0  0  0  0
   -0.0001    0.0000    0.0000 C   0  0  0  0  0  0  0  0  0  0  0  0
   -1.3856    0.8000    0.0000 H   0  0  0  0  0  0  0  0  0  0  0  0
   -0.0001    1.6000    0.0000 H   0  0  0  0  0  0  0  0  0  0  0  0
   -1.3856   -0.8000    0.0000 H   0  0  0  0  0  0  0  0  0  0  0  0
  1  2  2  0  0  0  0
  1  3  1  0  0  0  0
  3  4  1  0  0  0  0
  4  5  1  0  0  0  0
  4  6  1  0  0  0  0
  4  7  1  0  0  0  0
  1  8  1  0  0  0  0
  8  9  1  0  0  0  0
  9 10  1  0  0  0  0
  9 11  1  0  0  0  0
  9 12  1  0  0  0  0
M  END
> <ChemID>
100532

> <source_casrn>
616-38-6

> <CAS>
616-38-6

> <SMILES>
COC(=O)OC

> <NAME>
Carbonic acid, dimethyl ester

> <preferred_name>
Dimethyl carbonate

> <iupac>
dimethyl carbonate

> <MPID>
99065

> <dsstox_substance_id>
DTXSID9029192

> <Canonical_QSARr>
COC(=O)OC

> <InChI_Code_QSARr>
InChI=1S/C3H6O3/c1-5-3(4)6-2/h1-2H3

> <InChI Key_QSARr>
IEJIGPNLZYLLBP-UHFFFAOYSA-N

> <OH>
3.1E-13

> <OH Temperature>
25.0

> <OH Data Type>
EXP

> <OH Reference>
BILDE,M ET AL. (1997)

> <LogOH>
-12.508638306165729

$$$$
100536
  -INDIGO-08031719142D

 21 21  0  0  0  0  0  0  0  0999 V2000
   -0.0000   -0.0000    0.0000 C   0  0  0  0  0  0  0  0  0  0  0  0
   -0.8000    1.3856    0.0000 C   0  0  0  0  0  0  0  0  0  0  0  0
   -0.0000    2.7713    0.0000 H   0  0  0  0  0  0  0  0  0  0  0  0
   -2.4000    1.3856    0.0000 C   0  0  0  0  0  0  0  0  0  0  0  0
   -3.1999    2.7713    0.0000 H   0  0  0  0  0  0  0  0  0  0  0  0
   -3.1999   -0.0000    0.0000 C   0  0  0  0  0  0  0  0  0  0  0  0
   -4.8000   -0.0000    0.0000 C   0  0  0  0  0  0  0  0  0  0  0  0
   -6.4000   -0.0000    0.0000 H   0  0  0  0  0  0  0  0  0  0  0  0
   -5.6000   -1.3856    0.0000 H   0  0  0  0  0  0  0  0  0  0  0  0
   -5.6000    1.3856    0.0000 H   0  0  0  0  0  0  0  0  0  0  0  0
   -2.4000   -1.3856    0.0000 C   0  0  0  0  0  0  0  0  0  0  0  0
   -3.1999   -2.7713    0.0000 H   0  0  0  0  0  0  0  0  0  0  0  0
   -0.8000   -1.3856    0.0000 C   0  0  0  0  0  0  0  0  0  0  0  0
   -0.0000   -2.7713    0.0000 H   0  0  0  0  0  0  0  0  0  0  0  0
    1.6001   -0.0000    0.0000 C   0  0  0  0  0  0  0  0  0  0  0  0
    2.8693   -0.9740    0.0000 H   0  0  0  0  0  0  0  0  0  0  0  0
    1.8089   -1.5863    0.0000 H   0  0  0  0  0  0  0  0  0  0  0  0
    2.4000    1.3856    0.0000 C   0  0  0  0  0  0  0  0  0  0  0  0
    4.0000    1.3856    0.0000 H   0  0  0  0  0  0  0  0  0  0  0  0
    3.2000    2.7713    0.0000 H   0  0  0  0  0  0  0  0  0  0  0  0
    3.2000   -0.0000    0.0000 H   0  0  0  0  0  0  0  0  0  0  0  0
  1  2  1  0  0  0  0
  2  3  1  0  0  0  0
  2  4  2  0  0  0  0
  4  5  1  0  0  0  0
  4  6  1  0  0  0  0
  6  7  1  0  0  0  0
  7  8  1  0  0  0  0
  7  9  1  0  0  0  0
  7 10  1  0  0  0  0
  6 11  2  0  0  0  0
 11 12  1  0  0  0  0
 11 13  1  0  0  0  0
 13  1  2  0  0  0  0
 13 14  1  0  0  0  0
  1 15  1  0  0  0  0
 15 16  1  0  0  0  0
 15 17  1  0  0  0  0
 15 18  1  0  0  0  0
 18 19  1  0  0  0  0
 18 20  1  0  0  0  0
 18 21  1  0  0  0  0
M  END
> <ChemID>
100536

> <source_casrn>
622-96-8

> <CAS>
622-96-8

> <SMILES>
Cc1ccc(CC)cc1

> <NAME>
P-ETHYLTOLUENE

> <preferred_name>
4-Ethyltoluene

> <iupac>
1-ethyl-4-methylbenzene

> <MPID>
99068

> <dsstox_substance_id>
DTXSID9029194

> <Canonical_QSARr>
Cc1ccc(CC)cc1

> <InChI_Code_QSARr>
InChI=1S/C9H12/c1-3-9-6-4-8(2)5-7-9/h4-7H,3H2,1-2H3

> <InChI Key_QSARr>
JRLPEMVDPFPYPJ-UHFFFAOYSA-N

> <OH>
1.21E-11

> <OH Temperature>
25.0

> <OH Data Type>
EXP

> <OH Reference>
ATKINSON,R (1989)

> <LogOH>
-10.917214629683569

$$$$
100541
  -INDIGO-08031719142D

 12 11  0  0  0  0  0  0  0  0999 V2000
    0.0000    0.0000    0.0000 C   0  0  0  0  0  0  0  0  0  0  0  0
    0.6123   -1.4782    0.0000 H   0  0  0  0  0  0  0  0  0  0  0  0
   -0.6123   -1.4782    0.0000 H   0  0  0  0  0  0  0  0  0  0  0  0
   -1.3856    0.8000    0.0000 S   0  0  0  0  0  0  0  0  0  0  0  0
   -2.7713    0.0000    0.0000 C   0  0  0  0  0  0  0  0  0  0  0  0
   -4.1569   -0.8000    0.0000 H   0  0  0  0  0  0  0  0  0  0  0  0
   -4.1569    0.8000    0.0000 H   0  0  0  0  0  0  0  0  0  0  0  0
   -2.7713   -1.6000    0.0000 H   0  0  0  0  0  0  0  0  0  0  0  0
    1.3856    0.8000    0.0000 C   0  0  0  0  0  0  0  0  0  0  0  0
    2.7713    1.6000    0.0000 H   0  0  0  0  0  0  0  0  0  0  0  0
    2.7713    0.0000    0.0000 H   0  0  0  0  0  0  0  0  0  0  0  0
    1.3856    2.4000    0.0000 H   0  0  0  0  0  0  0  0  0  0  0  0
  1  2  1  0  0  0  0
  1  3  1  0  0  0  0
  1  4  1  0  0  0  0
  4  5  1  0  0  0  0
  5  6  1  0  0  0  0
  5  7  1  0  0  0  0
  5  8  1  0  0  0  0
  1  9  1  0  0  0  0
  9 10  1  0  0  0  0
  9 11  1  0  0  0  0
  9 12  1  0  0  0  0
M  END
> <ChemID>
100541

> <source_casrn>
624-89-5

> <CAS>
624-89-5

> <SMILES>
CCSC

> <NAME>
ETHYL METHYL SULFIDE

> <preferred_name>
Ethyl methyl sulfide

> <iupac>
methylsulfanylethane

> <MPID>
99073

> <dsstox_substance_id>
DTXSID3060794

> <Canonical_QSARr>
CCSC

> <InChI_Code_QSARr>
InChI=1S/C3H8S/c1-3-4-2/h3H2,1-2H3

> <InChI Key_QSARr>
WXEHBUMAEPOYKP-UHFFFAOYSA-N

> <OH>
8.5E-12

> <OH Temperature>
25.0

> <OH Data Type>
EXP

> <OH Reference>
ATKINSON,R (1989)

> <LogOH>
-11.070581074285716

$$$$
100545
  -INDIGO-08031719142D

 18 17  0  0  0  0  0  0  0  0999 V2000
    1.3857   -0.8000    0.0000 C   0  0  0  0  0  0  0  0  0  0  0  0
    1.3857   -2.4000    0.0000 H   0  0  0  0  0  0  0  0  0  0  0  0
    0.0000   -0.0000    0.0000 C   0  0  0  0  0  0  0  0  0  0  0  0
    0.0000    1.6000    0.0000 C   0  0  0  0  0  0  0  0  0  0  0  0
    0.0000    3.2000    0.0000 H   0  0  0  0  0  0  0  0  0  0  0  0
   -1.3856    2.4000    0.0000 H   0  0  0  0  0  0  0  0  0  0  0  0
    1.3857    2.4000    0.0000 H   0  0  0  0  0  0  0  0  0  0  0  0
   -1.3856   -0.8000    0.0000 C   0  0  0  0  0  0  0  0  0  0  0  0
   -2.7713   -1.6000    0.0000 H   0  0  0  0  0  0  0  0  0  0  0  0
   -1.3856   -2.4000    0.0000 H   0  0  0  0  0  0  0  0  0  0  0  0
   -2.7713   -0.0000    0.0000 H   0  0  0  0  0  0  0  0  0  0  0  0
    2.7713   -0.0000    0.0000 C   0  0  0  0  0  0  0  0  0  0  0  0
    2.1590    1.4782    0.0000 H   0  0  0  0  0  0  0  0  0  0  0  0
    3.3835    1.4782    0.0000 H   0  0  0  0  0  0  0  0  0  0  0  0
    4.1570   -0.8000    0.0000 C   0  0  0  0  0  0  0  0  0  0  0  0
    5.5426   -1.6000    0.0000 H   0  0  0  0  0  0  0  0  0  0  0  0
    5.5426   -0.0000    0.0000 H   0  0  0  0  0  0  0  0  0  0  0  0
    4.1570   -2.4000    0.0000 H   0  0  0  0  0  0  0  0  0  0  0  0
  1  2  1  0  0  0  0
  1  3  2  0  0  0  0
  3  4  1  0  0  0  0
  4  5  1  0  0  0  0
  4  6  1  0  0  0  0
  4  7  1  0  0  0  0
  3  8  1  0  0  0  0
  8  9  1  0  0  0  0
  8 10  1  0  0  0  0
  8 11  1  0  0  0  0
  1 12  1  0  0  0  0
 12 13  1  0  0  0  0
 12 14  1  0  0  0  0
 12 15  1  0  0  0  0
 15 16  1  0  0  0  0
 15 17  1  0  0  0  0
 15 18  1  0  0  0  0
M  END
> <ChemID>
100545

> <source_casrn>
625-27-4

> <CAS>
625-27-4

> <SMILES>
CCC=C(C)C

> <NAME>
2-METHYL-2-PENTENE

> <preferred_name>
2-Methyl-2-pentene

> <iupac>
2-Methylpent-2-ene

> <MPID>
99077

> <dsstox_substance_id>
DTXSID8073217

> <Canonical_QSARr>
CCC=C(C)C

> <InChI_Code_QSARr>
InChI=1S/C6H12/c1-4-5-6(2)3/h5H,4H2,1-3H3

> <InChI Key_QSARr>
JMMZCWZIJXAGKW-UHFFFAOYSA-N

> <OH>
8.899999999999998E-11

> <OH Temperature>
25.0

> <OH Data Type>
EXP

> <OH Reference>
KWOK,ESC & ATKINSON,R (1994)

> <LogOH>
-10.050609993355081

$$$$
100549
  -INDIGO-08031719142D

 15 15  0  0  0  0  0  0  0  0999 V2000
    1.3856    0.8000    0.0000 O   0  0  0  0  0  0  0  0  0  0  0  0
    2.5746   -0.2706    0.0000 C   0  0  0  0  0  0  0  0  0  0  0  0
    4.1397    0.0621    0.0000 C   0  0  0  0  0  0  0  0  0  0  0  0
    5.7047    0.3947    0.0000 H   0  0  0  0  0  0  0  0  0  0  0  0
    4.6341    1.5837    0.0000 H   0  0  0  0  0  0  0  0  0  0  0  0
    5.2104   -1.1270    0.0000 H   0  0  0  0  0  0  0  0  0  0  0  0
    1.9238   -1.7323    0.0000 C   0  0  0  0  0  0  0  0  0  0  0  0
    2.7239   -3.1179    0.0000 H   0  0  0  0  0  0  0  0  0  0  0  0
    0.3326   -1.5650    0.0000 C   0  0  0  0  0  0  0  0  0  0  0  0
   -0.7380   -2.7541    0.0000 H   0  0  0  0  0  0  0  0  0  0  0  0
   -0.0001   -0.0000    0.0000 C   0  0  0  0  0  0  0  0  0  0  0  0
   -1.4617    0.6508    0.0000 C   0  0  0  0  0  0  0  0  0  0  0  0
   -2.9233    1.3015    0.0000 H   0  0  0  0  0  0  0  0  0  0  0  0
   -1.6289    2.2420    0.0000 H   0  0  0  0  0  0  0  0  0  0  0  0
   -2.7561   -0.2897    0.0000 H   0  0  0  0  0  0  0  0  0  0  0  0
  1  2  1  0  0  0  0
  2  3  1  0  0  0  0
  3  4  1  0  0  0  0
  3  5  1  0  0  0  0
  3  6  1  0  0  0  0
  2  7  2  0  0  0  0
  7  8  1  0  0  0  0
  7  9  1  0  0  0  0
  9 10  1  0  0  0  0
  9 11  2  0  0  0  0
 11  1  1  0  0  0  0
 11 12  1  0  0  0  0
 12 13  1  0  0  0  0
 12 14  1  0  0  0  0
 12 15  1  0  0  0  0
M  END
> <ChemID>
100549

> <source_casrn>
625-86-5

> <CAS>
625-86-5

> <SMILES>
Cc1ccc(C)o1

> <NAME>
FURAN, 2,5-DIMETHYL-

> <preferred_name>
2,5-Dimethylfuran

> <iupac>
2,5-dimethylfuran

> <MPID>
99080

> <dsstox_substance_id>
DTXSID7022093

> <Canonical_QSARr>
Cc1ccc(C)o1

> <InChI_Code_QSARr>
InChI=1S/C6H8O/c1-5-3-4-6(2)7-5/h3-4H,1-2H3

> <InChI Key_QSARr>
GSNUFIFRDBKVIE-UHFFFAOYSA-N

> <OH>
1.32E-10

> <OH Temperature>
27.0

> <OH Data Type>
EXP

> <OH Reference>
BIERBACH,A ET AL. (1992)

> <LogOH>
-9.87942606879416

$$$$
100553
  -INDIGO-08031719142D

 13 12  0  0  0  0  0  0  0  0999 V2000
   -1.3857   -0.8000    0.0000 C   0  0  0  0  0  0  0  0  0  0  0  0
   -0.7733   -2.2782    0.0000 H   0  0  0  0  0  0  0  0  0  0  0  0
   -1.9979   -2.2782    0.0000 H   0  0  0  0  0  0  0  0  0  0  0  0
    0.0000    0.0000    0.0000 C   0  0  0  0  0  0  0  0  0  0  0  0
   -0.6122    1.4782    0.0000 H   0  0  0  0  0  0  0  0  0  0  0  0
    0.6122    1.4782    0.0000 H   0  0  0  0  0  0  0  0  0  0  0  0
    1.3856   -0.8000    0.0000 C   0  0  0  0  0  0  0  0  0  0  0  0
    2.7713   -1.6000    0.0000 H   0  0  0  0  0  0  0  0  0  0  0  0
    2.7713    0.0000    0.0000 H   0  0  0  0  0  0  0  0  0  0  0  0
    1.3856   -2.4000    0.0000 H   0  0  0  0  0  0  0  0  0  0  0  0
   -2.7713    0.0000    0.0000 C   0  0  0  0  0  0  0  0  0  0  0  0
   -4.1569    0.8000    0.0000 C   0  0  0  0  0  0  0  0  0  0  0  0
   -5.5426    1.6000    0.0000 H   0  0  0  0  0  0  0  0  0  0  0  0
  1  2  1  0  0  0  0
  1  3  1  0  0  0  0
  1  4  1  0  0  0  0
  4  5  1  0  0  0  0
  4  6  1  0  0  0  0
  4  7  1  0  0  0  0
  7  8  1  0  0  0  0
  7  9  1  0  0  0  0
  7 10  1  0  0  0  0
  1 11  1  0  0  0  0
 11 12  3  0  0  0  0
 12 13  1  0  0  0  0
M  END
> <ChemID>
100553

> <source_casrn>
627-19-0

> <CAS>
627-19-0

> <SMILES>
CCCC#C

> <NAME>
1-PENTYNE

> <preferred_name>
1-Pentyne

> <iupac>
pent-1-yne

> <MPID>
99084

> <dsstox_substance_id>
DTXSID7060835

> <Canonical_QSARr>
CCCC#C

> <InChI_Code_QSARr>
InChI=1S/C5H8/c1-3-5-4-2/h1H,4-5H2,2H3

> <InChI Key_QSARr>
IBXNCJKFFQIKKY-UHFFFAOYSA-N

> <OH>
1.12E-11

> <OH Temperature>
25.0

> <OH Data Type>
EXP

> <OH Reference>
ATKINSON,R (1989)

> <LogOH>
-10.950781977329818

$$$$
100557
  -INDIGO-08031719142D

 22 21  0  0  0  0  0  0  0  0999 V2000
   -1.3857   -0.8000    0.0000 C   0  0  0  0  0  0  0  0  0  0  0  0
   -0.0001    0.0000    0.0000 C   0  0  0  0  0  0  0  0  0  0  0  0
   -0.6124    1.4782    0.0000 H   0  0  0  0  0  0  0  0  0  0  0  0
    0.6122    1.4782    0.0000 H   0  0  0  0  0  0  0  0  0  0  0  0
    1.3857   -0.8000    0.0000 C   0  0  0  0  0  0  0  0  0  0  0  0
    1.9980   -2.2782    0.0000 H   0  0  0  0  0  0  0  0  0  0  0  0
    0.7734   -2.2782    0.0000 H   0  0  0  0  0  0  0  0  0  0  0  0
    2.7713    0.0000    0.0000 C   0  0  0  0  0  0  0  0  0  0  0  0
    4.1569   -0.8000    0.0000 C   0  0  0  0  0  0  0  0  0  0  0  0
    5.5426   -1.6000    0.0000 H   0  0  0  0  0  0  0  0  0  0  0  0
    5.5426    0.0000    0.0000 H   0  0  0  0  0  0  0  0  0  0  0  0
    4.1569   -2.4000    0.0000 H   0  0  0  0  0  0  0  0  0  0  0  0
    2.7713    1.6000    0.0000 C   0  0  0  0  0  0  0  0  0  0  0  0
    4.1569    2.4000    0.0000 H   0  0  0  0  0  0  0  0  0  0  0  0
    1.3857    2.4000    0.0000 H   0  0  0  0  0  0  0  0  0  0  0  0
   -2.7713    0.0000    0.0000 C   0  0  0  0  0  0  0  0  0  0  0  0
   -4.1569    0.8000    0.0000 H   0  0  0  0  0  0  0  0  0  0  0  0
   -4.1569   -0.8000    0.0000 H   0  0  0  0  0  0  0  0  0  0  0  0
   -2.7713    1.6000    0.0000 H   0  0  0  0  0  0  0  0  0  0  0  0
   -1.3857   -2.4000    0.0000 C   0  0  0  0  0  0  0  0  0  0  0  0
   -2.7713   -3.2000    0.0000 H   0  0  0  0  0  0  0  0  0  0  0  0
   -0.0001   -3.2000    0.0000 H   0  0  0  0  0  0  0  0  0  0  0  0
  1  2  1  0  0  0  0
  2  3  1  0  0  0  0
  2  4  1  0  0  0  0
  2  5  1  0  0  0  0
  5  6  1  0  0  0  0
  5  7  1  0  0  0  0
  5  8  1  0  0  0  0
  8  9  1  0  0  0  0
  9 10  1  0  0  0  0
  9 11  1  0  0  0  0
  9 12  1  0  0  0  0
  8 13  2  0  0  0  0
 13 14  1  0  0  0  0
 13 15  1  0  0  0  0
  1 16  1  0  0  0  0
 16 17  1  0  0  0  0
 16 18  1  0  0  0  0
 16 19  1  0  0  0  0
  1 20  2  0  0  0  0
 20 21  1  0  0  0  0
 20 22  1  0  0  0  0
M  END
> <ChemID>
100557

> <source_casrn>
627-58-7

> <CAS>
627-58-7

> <SMILES>
CC(=C)CCC(C)=C

> <NAME>
2,5-DIMETHYL-1,5-HEXADIENE

> <preferred_name>
1,5-Hexadiene, 2,5-dimethyl-

> <iupac>
2,5-Dimethylhexa-1,5-diene

> <MPID>
99087

> <dsstox_substance_id>
DTXSID6060844

> <Canonical_QSARr>
CC(=C)CCC(C)=C

> <InChI_Code_QSARr>
InChI=1S/C8H14/c1-7(2)5-6-8(3)4/h1,3,5-6H2,2,4H3

> <InChI Key_QSARr>
DSAYAFZWRDYBQY-UHFFFAOYSA-N

> <OH>
1.2E-10

> <OH Temperature>
25.0

> <OH Data Type>
EXP

> <OH Reference>
ATKINSON,R (1989)

> <LogOH>
-9.920818753952373

$$$$
100562
  -INDIGO-08031719142D

 27 26  0  0  0  0  0  0  0  0999 V2000
    0.0001   -0.0000    0.0000 C   0  0  0  0  0  0  0  0  0  0  0  0
    0.8001    1.3857    0.0000 H   0  0  0  0  0  0  0  0  0  0  0  0
    1.5036   -0.5473    0.0000 C   0  0  0  0  0  0  0  0  0  0  0  0
    1.1572   -2.1093    0.0000 H   0  0  0  0  0  0  0  0  0  0  0  0
    2.3632   -1.8966    0.0000 H   0  0  0  0  0  0  0  0  0  0  0  0
    2.7291    0.4812    0.0000 O   0  0  0  0  0  0  0  0  0  0  0  0
    4.2328   -0.0660    0.0000 C   0  0  0  0  0  0  0  0  0  0  0  0
    3.8865   -1.6281    0.0000 H   0  0  0  0  0  0  0  0  0  0  0  0
    5.0924   -1.4154    0.0000 H   0  0  0  0  0  0  0  0  0  0  0  0
    5.4583    0.9625    0.0000 C   0  0  0  0  0  0  0  0  0  0  0  0
    6.4869   -0.2632    0.0000 H   0  0  0  0  0  0  0  0  0  0  0  0
    6.6841    1.9909    0.0000 C   0  0  0  0  0  0  0  0  0  0  0  0
    7.9096    3.0194    0.0000 H   0  0  0  0  0  0  0  0  0  0  0  0
    6.4061    3.5666    0.0000 H   0  0  0  0  0  0  0  0  0  0  0  0
    8.1875    1.4436    0.0000 H   0  0  0  0  0  0  0  0  0  0  0  0
    4.4299    2.1881    0.0000 C   0  0  0  0  0  0  0  0  0  0  0  0
    3.4015    3.4138    0.0000 H   0  0  0  0  0  0  0  0  0  0  0  0
    2.8542    1.9103    0.0000 H   0  0  0  0  0  0  0  0  0  0  0  0
    4.9771    3.6916    0.0000 H   0  0  0  0  0  0  0  0  0  0  0  0
   -1.3857    0.8000    0.0000 C   0  0  0  0  0  0  0  0  0  0  0  0
   -2.7713    1.6000    0.0000 H   0  0  0  0  0  0  0  0  0  0  0  0
   -1.3857    2.4000    0.0000 H   0  0  0  0  0  0  0  0  0  0  0  0
   -2.7713   -0.0000    0.0000 H   0  0  0  0  0  0  0  0  0  0  0  0
   -0.8001   -1.3856    0.0000 C   0  0  0  0  0  0  0  0  0  0  0  0
   -1.6001   -2.7713    0.0000 H   0  0  0  0  0  0  0  0  0  0  0  0
    0.0001   -2.7713    0.0000 H   0  0  0  0  0  0  0  0  0  0  0  0
   -2.4001   -1.3856    0.0000 H   0  0  0  0  0  0  0  0  0  0  0  0
  1  2  1  0  0  0  0
  1  3  1  0  0  0  0
  3  4  1  0  0  0  0
  3  5  1  0  0  0  0
  3  6  1  0  0  0  0
  6  7  1  0  0  0  0
  7  8  1  0  0  0  0
  7  9  1  0  0  0  0
  7 10  1  0  0  0  0
 10 11  1  0  0  0  0
 10 12  1  0  0  0  0
 12 13  1  0  0  0  0
 12 14  1  0  0  0  0
 12 15  1  0  0  0  0
 10 16  1  0  0  0  0
 16 17  1  0  0  0  0
 16 18  1  0  0  0  0
 16 19  1  0  0  0  0
  1 20  1  0  0  0  0
 20 21  1  0  0  0  0
 20 22  1  0  0  0  0
 20 23  1  0  0  0  0
  1 24  1  0  0  0  0
 24 25  1  0  0  0  0
 24 26  1  0  0  0  0
 24 27  1  0  0  0  0
M  END
> <ChemID>
100562

> <source_casrn>
628-55-7

> <CAS>
628-55-7

> <SMILES>
CC(C)COCC(C)C

> <NAME>
DI-ISOBUTYL ETHER

> <preferred_name>
Propane, 1,1'-oxybis[2-methyl-

> <iupac>
2-methyl-1-(2-methylpropoxy)propane

> <MPID>
99091

> <dsstox_substance_id>
DTXSID0060856

> <Canonical_QSARr>
CC(C)COCC(C)C

> <InChI_Code_QSARr>
InChI=1S/C8H18O/c1-7(2)5-9-6-8(3)4/h7-8H,5-6H2,1-4H3

> <InChI Key_QSARr>
SZNYYWIUQFZLLT-UHFFFAOYSA-N

> <OH>
2.6E-11

> <OH Temperature>
25.0

> <OH Data Type>
EXP

> <OH Reference>
ATKINSON,R (1989)

> <LogOH>
-10.585026652029196

$$$$
100566
  -INDIGO-08031719142D

 22 21  0  0  0  0  0  0  0  0999 V2000
   -1.3856   -0.8000    0.0000 O   0  0  0  0  0  0  0  0  0  0  0  0
    0.0001    0.0000    0.0000 C   0  0  0  0  0  0  0  0  0  0  0  0
   -0.6123    1.4782    0.0000 H   0  0  0  0  0  0  0  0  0  0  0  0
    0.6122    1.4782    0.0000 H   0  0  0  0  0  0  0  0  0  0  0  0
    1.3856   -0.8000    0.0000 C   0  0  0  0  0  0  0  0  0  0  0  0
    1.9979   -2.2782    0.0000 H   0  0  0  0  0  0  0  0  0  0  0  0
    0.7734   -2.2782    0.0000 H   0  0  0  0  0  0  0  0  0  0  0  0
    2.7713    0.0000    0.0000 O   0  0  0  0  0  0  0  0  0  0  0  0
    4.1570   -0.8000    0.0000 C   0  0  0  0  0  0  0  0  0  0  0  0
    4.7692   -2.2782    0.0000 H   0  0  0  0  0  0  0  0  0  0  0  0
    3.5446   -2.2782    0.0000 H   0  0  0  0  0  0  0  0  0  0  0  0
    5.5425    0.0000    0.0000 C   0  0  0  0  0  0  0  0  0  0  0  0
    6.9282    0.8000    0.0000 H   0  0  0  0  0  0  0  0  0  0  0  0
    6.9282   -0.8000    0.0000 H   0  0  0  0  0  0  0  0  0  0  0  0
    5.5425    1.6000    0.0000 H   0  0  0  0  0  0  0  0  0  0  0  0
   -2.7713    0.0000    0.0000 C   0  0  0  0  0  0  0  0  0  0  0  0
   -3.3835    1.4782    0.0000 H   0  0  0  0  0  0  0  0  0  0  0  0
   -2.1590    1.4782    0.0000 H   0  0  0  0  0  0  0  0  0  0  0  0
   -4.1569   -0.8000    0.0000 C   0  0  0  0  0  0  0  0  0  0  0  0
   -5.5426   -1.6000    0.0000 H   0  0  0  0  0  0  0  0  0  0  0  0
   -5.5426    0.0000    0.0000 H   0  0  0  0  0  0  0  0  0  0  0  0
   -4.1569   -2.4000    0.0000 H   0  0  0  0  0  0  0  0  0  0  0  0
  1  2  1  0  0  0  0
  2  3  1  0  0  0  0
  2  4  1  0  0  0  0
  2  5  1  0  0  0  0
  5  6  1  0  0  0  0
  5  7  1  0  0  0  0
  5  8  1  0  0  0  0
  8  9  1  0  0  0  0
  9 10  1  0  0  0  0
  9 11  1  0  0  0  0
  9 12  1  0  0  0  0
 12 13  1  0  0  0  0
 12 14  1  0  0  0  0
 12 15  1  0  0  0  0
  1 16  1  0  0  0  0
 16 17  1  0  0  0  0
 16 18  1  0  0  0  0
 16 19  1  0  0  0  0
 19 20  1  0  0  0  0
 19 21  1  0  0  0  0
 19 22  1  0  0  0  0
M  END
> <ChemID>
100566

> <source_casrn>
629-14-1

> <CAS>
629-14-1

> <SMILES>
CCOCCOCC

> <NAME>
1,2-DIETHOXYETHANE

> <preferred_name>
Ethylene glycol diethyl ether

> <iupac>
1,2-diethoxyethane

> <MPID>
99095

> <dsstox_substance_id>
DTXSID5025285

> <Canonical_QSARr>
CCOCCOCC

> <InChI_Code_QSARr>
InChI=1S/C6H14O2/c1-3-7-5-6-8-4-2/h3-6H2,1-2H3

> <InChI Key_QSARr>
LZDKZFUFMNSQCJ-UHFFFAOYSA-N

> <OH>
5.79E-11

> <OH Temperature>
25.0

> <OH Data Type>
EXP

> <OH Reference>
PORTER,E ET AL. (1997)

> <LogOH>
-10.237321436272563

$$$$
100570
  -INDIGO-08031719142D

 16 15  0  0  0  0  0  0  0  0999 V2000
    0.8000   -1.3856    0.0000 C   0  0  0  0  0  0  0  0  0  0  0  0
    1.6000   -2.7713    0.0000 H   0  0  0  0  0  0  0  0  0  0  0  0
   -0.0000   -2.7713    0.0000 H   0  0  0  0  0  0  0  0  0  0  0  0
    2.4000   -1.3856    0.0000 H   0  0  0  0  0  0  0  0  0  0  0  0
   -0.0000    0.0000    0.0000 C   0  0  0  0  0  0  0  0  0  0  0  0
   -0.8000    1.3856    0.0000 C   0  0  0  0  0  0  0  0  0  0  0  0
   -1.6000    2.7713    0.0000 H   0  0  0  0  0  0  0  0  0  0  0  0
   -2.4000    1.3856    0.0000 H   0  0  0  0  0  0  0  0  0  0  0  0
   -0.0000    2.7713    0.0000 H   0  0  0  0  0  0  0  0  0  0  0  0
    1.3856    0.8000    0.0000 C   0  0  0  0  0  0  0  0  0  0  0  0
    2.7713    1.6000    0.0000 H   0  0  0  0  0  0  0  0  0  0  0  0
    2.7713    0.0000    0.0000 H   0  0  0  0  0  0  0  0  0  0  0  0
    1.3856    2.4000    0.0000 H   0  0  0  0  0  0  0  0  0  0  0  0
   -1.3856   -0.8000    0.0000 C   0  0  0  0  0  0  0  0  0  0  0  0
   -1.3856   -2.4000    0.0000 H   0  0  0  0  0  0  0  0  0  0  0  0
   -2.7713    0.0000    0.0000 O   0  0  0  0  0  0  0  0  0  0  0  0
  1  2  1  0  0  0  0
  1  3  1  0  0  0  0
  1  4  1  0  0  0  0
  1  5  1  0  0  0  0
  5  6  1  0  0  0  0
  6  7  1  0  0  0  0
  6  8  1  0  0  0  0
  6  9  1  0  0  0  0
  5 10  1  0  0  0  0
 10 11  1  0  0  0  0
 10 12  1  0  0  0  0
 10 13  1  0  0  0  0
  5 14  1  0  0  0  0
 14 15  1  0  0  0  0
 14 16  2  0  0  0  0
M  END
> <ChemID>
100570

> <source_casrn>
630-19-3

> <CAS>
630-19-3

> <SMILES>
CC(C)(C)C=O

> <NAME>
PIVALALDEHYDE

> <preferred_name>
Propanal, 2,2-dimethyl-

> <iupac>
2,2-Dimethylpropanal

> <MPID>
99099

> <dsstox_substance_id>
DTXSID2060888

> <Canonical_QSARr>
CC(C)(C)C=O

> <InChI_Code_QSARr>
InChI=1S/C5H10O/c1-5(2,3)4-6/h4H,1-3H3

> <InChI Key_QSARr>
FJJYHTVHBVXEEQ-UHFFFAOYSA-N

> <OH>
2.650000000000001E-11

> <OH Temperature>
25.0

> <OH Data Type>
EXP

> <OH Reference>
ATKINSON,R (1989)

> <LogOH>
-10.576754126063204

$$$$
100575
  -INDIGO-08031719142D

 18 17  0  0  0  0  0  0  0  0999 V2000
    1.3857    0.8000    0.0000 C   0  0  0  0  0  0  0  0  0  0  0  0
    1.3857    2.4000    0.0000 H   0  0  0  0  0  0  0  0  0  0  0  0
    0.0000    0.0000    0.0000 C   0  0  0  0  0  0  0  0  0  0  0  0
    0.8000   -1.3856    0.0000 H   0  0  0  0  0  0  0  0  0  0  0  0
   -1.3856   -0.8000    0.0000 C   0  0  0  0  0  0  0  0  0  0  0  0
   -2.7713   -1.6000    0.0000 H   0  0  0  0  0  0  0  0  0  0  0  0
   -1.3856   -2.4000    0.0000 H   0  0  0  0  0  0  0  0  0  0  0  0
   -2.7713    0.0000    0.0000 H   0  0  0  0  0  0  0  0  0  0  0  0
   -0.8000    1.3856    0.0000 C   0  0  0  0  0  0  0  0  0  0  0  0
   -1.6000    2.7713    0.0000 H   0  0  0  0  0  0  0  0  0  0  0  0
    0.0000    2.7713    0.0000 H   0  0  0  0  0  0  0  0  0  0  0  0
   -2.4000    1.3856    0.0000 H   0  0  0  0  0  0  0  0  0  0  0  0
    2.7713    0.0000    0.0000 C   0  0  0  0  0  0  0  0  0  0  0  0
    2.7713   -1.6000    0.0000 H   0  0  0  0  0  0  0  0  0  0  0  0
    4.1570    0.8000    0.0000 C   0  0  0  0  0  0  0  0  0  0  0  0
    5.5426    1.6000    0.0000 H   0  0  0  0  0  0  0  0  0  0  0  0
    5.5426    0.0000    0.0000 H   0  0  0  0  0  0  0  0  0  0  0  0
    4.1570    2.4000    0.0000 H   0  0  0  0  0  0  0  0  0  0  0  0
  1  2  1  0  0  0  0
  1  3  1  0  0  0  0
  3  4  1  0  0  0  0
  3  5  1  0  0  0  0
  5  6  1  0  0  0  0
  5  7  1  0  0  0  0
  5  8  1  0  0  0  0
  3  9  1  0  0  0  0
  9 10  1  0  0  0  0
  9 11  1  0  0  0  0
  9 12  1  0  0  0  0
  1 13  2  0  0  0  0
 13 14  1  0  0  0  0
 13 15  1  0  0  0  0
 15 16  1  0  0  0  0
 15 17  1  0  0  0  0
 15 18  1  0  0  0  0
M  END
> <ChemID>
100575

> <source_casrn>
674-76-0

> <CAS>
4461-48-7

> <SMILES>
CC=CC(C)C

> <NAME>
TRANS-4-METHYL-2-PENTENE

> <preferred_name>
4-Methyl-2-pentene

> <iupac>
?

> <MPID>
99104

> <dsstox_substance_id>
DTXSID4074302

> <Canonical_QSARr>
CC=CC(C)C

> <InChI_Code_QSARr>
InChI=1S/C6H12/c1-4-5-6(2)3/h4-6H,1-3H3/b5-4+

> <InChI Key_QSARr>
LGAQJENWWYGFSN-SNAWJCMRSA-N

> <OH>
6.05E-11

> <OH Temperature>
25.0

> <OH Data Type>
EXP

> <OH Reference>
KWOK,ESC & ATKINSON,R (1994)

> <LogOH>
-10.21824462534755

$$$$
100585
  -INDIGO-08031719142D

 33 32  0  0  0  0  0  0  0  0999 V2000
    2.7713   -0.0000    0.0000 C   0  0  0  0  0  0  0  0  0  0  0  0
    4.1569   -0.8000    0.0000 H   0  0  0  0  0  0  0  0  0  0  0  0
    4.1569    0.8000    0.0000 H   0  0  0  0  0  0  0  0  0  0  0  0
    2.7713   -1.6000    0.0000 H   0  0  0  0  0  0  0  0  0  0  0  0
    1.3858    0.8000    0.0000 C   0  0  0  0  0  0  0  0  0  0  0  0
    1.9980    2.2782    0.0000 H   0  0  0  0  0  0  0  0  0  0  0  0
    0.7733    2.2782    0.0000 H   0  0  0  0  0  0  0  0  0  0  0  0
   -0.0001   -0.0000    0.0000 C   0  0  0  0  0  0  0  0  0  0  0  0
   -0.6123   -1.4782    0.0000 H   0  0  0  0  0  0  0  0  0  0  0  0
    0.6122   -1.4782    0.0000 H   0  0  0  0  0  0  0  0  0  0  0  0
   -1.3856    0.8000    0.0000 C   0  0  0  0  0  0  0  0  0  0  0  0
   -0.7734    2.2782    0.0000 H   0  0  0  0  0  0  0  0  0  0  0  0
   -1.9979    2.2782    0.0000 H   0  0  0  0  0  0  0  0  0  0  0  0
   -2.7712   -0.0000    0.0000 C   0  0  0  0  0  0  0  0  0  0  0  0
   -3.3834   -1.4782    0.0000 H   0  0  0  0  0  0  0  0  0  0  0  0
   -2.1590   -1.4782    0.0000 H   0  0  0  0  0  0  0  0  0  0  0  0
   -4.1568    0.8000    0.0000 O   0  0  0  0  0  0  0  0  0  0  0  0
   -5.5426   -0.0000    0.0000 C   0  0  0  0  0  0  0  0  0  0  0  0
   -6.1549   -1.4782    0.0000 H   0  0  0  0  0  0  0  0  0  0  0  0
   -4.9304   -1.4782    0.0000 H   0  0  0  0  0  0  0  0  0  0  0  0
   -6.9282    0.8000    0.0000 C   0  0  0  0  0  0  0  0  0  0  0  0
   -6.3160    2.2782    0.0000 H   0  0  0  0  0  0  0  0  0  0  0  0
   -7.5404    2.2782    0.0000 H   0  0  0  0  0  0  0  0  0  0  0  0
   -8.3138   -0.0000    0.0000 C   0  0  0  0  0  0  0  0  0  0  0  0
   -8.9260   -1.4782    0.0000 H   0  0  0  0  0  0  0  0  0  0  0  0
   -7.7015   -1.4782    0.0000 H   0  0  0  0  0  0  0  0  0  0  0  0
   -9.6994    0.8000    0.0000 C   0  0  0  0  0  0  0  0  0  0  0  0
   -9.0871    2.2782    0.0000 H   0  0  0  0  0  0  0  0  0  0  0  0
  -10.3118    2.2782    0.0000 H   0  0  0  0  0  0  0  0  0  0  0  0
  -11.0852   -0.0000    0.0000 C   0  0  0  0  0  0  0  0  0  0  0  0
  -12.4708   -0.8000    0.0000 H   0  0  0  0  0  0  0  0  0  0  0  0
  -12.4708    0.8000    0.0000 H   0  0  0  0  0  0  0  0  0  0  0  0
  -11.0852   -1.6000    0.0000 H   0  0  0  0  0  0  0  0  0  0  0  0
  1  2  1  0  0  0  0
  1  3  1  0  0  0  0
  1  4  1  0  0  0  0
  1  5  1  0  0  0  0
  5  6  1  0  0  0  0
  5  7  1  0  0  0  0
  5  8  1  0  0  0  0
  8  9  1  0  0  0  0
  8 10  1  0  0  0  0
  8 11  1  0  0  0  0
 11 12  1  0  0  0  0
 11 13  1  0  0  0  0
 11 14  1  0  0  0  0
 14 15  1  0  0  0  0
 14 16  1  0  0  0  0
 14 17  1  0  0  0  0
 17 18  1  0  0  0  0
 18 19  1  0  0  0  0
 18 20  1  0  0  0  0
 18 21  1  0  0  0  0
 21 22  1  0  0  0  0
 21 23  1  0  0  0  0
 21 24  1  0  0  0  0
 24 25  1  0  0  0  0
 24 26  1  0  0  0  0
 24 27  1  0  0  0  0
 27 28  1  0  0  0  0
 27 29  1  0  0  0  0
 27 30  1  0  0  0  0
 30 31  1  0  0  0  0
 30 32  1  0  0  0  0
 30 33  1  0  0  0  0
M  END
> <ChemID>
100585

> <source_casrn>
693-65-2

> <CAS>
693-65-2

> <SMILES>
CCCCCOCCCCC

> <NAME>
DI-N-PENTYLETHER

> <preferred_name>
Pentyl ether

> <iupac>
dipentyl ether

> <MPID>
99109

> <dsstox_substance_id>
DTXSID4022105

> <Canonical_QSARr>
CCCCCOCCCCC

> <InChI_Code_QSARr>
InChI=1S/C10H22O/c1-3-5-7-9-11-10-8-6-4-2/h3-10H2,1-2H3

> <InChI Key_QSARr>
AOPDRZXCEAKHHW-UHFFFAOYSA-N

> <OH>
3.319999999999999E-11

> <OH Temperature>
25.0

> <OH Data Type>
EXP

> <OH Reference>
KWOK,ESC & ATKINSON,R (1994)

> <LogOH>
-10.47886191629596

$$$$
100589
  -INDIGO-08031719142D

 18 17  0  0  0  0  0  0  0  0999 V2000
   -1.3856   -0.8000    0.0000 C   0  0  0  0  0  0  0  0  0  0  0  0
    0.0000   -0.0000    0.0000 N   0  0  0  0  0  0  0  0  0  0  0  0
    0.0000    1.6000    0.0000 C   0  0  0  0  0  0  0  0  0  0  0  0
    0.0000    3.2000    0.0000 H   0  0  0  0  0  0  0  0  0  0  0  0
    1.3857    2.4000    0.0000 H   0  0  0  0  0  0  0  0  0  0  0  0
   -1.3856    2.4000    0.0000 H   0  0  0  0  0  0  0  0  0  0  0  0
    1.3857   -0.8000    0.0000 C   0  0  0  0  0  0  0  0  0  0  0  0
    2.7713   -1.6000    0.0000 H   0  0  0  0  0  0  0  0  0  0  0  0
    1.3857   -2.4000    0.0000 H   0  0  0  0  0  0  0  0  0  0  0  0
    2.7713   -0.0000    0.0000 H   0  0  0  0  0  0  0  0  0  0  0  0
   -2.7713   -0.0000    0.0000 C   0  0  0  0  0  0  0  0  0  0  0  0
   -2.1590    1.4782    0.0000 H   0  0  0  0  0  0  0  0  0  0  0  0
   -3.3835    1.4782    0.0000 H   0  0  0  0  0  0  0  0  0  0  0  0
   -4.1569   -0.8000    0.0000 C   0  0  0  0  0  0  0  0  0  0  0  0
   -5.5426   -1.6000    0.0000 H   0  0  0  0  0  0  0  0  0  0  0  0
   -5.5426   -0.0000    0.0000 H   0  0  0  0  0  0  0  0  0  0  0  0
   -4.1569   -2.4000    0.0000 H   0  0  0  0  0  0  0  0  0  0  0  0
   -1.3856   -2.4000    0.0000 O   0  0  0  0  0  0  0  0  0  0  0  0
  1  2  1  0  0  0  0
  2  3  1  0  0  0  0
  3  4  1  0  0  0  0
  3  5  1  0  0  0  0
  3  6  1  0  0  0  0
  2  7  1  0  0  0  0
  7  8  1  0  0  0  0
  7  9  1  0  0  0  0
  7 10  1  0  0  0  0
  1 11  1  0  0  0  0
 11 12  1  0  0  0  0
 11 13  1  0  0  0  0
 11 14  1  0  0  0  0
 14 15  1  0  0  0  0
 14 16  1  0  0  0  0
 14 17  1  0  0  0  0
  1 18  2  0  0  0  0
M  END
> <ChemID>
100589

> <source_casrn>
758-96-3

> <CAS>
758-96-3

> <SMILES>
CCC(=O)N(C)C

> <NAME>
PROPANAMIDE, N,N-DIMETHYL-

> <preferred_name>
Propanamide, N,N-dimethyl-

> <iupac>
N,N-dimethylpropanamide

> <MPID>
99112

> <dsstox_substance_id>
DTXSID1061077

> <Canonical_QSARr>
CCC(=O)N(C)C

> <InChI_Code_QSARr>
InChI=1S/C5H11NO/c1-4-5(7)6(2)3/h4H2,1-3H3

> <InChI Key_QSARr>
MBHINSULENHCMF-UHFFFAOYSA-N

> <OH>
2.07E-11

> <OH Temperature>
27.0

> <OH Data Type>
EXP

> <OH Reference>
KOCH,R ET AL. (1997)

> <LogOH>
-10.684029654543071

$$$$
100593
  -INDIGO-08031719142D

 16 15  0  0  0  0  0  0  0  0999 V2000
    0.0001    0.0000    0.0000 C   0  0  0  0  0  0  0  0  0  0  0  0
    0.6123   -1.4782    0.0000 H   0  0  0  0  0  0  0  0  0  0  0  0
   -0.6123   -1.4782    0.0000 H   0  0  0  0  0  0  0  0  0  0  0  0
    1.3856    0.8000    0.0000 C   0  0  0  0  0  0  0  0  0  0  0  0
    2.7713    0.0000    0.0000 C   0  0  0  0  0  0  0  0  0  0  0  0
    4.1569   -0.8000    0.0000 H   0  0  0  0  0  0  0  0  0  0  0  0
    4.1569    0.8000    0.0000 H   0  0  0  0  0  0  0  0  0  0  0  0
    2.7713   -1.6000    0.0000 H   0  0  0  0  0  0  0  0  0  0  0  0
    1.3856    2.4000    0.0000 C   0  0  0  0  0  0  0  0  0  0  0  0
    2.7713    3.2000    0.0000 H   0  0  0  0  0  0  0  0  0  0  0  0
    0.0001    3.2000    0.0000 H   0  0  0  0  0  0  0  0  0  0  0  0
   -1.3856    0.8000    0.0000 C   0  0  0  0  0  0  0  0  0  0  0  0
   -1.3856    2.4000    0.0000 H   0  0  0  0  0  0  0  0  0  0  0  0
   -2.7713    0.0000    0.0000 C   0  0  0  0  0  0  0  0  0  0  0  0
   -4.1569    0.8000    0.0000 H   0  0  0  0  0  0  0  0  0  0  0  0
   -2.7712   -1.6000    0.0000 H   0  0  0  0  0  0  0  0  0  0  0  0
  1  2  1  0  0  0  0
  1  3  1  0  0  0  0
  1  4  1  0  0  0  0
  4  5  1  0  0  0  0
  5  6  1  0  0  0  0
  5  7  1  0  0  0  0
  5  8  1  0  0  0  0
  4  9  2  0  0  0  0
  9 10  1  0  0  0  0
  9 11  1  0  0  0  0
  1 12  1  0  0  0  0
 12 13  1  0  0  0  0
 12 14  2  0  0  0  0
 14 15  1  0  0  0  0
 14 16  1  0  0  0  0
M  END
> <ChemID>
100593

> <source_casrn>
763-30-4

> <CAS>
763-30-4

> <SMILES>
CC(=C)CC=C

> <NAME>
2-METHYL-1,4-PENTADIENE

> <preferred_name>
1,4-Pentadiene, 2-methyl-

> <iupac>
2-Methylpenta-1,4-diene

> <MPID>
99116

> <dsstox_substance_id>
DTXSID80227172

> <Canonical_QSARr>
CC(=C)CC=C

> <InChI_Code_QSARr>
InChI=1S/C6H10/c1-4-5-6(2)3/h4H,1-2,5H2,3H3

> <InChI Key_QSARr>
DRWYRROCDFQZQF-UHFFFAOYSA-N

> <OH>
7.900000000000001E-11

> <OH Temperature>
25.0

> <OH Data Type>
EXP

> <OH Reference>
KWOK,ESC & ATKINSON,R (1994)

> <LogOH>
-10.102372908709546

$$$$
100598
  -INDIGO-08031719142D

  7  6  0  0  0  0  0  0  0  0999 V2000
    0.0000    0.0000    0.0000 C   0  0  0  0  0  0  0  0  0  0  0  0
    1.6000    0.0000    0.0000 F   0  0  0  0  0  0  0  0  0  0  0  0
    0.8000    1.3856    0.0000 F   0  0  0  0  0  0  0  0  0  0  0  0
    0.8000   -1.3856    0.0000 Cl  0  0  0  0  0  0  0  0  0  0  0  0
   -1.6000    0.0000    0.0000 C   0  0  0  0  0  0  0  0  0  0  0  0
   -2.4000    1.3856    0.0000 H   0  0  0  0  0  0  0  0  0  0  0  0
   -2.4000   -1.3856    0.0000 O   0  0  0  0  0  0  0  0  0  0  0  0
  1  2  1  0  0  0  0
  1  3  1  0  0  0  0
  1  4  1  0  0  0  0
  1  5  1  0  0  0  0
  5  6  1  0  0  0  0
  5  7  2  0  0  0  0
M  END
> <ChemID>
100598

> <source_casrn>
811-96-1

> <CAS>
811-96-1

> <SMILES>
O=CC(F)(F)Cl

> <NAME>
Chlorodifluoroacetaldehyde

> <preferred_name>
Acetaldehyde, chlorodifluoro-

> <iupac>
2-chloro-2,2-difluoroacetaldehyde

> <MPID>
99120

> <dsstox_substance_id>
DTXSID3073929

> <Canonical_QSARr>
O=CC(F)(F)Cl

> <InChI_Code_QSARr>
InChI=1S/C2HClF2O/c3-2(4,5)1-6/h1H

> <InChI Key_QSARr>
PRGCVNDIGVIGBQ-UHFFFAOYSA-N

> <OH>
8.2E-13

> <OH Temperature>
25.0

> <OH Data Type>
EXP

> <OH Reference>
SCOLLARD,DJ ET AL. (1993)

> <LogOH>
-12.086186147616287

$$$$
100608
  -INDIGO-08031719142D

 16 15  0  0  0  0  0  0  0  0999 V2000
    1.3857    0.8000    0.0000 C   0  0  0  0  0  0  0  0  0  0  0  0
    1.3857    2.4000    0.0000 H   0  0  0  0  0  0  0  0  0  0  0  0
    0.0000    0.0000    0.0000 C   0  0  0  0  0  0  0  0  0  0  0  0
   -1.3856    0.8000    0.0000 C   0  0  0  0  0  0  0  0  0  0  0  0
   -2.7713    1.6000    0.0000 H   0  0  0  0  0  0  0  0  0  0  0  0
   -2.7713    0.0000    0.0000 H   0  0  0  0  0  0  0  0  0  0  0  0
   -1.3856    2.4000    0.0000 H   0  0  0  0  0  0  0  0  0  0  0  0
    0.0000   -1.6000    0.0000 C   0  0  0  0  0  0  0  0  0  0  0  0
   -1.3856   -2.4000    0.0000 H   0  0  0  0  0  0  0  0  0  0  0  0
    1.3857   -2.4000    0.0000 H   0  0  0  0  0  0  0  0  0  0  0  0
    2.7713    0.0000    0.0000 C   0  0  0  0  0  0  0  0  0  0  0  0
    2.7713   -1.6000    0.0000 H   0  0  0  0  0  0  0  0  0  0  0  0
    4.1569    0.8000    0.0000 C   0  0  0  0  0  0  0  0  0  0  0  0
    5.5426    1.6000    0.0000 H   0  0  0  0  0  0  0  0  0  0  0  0
    5.5426    0.0000    0.0000 H   0  0  0  0  0  0  0  0  0  0  0  0
    4.1569    2.4000    0.0000 H   0  0  0  0  0  0  0  0  0  0  0  0
  1  2  1  0  0  0  0
  1  3  1  0  0  0  0
  3  4  1  0  0  0  0
  4  5  1  0  0  0  0
  4  6  1  0  0  0  0
  4  7  1  0  0  0  0
  3  8  2  0  0  0  0
  8  9  1  0  0  0  0
  8 10  1  0  0  0  0
  1 11  2  0  0  0  0
 11 12  1  0  0  0  0
 11 13  1  0  0  0  0
 13 14  1  0  0  0  0
 13 15  1  0  0  0  0
 13 16  1  0  0  0  0
M  END
> <ChemID>
100608

> <source_casrn>
926-54-5

> <CAS>
1118-58-7

> <SMILES>
CC=CC(C)=C

> <NAME>
2-METHYL-1,3-PENTADIENE

> <preferred_name>
1,3-Pentadiene, 2-methyl-

> <iupac>
?

> <MPID>
99127

> <dsstox_substance_id>
DTXSID3061506

> <Canonical_QSARr>
CC=CC(C)=C

> <InChI_Code_QSARr>
InChI=1S/C6H10/c1-4-5-6(2)3/h4-5H,2H2,1,3H3/b5-4+

> <InChI Key_QSARr>
RCJMVGJKROQDCB-SNAWJCMRSA-N

> <OH>
1.36E-10

> <OH Temperature>
25.0

> <OH Data Type>
EXP

> <OH Reference>
ATKINSON,R (1989)

> <LogOH>
-9.866461091629784

$$$$
100612
  -INDIGO-08031719142D

 19 18  0  0  0  0  0  0  0  0999 V2000
    5.5425    0.0000    0.0000 C   0  0  0  0  0  0  0  0  0  0  0  0
    6.9282   -0.8000    0.0000 H   0  0  0  0  0  0  0  0  0  0  0  0
    6.9282    0.8000    0.0000 H   0  0  0  0  0  0  0  0  0  0  0  0
    5.5425   -1.6000    0.0000 H   0  0  0  0  0  0  0  0  0  0  0  0
    4.1569    0.8000    0.0000 C   0  0  0  0  0  0  0  0  0  0  0  0
    4.7692    2.2782    0.0000 H   0  0  0  0  0  0  0  0  0  0  0  0
    3.5446    2.2782    0.0000 H   0  0  0  0  0  0  0  0  0  0  0  0
    2.7712    0.0000    0.0000 C   0  0  0  0  0  0  0  0  0  0  0  0
    2.7712   -1.6000    0.0000 H   0  0  0  0  0  0  0  0  0  0  0  0
    1.3856    0.8000    0.0000 C   0  0  0  0  0  0  0  0  0  0  0  0
    1.3857    2.4000    0.0000 H   0  0  0  0  0  0  0  0  0  0  0  0
    0.0001    0.0000    0.0000 C   0  0  0  0  0  0  0  0  0  0  0  0
   -0.6123   -1.4782    0.0000 H   0  0  0  0  0  0  0  0  0  0  0  0
    0.6122   -1.4782    0.0000 H   0  0  0  0  0  0  0  0  0  0  0  0
   -1.3856    0.8000    0.0000 C   0  0  0  0  0  0  0  0  0  0  0  0
   -0.7733    2.2782    0.0000 H   0  0  0  0  0  0  0  0  0  0  0  0
   -1.9979    2.2782    0.0000 H   0  0  0  0  0  0  0  0  0  0  0  0
   -2.7713    0.0000    0.0000 O   0  0  0  0  0  0  0  0  0  0  0  0
   -4.1569    0.8000    0.0000 H   0  0  0  0  0  0  0  0  0  0  0  0
  1  2  1  0  0  0  0
  1  3  1  0  0  0  0
  1  4  1  0  0  0  0
  1  5  1  0  0  0  0
  5  6  1  0  0  0  0
  5  7  1  0  0  0  0
  5  8  1  0  0  0  0
  8  9  1  0  0  0  0
  8 10  2  0  0  0  0
 10 11  1  0  0  0  0
 10 12  1  0  0  0  0
 12 13  1  0  0  0  0
 12 14  1  0  0  0  0
 12 15  1  0  0  0  0
 15 16  1  0  0  0  0
 15 17  1  0  0  0  0
 15 18  1  0  0  0  0
 18 19  1  0  0  0  0
M  END
> <ChemID>
100612

> <source_casrn>
928-96-1

> <CAS>
928-96-1

> <SMILES>
CC/C=C\CCO

> <NAME>
3-Hexen-1-ol, (Z)-

> <preferred_name>
(Z)-3-Hexen-1-ol

> <iupac>
(3Z)-hex-3-en-1-ol

> <MPID>
99130

> <dsstox_substance_id>
DTXSID6022137

> <Canonical_QSARr>
CCC=CCCO

> <InChI_Code_QSARr>
InChI=1S/C6H12O/c1-2-3-4-5-6-7/h3-4,7H,2,5-6H2,1H3/b4-3+

> <InChI Key_QSARr>
UFLHIIWVXFIJGU-ONEGZZNKSA-N

> <OH>
1.1E-10

> <OH Temperature>
23.0

> <OH Data Type>
EXP

> <OH Reference>
ATKINSON,R ET AL. (1995)

> <LogOH>
-9.95860731484176

$$$$
100616
  -INDIGO-08031719142D

 21 20  0  0  0  0  0  0  0  0999 V2000
    2.4000   -1.3856    0.0000 C   0  0  0  0  0  0  0  0  0  0  0  0
    3.2000   -2.7713    0.0000 H   0  0  0  0  0  0  0  0  0  0  0  0
    4.0000   -1.3856    0.0000 H   0  0  0  0  0  0  0  0  0  0  0  0
    1.6000   -2.7713    0.0000 H   0  0  0  0  0  0  0  0  0  0  0  0
    0.8000   -1.3856    0.0000 O   0  0  0  0  0  0  0  0  0  0  0  0
    0.0000    0.0001    0.0000 C   0  0  0  0  0  0  0  0  0  0  0  0
    1.3857    0.8000    0.0000 C   0  0  0  0  0  0  0  0  0  0  0  0
    2.7713    1.6000    0.0000 H   0  0  0  0  0  0  0  0  0  0  0  0
    1.3857    2.4000    0.0000 H   0  0  0  0  0  0  0  0  0  0  0  0
    2.7713    0.0001    0.0000 H   0  0  0  0  0  0  0  0  0  0  0  0
   -0.8000    1.3856    0.0000 C   0  0  0  0  0  0  0  0  0  0  0  0
   -1.6000    2.7713    0.0000 H   0  0  0  0  0  0  0  0  0  0  0  0
   -2.3757    1.6635    0.0000 H   0  0  0  0  0  0  0  0  0  0  0  0
    0.0000    2.7713    0.0000 H   0  0  0  0  0  0  0  0  0  0  0  0
   -1.3856   -0.8000    0.0000 C   0  0  0  0  0  0  0  0  0  0  0  0
   -2.3597    0.4693    0.0000 H   0  0  0  0  0  0  0  0  0  0  0  0
   -2.9720   -0.5912    0.0000 H   0  0  0  0  0  0  0  0  0  0  0  0
   -1.3856   -2.4000    0.0000 C   0  0  0  0  0  0  0  0  0  0  0  0
   -1.3856   -4.0000    0.0000 H   0  0  0  0  0  0  0  0  0  0  0  0
   -2.7713   -3.2000    0.0000 H   0  0  0  0  0  0  0  0  0  0  0  0
    0.0000   -3.2000    0.0000 H   0  0  0  0  0  0  0  0  0  0  0  0
  1  2  1  0  0  0  0
  1  3  1  0  0  0  0
  1  4  1  0  0  0  0
  1  5  1  0  0  0  0
  5  6  1  0  0  0  0
  6  7  1  0  0  0  0
  7  8  1  0  0  0  0
  7  9  1  0  0  0  0
  7 10  1  0  0  0  0
  6 11  1  0  0  0  0
 11 12  1  0  0  0  0
 11 13  1  0  0  0  0
 11 14  1  0  0  0  0
  6 15  1  0  0  0  0
 15 16  1  0  0  0  0
 15 17  1  0  0  0  0
 15 18  1  0  0  0  0
 18 19  1  0  0  0  0
 18 20  1  0  0  0  0
 18 21  1  0  0  0  0
M  END
> <ChemID>
100616

> <source_casrn>
994-05-8

> <CAS>
994-05-8

> <SMILES>
CCC(C)(C)OC

> <NAME>
METHYL-T-AMYL ETHER

> <preferred_name>
tert-Amyl methyl ether

> <iupac>
2-methoxy-2-methylbutane

> <MPID>
99133

> <dsstox_substance_id>
DTXSID8024521

> <Canonical_QSARr>
CCC(C)(C)OC

> <InChI_Code_QSARr>
InChI=1S/C6H14O/c1-5-6(2,3)7-4/h5H2,1-4H3

> <InChI Key_QSARr>
HVZJRWJGKQPSFL-UHFFFAOYSA-N

> <OH>
5.5E-12

> <OH Temperature>
25.0

> <OH Data Type>
EXP

> <OH Reference>
WALLINGTON,TJ ET AL. (1993)

> <LogOH>
-11.259637310505745

$$$$
100620
  -INDIGO-08031719142D

 29 28  0  0  0  0  0  0  0  0999 V2000
    0.0001   -0.0001    0.0000 C   0  0  0  0  0  0  0  0  0  0  0  0
    0.8000    1.3856    0.0000 C   0  0  0  0  0  0  0  0  0  0  0  0
    0.5912    2.9720    0.0000 H   0  0  0  0  0  0  0  0  0  0  0  0
   -0.4694    2.3596    0.0000 H   0  0  0  0  0  0  0  0  0  0  0  0
    2.3757    1.6635    0.0000 C   0  0  0  0  0  0  0  0  0  0  0  0
    3.9514    1.9413    0.0000 H   0  0  0  0  0  0  0  0  0  0  0  0
    2.9229    3.1670    0.0000 H   0  0  0  0  0  0  0  0  0  0  0  0
    3.4042    0.4378    0.0000 H   0  0  0  0  0  0  0  0  0  0  0  0
   -1.3856    0.8000    0.0000 C   0  0  0  0  0  0  0  0  0  0  0  0
   -2.9720    0.5912    0.0000 H   0  0  0  0  0  0  0  0  0  0  0  0
   -2.3596   -0.4694    0.0000 H   0  0  0  0  0  0  0  0  0  0  0  0
   -1.6635    2.3757    0.0000 C   0  0  0  0  0  0  0  0  0  0  0  0
   -1.9413    3.9514    0.0000 H   0  0  0  0  0  0  0  0  0  0  0  0
   -0.4378    3.4042    0.0000 H   0  0  0  0  0  0  0  0  0  0  0  0
   -3.1670    2.9229    0.0000 H   0  0  0  0  0  0  0  0  0  0  0  0
    1.3856   -0.8000    0.0000 C   0  0  0  0  0  0  0  0  0  0  0  0
    2.9720   -0.5912    0.0000 H   0  0  0  0  0  0  0  0  0  0  0  0
    2.3596    0.4694    0.0000 H   0  0  0  0  0  0  0  0  0  0  0  0
    1.6635   -2.3757    0.0000 C   0  0  0  0  0  0  0  0  0  0  0  0
    1.9413   -3.9514    0.0000 H   0  0  0  0  0  0  0  0  0  0  0  0
    3.1670   -2.9229    0.0000 H   0  0  0  0  0  0  0  0  0  0  0  0
    0.4378   -3.4042    0.0000 H   0  0  0  0  0  0  0  0  0  0  0  0
   -0.8000   -1.3856    0.0000 C   0  0  0  0  0  0  0  0  0  0  0  0
   -0.5912   -2.9720    0.0000 H   0  0  0  0  0  0  0  0  0  0  0  0
    0.4694   -2.3596    0.0000 H   0  0  0  0  0  0  0  0  0  0  0  0
   -2.3757   -1.6635    0.0000 C   0  0  0  0  0  0  0  0  0  0  0  0
   -3.9514   -1.9413    0.0000 H   0  0  0  0  0  0  0  0  0  0  0  0
   -2.9229   -3.1670    0.0000 H   0  0  0  0  0  0  0  0  0  0  0  0
   -3.4042   -0.4378    0.0000 H   0  0  0  0  0  0  0  0  0  0  0  0
  1  2  1  0  0  0  0
  2  3  1  0  0  0  0
  2  4  1  0  0  0  0
  2  5  1  0  0  0  0
  5  6  1  0  0  0  0
  5  7  1  0  0  0  0
  5  8  1  0  0  0  0
  1  9  1  0  0  0  0
  9 10  1  0  0  0  0
  9 11  1  0  0  0  0
  9 12  1  0  0  0  0
 12 13  1  0  0  0  0
 12 14  1  0  0  0  0
 12 15  1  0  0  0  0
  1 16  1  0  0  0  0
 16 17  1  0  0  0  0
 16 18  1  0  0  0  0
 16 19  1  0  0  0  0
 19 20  1  0  0  0  0
 19 21  1  0  0  0  0
 19 22  1  0  0  0  0
  1 23  1  0  0  0  0
 23 24  1  0  0  0  0
 23 25  1  0  0  0  0
 23 26  1  0  0  0  0
 26 27  1  0  0  0  0
 26 28  1  0  0  0  0
 26 29  1  0  0  0  0
M  END
> <ChemID>
100620

> <source_casrn>
1067-20-5

> <CAS>
1067-20-5

> <SMILES>
CCC(CC)(CC)CC

> <NAME>
3,3-DIETHYLPENTANE

> <preferred_name>
Pentane, 3,3-diethyl-

> <iupac>
3,3-Diethylpentane

> <MPID>
99137

> <dsstox_substance_id>
DTXSID1073941

> <Canonical_QSARr>
CCC(CC)(CC)CC

> <InChI_Code_QSARr>
InChI=1S/C9H20/c1-5-9(6-2,7-3)8-4/h5-8H2,1-4H3

> <InChI Key_QSARr>
BGXXXYLRPIRDHJ-UHFFFAOYSA-N

> <OH>
4.95E-12

> <OH Temperature>
25.0

> <OH Data Type>
EXP

> <OH Reference>
NIELSEN,OJ ET AL. (1991)

> <LogOH>
-11.305394801066452

$$$$
100625
  -INDIGO-08031719142D

 35 35  0  0  0  0  0  0  0  0999 V2000
   -2.6284   -1.2257    0.0000 C   0  0  0  0  0  0  0  0  0  0  0  0
   -2.0812   -2.7291    0.0000 O   0  0  0  0  0  0  0  0  0  0  0  0
   -4.2041   -0.9478    0.0000 S   0  0  0  0  0  0  0  0  0  0  0  0
   -5.2327   -2.1735    0.0000 C   0  0  0  0  0  0  0  0  0  0  0  0
   -4.1516   -3.3532    0.0000 H   0  0  0  0  0  0  0  0  0  0  0  0
   -5.3024   -3.7720    0.0000 H   0  0  0  0  0  0  0  0  0  0  0  0
   -6.8083   -1.8957    0.0000 C   0  0  0  0  0  0  0  0  0  0  0  0
   -8.3840   -1.6179    0.0000 H   0  0  0  0  0  0  0  0  0  0  0  0
   -7.8368   -3.1213    0.0000 H   0  0  0  0  0  0  0  0  0  0  0  0
   -7.3556   -0.3921    0.0000 H   0  0  0  0  0  0  0  0  0  0  0  0
   -1.6000    0.0000    0.0000 N   0  0  0  0  0  0  0  0  0  0  0  0
   -0.0000    0.0000    0.0000 C   0  0  0  0  0  0  0  0  0  0  0  0
   -0.5473    1.5035    0.0000 H   0  0  0  0  0  0  0  0  0  0  0  0
   -0.0000   -1.5999    0.0000 C   0  0  0  0  0  0  0  0  0  0  0  0
   -1.5757   -1.3222    0.0000 H   0  0  0  0  0  0  0  0  0  0  0  0
   -0.5473   -3.1035    0.0000 H   0  0  0  0  0  0  0  0  0  0  0  0
    1.3856   -2.4000    0.0000 C   0  0  0  0  0  0  0  0  0  0  0  0
    0.3572   -3.6257    0.0000 H   0  0  0  0  0  0  0  0  0  0  0  0
    2.4141   -3.6257    0.0000 H   0  0  0  0  0  0  0  0  0  0  0  0
    2.7713   -1.5999    0.0000 C   0  0  0  0  0  0  0  0  0  0  0  0
    3.3186   -3.1035    0.0000 H   0  0  0  0  0  0  0  0  0  0  0  0
    4.3470   -1.3222    0.0000 H   0  0  0  0  0  0  0  0  0  0  0  0
    2.7713    0.0000    0.0000 C   0  0  0  0  0  0  0  0  0  0  0  0
    4.3470   -0.2778    0.0000 H   0  0  0  0  0  0  0  0  0  0  0  0
    3.3186    1.5035    0.0000 H   0  0  0  0  0  0  0  0  0  0  0  0
    1.3856    0.8000    0.0000 C   0  0  0  0  0  0  0  0  0  0  0  0
    2.4141    2.0256    0.0000 H   0  0  0  0  0  0  0  0  0  0  0  0
    0.3572    2.0256    0.0000 H   0  0  0  0  0  0  0  0  0  0  0  0
   -2.3999    1.3857    0.0000 C   0  0  0  0  0  0  0  0  0  0  0  0
   -2.1911    2.9720    0.0000 H   0  0  0  0  0  0  0  0  0  0  0  0
   -1.1306    2.3597    0.0000 H   0  0  0  0  0  0  0  0  0  0  0  0
   -4.0001    1.3857    0.0000 C   0  0  0  0  0  0  0  0  0  0  0  0
   -4.8001    2.7713    0.0000 H   0  0  0  0  0  0  0  0  0  0  0  0
   -5.6000    1.3857    0.0000 H   0  0  0  0  0  0  0  0  0  0  0  0
   -3.1999    2.7713    0.0000 H   0  0  0  0  0  0  0  0  0  0  0  0
  1  2  2  0  0  0  0
  1  3  1  0  0  0  0
  3  4  1  0  0  0  0
  4  5  1  0  0  0  0
  4  6  1  0  0  0  0
  4  7  1  0  0  0  0
  7  8  1  0  0  0  0
  7  9  1  0  0  0  0
  7 10  1  0  0  0  0
  1 11  1  0  0  0  0
 11 12  1  0  0  0  0
 12 13  1  0  0  0  0
 12 14  1  0  0  0  0
 14 15  1  0  0  0  0
 14 16  1  0  0  0  0
 14 17  1  0  0  0  0
 17 18  1  0  0  0  0
 17 19  1  0  0  0  0
 17 20  1  0  0  0  0
 20 21  1  0  0  0  0
 20 22  1  0  0  0  0
 20 23  1  0  0  0  0
 23 24  1  0  0  0  0
 23 25  1  0  0  0  0
 23 26  1  0  0  0  0
 26 12  1  0  0  0  0
 26 27  1  0  0  0  0
 26 28  1  0  0  0  0
 11 29  1  0  0  0  0
 29 30  1  0  0  0  0
 29 31  1  0  0  0  0
 29 32  1  0  0  0  0
 32 33  1  0  0  0  0
 32 34  1  0  0  0  0
 32 35  1  0  0  0  0
M  END
> <ChemID>
100625

> <source_casrn>
1134-23-2

> <CAS>
1134-23-2

> <SMILES>
CCN(C1CCCCC1)C(=O)SCC

> <NAME>
CYCLOATE

> <preferred_name>
Cycloate

> <iupac>
S-ethyl cyclohexyl(ethyl)carbamothioate

> <MPID>
99141

> <dsstox_substance_id>
DTXSID6032356

> <Canonical_QSARr>
CCN(C1CCCCC1)C(=O)SCC

> <InChI_Code_QSARr>
InChI=1S/C11H21NOS/c1-3-12(11(13)14-4-2)10-8-6-5-7-9-10/h10H,3-9H2,1-2H3

> <InChI Key_QSARr>
DFCAFRGABIXSDS-UHFFFAOYSA-N

> <OH>
3.540000000000001E-11

> <OH Temperature>
25.0

> <OH Data Type>
EXP

> <OH Reference>
KWOK,ESC ET AL. (1992)

> <LogOH>
-10.450996737974203

$$$$
100634
  -INDIGO-08031719142D

 13 12  0  0  0  0  0  0  0  0999 V2000
    1.3857    0.8000    0.0000 C   0  0  0  0  0  0  0  0  0  0  0  0
    1.3857    2.4000    0.0000 H   0  0  0  0  0  0  0  0  0  0  0  0
    2.7713    0.0000    0.0000 C   0  0  0  0  0  0  0  0  0  0  0  0
    2.7713   -1.6000    0.0000 H   0  0  0  0  0  0  0  0  0  0  0  0
    4.1569    0.8000    0.0000 C   0  0  0  0  0  0  0  0  0  0  0  0
    5.5426    0.0000    0.0000 H   0  0  0  0  0  0  0  0  0  0  0  0
    4.1569    2.4000    0.0000 H   0  0  0  0  0  0  0  0  0  0  0  0
    0.0000    0.0000    0.0000 C   0  0  0  0  0  0  0  0  0  0  0  0
    0.0000   -1.6000    0.0000 H   0  0  0  0  0  0  0  0  0  0  0  0
   -1.3856    0.8000    0.0000 C   0  0  0  0  0  0  0  0  0  0  0  0
   -2.7713    1.6000    0.0000 H   0  0  0  0  0  0  0  0  0  0  0  0
   -2.7713    0.0000    0.0000 H   0  0  0  0  0  0  0  0  0  0  0  0
   -1.3856    2.4000    0.0000 H   0  0  0  0  0  0  0  0  0  0  0  0
  1  2  1  0  0  0  0
  1  3  1  0  0  0  0
  3  4  1  0  0  0  0
  3  5  2  0  0  0  0
  5  6  1  0  0  0  0
  5  7  1  0  0  0  0
  1  8  2  0  0  0  0
  8  9  1  0  0  0  0
  8 10  1  0  0  0  0
 10 11  1  0  0  0  0
 10 12  1  0  0  0  0
 10 13  1  0  0  0  0
M  END
> <ChemID>
100634

> <source_casrn>
1574-41-0|2004-70-8

> <CAS>
1574-41-0|2004-70-8

> <SMILES>
C/C=C\C=C

> <NAME>
1,3-PENTADIENE (Z), 1,3-PENTADIENE (E)

> <preferred_name>
(3Z)-1,3-Pentadiene

> <iupac>
C5H8

> <MPID>
99148|99159

> <dsstox_substance_id>
DTXSID60858741|DTXSID50858710

> <Canonical_QSARr>
CC=CC=C

> <InChI_Code_QSARr>
InChI=1S/C5H8/c1-3-5-4-2/h3-5H,1H2,2H3/b5-4+

> <InChI Key_QSARr>
PMJHHCWVYXUKFD-SNAWJCMRSA-N

> <OH>
1.03068E-10

> <OH Temperature>
25.0

> <OH Data Type>
EXP

> <OH Reference>
ATKINSON,R (1989)

> <LogOH>
-9.98687615121113

$$$$
100639
  -INDIGO-08031719142D

  8  7  0  0  0  0  0  0  0  0999 V2000
    0.0000    0.0000    0.0000 C   0  0  0  0  0  0  0  0  0  0  0  0
    1.6000    0.0000    0.0000 C   0  0  0  0  0  0  0  0  0  0  0  0
    3.2000    0.0000    0.0000 H   0  0  0  0  0  0  0  0  0  0  0  0
    2.4000   -1.3856    0.0000 H   0  0  0  0  0  0  0  0  0  0  0  0
    2.4000    1.3856    0.0000 Cl  0  0  0  0  0  0  0  0  0  0  0  0
   -1.6000   -0.0000    0.0000 Cl  0  0  0  0  0  0  0  0  0  0  0  0
   -0.8000   -1.3856    0.0000 F   0  0  0  0  0  0  0  0  0  0  0  0
   -0.8000    1.3856    0.0000 F   0  0  0  0  0  0  0  0  0  0  0  0
  1  2  1  0  0  0  0
  2  3  1  0  0  0  0
  2  4  1  0  0  0  0
  2  5  1  0  0  0  0
  1  6  1  0  0  0  0
  1  7  1  0  0  0  0
  1  8  1  0  0  0  0
M  END
> <ChemID>
100639

> <source_casrn>
1649-08-7

> <CAS>
1649-08-7

> <SMILES>
FC(F)(Cl)CCl

> <NAME>
1,2-DICHLORO-1,1-DIFLUOROETHANE

> <preferred_name>
1,2-Dichloro-1,1-difluoroethane

> <iupac>
1,2-dichloro-1,1-difluoroethane

> <MPID>
99151

> <dsstox_substance_id>
DTXSID5031393

> <Canonical_QSARr>
FC(F)(Cl)CCl

> <InChI_Code_QSARr>
InChI=1S/C2H2Cl2F2/c3-1-2(4,5)6/h1H2

> <InChI Key_QSARr>
SKDFWEPBABSFMG-UHFFFAOYSA-N

> <OH>
1.6E-14

> <OH Temperature>
25.0

> <OH Data Type>
EXP

> <OH Reference>
KWOK,ESC & ATKINSON,R (1994)

> <LogOH>
-13.795880017344071

$$$$
100643
  -INDIGO-08031719142D

  8  7  0  0  0  0  0  0  0  0999 V2000
    0.8000    1.3856    0.0000 F   0  0  0  0  0  0  0  0  0  0  0  0
    0.0000    0.0000    0.0000 C   0  0  0  0  0  0  0  0  0  0  0  0
    1.6000   -0.0000    0.0000 Cl  0  0  0  0  0  0  0  0  0  0  0  0
   -1.6000    0.0000    0.0000 C   0  0  0  0  0  0  0  0  0  0  0  0
   -3.2000    0.0000    0.0000 H   0  0  0  0  0  0  0  0  0  0  0  0
   -2.4000   -1.3856    0.0000 H   0  0  0  0  0  0  0  0  0  0  0  0
   -2.4000    1.3856    0.0000 H   0  0  0  0  0  0  0  0  0  0  0  0
    0.8000   -1.3856    0.0000 Cl  0  0  0  0  0  0  0  0  0  0  0  0
  1  2  1  0  0  0  0
  2  3  1  0  0  0  0
  2  4  1  0  0  0  0
  4  5  1  0  0  0  0
  4  6  1  0  0  0  0
  4  7  1  0  0  0  0
  2  8  1  0  0  0  0
M  END
> <ChemID>
100643

> <source_casrn>
1717-00-6

> <CAS>
1717-00-6

> <SMILES>
CC(F)(Cl)Cl

> <NAME>
1,1-DICHLOROFLUOROETHANE

> <preferred_name>
1,1-Dichloro-1-fluoroethane

> <iupac>
1,1-dichloro-1-fluoroethane

> <MPID>
99154

> <dsstox_substance_id>
DTXSID2020422

> <Canonical_QSARr>
CC(F)(Cl)Cl

> <InChI_Code_QSARr>
InChI=1S/C2H3Cl2F/c1-2(3,4)5/h1H3

> <InChI Key_QSARr>
FRCHKSNAZZFGCA-UHFFFAOYSA-N

> <OH>
5.9E-15

> <OH Temperature>
25.0

> <OH Data Type>
EXP

> <OH Reference>
HUDER,K & DEMORE,WB (1993)

> <LogOH>
-14.22914798835785

$$$$
100647
  -INDIGO-08031719142D

 18 17  0  0  0  0  0  0  0  0999 V2000
    1.3856   -0.8000    0.0000 C   0  0  0  0  0  0  0  0  0  0  0  0
    1.9979   -2.2782    0.0000 H   0  0  0  0  0  0  0  0  0  0  0  0
    0.7733   -2.2782    0.0000 H   0  0  0  0  0  0  0  0  0  0  0  0
   -0.0001    0.0000    0.0000 C   0  0  0  0  0  0  0  0  0  0  0  0
   -0.8000   -1.3857    0.0000 H   0  0  0  0  0  0  0  0  0  0  0  0
   -1.5035    0.5472    0.0000 C   0  0  0  0  0  0  0  0  0  0  0  0
   -1.1572    2.1093    0.0000 H   0  0  0  0  0  0  0  0  0  0  0  0
   -2.3631    1.8967    0.0000 H   0  0  0  0  0  0  0  0  0  0  0  0
   -2.7291   -0.4812    0.0000 C   0  0  0  0  0  0  0  0  0  0  0  0
   -3.9549   -1.5097    0.0000 H   0  0  0  0  0  0  0  0  0  0  0  0
   -4.2327    0.0660    0.0000 H   0  0  0  0  0  0  0  0  0  0  0  0
   -2.4513   -2.0569    0.0000 H   0  0  0  0  0  0  0  0  0  0  0  0
    0.8001    1.3856    0.0000 C   0  0  0  0  0  0  0  0  0  0  0  0
    1.6000    2.7713    0.0000 H   0  0  0  0  0  0  0  0  0  0  0  0
    2.4000    1.3856    0.0000 H   0  0  0  0  0  0  0  0  0  0  0  0
   -0.0001    2.7713    0.0000 H   0  0  0  0  0  0  0  0  0  0  0  0
    2.7713    0.0000    0.0000 S   0  0  0  0  0  0  0  0  0  0  0  0
    4.1569   -0.8000    0.0000 H   0  0  0  0  0  0  0  0  0  0  0  0
  1  2  1  0  0  0  0
  1  3  1  0  0  0  0
  1  4  1  0  0  0  0
  4  5  1  0  0  0  0
  4  6  1  0  0  0  0
  6  7  1  0  0  0  0
  6  8  1  0  0  0  0
  6  9  1  0  0  0  0
  9 10  1  0  0  0  0
  9 11  1  0  0  0  0
  9 12  1  0  0  0  0
  4 13  1  0  0  0  0
 13 14  1  0  0  0  0
 13 15  1  0  0  0  0
 13 16  1  0  0  0  0
  1 17  1  0  0  0  0
 17 18  1  0  0  0  0
M  END
> <ChemID>
100647

> <source_casrn>
1878-18-8

> <CAS>
NOCAS_862771

> <SMILES>
CCC(C)CS

> <NAME>
2-METHYL-1-BUTANETHIOL

> <preferred_name>


> <iupac>


> <MPID>
99157

> <dsstox_substance_id>
DTXSID50862771

> <Canonical_QSARr>
CCC(C)CS

> <InChI_Code_QSARr>
InChI=1S/C5H12S/c1-3-5(2)4-6/h5-6H,3-4H2,1-2H3

> <InChI Key_QSARr>
WGQKBCSACFQGQY-UHFFFAOYSA-N

> <OH>
5.4E-11

> <OH Temperature>
25.0

> <OH Data Type>
EXP

> <OH Reference>
ATKINSON,R (1989)

> <LogOH>
-10.267606240177042

$$$$
100652
  -INDIGO-08031719142D

 22 23  0  0  0  0  0  0  0  0999 V2000
   -0.0001    0.0000    0.0000 C   0  0  0  0  0  0  0  0  0  0  0  0
    1.6001   -0.0000    0.0000 C   0  0  0  0  0  0  0  0  0  0  0  0
    2.4001   -1.3856    0.0000 C   0  0  0  0  0  0  0  0  0  0  0  0
    1.6001   -2.7713    0.0000 H   0  0  0  0  0  0  0  0  0  0  0  0
    4.0000   -1.3856    0.0000 C   0  0  0  0  0  0  0  0  0  0  0  0
    4.8000   -2.7713    0.0000 H   0  0  0  0  0  0  0  0  0  0  0  0
    4.8000    0.0000    0.0000 C   0  0  0  0  0  0  0  0  0  0  0  0
    6.4000    0.0000    0.0000 H   0  0  0  0  0  0  0  0  0  0  0  0
    4.0000    1.3856    0.0000 C   0  0  0  0  0  0  0  0  0  0  0  0
    4.8000    2.7713    0.0000 H   0  0  0  0  0  0  0  0  0  0  0  0
    2.4001    1.3856    0.0000 C   0  0  0  0  0  0  0  0  0  0  0  0
    1.6001    2.7713    0.0000 H   0  0  0  0  0  0  0  0  0  0  0  0
   -0.8001    1.3856    0.0000 C   0  0  0  0  0  0  0  0  0  0  0  0
   -0.0001    2.7713    0.0000 Cl  0  0  0  0  0  0  0  0  0  0  0  0
   -2.4000    1.3856    0.0000 C   0  0  0  0  0  0  0  0  0  0  0  0
   -3.2000    2.7713    0.0000 H   0  0  0  0  0  0  0  0  0  0  0  0
   -3.2000    0.0000    0.0000 C   0  0  0  0  0  0  0  0  0  0  0  0
   -4.8000   -0.0000    0.0000 H   0  0  0  0  0  0  0  0  0  0  0  0
   -2.4000   -1.3856    0.0000 C   0  0  0  0  0  0  0  0  0  0  0  0
   -3.2000   -2.7713    0.0000 H   0  0  0  0  0  0  0  0  0  0  0  0
   -0.8001   -1.3856    0.0000 C   0  0  0  0  0  0  0  0  0  0  0  0
   -0.0001   -2.7713    0.0000 H   0  0  0  0  0  0  0  0  0  0  0  0
  1  2  1  0  0  0  0
  2  3  1  0  0  0  0
  3  4  1  0  0  0  0
  3  5  2  0  0  0  0
  5  6  1  0  0  0  0
  5  7  1  0  0  0  0
  7  8  1  0  0  0  0
  7  9  2  0  0  0  0
  9 10  1  0  0  0  0
  9 11  1  0  0  0  0
 11  2  2  0  0  0  0
 11 12  1  0  0  0  0
  1 13  1  0  0  0  0
 13 14  1  0  0  0  0
 13 15  2  0  0  0  0
 15 16  1  0  0  0  0
 15 17  1  0  0  0  0
 17 18  1  0  0  0  0
 17 19  2  0  0  0  0
 19 20  1  0  0  0  0
 19 21  1  0  0  0  0
 21  1  2  0  0  0  0
 21 22  1  0  0  0  0
M  END
> <ChemID>
100652

> <source_casrn>
2051-60-7

> <CAS>
2051-60-7

> <SMILES>
Clc1ccccc1-c1ccccc1

> <NAME>
2-CHLOROBIPHENYL

> <preferred_name>
2-Chlorobiphenyl

> <iupac>
2-chlorobiphenyl

> <MPID>
99162

> <dsstox_substance_id>
DTXSID6040298

> <Canonical_QSARr>
Clc1ccccc1-c1ccccc1

> <InChI_Code_QSARr>
InChI=1S/C12H9Cl/c13-12-9-5-4-8-11(12)10-6-2-1-3-7-10/h1-9H

> <InChI Key_QSARr>
LAXBNTIAOJWAOP-UHFFFAOYSA-N

> <OH>
2.82E-12

> <OH Temperature>
25.0

> <OH Data Type>
EXP

> <OH Reference>
KWOK,ESC & ATKINSON,R (1994)

> <LogOH>
-11.549750891680626

$$$$
100656
  -INDIGO-08031719142D

 29 28  0  0  0  0  0  0  0  0999 V2000
    4.0000   -1.3857    0.0000 C   0  0  0  0  0  0  0  0  0  0  0  0
    5.6000   -1.3857    0.0000 H   0  0  0  0  0  0  0  0  0  0  0  0
    4.8000   -2.7713    0.0000 H   0  0  0  0  0  0  0  0  0  0  0  0
    4.8000    0.0000    0.0000 H   0  0  0  0  0  0  0  0  0  0  0  0
    2.4000   -1.3857    0.0000 C   0  0  0  0  0  0  0  0  0  0  0  0
    1.1307   -2.3596    0.0000 H   0  0  0  0  0  0  0  0  0  0  0  0
    2.1911   -2.9719    0.0000 H   0  0  0  0  0  0  0  0  0  0  0  0
    1.6000    0.0000    0.0000 C   0  0  0  0  0  0  0  0  0  0  0  0
    2.8693    0.9740    0.0000 H   0  0  0  0  0  0  0  0  0  0  0  0
    1.8089    1.5863    0.0000 H   0  0  0  0  0  0  0  0  0  0  0  0
    0.0000    0.0000    0.0000 C   0  0  0  0  0  0  0  0  0  0  0  0
    0.0000   -1.6000    0.0000 H   0  0  0  0  0  0  0  0  0  0  0  0
   -1.6000    0.0000    0.0000 C   0  0  0  0  0  0  0  0  0  0  0  0
   -1.8089    1.5863    0.0000 H   0  0  0  0  0  0  0  0  0  0  0  0
   -2.8693    0.9740    0.0000 H   0  0  0  0  0  0  0  0  0  0  0  0
   -2.4000   -1.3857    0.0000 C   0  0  0  0  0  0  0  0  0  0  0  0
   -2.1911   -2.9719    0.0000 H   0  0  0  0  0  0  0  0  0  0  0  0
   -1.1307   -2.3596    0.0000 H   0  0  0  0  0  0  0  0  0  0  0  0
   -4.0000   -1.3857    0.0000 C   0  0  0  0  0  0  0  0  0  0  0  0
   -4.2089    0.2007    0.0000 H   0  0  0  0  0  0  0  0  0  0  0  0
   -5.2693   -0.4116    0.0000 H   0  0  0  0  0  0  0  0  0  0  0  0
   -4.8000   -2.7713    0.0000 C   0  0  0  0  0  0  0  0  0  0  0  0
   -5.6000   -4.1569    0.0000 H   0  0  0  0  0  0  0  0  0  0  0  0
   -6.4000   -2.7713    0.0000 H   0  0  0  0  0  0  0  0  0  0  0  0
   -4.0000   -4.1569    0.0000 H   0  0  0  0  0  0  0  0  0  0  0  0
    0.0000    1.6000    0.0000 C   0  0  0  0  0  0  0  0  0  0  0  0
    0.0000    3.2000    0.0000 H   0  0  0  0  0  0  0  0  0  0  0  0
    1.2257    2.6285    0.0000 H   0  0  0  0  0  0  0  0  0  0  0  0
   -1.2257    2.6285    0.0000 H   0  0  0  0  0  0  0  0  0  0  0  0
  1  2  1  0  0  0  0
  1  3  1  0  0  0  0
  1  4  1  0  0  0  0
  1  5  1  0  0  0  0
  5  6  1  0  0  0  0
  5  7  1  0  0  0  0
  5  8  1  0  0  0  0
  8  9  1  0  0  0  0
  8 10  1  0  0  0  0
  8 11  1  0  0  0  0
 11 12  1  0  0  0  0
 11 13  1  0  0  0  0
 13 14  1  0  0  0  0
 13 15  1  0  0  0  0
 13 16  1  0  0  0  0
 16 17  1  0  0  0  0
 16 18  1  0  0  0  0
 16 19  1  0  0  0  0
 19 20  1  0  0  0  0
 19 21  1  0  0  0  0
 19 22  1  0  0  0  0
 22 23  1  0  0  0  0
 22 24  1  0  0  0  0
 22 25  1  0  0  0  0
 11 26  1  0  0  0  0
 26 27  1  0  0  0  0
 26 28  1  0  0  0  0
 26 29  1  0  0  0  0
M  END
> <ChemID>
100656

> <source_casrn>
2216-34-4

> <CAS>
2216-34-4

> <SMILES>
CC(CCC)CCCC

> <NAME>
4-METHYLOCTANE

> <preferred_name>


> <iupac>


> <MPID>
99166

> <dsstox_substance_id>
DTXSID90862876

> <Canonical_QSARr>
CC(CCC)CCCC

> <InChI_Code_QSARr>
InChI=1S/C9H20/c1-4-6-8-9(3)7-5-2/h9H,4-8H2,1-3H3

> <InChI Key_QSARr>
DOGIHOCMZJUJNR-UHFFFAOYSA-N

> <OH>
9.719999999999997E-12

> <OH Temperature>
25.0

> <OH Data Type>
EXP

> <OH Reference>
ATKINSON,R (1989)

> <LogOH>
-11.012333735073724

$$$$
100660
  -INDIGO-08031719142D

 25 24  0  0  0  0  0  0  0  0999 V2000
    5.5426   -1.6000    0.0000 C   0  0  0  0  0  0  0  0  0  0  0  0
    6.9283   -2.4000    0.0000 H   0  0  0  0  0  0  0  0  0  0  0  0
    4.1570   -2.4000    0.0000 H   0  0  0  0  0  0  0  0  0  0  0  0
    5.5426    0.0000    0.0000 C   0  0  0  0  0  0  0  0  0  0  0  0
    6.9283    0.8000    0.0000 C   0  0  0  0  0  0  0  0  0  0  0  0
    8.3138    1.6000    0.0000 H   0  0  0  0  0  0  0  0  0  0  0  0
    8.3138    0.0000    0.0000 H   0  0  0  0  0  0  0  0  0  0  0  0
    6.9283    2.4000    0.0000 H   0  0  0  0  0  0  0  0  0  0  0  0
    4.1570    0.8000    0.0000 C   0  0  0  0  0  0  0  0  0  0  0  0
    4.1570    2.4000    0.0000 O   0  0  0  0  0  0  0  0  0  0  0  0
    2.7713    0.0000    0.0000 O   0  0  0  0  0  0  0  0  0  0  0  0
    1.3857    0.8000    0.0000 C   0  0  0  0  0  0  0  0  0  0  0  0
    0.7734    2.2782    0.0000 H   0  0  0  0  0  0  0  0  0  0  0  0
    1.9979    2.2782    0.0000 H   0  0  0  0  0  0  0  0  0  0  0  0
    0.0000    0.0000    0.0000 C   0  0  0  0  0  0  0  0  0  0  0  0
    0.6123   -1.4782    0.0000 H   0  0  0  0  0  0  0  0  0  0  0  0
   -0.6123   -1.4782    0.0000 H   0  0  0  0  0  0  0  0  0  0  0  0
   -1.3857    0.8000    0.0000 O   0  0  0  0  0  0  0  0  0  0  0  0
   -2.7713   -0.0000    0.0000 C   0  0  0  0  0  0  0  0  0  0  0  0
   -2.1590   -1.4782    0.0000 H   0  0  0  0  0  0  0  0  0  0  0  0
   -3.3836   -1.4782    0.0000 H   0  0  0  0  0  0  0  0  0  0  0  0
   -4.1568    0.8000    0.0000 C   0  0  0  0  0  0  0  0  0  0  0  0
   -5.5426    1.6000    0.0000 H   0  0  0  0  0  0  0  0  0  0  0  0
   -5.5426   -0.0000    0.0000 H   0  0  0  0  0  0  0  0  0  0  0  0
   -4.1568    2.4000    0.0000 H   0  0  0  0  0  0  0  0  0  0  0  0
  1  2  1  0  0  0  0
  1  3  1  0  0  0  0
  1  4  2  0  0  0  0
  4  5  1  0  0  0  0
  5  6  1  0  0  0  0
  5  7  1  0  0  0  0
  5  8  1  0  0  0  0
  4  9  1  0  0  0  0
  9 10  2  0  0  0  0
  9 11  1  0  0  0  0
 11 12  1  0  0  0  0
 12 13  1  0  0  0  0
 12 14  1  0  0  0  0
 12 15  1  0  0  0  0
 15 16  1  0  0  0  0
 15 17  1  0  0  0  0
 15 18  1  0  0  0  0
 18 19  1  0  0  0  0
 19 20  1  0  0  0  0
 19 21  1  0  0  0  0
 19 22  1  0  0  0  0
 22 23  1  0  0  0  0
 22 24  1  0  0  0  0
 22 25  1  0  0  0  0
M  END
> <ChemID>
100660

> <source_casrn>
2370-63-0

> <CAS>
2370-63-0

> <SMILES>
CC(=C)C(=O)OCCOCC

> <NAME>
2-Ethoxyethyl methacrylate

> <preferred_name>
2-Ethoxyethyl methacrylate

> <iupac>
2-ethoxyethyl 2-methylprop-2-enoate

> <MPID>
99170

> <dsstox_substance_id>
DTXSID1022186

> <Canonical_QSARr>
CC(=C)C(=O)OCCOCC

> <InChI_Code_QSARr>
InChI=1S/C8H14O3/c1-4-10-5-6-11-8(9)7(2)3/h2,4-6H2,1,3H3

> <InChI Key_QSARr>
SFPNZPQIIAJXGL-UHFFFAOYSA-N

> <OH>
2.8E-11

> <OH Temperature>
25.0

> <OH Data Type>
EXP

> <OH Reference>
KWOK,ESC & ATKINSON,R (1994)

> <LogOH>
-10.55284196865776

$$$$
100665
  -INDIGO-08031719142D

 13 12  0  0  0  0  0  0  0  0999 V2000
    0.0001    0.0000    0.0000 P   0  0  0  0  0  0  0  0  0  0  0  0
    1.3856    0.8000    0.0000 O   0  0  0  0  0  0  0  0  0  0  0  0
    2.7713    0.0000    0.0000 C   0  0  0  0  0  0  0  0  0  0  0  0
    4.1569   -0.8000    0.0000 H   0  0  0  0  0  0  0  0  0  0  0  0
    4.1569    0.8000    0.0000 H   0  0  0  0  0  0  0  0  0  0  0  0
    2.7713   -1.6000    0.0000 H   0  0  0  0  0  0  0  0  0  0  0  0
   -1.3856    0.8000    0.0000 O   0  0  0  0  0  0  0  0  0  0  0  0
   -2.7712    0.0000    0.0000 C   0  0  0  0  0  0  0  0  0  0  0  0
   -4.1569   -0.8000    0.0000 H   0  0  0  0  0  0  0  0  0  0  0  0
   -4.1569    0.8000    0.0000 H   0  0  0  0  0  0  0  0  0  0  0  0
   -2.7713   -1.6000    0.0000 H   0  0  0  0  0  0  0  0  0  0  0  0
   -0.6123   -1.4782    0.0000 S   0  0  0  0  0  0  0  0  0  0  0  0
    0.6123   -1.4782    0.0000 Cl  0  0  0  0  0  0  0  0  0  0  0  0
  1  2  1  0  0  0  0
  2  3  1  0  0  0  0
  3  4  1  0  0  0  0
  3  5  1  0  0  0  0
  3  6  1  0  0  0  0
  1  7  1  0  0  0  0
  7  8  1  0  0  0  0
  8  9  1  0  0  0  0
  8 10  1  0  0  0  0
  8 11  1  0  0  0  0
  1 12  2  0  0  0  0
  1 13  1  0  0  0  0
M  END
> <ChemID>
100665

> <source_casrn>
2524-03-0

> <CAS>
2524-03-0

> <SMILES>
COP(=S)(Cl)OC

> <NAME>
O,O-DIMETHYL PHOSPHOROCHLORIDOTHIOATE

> <preferred_name>
O,O-Dimethyl chlorothiophosphate

> <iupac>
O,O-dimethyl phosphorochloridothioate

> <MPID>
99173

> <dsstox_substance_id>
DTXSID0027486

> <Canonical_QSARr>
COP(=S)(Cl)OC

> <InChI_Code_QSARr>
InChI=1S/C2H6ClO2PS/c1-4-6(3,7)5-2/h1-2H3

> <InChI Key_QSARr>
XFBJRFNXPUCPKU-UHFFFAOYSA-N

> <OH>
5.9E-11

> <OH Temperature>
23.0

> <OH Data Type>
EXP

> <OH Reference>
ATKINSON,R ET AL. (1988)

> <LogOH>
-10.229147988357843

$$$$
100669
  -INDIGO-08031719142D

 31 30  0  0  0  0  0  0  0  0999 V2000
    2.3758    1.6635    0.0000 C   0  0  0  0  0  0  0  0  0  0  0  0
    3.4566    2.8431    0.0000 H   0  0  0  0  0  0  0  0  0  0  0  0
    2.3059    3.2620    0.0000 H   0  0  0  0  0  0  0  0  0  0  0  0
    3.4042    0.4378    0.0000 O   0  0  0  0  0  0  0  0  0  0  0  0
    4.9799    0.7156    0.0000 C   0  0  0  0  0  0  0  0  0  0  0  0
    4.7021    2.2914    0.0000 H   0  0  0  0  0  0  0  0  0  0  0  0
    6.5556    0.9934    0.0000 C   0  0  0  0  0  0  0  0  0  0  0  0
    7.6364    2.1731    0.0000 H   0  0  0  0  0  0  0  0  0  0  0  0
    6.4857    2.5920    0.0000 H   0  0  0  0  0  0  0  0  0  0  0  0
    7.5840   -0.2322    0.0000 C   0  0  0  0  0  0  0  0  0  0  0  0
    9.1597    0.0457    0.0000 H   0  0  0  0  0  0  0  0  0  0  0  0
    8.6124   -1.4579    0.0000 H   0  0  0  0  0  0  0  0  0  0  0  0
    8.1313    1.2714    0.0000 H   0  0  0  0  0  0  0  0  0  0  0  0
    5.2577   -0.8601    0.0000 C   0  0  0  0  0  0  0  0  0  0  0  0
    5.5355   -2.4357    0.0000 H   0  0  0  0  0  0  0  0  0  0  0  0
    4.0319   -1.8885    0.0000 H   0  0  0  0  0  0  0  0  0  0  0  0
    6.7611   -1.4073    0.0000 H   0  0  0  0  0  0  0  0  0  0  0  0
    0.8001    1.3856    0.0000 O   0  0  0  0  0  0  0  0  0  0  0  0
   -0.0000    0.0000    0.0000 C   0  0  0  0  0  0  0  0  0  0  0  0
   -0.8000   -1.3857    0.0000 H   0  0  0  0  0  0  0  0  0  0  0  0
    1.3856   -0.8000    0.0000 C   0  0  0  0  0  0  0  0  0  0  0  0
    2.3596    0.4693    0.0000 H   0  0  0  0  0  0  0  0  0  0  0  0
    2.9720   -0.5911    0.0000 H   0  0  0  0  0  0  0  0  0  0  0  0
    1.3856   -2.4000    0.0000 C   0  0  0  0  0  0  0  0  0  0  0  0
    1.3856   -4.0000    0.0000 H   0  0  0  0  0  0  0  0  0  0  0  0
    2.7712   -3.1999    0.0000 H   0  0  0  0  0  0  0  0  0  0  0  0
   -0.0000   -3.1999    0.0000 H   0  0  0  0  0  0  0  0  0  0  0  0
   -1.3857    0.8000    0.0000 C   0  0  0  0  0  0  0  0  0  0  0  0
   -2.7713    1.6000    0.0000 H   0  0  0  0  0  0  0  0  0  0  0  0
   -2.7713    0.0000    0.0000 H   0  0  0  0  0  0  0  0  0  0  0  0
   -1.3857    2.4000    0.0000 H   0  0  0  0  0  0  0  0  0  0  0  0
  1  2  1  0  0  0  0
  1  3  1  0  0  0  0
  1  4  1  0  0  0  0
  4  5  1  0  0  0  0
  5  6  1  0  0  0  0
  5  7  1  0  0  0  0
  7  8  1  0  0  0  0
  7  9  1  0  0  0  0
  7 10  1  0  0  0  0
 10 11  1  0  0  0  0
 10 12  1  0  0  0  0
 10 13  1  0  0  0  0
  5 14  1  0  0  0  0
 14 15  1  0  0  0  0
 14 16  1  0  0  0  0
 14 17  1  0  0  0  0
  1 18  1  0  0  0  0
 18 19  1  0  0  0  0
 19 20  1  0  0  0  0
 19 21  1  0  0  0  0
 21 22  1  0  0  0  0
 21 23  1  0  0  0  0
 21 24  1  0  0  0  0
 24 25  1  0  0  0  0
 24 26  1  0  0  0  0
 24 27  1  0  0  0  0
 19 28  1  0  0  0  0
 28 29  1  0  0  0  0
 28 30  1  0  0  0  0
 28 31  1  0  0  0  0
M  END
> <ChemID>
100669

> <source_casrn>
2568-92-5

> <CAS>
2568-92-5

> <SMILES>
CC(CC)OCOC(C)CC

> <NAME>
Di-sec-butoxymethane

> <preferred_name>


> <iupac>


> <MPID>
99177

> <dsstox_substance_id>
DTXSID30875844

> <Canonical_QSARr>
CC(CC)OCOC(C)CC

> <InChI_Code_QSARr>
InChI=1S/C9H20O2/c1-5-8(3)10-7-11-9(4)6-2/h8-9H,5-7H2,1-4H3

> <InChI Key_QSARr>
YJBUXLCNFNPNEB-UHFFFAOYSA-N

> <OH>
4.25E-11

> <OH Temperature>
23.0

> <OH Data Type>
EXP

> <OH Reference>
BECKER,KH ET AL. (1999)

> <LogOH>
-10.371611069949697

$$$$
100675
  -INDIGO-08031719142D

 16 15  0  0  0  0  0  0  0  0999 V2000
   -2.4000    1.3856    0.0000 S   0  0  0  0  0  0  0  0  0  0  0  0
   -1.5999    0.0000    0.0000 C   0  0  0  0  0  0  0  0  0  0  0  0
   -2.4000   -1.3856    0.0000 O   0  0  0  0  0  0  0  0  0  0  0  0
    0.0001    0.0000    0.0000 N   0  0  0  0  0  0  0  0  0  0  0  0
    0.8000    1.3856    0.0000 C   0  0  0  0  0  0  0  0  0  0  0  0
    1.5999    2.7713    0.0000 H   0  0  0  0  0  0  0  0  0  0  0  0
    0.0001    2.7713    0.0000 H   0  0  0  0  0  0  0  0  0  0  0  0
    2.4000    1.3856    0.0000 H   0  0  0  0  0  0  0  0  0  0  0  0
    0.8000   -1.3856    0.0000 C   0  0  0  0  0  0  0  0  0  0  0  0
    1.6001   -2.7713    0.0000 H   0  0  0  0  0  0  0  0  0  0  0  0
    0.0001   -2.7713    0.0000 H   0  0  0  0  0  0  0  0  0  0  0  0
    2.4000   -1.3856    0.0000 H   0  0  0  0  0  0  0  0  0  0  0  0
   -4.0000    1.3856    0.0000 C   0  0  0  0  0  0  0  0  0  0  0  0
   -5.6000    1.3856    0.0000 H   0  0  0  0  0  0  0  0  0  0  0  0
   -4.8001    2.7713    0.0000 H   0  0  0  0  0  0  0  0  0  0  0  0
   -4.8001   -0.0000    0.0000 H   0  0  0  0  0  0  0  0  0  0  0  0
  1  2  1  0  0  0  0
  2  3  2  0  0  0  0
  2  4  1  0  0  0  0
  4  5  1  0  0  0  0
  5  6  1  0  0  0  0
  5  7  1  0  0  0  0
  5  8  1  0  0  0  0
  4  9  1  0  0  0  0
  9 10  1  0  0  0  0
  9 11  1  0  0  0  0
  9 12  1  0  0  0  0
  1 13  1  0  0  0  0
 13 14  1  0  0  0  0
 13 15  1  0  0  0  0
 13 16  1  0  0  0  0
M  END
> <ChemID>
100675

> <source_casrn>
3013-02-3

> <CAS>
3013-02-3

> <SMILES>
CSC(=O)N(C)C

> <NAME>
MTDC

> <preferred_name>
Carbamothioic acid, dimethyl-, S-methyl ester

> <iupac>
S-methyl dimethylaminomethanethioate

> <MPID>
99182

> <dsstox_substance_id>
DTXSID60184219

> <Canonical_QSARr>
CSC(=O)N(C)C

> <InChI_Code_QSARr>
InChI=1S/C4H9NOS/c1-5(2)4(6)7-3/h1-3H3

> <InChI Key_QSARr>
GCOMUEMCOXVZNI-UHFFFAOYSA-N

> <OH>
1.33E-11

> <OH Temperature>
25.0

> <OH Data Type>
EXP

> <OH Reference>
KWOK,ESC ET AL. (1992)

> <LogOH>
-10.876148359032896

$$$$
100679
  -INDIGO-08031719142D

 29 28  0  0  0  0  0  0  0  0999 V2000
    0.8001    1.3856    0.0000 C   0  0  0  0  0  0  0  0  0  0  0  0
    1.6001    2.7713    0.0000 H   0  0  0  0  0  0  0  0  0  0  0  0
    0.0000    2.7713    0.0000 H   0  0  0  0  0  0  0  0  0  0  0  0
    2.4001    1.3856    0.0000 H   0  0  0  0  0  0  0  0  0  0  0  0
    0.0000   -0.0000    0.0000 C   0  0  0  0  0  0  0  0  0  0  0  0
   -0.8000   -1.3856    0.0000 H   0  0  0  0  0  0  0  0  0  0  0  0
   -1.5036    0.5473    0.0000 C   0  0  0  0  0  0  0  0  0  0  0  0
   -1.1573    2.1093    0.0000 H   0  0  0  0  0  0  0  0  0  0  0  0
   -2.3631    1.8967    0.0000 H   0  0  0  0  0  0  0  0  0  0  0  0
   -2.7292   -0.4812    0.0000 C   0  0  0  0  0  0  0  0  0  0  0  0
   -3.0755   -2.0433    0.0000 H   0  0  0  0  0  0  0  0  0  0  0  0
   -1.8695   -1.8307    0.0000 H   0  0  0  0  0  0  0  0  0  0  0  0
   -4.2326    0.0660    0.0000 C   0  0  0  0  0  0  0  0  0  0  0  0
   -3.8863    1.6281    0.0000 H   0  0  0  0  0  0  0  0  0  0  0  0
   -5.0923    1.4154    0.0000 H   0  0  0  0  0  0  0  0  0  0  0  0
   -5.4584   -0.9624    0.0000 C   0  0  0  0  0  0  0  0  0  0  0  0
   -5.8047   -2.5246    0.0000 H   0  0  0  0  0  0  0  0  0  0  0  0
   -4.5987   -2.3119    0.0000 H   0  0  0  0  0  0  0  0  0  0  0  0
   -6.9618   -0.4152    0.0000 C   0  0  0  0  0  0  0  0  0  0  0  0
   -6.6155    1.1469    0.0000 H   0  0  0  0  0  0  0  0  0  0  0  0
   -7.8216    0.9342    0.0000 H   0  0  0  0  0  0  0  0  0  0  0  0
   -8.1876   -1.4437    0.0000 C   0  0  0  0  0  0  0  0  0  0  0  0
   -9.4132   -2.4722    0.0000 H   0  0  0  0  0  0  0  0  0  0  0  0
   -9.6910   -0.8964    0.0000 H   0  0  0  0  0  0  0  0  0  0  0  0
   -7.9098   -3.0194    0.0000 H   0  0  0  0  0  0  0  0  0  0  0  0
    1.3856   -0.8000    0.0000 C   0  0  0  0  0  0  0  0  0  0  0  0
    2.7713   -1.6000    0.0000 H   0  0  0  0  0  0  0  0  0  0  0  0
    1.3856   -2.4000    0.0000 H   0  0  0  0  0  0  0  0  0  0  0  0
    2.7713   -0.0000    0.0000 H   0  0  0  0  0  0  0  0  0  0  0  0
  1  2  1  0  0  0  0
  1  3  1  0  0  0  0
  1  4  1  0  0  0  0
  1  5  1  0  0  0  0
  5  6  1  0  0  0  0
  5  7  1  0  0  0  0
  7  8  1  0  0  0  0
  7  9  1  0  0  0  0
  7 10  1  0  0  0  0
 10 11  1  0  0  0  0
 10 12  1  0  0  0  0
 10 13  1  0  0  0  0
 13 14  1  0  0  0  0
 13 15  1  0  0  0  0
 13 16  1  0  0  0  0
 16 17  1  0  0  0  0
 16 18  1  0  0  0  0
 16 19  1  0  0  0  0
 19 20  1  0  0  0  0
 19 21  1  0  0  0  0
 19 22  1  0  0  0  0
 22 23  1  0  0  0  0
 22 24  1  0  0  0  0
 22 25  1  0  0  0  0
  5 26  1  0  0  0  0
 26 27  1  0  0  0  0
 26 28  1  0  0  0  0
 26 29  1  0  0  0  0
M  END
> <ChemID>
100679

> <source_casrn>
3221-61-2

> <CAS>
3221-61-2

> <SMILES>
CCCCCCC(C)C

> <NAME>
2-METHYLOCTANE

> <preferred_name>


> <iupac>


> <MPID>
99186

> <dsstox_substance_id>
DTXSID30863125

> <Canonical_QSARr>
CCCCCCC(C)C

> <InChI_Code_QSARr>
InChI=1S/C9H20/c1-4-5-6-7-8-9(2)3/h9H,4-8H2,1-3H3

> <InChI Key_QSARr>
ZUBZATZOEPUUQF-UHFFFAOYSA-N

> <OH>
1.01E-11

> <OH Temperature>
25.0

> <OH Data Type>
EXP

> <OH Reference>
ATKINSON,R (1989)

> <LogOH>
-10.995678626217341

$$$$
100683
  -INDIGO-08031719142D

 17 16  0  0  0  0  0  0  0  0999 V2000
    2.7712    0.0000    0.0000 C   0  0  0  0  0  0  0  0  0  0  0  0
    4.1569   -0.8000    0.0000 H   0  0  0  0  0  0  0  0  0  0  0  0
    4.1569    0.8000    0.0000 H   0  0  0  0  0  0  0  0  0  0  0  0
    2.7712   -1.6000    0.0000 H   0  0  0  0  0  0  0  0  0  0  0  0
    1.3856    0.8000    0.0000 C   0  0  0  0  0  0  0  0  0  0  0  0
   -0.0001    0.0000    0.0000 C   0  0  0  0  0  0  0  0  0  0  0  0
    0.8001   -1.3857    0.0000 H   0  0  0  0  0  0  0  0  0  0  0  0
   -1.3856   -0.8000    0.0000 C   0  0  0  0  0  0  0  0  0  0  0  0
   -0.7734   -2.2782    0.0000 H   0  0  0  0  0  0  0  0  0  0  0  0
   -1.9979   -2.2782    0.0000 H   0  0  0  0  0  0  0  0  0  0  0  0
   -2.7712    0.0000    0.0000 O   0  0  0  0  0  0  0  0  0  0  0  0
   -4.1569   -0.8000    0.0000 H   0  0  0  0  0  0  0  0  0  0  0  0
   -0.8000    1.3856    0.0000 C   0  0  0  0  0  0  0  0  0  0  0  0
   -1.6000    2.7713    0.0000 H   0  0  0  0  0  0  0  0  0  0  0  0
   -2.4000    1.3856    0.0000 H   0  0  0  0  0  0  0  0  0  0  0  0
    0.0001    2.7713    0.0000 H   0  0  0  0  0  0  0  0  0  0  0  0
    1.3856    2.4000    0.0000 O   0  0  0  0  0  0  0  0  0  0  0  0
  1  2  1  0  0  0  0
  1  3  1  0  0  0  0
  1  4  1  0  0  0  0
  1  5  1  0  0  0  0
  5  6  1  0  0  0  0
  6  7  1  0  0  0  0
  6  8  1  0  0  0  0
  8  9  1  0  0  0  0
  8 10  1  0  0  0  0
  8 11  1  0  0  0  0
 11 12  1  0  0  0  0
  6 13  1  0  0  0  0
 13 14  1  0  0  0  0
 13 15  1  0  0  0  0
 13 16  1  0  0  0  0
  5 17  2  0  0  0  0
M  END
> <ChemID>
100683

> <source_casrn>
3393-64-4

> <CAS>
NOCAS_871018

> <SMILES>
CC(CO)C(C)=O

> <NAME>
4-HYDROXY-3-METHYL-2-BUTANONE

> <preferred_name>


> <iupac>


> <MPID>
99190

> <dsstox_substance_id>
DTXSID80871018

> <Canonical_QSARr>
CC(CO)C(C)=O

> <InChI_Code_QSARr>
InChI=1S/C5H10O2/c1-4(3-6)5(2)7/h4,6H,3H2,1-2H3

> <InChI Key_QSARr>
VVSRECWZBBJOTG-UHFFFAOYSA-N

> <OH>
1.62E-11

> <OH Temperature>
23.0

> <OH Data Type>
EXP

> <OH Reference>
ASCHMANN,SM ET AL. (2000)

> <LogOH>
-10.790484985457363

$$$$
100688
  -INDIGO-08031719142D

 17 16  0  0  0  0  0  0  0  0999 V2000
    0.0000    0.0000    0.0000 C   0  0  0  0  0  0  0  0  0  0  0  0
    0.6122   -1.4782    0.0000 H   0  0  0  0  0  0  0  0  0  0  0  0
   -0.6122   -1.4782    0.0000 H   0  0  0  0  0  0  0  0  0  0  0  0
   -1.3856    0.8000    0.0000 C   0  0  0  0  0  0  0  0  0  0  0  0
   -2.7713    1.6000    0.0000 H   0  0  0  0  0  0  0  0  0  0  0  0
   -2.7713    0.0000    0.0000 H   0  0  0  0  0  0  0  0  0  0  0  0
   -1.3856    2.4000    0.0000 H   0  0  0  0  0  0  0  0  0  0  0  0
    1.3857    0.8000    0.0000 N   0  0  0  0  0  0  0  0  0  0  0  0
    2.7713    0.0000    0.0000 C   0  0  0  0  0  0  0  0  0  0  0  0
    3.3835   -1.4782    0.0000 H   0  0  0  0  0  0  0  0  0  0  0  0
    2.1590   -1.4782    0.0000 H   0  0  0  0  0  0  0  0  0  0  0  0
    4.1569    0.8000    0.0000 C   0  0  0  0  0  0  0  0  0  0  0  0
    5.5426    0.0000    0.0000 H   0  0  0  0  0  0  0  0  0  0  0  0
    5.5426    1.6000    0.0000 H   0  0  0  0  0  0  0  0  0  0  0  0
    4.1569    2.4000    0.0000 H   0  0  0  0  0  0  0  0  0  0  0  0
    1.3857    2.4000    0.0000 O   0  0  0  0  0  0  0  0  0  0  0  0
    2.7713    3.2000    0.0000 H   0  0  0  0  0  0  0  0  0  0  0  0
  1  2  1  0  0  0  0
  1  3  1  0  0  0  0
  1  4  1  0  0  0  0
  4  5  1  0  0  0  0
  4  6  1  0  0  0  0
  4  7  1  0  0  0  0
  1  8  1  0  0  0  0
  8  9  1  0  0  0  0
  9 10  1  0  0  0  0
  9 11  1  0  0  0  0
  9 12  1  0  0  0  0
 12 13  1  0  0  0  0
 12 14  1  0  0  0  0
 12 15  1  0  0  0  0
  8 16  1  0  0  0  0
 16 17  1  0  0  0  0
M  END
> <ChemID>
100688

> <source_casrn>
3710-84-7

> <CAS>
3710-84-7

> <SMILES>
CCN(O)CC

> <NAME>
DIETHYLHYDROXYLAMINE

> <preferred_name>
N,N-Diethylhydroxylamine

> <iupac>
N-ethyl-N-hydroxyethanamine

> <MPID>
99195

> <dsstox_substance_id>
DTXSID2027543

> <Canonical_QSARr>
CCN(O)CC

> <InChI_Code_QSARr>
InChI=1S/C4H11NO/c1-3-5(6)4-2/h6H,3-4H2,1-2H3

> <InChI Key_QSARr>
FVCOIAYSJZGECG-UHFFFAOYSA-N

> <OH>
1.01E-10

> <OH Temperature>
25.0

> <OH Data Type>
EXP

> <OH Reference>
ATKINSON,R (1989)

> <LogOH>
-9.99567862621736

$$$$
100693
  -INDIGO-08031719142D

 17 17  0  0  0  0  0  0  0  0999 V2000
    0.0000   -0.0000    0.0000 C   0  0  0  0  0  0  0  0  0  0  0  0
    1.5955    0.1196    0.0000 H   0  0  0  0  0  0  0  0  0  0  0  0
    0.4716   -1.5289    0.0000 H   0  0  0  0  0  0  0  0  0  0  0  0
    0.2385    1.5821    0.0000 C   0  0  0  0  0  0  0  0  0  0  0  0
    1.8067    1.2651    0.0000 H   0  0  0  0  0  0  0  0  0  0  0  0
    1.1398    2.9041    0.0000 H   0  0  0  0  0  0  0  0  0  0  0  0
   -0.8498    2.7550    0.0000 C   0  0  0  0  0  0  0  0  0  0  0  0
   -0.2653    4.2444    0.0000 H   0  0  0  0  0  0  0  0  0  0  0  0
   -2.4454    2.6355    0.0000 C   0  0  0  0  0  0  0  0  0  0  0  0
   -3.2454    4.0211    0.0000 H   0  0  0  0  0  0  0  0  0  0  0  0
   -3.3466    1.3134    0.0000 C   0  0  0  0  0  0  0  0  0  0  0  0
   -4.9288    1.5520    0.0000 H   0  0  0  0  0  0  0  0  0  0  0  0
   -2.8751   -0.2155    0.0000 C   0  0  0  0  0  0  0  0  0  0  0  0
   -4.0479   -1.3038    0.0000 H   0  0  0  0  0  0  0  0  0  0  0  0
   -1.3856   -0.8000    0.0000 C   0  0  0  0  0  0  0  0  0  0  0  0
   -2.2870   -2.1220    0.0000 H   0  0  0  0  0  0  0  0  0  0  0  0
   -0.5176   -2.1440    0.0000 H   0  0  0  0  0  0  0  0  0  0  0  0
  1  2  1  0  0  0  0
  1  3  1  0  0  0  0
  1  4  1  0  0  0  0
  4  5  1  0  0  0  0
  4  6  1  0  0  0  0
  4  7  1  0  0  0  0
  7  8  1  0  0  0  0
  7  9  2  0  0  0  0
  9 10  1  0  0  0  0
  9 11  1  0  0  0  0
 11 12  1  0  0  0  0
 11 13  2  0  0  0  0
 13 14  1  0  0  0  0
 13 15  1  0  0  0  0
 15  1  1  0  0  0  0
 15 16  1  0  0  0  0
 15 17  1  0  0  0  0
M  END
> <ChemID>
100693

> <source_casrn>
4054-38-0

> <CAS>
4054-38-0

> <SMILES>
C1CCC=CC=C1

> <NAME>
1,3-CYCLOHEPTADIENE

> <preferred_name>
Cyclohepta-1,3-diene

> <iupac>
Cyclohepta-1,3-diene

> <MPID>
99200

> <dsstox_substance_id>
DTXSID40193566

> <Canonical_QSARr>
C1CCC=CC=C1

> <InChI_Code_QSARr>
InChI=1S/C7H10/c1-2-4-6-7-5-3-1/h1-4H,5-7H2

> <InChI Key_QSARr>
GWYPDXLJACEENP-UHFFFAOYSA-N

> <OH>
1.39E-10

> <OH Temperature>
25.0

> <OH Data Type>
EXP

> <OH Reference>
ATKINSON,R (1989)

> <LogOH>
-9.856985199745923

$$$$
100699
  -INDIGO-08031719142D

 14 13  0  0  0  0  0  0  0  0999 V2000
    1.3856    0.8000    0.0000 C   0  0  0  0  0  0  0  0  0  0  0  0
    2.7713    1.6000    0.0000 H   0  0  0  0  0  0  0  0  0  0  0  0
    2.7713    0.0000    0.0000 H   0  0  0  0  0  0  0  0  0  0  0  0
    1.3856    2.4000    0.0000 H   0  0  0  0  0  0  0  0  0  0  0  0
    0.0000    0.0000    0.0000 C   0  0  0  0  0  0  0  0  0  0  0  0
   -0.6122   -1.4782    0.0000 H   0  0  0  0  0  0  0  0  0  0  0  0
    0.6122   -1.4782    0.0000 H   0  0  0  0  0  0  0  0  0  0  0  0
   -1.3857    0.8000    0.0000 C   0  0  0  0  0  0  0  0  0  0  0  0
   -1.3857    2.4000    0.0000 O   0  0  0  0  0  0  0  0  0  0  0  0
   -2.7713    0.0000    0.0000 C   0  0  0  0  0  0  0  0  0  0  0  0
   -3.3835   -1.4782    0.0000 H   0  0  0  0  0  0  0  0  0  0  0  0
   -2.1590   -1.4782    0.0000 H   0  0  0  0  0  0  0  0  0  0  0  0
   -4.1569    0.8000    0.0000 O   0  0  0  0  0  0  0  0  0  0  0  0
   -5.5426    0.0000    0.0000 H   0  0  0  0  0  0  0  0  0  0  0  0
  1  2  1  0  0  0  0
  1  3  1  0  0  0  0
  1  4  1  0  0  0  0
  1  5  1  0  0  0  0
  5  6  1  0  0  0  0
  5  7  1  0  0  0  0
  5  8  1  0  0  0  0
  8  9  2  0  0  0  0
  8 10  1  0  0  0  0
 10 11  1  0  0  0  0
 10 12  1  0  0  0  0
 10 13  1  0  0  0  0
 13 14  1  0  0  0  0
M  END
> <ChemID>
100699

> <source_casrn>
5077-67-8

> <CAS>
5077-67-8

> <SMILES>
CCC(=O)CO

> <NAME>
2-Butanone, 1-hydroxy-

> <preferred_name>
2-Butanone, 1-hydroxy-

> <iupac>
1-Hydroxybutan-2-one

> <MPID>
99206

> <dsstox_substance_id>
DTXSID1063693

> <Canonical_QSARr>
CCC(=O)CO

> <InChI_Code_QSARr>
InChI=1S/C4H8O2/c1-2-4(6)3-5/h5H,2-3H2,1H3

> <InChI Key_QSARr>
GFAZHVHNLUBROE-UHFFFAOYSA-N

> <OH>
7.7E-12

> <OH Temperature>
23.0

> <OH Data Type>
EXP

> <OH Reference>
ASCHMANN,SM ET AL. (2000)

> <LogOH>
-11.113509274827512

$$$$
100707
  -INDIGO-08031719142D

 14 13  0  0  0  0  0  0  0  0999 V2000
    0.0001    0.0000    0.0000 C   0  0  0  0  0  0  0  0  0  0  0  0
    0.6123   -1.4782    0.0000 H   0  0  0  0  0  0  0  0  0  0  0  0
   -0.6123   -1.4782    0.0000 H   0  0  0  0  0  0  0  0  0  0  0  0
    1.3856    0.8000    0.0000 C   0  0  0  0  0  0  0  0  0  0  0  0
    2.7713    0.0000    0.0000 C   0  0  0  0  0  0  0  0  0  0  0  0
    4.1569   -0.8000    0.0000 H   0  0  0  0  0  0  0  0  0  0  0  0
    4.1569    0.8000    0.0000 H   0  0  0  0  0  0  0  0  0  0  0  0
    2.7713   -1.6000    0.0000 H   0  0  0  0  0  0  0  0  0  0  0  0
    1.3856    2.4000    0.0000 O   0  0  0  0  0  0  0  0  0  0  0  0
   -1.3856    0.8000    0.0000 O   0  0  0  0  0  0  0  0  0  0  0  0
   -2.7713    0.0000    0.0000 C   0  0  0  0  0  0  0  0  0  0  0  0
   -4.1569   -0.8000    0.0000 H   0  0  0  0  0  0  0  0  0  0  0  0
   -4.1569    0.8000    0.0000 H   0  0  0  0  0  0  0  0  0  0  0  0
   -2.7713   -1.6000    0.0000 H   0  0  0  0  0  0  0  0  0  0  0  0
  1  2  1  0  0  0  0
  1  3  1  0  0  0  0
  1  4  1  0  0  0  0
  4  5  1  0  0  0  0
  5  6  1  0  0  0  0
  5  7  1  0  0  0  0
  5  8  1  0  0  0  0
  4  9  2  0  0  0  0
  1 10  1  0  0  0  0
 10 11  1  0  0  0  0
 11 12  1  0  0  0  0
 11 13  1  0  0  0  0
 11 14  1  0  0  0  0
M  END
> <ChemID>
100707

> <source_casrn>
5878-19-3

> <CAS>
5878-19-3

> <SMILES>
COCC(C)=O

> <NAME>
1-METHOXY-2-PROPANONE

> <preferred_name>
2-Propanone, 1-methoxy-

> <iupac>
1-methoxypropan-2-one

> <MPID>
99210

> <dsstox_substance_id>
DTXSID0064048

> <Canonical_QSARr>
COCC(C)=O

> <InChI_Code_QSARr>
InChI=1S/C4H8O2/c1-4(5)3-6-2/h3H2,1-2H3

> <InChI Key_QSARr>
CUZLJOLBIRPEFB-UHFFFAOYSA-N

> <OH>
6.770000000000001E-12

> <OH Temperature>
25.0

> <OH Data Type>
EXP

> <OH Reference>
ATKINSON,R (1989)

> <LogOH>
-11.169411331314869

$$$$
100712
  -INDIGO-08031719142D

 18 17  0  0  0  0  0  0  0  0999 V2000
    2.7712    1.6000    0.0000 C   0  0  0  0  0  0  0  0  0  0  0  0
    4.1569    2.4000    0.0000 H   0  0  0  0  0  0  0  0  0  0  0  0
    4.1569    0.8000    0.0000 H   0  0  0  0  0  0  0  0  0  0  0  0
    2.7712    3.2000    0.0000 H   0  0  0  0  0  0  0  0  0  0  0  0
    1.3856    0.8000    0.0000 C   0  0  0  0  0  0  0  0  0  0  0  0
    0.5857    2.1857    0.0000 H   0  0  0  0  0  0  0  0  0  0  0  0
   -0.0001    0.0000    0.0000 C   0  0  0  0  0  0  0  0  0  0  0  0
    0.6123   -1.4782    0.0000 H   0  0  0  0  0  0  0  0  0  0  0  0
   -0.6123   -1.4782    0.0000 H   0  0  0  0  0  0  0  0  0  0  0  0
   -1.3856    0.8000    0.0000 C   0  0  0  0  0  0  0  0  0  0  0  0
   -1.9979    2.2782    0.0000 H   0  0  0  0  0  0  0  0  0  0  0  0
   -0.7734    2.2782    0.0000 H   0  0  0  0  0  0  0  0  0  0  0  0
   -2.7713    0.0000    0.0000 C   0  0  0  0  0  0  0  0  0  0  0  0
   -4.1569   -0.8000    0.0000 H   0  0  0  0  0  0  0  0  0  0  0  0
   -4.1569    0.8000    0.0000 H   0  0  0  0  0  0  0  0  0  0  0  0
   -2.7713   -1.6000    0.0000 H   0  0  0  0  0  0  0  0  0  0  0  0
    2.1856   -0.5857    0.0000 O   0  0  0  0  0  0  0  0  0  0  0  0
    3.7856   -0.5857    0.0000 H   0  0  0  0  0  0  0  0  0  0  0  0
  1  2  1  0  0  0  0
  1  3  1  0  0  0  0
  1  4  1  0  0  0  0
  1  5  1  0  0  0  0
  5  6  1  0  0  0  0
  5  7  1  0  0  0  0
  7  8  1  0  0  0  0
  7  9  1  0  0  0  0
  7 10  1  0  0  0  0
 10 11  1  0  0  0  0
 10 12  1  0  0  0  0
 10 13  1  0  0  0  0
 13 14  1  0  0  0  0
 13 15  1  0  0  0  0
 13 16  1  0  0  0  0
  5 17  1  0  0  0  0
 17 18  1  0  0  0  0
M  END
> <ChemID>
100712

> <source_casrn>
6032-29-7

> <CAS>
6032-29-7

> <SMILES>
CCCC(C)O

> <NAME>
2-PENTANOL

> <preferred_name>
Pentan-2-ol

> <iupac>
pentan-2-ol

> <MPID>
99214

> <dsstox_substance_id>
DTXSID3052721

> <Canonical_QSARr>
CCCC(C)O

> <InChI_Code_QSARr>
InChI=1S/C5H12O/c1-3-4-5(2)6/h5-6H,3-4H2,1-2H3

> <InChI Key_QSARr>
JYVLIDXNZAXMDK-UHFFFAOYSA-N

> <OH>
1.18E-11

> <OH Temperature>
25.0

> <OH Data Type>
EXP

> <OH Reference>
ATKINSON,R (1989)

> <LogOH>
-10.928117992693862

$$$$
100717
  -INDIGO-08031719142D

 12 11  0  0  0  0  0  0  0  0999 V2000
   -1.3856    0.8000    0.0000 O   0  0  0  0  0  0  0  0  0  0  0  0
    0.0000    0.0000    0.0000 C   0  0  0  0  0  0  0  0  0  0  0  0
    0.6123   -1.4782    0.0000 H   0  0  0  0  0  0  0  0  0  0  0  0
   -0.6123   -1.4782    0.0000 H   0  0  0  0  0  0  0  0  0  0  0  0
    1.3856    0.8000    0.0000 C   0  0  0  0  0  0  0  0  0  0  0  0
    2.7713    1.6000    0.0000 H   0  0  0  0  0  0  0  0  0  0  0  0
    2.7713    0.0000    0.0000 H   0  0  0  0  0  0  0  0  0  0  0  0
    1.3856    2.4000    0.0000 Br  0  0  0  0  0  0  0  0  0  0  0  0
   -2.7713    0.0000    0.0000 C   0  0  0  0  0  0  0  0  0  0  0  0
   -4.1569   -0.8000    0.0000 H   0  0  0  0  0  0  0  0  0  0  0  0
   -4.1569    0.8000    0.0000 H   0  0  0  0  0  0  0  0  0  0  0  0
   -2.7713   -1.6000    0.0000 H   0  0  0  0  0  0  0  0  0  0  0  0
  1  2  1  0  0  0  0
  2  3  1  0  0  0  0
  2  4  1  0  0  0  0
  2  5  1  0  0  0  0
  5  6  1  0  0  0  0
  5  7  1  0  0  0  0
  5  8  1  0  0  0  0
  1  9  1  0  0  0  0
  9 10  1  0  0  0  0
  9 11  1  0  0  0  0
  9 12  1  0  0  0  0
M  END
> <ChemID>
100717

> <source_casrn>
6482-24-2

> <CAS>
6482-24-2

> <SMILES>
COCCBr

> <NAME>
2-Bromoethyl methyl ether

> <preferred_name>
Ethane, 1-bromo-2-methoxy-

> <iupac>
1-Bromo-2-methoxyethane

> <MPID>
99217

> <dsstox_substance_id>
DTXSID0064385

> <Canonical_QSARr>
COCCBr

> <InChI_Code_QSARr>
InChI=1S/C3H7BrO/c1-5-3-2-4/h2-3H2,1H3

> <InChI Key_QSARr>
YZUPZGFPHUVJKC-UHFFFAOYSA-N

> <OH>
6.64E-12

> <OH Temperature>
25.0

> <OH Data Type>
EXP

> <OH Reference>
KWOK,ESC & ATKINSON,R (1994)

> <LogOH>
-11.177831920631979

$$$$
100726
  -INDIGO-08031719142D

 11 10  0  0  0  0  0  0  0  0999 V2000
   -1.3856    0.8000    0.0000 C   0  0  0  0  0  0  0  0  0  0  0  0
    0.0000    0.0000    0.0000 C   0  0  0  0  0  0  0  0  0  0  0  0
    1.3856    0.8000    0.0000 C   0  0  0  0  0  0  0  0  0  0  0  0
    2.7713    1.6000    0.0000 H   0  0  0  0  0  0  0  0  0  0  0  0
    2.7713    0.0000    0.0000 H   0  0  0  0  0  0  0  0  0  0  0  0
    1.3856    2.4000    0.0000 H   0  0  0  0  0  0  0  0  0  0  0  0
   -0.6123   -1.4782    0.0000 F   0  0  0  0  0  0  0  0  0  0  0  0
    0.6123   -1.4782    0.0000 F   0  0  0  0  0  0  0  0  0  0  0  0
   -2.7713    1.6000    0.0000 Cl  0  0  0  0  0  0  0  0  0  0  0  0
   -2.7713    0.0000    0.0000 Cl  0  0  0  0  0  0  0  0  0  0  0  0
   -1.3856    2.4000    0.0000 F   0  0  0  0  0  0  0  0  0  0  0  0
  1  2  1  0  0  0  0
  2  3  1  0  0  0  0
  3  4  1  0  0  0  0
  3  5  1  0  0  0  0
  3  6  1  0  0  0  0
  2  7  1  0  0  0  0
  2  8  1  0  0  0  0
  1  9  1  0  0  0  0
  1 10  1  0  0  0  0
  1 11  1  0  0  0  0
M  END
> <ChemID>
100726

> <source_casrn>
7125-99-7

> <CAS>
7125-99-7

> <SMILES>
CC(F)(F)C(F)(Cl)Cl

> <NAME>
1,1-Dichloro-1,2,2-trifluoropropane

> <preferred_name>


> <iupac>


> <MPID>
99223

> <dsstox_substance_id>
DTXSID50878690

> <Canonical_QSARr>
CC(F)(F)C(F)(Cl)Cl

> <InChI_Code_QSARr>
InChI=1S/C3H3Cl2F3/c1-2(6,7)3(4,5)8/h1H3

> <InChI Key_QSARr>
VOOXKKSIKFHMTJ-UHFFFAOYSA-N

> <OH>
2.45E-15

> <OH Temperature>
25.0

> <OH Data Type>
EXP

> <OH Reference>
KWOK,ESC & ATKINSON,R (1994)

> <LogOH>
-14.610833915635489

$$$$
100736
  -INDIGO-08031719142D

 21 20  0  0  0  0  0  0  0  0999 V2000
    0.0001    0.0000    0.0000 C   0  0  0  0  0  0  0  0  0  0  0  0
   -0.8000    1.3857    0.0000 C   0  0  0  0  0  0  0  0  0  0  0  0
    0.4693    2.3596    0.0000 H   0  0  0  0  0  0  0  0  0  0  0  0
   -0.5911    2.9720    0.0000 H   0  0  0  0  0  0  0  0  0  0  0  0
   -2.4000    1.3857    0.0000 C   0  0  0  0  0  0  0  0  0  0  0  0
   -3.1999    2.7713    0.0000 H   0  0  0  0  0  0  0  0  0  0  0  0
   -4.0000    1.3857    0.0000 H   0  0  0  0  0  0  0  0  0  0  0  0
   -1.5999    2.7713    0.0000 H   0  0  0  0  0  0  0  0  0  0  0  0
    1.6001    0.0000    0.0000 C   0  0  0  0  0  0  0  0  0  0  0  0
    2.4000   -1.3857    0.0000 C   0  0  0  0  0  0  0  0  0  0  0  0
    3.1999   -2.7713    0.0000 H   0  0  0  0  0  0  0  0  0  0  0  0
    4.0000   -1.3857    0.0000 H   0  0  0  0  0  0  0  0  0  0  0  0
    1.5999   -2.7713    0.0000 H   0  0  0  0  0  0  0  0  0  0  0  0
    2.4000    1.3857    0.0000 C   0  0  0  0  0  0  0  0  0  0  0  0
    3.2001    2.7713    0.0000 H   0  0  0  0  0  0  0  0  0  0  0  0
    4.0000    1.3857    0.0000 H   0  0  0  0  0  0  0  0  0  0  0  0
    1.6001    2.7713    0.0000 H   0  0  0  0  0  0  0  0  0  0  0  0
   -0.8000   -1.3857    0.0000 C   0  0  0  0  0  0  0  0  0  0  0  0
   -1.6001   -2.7713    0.0000 H   0  0  0  0  0  0  0  0  0  0  0  0
   -2.4000   -1.3857    0.0000 H   0  0  0  0  0  0  0  0  0  0  0  0
   -0.0001   -2.7713    0.0000 H   0  0  0  0  0  0  0  0  0  0  0  0
  1  2  1  0  0  0  0
  2  3  1  0  0  0  0
  2  4  1  0  0  0  0
  2  5  1  0  0  0  0
  5  6  1  0  0  0  0
  5  7  1  0  0  0  0
  5  8  1  0  0  0  0
  1  9  2  0  0  0  0
  9 10  1  0  0  0  0
 10 11  1  0  0  0  0
 10 12  1  0  0  0  0
 10 13  1  0  0  0  0
  9 14  1  0  0  0  0
 14 15  1  0  0  0  0
 14 16  1  0  0  0  0
 14 17  1  0  0  0  0
  1 18  1  0  0  0  0
 18 19  1  0  0  0  0
 18 20  1  0  0  0  0
 18 21  1  0  0  0  0
M  END
> <ChemID>
100736

> <source_casrn>
10574-37-5

> <CAS>
10574-37-5

> <SMILES>
CC(C)=C(C)CC

> <NAME>
2,3-DIMETHYL-2-PENTENE

> <preferred_name>
2-Pentene, 2,3-dimethyl-

> <iupac>
2,3-dimethylpent-2-ene

> <MPID>
99229

> <dsstox_substance_id>
DTXSID00147308

> <Canonical_QSARr>
CC(C)=C(C)CC

> <InChI_Code_QSARr>
InChI=1S/C7H14/c1-5-7(4)6(2)3/h5H2,1-4H3

> <InChI Key_QSARr>
WFHALSLYRWWUGH-UHFFFAOYSA-N

> <OH>
1.03E-10

> <OH Temperature>
25.0

> <OH Data Type>
EXP

> <OH Reference>
KWOK,ESC & ATKINSON,R (1994)

> <LogOH>
-9.987162775294822

$$$$
100743
  -INDIGO-08031719142D

 23 22  0  0  0  0  0  0  0  0999 V2000
   -1.3857    2.4000    0.0000 C   0  0  0  0  0  0  0  0  0  0  0  0
   -1.3857    4.0000    0.0000 H   0  0  0  0  0  0  0  0  0  0  0  0
   -2.7713    3.2001    0.0000 H   0  0  0  0  0  0  0  0  0  0  0  0
   -0.0000    3.2001    0.0000 H   0  0  0  0  0  0  0  0  0  0  0  0
   -1.3857    0.8000    0.0000 O   0  0  0  0  0  0  0  0  0  0  0  0
   -0.0000    0.0001    0.0000 C   0  0  0  0  0  0  0  0  0  0  0  0
   -0.0000   -1.5999    0.0000 H   0  0  0  0  0  0  0  0  0  0  0  0
   -1.3857   -0.8000    0.0000 O   0  0  0  0  0  0  0  0  0  0  0  0
   -1.3857   -2.4000    0.0000 C   0  0  0  0  0  0  0  0  0  0  0  0
   -1.3857   -4.0000    0.0000 H   0  0  0  0  0  0  0  0  0  0  0  0
   -2.7713   -3.2001    0.0000 H   0  0  0  0  0  0  0  0  0  0  0  0
   -0.0000   -3.2001    0.0000 H   0  0  0  0  0  0  0  0  0  0  0  0
    1.3856    0.8000    0.0000 C   0  0  0  0  0  0  0  0  0  0  0  0
    0.7733    2.2782    0.0000 H   0  0  0  0  0  0  0  0  0  0  0  0
    1.9979    2.2782    0.0000 H   0  0  0  0  0  0  0  0  0  0  0  0
    2.7713    0.0001    0.0000 C   0  0  0  0  0  0  0  0  0  0  0  0
    3.3836   -1.4782    0.0000 H   0  0  0  0  0  0  0  0  0  0  0  0
    2.1590   -1.4782    0.0000 H   0  0  0  0  0  0  0  0  0  0  0  0
    4.1570    0.8000    0.0000 O   0  0  0  0  0  0  0  0  0  0  0  0
    5.5426    0.0001    0.0000 C   0  0  0  0  0  0  0  0  0  0  0  0
    6.9282   -0.8000    0.0000 H   0  0  0  0  0  0  0  0  0  0  0  0
    6.9282    0.8000    0.0000 H   0  0  0  0  0  0  0  0  0  0  0  0
    5.5426   -1.5999    0.0000 H   0  0  0  0  0  0  0  0  0  0  0  0
  1  2  1  0  0  0  0
  1  3  1  0  0  0  0
  1  4  1  0  0  0  0
  1  5  1  0  0  0  0
  5  6  1  0  0  0  0
  6  7  1  0  0  0  0
  6  8  1  0  0  0  0
  8  9  1  0  0  0  0
  9 10  1  0  0  0  0
  9 11  1  0  0  0  0
  9 12  1  0  0  0  0
  6 13  1  0  0  0  0
 13 14  1  0  0  0  0
 13 15  1  0  0  0  0
 13 16  1  0  0  0  0
 16 17  1  0  0  0  0
 16 18  1  0  0  0  0
 16 19  1  0  0  0  0
 19 20  1  0  0  0  0
 20 21  1  0  0  0  0
 20 22  1  0  0  0  0
 20 23  1  0  0  0  0
M  END
> <ChemID>
100743

> <source_casrn>
14315-97-0

> <CAS>
14315-97-0

> <SMILES>
COCCC(OC)OC

> <NAME>
1,1,3-TRIMETHOXYPROPANE

> <preferred_name>
Propane, 1,1,3-trimethoxy-

> <iupac>
1,1,3-Trimethoxypropane

> <MPID>
99234

> <dsstox_substance_id>
DTXSID9074694

> <Canonical_QSARr>
COCCC(OC)OC

> <InChI_Code_QSARr>
InChI=1S/C6H14O3/c1-7-5-4-6(8-2)9-3/h6H,4-5H2,1-3H3

> <InChI Key_QSARr>
FKZYYYDRLJCHGL-UHFFFAOYSA-N

> <OH>
1.92E-11

> <OH Temperature>
25.0

> <OH Data Type>
EXP

> <OH Reference>
ATKINSON,R (1989)

> <LogOH>
-10.716698771296445

$$$$
100749
  -INDIGO-08031719142D

 15 14  0  0  0  0  0  0  0  0999 V2000
    0.0001    0.0000    0.0000 P   0  0  0  0  0  0  0  0  0  0  0  0
    1.6001   -0.0000    0.0000 O   0  0  0  0  0  0  0  0  0  0  0  0
    2.4000   -1.3856    0.0000 C   0  0  0  0  0  0  0  0  0  0  0  0
    3.2001   -2.7713    0.0000 H   0  0  0  0  0  0  0  0  0  0  0  0
    4.0000   -1.3856    0.0000 H   0  0  0  0  0  0  0  0  0  0  0  0
    1.6001   -2.7713    0.0000 H   0  0  0  0  0  0  0  0  0  0  0  0
   -1.5999    0.0000    0.0000 O   0  0  0  0  0  0  0  0  0  0  0  0
   -2.4000   -1.3856    0.0000 C   0  0  0  0  0  0  0  0  0  0  0  0
   -3.2001   -2.7713    0.0000 H   0  0  0  0  0  0  0  0  0  0  0  0
   -4.0000   -1.3856    0.0000 H   0  0  0  0  0  0  0  0  0  0  0  0
   -1.5999   -2.7713    0.0000 H   0  0  0  0  0  0  0  0  0  0  0  0
    0.8000   -1.3856    0.0000 S   0  0  0  0  0  0  0  0  0  0  0  0
    0.8000    1.3856    0.0000 N   0  0  0  0  0  0  0  0  0  0  0  0
    0.0001    2.7713    0.0000 H   0  0  0  0  0  0  0  0  0  0  0  0
    2.4000    1.3856    0.0000 H   0  0  0  0  0  0  0  0  0  0  0  0
  1  2  1  0  0  0  0
  2  3  1  0  0  0  0
  3  4  1  0  0  0  0
  3  5  1  0  0  0  0
  3  6  1  0  0  0  0
  1  7  1  0  0  0  0
  7  8  1  0  0  0  0
  8  9  1  0  0  0  0
  8 10  1  0  0  0  0
  8 11  1  0  0  0  0
  1 12  2  0  0  0  0
  1 13  1  0  0  0  0
 13 14  1  0  0  0  0
 13 15  1  0  0  0  0
M  END
> <ChemID>
100749

> <source_casrn>
17321-47-0

> <CAS>
17321-47-0

> <SMILES>
COP(N)(=S)OC

> <NAME>
PHOSPHORAMIDOTHIOIC ACID, O,O-DIMETHYL ESTER

> <preferred_name>
O,O-Dimethyl phosphoramidothioate

> <iupac>
O,O-dimethyl phosphoramidothioate

> <MPID>
99238

> <dsstox_substance_id>
DTXSID4027789

> <Canonical_QSARr>
COP(N)(=S)OC

> <InChI_Code_QSARr>
InChI=1S/C2H8NO2PS/c1-4-6(3,7)5-2/h1-2H3,(H2,3,7)

> <InChI Key_QSARr>
NKYPKIVMIGIWOB-UHFFFAOYSA-N

> <OH>
2.44E-10

> <OH Temperature>
25.0

> <OH Data Type>
EXP

> <OH Reference>
ATKINSON,R (1989)

> <LogOH>
-9.612610173661249

$$$$
100767
  -INDIGO-08031719142D

 15 14  0  0  0  0  0  0  0  0999 V2000
    2.7713    0.0000    0.0000 F   0  0  0  0  0  0  0  0  0  0  0  0
    1.3856   -0.8000    0.0000 C   0  0  0  0  0  0  0  0  0  0  0  0
    2.7713   -1.6000    0.0000 F   0  0  0  0  0  0  0  0  0  0  0  0
    1.3856   -2.4000    0.0000 F   0  0  0  0  0  0  0  0  0  0  0  0
    0.0001    0.0000    0.0000 C   0  0  0  0  0  0  0  0  0  0  0  0
   -0.8000   -1.3856    0.0000 H   0  0  0  0  0  0  0  0  0  0  0  0
    0.8000    1.3856    0.0000 O   0  0  0  0  0  0  0  0  0  0  0  0
    2.4000    1.3856    0.0000 C   0  0  0  0  0  0  0  0  0  0  0  0
    3.2000    2.7713    0.0000 H   0  0  0  0  0  0  0  0  0  0  0  0
    4.0000    1.3856    0.0000 F   0  0  0  0  0  0  0  0  0  0  0  0
    1.6000    2.7713    0.0000 F   0  0  0  0  0  0  0  0  0  0  0  0
   -1.3856    0.8000    0.0000 C   0  0  0  0  0  0  0  0  0  0  0  0
   -2.7713    1.6000    0.0000 F   0  0  0  0  0  0  0  0  0  0  0  0
   -2.7713    0.0000    0.0000 F   0  0  0  0  0  0  0  0  0  0  0  0
   -1.3856    2.4000    0.0000 F   0  0  0  0  0  0  0  0  0  0  0  0
  1  2  1  0  0  0  0
  2  3  1  0  0  0  0
  2  4  1  0  0  0  0
  2  5  1  0  0  0  0
  5  6  1  0  0  0  0
  5  7  1  0  0  0  0
  7  8  1  0  0  0  0
  8  9  1  0  0  0  0
  8 10  1  0  0  0  0
  8 11  1  0  0  0  0
  5 12  1  0  0  0  0
 12 13  1  0  0  0  0
 12 14  1  0  0  0  0
 12 15  1  0  0  0  0
M  END
> <ChemID>
100767

> <source_casrn>
26103-08-2

> <CAS>
26103-08-2

> <SMILES>
FC(F)OC(C(F)(F)F)C(F)(F)F

> <NAME>
CHF2-O-CH(CF3)CF3

> <preferred_name>
26103-08-2

> <iupac>
C4H2F8O

> <MPID>
99248

> <dsstox_substance_id>
DTXSID60448843

> <Canonical_QSARr>
FC(F)OC(C(F)(F)F)C(F)(F)F

> <InChI_Code_QSARr>
InChI=1S/C4H2F8O/c5-2(6)13-1(3(7,8)9)4(10,11)12/h1-2H

> <InChI Key_QSARr>
UNIYHTKWMKXESF-UHFFFAOYSA-N

> <OH>
7.5E-14

> <OH Temperature>
25.0

> <OH Data Type>
EXP

> <OH Reference>
HEATHFIELD,AE ET AL. (1998)

> <LogOH>
-13.124938736608309

$$$$
100773
  -INDIGO-08031719142D

 20 19  0  0  0  0  0  0  0  0999 V2000
   -2.7712   -0.0000    0.0000 O   0  0  0  0  0  0  0  0  0  0  0  0
   -1.3856    0.8000    0.0000 C   0  0  0  0  0  0  0  0  0  0  0  0
   -1.9979    2.2782    0.0000 H   0  0  0  0  0  0  0  0  0  0  0  0
   -0.7734    2.2782    0.0000 H   0  0  0  0  0  0  0  0  0  0  0  0
   -0.0001   -0.0000    0.0000 C   0  0  0  0  0  0  0  0  0  0  0  0
    0.6123   -1.4782    0.0000 H   0  0  0  0  0  0  0  0  0  0  0  0
   -0.6122   -1.4782    0.0000 H   0  0  0  0  0  0  0  0  0  0  0  0
    1.3856    0.8000    0.0000 C   0  0  0  0  0  0  0  0  0  0  0  0
    0.7733    2.2782    0.0000 H   0  0  0  0  0  0  0  0  0  0  0  0
    1.9979    2.2782    0.0000 H   0  0  0  0  0  0  0  0  0  0  0  0
    2.7713   -0.0000    0.0000 C   0  0  0  0  0  0  0  0  0  0  0  0
    4.1569   -0.8000    0.0000 H   0  0  0  0  0  0  0  0  0  0  0  0
    4.1569    0.8000    0.0000 H   0  0  0  0  0  0  0  0  0  0  0  0
    2.7713   -1.6000    0.0000 H   0  0  0  0  0  0  0  0  0  0  0  0
   -4.1569    0.8000    0.0000 C   0  0  0  0  0  0  0  0  0  0  0  0
   -4.7692    2.2782    0.0000 H   0  0  0  0  0  0  0  0  0  0  0  0
   -3.5446    2.2782    0.0000 H   0  0  0  0  0  0  0  0  0  0  0  0
   -5.5425   -0.0000    0.0000 C   0  0  0  0  0  0  0  0  0  0  0  0
   -6.9282    0.8000    0.0000 H   0  0  0  0  0  0  0  0  0  0  0  0
   -5.5425   -1.6000    0.0000 O   0  0  0  0  0  0  0  0  0  0  0  0
  1  2  1  0  0  0  0
  2  3  1  0  0  0  0
  2  4  1  0  0  0  0
  2  5  1  0  0  0  0
  5  6  1  0  0  0  0
  5  7  1  0  0  0  0
  5  8  1  0  0  0  0
  8  9  1  0  0  0  0
  8 10  1  0  0  0  0
  8 11  1  0  0  0  0
 11 12  1  0  0  0  0
 11 13  1  0  0  0  0
 11 14  1  0  0  0  0
  1 15  1  0  0  0  0
 15 16  1  0  0  0  0
 15 17  1  0  0  0  0
 15 18  1  0  0  0  0
 18 19  1  0  0  0  0
 18 20  2  0  0  0  0
M  END
> <ChemID>
100773

> <source_casrn>
29043-89-8

> <CAS>
29043-89-8

> <SMILES>
CCCCOCC=O

> <NAME>
BUTOXYACETALDEHYDE

> <preferred_name>
n-Butoxyacetaldehyde

> <iupac>
2-butoxyacetaldehyde

> <MPID>
99252

> <dsstox_substance_id>
DTXSID00183281

> <Canonical_QSARr>
CCCCOCC=O

> <InChI_Code_QSARr>
InChI=1S/C6H12O2/c1-2-3-5-8-6-4-7/h4H,2-3,5-6H2,1H3

> <InChI Key_QSARr>
RPLPGIHCAYAYKX-UHFFFAOYSA-N

> <OH>
2.060000000000001E-11

> <OH Temperature>
25.0

> <OH Data Type>
EXP

> <OH Reference>
STEMMLER,K ET AL. (1997)

> <LogOH>
-10.68613277963084

$$$$
100778
  -INDIGO-08031719142D

 28 29  0  0  0  0  0  0  0  0999 V2000
    0.0000   -0.0000    0.0000 C   0  0  0  0  0  0  0  0  0  0  0  0
   -0.6892   -1.4389    0.0000 C   0  0  0  0  0  0  0  0  0  0  0  0
   -1.4996   -0.0593    0.0000 H   0  0  0  0  0  0  0  0  0  0  0  0
    1.5557   -3.1156    0.0000 C   0  0  0  0  0  0  0  0  0  0  0  0
    2.8512   -2.1766    0.0000 H   0  0  0  0  0  0  0  0  0  0  0  0
    2.0667   -4.6318    0.0000 H   0  0  0  0  0  0  0  0  0  0  0  0
   -0.0698   -3.1528    0.0000 C   0  0  0  0  0  0  0  0  0  0  0  0
    0.2249   -4.7255    0.0000 H   0  0  0  0  0  0  0  0  0  0  0  0
   -1.5742   -3.6978    0.0000 C   0  0  0  0  0  0  0  0  0  0  0  0
   -0.8552   -5.1271    0.0000 H   0  0  0  0  0  0  0  0  0  0  0  0
   -2.5259   -4.9839    0.0000 H   0  0  0  0  0  0  0  0  0  0  0  0
   -2.9528   -3.2039    0.0000 C   0  0  0  0  0  0  0  0  0  0  0  0
   -3.5590   -4.6846    0.0000 H   0  0  0  0  0  0  0  0  0  0  0  0
   -4.4995   -2.7945    0.0000 H   0  0  0  0  0  0  0  0  0  0  0  0
   -2.2820   -1.9093    0.0000 C   0  0  0  0  0  0  0  0  0  0  0  0
   -2.6103   -0.3434    0.0000 H   0  0  0  0  0  0  0  0  0  0  0  0
   -3.7572   -1.2900    0.0000 C   0  0  0  0  0  0  0  0  0  0  0  0
   -5.2325   -0.6707    0.0000 H   0  0  0  0  0  0  0  0  0  0  0  0
   -3.9585    0.2973    0.0000 H   0  0  0  0  0  0  0  0  0  0  0  0
   -5.1800   -2.0220    0.0000 H   0  0  0  0  0  0  0  0  0  0  0  0
   -1.0812    1.1793    0.0000 C   0  0  0  0  0  0  0  0  0  0  0  0
   -0.6005    2.7054    0.0000 H   0  0  0  0  0  0  0  0  0  0  0  0
   -2.1625    2.3587    0.0000 H   0  0  0  0  0  0  0  0  0  0  0  0
    0.4807    1.5261    0.0000 H   0  0  0  0  0  0  0  0  0  0  0  0
    1.4975    0.5635    0.0000 C   0  0  0  0  0  0  0  0  0  0  0  0
    2.9950    1.1270    0.0000 H   0  0  0  0  0  0  0  0  0  0  0  0
    1.7582    2.1422    0.0000 H   0  0  0  0  0  0  0  0  0  0  0  0
    2.7342   -0.4516    0.0000 H   0  0  0  0  0  0  0  0  0  0  0  0
  1  2  1  0  0  0  0
  2  3  1  0  0  0  0
  2  4  1  0  0  0  0
  4  5  1  0  0  0  0
  4  6  1  0  0  0  0
  4  7  1  0  0  0  0
  7  1  1  0  0  0  0
  7  8  1  0  0  0  0
  7  9  1  0  0  0  0
  9 10  1  0  0  0  0
  9 11  1  0  0  0  0
  9 12  1  0  0  0  0
 12 13  1  0  0  0  0
 12 14  1  0  0  0  0
 12 15  1  0  0  0  0
 15  2  1  0  0  0  0
 15 16  1  0  0  0  0
 15 17  1  0  0  0  0
 17 18  1  0  0  0  0
 17 19  1  0  0  0  0
 17 20  1  0  0  0  0
  1 21  1  0  0  0  0
 21 22  1  0  0  0  0
 21 23  1  0  0  0  0
 21 24  1  0  0  0  0
  1 25  1  0  0  0  0
 25 26  1  0  0  0  0
 25 27  1  0  0  0  0
 25 28  1  0  0  0  0
M  END
> <ChemID>
100778

> <source_casrn>
33626-25-4

> <CAS>
4863-59-6

> <SMILES>
C[C@@H]1CC[C@@H]2C[C@H]1C2(C)C

> <NAME>
trans-Pinane

> <preferred_name>
(R)-trans-Pinane, (S)-trans-Pinane

> <iupac>
(1R,2R,5R)-2,7,7-trimethylbicyclo[3.1.1]heptane, C10H18

> <MPID>
99255

> <dsstox_substance_id>
DTXSID40197569

> <Canonical_QSARr>
CC1CCC2CC1C2(C)C

> <InChI_Code_QSARr>
InChI=1S/C10H18/c1-7-4-5-8-6-9(7)10(8,2)3/h7-9H,4-6H2,1-3H3

> <InChI Key_QSARr>
XOKSLPVRUOBDEW-UHFFFAOYSA-N

> <OH>
1.34E-11

> <OH Temperature>
23.0

> <OH Data Type>
EXP

> <OH Reference>
ATKINSON,R (1994)

> <LogOH>
-10.872895201635199

$$$$
100783
  -INDIGO-08031719142D

 22 23  0  0  0  0  0  0  0  0999 V2000
   -0.0001    0.0000    0.0000 C   0  0  0  0  0  0  0  0  0  0  0  0
    1.6001   -0.0000    0.0000 C   0  0  0  0  0  0  0  0  0  0  0  0
    2.4001   -1.3856    0.0000 C   0  0  0  0  0  0  0  0  0  0  0  0
    1.6001   -2.7713    0.0000 Cl  0  0  0  0  0  0  0  0  0  0  0  0
    4.0000   -1.3856    0.0000 C   0  0  0  0  0  0  0  0  0  0  0  0
    4.8000   -2.7713    0.0000 H   0  0  0  0  0  0  0  0  0  0  0  0
    4.8000    0.0000    0.0000 C   0  0  0  0  0  0  0  0  0  0  0  0
    6.4000    0.0000    0.0000 H   0  0  0  0  0  0  0  0  0  0  0  0
    4.0000    1.3856    0.0000 C   0  0  0  0  0  0  0  0  0  0  0  0
    4.8000    2.7713    0.0000 Cl  0  0  0  0  0  0  0  0  0  0  0  0
    2.4001    1.3856    0.0000 C   0  0  0  0  0  0  0  0  0  0  0  0
    1.6001    2.7713    0.0000 H   0  0  0  0  0  0  0  0  0  0  0  0
   -0.8001    1.3856    0.0000 C   0  0  0  0  0  0  0  0  0  0  0  0
   -0.0001    2.7713    0.0000 Cl  0  0  0  0  0  0  0  0  0  0  0  0
   -2.4000    1.3856    0.0000 C   0  0  0  0  0  0  0  0  0  0  0  0
   -3.2000    2.7713    0.0000 Cl  0  0  0  0  0  0  0  0  0  0  0  0
   -3.2000    0.0000    0.0000 C   0  0  0  0  0  0  0  0  0  0  0  0
   -4.8000   -0.0000    0.0000 H   0  0  0  0  0  0  0  0  0  0  0  0
   -2.4000   -1.3856    0.0000 C   0  0  0  0  0  0  0  0  0  0  0  0
   -3.2000   -2.7713    0.0000 H   0  0  0  0  0  0  0  0  0  0  0  0
   -0.8001   -1.3856    0.0000 C   0  0  0  0  0  0  0  0  0  0  0  0
   -0.0001   -2.7713    0.0000 Cl  0  0  0  0  0  0  0  0  0  0  0  0
  1  2  1  0  0  0  0
  2  3  1  0  0  0  0
  3  4  1  0  0  0  0
  3  5  2  0  0  0  0
  5  6  1  0  0  0  0
  5  7  1  0  0  0  0
  7  8  1  0  0  0  0
  7  9  2  0  0  0  0
  9 10  1  0  0  0  0
  9 11  1  0  0  0  0
 11  2  2  0  0  0  0
 11 12  1  0  0  0  0
  1 13  1  0  0  0  0
 13 14  1  0  0  0  0
 13 15  2  0  0  0  0
 15 16  1  0  0  0  0
 15 17  1  0  0  0  0
 17 18  1  0  0  0  0
 17 19  2  0  0  0  0
 19 20  1  0  0  0  0
 19 21  1  0  0  0  0
 21  1  2  0  0  0  0
 21 22  1  0  0  0  0
M  END
> <ChemID>
100783

> <source_casrn>
38379-99-6

> <CAS>
38379-99-6

> <SMILES>
Clc1cc(-c2c(Cl)c(Cl)ccc2Cl)c(Cl)cc1

> <NAME>
2,2',3,5',6-PENTACHLOROBIPHENYL

> <preferred_name>
2,2',3,5',6-Pentachlorobiphenyl

> <iupac>
2,2',3,5',6-pentachlorobiphenyl

> <MPID>
99259

> <dsstox_substance_id>
DTXSID3038301

> <Canonical_QSARr>
Clc1cc(-c2c(Cl)c(Cl)ccc2Cl)c(Cl)cc1

> <InChI_Code_QSARr>
InChI=1S/C12H5Cl5/c13-6-1-2-8(14)7(5-6)11-9(15)3-4-10(16)12(11)17/h1-5H

> <InChI Key_QSARr>
GXNNLIMMEXHBKV-UHFFFAOYSA-N

> <OH>
4.000000000000001E-13

> <OH Temperature>
25.0

> <OH Data Type>
EXP

> <OH Reference>
ANDERSON,PN & HITES,RA (1996A)

> <LogOH>
-12.397940008672036

$$$$
100787
  -INDIGO-08031719142D

 21 21  0  0  0  0  0  0  0  0999 V2000
   -1.5651    0.3327    0.0000 O   0  0  0  0  0  0  0  0  0  0  0  0
   -0.0001    0.0000    0.0000 C   0  0  0  0  0  0  0  0  0  0  0  0
    0.1672    1.5912    0.0000 C   0  0  0  0  0  0  0  0  0  0  0  0
    0.3345    3.1825    0.0000 H   0  0  0  0  0  0  0  0  0  0  0  0
    1.6290    2.2420    0.0000 H   0  0  0  0  0  0  0  0  0  0  0  0
   -1.1272    2.5316    0.0000 H   0  0  0  0  0  0  0  0  0  0  0  0
    1.6000    0.0000    0.0000 C   0  0  0  0  0  0  0  0  0  0  0  0
    2.4000    1.3857    0.0000 H   0  0  0  0  0  0  0  0  0  0  0  0
    2.8257   -1.0285    0.0000 C   0  0  0  0  0  0  0  0  0  0  0  0
    4.3292   -0.4812    0.0000 H   0  0  0  0  0  0  0  0  0  0  0  0
    2.5478   -2.6042    0.0000 H   0  0  0  0  0  0  0  0  0  0  0  0
    0.1672   -1.5912    0.0000 C   0  0  0  0  0  0  0  0  0  0  0  0
    1.7322   -1.2586    0.0000 H   0  0  0  0  0  0  0  0  0  0  0  0
    0.6617   -3.1130    0.0000 H   0  0  0  0  0  0  0  0  0  0  0  0
   -1.2944   -2.2420    0.0000 C   0  0  0  0  0  0  0  0  0  0  0  0
   -0.4944   -3.6277    0.0000 H   0  0  0  0  0  0  0  0  0  0  0  0
   -2.5888   -3.1825    0.0000 H   0  0  0  0  0  0  0  0  0  0  0  0
   -2.3650   -1.0529    0.0000 C   0  0  0  0  0  0  0  0  0  0  0  0
   -3.4357   -2.2420    0.0000 H   0  0  0  0  0  0  0  0  0  0  0  0
   -3.6595   -0.1125    0.0000 O   0  0  0  0  0  0  0  0  0  0  0  0
   -5.1211   -0.7633    0.0000 H   0  0  0  0  0  0  0  0  0  0  0  0
  1  2  1  0  0  0  0
  2  3  1  0  0  0  0
  3  4  1  0  0  0  0
  3  5  1  0  0  0  0
  3  6  1  0  0  0  0
  2  7  1  0  0  0  0
  7  8  1  0  0  0  0
  7  9  2  0  0  0  0
  9 10  1  0  0  0  0
  9 11  1  0  0  0  0
  2 12  1  0  0  0  0
 12 13  1  0  0  0  0
 12 14  1  0  0  0  0
 12 15  1  0  0  0  0
 15 16  1  0  0  0  0
 15 17  1  0  0  0  0
 15 18  1  0  0  0  0
 18  1  1  0  0  0  0
 18 19  1  0  0  0  0
 18 20  1  0  0  0  0
 20 21  1  0  0  0  0
M  END
> <ChemID>
100787

> <source_casrn>
40478-73-7

> <CAS>
40478-73-7

> <SMILES>
CC1(CCC(O)O1)C=C

> <NAME>
5-Methyl-5-vinyltetrahydrofuran-2-ol

> <preferred_name>


> <iupac>


> <MPID>
99263

> <dsstox_substance_id>
DTXSID20875691

> <Canonical_QSARr>
CC1(CCC(O)O1)C=C

> <InChI_Code_QSARr>
InChI=1S/C7H12O2/c1-3-7(2)5-4-6(8)9-7/h3,6,8H,1,4-5H2,2H3

> <InChI Key_QSARr>
BIJAVMAZHUQEJX-UHFFFAOYSA-N

> <OH>
7.399999999999998E-11

> <OH Temperature>
25.0

> <OH Data Type>
EXP

> <OH Reference>
CALOGIROU,A ET AL. (1999)

> <LogOH>
-10.130768280269033

$$$$
100792
  -INDIGO-08031719142D

 27 26  0  0  0  0  0  0  0  0999 V2000
   -0.0001    0.0000    0.0000 C   0  0  0  0  0  0  0  0  0  0  0  0
    1.3856   -0.8000    0.0000 H   0  0  0  0  0  0  0  0  0  0  0  0
    0.7999    1.3856    0.0000 C   0  0  0  0  0  0  0  0  0  0  0  0
    1.6000    2.7713    0.0000 H   0  0  0  0  0  0  0  0  0  0  0  0
    2.4000    1.3856    0.0000 H   0  0  0  0  0  0  0  0  0  0  0  0
   -0.0001    2.7713    0.0000 H   0  0  0  0  0  0  0  0  0  0  0  0
   -0.7999   -1.3856    0.0000 C   0  0  0  0  0  0  0  0  0  0  0  0
   -1.6000   -2.7713    0.0000 H   0  0  0  0  0  0  0  0  0  0  0  0
   -0.0001   -2.7713    0.0000 H   0  0  0  0  0  0  0  0  0  0  0  0
   -2.4000   -1.3856    0.0000 H   0  0  0  0  0  0  0  0  0  0  0  0
   -1.3855    0.8000    0.0000 C   0  0  0  0  0  0  0  0  0  0  0  0
   -1.3855    2.4000    0.0000 O   0  0  0  0  0  0  0  0  0  0  0  0
   -2.7712    0.0000    0.0000 O   0  0  0  0  0  0  0  0  0  0  0  0
   -4.1569    0.8000    0.0000 C   0  0  0  0  0  0  0  0  0  0  0  0
   -3.5447    2.2782    0.0000 H   0  0  0  0  0  0  0  0  0  0  0  0
   -4.7692    2.2782    0.0000 H   0  0  0  0  0  0  0  0  0  0  0  0
   -5.5425    0.0000    0.0000 C   0  0  0  0  0  0  0  0  0  0  0  0
   -6.1549   -1.4782    0.0000 H   0  0  0  0  0  0  0  0  0  0  0  0
   -4.9303   -1.4782    0.0000 H   0  0  0  0  0  0  0  0  0  0  0  0
   -6.9282    0.8000    0.0000 O   0  0  0  0  0  0  0  0  0  0  0  0
   -8.3138    0.0000    0.0000 C   0  0  0  0  0  0  0  0  0  0  0  0
   -8.9262   -1.4782    0.0000 H   0  0  0  0  0  0  0  0  0  0  0  0
   -7.7017   -1.4782    0.0000 H   0  0  0  0  0  0  0  0  0  0  0  0
   -9.6995    0.8000    0.0000 C   0  0  0  0  0  0  0  0  0  0  0  0
  -11.0851    1.6000    0.0000 H   0  0  0  0  0  0  0  0  0  0  0  0
  -11.0851    0.0000    0.0000 H   0  0  0  0  0  0  0  0  0  0  0  0
   -9.6995    2.4000    0.0000 H   0  0  0  0  0  0  0  0  0  0  0  0
  1  2  1  0  0  0  0
  1  3  1  0  0  0  0
  3  4  1  0  0  0  0
  3  5  1  0  0  0  0
  3  6  1  0  0  0  0
  1  7  1  0  0  0  0
  7  8  1  0  0  0  0
  7  9  1  0  0  0  0
  7 10  1  0  0  0  0
  1 11  1  0  0  0  0
 11 12  2  0  0  0  0
 11 13  1  0  0  0  0
 13 14  1  0  0  0  0
 14 15  1  0  0  0  0
 14 16  1  0  0  0  0
 14 17  1  0  0  0  0
 17 18  1  0  0  0  0
 17 19  1  0  0  0  0
 17 20  1  0  0  0  0
 20 21  1  0  0  0  0
 21 22  1  0  0  0  0
 21 23  1  0  0  0  0
 21 24  1  0  0  0  0
 24 25  1  0  0  0  0
 24 26  1  0  0  0  0
 24 27  1  0  0  0  0
M  END
> <ChemID>
100792

> <source_casrn>
54396-97-3

> <CAS>
54396-97-3

> <SMILES>
CCOCCOC(=O)C(C)C

> <NAME>
2-Ethoxyethyl isobutyrate

> <preferred_name>
2-Ethoxyethyl isobutyrate

> <iupac>
2-ethoxyethyl 2-methylpropanoate

> <MPID>
99267

> <dsstox_substance_id>
DTXSID9068952

> <Canonical_QSARr>
CCOCCOC(=O)C(C)C

> <InChI_Code_QSARr>
InChI=1S/C8H16O3/c1-4-10-5-6-11-8(9)7(2)3/h7H,4-6H2,1-3H3

> <InChI Key_QSARr>
ANSOCBLHUNAGRK-UHFFFAOYSA-N

> <OH>
1.35E-11

> <OH Temperature>
25.0

> <OH Data Type>
EXP

> <OH Reference>
KWOK,ESC & ATKINSON,R (1994)

> <LogOH>
-10.86966623150501

$$$$
100801
  -INDIGO-08031719142D

 17 16  0  0  0  0  0  0  0  0999 V2000
    0.0000   -1.6000    0.0000 C   0  0  0  0  0  0  0  0  0  0  0  0
    1.3857   -2.4000    0.0000 H   0  0  0  0  0  0  0  0  0  0  0  0
    0.0000    0.0000    0.0000 C   0  0  0  0  0  0  0  0  0  0  0  0
   -1.3856    0.8000    0.0000 C   0  0  0  0  0  0  0  0  0  0  0  0
   -1.3856    2.4000    0.0000 H   0  0  0  0  0  0  0  0  0  0  0  0
   -2.7713    0.0000    0.0000 C   0  0  0  0  0  0  0  0  0  0  0  0
   -2.7713   -1.6000    0.0000 H   0  0  0  0  0  0  0  0  0  0  0  0
   -4.1570    0.8000    0.0000 C   0  0  0  0  0  0  0  0  0  0  0  0
   -4.1570    2.4000    0.0000 H   0  0  0  0  0  0  0  0  0  0  0  0
   -5.5426    0.0000    0.0000 C   0  0  0  0  0  0  0  0  0  0  0  0
   -6.9282    0.8000    0.0000 H   0  0  0  0  0  0  0  0  0  0  0  0
   -5.5426   -1.6000    0.0000 O   0  0  0  0  0  0  0  0  0  0  0  0
    1.3857    0.8000    0.0000 C   0  0  0  0  0  0  0  0  0  0  0  0
    2.7713    1.6000    0.0000 H   0  0  0  0  0  0  0  0  0  0  0  0
    2.7713    0.0000    0.0000 H   0  0  0  0  0  0  0  0  0  0  0  0
    1.3857    2.4000    0.0000 H   0  0  0  0  0  0  0  0  0  0  0  0
   -1.3856   -2.4000    0.0000 O   0  0  0  0  0  0  0  0  0  0  0  0
  1  2  1  0  0  0  0
  1  3  1  0  0  0  0
  3  4  2  0  0  0  0
  4  5  1  0  0  0  0
  4  6  1  0  0  0  0
  6  7  1  0  0  0  0
  6  8  2  0  0  0  0
  8  9  1  0  0  0  0
  8 10  1  0  0  0  0
 10 11  1  0  0  0  0
 10 12  2  0  0  0  0
  3 13  1  0  0  0  0
 13 14  1  0  0  0  0
 13 15  1  0  0  0  0
 13 16  1  0  0  0  0
  1 17  2  0  0  0  0
M  END
> <ChemID>
100801

> <source_casrn>
121020-77-7

> <CAS>
121020-77-7

> <SMILES>
C/C(=C\C=C\C=O)/C=O

> <NAME>
E,E-2-Methyl-2,4-hexadienedial

> <preferred_name>


> <iupac>


> <MPID>
99270

> <dsstox_substance_id>
DTXSID60879097

> <Canonical_QSARr>
CC(=CC=CC=O)C=O

> <InChI_Code_QSARr>
InChI=1S/C7H8O2/c1-7(6-9)4-2-3-5-8/h2-6H,1H3/b3-2+,7-4-

> <InChI Key_QSARr>
QMSDWRYXWABUMN-SWBALALESA-N

> <OH>
1.18E-10

> <OH Temperature>
25.0

> <OH Data Type>
EXP

> <OH Reference>
KLOTZ,BG ET AL. (1995)

> <LogOH>
-9.928117992693881

$$$$
100807
  -INDIGO-08031719142D

 18 17  0  0  0  0  0  0  0  0999 V2000
   -2.7713    0.0000    0.0000 C   0  0  0  0  0  0  0  0  0  0  0  0
   -1.3857    0.8000    0.0000 C   0  0  0  0  0  0  0  0  0  0  0  0
   -0.0001    0.0000    0.0000 C   0  0  0  0  0  0  0  0  0  0  0  0
    1.3857    0.8000    0.0000 C   0  0  0  0  0  0  0  0  0  0  0  0
    2.7713    0.0000    0.0000 O   0  0  0  0  0  0  0  0  0  0  0  0
    4.1569    0.8000    0.0000 C   0  0  0  0  0  0  0  0  0  0  0  0
    5.5426    1.6000    0.0000 H   0  0  0  0  0  0  0  0  0  0  0  0
    5.5426    0.0000    0.0000 H   0  0  0  0  0  0  0  0  0  0  0  0
    4.1569    2.4000    0.0000 H   0  0  0  0  0  0  0  0  0  0  0  0
    1.9980    2.2782    0.0000 F   0  0  0  0  0  0  0  0  0  0  0  0
    0.7734    2.2782    0.0000 F   0  0  0  0  0  0  0  0  0  0  0  0
   -0.6124   -1.4782    0.0000 F   0  0  0  0  0  0  0  0  0  0  0  0
    0.6122   -1.4782    0.0000 F   0  0  0  0  0  0  0  0  0  0  0  0
   -0.7734    2.2782    0.0000 F   0  0  0  0  0  0  0  0  0  0  0  0
   -1.9980    2.2782    0.0000 F   0  0  0  0  0  0  0  0  0  0  0  0
   -4.1569   -0.8000    0.0000 F   0  0  0  0  0  0  0  0  0  0  0  0
   -4.1569    0.8000    0.0000 F   0  0  0  0  0  0  0  0  0  0  0  0
   -2.7713   -1.6000    0.0000 F   0  0  0  0  0  0  0  0  0  0  0  0
  1  2  1  0  0  0  0
  2  3  1  0  0  0  0
  3  4  1  0  0  0  0
  4  5  1  0  0  0  0
  5  6  1  0  0  0  0
  6  7  1  0  0  0  0
  6  8  1  0  0  0  0
  6  9  1  0  0  0  0
  4 10  1  0  0  0  0
  4 11  1  0  0  0  0
  3 12  1  0  0  0  0
  3 13  1  0  0  0  0
  2 14  1  0  0  0  0
  2 15  1  0  0  0  0
  1 16  1  0  0  0  0
  1 17  1  0  0  0  0
  1 18  1  0  0  0  0
M  END
> <ChemID>
100807

> <source_casrn>
163702-07-6

> <CAS>
163702-07-6

> <SMILES>
COC(F)(F)C(F)(F)C(F)(F)C(F)(F)F

> <NAME>
CH3-O-C4F9

> <preferred_name>
Butane, 1,1,1,2,2,3,3,4,4-nonafluoro-4-methoxy-

> <iupac>
1,1,1,2,2,3,3,4,4-nonafluoro-4-methoxybutane

> <MPID>
99274

> <dsstox_substance_id>
DTXSID4073120

> <Canonical_QSARr>
COC(F)(F)C(F)(F)C(F)(F)C(F)(F)F

> <InChI_Code_QSARr>
InChI=1S/C5H3F9O/c1-15-5(13,14)3(8,9)2(6,7)4(10,11)12/h1H3

> <InChI Key_QSARr>
OKIYQFLILPKULA-UHFFFAOYSA-N

> <OH>
7.2E-15

> <OH Temperature>
22.0

> <OH Data Type>
EXP

> <OH Reference>
CAVALLI,F ET AL. (1998)

> <LogOH>
-14.14266750356874

$$$$
100816
  -INDIGO-08031719142D

 15 14  0  0  0  0  0  0  0  0999 V2000
   -1.3856    0.8000    0.0000 C   0  0  0  0  0  0  0  0  0  0  0  0
    0.0000    0.0000    0.0000 C   0  0  0  0  0  0  0  0  0  0  0  0
    1.3857    0.8000    0.0000 C   0  0  0  0  0  0  0  0  0  0  0  0
    0.7733    2.2782    0.0000 F   0  0  0  0  0  0  0  0  0  0  0  0
    1.9979    2.2782    0.0000 F   0  0  0  0  0  0  0  0  0  0  0  0
    2.7713    0.0000    0.0000 O   0  0  0  0  0  0  0  0  0  0  0  0
    4.1569    0.8000    0.0000 C   0  0  0  0  0  0  0  0  0  0  0  0
    5.5426    1.6000    0.0000 H   0  0  0  0  0  0  0  0  0  0  0  0
    5.5426    0.0000    0.0000 H   0  0  0  0  0  0  0  0  0  0  0  0
    4.1569    2.4000    0.0000 H   0  0  0  0  0  0  0  0  0  0  0  0
    0.6122   -1.4782    0.0000 F   0  0  0  0  0  0  0  0  0  0  0  0
   -0.6122   -1.4782    0.0000 F   0  0  0  0  0  0  0  0  0  0  0  0
   -2.7713    1.6000    0.0000 F   0  0  0  0  0  0  0  0  0  0  0  0
   -2.7713    0.0000    0.0000 F   0  0  0  0  0  0  0  0  0  0  0  0
   -1.3856    2.4000    0.0000 F   0  0  0  0  0  0  0  0  0  0  0  0
  1  2  1  0  0  0  0
  2  3  1  0  0  0  0
  3  4  1  0  0  0  0
  3  5  1  0  0  0  0
  3  6  1  0  0  0  0
  6  7  1  0  0  0  0
  7  8  1  0  0  0  0
  7  9  1  0  0  0  0
  7 10  1  0  0  0  0
  2 11  1  0  0  0  0
  2 12  1  0  0  0  0
  1 13  1  0  0  0  0
  1 14  1  0  0  0  0
  1 15  1  0  0  0  0
M  END
> <ChemID>
100816

> <source_casrn>
SRC003-80-1

> <CAS>
375-03-1

> <SMILES>
COC(F)(F)C(F)(F)C(F)(F)F

> <NAME>
Heptafluoropropyl methyl ether

> <preferred_name>
Propane, 1,1,1,2,2,3,3-heptafluoro-3-methoxy-

> <iupac>
1,1,1,2,2,3,3-Heptafluoro-3-methoxypropane

> <MPID>
99276

> <dsstox_substance_id>
DTXSID7074909

> <Canonical_QSARr>
COC(F)(F)C(F)(F)C(F)(F)F

> <InChI_Code_QSARr>
InChI=1S/C4H3F7O/c1-12-4(10,11)2(5,6)3(7,8)9/h1H3

> <InChI Key_QSARr>
NOPJRYAFUXTDLX-UHFFFAOYSA-N

> <OH>
1.18E-14

> <OH Temperature>
25.0

> <OH Data Type>
EXP

> <OH Reference>
TOKUHASHI,K ET AL. (1999)

> <LogOH>
-13.928117992693887

$$$$
