# Supplementary material for: OPERA models for predicting physicochemical properties and environmental fate endpoints
Source: J Cheminform. 2018 Mar 8;10:10. doi: 10.1186/s13321-018-0263-1 (PMC5843579; doi:10.1186/s13321-018-0263-1)
Supplement: Supplementary file 1 — Additional file 1: S1. Training and test sets of the models with the corresponding JRC validated QMRFs. [file 13321_2018_263_MOESM1_ESM.zip › OPERA_BCF/TR_BCF_469.sdf]

100001
  -INDIGO-08031719362D

 28 29  0  0  0  0  0  0  0  0999 V2000
   -1.3856    0.8000    0.0000 Cl  0  0  0  0  0  0  0  0  0  0  0  0
    0.0001    1.6001    0.0000 C   0  0  0  0  0  0  0  0  0  0  0  0
    0.0001    0.0000    0.0000 C   0  0  0  0  0  0  0  0  0  0  0  0
    0.0001   -1.6000    0.0000 H   0  0  0  0  0  0  0  0  0  0  0  0
   -1.5034   -0.5472    0.0000 C   0  0  0  0  0  0  0  0  0  0  0  0
   -2.7292    0.4813    0.0000 C   0  0  0  0  0  0  0  0  0  0  0  0
   -2.4513    2.0569    0.0000 H   0  0  0  0  0  0  0  0  0  0  0  0
   -4.2327   -0.0660    0.0000 C   0  0  0  0  0  0  0  0  0  0  0  0
   -5.4584    0.9624    0.0000 H   0  0  0  0  0  0  0  0  0  0  0  0
   -4.5106   -1.6416    0.0000 C   0  0  0  0  0  0  0  0  0  0  0  0
   -6.0140   -2.1889    0.0000 Cl  0  0  0  0  0  0  0  0  0  0  0  0
   -3.2848   -2.6701    0.0000 C   0  0  0  0  0  0  0  0  0  0  0  0
   -3.5627   -4.2459    0.0000 H   0  0  0  0  0  0  0  0  0  0  0  0
   -1.7813   -2.1229    0.0000 C   0  0  0  0  0  0  0  0  0  0  0  0
   -0.5557   -3.1514    0.0000 H   0  0  0  0  0  0  0  0  0  0  0  0
    1.5999    0.0000    0.0000 C   0  0  0  0  0  0  0  0  0  0  0  0
    2.4001    1.3857    0.0000 C   0  0  0  0  0  0  0  0  0  0  0  0
    1.5999    2.7713    0.0000 H   0  0  0  0  0  0  0  0  0  0  0  0
    4.0000    1.3857    0.0000 C   0  0  0  0  0  0  0  0  0  0  0  0
    4.7999    2.7713    0.0000 H   0  0  0  0  0  0  0  0  0  0  0  0
    4.7999    0.0000    0.0000 C   0  0  0  0  0  0  0  0  0  0  0  0
    6.4000    0.0000    0.0000 Cl  0  0  0  0  0  0  0  0  0  0  0  0
    4.0000   -1.3857    0.0000 C   0  0  0  0  0  0  0  0  0  0  0  0
    4.7999   -2.7712    0.0000 H   0  0  0  0  0  0  0  0  0  0  0  0
    2.4001   -1.3857    0.0000 C   0  0  0  0  0  0  0  0  0  0  0  0
    1.5999   -2.7712    0.0000 H   0  0  0  0  0  0  0  0  0  0  0  0
    0.0001    3.2000    0.0000 Cl  0  0  0  0  0  0  0  0  0  0  0  0
   -1.3856    2.4000    0.0000 Cl  0  0  0  0  0  0  0  0  0  0  0  0
  1  2  1  0  0  0  0
  2  3  1  0  0  0  0
  3  4  1  0  0  0  0
  3  5  1  0  0  0  0
  5  6  1  0  0  0  0
  6  7  1  0  0  0  0
  6  8  2  0  0  0  0
  8  9  1  0  0  0  0
  8 10  1  0  0  0  0
 10 11  1  0  0  0  0
 10 12  2  0  0  0  0
 12 13  1  0  0  0  0
 12 14  1  0  0  0  0
 14  5  2  0  0  0  0
 14 15  1  0  0  0  0
  3 16  1  0  0  0  0
 16 17  1  0  0  0  0
 17 18  1  0  0  0  0
 17 19  2  0  0  0  0
 19 20  1  0  0  0  0
 19 21  1  0  0  0  0
 21 22  1  0  0  0  0
 21 23  2  0  0  0  0
 23 24  1  0  0  0  0
 23 25  1  0  0  0  0
 25 16  2  0  0  0  0
 25 26  1  0  0  0  0
  2 27  1  0  0  0  0
  2 28  1  0  0  0  0
M  END
> <ChemID>
100001

> <source_casrn>
50-29-3

> <CAS>
50-29-3

> <SMILES>
ClC(Cl)(Cl)C(c1ccc(Cl)cc1)c1ccc(Cl)cc1

> <NAME>
P,P'-DDT

> <preferred_name>
p,p'-DDT

> <iupac>
1,1'-(2,2,2-trichloroethane-1,1-diyl)bis(4-chlorobenzene)

> <MPID>
97934

> <dsstox_substance_id>
DTXSID4020375

> <Canonical_QSARr>
ClC(Cl)(Cl)C(c1ccc(Cl)cc1)c1ccc(Cl)cc1

> <InChI_Code_QSARr>
InChI=1S/C14H9Cl5/c15-11-5-1-9(2-6-11)13(14(17,18)19)10-3-7-12(16)8-4-10/h1-8,13H

> <InChI Key_QSARr>
YVGGHNCTFXOJCH-UHFFFAOYSA-N

> <Salt_Solvent>
?

> <LogBCF>
4.29

$$$$
100002
  -INDIGO-08031719362D

 15 15  0  0  0  0  0  0  0  0999 V2000
   -1.3856    0.8000    0.0000 C   0  0  0  0  0  0  0  0  0  0  0  0
   -1.3856    2.4000    0.0000 O   0  0  0  0  0  0  0  0  0  0  0  0
   -2.7713   -0.0000    0.0000 O   0  0  0  0  0  0  0  0  0  0  0  0
   -4.1569    0.8000    0.0000 H   0  0  0  0  0  0  0  0  0  0  0  0
   -0.0001   -0.0000    0.0000 C   0  0  0  0  0  0  0  0  0  0  0  0
   -0.0001   -1.6000    0.0000 C   0  0  0  0  0  0  0  0  0  0  0  0
   -1.3856   -2.4000    0.0000 Cl  0  0  0  0  0  0  0  0  0  0  0  0
    1.3856   -2.4000    0.0000 C   0  0  0  0  0  0  0  0  0  0  0  0
    1.3856   -4.0000    0.0000 H   0  0  0  0  0  0  0  0  0  0  0  0
    2.7713   -1.6000    0.0000 C   0  0  0  0  0  0  0  0  0  0  0  0
    4.1569   -2.4000    0.0000 H   0  0  0  0  0  0  0  0  0  0  0  0
    2.7712   -0.0000    0.0000 C   0  0  0  0  0  0  0  0  0  0  0  0
    4.1569    0.8000    0.0000 H   0  0  0  0  0  0  0  0  0  0  0  0
    1.3856    0.8000    0.0000 C   0  0  0  0  0  0  0  0  0  0  0  0
    1.3856    2.4000    0.0000 Cl  0  0  0  0  0  0  0  0  0  0  0  0
  1  2  2  0  0  0  0
  1  3  1  0  0  0  0
  3  4  1  0  0  0  0
  1  5  1  0  0  0  0
  5  6  1  0  0  0  0
  6  7  1  0  0  0  0
  6  8  2  0  0  0  0
  8  9  1  0  0  0  0
  8 10  1  0  0  0  0
 10 11  1  0  0  0  0
 10 12  2  0  0  0  0
 12 13  1  0  0  0  0
 12 14  1  0  0  0  0
 14  5  2  0  0  0  0
 14 15  1  0  0  0  0
M  END
> <ChemID>
100002

> <source_casrn>
50-30-6

> <CAS>
50-30-6

> <SMILES>
OC(=O)c1c(Cl)cccc1Cl

> <NAME>
2,6-DICHLOROBENZOIC ACID

> <preferred_name>
2,6-Dichlorobenzoic acid

> <iupac>
2,6-dichlorobenzoic acid

> <MPID>
97935

> <dsstox_substance_id>
DTXSID0024979

> <Canonical_QSARr>
OC(=O)c1c(Cl)cccc1Cl

> <InChI_Code_QSARr>
InChI=1S/C7H4Cl2O2/c8-4-2-1-3-5(9)6(4)7(10)11/h1-3H,(H,10,11)

> <InChI Key_QSARr>
MRUDNSFOFOQZDA-UHFFFAOYSA-N

> <Salt_Solvent>
?

> <LogBCF>
0.26

$$$$
100003
  -INDIGO-08031719362D

 15 15  0  0  0  0  0  0  0  0999 V2000
   -1.3856    0.8000    0.0000 C   0  0  0  0  0  0  0  0  0  0  0  0
   -1.3856    2.4000    0.0000 O   0  0  0  0  0  0  0  0  0  0  0  0
   -0.0001   -0.0000    0.0000 C   0  0  0  0  0  0  0  0  0  0  0  0
   -0.0001   -1.6000    0.0000 C   0  0  0  0  0  0  0  0  0  0  0  0
   -1.3856   -2.4000    0.0000 Cl  0  0  0  0  0  0  0  0  0  0  0  0
    1.3856   -2.4000    0.0000 C   0  0  0  0  0  0  0  0  0  0  0  0
    1.3856   -4.0000    0.0000 Cl  0  0  0  0  0  0  0  0  0  0  0  0
    2.7713   -1.6000    0.0000 C   0  0  0  0  0  0  0  0  0  0  0  0
    4.1569   -2.4000    0.0000 H   0  0  0  0  0  0  0  0  0  0  0  0
    2.7712   -0.0000    0.0000 C   0  0  0  0  0  0  0  0  0  0  0  0
    4.1569    0.8000    0.0000 H   0  0  0  0  0  0  0  0  0  0  0  0
    1.3856    0.8000    0.0000 C   0  0  0  0  0  0  0  0  0  0  0  0
    1.3856    2.4000    0.0000 Cl  0  0  0  0  0  0  0  0  0  0  0  0
   -2.7713   -0.0000    0.0000 O   0  0  0  0  0  0  0  0  0  0  0  0
   -4.1569    0.8000    0.0000 H   0  0  0  0  0  0  0  0  0  0  0  0
  1  2  2  0  0  0  0
  1  3  1  0  0  0  0
  3  4  1  0  0  0  0
  4  5  1  0  0  0  0
  4  6  2  0  0  0  0
  6  7  1  0  0  0  0
  6  8  1  0  0  0  0
  8  9  1  0  0  0  0
  8 10  2  0  0  0  0
 10 11  1  0  0  0  0
 10 12  1  0  0  0  0
 12  3  2  0  0  0  0
 12 13  1  0  0  0  0
  1 14  1  0  0  0  0
 14 15  1  0  0  0  0
M  END
> <ChemID>
100003

> <source_casrn>
50-31-7

> <CAS>
50-31-7

> <SMILES>
OC(=O)c1c(Cl)c(Cl)ccc1Cl

> <NAME>
2,3,6-TRICHLOROBENZOIC ACID

> <preferred_name>
2,3,6-Trichlorobenzoic acid

> <iupac>
2,3,6-trichlorobenzoic acid

> <MPID>
97936

> <dsstox_substance_id>
DTXSID6040296

> <Canonical_QSARr>
OC(=O)c1c(Cl)c(Cl)ccc1Cl

> <InChI_Code_QSARr>
InChI=1S/C7H3Cl3O2/c8-3-1-2-4(9)6(10)5(3)7(11)12/h1-2H,(H,11,12)

> <InChI Key_QSARr>
XZIDTOHMJBOSOX-UHFFFAOYSA-N

> <Salt_Solvent>
?

> <LogBCF>
0.54

$$$$
100004
  -INDIGO-08031719362D

 17 17  0  0  0  0  0  0  0  0999 V2000
    1.3856   -2.4000    0.0000 O   0  0  0  0  0  0  0  0  0  0  0  0
    1.3856   -4.0000    0.0000 H   0  0  0  0  0  0  0  0  0  0  0  0
    0.0000   -1.6000    0.0000 C   0  0  0  0  0  0  0  0  0  0  0  0
    0.0000   -0.0000    0.0000 C   0  0  0  0  0  0  0  0  0  0  0  0
    1.3857    0.8000    0.0000 N   0  0  0  0  0  0  0  0  0  0  0  0
    1.3857    2.4000    0.0000 O   0  0  0  0  0  0  0  0  0  0  0  0
    2.7713   -0.0000    0.0000 O   0  0  0  0  0  0  0  0  0  0  0  0
   -1.3857    0.8000    0.0000 C   0  0  0  0  0  0  0  0  0  0  0  0
   -1.3856    2.4000    0.0000 H   0  0  0  0  0  0  0  0  0  0  0  0
   -2.7713   -0.0000    0.0000 C   0  0  0  0  0  0  0  0  0  0  0  0
   -4.1570    0.8000    0.0000 N   0  0  0  0  0  0  0  0  0  0  0  0
   -5.5426   -0.0000    0.0000 O   0  0  0  0  0  0  0  0  0  0  0  0
   -4.1570    2.4000    0.0000 O   0  0  0  0  0  0  0  0  0  0  0  0
   -2.7713   -1.6000    0.0000 C   0  0  0  0  0  0  0  0  0  0  0  0
   -4.1570   -2.4000    0.0000 H   0  0  0  0  0  0  0  0  0  0  0  0
   -1.3857   -2.4000    0.0000 C   0  0  0  0  0  0  0  0  0  0  0  0
   -1.3856   -4.0000    0.0000 H   0  0  0  0  0  0  0  0  0  0  0  0
  1  2  1  0  0  0  0
  1  3  1  0  0  0  0
  3  4  1  0  0  0  0
  4  5  1  0  0  0  0
  5  6  2  0  0  0  0
  5  7  1  0  0  0  0
  4  8  2  0  0  0  0
  8  9  1  0  0  0  0
  8 10  1  0  0  0  0
 10 11  1  0  0  0  0
 11 12  2  0  0  0  0
 11 13  1  0  0  0  0
 10 14  2  0  0  0  0
 14 15  1  0  0  0  0
 14 16  1  0  0  0  0
 16  3  2  0  0  0  0
 16 17  1  0  0  0  0
M  CHG  4   5   1   7  -1  11   1  13  -1
M  END
> <ChemID>
100004

> <source_casrn>
51-28-5

> <CAS>
51-28-5

> <SMILES>
[O-][N+](=O)c1cc(ccc1O)[N+]([O-])=O

> <NAME>
2,4-DINITROPHENOL

> <preferred_name>
2,4-Dinitrophenol

> <iupac>
2,4-dinitrophenol

> <MPID>
97937

> <dsstox_substance_id>
DTXSID0020523

> <Canonical_QSARr>
[O-][N+](=O)c1cc(ccc1O)[N+]([O-])=O

> <InChI_Code_QSARr>
InChI=1S/C6H4N2O5/c9-6-2-1-4(7(10)11)3-5(6)8(12)13/h1-3,9H

> <InChI Key_QSARr>
UFBJCMHMOXMLKC-UHFFFAOYSA-N

> <Salt_Solvent>
?

> <LogBCF>
0.57

$$$$
100006
  -INDIGO-08031719362D

 31 31  0  0  0  0  0  0  0  0999 V2000
   -5.5426    1.5999    0.0000 S   0  0  0  0  0  0  0  0  0  0  0  0
   -5.5426   -0.0001    0.0000 P   0  0  0  0  0  0  0  0  0  0  0  0
   -4.1569    0.8000    0.0000 O   0  0  0  0  0  0  0  0  0  0  0  0
   -2.7713    0.0001    0.0000 C   0  0  0  0  0  0  0  0  0  0  0  0
   -1.3856    0.8000    0.0000 C   0  0  0  0  0  0  0  0  0  0  0  0
   -1.3856    2.4000    0.0000 H   0  0  0  0  0  0  0  0  0  0  0  0
    0.0001    0.0001    0.0000 C   0  0  0  0  0  0  0  0  0  0  0  0
    1.3856    0.8000    0.0000 C   0  0  0  0  0  0  0  0  0  0  0  0
    2.7713    1.6001    0.0000 H   0  0  0  0  0  0  0  0  0  0  0  0
    1.3856    2.4000    0.0000 H   0  0  0  0  0  0  0  0  0  0  0  0
    2.7713    0.0001    0.0000 H   0  0  0  0  0  0  0  0  0  0  0  0
    0.0001   -1.5999    0.0000 C   0  0  0  0  0  0  0  0  0  0  0  0
    1.3856   -2.4000    0.0000 S   0  0  0  0  0  0  0  0  0  0  0  0
    1.3856   -4.0000    0.0000 C   0  0  0  0  0  0  0  0  0  0  0  0
    2.7713   -4.7999    0.0000 H   0  0  0  0  0  0  0  0  0  0  0  0
    1.3856   -5.6000    0.0000 H   0  0  0  0  0  0  0  0  0  0  0  0
    2.7713   -3.2001    0.0000 H   0  0  0  0  0  0  0  0  0  0  0  0
   -1.3856   -2.4000    0.0000 C   0  0  0  0  0  0  0  0  0  0  0  0
   -1.3856   -4.0000    0.0000 H   0  0  0  0  0  0  0  0  0  0  0  0
   -2.7713   -1.6001    0.0000 C   0  0  0  0  0  0  0  0  0  0  0  0
   -4.1569   -2.4000    0.0000 H   0  0  0  0  0  0  0  0  0  0  0  0
   -6.9283    0.8000    0.0000 O   0  0  0  0  0  0  0  0  0  0  0  0
   -8.3138   -0.0001    0.0000 C   0  0  0  0  0  0  0  0  0  0  0  0
   -9.6995    0.8000    0.0000 H   0  0  0  0  0  0  0  0  0  0  0  0
   -9.6995   -0.8000    0.0000 H   0  0  0  0  0  0  0  0  0  0  0  0
   -8.3138    1.5999    0.0000 H   0  0  0  0  0  0  0  0  0  0  0  0
   -6.9283   -0.8000    0.0000 O   0  0  0  0  0  0  0  0  0  0  0  0
   -6.9283   -2.4000    0.0000 C   0  0  0  0  0  0  0  0  0  0  0  0
   -6.9283   -4.0000    0.0000 H   0  0  0  0  0  0  0  0  0  0  0  0
   -8.3138   -3.2001    0.0000 H   0  0  0  0  0  0  0  0  0  0  0  0
   -5.5426   -3.2001    0.0000 H   0  0  0  0  0  0  0  0  0  0  0  0
  1  2  2  0  0  0  0
  2  3  1  0  0  0  0
  3  4  1  0  0  0  0
  4  5  1  0  0  0  0
  5  6  1  0  0  0  0
  5  7  2  0  0  0  0
  7  8  1  0  0  0  0
  8  9  1  0  0  0  0
  8 10  1  0  0  0  0
  8 11  1  0  0  0  0
  7 12  1  0  0  0  0
 12 13  1  0  0  0  0
 13 14  1  0  0  0  0
 14 15  1  0  0  0  0
 14 16  1  0  0  0  0
 14 17  1  0  0  0  0
 12 18  2  0  0  0  0
 18 19  1  0  0  0  0
 18 20  1  0  0  0  0
 20  4  2  0  0  0  0
 20 21  1  0  0  0  0
  2 22  1  0  0  0  0
 22 23  1  0  0  0  0
 23 24  1  0  0  0  0
 23 25  1  0  0  0  0
 23 26  1  0  0  0  0
  2 27  1  0  0  0  0
 27 28  1  0  0  0  0
 28 29  1  0  0  0  0
 28 30  1  0  0  0  0
 28 31  1  0  0  0  0
M  END
> <ChemID>
100006

> <source_casrn>
55-38-9

> <CAS>
55-38-9

> <SMILES>
Cc1cc(ccc1SC)OP(=S)(OC)OC

> <NAME>
FENTHION

> <preferred_name>
Fenthion

> <iupac>
O,O-dimethyl O-[3-methyl-4-(methylsulfanyl)phenyl] phosphorothioate

> <MPID>
97939

> <dsstox_substance_id>
DTXSID8020620

> <Canonical_QSARr>
Cc1cc(ccc1SC)OP(=S)(OC)OC

> <InChI_Code_QSARr>
InChI=1S/C10H15O3PS2/c1-8-7-9(5-6-10(8)16-4)13-14(15,11-2)12-3/h5-7H,1-4H3

> <InChI Key_QSARr>
PNVJTZOFSHSLTO-UHFFFAOYSA-N

> <Salt_Solvent>
?

> <LogBCF>
2.52

$$$$
100007
  -INDIGO-08031719362D

  5  4  0  0  0  0  0  0  0  0999 V2000
   -0.8000   -1.3856    0.0000 Cl  0  0  0  0  0  0  0  0  0  0  0  0
    0.0000    0.0000    0.0000 C   0  0  0  0  0  0  0  0  0  0  0  0
    0.8000    1.3856    0.0000 Cl  0  0  0  0  0  0  0  0  0  0  0  0
   -1.3856    0.8000    0.0000 Cl  0  0  0  0  0  0  0  0  0  0  0  0
    1.3856   -0.8000    0.0000 Cl  0  0  0  0  0  0  0  0  0  0  0  0
  1  2  1  0  0  0  0
  2  3  1  0  0  0  0
  2  4  1  0  0  0  0
  2  5  1  0  0  0  0
M  END
> <ChemID>
100007

> <source_casrn>
56-23-5

> <CAS>
56-23-5

> <SMILES>
ClC(Cl)(Cl)Cl

> <NAME>
CARBON TETRACHLORIDE

> <preferred_name>
Carbon tetrachloride

> <iupac>
tetrachloromethane

> <MPID>
97940

> <dsstox_substance_id>
DTXSID8020250

> <Canonical_QSARr>
ClC(Cl)(Cl)Cl

> <InChI_Code_QSARr>
InChI=1S/CCl4/c2-1(3,4)5

> <InChI Key_QSARr>
VZGDMQKNWNREIO-UHFFFAOYSA-N

> <Salt_Solvent>
?

> <LogBCF>
0.87

$$$$
100008
  -INDIGO-08031719362D

 32 32  0  0  0  0  0  0  0  0999 V2000
    0.0000    1.6000    0.0000 S   0  0  0  0  0  0  0  0  0  0  0  0
    0.0000    0.0000    0.0000 P   0  0  0  0  0  0  0  0  0  0  0  0
    1.3857    0.8000    0.0000 O   0  0  0  0  0  0  0  0  0  0  0  0
    2.7713    0.0000    0.0000 C   0  0  0  0  0  0  0  0  0  0  0  0
    2.7713   -1.6000    0.0000 C   0  0  0  0  0  0  0  0  0  0  0  0
    1.3857   -2.4000    0.0000 H   0  0  0  0  0  0  0  0  0  0  0  0
    4.1570   -2.4000    0.0000 C   0  0  0  0  0  0  0  0  0  0  0  0
    4.1570   -4.0000    0.0000 H   0  0  0  0  0  0  0  0  0  0  0  0
    5.5426   -1.6000    0.0000 C   0  0  0  0  0  0  0  0  0  0  0  0
    6.9283   -2.4000    0.0000 N   0  0  0  0  0  0  0  0  0  0  0  0
    8.3138   -1.6000    0.0000 O   0  0  0  0  0  0  0  0  0  0  0  0
    6.9283   -4.0000    0.0000 O   0  0  0  0  0  0  0  0  0  0  0  0
    5.5426    0.0000    0.0000 C   0  0  0  0  0  0  0  0  0  0  0  0
    6.9283    0.8000    0.0000 H   0  0  0  0  0  0  0  0  0  0  0  0
    4.1570    0.8000    0.0000 C   0  0  0  0  0  0  0  0  0  0  0  0
    4.1570    2.4000    0.0000 H   0  0  0  0  0  0  0  0  0  0  0  0
   -1.3855    0.8000    0.0000 O   0  0  0  0  0  0  0  0  0  0  0  0
   -2.7713    0.0000    0.0000 C   0  0  0  0  0  0  0  0  0  0  0  0
   -2.1590   -1.4782    0.0000 H   0  0  0  0  0  0  0  0  0  0  0  0
   -3.3836   -1.4782    0.0000 H   0  0  0  0  0  0  0  0  0  0  0  0
   -4.1568    0.8000    0.0000 C   0  0  0  0  0  0  0  0  0  0  0  0
   -5.5426    1.6000    0.0000 H   0  0  0  0  0  0  0  0  0  0  0  0
   -5.5426    0.0000    0.0000 H   0  0  0  0  0  0  0  0  0  0  0  0
   -4.1568    2.4000    0.0000 H   0  0  0  0  0  0  0  0  0  0  0  0
   -1.3855   -0.8000    0.0000 O   0  0  0  0  0  0  0  0  0  0  0  0
   -1.3855   -2.4000    0.0000 C   0  0  0  0  0  0  0  0  0  0  0  0
    0.2007   -2.6089    0.0000 H   0  0  0  0  0  0  0  0  0  0  0  0
   -0.4117   -3.6694    0.0000 H   0  0  0  0  0  0  0  0  0  0  0  0
   -2.7713   -3.2000    0.0000 C   0  0  0  0  0  0  0  0  0  0  0  0
   -4.1568   -4.0000    0.0000 H   0  0  0  0  0  0  0  0  0  0  0  0
   -2.7713   -4.8000    0.0000 H   0  0  0  0  0  0  0  0  0  0  0  0
   -4.1568   -2.4000    0.0000 H   0  0  0  0  0  0  0  0  0  0  0  0
  1  2  2  0  0  0  0
  2  3  1  0  0  0  0
  3  4  1  0  0  0  0
  4  5  1  0  0  0  0
  5  6  1  0  0  0  0
  5  7  2  0  0  0  0
  7  8  1  0  0  0  0
  7  9  1  0  0  0  0
  9 10  1  0  0  0  0
 10 11  2  0  0  0  0
 10 12  1  0  0  0  0
  9 13  2  0  0  0  0
 13 14  1  0  0  0  0
 13 15  1  0  0  0  0
 15  4  2  0  0  0  0
 15 16  1  0  0  0  0
  2 17  1  0  0  0  0
 17 18  1  0  0  0  0
 18 19  1  0  0  0  0
 18 20  1  0  0  0  0
 18 21  1  0  0  0  0
 21 22  1  0  0  0  0
 21 23  1  0  0  0  0
 21 24  1  0  0  0  0
  2 25  1  0  0  0  0
 25 26  1  0  0  0  0
 26 27  1  0  0  0  0
 26 28  1  0  0  0  0
 26 29  1  0  0  0  0
 29 30  1  0  0  0  0
 29 31  1  0  0  0  0
 29 32  1  0  0  0  0
M  CHG  2  10   1  12  -1
M  END
> <ChemID>
100008

> <source_casrn>
56-38-2

> <CAS>
56-38-2

> <SMILES>
CCOP(=S)(Oc1ccc(cc1)[N+]([O-])=O)OCC

> <NAME>
PARATHION

> <preferred_name>
Parathion

> <iupac>
O,O-diethyl O-(4-nitrophenyl) phosphorothioate

> <MPID>
97941

> <dsstox_substance_id>
DTXSID7021100

> <Canonical_QSARr>
CCOP(=S)(Oc1ccc(cc1)[N+]([O-])=O)OCC

> <InChI_Code_QSARr>
InChI=1S/C10H14NO5PS/c1-3-14-17(18,15-4-2)16-10-7-5-9(6-8-10)11(12)13/h5-8H,3-4H2,1-2H3

> <InChI Key_QSARr>
LCCNCVORNKJIRZ-UHFFFAOYSA-N

> <Salt_Solvent>
?

> <LogBCF>
1.99

$$$$
100011
  -INDIGO-08031719362D

 15 14  0  0  0  0  0  0  0  0999 V2000
   -0.8000   -1.3856    0.0000 C   0  0  0  0  0  0  0  0  0  0  0  0
    0.0000    0.0000    0.0000 C   0  0  0  0  0  0  0  0  0  0  0  0
    1.3856   -0.8000    0.0000 O   0  0  0  0  0  0  0  0  0  0  0  0
    1.3856   -2.4000    0.0000 H   0  0  0  0  0  0  0  0  0  0  0  0
    0.8000    1.3856    0.0000 C   0  0  0  0  0  0  0  0  0  0  0  0
    1.6000    2.7713    0.0000 H   0  0  0  0  0  0  0  0  0  0  0  0
    2.4000    1.3856    0.0000 H   0  0  0  0  0  0  0  0  0  0  0  0
    0.0000    2.7713    0.0000 H   0  0  0  0  0  0  0  0  0  0  0  0
   -1.3856    0.8000    0.0000 C   0  0  0  0  0  0  0  0  0  0  0  0
   -2.7713    1.6000    0.0000 H   0  0  0  0  0  0  0  0  0  0  0  0
   -2.7713    0.0000    0.0000 H   0  0  0  0  0  0  0  0  0  0  0  0
   -1.3856    2.4000    0.0000 H   0  0  0  0  0  0  0  0  0  0  0  0
   -1.6000   -2.7713    0.0000 Cl  0  0  0  0  0  0  0  0  0  0  0  0
    0.0000   -2.7713    0.0000 Cl  0  0  0  0  0  0  0  0  0  0  0  0
   -2.4000   -1.3856    0.0000 Cl  0  0  0  0  0  0  0  0  0  0  0  0
  1  2  1  0  0  0  0
  2  3  1  0  0  0  0
  3  4  1  0  0  0  0
  2  5  1  0  0  0  0
  5  6  1  0  0  0  0
  5  7  1  0  0  0  0
  5  8  1  0  0  0  0
  2  9  1  0  0  0  0
  9 10  1  0  0  0  0
  9 11  1  0  0  0  0
  9 12  1  0  0  0  0
  1 13  1  0  0  0  0
  1 14  1  0  0  0  0
  1 15  1  0  0  0  0
M  END
> <ChemID>
100011

> <source_casrn>
57-15-8

> <CAS>
57-15-8

> <SMILES>
OC(C(Cl)(Cl)Cl)(C)C

> <NAME>
B,B,B-TRICHLORO-T-BUTANOL

> <preferred_name>
1,1,1-Trichloro-2-methyl-2-propanol

> <iupac>
1,1,1-trichloro-2-methylpropan-2-ol

> <MPID>
97943

> <dsstox_substance_id>
DTXSID1041217

> <Canonical_QSARr>
CC(C)(O)C(Cl)(Cl)Cl

> <InChI_Code_QSARr>
InChI=1S/C4H7Cl3O/c1-3(2,8)4(5,6)7/h8H,1-2H3

> <InChI Key_QSARr>
OSASVXMJTNOKOY-UHFFFAOYSA-N

> <Salt_Solvent>
?

> <LogBCF>
0.23

$$$$
100012
  -INDIGO-08031719362D

 24 26  0  0  0  0  0  0  0  0999 V2000
    2.2420   -1.2944    0.0000 C   0  0  0  0  0  0  0  0  0  0  0  0
    3.6277   -0.4944    0.0000 H   0  0  0  0  0  0  0  0  0  0  0  0
    1.0530   -2.3650    0.0000 C   0  0  0  0  0  0  0  0  0  0  0  0
    2.2420   -3.4356    0.0000 H   0  0  0  0  0  0  0  0  0  0  0  0
    0.1125   -3.6595    0.0000 H   0  0  0  0  0  0  0  0  0  0  0  0
   -0.3327   -1.5651    0.0000 C   0  0  0  0  0  0  0  0  0  0  0  0
   -0.6653   -3.1301    0.0000 H   0  0  0  0  0  0  0  0  0  0  0  0
    0.0000    0.0000    0.0000 C   0  0  0  0  0  0  0  0  0  0  0  0
    0.3327    1.5651    0.0000 H   0  0  0  0  0  0  0  0  0  0  0  0
   -1.3856    0.8000    0.0000 C   0  0  0  0  0  0  0  0  0  0  0  0
   -2.9769    0.6327    0.0000 C   0  0  0  0  0  0  0  0  0  0  0  0
   -4.0475    1.8218    0.0000 Cl  0  0  0  0  0  0  0  0  0  0  0  0
   -3.3096   -0.9322    0.0000 C   0  0  0  0  0  0  0  0  0  0  0  0
   -4.7712   -1.5831    0.0000 Cl  0  0  0  0  0  0  0  0  0  0  0  0
   -1.9239   -1.7323    0.0000 C   0  0  0  0  0  0  0  0  0  0  0  0
   -2.2566   -3.2974    0.0000 Cl  0  0  0  0  0  0  0  0  0  0  0  0
   -2.5747   -0.2706    0.0000 C   0  0  0  0  0  0  0  0  0  0  0  0
   -4.1504   -0.5484    0.0000 Cl  0  0  0  0  0  0  0  0  0  0  0  0
   -3.9011    0.6241    0.0000 Cl  0  0  0  0  0  0  0  0  0  0  0  0
   -1.0529    2.3650    0.0000 Cl  0  0  0  0  0  0  0  0  0  0  0  0
    1.5912    0.1672    0.0000 C   0  0  0  0  0  0  0  0  0  0  0  0
    1.2585    1.7323    0.0000 H   0  0  0  0  0  0  0  0  0  0  0  0
    3.1130    0.6617    0.0000 Cl  0  0  0  0  0  0  0  0  0  0  0  0
    3.1824   -2.5889    0.0000 Cl  0  0  0  0  0  0  0  0  0  0  0  0
  1  2  1  0  0  0  0
  1  3  1  0  0  0  0
  3  4  1  0  0  0  0
  3  5  1  0  0  0  0
  3  6  1  0  0  0  0
  6  7  1  0  0  0  0
  6  8  1  0  0  0  0
  8  9  1  0  0  0  0
  8 10  1  0  0  0  0
 10 11  1  0  0  0  0
 11 12  1  0  0  0  0
 11 13  2  0  0  0  0
 13 14  1  0  0  0  0
 13 15  1  0  0  0  0
 15  6  1  0  0  0  0
 15 16  1  0  0  0  0
 15 17  1  0  0  0  0
 17 10  1  0  0  0  0
 17 18  1  0  0  0  0
 17 19  1  0  0  0  0
 10 20  1  0  0  0  0
  8 21  1  0  0  0  0
 21  1  1  0  0  0  0
 21 22  1  0  0  0  0
 21 23  1  0  0  0  0
  1 24  1  0  0  0  0
M  END
> <ChemID>
100012

> <source_casrn>
57-74-9|5103-71-9|12789-03-6

> <CAS>
57-74-9|5103-71-9

> <SMILES>
ClC1(Cl)C2(Cl)C3CC(Cl)C(Cl)C3C1(Cl)C(Cl)=C2Cl

> <NAME>
CHLORDANE, ALPHA-CHLORDANE

> <preferred_name>
Chlordane

> <iupac>
C10H6Cl8

> <MPID>
97944|98439|98457

> <dsstox_substance_id>
DTXSID7020267|DTXSID6038326

> <Canonical_QSARr>
ClC1(Cl)C2(Cl)C3CC(Cl)C(Cl)C3C1(Cl)C(Cl)=C2Cl

> <InChI_Code_QSARr>
InChI=1S/C10H6Cl8/c11-3-1-2-4(5(3)12)9(16)7(14)6(13)8(2,15)10(9,17)18/h2-5H,1H2

> <InChI Key_QSARr>
BIWJNBZANLAXMG-UHFFFAOYSA-N

> <Salt_Solvent>
?

> <LogBCF>
4.35333333333333

$$$$
100013
  -INDIGO-08031719362D

 18 18  0  0  0  0  0  0  0  0999 V2000
    0.0000    0.0000    0.0000 C   0  0  0  0  0  0  0  0  0  0  0  0
    1.5757   -0.2778    0.0000 H   0  0  0  0  0  0  0  0  0  0  0  0
   -1.3856    0.8000    0.0000 C   0  0  0  0  0  0  0  0  0  0  0  0
   -0.3571    2.0257    0.0000 H   0  0  0  0  0  0  0  0  0  0  0  0
   -2.4141    2.0257    0.0000 Cl  0  0  0  0  0  0  0  0  0  0  0  0
   -2.7713    0.0000    0.0000 C   0  0  0  0  0  0  0  0  0  0  0  0
   -3.3185    1.5035    0.0000 H   0  0  0  0  0  0  0  0  0  0  0  0
   -4.3470   -0.2778    0.0000 Cl  0  0  0  0  0  0  0  0  0  0  0  0
   -2.7713   -1.6000    0.0000 C   0  0  0  0  0  0  0  0  0  0  0  0
   -4.3470   -1.3222    0.0000 H   0  0  0  0  0  0  0  0  0  0  0  0
   -3.3185   -3.1035    0.0000 Cl  0  0  0  0  0  0  0  0  0  0  0  0
   -1.3856   -2.4000    0.0000 C   0  0  0  0  0  0  0  0  0  0  0  0
   -2.4141   -3.6257    0.0000 H   0  0  0  0  0  0  0  0  0  0  0  0
   -0.3571   -3.6257    0.0000 Cl  0  0  0  0  0  0  0  0  0  0  0  0
    0.0000   -1.6000    0.0000 C   0  0  0  0  0  0  0  0  0  0  0  0
    0.5472   -3.1035    0.0000 H   0  0  0  0  0  0  0  0  0  0  0  0
    1.5757   -1.3222    0.0000 Cl  0  0  0  0  0  0  0  0  0  0  0  0
    0.5472    1.5035    0.0000 Cl  0  0  0  0  0  0  0  0  0  0  0  0
  1  2  1  0  0  0  0
  1  3  1  0  0  0  0
  3  4  1  0  0  0  0
  3  5  1  0  0  0  0
  3  6  1  0  0  0  0
  6  7  1  0  0  0  0
  6  8  1  0  0  0  0
  6  9  1  0  0  0  0
  9 10  1  0  0  0  0
  9 11  1  0  0  0  0
  9 12  1  0  0  0  0
 12 13  1  0  0  0  0
 12 14  1  0  0  0  0
 12 15  1  0  0  0  0
 15  1  1  0  0  0  0
 15 16  1  0  0  0  0
 15 17  1  0  0  0  0
  1 18  1  0  0  0  0
M  END
> <ChemID>
100013

> <source_casrn>
58-89-9|319-84-6|319-85-7|319-86-8|608-73-1

> <CAS>
58-89-9|319-84-6|319-85-7|319-86-8|608-73-1

> <SMILES>
Cl[C@@H]1[C@@H](Cl)[C@H](Cl)[C@H](Cl)[C@@H](Cl)[C@@H]1Cl |&1:1,2,4,6,8,10|

> <NAME>
GAMMA-HEXACHLOROCYCLOHEXANE, ALPHA-HEXACHLOROCYCLOHEXANE, BETA-HEXACHLOROCYCLOHEXANE, DELTA-HEXACHLOROCYCLOHEXANE, 1,2,3,4,5,6-HEXACHLOROCYCLOHEXANE (mixture)

> <preferred_name>
Lindane

> <iupac>
1,2,3,4,5,6-hexachlorocyclohexane

> <MPID>
97945|98262|98263|98264|98308

> <dsstox_substance_id>
DTXSID2020686|DTXSID2020684|DTXSID7020685|DTXSID5024134|DTXSID7020687

> <Canonical_QSARr>
ClC1C(Cl)C(Cl)C(Cl)C(Cl)C1Cl

> <InChI_Code_QSARr>
InChI=1S/C6H6Cl6/c7-1-2(8)4(10)6(12)5(11)3(1)9/h1-6H

> <InChI Key_QSARr>
JLYXXMFPNIAWKQ-UHFFFAOYSA-N

> <Salt_Solvent>
?

> <LogBCF>
3.0400000000000005

$$$$
100015
  -INDIGO-08031719362D

 16 16  0  0  0  0  0  0  0  0999 V2000
    3.2000    2.7713    0.0000 O   0  0  0  0  0  0  0  0  0  0  0  0
    4.8000    2.7713    0.0000 H   0  0  0  0  0  0  0  0  0  0  0  0
    2.4001    1.3856    0.0000 C   0  0  0  0  0  0  0  0  0  0  0  0
    0.7999    1.3856    0.0000 C   0  0  0  0  0  0  0  0  0  0  0  0
    0.0000    2.7713    0.0000 H   0  0  0  0  0  0  0  0  0  0  0  0
    0.0000    0.0000    0.0000 C   0  0  0  0  0  0  0  0  0  0  0  0
   -1.6000    0.0000    0.0000 C   0  0  0  0  0  0  0  0  0  0  0  0
   -3.2000    0.0000    0.0000 H   0  0  0  0  0  0  0  0  0  0  0  0
   -2.4001   -1.3856    0.0000 H   0  0  0  0  0  0  0  0  0  0  0  0
   -2.4001    1.3856    0.0000 H   0  0  0  0  0  0  0  0  0  0  0  0
    0.8001   -1.3856    0.0000 C   0  0  0  0  0  0  0  0  0  0  0  0
    0.0000   -2.7713    0.0000 Cl  0  0  0  0  0  0  0  0  0  0  0  0
    2.4001   -1.3856    0.0000 C   0  0  0  0  0  0  0  0  0  0  0  0
    3.2000   -2.7713    0.0000 H   0  0  0  0  0  0  0  0  0  0  0  0
    3.2000   -0.0000    0.0000 C   0  0  0  0  0  0  0  0  0  0  0  0
    4.8000    0.0000    0.0000 H   0  0  0  0  0  0  0  0  0  0  0  0
  1  2  1  0  0  0  0
  1  3  1  0  0  0  0
  3  4  1  0  0  0  0
  4  5  1  0  0  0  0
  4  6  2  0  0  0  0
  6  7  1  0  0  0  0
  7  8  1  0  0  0  0
  7  9  1  0  0  0  0
  7 10  1  0  0  0  0
  6 11  1  0  0  0  0
 11 12  1  0  0  0  0
 11 13  2  0  0  0  0
 13 14  1  0  0  0  0
 13 15  1  0  0  0  0
 15  3  2  0  0  0  0
 15 16  1  0  0  0  0
M  END
> <ChemID>
100015

> <source_casrn>
59-50-7

> <CAS>
59-50-7

> <SMILES>
Cc1cc(O)ccc1Cl

> <NAME>
3-METHYL-4-CHLOROPHENOL

> <preferred_name>
4-Chloro-3-methylphenol

> <iupac>
4-chloro-3-methylphenol

> <MPID>
97947

> <dsstox_substance_id>
DTXSID4021717

> <Canonical_QSARr>
Cc1cc(O)ccc1Cl

> <InChI_Code_QSARr>
InChI=1S/C7H7ClO/c1-5-4-6(9)2-3-7(5)8/h2-4,9H,1H3

> <InChI Key_QSARr>
CFKMVGJGLGKFKI-UHFFFAOYSA-N

> <Salt_Solvent>
?

> <LogBCF>
0.93

$$$$
100016
  -INDIGO-08031719362D

 15 14  0  0  0  0  0  0  0  0999 V2000
    1.3857    0.8000    0.0000 O   0  0  0  0  0  0  0  0  0  0  0  0
    2.7713    0.0000    0.0000 C   0  0  0  0  0  0  0  0  0  0  0  0
    2.1590   -1.4782    0.0000 H   0  0  0  0  0  0  0  0  0  0  0  0
    3.3835   -1.4782    0.0000 H   0  0  0  0  0  0  0  0  0  0  0  0
    4.1569    0.8000    0.0000 C   0  0  0  0  0  0  0  0  0  0  0  0
    5.5426    1.6000    0.0000 H   0  0  0  0  0  0  0  0  0  0  0  0
    5.5426    0.0000    0.0000 H   0  0  0  0  0  0  0  0  0  0  0  0
    4.1569    2.4000    0.0000 H   0  0  0  0  0  0  0  0  0  0  0  0
    0.0000    0.0000    0.0000 C   0  0  0  0  0  0  0  0  0  0  0  0
   -0.6122   -1.4782    0.0000 H   0  0  0  0  0  0  0  0  0  0  0  0
    0.6122   -1.4782    0.0000 H   0  0  0  0  0  0  0  0  0  0  0  0
   -1.3856    0.8000    0.0000 C   0  0  0  0  0  0  0  0  0  0  0  0
   -2.7713    1.6000    0.0000 H   0  0  0  0  0  0  0  0  0  0  0  0
   -2.7713    0.0000    0.0000 H   0  0  0  0  0  0  0  0  0  0  0  0
   -1.3856    2.4000    0.0000 H   0  0  0  0  0  0  0  0  0  0  0  0
  1  2  1  0  0  0  0
  2  3  1  0  0  0  0
  2  4  1  0  0  0  0
  2  5  1  0  0  0  0
  5  6  1  0  0  0  0
  5  7  1  0  0  0  0
  5  8  1  0  0  0  0
  1  9  1  0  0  0  0
  9 10  1  0  0  0  0
  9 11  1  0  0  0  0
  9 12  1  0  0  0  0
 12 13  1  0  0  0  0
 12 14  1  0  0  0  0
 12 15  1  0  0  0  0
M  END
> <ChemID>
100016

> <source_casrn>
60-29-7

> <CAS>
60-29-7

> <SMILES>
CCOCC

> <NAME>
DIETHYL ETHER

> <preferred_name>
Diethyl ether

> <iupac>
diethyl ether

> <MPID>
97948

> <dsstox_substance_id>
DTXSID3021720

> <Canonical_QSARr>
CCOCC

> <InChI_Code_QSARr>
InChI=1S/C4H10O/c1-3-5-4-2/h3-4H2,1-2H3

> <InChI Key_QSARr>
RTZKZFJDLAIYFH-UHFFFAOYSA-N

> <Salt_Solvent>
?

> <LogBCF>
0.73

$$$$
100017
  -INDIGO-08031719362D

 24 23  0  0  0  0  0  0  0  0999 V2000
    0.0000   -1.5999    0.0000 S   0  0  0  0  0  0  0  0  0  0  0  0
    0.0000    0.0001    0.0000 P   0  0  0  0  0  0  0  0  0  0  0  0
    1.3857    0.8000    0.0000 S   0  0  0  0  0  0  0  0  0  0  0  0
    2.7714    0.0001    0.0000 C   0  0  0  0  0  0  0  0  0  0  0  0
    3.3835   -1.4782    0.0000 H   0  0  0  0  0  0  0  0  0  0  0  0
    2.1590   -1.4782    0.0000 H   0  0  0  0  0  0  0  0  0  0  0  0
    4.1569    0.8000    0.0000 C   0  0  0  0  0  0  0  0  0  0  0  0
    4.1569    2.4000    0.0000 O   0  0  0  0  0  0  0  0  0  0  0  0
    5.5425    0.0001    0.0000 N   0  0  0  0  0  0  0  0  0  0  0  0
    5.5425   -1.5999    0.0000 H   0  0  0  0  0  0  0  0  0  0  0  0
    6.9282    0.8000    0.0000 C   0  0  0  0  0  0  0  0  0  0  0  0
    8.3138    1.6001    0.0000 H   0  0  0  0  0  0  0  0  0  0  0  0
    8.3138    0.0001    0.0000 H   0  0  0  0  0  0  0  0  0  0  0  0
    6.9282    2.4000    0.0000 H   0  0  0  0  0  0  0  0  0  0  0  0
   -1.3856   -0.8000    0.0000 O   0  0  0  0  0  0  0  0  0  0  0  0
   -1.3856   -2.4000    0.0000 C   0  0  0  0  0  0  0  0  0  0  0  0
   -1.3856   -4.0000    0.0000 H   0  0  0  0  0  0  0  0  0  0  0  0
   -2.7713   -3.2001    0.0000 H   0  0  0  0  0  0  0  0  0  0  0  0
    0.0000   -3.2001    0.0000 H   0  0  0  0  0  0  0  0  0  0  0  0
   -1.3856    0.8000    0.0000 O   0  0  0  0  0  0  0  0  0  0  0  0
   -1.3856    2.4000    0.0000 C   0  0  0  0  0  0  0  0  0  0  0  0
   -1.3856    4.0000    0.0000 H   0  0  0  0  0  0  0  0  0  0  0  0
   -2.7713    3.2001    0.0000 H   0  0  0  0  0  0  0  0  0  0  0  0
    0.0000    3.2001    0.0000 H   0  0  0  0  0  0  0  0  0  0  0  0
  1  2  2  0  0  0  0
  2  3  1  0  0  0  0
  3  4  1  0  0  0  0
  4  5  1  0  0  0  0
  4  6  1  0  0  0  0
  4  7  1  0  0  0  0
  7  8  2  0  0  0  0
  7  9  1  0  0  0  0
  9 10  1  0  0  0  0
  9 11  1  0  0  0  0
 11 12  1  0  0  0  0
 11 13  1  0  0  0  0
 11 14  1  0  0  0  0
  2 15  1  0  0  0  0
 15 16  1  0  0  0  0
 16 17  1  0  0  0  0
 16 18  1  0  0  0  0
 16 19  1  0  0  0  0
  2 20  1  0  0  0  0
 20 21  1  0  0  0  0
 21 22  1  0  0  0  0
 21 23  1  0  0  0  0
 21 24  1  0  0  0  0
M  END
> <ChemID>
100017

> <source_casrn>
60-51-5

> <CAS>
60-51-5

> <SMILES>
CNC(=O)CSP(=S)(OC)OC

> <NAME>
DIMETHOATE

> <preferred_name>
Dimethoate

> <iupac>
O,O-dimethyl S-[2-(methylamino)-2-oxoethyl] phosphorodithioate

> <MPID>
97949

> <dsstox_substance_id>
DTXSID7020479

> <Canonical_QSARr>
CNC(=O)CSP(=S)(OC)OC

> <InChI_Code_QSARr>
InChI=1S/C5H12NO3PS2/c1-6-5(7)4-12-10(11,8-2)9-3/h4H2,1-3H3,(H,6,7)

> <InChI Key_QSARr>
MCWXGJITAZMZEV-UHFFFAOYSA-N

> <Salt_Solvent>
?

> <LogBCF>
0.2

$$$$
100019
  -INDIGO-08031719362D

 10 10  0  0  0  0  0  0  0  0999 V2000
    0.0000    0.0000    0.0000 C   0  0  0  0  0  0  0  0  0  0  0  0
    1.0706    1.1890    0.0000 N   0  0  0  0  0  0  0  0  0  0  0  0
    2.5322    0.5382    0.0000 C   0  0  0  0  0  0  0  0  0  0  0  0
    3.9179    1.3383    0.0000 H   0  0  0  0  0  0  0  0  0  0  0  0
    2.3650   -1.0530    0.0000 N   0  0  0  0  0  0  0  0  0  0  0  0
    3.5541   -2.1236    0.0000 H   0  0  0  0  0  0  0  0  0  0  0  0
    0.8000   -1.3856    0.0000 N   0  0  0  0  0  0  0  0  0  0  0  0
   -1.5912    0.1673    0.0000 N   0  0  0  0  0  0  0  0  0  0  0  0
   -2.5317   -1.1272    0.0000 H   0  0  0  0  0  0  0  0  0  0  0  0
   -2.2421    1.6289    0.0000 H   0  0  0  0  0  0  0  0  0  0  0  0
  1  2  1  0  0  0  0
  2  3  2  0  0  0  0
  3  4  1  0  0  0  0
  3  5  1  0  0  0  0
  5  6  1  0  0  0  0
  5  7  1  0  0  0  0
  7  1  2  0  0  0  0
  1  8  1  0  0  0  0
  8  9  1  0  0  0  0
  8 10  1  0  0  0  0
M  END
> <ChemID>
100019

> <source_casrn>
61-82-5

> <CAS>
61-82-5

> <SMILES>
Nc1[n]c[nH][n]1

> <NAME>
AMITROLE

> <preferred_name>
Amitrole

> <iupac>
1H-1,2,4-triazol-3-amine

> <MPID>
97951

> <dsstox_substance_id>
DTXSID0020076

> <Canonical_QSARr>
Nc1[n]c[nH][n]1

> <InChI_Code_QSARr>
InChI=1S/C2H4N4/c3-2-4-1-5-6-2/h1H,(H3,3,4,5,6)

> <InChI Key_QSARr>
KLSJWNVTNUYHDU-UHFFFAOYSA-N

> <Salt_Solvent>
?

> <LogBCF>
0.49

$$$$
100020
  -INDIGO-08031719362D

 26 26  0  0  0  0  0  0  0  0999 V2000
    4.1570    0.8000    0.0000 C   0  0  0  0  0  0  0  0  0  0  0  0
    5.5426    1.6000    0.0000 H   0  0  0  0  0  0  0  0  0  0  0  0
    5.5426   -0.0000    0.0000 H   0  0  0  0  0  0  0  0  0  0  0  0
    4.1570    2.4000    0.0000 H   0  0  0  0  0  0  0  0  0  0  0  0
    2.7713   -0.0000    0.0000 C   0  0  0  0  0  0  0  0  0  0  0  0
    2.7713   -1.6000    0.0000 O   0  0  0  0  0  0  0  0  0  0  0  0
    1.3857    0.8000    0.0000 N   0  0  0  0  0  0  0  0  0  0  0  0
    1.3857    2.4000    0.0000 H   0  0  0  0  0  0  0  0  0  0  0  0
    0.0000   -0.0000    0.0000 C   0  0  0  0  0  0  0  0  0  0  0  0
    0.0000   -1.6000    0.0000 C   0  0  0  0  0  0  0  0  0  0  0  0
    1.3857   -2.4000    0.0000 H   0  0  0  0  0  0  0  0  0  0  0  0
   -1.3855   -2.4000    0.0000 C   0  0  0  0  0  0  0  0  0  0  0  0
   -1.3855   -4.0000    0.0000 H   0  0  0  0  0  0  0  0  0  0  0  0
   -2.7713   -1.6000    0.0000 C   0  0  0  0  0  0  0  0  0  0  0  0
   -4.1568   -2.4000    0.0000 O   0  0  0  0  0  0  0  0  0  0  0  0
   -5.5426   -1.6000    0.0000 C   0  0  0  0  0  0  0  0  0  0  0  0
   -4.9302   -0.1218    0.0000 H   0  0  0  0  0  0  0  0  0  0  0  0
   -6.1549   -0.1218    0.0000 H   0  0  0  0  0  0  0  0  0  0  0  0
   -6.9281   -2.4000    0.0000 C   0  0  0  0  0  0  0  0  0  0  0  0
   -8.3138   -3.2000    0.0000 H   0  0  0  0  0  0  0  0  0  0  0  0
   -8.3138   -1.6000    0.0000 H   0  0  0  0  0  0  0  0  0  0  0  0
   -6.9281   -4.0000    0.0000 H   0  0  0  0  0  0  0  0  0  0  0  0
   -2.7713   -0.0000    0.0000 C   0  0  0  0  0  0  0  0  0  0  0  0
   -4.1568    0.8000    0.0000 H   0  0  0  0  0  0  0  0  0  0  0  0
   -1.3855    0.8000    0.0000 C   0  0  0  0  0  0  0  0  0  0  0  0
   -1.3855    2.4000    0.0000 H   0  0  0  0  0  0  0  0  0  0  0  0
  1  2  1  0  0  0  0
  1  3  1  0  0  0  0
  1  4  1  0  0  0  0
  1  5  1  0  0  0  0
  5  6  2  0  0  0  0
  5  7  1  0  0  0  0
  7  8  1  0  0  0  0
  7  9  1  0  0  0  0
  9 10  1  0  0  0  0
 10 11  1  0  0  0  0
 10 12  2  0  0  0  0
 12 13  1  0  0  0  0
 12 14  1  0  0  0  0
 14 15  1  0  0  0  0
 15 16  1  0  0  0  0
 16 17  1  0  0  0  0
 16 18  1  0  0  0  0
 16 19  1  0  0  0  0
 19 20  1  0  0  0  0
 19 21  1  0  0  0  0
 19 22  1  0  0  0  0
 14 23  2  0  0  0  0
 23 24  1  0  0  0  0
 23 25  1  0  0  0  0
 25  9  2  0  0  0  0
 25 26  1  0  0  0  0
M  END
> <ChemID>
100020

> <source_casrn>
62-44-2

> <CAS>
62-44-2

> <SMILES>
CC(=O)Nc1ccc(cc1)OCC

> <NAME>
P-PHENACETIN

> <preferred_name>
Phenacetin

> <iupac>
N-(4-ethoxyphenyl)acetamide

> <MPID>
97952

> <dsstox_substance_id>
DTXSID1021116

> <Canonical_QSARr>
CC(=O)Nc1ccc(cc1)OCC

> <InChI_Code_QSARr>
InChI=1S/C10H13NO2/c1-3-13-10-6-4-9(5-7-10)11-8(2)12/h4-7H,3H2,1-2H3,(H,11,12)

> <InChI Key_QSARr>
CPJSUEIXXCENMM-UHFFFAOYSA-N

> <Salt_Solvent>
?

> <LogBCF>
1.48

$$$$
100021
  -INDIGO-08031719362D

 14 14  0  0  0  0  0  0  0  0999 V2000
    1.6000   -0.0000    0.0000 N   0  0  0  0  0  0  0  0  0  0  0  0
    2.4000    1.3856    0.0000 H   0  0  0  0  0  0  0  0  0  0  0  0
    2.4000   -1.3856    0.0000 H   0  0  0  0  0  0  0  0  0  0  0  0
    0.0000   -0.0000    0.0000 C   0  0  0  0  0  0  0  0  0  0  0  0
   -0.8000    1.3856    0.0000 C   0  0  0  0  0  0  0  0  0  0  0  0
    0.0000    2.7713    0.0000 H   0  0  0  0  0  0  0  0  0  0  0  0
   -2.4000    1.3856    0.0000 C   0  0  0  0  0  0  0  0  0  0  0  0
   -3.2000    2.7713    0.0000 H   0  0  0  0  0  0  0  0  0  0  0  0
   -3.2000   -0.0000    0.0000 C   0  0  0  0  0  0  0  0  0  0  0  0
   -4.8000   -0.0000    0.0000 H   0  0  0  0  0  0  0  0  0  0  0  0
   -2.4000   -1.3856    0.0000 C   0  0  0  0  0  0  0  0  0  0  0  0
   -3.2000   -2.7713    0.0000 H   0  0  0  0  0  0  0  0  0  0  0  0
   -0.8000   -1.3856    0.0000 C   0  0  0  0  0  0  0  0  0  0  0  0
    0.0000   -2.7713    0.0000 H   0  0  0  0  0  0  0  0  0  0  0  0
  1  2  1  0  0  0  0
  1  3  1  0  0  0  0
  1  4  1  0  0  0  0
  4  5  1  0  0  0  0
  5  6  1  0  0  0  0
  5  7  2  0  0  0  0
  7  8  1  0  0  0  0
  7  9  1  0  0  0  0
  9 10  1  0  0  0  0
  9 11  2  0  0  0  0
 11 12  1  0  0  0  0
 11 13  1  0  0  0  0
 13  4  2  0  0  0  0
 13 14  1  0  0  0  0
M  END
> <ChemID>
100021

> <source_casrn>
62-53-3

> <CAS>
62-53-3

> <SMILES>
Nc1ccccc1

> <NAME>
ANILINE

> <preferred_name>
Aniline

> <iupac>
aniline

> <MPID>
97953

> <dsstox_substance_id>
DTXSID8020090

> <Canonical_QSARr>
Nc1ccccc1

> <InChI_Code_QSARr>
InChI=1S/C6H7N/c7-6-4-2-1-3-5-6/h1-5H,7H2

> <InChI Key_QSARr>
PAYRUJLWNCNPSJ-UHFFFAOYSA-N

> <Salt_Solvent>
?

> <LogBCF>
0.21

$$$$
100023
  -INDIGO-08031719362D

 18 17  0  0  0  0  0  0  0  0999 V2000
   -0.8000    1.3856    0.0000 O   0  0  0  0  0  0  0  0  0  0  0  0
    0.0000    0.0000    0.0000 P   0  0  0  0  0  0  0  0  0  0  0  0
    1.6000    0.0000    0.0000 O   0  0  0  0  0  0  0  0  0  0  0  0
    2.4000   -1.3856    0.0000 C   0  0  0  0  0  0  0  0  0  0  0  0
    1.6000   -2.7713    0.0000 H   0  0  0  0  0  0  0  0  0  0  0  0
    4.0000   -1.3856    0.0000 C   0  0  0  0  0  0  0  0  0  0  0  0
    4.8000   -2.7713    0.0000 Cl  0  0  0  0  0  0  0  0  0  0  0  0
    4.8000    0.0000    0.0000 Cl  0  0  0  0  0  0  0  0  0  0  0  0
    0.8000    1.3856    0.0000 O   0  0  0  0  0  0  0  0  0  0  0  0
    0.0000    2.7713    0.0000 C   0  0  0  0  0  0  0  0  0  0  0  0
    0.8000    4.1569    0.0000 H   0  0  0  0  0  0  0  0  0  0  0  0
   -0.8000    4.1569    0.0000 H   0  0  0  0  0  0  0  0  0  0  0  0
   -1.6000    2.7713    0.0000 H   0  0  0  0  0  0  0  0  0  0  0  0
   -0.8000   -1.3856    0.0000 O   0  0  0  0  0  0  0  0  0  0  0  0
   -2.4001   -1.3856    0.0000 C   0  0  0  0  0  0  0  0  0  0  0  0
   -4.0000   -1.3856    0.0000 H   0  0  0  0  0  0  0  0  0  0  0  0
   -3.2000   -2.7713    0.0000 H   0  0  0  0  0  0  0  0  0  0  0  0
   -3.2000    0.0000    0.0000 H   0  0  0  0  0  0  0  0  0  0  0  0
  1  2  2  0  0  0  0
  2  3  1  0  0  0  0
  3  4  1  0  0  0  0
  4  5  1  0  0  0  0
  4  6  2  0  0  0  0
  6  7  1  0  0  0  0
  6  8  1  0  0  0  0
  2  9  1  0  0  0  0
  9 10  1  0  0  0  0
 10 11  1  0  0  0  0
 10 12  1  0  0  0  0
 10 13  1  0  0  0  0
  2 14  1  0  0  0  0
 14 15  1  0  0  0  0
 15 16  1  0  0  0  0
 15 17  1  0  0  0  0
 15 18  1  0  0  0  0
M  END
> <ChemID>
100023

> <source_casrn>
62-73-7

> <CAS>
62-73-7

> <SMILES>
COP(=O)(OC=C(Cl)Cl)OC

> <NAME>
DICHLORVOS

> <preferred_name>
Dichlorvos

> <iupac>
2,2-dichloroethenyl dimethyl phosphate

> <MPID>
97955

> <dsstox_substance_id>
DTXSID5020449

> <Canonical_QSARr>
COP(=O)(OC=C(Cl)Cl)OC

> <InChI_Code_QSARr>
InChI=1S/C4H7Cl2O4P/c1-8-11(7,9-2)10-3-4(5)6/h3H,1-2H3

> <InChI Key_QSARr>
OEBRKCOSUFCWJD-UHFFFAOYSA-N

> <Salt_Solvent>
?

> <LogBCF>
-0.3

$$$$
100024
  -INDIGO-08031719362D

 26 27  0  0  0  0  0  0  0  0999 V2000
   -4.8000    0.0001    0.0000 O   0  0  0  0  0  0  0  0  0  0  0  0
   -3.9999    1.3856    0.0000 C   0  0  0  0  0  0  0  0  0  0  0  0
   -2.3999    1.3856    0.0000 O   0  0  0  0  0  0  0  0  0  0  0  0
   -1.5999    0.0001    0.0000 C   0  0  0  0  0  0  0  0  0  0  0  0
   -0.0001    0.0001    0.0000 C   0  0  0  0  0  0  0  0  0  0  0  0
    0.7999   -1.3856    0.0000 C   0  0  0  0  0  0  0  0  0  0  0  0
    2.4000   -1.3856    0.0000 C   0  0  0  0  0  0  0  0  0  0  0  0
    3.2000   -2.7712    0.0000 H   0  0  0  0  0  0  0  0  0  0  0  0
    3.2000    0.0001    0.0000 C   0  0  0  0  0  0  0  0  0  0  0  0
    4.8000    0.0001    0.0000 H   0  0  0  0  0  0  0  0  0  0  0  0
    2.4000    1.3856    0.0000 C   0  0  0  0  0  0  0  0  0  0  0  0
    3.2000    2.7712    0.0000 H   0  0  0  0  0  0  0  0  0  0  0  0
    0.7999    1.3856    0.0000 C   0  0  0  0  0  0  0  0  0  0  0  0
   -0.0001    2.7713    0.0000 H   0  0  0  0  0  0  0  0  0  0  0  0
   -0.0001   -2.7712    0.0000 C   0  0  0  0  0  0  0  0  0  0  0  0
    0.7999   -4.1569    0.0000 H   0  0  0  0  0  0  0  0  0  0  0  0
   -1.5999   -2.7712    0.0000 C   0  0  0  0  0  0  0  0  0  0  0  0
   -2.3999   -4.1569    0.0000 H   0  0  0  0  0  0  0  0  0  0  0  0
   -2.3999   -1.3856    0.0000 C   0  0  0  0  0  0  0  0  0  0  0  0
   -3.9999   -1.3856    0.0000 H   0  0  0  0  0  0  0  0  0  0  0  0
   -4.8000    2.7713    0.0000 N   0  0  0  0  0  0  0  0  0  0  0  0
   -3.9999    4.1569    0.0000 H   0  0  0  0  0  0  0  0  0  0  0  0
   -6.4000    2.7713    0.0000 C   0  0  0  0  0  0  0  0  0  0  0  0
   -8.0000    2.7713    0.0000 H   0  0  0  0  0  0  0  0  0  0  0  0
   -7.2000    4.1569    0.0000 H   0  0  0  0  0  0  0  0  0  0  0  0
   -7.2000    1.3856    0.0000 H   0  0  0  0  0  0  0  0  0  0  0  0
  1  2  2  0  0  0  0
  2  3  1  0  0  0  0
  3  4  1  0  0  0  0
  4  5  1  0  0  0  0
  5  6  1  0  0  0  0
  6  7  2  0  0  0  0
  7  8  1  0  0  0  0
  7  9  1  0  0  0  0
  9 10  1  0  0  0  0
  9 11  2  0  0  0  0
 11 12  1  0  0  0  0
 11 13  1  0  0  0  0
 13  5  2  0  0  0  0
 13 14  1  0  0  0  0
  6 15  1  0  0  0  0
 15 16  1  0  0  0  0
 15 17  2  0  0  0  0
 17 18  1  0  0  0  0
 17 19  1  0  0  0  0
 19  4  2  0  0  0  0
 19 20  1  0  0  0  0
  2 21  1  0  0  0  0
 21 22  1  0  0  0  0
 21 23  1  0  0  0  0
 23 24  1  0  0  0  0
 23 25  1  0  0  0  0
 23 26  1  0  0  0  0
M  END
> <ChemID>
100024

> <source_casrn>
63-25-2

> <CAS>
63-25-2

> <SMILES>
O=C(Oc(c(c(ccc1)cc2)c1)c2)NC

> <NAME>
1-NAPHTHYL-N-METHYLCARBAMATE

> <preferred_name>
Carbaryl

> <iupac>
naphthalen-1-yl methylcarbamate

> <MPID>
97956

> <dsstox_substance_id>
DTXSID9020247

> <Canonical_QSARr>
CNC(=O)Oc1cccc2ccccc21

> <InChI_Code_QSARr>
InChI=1S/C12H11NO2/c1-13-12(14)15-11-8-4-6-9-5-2-3-7-10(9)11/h2-8H,1H3,(H,13,14)

> <InChI Key_QSARr>
CVXBEEMKQHEXEN-UHFFFAOYSA-N

> <Salt_Solvent>
?

> <LogBCF>
0.95

$$$$
100025
  -INDIGO-08031719362D

 43 44  0  0  0  0  0  0  0  0999 V2000
   -2.3999    1.3857    0.0000 C   0  0  0  0  0  0  0  0  0  0  0  0
   -2.1222    2.9614    0.0000 H   0  0  0  0  0  0  0  0  0  0  0  0
   -3.2000    0.0001    0.0000 C   0  0  0  0  0  0  0  0  0  0  0  0
   -4.4257    1.0285    0.0000 H   0  0  0  0  0  0  0  0  0  0  0  0
   -4.4257   -1.0284    0.0000 H   0  0  0  0  0  0  0  0  0  0  0  0
   -2.3999   -1.3856    0.0000 C   0  0  0  0  0  0  0  0  0  0  0  0
   -3.9036   -1.9329    0.0000 H   0  0  0  0  0  0  0  0  0  0  0  0
   -2.1222   -2.9614    0.0000 C   0  0  0  0  0  0  0  0  0  0  0  0
   -1.8443   -4.5370    0.0000 H   0  0  0  0  0  0  0  0  0  0  0  0
   -3.3479   -3.9898    0.0000 H   0  0  0  0  0  0  0  0  0  0  0  0
   -0.6186   -3.5086    0.0000 H   0  0  0  0  0  0  0  0  0  0  0  0
   -0.8000   -1.3856    0.0000 C   0  0  0  0  0  0  0  0  0  0  0  0
    0.0001   -2.7712    0.0000 O   0  0  0  0  0  0  0  0  0  0  0  0
    0.0001    0.0001    0.0000 C   0  0  0  0  0  0  0  0  0  0  0  0
    1.2258    1.0285    0.0000 H   0  0  0  0  0  0  0  0  0  0  0  0
    1.5035   -0.5473    0.0000 C   0  0  0  0  0  0  0  0  0  0  0  0
    0.4750   -1.7728    0.0000 H   0  0  0  0  0  0  0  0  0  0  0  0
    2.7292   -1.5757    0.0000 C   0  0  0  0  0  0  0  0  0  0  0  0
    2.7989   -3.1741    0.0000 H   0  0  0  0  0  0  0  0  0  0  0  0
    1.6483   -2.7553    0.0000 H   0  0  0  0  0  0  0  0  0  0  0  0
    4.3048   -1.2978    0.0000 C   0  0  0  0  0  0  0  0  0  0  0  0
    3.7577    0.2056    0.0000 H   0  0  0  0  0  0  0  0  0  0  0  0
    4.3048   -2.8979    0.0000 C   0  0  0  0  0  0  0  0  0  0  0  0
    2.8014   -2.3507    0.0000 H   0  0  0  0  0  0  0  0  0  0  0  0
    3.7577   -4.4014    0.0000 H   0  0  0  0  0  0  0  0  0  0  0  0
    5.6905   -3.6978    0.0000 C   0  0  0  0  0  0  0  0  0  0  0  0
    5.6905   -5.2979    0.0000 O   0  0  0  0  0  0  0  0  0  0  0  0
    7.0761   -2.8979    0.0000 N   0  0  0  0  0  0  0  0  0  0  0  0
    8.4618   -3.6978    0.0000 H   0  0  0  0  0  0  0  0  0  0  0  0
    7.0761   -1.2978    0.0000 C   0  0  0  0  0  0  0  0  0  0  0  0
    8.4618   -0.4978    0.0000 O   0  0  0  0  0  0  0  0  0  0  0  0
    5.6905   -0.4978    0.0000 C   0  0  0  0  0  0  0  0  0  0  0  0
    6.7189    0.7279    0.0000 H   0  0  0  0  0  0  0  0  0  0  0  0
    4.6620    0.7279    0.0000 H   0  0  0  0  0  0  0  0  0  0  0  0
    2.5320    0.6784    0.0000 O   0  0  0  0  0  0  0  0  0  0  0  0
    1.9847    2.1820    0.0000 H   0  0  0  0  0  0  0  0  0  0  0  0
   -0.8000    1.3857    0.0000 C   0  0  0  0  0  0  0  0  0  0  0  0
    0.7034    1.9329    0.0000 H   0  0  0  0  0  0  0  0  0  0  0  0
   -1.0779    2.9614    0.0000 H   0  0  0  0  0  0  0  0  0  0  0  0
   -3.7856    2.1856    0.0000 C   0  0  0  0  0  0  0  0  0  0  0  0
   -5.1713    2.9856    0.0000 H   0  0  0  0  0  0  0  0  0  0  0  0
   -3.7856    3.7856    0.0000 H   0  0  0  0  0  0  0  0  0  0  0  0
   -5.1713    1.3857    0.0000 H   0  0  0  0  0  0  0  0  0  0  0  0
  1  2  1  0  0  0  0
  1  3  1  0  0  0  0
  3  4  1  0  0  0  0
  3  5  1  0  0  0  0
  3  6  1  0  0  0  0
  6  7  1  0  0  0  0
  6  8  1  0  0  0  0
  8  9  1  0  0  0  0
  8 10  1  0  0  0  0
  8 11  1  0  0  0  0
  6 12  1  0  0  0  0
 12 13  2  0  0  0  0
 12 14  1  0  0  0  0
 14 15  1  0  0  0  0
 14 16  1  0  0  0  0
 16 17  1  0  0  0  0
 16 18  1  0  0  0  0
 18 19  1  0  0  0  0
 18 20  1  0  0  0  0
 18 21  1  0  0  0  0
 21 22  1  0  0  0  0
 21 23  1  0  0  0  0
 23 24  1  0  0  0  0
 23 25  1  0  0  0  0
 23 26  1  0  0  0  0
 26 27  2  0  0  0  0
 26 28  1  0  0  0  0
 28 29  1  0  0  0  0
 28 30  1  0  0  0  0
 30 31  2  0  0  0  0
 30 32  1  0  0  0  0
 32 21  1  0  0  0  0
 32 33  1  0  0  0  0
 32 34  1  0  0  0  0
 16 35  1  0  0  0  0
 35 36  1  0  0  0  0
 14 37  1  0  0  0  0
 37  1  1  0  0  0  0
 37 38  1  0  0  0  0
 37 39  1  0  0  0  0
  1 40  1  0  0  0  0
 40 41  1  0  0  0  0
 40 42  1  0  0  0  0
 40 43  1  0  0  0  0
M  END
> <ChemID>
100025

> <source_casrn>
66-81-9

> <CAS>
66-81-9

> <SMILES>
C[C@@H]1C[C@@H]([C@H](O)CC2CC(=O)NC(=O)C2)C(=O)[C@@H](C)C1

> <NAME>
CYCLOHEXIMIDE

> <preferred_name>
Cycloheximide

> <iupac>
4-{(2R)-2-[(1S,3S,5S)-3,5-dimethyl-2-oxocyclohexyl]-2-hydroxyethyl}piperidine-2,6-dione

> <MPID>
97957

> <dsstox_substance_id>
DTXSID6024882

> <Canonical_QSARr>
CC1CC(C(O)CC2CC(=O)NC(=O)C2)C(=O)C(C)C1

> <InChI_Code_QSARr>
InChI=1S/C15H23NO4/c1-8-3-9(2)15(20)11(4-8)12(17)5-10-6-13(18)16-14(19)7-10/h8-12,17H,3-7H2,1-2H3,(H,16,18,19)

> <InChI Key_QSARr>
YPHMISFOHDHNIV-UHFFFAOYSA-N

> <Salt_Solvent>
?

> <LogBCF>
0.45

$$$$
100027
  -INDIGO-08031719362D

 10  9  0  0  0  0  0  0  0  0999 V2000
    1.3856    0.8000    0.0000 C   0  0  0  0  0  0  0  0  0  0  0  0
    2.7713    1.6000    0.0000 H   0  0  0  0  0  0  0  0  0  0  0  0
    2.7713    0.0000    0.0000 H   0  0  0  0  0  0  0  0  0  0  0  0
    1.3856    2.4000    0.0000 H   0  0  0  0  0  0  0  0  0  0  0  0
    0.0000    0.0000    0.0000 S   0  0  0  0  0  0  0  0  0  0  0  0
    0.0000   -1.6000    0.0000 O   0  0  0  0  0  0  0  0  0  0  0  0
   -1.3856    0.8000    0.0000 C   0  0  0  0  0  0  0  0  0  0  0  0
   -2.7713    1.6000    0.0000 H   0  0  0  0  0  0  0  0  0  0  0  0
   -2.7713    0.0000    0.0000 H   0  0  0  0  0  0  0  0  0  0  0  0
   -1.3856    2.4000    0.0000 H   0  0  0  0  0  0  0  0  0  0  0  0
  1  2  1  0  0  0  0
  1  3  1  0  0  0  0
  1  4  1  0  0  0  0
  1  5  1  0  0  0  0
  5  6  2  0  0  0  0
  5  7  1  0  0  0  0
  7  8  1  0  0  0  0
  7  9  1  0  0  0  0
  7 10  1  0  0  0  0
M  END
> <ChemID>
100027

> <source_casrn>
67-68-5

> <CAS>
67-68-5

> <SMILES>
CS(C)=O

> <NAME>
DIMETHYL SULFOXIDE

> <preferred_name>
Dimethyl sulfoxide

> <iupac>
C2H6OS

> <MPID>
97959

> <dsstox_substance_id>
DTXSID2021735

> <Canonical_QSARr>
CS(C)=O

> <InChI_Code_QSARr>
InChI=1S/C2H6OS/c1-4(2)3/h1-2H3

> <InChI Key_QSARr>
IAZDPXIOMUYVGZ-UHFFFAOYSA-N

> <Salt_Solvent>
?

> <LogBCF>
0.6

$$$$
100028
  -INDIGO-08031719362D

  8  7  0  0  0  0  0  0  0  0999 V2000
   -0.8000    1.3856    0.0000 Cl  0  0  0  0  0  0  0  0  0  0  0  0
    0.0000    0.0000    0.0000 C   0  0  0  0  0  0  0  0  0  0  0  0
    1.6000    0.0000    0.0000 C   0  0  0  0  0  0  0  0  0  0  0  0
    3.2000    0.0000    0.0000 Cl  0  0  0  0  0  0  0  0  0  0  0  0
    2.4000   -1.3856    0.0000 Cl  0  0  0  0  0  0  0  0  0  0  0  0
    2.4000    1.3856    0.0000 Cl  0  0  0  0  0  0  0  0  0  0  0  0
   -1.6000   -0.0000    0.0000 Cl  0  0  0  0  0  0  0  0  0  0  0  0
   -0.8000   -1.3856    0.0000 Cl  0  0  0  0  0  0  0  0  0  0  0  0
  1  2  1  0  0  0  0
  2  3  1  0  0  0  0
  3  4  1  0  0  0  0
  3  5  1  0  0  0  0
  3  6  1  0  0  0  0
  2  7  1  0  0  0  0
  2  8  1  0  0  0  0
M  END
> <ChemID>
100028

> <source_casrn>
67-72-1

> <CAS>
67-72-1

> <SMILES>
ClC(Cl)(Cl)C(Cl)(Cl)Cl

> <NAME>
HEXACHLOROETHANE

> <preferred_name>
Hexachloroethane

> <iupac>
hexachloroethane

> <MPID>
97960

> <dsstox_substance_id>
DTXSID7020689

> <Canonical_QSARr>
ClC(Cl)(Cl)C(Cl)(Cl)Cl

> <InChI_Code_QSARr>
InChI=1S/C2Cl6/c3-1(4,5)2(6,7)8

> <InChI Key_QSARr>
VHHHONWQHHHLTI-UHFFFAOYSA-N

> <Salt_Solvent>
?

> <LogBCF>
2.71

$$$$
100029
  -INDIGO-08031719362D

 12 11  0  0  0  0  0  0  0  0999 V2000
    1.3856    0.8000    0.0000 C   0  0  0  0  0  0  0  0  0  0  0  0
    2.7713    1.6000    0.0000 H   0  0  0  0  0  0  0  0  0  0  0  0
    2.7713    0.0000    0.0000 H   0  0  0  0  0  0  0  0  0  0  0  0
    1.3856    2.4000    0.0000 H   0  0  0  0  0  0  0  0  0  0  0  0
    0.0000    0.0000    0.0000 N   0  0  0  0  0  0  0  0  0  0  0  0
    0.0000   -1.6000    0.0000 C   0  0  0  0  0  0  0  0  0  0  0  0
   -1.3856   -2.4000    0.0000 H   0  0  0  0  0  0  0  0  0  0  0  0
    1.3856   -2.4000    0.0000 O   0  0  0  0  0  0  0  0  0  0  0  0
   -1.3856    0.8000    0.0000 C   0  0  0  0  0  0  0  0  0  0  0  0
   -2.7713    1.6000    0.0000 H   0  0  0  0  0  0  0  0  0  0  0  0
   -2.7713    0.0000    0.0000 H   0  0  0  0  0  0  0  0  0  0  0  0
   -1.3856    2.4000    0.0000 H   0  0  0  0  0  0  0  0  0  0  0  0
  1  2  1  0  0  0  0
  1  3  1  0  0  0  0
  1  4  1  0  0  0  0
  1  5  1  0  0  0  0
  5  6  1  0  0  0  0
  6  7  1  0  0  0  0
  6  8  2  0  0  0  0
  5  9  1  0  0  0  0
  9 10  1  0  0  0  0
  9 11  1  0  0  0  0
  9 12  1  0  0  0  0
M  END
> <ChemID>
100029

> <source_casrn>
68-12-2

> <CAS>
68-12-2

> <SMILES>
O=CN(C)C

> <NAME>
N,N'-DIMETHYLFORMAMIDE

> <preferred_name>
N,N-Dimethylformamide

> <iupac>
N,N-dimethylformamide

> <MPID>
97961

> <dsstox_substance_id>
DTXSID6020515

> <Canonical_QSARr>
CN(C)C=O

> <InChI_Code_QSARr>
InChI=1S/C3H7NO/c1-4(2)3-5/h3H,1-2H3

> <InChI Key_QSARr>
ZMXDDKWLCZADIW-UHFFFAOYSA-N

> <Salt_Solvent>
?

> <LogBCF>
-0.1

$$$$
100031
  -INDIGO-08031719362D

 12 12  0  0  0  0  0  0  0  0999 V2000
   -0.0000   -0.0000    0.0000 C   0  0  0  0  0  0  0  0  0  0  0  0
    0.8000    1.3856    0.0000 H   0  0  0  0  0  0  0  0  0  0  0  0
    0.8000   -1.3857    0.0000 C   0  0  0  0  0  0  0  0  0  0  0  0
    2.4000   -1.3857    0.0000 H   0  0  0  0  0  0  0  0  0  0  0  0
   -0.0000   -2.7713    0.0000 C   0  0  0  0  0  0  0  0  0  0  0  0
    0.8000   -4.1569    0.0000 H   0  0  0  0  0  0  0  0  0  0  0  0
   -1.6000   -2.7713    0.0000 C   0  0  0  0  0  0  0  0  0  0  0  0
   -2.4000   -4.1569    0.0000 H   0  0  0  0  0  0  0  0  0  0  0  0
   -2.4000   -1.3856    0.0000 C   0  0  0  0  0  0  0  0  0  0  0  0
   -4.0000   -1.3856    0.0000 H   0  0  0  0  0  0  0  0  0  0  0  0
   -1.6000   -0.0000    0.0000 C   0  0  0  0  0  0  0  0  0  0  0  0
   -2.4000    1.3856    0.0000 H   0  0  0  0  0  0  0  0  0  0  0  0
  1  2  1  0  0  0  0
  1  3  1  0  0  0  0
  3  4  1  0  0  0  0
  3  5  2  0  0  0  0
  5  6  1  0  0  0  0
  5  7  1  0  0  0  0
  7  8  1  0  0  0  0
  7  9  2  0  0  0  0
  9 10  1  0  0  0  0
  9 11  1  0  0  0  0
 11  1  2  0  0  0  0
 11 12  1  0  0  0  0
M  END
> <ChemID>
100031

> <source_casrn>
71-43-2

> <CAS>
71-43-2

> <SMILES>
c1ccccc1

> <NAME>
BENZENE

> <preferred_name>
Benzene

> <iupac>
benzene

> <MPID>
97963

> <dsstox_substance_id>
DTXSID3039242

> <Canonical_QSARr>
c1ccccc1

> <InChI_Code_QSARr>
InChI=1S/C6H6/c1-2-4-6-5-3-1/h1-6H

> <InChI Key_QSARr>
UHOVQNZJYSORNB-UHFFFAOYSA-N

> <Salt_Solvent>
?

> <LogBCF>
0.63

$$$$
100032
  -INDIGO-08031719362D

  8  7  0  0  0  0  0  0  0  0999 V2000
    0.0000    0.0000    0.0000 C   0  0  0  0  0  0  0  0  0  0  0  0
    1.6000   -0.0000    0.0000 H   0  0  0  0  0  0  0  0  0  0  0  0
    0.8000   -1.3856    0.0000 H   0  0  0  0  0  0  0  0  0  0  0  0
    0.8000    1.3856    0.0000 H   0  0  0  0  0  0  0  0  0  0  0  0
   -1.6000    0.0000    0.0000 C   0  0  0  0  0  0  0  0  0  0  0  0
   -3.2000    0.0000    0.0000 Cl  0  0  0  0  0  0  0  0  0  0  0  0
   -2.4000   -1.3856    0.0000 Cl  0  0  0  0  0  0  0  0  0  0  0  0
   -2.4000    1.3856    0.0000 Cl  0  0  0  0  0  0  0  0  0  0  0  0
  1  2  1  0  0  0  0
  1  3  1  0  0  0  0
  1  4  1  0  0  0  0
  1  5  1  0  0  0  0
  5  6  1  0  0  0  0
  5  7  1  0  0  0  0
  5  8  1  0  0  0  0
M  END
> <ChemID>
100032

> <source_casrn>
71-55-6

> <CAS>
71-55-6

> <SMILES>
CC(Cl)(Cl)Cl

> <NAME>
1,1,1-TRICHLOROETHANE

> <preferred_name>
1,1,1-Trichloroethane

> <iupac>
1,1,1-trichloroethane

> <MPID>
97964

> <dsstox_substance_id>
DTXSID0021381

> <Canonical_QSARr>
CC(Cl)(Cl)Cl

> <InChI_Code_QSARr>
InChI=1S/C2H3Cl3/c1-2(3,4)5/h1H3

> <InChI Key_QSARr>
UOCLXMDMGBRAIB-UHFFFAOYSA-N

> <Salt_Solvent>
?

> <LogBCF>
0.7

$$$$
100034
  -INDIGO-08031719362D

 36 37  0  0  0  0  0  0  0  0999 V2000
   -1.0284    1.2257    0.0000 Cl  0  0  0  0  0  0  0  0  0  0  0  0
    0.5472    1.5035    0.0000 C   0  0  0  0  0  0  0  0  0  0  0  0
   -0.0000    0.0000    0.0000 C   0  0  0  0  0  0  0  0  0  0  0  0
   -0.5473   -1.5035    0.0000 H   0  0  0  0  0  0  0  0  0  0  0  0
    1.5034   -0.5472    0.0000 C   0  0  0  0  0  0  0  0  0  0  0  0
    1.7814   -2.1229    0.0000 C   0  0  0  0  0  0  0  0  0  0  0  0
    0.5556   -3.1514    0.0000 H   0  0  0  0  0  0  0  0  0  0  0  0
    3.2849   -2.6702    0.0000 C   0  0  0  0  0  0  0  0  0  0  0  0
    3.5627   -4.2458    0.0000 H   0  0  0  0  0  0  0  0  0  0  0  0
    4.5105   -1.6417    0.0000 C   0  0  0  0  0  0  0  0  0  0  0  0
    6.0139   -2.1889    0.0000 O   0  0  0  0  0  0  0  0  0  0  0  0
    6.2920   -3.7646    0.0000 C   0  0  0  0  0  0  0  0  0  0  0  0
    7.7954   -4.3119    0.0000 H   0  0  0  0  0  0  0  0  0  0  0  0
    6.5697   -5.3403    0.0000 H   0  0  0  0  0  0  0  0  0  0  0  0
    7.5176   -2.7362    0.0000 H   0  0  0  0  0  0  0  0  0  0  0  0
    4.2327   -0.0660    0.0000 C   0  0  0  0  0  0  0  0  0  0  0  0
    5.4583    0.9624    0.0000 H   0  0  0  0  0  0  0  0  0  0  0  0
    2.7293    0.4812    0.0000 C   0  0  0  0  0  0  0  0  0  0  0  0
    2.4512    2.0569    0.0000 H   0  0  0  0  0  0  0  0  0  0  0  0
   -1.5999    0.0000    0.0000 C   0  0  0  0  0  0  0  0  0  0  0  0
   -2.3999    1.3857    0.0000 C   0  0  0  0  0  0  0  0  0  0  0  0
   -1.5999    2.7712    0.0000 H   0  0  0  0  0  0  0  0  0  0  0  0
   -4.0000    1.3857    0.0000 C   0  0  0  0  0  0  0  0  0  0  0  0
   -4.8000    2.7712    0.0000 H   0  0  0  0  0  0  0  0  0  0  0  0
   -4.8000    0.0000    0.0000 C   0  0  0  0  0  0  0  0  0  0  0  0
   -6.3999    0.0000    0.0000 O   0  0  0  0  0  0  0  0  0  0  0  0
   -7.2001   -1.3857    0.0000 C   0  0  0  0  0  0  0  0  0  0  0  0
   -8.8000   -1.3857    0.0000 H   0  0  0  0  0  0  0  0  0  0  0  0
   -8.0000   -2.7712    0.0000 H   0  0  0  0  0  0  0  0  0  0  0  0
   -8.0000    0.0000    0.0000 H   0  0  0  0  0  0  0  0  0  0  0  0
   -4.0000   -1.3857    0.0000 C   0  0  0  0  0  0  0  0  0  0  0  0
   -4.8000   -2.7712    0.0000 H   0  0  0  0  0  0  0  0  0  0  0  0
   -2.3999   -1.3857    0.0000 C   0  0  0  0  0  0  0  0  0  0  0  0
   -1.5999   -2.7712    0.0000 H   0  0  0  0  0  0  0  0  0  0  0  0
    1.0944    3.0070    0.0000 Cl  0  0  0  0  0  0  0  0  0  0  0  0
   -0.4812    2.7292    0.0000 Cl  0  0  0  0  0  0  0  0  0  0  0  0
  1  2  1  0  0  0  0
  2  3  1  0  0  0  0
  3  4  1  0  0  0  0
  3  5  1  0  0  0  0
  5  6  1  0  0  0  0
  6  7  1  0  0  0  0
  6  8  2  0  0  0  0
  8  9  1  0  0  0  0
  8 10  1  0  0  0  0
 10 11  1  0  0  0  0
 11 12  1  0  0  0  0
 12 13  1  0  0  0  0
 12 14  1  0  0  0  0
 12 15  1  0  0  0  0
 10 16  2  0  0  0  0
 16 17  1  0  0  0  0
 16 18  1  0  0  0  0
 18  5  2  0  0  0  0
 18 19  1  0  0  0  0
  3 20  1  0  0  0  0
 20 21  1  0  0  0  0
 21 22  1  0  0  0  0
 21 23  2  0  0  0  0
 23 24  1  0  0  0  0
 23 25  1  0  0  0  0
 25 26  1  0  0  0  0
 26 27  1  0  0  0  0
 27 28  1  0  0  0  0
 27 29  1  0  0  0  0
 27 30  1  0  0  0  0
 25 31  2  0  0  0  0
 31 32  1  0  0  0  0
 31 33  1  0  0  0  0
 33 20  2  0  0  0  0
 33 34  1  0  0  0  0
  2 35  1  0  0  0  0
  2 36  1  0  0  0  0
M  END
> <ChemID>
100034

> <source_casrn>
72-43-5

> <CAS>
72-43-5

> <SMILES>
COc1ccc(cc1)C(c1ccc(cc1)OC)C(Cl)(Cl)Cl

> <NAME>
METHOXYCHLOR

> <preferred_name>
Methoxychlor

> <iupac>
1,1'-(2,2,2-trichloroethane-1,1-diyl)bis(4-methoxybenzene)

> <MPID>
97966

> <dsstox_substance_id>
DTXSID9020827

> <Canonical_QSARr>
COc1ccc(cc1)C(c1ccc(cc1)OC)C(Cl)(Cl)Cl

> <InChI_Code_QSARr>
InChI=1S/C16H15Cl3O2/c1-20-13-7-3-11(4-8-13)15(16(17,18)19)12-5-9-14(21-2)10-6-12/h3-10,15H,1-2H3

> <InChI Key_QSARr>
IAKOZHOLGAGEJT-UHFFFAOYSA-N

> <Salt_Solvent>
?

> <LogBCF>
2.5

$$$$
100036
  -INDIGO-08031719362D

 36 38  0  0  0  0  0  0  0  0999 V2000
   -1.3857    0.8000    0.0000 N   0  0  0  0  0  0  0  0  0  0  0  0
   -1.1079    2.3757    0.0000 H   0  0  0  0  0  0  0  0  0  0  0  0
    0.0001    0.0000    0.0000 C   0  0  0  0  0  0  0  0  0  0  0  0
    1.3855    0.8000    0.0000 C   0  0  0  0  0  0  0  0  0  0  0  0
    1.3855    2.4000    0.0000 H   0  0  0  0  0  0  0  0  0  0  0  0
    2.7712    0.0000    0.0000 C   0  0  0  0  0  0  0  0  0  0  0  0
    4.1569    0.8000    0.0000 H   0  0  0  0  0  0  0  0  0  0  0  0
    2.7712   -1.6000    0.0000 C   0  0  0  0  0  0  0  0  0  0  0  0
    4.1569   -2.4000    0.0000 N   0  0  0  0  0  0  0  0  0  0  0  0
    3.8792   -3.9757    0.0000 H   0  0  0  0  0  0  0  0  0  0  0  0
    5.7326   -2.1221    0.0000 C   0  0  0  0  0  0  0  0  0  0  0  0
    6.2798   -0.6187    0.0000 C   0  0  0  0  0  0  0  0  0  0  0  0
    5.2513    0.6071    0.0000 H   0  0  0  0  0  0  0  0  0  0  0  0
    7.8555   -0.3409    0.0000 C   0  0  0  0  0  0  0  0  0  0  0  0
    8.4027    1.1627    0.0000 H   0  0  0  0  0  0  0  0  0  0  0  0
    8.8840   -1.5665    0.0000 C   0  0  0  0  0  0  0  0  0  0  0  0
   10.4597   -1.2887    0.0000 H   0  0  0  0  0  0  0  0  0  0  0  0
    8.3368   -3.0700    0.0000 C   0  0  0  0  0  0  0  0  0  0  0  0
    9.3653   -4.2957    0.0000 H   0  0  0  0  0  0  0  0  0  0  0  0
    6.7611   -3.3479    0.0000 C   0  0  0  0  0  0  0  0  0  0  0  0
    6.2139   -4.8513    0.0000 H   0  0  0  0  0  0  0  0  0  0  0  0
    1.3855   -2.4000    0.0000 C   0  0  0  0  0  0  0  0  0  0  0  0
    1.3855   -4.0000    0.0000 H   0  0  0  0  0  0  0  0  0  0  0  0
    0.0001   -1.6000    0.0000 C   0  0  0  0  0  0  0  0  0  0  0  0
   -1.3857   -2.4000    0.0000 H   0  0  0  0  0  0  0  0  0  0  0  0
   -2.9613    0.5221    0.0000 C   0  0  0  0  0  0  0  0  0  0  0  0
   -3.5085   -0.9813    0.0000 C   0  0  0  0  0  0  0  0  0  0  0  0
   -2.4801   -2.2071    0.0000 H   0  0  0  0  0  0  0  0  0  0  0  0
   -5.0842   -1.2591    0.0000 C   0  0  0  0  0  0  0  0  0  0  0  0
   -5.6314   -2.7627    0.0000 H   0  0  0  0  0  0  0  0  0  0  0  0
   -6.1127   -0.0335    0.0000 C   0  0  0  0  0  0  0  0  0  0  0  0
   -7.6884   -0.3113    0.0000 H   0  0  0  0  0  0  0  0  0  0  0  0
   -5.5655    1.4700    0.0000 C   0  0  0  0  0  0  0  0  0  0  0  0
   -6.5940    2.6957    0.0000 H   0  0  0  0  0  0  0  0  0  0  0  0
   -3.9898    1.7479    0.0000 C   0  0  0  0  0  0  0  0  0  0  0  0
   -3.4426    3.2513    0.0000 H   0  0  0  0  0  0  0  0  0  0  0  0
  1  2  1  0  0  0  0
  1  3  1  0  0  0  0
  3  4  1  0  0  0  0
  4  5  1  0  0  0  0
  4  6  2  0  0  0  0
  6  7  1  0  0  0  0
  6  8  1  0  0  0  0
  8  9  1  0  0  0  0
  9 10  1  0  0  0  0
  9 11  1  0  0  0  0
 11 12  1  0  0  0  0
 12 13  1  0  0  0  0
 12 14  2  0  0  0  0
 14 15  1  0  0  0  0
 14 16  1  0  0  0  0
 16 17  1  0  0  0  0
 16 18  2  0  0  0  0
 18 19  1  0  0  0  0
 18 20  1  0  0  0  0
 20 11  2  0  0  0  0
 20 21  1  0  0  0  0
  8 22  2  0  0  0  0
 22 23  1  0  0  0  0
 22 24  1  0  0  0  0
 24  3  2  0  0  0  0
 24 25  1  0  0  0  0
  1 26  1  0  0  0  0
 26 27  1  0  0  0  0
 27 28  1  0  0  0  0
 27 29  2  0  0  0  0
 29 30  1  0  0  0  0
 29 31  1  0  0  0  0
 31 32  1  0  0  0  0
 31 33  2  0  0  0  0
 33 34  1  0  0  0  0
 33 35  1  0  0  0  0
 35 26  2  0  0  0  0
 35 36  1  0  0  0  0
M  END
> <ChemID>
100036

> <source_casrn>
74-31-7

> <CAS>
74-31-7

> <SMILES>
N(c(ccc(Nc(cccc1)c1)c2)c2)c(cccc3)c3

> <NAME>
N,N'-DIPHENYL-P-BENZENEDIAMINE

> <preferred_name>
N,N'-Diphenyl-p-phenylenediamine

> <iupac>
N,N'-diphenylbenzene-1,4-diamine

> <MPID>
97968

> <dsstox_substance_id>
DTXSID9020538

> <Canonical_QSARr>
c1cc(ccc1Nc1ccccc1)Nc1ccccc1

> <InChI_Code_QSARr>
InChI=1S/C18H16N2/c1-3-7-15(8-4-1)19-17-11-13-18(14-12-17)20-16-9-5-2-6-10-16/h1-14,19-20H

> <InChI Key_QSARr>
UTGQNNCQYDRXCH-UHFFFAOYSA-N

> <Salt_Solvent>
?

> <LogBCF>
3.12

$$$$
100037
  -INDIGO-08031719362D

  5  4  0  0  0  0  0  0  0  0999 V2000
   -0.8000   -1.3856    0.0000 Cl  0  0  0  0  0  0  0  0  0  0  0  0
    0.0000    0.0000    0.0000 C   0  0  0  0  0  0  0  0  0  0  0  0
    0.8000    1.3856    0.0000 H   0  0  0  0  0  0  0  0  0  0  0  0
   -1.3856    0.8000    0.0000 H   0  0  0  0  0  0  0  0  0  0  0  0
    1.3856   -0.8000    0.0000 Br  0  0  0  0  0  0  0  0  0  0  0  0
  1  2  1  0  0  0  0
  2  3  1  0  0  0  0
  2  4  1  0  0  0  0
  2  5  1  0  0  0  0
M  END
> <ChemID>
100037

> <source_casrn>
74-97-5

> <CAS>
74-97-5

> <SMILES>
ClCBr

> <NAME>
CHLOROBROMOMETHANE

> <preferred_name>
Bromochloromethane

> <iupac>
bromo(chloro)methane

> <MPID>
97969

> <dsstox_substance_id>
DTXSID4021503

> <Canonical_QSARr>
ClCBr

> <InChI_Code_QSARr>
InChI=1S/CH2BrCl/c2-1-3/h1H2

> <InChI Key_QSARr>
JPOXNPPZZKNXOV-UHFFFAOYSA-N

> <Salt_Solvent>
?

> <LogBCF>
0.6

$$$$
100038
  -INDIGO-08031719362D

  5  4  0  0  0  0  0  0  0  0999 V2000
   -0.8000   -1.3856    0.0000 Cl  0  0  0  0  0  0  0  0  0  0  0  0
    0.0000    0.0000    0.0000 C   0  0  0  0  0  0  0  0  0  0  0  0
    0.8000    1.3856    0.0000 H   0  0  0  0  0  0  0  0  0  0  0  0
   -1.3856    0.8000    0.0000 H   0  0  0  0  0  0  0  0  0  0  0  0
    1.3856   -0.8000    0.0000 Cl  0  0  0  0  0  0  0  0  0  0  0  0
  1  2  1  0  0  0  0
  2  3  1  0  0  0  0
  2  4  1  0  0  0  0
  2  5  1  0  0  0  0
M  END
> <ChemID>
100038

> <source_casrn>
75-09-2

> <CAS>
75-09-2

> <SMILES>
ClCCl

> <NAME>
DICHLOROMETHANE

> <preferred_name>
Dichloromethane

> <iupac>
dichloromethane

> <MPID>
97970

> <dsstox_substance_id>
DTXSID0020868

> <Canonical_QSARr>
ClCCl

> <InChI_Code_QSARr>
InChI=1S/CH2Cl2/c2-1-3/h1H2

> <InChI Key_QSARr>
YMWUJEATGCHHMB-UHFFFAOYSA-N

> <Salt_Solvent>
?

> <LogBCF>
1.36

$$$$
100040
  -INDIGO-08031719362D

  5  4  0  0  0  0  0  0  0  0999 V2000
    0.0000    0.0000    0.0000 C   0  0  0  0  0  0  0  0  0  0  0  0
    0.8000    1.3856    0.0000 H   0  0  0  0  0  0  0  0  0  0  0  0
   -1.3856    0.8000    0.0000 Br  0  0  0  0  0  0  0  0  0  0  0  0
    1.3856   -0.8000    0.0000 Br  0  0  0  0  0  0  0  0  0  0  0  0
   -0.8000   -1.3856    0.0000 Br  0  0  0  0  0  0  0  0  0  0  0  0
  1  2  1  0  0  0  0
  1  3  1  0  0  0  0
  1  4  1  0  0  0  0
  1  5  1  0  0  0  0
M  END
> <ChemID>
100040

> <source_casrn>
75-25-2

> <CAS>
75-25-2

> <SMILES>
BrC(Br)Br

> <NAME>
BROMOFORM

> <preferred_name>
Bromoform

> <iupac>
tribromomethane

> <MPID>
97972

> <dsstox_substance_id>
DTXSID1021374

> <Canonical_QSARr>
BrC(Br)Br

> <InChI_Code_QSARr>
InChI=1S/CHBr3/c2-1(3)4/h1H

> <InChI Key_QSARr>
DIKBFYAXUHHXCS-UHFFFAOYSA-N

> <Salt_Solvent>
?

> <LogBCF>
1.13

$$$$
100041
  -INDIGO-08031719362D

  6  5  0  0  0  0  0  0  0  0999 V2000
   -0.0000    0.0000    0.0000 C   0  0  0  0  0  0  0  0  0  0  0  0
    0.8000    1.3856    0.0000 H   0  0  0  0  0  0  0  0  0  0  0  0
    0.8000   -1.3856    0.0000 H   0  0  0  0  0  0  0  0  0  0  0  0
   -1.6000    0.0000    0.0000 C   0  0  0  0  0  0  0  0  0  0  0  0
   -2.4000    1.3856    0.0000 Cl  0  0  0  0  0  0  0  0  0  0  0  0
   -2.4000   -1.3856    0.0000 Cl  0  0  0  0  0  0  0  0  0  0  0  0
  1  2  1  0  0  0  0
  1  3  1  0  0  0  0
  1  4  2  0  0  0  0
  4  5  1  0  0  0  0
  4  6  1  0  0  0  0
M  END
> <ChemID>
100041

> <source_casrn>
75-35-4

> <CAS>
75-35-4

> <SMILES>
C=C(Cl)Cl

> <NAME>
1,1-DICHLOROETHENE

> <preferred_name>
1,1-Dichloroethylene

> <iupac>
1,1-dichloroethene

> <MPID>
97973

> <dsstox_substance_id>
DTXSID8021438

> <Canonical_QSARr>
C=C(Cl)Cl

> <InChI_Code_QSARr>
InChI=1S/C2H2Cl2/c1-2(3)4/h1H2

> <InChI Key_QSARr>
LGXVIGDEPROXKC-UHFFFAOYSA-N

> <Salt_Solvent>
?

> <LogBCF>
1.11

$$$$
100042
  -INDIGO-08031719362D

 15 14  0  0  0  0  0  0  0  0999 V2000
    0.0000    0.0000    0.0000 C   0  0  0  0  0  0  0  0  0  0  0  0
    0.8000    1.3856    0.0000 C   0  0  0  0  0  0  0  0  0  0  0  0
    1.6000    2.7713    0.0000 H   0  0  0  0  0  0  0  0  0  0  0  0
    2.4000    1.3856    0.0000 H   0  0  0  0  0  0  0  0  0  0  0  0
    0.0000    2.7713    0.0000 H   0  0  0  0  0  0  0  0  0  0  0  0
   -1.3856    0.8000    0.0000 C   0  0  0  0  0  0  0  0  0  0  0  0
   -2.7713    1.6000    0.0000 H   0  0  0  0  0  0  0  0  0  0  0  0
   -2.7713    0.0000    0.0000 H   0  0  0  0  0  0  0  0  0  0  0  0
   -1.3856    2.4000    0.0000 H   0  0  0  0  0  0  0  0  0  0  0  0
   -0.8000   -1.3856    0.0000 C   0  0  0  0  0  0  0  0  0  0  0  0
   -1.6000   -2.7713    0.0000 H   0  0  0  0  0  0  0  0  0  0  0  0
    0.0000   -2.7713    0.0000 H   0  0  0  0  0  0  0  0  0  0  0  0
   -2.4000   -1.3856    0.0000 H   0  0  0  0  0  0  0  0  0  0  0  0
    1.3856   -0.8000    0.0000 O   0  0  0  0  0  0  0  0  0  0  0  0
    1.3856   -2.4000    0.0000 H   0  0  0  0  0  0  0  0  0  0  0  0
  1  2  1  0  0  0  0
  2  3  1  0  0  0  0
  2  4  1  0  0  0  0
  2  5  1  0  0  0  0
  1  6  1  0  0  0  0
  6  7  1  0  0  0  0
  6  8  1  0  0  0  0
  6  9  1  0  0  0  0
  1 10  1  0  0  0  0
 10 11  1  0  0  0  0
 10 12  1  0  0  0  0
 10 13  1  0  0  0  0
  1 14  1  0  0  0  0
 14 15  1  0  0  0  0
M  END
> <ChemID>
100042

> <source_casrn>
75-65-0

> <CAS>
75-65-0

> <SMILES>
CC(C)(C)O

> <NAME>
T-BUTANOL

> <preferred_name>
tert-Butyl alcohol

> <iupac>
2-methylpropan-2-ol

> <MPID>
97974

> <dsstox_substance_id>
DTXSID8020204

> <Canonical_QSARr>
CC(C)(C)O

> <InChI_Code_QSARr>
InChI=1S/C4H10O/c1-4(2,3)5/h5H,1-3H3

> <InChI Key_QSARr>
DKGAVHZHDRPRBM-UHFFFAOYSA-N

> <Salt_Solvent>
?

> <LogBCF>
0.7

$$$$
100044
  -INDIGO-08031719362D

 17 16  0  0  0  0  0  0  0  0999 V2000
   -0.8000    1.3856    0.0000 C   0  0  0  0  0  0  0  0  0  0  0  0
    0.0000    0.0000    0.0000 C   0  0  0  0  0  0  0  0  0  0  0  0
    1.3857    0.8000    0.0000 C   0  0  0  0  0  0  0  0  0  0  0  0
    2.7713    1.6000    0.0000 H   0  0  0  0  0  0  0  0  0  0  0  0
    1.3857    2.4000    0.0000 H   0  0  0  0  0  0  0  0  0  0  0  0
    2.7713    0.0000    0.0000 H   0  0  0  0  0  0  0  0  0  0  0  0
    0.8000   -1.3856    0.0000 C   0  0  0  0  0  0  0  0  0  0  0  0
    1.6000   -2.7713    0.0000 H   0  0  0  0  0  0  0  0  0  0  0  0
    0.0000   -2.7713    0.0000 H   0  0  0  0  0  0  0  0  0  0  0  0
    2.4000   -1.3856    0.0000 H   0  0  0  0  0  0  0  0  0  0  0  0
   -1.3856   -0.8000    0.0000 C   0  0  0  0  0  0  0  0  0  0  0  0
   -2.7713   -1.6000    0.0000 H   0  0  0  0  0  0  0  0  0  0  0  0
   -2.7713    0.0000    0.0000 H   0  0  0  0  0  0  0  0  0  0  0  0
   -1.3856   -2.4000    0.0000 H   0  0  0  0  0  0  0  0  0  0  0  0
   -2.4000    1.3856    0.0000 O   0  0  0  0  0  0  0  0  0  0  0  0
   -3.2000    2.7713    0.0000 H   0  0  0  0  0  0  0  0  0  0  0  0
    0.0000    2.7713    0.0000 O   0  0  0  0  0  0  0  0  0  0  0  0
  1  2  1  0  0  0  0
  2  3  1  0  0  0  0
  3  4  1  0  0  0  0
  3  5  1  0  0  0  0
  3  6  1  0  0  0  0
  2  7  1  0  0  0  0
  7  8  1  0  0  0  0
  7  9  1  0  0  0  0
  7 10  1  0  0  0  0
  2 11  1  0  0  0  0
 11 12  1  0  0  0  0
 11 13  1  0  0  0  0
 11 14  1  0  0  0  0
  1 15  1  0  0  0  0
 15 16  1  0  0  0  0
  1 17  2  0  0  0  0
M  END
> <ChemID>
100044

> <source_casrn>
75-98-9

> <CAS>
75-98-9

> <SMILES>
O=C(O)C(C)(C)C

> <NAME>
2,2-Dimethyl propanoic acid

> <preferred_name>
2,2-Dimethylpropanoic acid

> <iupac>
2,2-dimethylpropanoic acid

> <MPID>
97976

> <dsstox_substance_id>
DTXSID8026432

> <Canonical_QSARr>
CC(C)(C)C(O)=O

> <InChI_Code_QSARr>
InChI=1S/C5H10O2/c1-5(2,3)4(6)7/h1-3H3,(H,6,7)

> <InChI Key_QSARr>
IUGYQRQAERSCNH-UHFFFAOYSA-N

> <Salt_Solvent>
?

> <LogBCF>
0.36

$$$$
100045
  -INDIGO-08031719362D

  8  7  0  0  0  0  0  0  0  0999 V2000
   -0.8000   -1.3856    0.0000 Cl  0  0  0  0  0  0  0  0  0  0  0  0
   -0.0000    0.0000    0.0000 C   0  0  0  0  0  0  0  0  0  0  0  0
    1.6000    0.0000    0.0000 C   0  0  0  0  0  0  0  0  0  0  0  0
    2.4000   -1.3856    0.0000 O   0  0  0  0  0  0  0  0  0  0  0  0
    2.4000    1.3856    0.0000 O   0  0  0  0  0  0  0  0  0  0  0  0
    4.0000    1.3856    0.0000 H   0  0  0  0  0  0  0  0  0  0  0  0
   -1.6000    0.0000    0.0000 Cl  0  0  0  0  0  0  0  0  0  0  0  0
   -0.8000    1.3856    0.0000 Cl  0  0  0  0  0  0  0  0  0  0  0  0
  1  2  1  0  0  0  0
  2  3  1  0  0  0  0
  3  4  2  0  0  0  0
  3  5  1  0  0  0  0
  5  6  1  0  0  0  0
  2  7  1  0  0  0  0
  2  8  1  0  0  0  0
M  END
> <ChemID>
100045

> <source_casrn>
76-03-9

> <CAS>
76-03-9

> <SMILES>
OC(=O)C(Cl)(Cl)Cl

> <NAME>
TRICHLOROACETIC ACID

> <preferred_name>
Trichloroacetic acid

> <iupac>
trichloroacetic acid

> <MPID>
97977

> <dsstox_substance_id>
DTXSID1021378

> <Canonical_QSARr>
OC(=O)C(Cl)(Cl)Cl

> <InChI_Code_QSARr>
InChI=1S/C2HCl3O2/c3-2(4,5)1(6)7/h(H,6,7)

> <InChI Key_QSARr>
YNJBWRMUSHSURL-UHFFFAOYSA-N

> <Salt_Solvent>
?

> <LogBCF>
0.23

$$$$
100046
  -INDIGO-08031719362D

  8  7  0  0  0  0  0  0  0  0999 V2000
   -0.8000    1.3856    0.0000 F   0  0  0  0  0  0  0  0  0  0  0  0
    0.0000    0.0000    0.0000 C   0  0  0  0  0  0  0  0  0  0  0  0
    1.6000    0.0000    0.0000 C   0  0  0  0  0  0  0  0  0  0  0  0
    3.2000    0.0000    0.0000 F   0  0  0  0  0  0  0  0  0  0  0  0
    2.4000   -1.3856    0.0000 Cl  0  0  0  0  0  0  0  0  0  0  0  0
    2.4000    1.3856    0.0000 Cl  0  0  0  0  0  0  0  0  0  0  0  0
   -1.6000   -0.0000    0.0000 Cl  0  0  0  0  0  0  0  0  0  0  0  0
   -0.8000   -1.3856    0.0000 Cl  0  0  0  0  0  0  0  0  0  0  0  0
  1  2  1  0  0  0  0
  2  3  1  0  0  0  0
  3  4  1  0  0  0  0
  3  5  1  0  0  0  0
  3  6  1  0  0  0  0
  2  7  1  0  0  0  0
  2  8  1  0  0  0  0
M  END
> <ChemID>
100046

> <source_casrn>
76-12-0

> <CAS>
76-12-0

> <SMILES>
FC(C(F)(Cl)Cl)(Cl)Cl

> <NAME>
1,1,2,2,-TETRACHLORODIFLUOROETHANE

> <preferred_name>
1,2-Difluoro-1,1,2,2-tetrachloroethane

> <iupac>
1,1,2,2-tetrachloro-1,2-difluoroethane

> <MPID>
97978

> <dsstox_substance_id>
DTXSID5026091

> <Canonical_QSARr>
FC(Cl)(Cl)C(F)(Cl)Cl

> <InChI_Code_QSARr>
InChI=1S/C2Cl4F2/c3-1(4,7)2(5,6)8

> <InChI Key_QSARr>
UGCSPKPEHQEOSR-UHFFFAOYSA-N

> <Salt_Solvent>
?

> <LogBCF>
1.77

$$$$
100048
  -INDIGO-08031719362D

 22 24  0  0  0  0  0  0  0  0999 V2000
   -1.6000    0.0000    0.0000 C   0  0  0  0  0  0  0  0  0  0  0  0
   -2.0945   -1.5217    0.0000 C   0  0  0  0  0  0  0  0  0  0  0  0
   -3.6905   -1.4101    0.0000 Cl  0  0  0  0  0  0  0  0  0  0  0  0
   -3.3201   -2.5502    0.0000 Cl  0  0  0  0  0  0  0  0  0  0  0  0
   -0.8000   -2.4621    0.0000 C   0  0  0  0  0  0  0  0  0  0  0  0
   -0.3056   -3.9838    0.0000 Cl  0  0  0  0  0  0  0  0  0  0  0  0
   -2.4000   -2.4621    0.0000 C   0  0  0  0  0  0  0  0  0  0  0  0
   -2.8944   -0.9405    0.0000 C   0  0  0  0  0  0  0  0  0  0  0  0
   -4.4161   -0.4461    0.0000 Cl  0  0  0  0  0  0  0  0  0  0  0  0
   -3.3405   -3.7566    0.0000 Cl  0  0  0  0  0  0  0  0  0  0  0  0
    0.4944   -1.5217    0.0000 C   0  0  0  0  0  0  0  0  0  0  0  0
    0.9889   -3.0434    0.0000 H   0  0  0  0  0  0  0  0  0  0  0  0
    0.0000    0.0000    0.0000 C   0  0  0  0  0  0  0  0  0  0  0  0
   -0.4944    1.5217    0.0000 H   0  0  0  0  0  0  0  0  0  0  0  0
    1.2945    0.9405    0.0000 C   0  0  0  0  0  0  0  0  0  0  0  0
    2.3650    2.1295    0.0000 H   0  0  0  0  0  0  0  0  0  0  0  0
    2.5888    0.0000    0.0000 C   0  0  0  0  0  0  0  0  0  0  0  0
    4.1105    0.4944    0.0000 H   0  0  0  0  0  0  0  0  0  0  0  0
    2.0944   -1.5217    0.0000 C   0  0  0  0  0  0  0  0  0  0  0  0
    3.0349   -2.8161    0.0000 H   0  0  0  0  0  0  0  0  0  0  0  0
    0.2238    2.1295    0.0000 Cl  0  0  0  0  0  0  0  0  0  0  0  0
   -2.0945    1.5217    0.0000 Cl  0  0  0  0  0  0  0  0  0  0  0  0
  1  2  1  0  0  0  0
  2  3  1  0  0  0  0
  2  4  1  0  0  0  0
  2  5  1  0  0  0  0
  5  6  1  0  0  0  0
  5  7  1  0  0  0  0
  7  8  2  0  0  0  0
  8  1  1  0  0  0  0
  8  9  1  0  0  0  0
  7 10  1  0  0  0  0
  5 11  1  0  0  0  0
 11 12  1  0  0  0  0
 11 13  1  0  0  0  0
 13  1  1  0  0  0  0
 13 14  1  0  0  0  0
 13 15  1  0  0  0  0
 15 16  1  0  0  0  0
 15 17  1  0  0  0  0
 17 18  1  0  0  0  0
 17 19  2  0  0  0  0
 19 11  1  0  0  0  0
 19 20  1  0  0  0  0
 15 21  1  0  0  0  0
  1 22  1  0  0  0  0
M  END
> <ChemID>
100048

> <source_casrn>
76-44-8

> <CAS>
76-44-8

> <SMILES>
ClC1(Cl)C2(Cl)C3C=CC(Cl)C3C1(Cl)C(Cl)=C2Cl

> <NAME>
HEPTACHLOR

> <preferred_name>
Heptachlor

> <iupac>
1,4,5,6,7,8,8-heptachloro-3a,4,7,7a-tetrahydro-1H-4,7-methanoindene

> <MPID>
97980

> <dsstox_substance_id>
DTXSID3020679

> <Canonical_QSARr>
ClC1(Cl)C2(Cl)C3C=CC(Cl)C3C1(Cl)C(Cl)=C2Cl

> <InChI_Code_QSARr>
InChI=1S/C10H5Cl7/c11-4-2-1-3-5(4)9(15)7(13)6(12)8(3,14)10(9,16)17/h1-5H

> <InChI Key_QSARr>
FRCCEHPWNOQAEU-UHFFFAOYSA-N

> <Salt_Solvent>
?

> <LogBCF>
3.94

$$$$
100049
  -INDIGO-08031719362D

 35 37  0  0  0  0  0  0  0  0999 V2000
   -0.0001   -0.0000    0.0000 C   0  0  0  0  0  0  0  0  0  0  0  0
    1.5999   -0.0000    0.0000 C   0  0  0  0  0  0  0  0  0  0  0  0
    2.3999    1.3856    0.0000 C   0  0  0  0  0  0  0  0  0  0  0  0
    1.5999    2.7712    0.0000 H   0  0  0  0  0  0  0  0  0  0  0  0
    4.0000    1.3856    0.0000 C   0  0  0  0  0  0  0  0  0  0  0  0
    4.8000    2.7712    0.0000 H   0  0  0  0  0  0  0  0  0  0  0  0
    4.8000   -0.0000    0.0000 C   0  0  0  0  0  0  0  0  0  0  0  0
    6.4000   -0.0000    0.0000 H   0  0  0  0  0  0  0  0  0  0  0  0
    4.0000   -1.3857    0.0000 C   0  0  0  0  0  0  0  0  0  0  0  0
    4.8000   -2.7713    0.0000 H   0  0  0  0  0  0  0  0  0  0  0  0
    2.3999   -1.3857    0.0000 C   0  0  0  0  0  0  0  0  0  0  0  0
    1.5999   -2.7713    0.0000 H   0  0  0  0  0  0  0  0  0  0  0  0
    0.2778    1.5756    0.0000 C   0  0  0  0  0  0  0  0  0  0  0  0
   -0.7507    2.8014    0.0000 C   0  0  0  0  0  0  0  0  0  0  0  0
   -1.5999    2.7712    0.0000 H   0  0  0  0  0  0  0  0  0  0  0  0
   -0.2034    4.3048    0.0000 C   0  0  0  0  0  0  0  0  0  0  0  0
   -1.2318    5.5306    0.0000 H   0  0  0  0  0  0  0  0  0  0  0  0
    1.3724    4.5827    0.0000 C   0  0  0  0  0  0  0  0  0  0  0  0
    1.9195    6.0862    0.0000 H   0  0  0  0  0  0  0  0  0  0  0  0
    2.4007    3.3570    0.0000 C   0  0  0  0  0  0  0  0  0  0  0  0
    3.9765    3.6349    0.0000 H   0  0  0  0  0  0  0  0  0  0  0  0
    1.8534    1.8535    0.0000 C   0  0  0  0  0  0  0  0  0  0  0  0
    2.8820    0.6279    0.0000 H   0  0  0  0  0  0  0  0  0  0  0  0
   -1.5999   -0.0000    0.0000 C   0  0  0  0  0  0  0  0  0  0  0  0
   -2.3999    1.3856    0.0000 C   0  0  0  0  0  0  0  0  0  0  0  0
   -2.3451    2.2338    0.0000 H   0  0  0  0  0  0  0  0  0  0  0  0
   -4.0000    1.3856    0.0000 C   0  0  0  0  0  0  0  0  0  0  0  0
   -4.8000    2.7712    0.0000 H   0  0  0  0  0  0  0  0  0  0  0  0
   -4.8000   -0.0000    0.0000 C   0  0  0  0  0  0  0  0  0  0  0  0
   -6.4000   -0.0000    0.0000 H   0  0  0  0  0  0  0  0  0  0  0  0
   -4.0000   -1.3857    0.0000 C   0  0  0  0  0  0  0  0  0  0  0  0
   -4.8000   -2.7713    0.0000 H   0  0  0  0  0  0  0  0  0  0  0  0
   -2.3999   -1.3857    0.0000 C   0  0  0  0  0  0  0  0  0  0  0  0
   -1.5999   -2.7713    0.0000 H   0  0  0  0  0  0  0  0  0  0  0  0
   -0.0001   -1.6000    0.0000 Cl  0  0  0  0  0  0  0  0  0  0  0  0
  1  2  1  0  0  0  0
  2  3  1  0  0  0  0
  3  4  1  0  0  0  0
  3  5  2  0  0  0  0
  5  6  1  0  0  0  0
  5  7  1  0  0  0  0
  7  8  1  0  0  0  0
  7  9  2  0  0  0  0
  9 10  1  0  0  0  0
  9 11  1  0  0  0  0
 11  2  2  0  0  0  0
 11 12  1  0  0  0  0
  1 13  1  0  0  0  0
 13 14  1  0  0  0  0
 14 15  1  0  0  0  0
 14 16  2  0  0  0  0
 16 17  1  0  0  0  0
 16 18  1  0  0  0  0
 18 19  1  0  0  0  0
 18 20  2  0  0  0  0
 20 21  1  0  0  0  0
 20 22  1  0  0  0  0
 22 13  2  0  0  0  0
 22 23  1  0  0  0  0
  1 24  1  0  0  0  0
 24 25  1  0  0  0  0
 25 26  1  0  0  0  0
 25 27  2  0  0  0  0
 27 28  1  0  0  0  0
 27 29  1  0  0  0  0
 29 30  1  0  0  0  0
 29 31  2  0  0  0  0
 31 32  1  0  0  0  0
 31 33  1  0  0  0  0
 33 24  2  0  0  0  0
 33 34  1  0  0  0  0
  1 35  1  0  0  0  0
M  END
> <ChemID>
100049

> <source_casrn>
76-83-5

> <CAS>
76-83-5

> <SMILES>
ClC(c1ccccc1)(c1ccccc1)c1ccccc1

> <NAME>
BENZENE, 1,1',1''-(CHLOROMETHYLIDYNE)TRIS-

> <preferred_name>
Trityl chloride

> <iupac>
1,1',1''-(chloromethanetriyl)tribenzene

> <MPID>
97981

> <dsstox_substance_id>
DTXSID3052511

> <Canonical_QSARr>
ClC(c1ccccc1)(c1ccccc1)c1ccccc1

> <InChI_Code_QSARr>
InChI=1S/C19H15Cl/c20-19(16-10-4-1-5-11-16,17-12-6-2-7-13-17)18-14-8-3-9-15-18/h1-15H

> <InChI Key_QSARr>
JBWKIWSBJXDJDT-UHFFFAOYSA-N

> <Salt_Solvent>
?

> <LogBCF>
2.63

$$$$
100050
  -INDIGO-08031719362D

 29 30  0  0  0  0  0  0  0  0999 V2000
    0.0000   -0.0001    0.0000 C   0  0  0  0  0  0  0  0  0  0  0  0
    1.5036   -0.5473    0.0000 C   0  0  0  0  0  0  0  0  0  0  0  0
    2.7292    0.4812    0.0000 C   0  0  0  0  0  0  0  0  0  0  0  0
    2.4513    2.0569    0.0000 H   0  0  0  0  0  0  0  0  0  0  0  0
    4.2328   -0.0660    0.0000 C   0  0  0  0  0  0  0  0  0  0  0  0
    5.4584    0.9625    0.0000 H   0  0  0  0  0  0  0  0  0  0  0  0
    4.5105   -1.6417    0.0000 C   0  0  0  0  0  0  0  0  0  0  0  0
    6.0140   -2.1889    0.0000 H   0  0  0  0  0  0  0  0  0  0  0  0
    3.2848   -2.6702    0.0000 C   0  0  0  0  0  0  0  0  0  0  0  0
    3.5627   -4.2459    0.0000 H   0  0  0  0  0  0  0  0  0  0  0  0
    1.7813   -2.1230    0.0000 C   0  0  0  0  0  0  0  0  0  0  0  0
    1.2342   -3.6264    0.0000 H   0  0  0  0  0  0  0  0  0  0  0  0
   -1.5758    0.2779    0.0000 C   0  0  0  0  0  0  0  0  0  0  0  0
   -2.3757    1.6635    0.0000 C   0  0  0  0  0  0  0  0  0  0  0  0
   -2.0979    3.2391    0.0000 H   0  0  0  0  0  0  0  0  0  0  0  0
   -3.9756    1.6635    0.0000 C   0  0  0  0  0  0  0  0  0  0  0  0
   -4.7757    3.0492    0.0000 H   0  0  0  0  0  0  0  0  0  0  0  0
   -4.7757    0.2779    0.0000 C   0  0  0  0  0  0  0  0  0  0  0  0
   -6.3757    0.2779    0.0000 H   0  0  0  0  0  0  0  0  0  0  0  0
   -3.9756   -1.1078    0.0000 C   0  0  0  0  0  0  0  0  0  0  0  0
   -4.7757   -2.4935    0.0000 H   0  0  0  0  0  0  0  0  0  0  0  0
   -2.3757   -1.1078    0.0000 C   0  0  0  0  0  0  0  0  0  0  0  0
   -1.5758   -2.4935    0.0000 H   0  0  0  0  0  0  0  0  0  0  0  0
    0.0000    1.6000    0.0000 C   0  0  0  0  0  0  0  0  0  0  0  0
   -1.3856    2.4000    0.0000 O   0  0  0  0  0  0  0  0  0  0  0  0
    1.3856    2.4000    0.0000 O   0  0  0  0  0  0  0  0  0  0  0  0
    1.3856    4.0000    0.0000 H   0  0  0  0  0  0  0  0  0  0  0  0
   -0.5473   -1.5035    0.0000 O   0  0  0  0  0  0  0  0  0  0  0  0
    0.4811   -2.7292    0.0000 H   0  0  0  0  0  0  0  0  0  0  0  0
  1  2  1  0  0  0  0
  2  3  1  0  0  0  0
  3  4  1  0  0  0  0
  3  5  2  0  0  0  0
  5  6  1  0  0  0  0
  5  7  1  0  0  0  0
  7  8  1  0  0  0  0
  7  9  2  0  0  0  0
  9 10  1  0  0  0  0
  9 11  1  0  0  0  0
 11  2  2  0  0  0  0
 11 12  1  0  0  0  0
  1 13  1  0  0  0  0
 13 14  1  0  0  0  0
 14 15  1  0  0  0  0
 14 16  2  0  0  0  0
 16 17  1  0  0  0  0
 16 18  1  0  0  0  0
 18 19  1  0  0  0  0
 18 20  2  0  0  0  0
 20 21  1  0  0  0  0
 20 22  1  0  0  0  0
 22 13  2  0  0  0  0
 22 23  1  0  0  0  0
  1 24  1  0  0  0  0
 24 25  2  0  0  0  0
 24 26  1  0  0  0  0
 26 27  1  0  0  0  0
  1 28  1  0  0  0  0
 28 29  1  0  0  0  0
M  END
> <ChemID>
100050

> <source_casrn>
76-93-7

> <CAS>
76-93-7

> <SMILES>
OC(=O)C(O)(c1ccccc1)c1ccccc1

> <NAME>
BENZILIC ACID

> <preferred_name>
Benzilic acid

> <iupac>
2-hydroxy-2,2-di(phenyl)acetic acid

> <MPID>
97982

> <dsstox_substance_id>
DTXSID0058805

> <Canonical_QSARr>
OC(=O)C(O)(c1ccccc1)c1ccccc1

> <InChI_Code_QSARr>
InChI=1S/C14H12O3/c15-13(16)14(17,11-7-3-1-4-8-11)12-9-5-2-6-10-12/h1-10,17H,(H,15,16)

> <InChI Key_QSARr>
UKXSKSHDVLQNKG-UHFFFAOYSA-N

> <Salt_Solvent>
?

> <LogBCF>
0.26

$$$$
100053
  -INDIGO-08031719362D

 26 25  0  0  0  0  0  0  0  0999 V2000
    0.8001   -1.3856    0.0000 O   0  0  0  0  0  0  0  0  0  0  0  0
    0.0001    0.0000    0.0000 P   0  0  0  0  0  0  0  0  0  0  0  0
    1.6001    0.0000    0.0000 O   0  0  0  0  0  0  0  0  0  0  0  0
    2.4000   -1.3856    0.0000 C   0  0  0  0  0  0  0  0  0  0  0  0
    1.1306   -2.3596    0.0000 H   0  0  0  0  0  0  0  0  0  0  0  0
    2.1912   -2.9720    0.0000 H   0  0  0  0  0  0  0  0  0  0  0  0
    4.0000   -1.3856    0.0000 C   0  0  0  0  0  0  0  0  0  0  0  0
    5.6000   -1.3856    0.0000 H   0  0  0  0  0  0  0  0  0  0  0  0
    4.8000   -2.7712    0.0000 H   0  0  0  0  0  0  0  0  0  0  0  0
    4.8000    0.0000    0.0000 H   0  0  0  0  0  0  0  0  0  0  0  0
    0.8001    1.3857    0.0000 O   0  0  0  0  0  0  0  0  0  0  0  0
    0.0001    2.7713    0.0000 C   0  0  0  0  0  0  0  0  0  0  0  0
   -1.4782    3.3836    0.0000 H   0  0  0  0  0  0  0  0  0  0  0  0
   -1.4782    2.1590    0.0000 H   0  0  0  0  0  0  0  0  0  0  0  0
    0.8001    4.1569    0.0000 C   0  0  0  0  0  0  0  0  0  0  0  0
    1.6001    5.5426    0.0000 H   0  0  0  0  0  0  0  0  0  0  0  0
    0.0001    5.5426    0.0000 H   0  0  0  0  0  0  0  0  0  0  0  0
    2.4000    4.1569    0.0000 H   0  0  0  0  0  0  0  0  0  0  0  0
   -1.6001    0.0000    0.0000 O   0  0  0  0  0  0  0  0  0  0  0  0
   -2.4000   -1.3856    0.0000 C   0  0  0  0  0  0  0  0  0  0  0  0
   -2.1912   -2.9720    0.0000 H   0  0  0  0  0  0  0  0  0  0  0  0
   -1.1306   -2.3596    0.0000 H   0  0  0  0  0  0  0  0  0  0  0  0
   -4.0000   -1.3856    0.0000 C   0  0  0  0  0  0  0  0  0  0  0  0
   -5.6000   -1.3856    0.0000 H   0  0  0  0  0  0  0  0  0  0  0  0
   -4.8000   -2.7712    0.0000 H   0  0  0  0  0  0  0  0  0  0  0  0
   -4.8000    0.0000    0.0000 H   0  0  0  0  0  0  0  0  0  0  0  0
  1  2  2  0  0  0  0
  2  3  1  0  0  0  0
  3  4  1  0  0  0  0
  4  5  1  0  0  0  0
  4  6  1  0  0  0  0
  4  7  1  0  0  0  0
  7  8  1  0  0  0  0
  7  9  1  0  0  0  0
  7 10  1  0  0  0  0
  2 11  1  0  0  0  0
 11 12  1  0  0  0  0
 12 13  1  0  0  0  0
 12 14  1  0  0  0  0
 12 15  1  0  0  0  0
 15 16  1  0  0  0  0
 15 17  1  0  0  0  0
 15 18  1  0  0  0  0
  2 19  1  0  0  0  0
 19 20  1  0  0  0  0
 20 21  1  0  0  0  0
 20 22  1  0  0  0  0
 20 23  1  0  0  0  0
 23 24  1  0  0  0  0
 23 25  1  0  0  0  0
 23 26  1  0  0  0  0
M  END
> <ChemID>
100053

> <source_casrn>
78-40-0

> <CAS>
78-40-0

> <SMILES>
CCOP(=O)(OCC)OCC

> <NAME>
TRIETHYL PHOSPHATE

> <preferred_name>
Triethyl phosphate

> <iupac>
triethyl phosphate

> <MPID>
97984

> <dsstox_substance_id>
DTXSID8026228

> <Canonical_QSARr>
CCOP(=O)(OCC)OCC

> <InChI_Code_QSARr>
InChI=1S/C6H15O4P/c1-4-8-11(7,9-5-2)10-6-3/h4-6H2,1-3H3

> <InChI Key_QSARr>
DQWPFSLDHJDLRL-UHFFFAOYSA-N

> <Salt_Solvent>
?

> <LogBCF>
0.11

$$$$
100054
  -INDIGO-08031719362D

 80 79  0  0  0  0  0  0  0  0999 V2000
    4.7513   -0.5557    0.0000 O   0  0  0  0  0  0  0  0  0  0  0  0
    4.2043    0.9478    0.0000 P   0  0  0  0  0  0  0  0  0  0  0  0
    5.7798    0.6699    0.0000 O   0  0  0  0  0  0  0  0  0  0  0  0
    6.3272   -0.8336    0.0000 C   0  0  0  0  0  0  0  0  0  0  0  0
    5.8460   -2.3595    0.0000 H   0  0  0  0  0  0  0  0  0  0  0  0
    4.9078   -1.5722    0.0000 H   0  0  0  0  0  0  0  0  0  0  0  0
    7.9027   -1.1114    0.0000 C   0  0  0  0  0  0  0  0  0  0  0  0
    8.1805    0.4643    0.0000 H   0  0  0  0  0  0  0  0  0  0  0  0
    9.4785   -1.3891    0.0000 C   0  0  0  0  0  0  0  0  0  0  0  0
    9.4085    0.2094    0.0000 H   0  0  0  0  0  0  0  0  0  0  0  0
   10.5593   -0.2095    0.0000 H   0  0  0  0  0  0  0  0  0  0  0  0
   10.7041   -2.4176    0.0000 C   0  0  0  0  0  0  0  0  0  0  0  0
   11.0506   -3.9797    0.0000 H   0  0  0  0  0  0  0  0  0  0  0  0
    9.8444   -3.7672    0.0000 H   0  0  0  0  0  0  0  0  0  0  0  0
   12.2077   -1.8705    0.0000 C   0  0  0  0  0  0  0  0  0  0  0  0
   11.8615   -0.3084    0.0000 H   0  0  0  0  0  0  0  0  0  0  0  0
   13.0674   -0.5210    0.0000 H   0  0  0  0  0  0  0  0  0  0  0  0
   13.4332   -2.8988    0.0000 C   0  0  0  0  0  0  0  0  0  0  0  0
   14.6590   -3.9274    0.0000 H   0  0  0  0  0  0  0  0  0  0  0  0
   14.9368   -2.3517    0.0000 H   0  0  0  0  0  0  0  0  0  0  0  0
   13.1554   -4.4746    0.0000 H   0  0  0  0  0  0  0  0  0  0  0  0
    7.6249   -2.6869    0.0000 C   0  0  0  0  0  0  0  0  0  0  0  0
    9.2112   -2.8958    0.0000 H   0  0  0  0  0  0  0  0  0  0  0  0
    8.5989   -3.9563    0.0000 H   0  0  0  0  0  0  0  0  0  0  0  0
    6.2394   -3.4870    0.0000 C   0  0  0  0  0  0  0  0  0  0  0  0
    6.2394   -5.0870    0.0000 H   0  0  0  0  0  0  0  0  0  0  0  0
    4.8536   -4.2870    0.0000 H   0  0  0  0  0  0  0  0  0  0  0  0
    7.6249   -4.2870    0.0000 H   0  0  0  0  0  0  0  0  0  0  0  0
    5.2325    2.1734    0.0000 O   0  0  0  0  0  0  0  0  0  0  0  0
    4.6855    3.6769    0.0000 C   0  0  0  0  0  0  0  0  0  0  0  0
    3.1232    3.3308    0.0000 H   0  0  0  0  0  0  0  0  0  0  0  0
    3.3361    4.5367    0.0000 H   0  0  0  0  0  0  0  0  0  0  0  0
    5.7139    4.9026    0.0000 C   0  0  0  0  0  0  0  0  0  0  0  0
    6.7424    3.6769    0.0000 H   0  0  0  0  0  0  0  0  0  0  0  0
    6.9395    5.9312    0.0000 C   0  0  0  0  0  0  0  0  0  0  0  0
    8.4656    5.4500    0.0000 H   0  0  0  0  0  0  0  0  0  0  0  0
    7.6784    4.5119    0.0000 H   0  0  0  0  0  0  0  0  0  0  0  0
    7.7396    7.3168    0.0000 C   0  0  0  0  0  0  0  0  0  0  0  0
    6.4700    8.2907    0.0000 H   0  0  0  0  0  0  0  0  0  0  0  0
    7.5305    8.9032    0.0000 H   0  0  0  0  0  0  0  0  0  0  0  0
    9.3395    7.3168    0.0000 C   0  0  0  0  0  0  0  0  0  0  0  0
   10.6087    6.3429    0.0000 H   0  0  0  0  0  0  0  0  0  0  0  0
    9.5482    5.7304    0.0000 H   0  0  0  0  0  0  0  0  0  0  0  0
   10.1396    8.7024    0.0000 C   0  0  0  0  0  0  0  0  0  0  0  0
   10.9394   10.0881    0.0000 H   0  0  0  0  0  0  0  0  0  0  0  0
   11.7395    8.7024    0.0000 H   0  0  0  0  0  0  0  0  0  0  0  0
    9.3395   10.0881    0.0000 H   0  0  0  0  0  0  0  0  0  0  0  0
    4.6855    6.1284    0.0000 C   0  0  0  0  0  0  0  0  0  0  0  0
    4.6154    7.7269    0.0000 H   0  0  0  0  0  0  0  0  0  0  0  0
    5.7662    7.3080    0.0000 H   0  0  0  0  0  0  0  0  0  0  0  0
    3.1096    5.8506    0.0000 C   0  0  0  0  0  0  0  0  0  0  0  0
    2.0811    7.0762    0.0000 H   0  0  0  0  0  0  0  0  0  0  0  0
    3.6570    7.3541    0.0000 H   0  0  0  0  0  0  0  0  0  0  0  0
    1.5341    5.5727    0.0000 H   0  0  0  0  0  0  0  0  0  0  0  0
    2.6285    1.2257    0.0000 O   0  0  0  0  0  0  0  0  0  0  0  0
    1.6000    0.0000    0.0000 C   0  0  0  0  0  0  0  0  0  0  0  0
    2.8695   -0.9741    0.0000 H   0  0  0  0  0  0  0  0  0  0  0  0
    1.8087   -1.5864    0.0000 H   0  0  0  0  0  0  0  0  0  0  0  0
    0.0001    0.0000    0.0000 C   0  0  0  0  0  0  0  0  0  0  0  0
   -1.5999    0.0000    0.0000 H   0  0  0  0  0  0  0  0  0  0  0  0
   -0.5473   -1.5035    0.0000 C   0  0  0  0  0  0  0  0  0  0  0  0
    0.8721   -2.2424    0.0000 H   0  0  0  0  0  0  0  0  0  0  0  0
   -0.0662   -3.0294    0.0000 H   0  0  0  0  0  0  0  0  0  0  0  0
   -2.1228   -1.7813    0.0000 C   0  0  0  0  0  0  0  0  0  0  0  0
   -3.5422   -1.0427    0.0000 H   0  0  0  0  0  0  0  0  0  0  0  0
   -2.6040   -0.2554    0.0000 H   0  0  0  0  0  0  0  0  0  0  0  0
   -2.6702   -3.2848    0.0000 C   0  0  0  0  0  0  0  0  0  0  0  0
   -1.2508   -4.0237    0.0000 H   0  0  0  0  0  0  0  0  0  0  0  0
   -2.1890   -4.8108    0.0000 H   0  0  0  0  0  0  0  0  0  0  0  0
   -4.2457   -3.5627    0.0000 C   0  0  0  0  0  0  0  0  0  0  0  0
   -5.8215   -3.8406    0.0000 H   0  0  0  0  0  0  0  0  0  0  0  0
   -4.7930   -5.0662    0.0000 H   0  0  0  0  0  0  0  0  0  0  0  0
   -5.2742   -2.3371    0.0000 H   0  0  0  0  0  0  0  0  0  0  0  0
    0.0001    1.6001    0.0000 C   0  0  0  0  0  0  0  0  0  0  0  0
    0.9741    2.8693    0.0000 H   0  0  0  0  0  0  0  0  0  0  0  0
    1.5863    1.8087    0.0000 H   0  0  0  0  0  0  0  0  0  0  0  0
   -1.3857    2.3999    0.0000 C   0  0  0  0  0  0  0  0  0  0  0  0
   -2.7712    3.1999    0.0000 H   0  0  0  0  0  0  0  0  0  0  0  0
   -1.3857    4.0000    0.0000 H   0  0  0  0  0  0  0  0  0  0  0  0
   -2.7712    1.6001    0.0000 H   0  0  0  0  0  0  0  0  0  0  0  0
  1  2  2  0  0  0  0
  2  3  1  0  0  0  0
  3  4  1  0  0  0  0
  4  5  1  0  0  0  0
  4  6  1  0  0  0  0
  4  7  1  0  0  0  0
  7  8  1  0  0  0  0
  7  9  1  0  0  0  0
  9 10  1  0  0  0  0
  9 11  1  0  0  0  0
  9 12  1  0  0  0  0
 12 13  1  0  0  0  0
 12 14  1  0  0  0  0
 12 15  1  0  0  0  0
 15 16  1  0  0  0  0
 15 17  1  0  0  0  0
 15 18  1  0  0  0  0
 18 19  1  0  0  0  0
 18 20  1  0  0  0  0
 18 21  1  0  0  0  0
  7 22  1  0  0  0  0
 22 23  1  0  0  0  0
 22 24  1  0  0  0  0
 22 25  1  0  0  0  0
 25 26  1  0  0  0  0
 25 27  1  0  0  0  0
 25 28  1  0  0  0  0
  2 29  1  0  0  0  0
 29 30  1  0  0  0  0
 30 31  1  0  0  0  0
 30 32  1  0  0  0  0
 30 33  1  0  0  0  0
 33 34  1  0  0  0  0
 33 35  1  0  0  0  0
 35 36  1  0  0  0  0
 35 37  1  0  0  0  0
 35 38  1  0  0  0  0
 38 39  1  0  0  0  0
 38 40  1  0  0  0  0
 38 41  1  0  0  0  0
 41 42  1  0  0  0  0
 41 43  1  0  0  0  0
 41 44  1  0  0  0  0
 44 45  1  0  0  0  0
 44 46  1  0  0  0  0
 44 47  1  0  0  0  0
 33 48  1  0  0  0  0
 48 49  1  0  0  0  0
 48 50  1  0  0  0  0
 48 51  1  0  0  0  0
 51 52  1  0  0  0  0
 51 53  1  0  0  0  0
 51 54  1  0  0  0  0
  2 55  1  0  0  0  0
 55 56  1  0  0  0  0
 56 57  1  0  0  0  0
 56 58  1  0  0  0  0
 56 59  1  0  0  0  0
 59 60  1  0  0  0  0
 59 61  1  0  0  0  0
 61 62  1  0  0  0  0
 61 63  1  0  0  0  0
 61 64  1  0  0  0  0
 64 65  1  0  0  0  0
 64 66  1  0  0  0  0
 64 67  1  0  0  0  0
 67 68  1  0  0  0  0
 67 69  1  0  0  0  0
 67 70  1  0  0  0  0
 70 71  1  0  0  0  0
 70 72  1  0  0  0  0
 70 73  1  0  0  0  0
 59 74  1  0  0  0  0
 74 75  1  0  0  0  0
 74 76  1  0  0  0  0
 74 77  1  0  0  0  0
 77 78  1  0  0  0  0
 77 79  1  0  0  0  0
 77 80  1  0  0  0  0
M  END
> <ChemID>
100054

> <source_casrn>
78-42-2

> <CAS>
78-42-2

> <SMILES>
CCCCC(COP(=O)(OCC(CCCC)CC)OCC(CCCC)CC)CC

> <NAME>
TRIS(2-ETHYLHEXYL) PHOSPHATE

> <preferred_name>
Tris(2-ethylhexyl) phosphate

> <iupac>
tris(2-ethylhexyl) phosphate

> <MPID>
97985

> <dsstox_substance_id>
DTXSID0021414

> <Canonical_QSARr>
CCCCC(COP(=O)(OCC(CCCC)CC)OCC(CCCC)CC)CC

> <InChI_Code_QSARr>
InChI=1S/C24H51O4P/c1-7-13-16-22(10-4)19-26-29(25,27-20-23(11-5)17-14-8-2)28-21-24(12-6)18-15-9-3/h22-24H,7-21H2,1-6H3

> <InChI Key_QSARr>
GTVWRXDRKAHEAD-UHFFFAOYSA-N

> <Salt_Solvent>
?

> <LogBCF>
1.7

$$$$
100055
  -INDIGO-08031719362D

 65 64  0  0  0  0  0  0  0  0999 V2000
    2.4000   -1.3857    0.0000 C   0  0  0  0  0  0  0  0  0  0  0  0
    3.1998   -2.7713    0.0000 H   0  0  0  0  0  0  0  0  0  0  0  0
    4.0000   -1.3857    0.0000 H   0  0  0  0  0  0  0  0  0  0  0  0
    1.5999   -2.7713    0.0000 H   0  0  0  0  0  0  0  0  0  0  0  0
    1.5999   -0.0000    0.0000 C   0  0  0  0  0  0  0  0  0  0  0  0
    1.8087    1.5863    0.0000 H   0  0  0  0  0  0  0  0  0  0  0  0
    2.8693    0.9741    0.0000 H   0  0  0  0  0  0  0  0  0  0  0  0
   -0.0001   -0.0000    0.0000 C   0  0  0  0  0  0  0  0  0  0  0  0
   -0.2090   -1.5864    0.0000 H   0  0  0  0  0  0  0  0  0  0  0  0
   -1.2692   -0.9739    0.0000 H   0  0  0  0  0  0  0  0  0  0  0  0
   -0.7999    1.3856    0.0000 C   0  0  0  0  0  0  0  0  0  0  0  0
   -0.5911    2.9719    0.0000 H   0  0  0  0  0  0  0  0  0  0  0  0
    0.4695    2.3597    0.0000 H   0  0  0  0  0  0  0  0  0  0  0  0
   -2.3999    1.3856    0.0000 O   0  0  0  0  0  0  0  0  0  0  0  0
   -3.2001    2.7712    0.0000 C   0  0  0  0  0  0  0  0  0  0  0  0
   -2.9912    4.3575    0.0000 H   0  0  0  0  0  0  0  0  0  0  0  0
   -1.9306    3.7454    0.0000 H   0  0  0  0  0  0  0  0  0  0  0  0
   -4.8000    2.7712    0.0000 C   0  0  0  0  0  0  0  0  0  0  0  0
   -5.0089    1.1849    0.0000 H   0  0  0  0  0  0  0  0  0  0  0  0
   -6.0695    1.7973    0.0000 H   0  0  0  0  0  0  0  0  0  0  0  0
   -5.5999    4.1568    0.0000 O   0  0  0  0  0  0  0  0  0  0  0  0
   -7.2002    4.1568    0.0000 P   0  0  0  0  0  0  0  0  0  0  0  0
   -8.0000    2.7712    0.0000 O   0  0  0  0  0  0  0  0  0  0  0  0
   -8.8001    4.1568    0.0000 O   0  0  0  0  0  0  0  0  0  0  0  0
   -9.6000    2.7712    0.0000 C   0  0  0  0  0  0  0  0  0  0  0  0
   -8.3305    1.7973    0.0000 H   0  0  0  0  0  0  0  0  0  0  0  0
   -9.3911    1.1849    0.0000 H   0  0  0  0  0  0  0  0  0  0  0  0
  -11.1999    2.7712    0.0000 C   0  0  0  0  0  0  0  0  0  0  0  0
  -12.4694    3.7454    0.0000 H   0  0  0  0  0  0  0  0  0  0  0  0
  -11.4088    4.3575    0.0000 H   0  0  0  0  0  0  0  0  0  0  0  0
  -12.0001    1.3856    0.0000 O   0  0  0  0  0  0  0  0  0  0  0  0
  -13.6001    1.3856    0.0000 C   0  0  0  0  0  0  0  0  0  0  0  0
  -14.8695    2.3597    0.0000 H   0  0  0  0  0  0  0  0  0  0  0  0
  -13.8089    2.9719    0.0000 H   0  0  0  0  0  0  0  0  0  0  0  0
  -14.3999   -0.0000    0.0000 C   0  0  0  0  0  0  0  0  0  0  0  0
  -13.1308   -0.9739    0.0000 H   0  0  0  0  0  0  0  0  0  0  0  0
  -14.1910   -1.5864    0.0000 H   0  0  0  0  0  0  0  0  0  0  0  0
  -15.9999   -0.0000    0.0000 C   0  0  0  0  0  0  0  0  0  0  0  0
  -17.2693    0.9741    0.0000 H   0  0  0  0  0  0  0  0  0  0  0  0
  -16.2087    1.5863    0.0000 H   0  0  0  0  0  0  0  0  0  0  0  0
  -16.8000   -1.3857    0.0000 C   0  0  0  0  0  0  0  0  0  0  0  0
  -17.5998   -2.7713    0.0000 H   0  0  0  0  0  0  0  0  0  0  0  0
  -18.4000   -1.3857    0.0000 H   0  0  0  0  0  0  0  0  0  0  0  0
  -15.9999   -2.7713    0.0000 H   0  0  0  0  0  0  0  0  0  0  0  0
   -8.0000    5.5424    0.0000 O   0  0  0  0  0  0  0  0  0  0  0  0
   -7.2002    6.9281    0.0000 C   0  0  0  0  0  0  0  0  0  0  0  0
   -5.7219    7.5405    0.0000 H   0  0  0  0  0  0  0  0  0  0  0  0
   -5.7219    6.3159    0.0000 H   0  0  0  0  0  0  0  0  0  0  0  0
   -8.0000    8.3140    0.0000 C   0  0  0  0  0  0  0  0  0  0  0  0
   -9.4783    7.7015    0.0000 H   0  0  0  0  0  0  0  0  0  0  0  0
   -9.4783    8.9261    0.0000 H   0  0  0  0  0  0  0  0  0  0  0  0
   -7.2002    9.6996    0.0000 O   0  0  0  0  0  0  0  0  0  0  0  0
   -8.0000   11.0852    0.0000 C   0  0  0  0  0  0  0  0  0  0  0  0
   -9.4783   10.4728    0.0000 H   0  0  0  0  0  0  0  0  0  0  0  0
   -9.4783   11.6974    0.0000 H   0  0  0  0  0  0  0  0  0  0  0  0
   -7.2002   12.4708    0.0000 C   0  0  0  0  0  0  0  0  0  0  0  0
   -5.7219   13.0830    0.0000 H   0  0  0  0  0  0  0  0  0  0  0  0
   -5.7219   11.8584    0.0000 H   0  0  0  0  0  0  0  0  0  0  0  0
   -8.0000   13.8565    0.0000 C   0  0  0  0  0  0  0  0  0  0  0  0
   -9.4783   13.2440    0.0000 H   0  0  0  0  0  0  0  0  0  0  0  0
   -9.4783   14.4686    0.0000 H   0  0  0  0  0  0  0  0  0  0  0  0
   -7.2002   15.2421    0.0000 C   0  0  0  0  0  0  0  0  0  0  0  0
   -6.4000   16.6277    0.0000 H   0  0  0  0  0  0  0  0  0  0  0  0
   -8.0000   16.6277    0.0000 H   0  0  0  0  0  0  0  0  0  0  0  0
   -5.5999   15.2421    0.0000 H   0  0  0  0  0  0  0  0  0  0  0  0
  1  2  1  0  0  0  0
  1  3  1  0  0  0  0
  1  4  1  0  0  0  0
  1  5  1  0  0  0  0
  5  6  1  0  0  0  0
  5  7  1  0  0  0  0
  5  8  1  0  0  0  0
  8  9  1  0  0  0  0
  8 10  1  0  0  0  0
  8 11  1  0  0  0  0
 11 12  1  0  0  0  0
 11 13  1  0  0  0  0
 11 14  1  0  0  0  0
 14 15  1  0  0  0  0
 15 16  1  0  0  0  0
 15 17  1  0  0  0  0
 15 18  1  0  0  0  0
 18 19  1  0  0  0  0
 18 20  1  0  0  0  0
 18 21  1  0  0  0  0
 21 22  1  0  0  0  0
 22 23  2  0  0  0  0
 22 24  1  0  0  0  0
 24 25  1  0  0  0  0
 25 26  1  0  0  0  0
 25 27  1  0  0  0  0
 25 28  1  0  0  0  0
 28 29  1  0  0  0  0
 28 30  1  0  0  0  0
 28 31  1  0  0  0  0
 31 32  1  0  0  0  0
 32 33  1  0  0  0  0
 32 34  1  0  0  0  0
 32 35  1  0  0  0  0
 35 36  1  0  0  0  0
 35 37  1  0  0  0  0
 35 38  1  0  0  0  0
 38 39  1  0  0  0  0
 38 40  1  0  0  0  0
 38 41  1  0  0  0  0
 41 42  1  0  0  0  0
 41 43  1  0  0  0  0
 41 44  1  0  0  0  0
 22 45  1  0  0  0  0
 45 46  1  0  0  0  0
 46 47  1  0  0  0  0
 46 48  1  0  0  0  0
 46 49  1  0  0  0  0
 49 50  1  0  0  0  0
 49 51  1  0  0  0  0
 49 52  1  0  0  0  0
 52 53  1  0  0  0  0
 53 54  1  0  0  0  0
 53 55  1  0  0  0  0
 53 56  1  0  0  0  0
 56 57  1  0  0  0  0
 56 58  1  0  0  0  0
 56 59  1  0  0  0  0
 59 60  1  0  0  0  0
 59 61  1  0  0  0  0
 59 62  1  0  0  0  0
 62 63  1  0  0  0  0
 62 64  1  0  0  0  0
 62 65  1  0  0  0  0
M  END
> <ChemID>
100055

> <source_casrn>
78-51-3

> <CAS>
78-51-3

> <SMILES>
O=P(OCCOCCCC)(OCCOCCCC)OCCOCCCC

> <NAME>
TRI-2-BUTOXYETHYL PHOSPHATE

> <preferred_name>
Tris(2-butoxyethyl) phosphate

> <iupac>
tris(2-butoxyethyl) phosphate

> <MPID>
97986

> <dsstox_substance_id>
DTXSID5021758

> <Canonical_QSARr>
CCCCOCCOP(=O)(OCCOCCCC)OCCOCCCC

> <InChI_Code_QSARr>
InChI=1S/C18H39O7P/c1-4-7-10-20-13-16-23-26(19,24-17-14-21-11-8-5-2)25-18-15-22-12-9-6-3/h4-18H2,1-3H3

> <InChI Key_QSARr>
WTLBZVNBAKMVDP-UHFFFAOYSA-N

> <Salt_Solvent>
?

> <LogBCF>
0.76

$$$$
100057
  -INDIGO-08031719362D

 54 53  0  0  0  0  0  0  0  0999 V2000
    0.0001   -0.0000    0.0000 C   0  0  0  0  0  0  0  0  0  0  0  0
    0.8001    1.3857    0.0000 C   0  0  0  0  0  0  0  0  0  0  0  0
    1.6001    2.7713    0.0000 H   0  0  0  0  0  0  0  0  0  0  0  0
    0.0001    2.7713    0.0000 H   0  0  0  0  0  0  0  0  0  0  0  0
    2.4001    1.3857    0.0000 H   0  0  0  0  0  0  0  0  0  0  0  0
   -1.2258    1.0285    0.0000 C   0  0  0  0  0  0  0  0  0  0  0  0
   -2.4514    2.0569    0.0000 H   0  0  0  0  0  0  0  0  0  0  0  0
   -2.7292    0.4812    0.0000 H   0  0  0  0  0  0  0  0  0  0  0  0
   -0.9478    2.6041    0.0000 H   0  0  0  0  0  0  0  0  0  0  0  0
    1.3856   -0.8000    0.0000 O   0  0  0  0  0  0  0  0  0  0  0  0
    2.7713   -0.0000    0.0000 O   0  0  0  0  0  0  0  0  0  0  0  0
    4.2747   -0.5472    0.0000 C   0  0  0  0  0  0  0  0  0  0  0  0
    5.7784   -1.0945    0.0000 C   0  0  0  0  0  0  0  0  0  0  0  0
    7.2818   -1.6417    0.0000 H   0  0  0  0  0  0  0  0  0  0  0  0
    7.0040   -0.0661    0.0000 H   0  0  0  0  0  0  0  0  0  0  0  0
    6.0562   -2.6702    0.0000 H   0  0  0  0  0  0  0  0  0  0  0  0
    4.8219    0.9563    0.0000 C   0  0  0  0  0  0  0  0  0  0  0  0
    5.3692    2.4597    0.0000 H   0  0  0  0  0  0  0  0  0  0  0  0
    6.3977    1.2342    0.0000 H   0  0  0  0  0  0  0  0  0  0  0  0
    3.7936    2.1820    0.0000 H   0  0  0  0  0  0  0  0  0  0  0  0
    3.7275   -2.0508    0.0000 C   0  0  0  0  0  0  0  0  0  0  0  0
    4.7561   -3.2765    0.0000 H   0  0  0  0  0  0  0  0  0  0  0  0
    2.1517   -2.3286    0.0000 H   0  0  0  0  0  0  0  0  0  0  0  0
    3.1803   -3.5542    0.0000 H   0  0  0  0  0  0  0  0  0  0  0  0
   -0.5471   -1.5036    0.0000 C   0  0  0  0  0  0  0  0  0  0  0  0
    0.9787   -1.9846    0.0000 H   0  0  0  0  0  0  0  0  0  0  0  0
    0.1914   -2.9227    0.0000 H   0  0  0  0  0  0  0  0  0  0  0  0
   -2.0508   -2.0508    0.0000 C   0  0  0  0  0  0  0  0  0  0  0  0
   -3.3201   -1.0768    0.0000 H   0  0  0  0  0  0  0  0  0  0  0  0
   -2.2596   -0.4645    0.0000 H   0  0  0  0  0  0  0  0  0  0  0  0
   -2.8508   -3.4364    0.0000 C   0  0  0  0  0  0  0  0  0  0  0  0
   -3.6508   -4.8221    0.0000 C   0  0  0  0  0  0  0  0  0  0  0  0
   -4.4508   -6.2077    0.0000 H   0  0  0  0  0  0  0  0  0  0  0  0
   -2.8508   -6.2077    0.0000 H   0  0  0  0  0  0  0  0  0  0  0  0
   -5.2508   -4.8221    0.0000 H   0  0  0  0  0  0  0  0  0  0  0  0
   -1.6251   -4.4649    0.0000 C   0  0  0  0  0  0  0  0  0  0  0  0
   -0.3995   -5.4933    0.0000 H   0  0  0  0  0  0  0  0  0  0  0  0
   -1.9029   -6.0405    0.0000 H   0  0  0  0  0  0  0  0  0  0  0  0
   -0.1215   -3.9175    0.0000 H   0  0  0  0  0  0  0  0  0  0  0  0
   -4.2365   -2.6364    0.0000 O   0  0  0  0  0  0  0  0  0  0  0  0
   -5.6220   -3.4364    0.0000 O   0  0  0  0  0  0  0  0  0  0  0  0
   -7.0077   -2.6364    0.0000 C   0  0  0  0  0  0  0  0  0  0  0  0
   -8.3932   -1.8364    0.0000 C   0  0  0  0  0  0  0  0  0  0  0  0
   -9.7789   -1.0364    0.0000 H   0  0  0  0  0  0  0  0  0  0  0  0
   -8.3932   -0.2364    0.0000 H   0  0  0  0  0  0  0  0  0  0  0  0
   -9.7789   -2.6364    0.0000 H   0  0  0  0  0  0  0  0  0  0  0  0
   -6.2077   -1.2508    0.0000 C   0  0  0  0  0  0  0  0  0  0  0  0
   -5.4077    0.1349    0.0000 H   0  0  0  0  0  0  0  0  0  0  0  0
   -7.0077    0.1349    0.0000 H   0  0  0  0  0  0  0  0  0  0  0  0
   -4.6077   -1.2508    0.0000 H   0  0  0  0  0  0  0  0  0  0  0  0
   -7.8077   -4.0221    0.0000 C   0  0  0  0  0  0  0  0  0  0  0  0
   -7.0077   -5.4077    0.0000 H   0  0  0  0  0  0  0  0  0  0  0  0
   -9.4077   -4.0221    0.0000 H   0  0  0  0  0  0  0  0  0  0  0  0
   -8.6077   -5.4077    0.0000 H   0  0  0  0  0  0  0  0  0  0  0  0
  1  2  1  0  0  0  0
  2  3  1  0  0  0  0
  2  4  1  0  0  0  0
  2  5  1  0  0  0  0
  1  6  1  0  0  0  0
  6  7  1  0  0  0  0
  6  8  1  0  0  0  0
  6  9  1  0  0  0  0
  1 10  1  0  0  0  0
 10 11  1  0  0  0  0
 11 12  1  0  0  0  0
 12 13  1  0  0  0  0
 13 14  1  0  0  0  0
 13 15  1  0  0  0  0
 13 16  1  0  0  0  0
 12 17  1  0  0  0  0
 17 18  1  0  0  0  0
 17 19  1  0  0  0  0
 17 20  1  0  0  0  0
 12 21  1  0  0  0  0
 21 22  1  0  0  0  0
 21 23  1  0  0  0  0
 21 24  1  0  0  0  0
  1 25  1  0  0  0  0
 25 26  1  0  0  0  0
 25 27  1  0  0  0  0
 25 28  1  0  0  0  0
 28 29  1  0  0  0  0
 28 30  1  0  0  0  0
 28 31  1  0  0  0  0
 31 32  1  0  0  0  0
 32 33  1  0  0  0  0
 32 34  1  0  0  0  0
 32 35  1  0  0  0  0
 31 36  1  0  0  0  0
 36 37  1  0  0  0  0
 36 38  1  0  0  0  0
 36 39  1  0  0  0  0
 31 40  1  0  0  0  0
 40 41  1  0  0  0  0
 41 42  1  0  0  0  0
 42 43  1  0  0  0  0
 43 44  1  0  0  0  0
 43 45  1  0  0  0  0
 43 46  1  0  0  0  0
 42 47  1  0  0  0  0
 47 48  1  0  0  0  0
 47 49  1  0  0  0  0
 47 50  1  0  0  0  0
 42 51  1  0  0  0  0
 51 52  1  0  0  0  0
 51 53  1  0  0  0  0
 51 54  1  0  0  0  0
M  END
> <ChemID>
100057

> <source_casrn>
78-63-7

> <CAS>
78-63-7

> <SMILES>
O(OC(C)(C)C)C(CCC(OOC(C)(C)C)(C)C)(C)C

> <NAME>
Varox

> <preferred_name>
2,5-Dimethyl-2,5-di-(tert-butylperoxy)hexane

> <iupac>
2,5-bis(tert-butylperoxy)-2,5-dimethylhexane

> <MPID>
97988

> <dsstox_substance_id>
DTXSID9025110

> <Canonical_QSARr>
CC(C)(C)OOC(C)(C)CCC(C)(C)OOC(C)(C)C

> <InChI_Code_QSARr>
InChI=1S/C16H34O4/c1-13(2,3)17-19-15(7,8)11-12-16(9,10)20-18-14(4,5)6/h11-12H2,1-10H3

> <InChI Key_QSARr>
DMWVYCCGCQPJEA-UHFFFAOYSA-N

> <Salt_Solvent>
?

> <LogBCF>
3.48

$$$$
100058
  -INDIGO-08031719362D

 13 12  0  0  0  0  0  0  0  0999 V2000
    1.3856    0.8000    0.0000 C   0  0  0  0  0  0  0  0  0  0  0  0
    2.7713    1.6000    0.0000 H   0  0  0  0  0  0  0  0  0  0  0  0
    2.7713    0.0000    0.0000 H   0  0  0  0  0  0  0  0  0  0  0  0
    1.3856    2.4000    0.0000 H   0  0  0  0  0  0  0  0  0  0  0  0
    0.0000    0.0000    0.0000 C   0  0  0  0  0  0  0  0  0  0  0  0
    0.0000   -1.6000    0.0000 C   0  0  0  0  0  0  0  0  0  0  0  0
   -1.3856   -2.4000    0.0000 H   0  0  0  0  0  0  0  0  0  0  0  0
    1.3856   -2.4000    0.0000 H   0  0  0  0  0  0  0  0  0  0  0  0
   -1.3856    0.8000    0.0000 C   0  0  0  0  0  0  0  0  0  0  0  0
   -1.3856    2.4000    0.0000 H   0  0  0  0  0  0  0  0  0  0  0  0
   -2.7713   -0.0000    0.0000 C   0  0  0  0  0  0  0  0  0  0  0  0
   -4.1569    0.8000    0.0000 H   0  0  0  0  0  0  0  0  0  0  0  0
   -2.7713   -1.6000    0.0000 H   0  0  0  0  0  0  0  0  0  0  0  0
  1  2  1  0  0  0  0
  1  3  1  0  0  0  0
  1  4  1  0  0  0  0
  1  5  1  0  0  0  0
  5  6  2  0  0  0  0
  6  7  1  0  0  0  0
  6  8  1  0  0  0  0
  5  9  1  0  0  0  0
  9 10  1  0  0  0  0
  9 11  2  0  0  0  0
 11 12  1  0  0  0  0
 11 13  1  0  0  0  0
M  END
> <ChemID>
100058

> <source_casrn>
78-79-5

> <CAS>
78-79-5

> <SMILES>
CC(=C)C=C

> <NAME>
2-METHYL-1,3-BUTADIENE

> <preferred_name>
Isoprene

> <iupac>
2-methylbuta-1,3-diene

> <MPID>
97989

> <dsstox_substance_id>
DTXSID2020761

> <Canonical_QSARr>
CC(=C)C=C

> <InChI_Code_QSARr>
InChI=1S/C5H8/c1-4-5(2)3/h4H,1-2H2,3H3

> <InChI Key_QSARr>
RRHGJUQNOFWUDK-UHFFFAOYSA-N

> <Salt_Solvent>
?

> <LogBCF>
1.3

$$$$
100059
  -INDIGO-08031719362D

 11 10  0  0  0  0  0  0  0  0999 V2000
    1.3856    0.8000    0.0000 C   0  0  0  0  0  0  0  0  0  0  0  0
    2.7713    1.6000    0.0000 H   0  0  0  0  0  0  0  0  0  0  0  0
    2.7713    0.0000    0.0000 H   0  0  0  0  0  0  0  0  0  0  0  0
    1.3856    2.4000    0.0000 H   0  0  0  0  0  0  0  0  0  0  0  0
    0.0000    0.0000    0.0000 C   0  0  0  0  0  0  0  0  0  0  0  0
    0.6123   -1.4782    0.0000 H   0  0  0  0  0  0  0  0  0  0  0  0
   -1.3856    0.8000    0.0000 C   0  0  0  0  0  0  0  0  0  0  0  0
   -2.7713    1.6000    0.0000 H   0  0  0  0  0  0  0  0  0  0  0  0
   -2.7713    0.0000    0.0000 H   0  0  0  0  0  0  0  0  0  0  0  0
   -1.3856    2.4000    0.0000 Cl  0  0  0  0  0  0  0  0  0  0  0  0
   -0.6123   -1.4782    0.0000 Cl  0  0  0  0  0  0  0  0  0  0  0  0
  1  2  1  0  0  0  0
  1  3  1  0  0  0  0
  1  4  1  0  0  0  0
  1  5  1  0  0  0  0
  5  6  1  0  0  0  0
  5  7  1  0  0  0  0
  7  8  1  0  0  0  0
  7  9  1  0  0  0  0
  7 10  1  0  0  0  0
  5 11  1  0  0  0  0
M  END
> <ChemID>
100059

> <source_casrn>
78-87-5

> <CAS>
78-87-5

> <SMILES>
CC(Cl)CCl

> <NAME>
1,2-DICHLOROPROPANE

> <preferred_name>
1,2-Dichloropropane

> <iupac>
1,2-dichloropropane

> <MPID>
97990

> <dsstox_substance_id>
DTXSID0020448

> <Canonical_QSARr>
CC(Cl)CCl

> <InChI_Code_QSARr>
InChI=1S/C3H6Cl2/c1-3(5)2-4/h3H,2H2,1H3

> <InChI Key_QSARr>
KNKRKFALVUDBJE-UHFFFAOYSA-N

> <Salt_Solvent>
?

> <LogBCF>
0.85

$$$$
100061
  -INDIGO-08031719362D

  6  5  0  0  0  0  0  0  0  0999 V2000
   -0.8000   -1.3856    0.0000 Cl  0  0  0  0  0  0  0  0  0  0  0  0
    0.0000    0.0000    0.0000 C   0  0  0  0  0  0  0  0  0  0  0  0
    1.6000    0.0000    0.0000 C   0  0  0  0  0  0  0  0  0  0  0  0
    2.4000    1.3856    0.0000 H   0  0  0  0  0  0  0  0  0  0  0  0
    2.4000   -1.3856    0.0000 Cl  0  0  0  0  0  0  0  0  0  0  0  0
   -0.8000    1.3856    0.0000 Cl  0  0  0  0  0  0  0  0  0  0  0  0
  1  2  1  0  0  0  0
  2  3  2  0  0  0  0
  3  4  1  0  0  0  0
  3  5  1  0  0  0  0
  2  6  1  0  0  0  0
M  END
> <ChemID>
100061

> <source_casrn>
79-01-6

> <CAS>
79-01-6

> <SMILES>
ClC=C(Cl)Cl

> <NAME>
TRICHLOROETHENE

> <preferred_name>
Trichloroethylene

> <iupac>
1,1,2-trichloroethene

> <MPID>
97992

> <dsstox_substance_id>
DTXSID0021383

> <Canonical_QSARr>
ClC=C(Cl)Cl

> <InChI_Code_QSARr>
InChI=1S/C2HCl3/c3-1-2(4)5/h1H

> <InChI Key_QSARr>
XSTXAVWGXDQKEL-UHFFFAOYSA-N

> <Salt_Solvent>
?

> <LogBCF>
1.2

$$$$
100062
  -INDIGO-08031719362D

  8  7  0  0  0  0  0  0  0  0999 V2000
    0.0000    0.0000    0.0000 C   0  0  0  0  0  0  0  0  0  0  0  0
    1.6000   -0.0000    0.0000 H   0  0  0  0  0  0  0  0  0  0  0  0
    0.8000   -1.3856    0.0000 Br  0  0  0  0  0  0  0  0  0  0  0  0
    0.8000    1.3856    0.0000 Br  0  0  0  0  0  0  0  0  0  0  0  0
   -1.6000    0.0000    0.0000 C   0  0  0  0  0  0  0  0  0  0  0  0
   -3.2000    0.0000    0.0000 H   0  0  0  0  0  0  0  0  0  0  0  0
   -2.4000   -1.3856    0.0000 Br  0  0  0  0  0  0  0  0  0  0  0  0
   -2.4000    1.3856    0.0000 Br  0  0  0  0  0  0  0  0  0  0  0  0
  1  2  1  0  0  0  0
  1  3  1  0  0  0  0
  1  4  1  0  0  0  0
  1  5  1  0  0  0  0
  5  6  1  0  0  0  0
  5  7  1  0  0  0  0
  5  8  1  0  0  0  0
M  END
> <ChemID>
100062

> <source_casrn>
79-27-6

> <CAS>
79-27-6

> <SMILES>
BrC(Br)C(Br)Br

> <NAME>
1,1,2,2-TETRABROMOETHANE

> <preferred_name>
1,1,2,2-Tetrabromoethane

> <iupac>
1,1,2,2-tetrabromoethane

> <MPID>
97993

> <dsstox_substance_id>
DTXSID1026083

> <Canonical_QSARr>
BrC(Br)C(Br)Br

> <InChI_Code_QSARr>
InChI=1S/C2H2Br4/c3-1(4)2(5)6/h1-2H

> <InChI Key_QSARr>
QXSZNDIIPUOQMB-UHFFFAOYSA-N

> <Salt_Solvent>
?

> <LogBCF>
0.74

$$$$
100063
  -INDIGO-08031719362D

  8  7  0  0  0  0  0  0  0  0999 V2000
    0.8000    1.3856    0.0000 Cl  0  0  0  0  0  0  0  0  0  0  0  0
    0.0000    0.0000    0.0000 C   0  0  0  0  0  0  0  0  0  0  0  0
    1.6000   -0.0000    0.0000 H   0  0  0  0  0  0  0  0  0  0  0  0
   -1.6000    0.0000    0.0000 C   0  0  0  0  0  0  0  0  0  0  0  0
   -3.2000    0.0000    0.0000 H   0  0  0  0  0  0  0  0  0  0  0  0
   -2.4000   -1.3856    0.0000 Cl  0  0  0  0  0  0  0  0  0  0  0  0
   -2.4000    1.3856    0.0000 Cl  0  0  0  0  0  0  0  0  0  0  0  0
    0.8000   -1.3856    0.0000 Cl  0  0  0  0  0  0  0  0  0  0  0  0
  1  2  1  0  0  0  0
  2  3  1  0  0  0  0
  2  4  1  0  0  0  0
  4  5  1  0  0  0  0
  4  6  1  0  0  0  0
  4  7  1  0  0  0  0
  2  8  1  0  0  0  0
M  END
> <ChemID>
100063

> <source_casrn>
79-34-5

> <CAS>
79-34-5

> <SMILES>
ClC(Cl)C(Cl)Cl

> <NAME>
1,1,2,2-TETRACHLOROETHANE

> <preferred_name>
1,1,2,2-Tetrachloroethane

> <iupac>
1,1,2,2-tetrachloroethane

> <MPID>
97994

> <dsstox_substance_id>
DTXSID7021318

> <Canonical_QSARr>
ClC(Cl)C(Cl)Cl

> <InChI_Code_QSARr>
InChI=1S/C2H2Cl4/c3-1(4)2(5)6/h1-2H

> <InChI Key_QSARr>
QPFMBZIOSGYJDE-UHFFFAOYSA-N

> <Salt_Solvent>
?

> <LogBCF>
1.11

$$$$
100065
  -INDIGO-08031719362D

 26 27  0  0  0  0  0  0  0  0999 V2000
    1.1108   -2.3805    0.0000 C   0  0  0  0  0  0  0  0  0  0  0  0
    1.9794   -3.7242    0.0000 H   0  0  0  0  0  0  0  0  0  0  0  0
   -0.2412   -3.2361    0.0000 H   0  0  0  0  0  0  0  0  0  0  0  0
    2.4829   -1.4746    0.0000 C   0  0  0  0  0  0  0  0  0  0  0  0
    3.3282   -2.8330    0.0000 H   0  0  0  0  0  0  0  0  0  0  0  0
    3.8635   -0.6660    0.0000 H   0  0  0  0  0  0  0  0  0  0  0  0
    1.7072   -0.0645    0.0000 C   0  0  0  0  0  0  0  0  0  0  0  0
    3.2968    0.1174    0.0000 H   0  0  0  0  0  0  0  0  0  0  0  0
    2.1205    1.3999    0.0000 C   0  0  0  0  0  0  0  0  0  0  0  0
    3.7053    1.6190    0.0000 H   0  0  0  0  0  0  0  0  0  0  0  0
    1.9184    2.3156    0.0000 H   0  0  0  0  0  0  0  0  0  0  0  0
    0.3466   -1.1466    0.0000 C   0  0  0  0  0  0  0  0  0  0  0  0
   -0.5484   -2.4729    0.0000 H   0  0  0  0  0  0  0  0  0  0  0  0
   -1.2301   -0.8745    0.0000 C   0  0  0  0  0  0  0  0  0  0  0  0
   -0.0000    0.0000    0.0000 C   0  0  0  0  0  0  0  0  0  0  0  0
    0.5378    1.5069    0.0000 C   0  0  0  0  0  0  0  0  0  0  0  0
   -0.4984    2.7261    0.0000 H   0  0  0  0  0  0  0  0  0  0  0  0
    0.8057    3.0843    0.0000 H   0  0  0  0  0  0  0  0  0  0  0  0
    1.0862    2.2675    0.0000 H   0  0  0  0  0  0  0  0  0  0  0  0
   -1.2758    0.9655    0.0000 C   0  0  0  0  0  0  0  0  0  0  0  0
   -2.5517    1.9310    0.0000 H   0  0  0  0  0  0  0  0  0  0  0  0
   -2.7499    0.3434    0.0000 H   0  0  0  0  0  0  0  0  0  0  0  0
   -1.3564    2.5635    0.0000 H   0  0  0  0  0  0  0  0  0  0  0  0
   -2.7904   -1.2291    0.0000 C   0  0  0  0  0  0  0  0  0  0  0  0
   -3.2634   -2.7576    0.0000 H   0  0  0  0  0  0  0  0  0  0  0  0
   -3.8776   -0.0553    0.0000 H   0  0  0  0  0  0  0  0  0  0  0  0
  1  2  1  0  0  0  0
  1  3  1  0  0  0  0
  1  4  1  0  0  0  0
  4  5  1  0  0  0  0
  4  6  1  0  0  0  0
  4  7  1  0  0  0  0
  7  8  1  0  0  0  0
  7  9  1  0  0  0  0
  9 10  1  0  0  0  0
  9 11  1  0  0  0  0
  9 12  1  0  0  0  0
 12  1  1  0  0  0  0
 12 13  1  0  0  0  0
 12 14  1  0  0  0  0
 14 15  1  0  0  0  0
 15  7  1  0  0  0  0
 15 16  1  0  0  0  0
 16 17  1  0  0  0  0
 16 18  1  0  0  0  0
 16 19  1  0  0  0  0
 15 20  1  0  0  0  0
 20 21  1  0  0  0  0
 20 22  1  0  0  0  0
 20 23  1  0  0  0  0
 14 24  2  0  0  0  0
 24 25  1  0  0  0  0
 24 26  1  0  0  0  0
M  END
> <ChemID>
100065

> <source_casrn>
79-92-5

> <CAS>
79-92-5

> <SMILES>
CC1(C)C2CC(CC2)C1=C

> <NAME>
CAMPHENE

> <preferred_name>
Camphene

> <iupac>
C10H16

> <MPID>
97996

> <dsstox_substance_id>
DTXSID8026488

> <Canonical_QSARr>
CC1(C)C2CC(CC2)C1=C

> <InChI_Code_QSARr>
InChI=1S/C10H16/c1-7-8-4-5-9(6-8)10(7,2)3/h8-9H,1,4-6H2,2-3H3

> <InChI Key_QSARr>
CRPUJAZIXJMDBK-UHFFFAOYSA-N

> <Salt_Solvent>
?

> <LogBCF>
2.98

$$$$
100066
  -INDIGO-08031719362D

 33 34  0  0  0  0  0  0  0  0999 V2000
    0.0001    0.0000    0.0000 C   0  0  0  0  0  0  0  0  0  0  0  0
    0.2778    1.5757    0.0000 C   0  0  0  0  0  0  0  0  0  0  0  0
    0.5556    3.1514    0.0000 H   0  0  0  0  0  0  0  0  0  0  0  0
   -0.9478    2.6042    0.0000 H   0  0  0  0  0  0  0  0  0  0  0  0
   -1.2258    1.0284    0.0000 H   0  0  0  0  0  0  0  0  0  0  0  0
   -0.2779   -1.5757    0.0000 C   0  0  0  0  0  0  0  0  0  0  0  0
   -0.5556   -3.1514    0.0000 H   0  0  0  0  0  0  0  0  0  0  0  0
   -1.7812   -2.1229    0.0000 H   0  0  0  0  0  0  0  0  0  0  0  0
    1.2258   -1.0284    0.0000 H   0  0  0  0  0  0  0  0  0  0  0  0
   -1.6000   -0.0000    0.0000 C   0  0  0  0  0  0  0  0  0  0  0  0
   -2.4000    1.3856    0.0000 C   0  0  0  0  0  0  0  0  0  0  0  0
   -2.1223    2.9613    0.0000 H   0  0  0  0  0  0  0  0  0  0  0  0
   -4.0001    1.3856    0.0000 C   0  0  0  0  0  0  0  0  0  0  0  0
   -4.7999    2.7713    0.0000 Br  0  0  0  0  0  0  0  0  0  0  0  0
   -4.7999   -0.0000    0.0000 C   0  0  0  0  0  0  0  0  0  0  0  0
   -6.4000   -0.0000    0.0000 O   0  0  0  0  0  0  0  0  0  0  0  0
   -7.2000    1.3856    0.0000 H   0  0  0  0  0  0  0  0  0  0  0  0
   -4.0001   -1.3856    0.0000 C   0  0  0  0  0  0  0  0  0  0  0  0
   -4.7999   -2.7713    0.0000 Br  0  0  0  0  0  0  0  0  0  0  0  0
   -2.4000   -1.3856    0.0000 C   0  0  0  0  0  0  0  0  0  0  0  0
   -2.4000   -2.9857    0.0000 H   0  0  0  0  0  0  0  0  0  0  0  0
    1.6000    0.0000    0.0000 C   0  0  0  0  0  0  0  0  0  0  0  0
    2.4000    1.3856    0.0000 C   0  0  0  0  0  0  0  0  0  0  0  0
    1.6000    2.7713    0.0000 H   0  0  0  0  0  0  0  0  0  0  0  0
    4.0001    1.3856    0.0000 C   0  0  0  0  0  0  0  0  0  0  0  0
    4.8001    2.7713    0.0000 Br  0  0  0  0  0  0  0  0  0  0  0  0
    4.8001    0.0000    0.0000 C   0  0  0  0  0  0  0  0  0  0  0  0
    6.4000    0.0000    0.0000 O   0  0  0  0  0  0  0  0  0  0  0  0
    7.2000    1.3856    0.0000 H   0  0  0  0  0  0  0  0  0  0  0  0
    4.0001   -1.3856    0.0000 C   0  0  0  0  0  0  0  0  0  0  0  0
    4.8001   -2.7713    0.0000 Br  0  0  0  0  0  0  0  0  0  0  0  0
    2.4000   -1.3856    0.0000 C   0  0  0  0  0  0  0  0  0  0  0  0
    1.6000   -2.7713    0.0000 H   0  0  0  0  0  0  0  0  0  0  0  0
  1  2  1  0  0  0  0
  2  3  1  0  0  0  0
  2  4  1  0  0  0  0
  2  5  1  0  0  0  0
  1  6  1  0  0  0  0
  6  7  1  0  0  0  0
  6  8  1  0  0  0  0
  6  9  1  0  0  0  0
  1 10  1  0  0  0  0
 10 11  1  0  0  0  0
 11 12  1  0  0  0  0
 11 13  2  0  0  0  0
 13 14  1  0  0  0  0
 13 15  1  0  0  0  0
 15 16  1  0  0  0  0
 16 17  1  0  0  0  0
 15 18  2  0  0  0  0
 18 19  1  0  0  0  0
 18 20  1  0  0  0  0
 20 10  2  0  0  0  0
 20 21  1  0  0  0  0
  1 22  1  0  0  0  0
 22 23  1  0  0  0  0
 23 24  1  0  0  0  0
 23 25  2  0  0  0  0
 25 26  1  0  0  0  0
 25 27  1  0  0  0  0
 27 28  1  0  0  0  0
 28 29  1  0  0  0  0
 27 30  2  0  0  0  0
 30 31  1  0  0  0  0
 30 32  1  0  0  0  0
 32 22  2  0  0  0  0
 32 33  1  0  0  0  0
M  END
> <ChemID>
100066

> <source_casrn>
79-94-7

> <CAS>
79-94-7

> <SMILES>
CC(C)(c1cc(Br)c(O)c(Br)c1)c1cc(Br)c(O)c(Br)c1

> <NAME>
2,2-BIS(4-HYDROXY-3,5-DIBROMOPHENYL)PROPANE

> <preferred_name>
3,3',5,5'-Tetrabromobisphenol A

> <iupac>
4,4'-propane-2,2-diylbis(2,6-dibromophenol)

> <MPID>
97997

> <dsstox_substance_id>
DTXSID1026081

> <Canonical_QSARr>
CC(C)(c1cc(Br)c(O)c(Br)c1)c1cc(Br)c(O)c(Br)c1

> <InChI_Code_QSARr>
InChI=1S/C15H12Br4O2/c1-15(2,7-3-9(16)13(20)10(17)4-7)8-5-11(18)14(21)12(19)6-8/h3-6,20-21H,1-2H3

> <InChI Key_QSARr>
VEORPZCZECFIRK-UHFFFAOYSA-N

> <Salt_Solvent>
?

> <LogBCF>
2.43

$$$$
100067
  -INDIGO-08031719362D

 33 34  0  0  0  0  0  0  0  0999 V2000
    0.0001   -1.6000    0.0000 C   0  0  0  0  0  0  0  0  0  0  0  0
    0.0001   -3.2000    0.0000 H   0  0  0  0  0  0  0  0  0  0  0  0
    1.3857   -2.4000    0.0000 H   0  0  0  0  0  0  0  0  0  0  0  0
   -1.5035   -1.0528    0.0000 H   0  0  0  0  0  0  0  0  0  0  0  0
    0.0001    0.0000    0.0000 C   0  0  0  0  0  0  0  0  0  0  0  0
    1.5757   -0.2778    0.0000 C   0  0  0  0  0  0  0  0  0  0  0  0
    2.6041    0.9479    0.0000 C   0  0  0  0  0  0  0  0  0  0  0  0
    2.0569    2.4513    0.0000 H   0  0  0  0  0  0  0  0  0  0  0  0
    4.1797    0.6700    0.0000 C   0  0  0  0  0  0  0  0  0  0  0  0
    5.2084    1.8957    0.0000 H   0  0  0  0  0  0  0  0  0  0  0  0
    4.7270   -0.8335    0.0000 C   0  0  0  0  0  0  0  0  0  0  0  0
    6.3028   -1.1114    0.0000 O   0  0  0  0  0  0  0  0  0  0  0  0
    7.3312    0.1143    0.0000 H   0  0  0  0  0  0  0  0  0  0  0  0
    3.6986   -2.0591    0.0000 C   0  0  0  0  0  0  0  0  0  0  0  0
    4.2458   -3.5627    0.0000 H   0  0  0  0  0  0  0  0  0  0  0  0
    2.1230   -1.7814    0.0000 C   0  0  0  0  0  0  0  0  0  0  0  0
    1.8451   -3.3571    0.0000 H   0  0  0  0  0  0  0  0  0  0  0  0
   -1.5999    0.0000    0.0000 C   0  0  0  0  0  0  0  0  0  0  0  0
   -2.3999    1.3857    0.0000 C   0  0  0  0  0  0  0  0  0  0  0  0
   -1.5999    2.7713    0.0000 H   0  0  0  0  0  0  0  0  0  0  0  0
   -4.0000    1.3857    0.0000 C   0  0  0  0  0  0  0  0  0  0  0  0
   -4.8000    2.7713    0.0000 H   0  0  0  0  0  0  0  0  0  0  0  0
   -4.8000    0.0000    0.0000 C   0  0  0  0  0  0  0  0  0  0  0  0
   -6.4000    0.0000    0.0000 O   0  0  0  0  0  0  0  0  0  0  0  0
   -7.2000    1.3857    0.0000 H   0  0  0  0  0  0  0  0  0  0  0  0
   -4.0000   -1.3856    0.0000 C   0  0  0  0  0  0  0  0  0  0  0  0
   -4.8000   -2.7713    0.0000 H   0  0  0  0  0  0  0  0  0  0  0  0
   -2.3999   -1.3856    0.0000 C   0  0  0  0  0  0  0  0  0  0  0  0
   -1.5999   -2.7713    0.0000 H   0  0  0  0  0  0  0  0  0  0  0  0
   -0.2777    1.5757    0.0000 C   0  0  0  0  0  0  0  0  0  0  0  0
   -0.5556    3.1514    0.0000 H   0  0  0  0  0  0  0  0  0  0  0  0
    0.9478    2.6042    0.0000 H   0  0  0  0  0  0  0  0  0  0  0  0
    1.2256    1.0284    0.0000 H   0  0  0  0  0  0  0  0  0  0  0  0
  1  2  1  0  0  0  0
  1  3  1  0  0  0  0
  1  4  1  0  0  0  0
  1  5  1  0  0  0  0
  5  6  1  0  0  0  0
  6  7  1  0  0  0  0
  7  8  1  0  0  0  0
  7  9  2  0  0  0  0
  9 10  1  0  0  0  0
  9 11  1  0  0  0  0
 11 12  1  0  0  0  0
 12 13  1  0  0  0  0
 11 14  2  0  0  0  0
 14 15  1  0  0  0  0
 14 16  1  0  0  0  0
 16  6  2  0  0  0  0
 16 17  1  0  0  0  0
  5 18  1  0  0  0  0
 18 19  1  0  0  0  0
 19 20  1  0  0  0  0
 19 21  2  0  0  0  0
 21 22  1  0  0  0  0
 21 23  1  0  0  0  0
 23 24  1  0  0  0  0
 24 25  1  0  0  0  0
 23 26  2  0  0  0  0
 26 27  1  0  0  0  0
 26 28  1  0  0  0  0
 28 18  2  0  0  0  0
 28 29  1  0  0  0  0
  5 30  1  0  0  0  0
 30 31  1  0  0  0  0
 30 32  1  0  0  0  0
 30 33  1  0  0  0  0
M  END
> <ChemID>
100067

> <source_casrn>
80-05-7

> <CAS>
80-05-7

> <SMILES>
CC(C)(c1ccc(O)cc1)c1ccc(O)cc1

> <NAME>
DIPHENYLOLPROPANE

> <preferred_name>
Bisphenol A

> <iupac>
4,4'-propane-2,2-diyldiphenol

> <MPID>
97998

> <dsstox_substance_id>
DTXSID7020182

> <Canonical_QSARr>
CC(C)(c1ccc(O)cc1)c1ccc(O)cc1

> <InChI_Code_QSARr>
InChI=1S/C15H16O2/c1-15(2,11-3-7-13(16)8-4-11)12-5-9-14(17)10-6-12/h3-10,16-17H,1-2H3

> <InChI Key_QSARr>
IISBACLAFKSPIT-UHFFFAOYSA-N

> <Salt_Solvent>
?

> <LogBCF>
1.64

$$$$
100069
  -INDIGO-08031719362D

 36 36  0  0  0  0  0  0  0  0999 V2000
   -0.0001   -1.6000    0.0000 C   0  0  0  0  0  0  0  0  0  0  0  0
    1.3857   -2.4000    0.0000 H   0  0  0  0  0  0  0  0  0  0  0  0
    1.5036   -1.0528    0.0000 H   0  0  0  0  0  0  0  0  0  0  0  0
   -1.5035   -1.0528    0.0000 H   0  0  0  0  0  0  0  0  0  0  0  0
   -0.0001   -0.0001    0.0000 C   0  0  0  0  0  0  0  0  0  0  0  0
   -1.6000   -0.0001    0.0000 C   0  0  0  0  0  0  0  0  0  0  0  0
   -2.4000    1.3856    0.0000 C   0  0  0  0  0  0  0  0  0  0  0  0
   -1.6000    2.7713    0.0000 N   0  0  0  0  0  0  0  0  0  0  0  0
   -2.4000    4.1569    0.0000 O   0  0  0  0  0  0  0  0  0  0  0  0
   -0.0001    2.7713    0.0000 O   0  0  0  0  0  0  0  0  0  0  0  0
   -3.9999    1.3856    0.0000 C   0  0  0  0  0  0  0  0  0  0  0  0
   -4.8001    2.7713    0.0000 C   0  0  0  0  0  0  0  0  0  0  0  0
   -5.6000    4.1569    0.0000 H   0  0  0  0  0  0  0  0  0  0  0  0
   -6.4000    2.7713    0.0000 H   0  0  0  0  0  0  0  0  0  0  0  0
   -3.9999    4.1569    0.0000 H   0  0  0  0  0  0  0  0  0  0  0  0
   -4.8001   -0.0001    0.0000 C   0  0  0  0  0  0  0  0  0  0  0  0
   -6.4000   -0.0001    0.0000 N   0  0  0  0  0  0  0  0  0  0  0  0
   -7.2000    1.3856    0.0000 O   0  0  0  0  0  0  0  0  0  0  0  0
   -7.2000   -1.3856    0.0000 O   0  0  0  0  0  0  0  0  0  0  0  0
   -3.9999   -1.3856    0.0000 C   0  0  0  0  0  0  0  0  0  0  0  0
   -4.8001   -2.7712    0.0000 C   0  0  0  0  0  0  0  0  0  0  0  0
   -5.6000   -4.1569    0.0000 H   0  0  0  0  0  0  0  0  0  0  0  0
   -6.4000   -2.7713    0.0000 H   0  0  0  0  0  0  0  0  0  0  0  0
   -3.9999   -4.1569    0.0000 H   0  0  0  0  0  0  0  0  0  0  0  0
   -2.4000   -1.3856    0.0000 C   0  0  0  0  0  0  0  0  0  0  0  0
   -1.6000   -2.7713    0.0000 N   0  0  0  0  0  0  0  0  0  0  0  0
   -2.4000   -4.1569    0.0000 O   0  0  0  0  0  0  0  0  0  0  0  0
   -0.0001   -2.7713    0.0000 O   0  0  0  0  0  0  0  0  0  0  0  0
    1.6000   -0.0001    0.0000 C   0  0  0  0  0  0  0  0  0  0  0  0
    3.2000   -0.0001    0.0000 H   0  0  0  0  0  0  0  0  0  0  0  0
    2.4000   -1.3856    0.0000 H   0  0  0  0  0  0  0  0  0  0  0  0
    2.4000    1.3856    0.0000 H   0  0  0  0  0  0  0  0  0  0  0  0
   -0.0001    1.6000    0.0000 C   0  0  0  0  0  0  0  0  0  0  0  0
    1.3857    2.4000    0.0000 H   0  0  0  0  0  0  0  0  0  0  0  0
    1.5036    1.0528    0.0000 H   0  0  0  0  0  0  0  0  0  0  0  0
   -1.5035    1.0528    0.0000 H   0  0  0  0  0  0  0  0  0  0  0  0
  1  2  1  0  0  0  0
  1  3  1  0  0  0  0
  1  4  1  0  0  0  0
  1  5  1  0  0  0  0
  5  6  1  0  0  0  0
  6  7  1  0  0  0  0
  7  8  1  0  0  0  0
  8  9  2  0  0  0  0
  8 10  1  0  0  0  0
  7 11  2  0  0  0  0
 11 12  1  0  0  0  0
 12 13  1  0  0  0  0
 12 14  1  0  0  0  0
 12 15  1  0  0  0  0
 11 16  1  0  0  0  0
 16 17  1  0  0  0  0
 17 18  2  0  0  0  0
 17 19  1  0  0  0  0
 16 20  2  0  0  0  0
 20 21  1  0  0  0  0
 21 22  1  0  0  0  0
 21 23  1  0  0  0  0
 21 24  1  0  0  0  0
 20 25  1  0  0  0  0
 25  6  2  0  0  0  0
 25 26  1  0  0  0  0
 26 27  2  0  0  0  0
 26 28  1  0  0  0  0
  5 29  1  0  0  0  0
 29 30  1  0  0  0  0
 29 31  1  0  0  0  0
 29 32  1  0  0  0  0
  5 33  1  0  0  0  0
 33 34  1  0  0  0  0
 33 35  1  0  0  0  0
 33 36  1  0  0  0  0
M  CHG  6   8   1  10  -1  17   1  19  -1  26   1  28  -1
M  END
> <ChemID>
100069

> <source_casrn>
81-15-2

> <CAS>
81-15-2

> <SMILES>
N(=O)(=O)c(c(c(N(=O)(=O))c(c1N(=O)(=O))C(C)(C)C)C)c1C

> <NAME>
5-tert-Butyl-2,4,6-trinitroxylene

> <preferred_name>
2,4,6-Trinitro-1,3-dimethyl-5-tert-butylbenzene

> <iupac>
1-tert-butyl-3,5-dimethyl-2,4,6-trinitrobenzene

> <MPID>
98000

> <dsstox_substance_id>
DTXSID1021405

> <Canonical_QSARr>
CC(C)(C)c1c(c(C)c(c(C)c1[N+]([O-])=O)[N+]([O-])=O)[N+]([O-])=O

> <InChI_Code_QSARr>
InChI=1S/C12H15N3O6/c1-6-9(13(16)17)7(2)11(15(20)21)8(12(3,4)5)10(6)14(18)19/h1-5H3

> <InChI Key_QSARr>
XMWRWTSZNLOZFN-UHFFFAOYSA-N

> <Salt_Solvent>
?

> <LogBCF>
3.61

$$$$
100070
  -INDIGO-08031719362D

 24 25  0  0  0  0  0  0  0  0999 V2000
    0.0000    0.0000    0.0000 C   0  0  0  0  0  0  0  0  0  0  0  0
    1.6001    0.0000    0.0000 C   0  0  0  0  0  0  0  0  0  0  0  0
    2.4000   -1.3856    0.0000 C   0  0  0  0  0  0  0  0  0  0  0  0
    4.0000   -1.3856    0.0000 C   0  0  0  0  0  0  0  0  0  0  0  0
    4.8001   -2.7713    0.0000 H   0  0  0  0  0  0  0  0  0  0  0  0
    4.8001    0.0000    0.0000 C   0  0  0  0  0  0  0  0  0  0  0  0
    6.4000    0.0000    0.0000 H   0  0  0  0  0  0  0  0  0  0  0  0
    4.0000    1.3856    0.0000 C   0  0  0  0  0  0  0  0  0  0  0  0
    4.8001    2.7713    0.0000 H   0  0  0  0  0  0  0  0  0  0  0  0
    2.4000    1.3856    0.0000 C   0  0  0  0  0  0  0  0  0  0  0  0
    1.6001    2.7713    0.0000 H   0  0  0  0  0  0  0  0  0  0  0  0
    1.6001   -2.7713    0.0000 C   0  0  0  0  0  0  0  0  0  0  0  0
    2.4000   -4.1569    0.0000 H   0  0  0  0  0  0  0  0  0  0  0  0
    0.0000   -2.7713    0.0000 C   0  0  0  0  0  0  0  0  0  0  0  0
   -0.8000   -4.1569    0.0000 H   0  0  0  0  0  0  0  0  0  0  0  0
   -0.8000   -1.3856    0.0000 C   0  0  0  0  0  0  0  0  0  0  0  0
   -2.4000   -1.3856    0.0000 N   0  0  0  0  0  0  0  0  0  0  0  0
   -3.2000   -2.7713    0.0000 H   0  0  0  0  0  0  0  0  0  0  0  0
   -3.2000    0.0000    0.0000 H   0  0  0  0  0  0  0  0  0  0  0  0
   -0.8000    1.3856    0.0000 S   0  0  0  0  0  0  0  0  0  0  0  0
   -2.1856    0.5857    0.0000 O   0  0  0  0  0  0  0  0  0  0  0  0
   -1.5999    2.7713    0.0000 O   0  0  0  0  0  0  0  0  0  0  0  0
   -3.2000    2.7713    0.0000 H   0  0  0  0  0  0  0  0  0  0  0  0
    0.5857    2.1856    0.0000 O   0  0  0  0  0  0  0  0  0  0  0  0
  1  2  1  0  0  0  0
  2  3  1  0  0  0  0
  3  4  2  0  0  0  0
  4  5  1  0  0  0  0
  4  6  1  0  0  0  0
  6  7  1  0  0  0  0
  6  8  2  0  0  0  0
  8  9  1  0  0  0  0
  8 10  1  0  0  0  0
 10  2  2  0  0  0  0
 10 11  1  0  0  0  0
  3 12  1  0  0  0  0
 12 13  1  0  0  0  0
 12 14  2  0  0  0  0
 14 15  1  0  0  0  0
 14 16  1  0  0  0  0
 16  1  2  0  0  0  0
 16 17  1  0  0  0  0
 17 18  1  0  0  0  0
 17 19  1  0  0  0  0
  1 20  1  0  0  0  0
 20 21  2  0  0  0  0
 20 22  1  0  0  0  0
 22 23  1  0  0  0  0
 20 24  2  0  0  0  0
M  END
> <ChemID>
100070

> <source_casrn>
81-16-3

> <CAS>
81-16-3

> <SMILES>
Nc1ccc2ccccc2c1S(O)(=O)=O

> <NAME>
2-AMINO-1-NAPHTHALENESULFONIC ACID

> <preferred_name>
2-Amino-1-naphthalenesulfonic acid

> <iupac>
2-aminonaphthalene-1-sulfonic acid

> <MPID>
98001

> <dsstox_substance_id>
DTXSID7020922

> <Canonical_QSARr>
Nc1ccc2ccccc2c1S(O)(=O)=O

> <InChI_Code_QSARr>
InChI=1S/C10H9NO3S/c11-9-6-5-7-3-1-2-4-8(7)10(9)15(12,13)14/h1-6H,11H2,(H,12,13,14)

> <InChI Key_QSARr>
GWIAAIUASRVOIA-UHFFFAOYSA-N

> <Salt_Solvent>
?

> <LogBCF>
0.78

$$$$
100072
  -INDIGO-08031719362D

 28 31  0  0  0  0  0  0  0  0999 V2000
   -2.4001    1.3856    0.0000 C   0  0  0  0  0  0  0  0  0  0  0  0
   -3.2001    2.7713    0.0000 C   0  0  0  0  0  0  0  0  0  0  0  0
   -2.4001    4.1569    0.0000 H   0  0  0  0  0  0  0  0  0  0  0  0
   -4.8000    2.7712    0.0000 C   0  0  0  0  0  0  0  0  0  0  0  0
   -5.6000    4.1569    0.0000 H   0  0  0  0  0  0  0  0  0  0  0  0
   -5.6000    1.3856    0.0000 C   0  0  0  0  0  0  0  0  0  0  0  0
   -7.2000    1.3856    0.0000 H   0  0  0  0  0  0  0  0  0  0  0  0
   -4.8000    0.0001    0.0000 C   0  0  0  0  0  0  0  0  0  0  0  0
   -5.6000   -1.3856    0.0000 H   0  0  0  0  0  0  0  0  0  0  0  0
   -3.2001    0.0001    0.0000 C   0  0  0  0  0  0  0  0  0  0  0  0
   -2.4001   -1.3856    0.0000 C   0  0  0  0  0  0  0  0  0  0  0  0
   -3.2001   -2.7712    0.0000 O   0  0  0  0  0  0  0  0  0  0  0  0
   -0.7999   -1.3856    0.0000 C   0  0  0  0  0  0  0  0  0  0  0  0
    0.0001    0.0001    0.0000 C   0  0  0  0  0  0  0  0  0  0  0  0
    1.6000    0.0001    0.0000 C   0  0  0  0  0  0  0  0  0  0  0  0
    2.4000    1.3856    0.0000 C   0  0  0  0  0  0  0  0  0  0  0  0
    4.0000    1.3856    0.0000 H   0  0  0  0  0  0  0  0  0  0  0  0
    1.6000    2.7712    0.0000 C   0  0  0  0  0  0  0  0  0  0  0  0
    2.4000    4.1569    0.0000 H   0  0  0  0  0  0  0  0  0  0  0  0
    0.0001    2.7713    0.0000 C   0  0  0  0  0  0  0  0  0  0  0  0
   -0.7999    4.1569    0.0000 H   0  0  0  0  0  0  0  0  0  0  0  0
   -0.7999    1.3856    0.0000 C   0  0  0  0  0  0  0  0  0  0  0  0
    2.4000   -1.3856    0.0000 C   0  0  0  0  0  0  0  0  0  0  0  0
    4.0000   -1.3856    0.0000 H   0  0  0  0  0  0  0  0  0  0  0  0
    1.6000   -2.7712    0.0000 C   0  0  0  0  0  0  0  0  0  0  0  0
    2.4000   -4.1569    0.0000 H   0  0  0  0  0  0  0  0  0  0  0  0
    0.0001   -2.7712    0.0000 C   0  0  0  0  0  0  0  0  0  0  0  0
   -0.7999   -4.1569    0.0000 H   0  0  0  0  0  0  0  0  0  0  0  0
  1  2  1  0  0  0  0
  2  3  1  0  0  0  0
  2  4  2  0  0  0  0
  4  5  1  0  0  0  0
  4  6  1  0  0  0  0
  6  7  1  0  0  0  0
  6  8  2  0  0  0  0
  8  9  1  0  0  0  0
  8 10  1  0  0  0  0
 10  1  2  0  0  0  0
 10 11  1  0  0  0  0
 11 12  2  0  0  0  0
 11 13  1  0  0  0  0
 13 14  1  0  0  0  0
 14 15  2  0  0  0  0
 15 16  1  0  0  0  0
 16 17  1  0  0  0  0
 16 18  2  0  0  0  0
 18 19  1  0  0  0  0
 18 20  1  0  0  0  0
 20 21  1  0  0  0  0
 20 22  2  0  0  0  0
 22  1  1  0  0  0  0
 22 14  1  0  0  0  0
 15 23  1  0  0  0  0
 23 24  1  0  0  0  0
 23 25  2  0  0  0  0
 25 26  1  0  0  0  0
 25 27  1  0  0  0  0
 27 13  2  0  0  0  0
 27 28  1  0  0  0  0
M  END
> <ChemID>
100072

> <source_casrn>
82-05-3

> <CAS>
82-05-3

> <SMILES>
O=C1c2cccc3cccc(c32)-c2ccccc21

> <NAME>
BENZANTHRONE

> <preferred_name>
Benz[de]anthracen-7-one

> <iupac>
7H-benzo[de]anthracen-7-one

> <MPID>
98003

> <dsstox_substance_id>
DTXSID8052566

> <Canonical_QSARr>
O=C1c2cccc3cccc(c32)-c2ccccc21

> <InChI_Code_QSARr>
InChI=1S/C17H10O/c18-17-14-8-2-1-7-12(14)13-9-3-5-11-6-4-10-15(17)16(11)13/h1-10H

> <InChI Key_QSARr>
HUKPVYBUJRAUAG-UHFFFAOYSA-N

> <Salt_Solvent>
?

> <LogBCF>
2.09

$$$$
100074
  -INDIGO-08031719362D

 26 28  0  0  0  0  0  0  0  0999 V2000
    0.0001   -0.0000    0.0000 C   0  0  0  0  0  0  0  0  0  0  0  0
   -1.3856    0.8000    0.0000 C   0  0  0  0  0  0  0  0  0  0  0  0
   -1.3856    2.4000    0.0000 N   0  0  0  0  0  0  0  0  0  0  0  0
   -2.7713    3.2000    0.0000 H   0  0  0  0  0  0  0  0  0  0  0  0
    0.0001    3.2000    0.0000 H   0  0  0  0  0  0  0  0  0  0  0  0
   -2.7713   -0.0000    0.0000 C   0  0  0  0  0  0  0  0  0  0  0  0
   -4.1569    0.8000    0.0000 H   0  0  0  0  0  0  0  0  0  0  0  0
   -2.7713   -1.6000    0.0000 C   0  0  0  0  0  0  0  0  0  0  0  0
   -4.1569   -2.4000    0.0000 H   0  0  0  0  0  0  0  0  0  0  0  0
   -1.3856   -2.4000    0.0000 C   0  0  0  0  0  0  0  0  0  0  0  0
   -1.3856   -4.0000    0.0000 H   0  0  0  0  0  0  0  0  0  0  0  0
    0.0001   -1.6000    0.0000 C   0  0  0  0  0  0  0  0  0  0  0  0
    1.3857   -2.4000    0.0000 C   0  0  0  0  0  0  0  0  0  0  0  0
    1.3857   -4.0000    0.0000 O   0  0  0  0  0  0  0  0  0  0  0  0
    2.7712   -1.6000    0.0000 C   0  0  0  0  0  0  0  0  0  0  0  0
    2.7712   -0.0000    0.0000 C   0  0  0  0  0  0  0  0  0  0  0  0
    4.1569    0.8000    0.0000 C   0  0  0  0  0  0  0  0  0  0  0  0
    4.1569    2.4000    0.0000 H   0  0  0  0  0  0  0  0  0  0  0  0
    5.5425   -0.0000    0.0000 C   0  0  0  0  0  0  0  0  0  0  0  0
    6.9282    0.8000    0.0000 H   0  0  0  0  0  0  0  0  0  0  0  0
    5.5425   -1.6000    0.0000 C   0  0  0  0  0  0  0  0  0  0  0  0
    6.9282   -2.4000    0.0000 H   0  0  0  0  0  0  0  0  0  0  0  0
    4.1569   -2.4000    0.0000 C   0  0  0  0  0  0  0  0  0  0  0  0
    4.1569   -4.0000    0.0000 H   0  0  0  0  0  0  0  0  0  0  0  0
    1.3857    0.8000    0.0000 C   0  0  0  0  0  0  0  0  0  0  0  0
    1.3856    2.4000    0.0000 O   0  0  0  0  0  0  0  0  0  0  0  0
  1  2  1  0  0  0  0
  2  3  1  0  0  0  0
  3  4  1  0  0  0  0
  3  5  1  0  0  0  0
  2  6  2  0  0  0  0
  6  7  1  0  0  0  0
  6  8  1  0  0  0  0
  8  9  1  0  0  0  0
  8 10  2  0  0  0  0
 10 11  1  0  0  0  0
 10 12  1  0  0  0  0
 12  1  2  0  0  0  0
 12 13  1  0  0  0  0
 13 14  2  0  0  0  0
 13 15  1  0  0  0  0
 15 16  1  0  0  0  0
 16 17  2  0  0  0  0
 17 18  1  0  0  0  0
 17 19  1  0  0  0  0
 19 20  1  0  0  0  0
 19 21  2  0  0  0  0
 21 22  1  0  0  0  0
 21 23  1  0  0  0  0
 23 15  2  0  0  0  0
 23 24  1  0  0  0  0
 16 25  1  0  0  0  0
 25  1  1  0  0  0  0
 25 26  2  0  0  0  0
M  END
> <ChemID>
100074

> <source_casrn>
82-45-1

> <CAS>
82-45-1

> <SMILES>
Nc1cccc2c1C(=O)c1ccccc1C2=O

> <NAME>
1-AMINOANTHRAQUINONE

> <preferred_name>
1-Aminoanthraquinone

> <iupac>
1-amino-9,10-anthraquinone

> <MPID>
98005

> <dsstox_substance_id>
DTXSID2052572

> <Canonical_QSARr>
Nc1cccc2c1C(=O)c1ccccc1C2=O

> <InChI_Code_QSARr>
InChI=1S/C14H9NO2/c15-11-7-3-6-10-12(11)14(17)9-5-2-1-4-8(9)13(10)16/h1-7H,15H2

> <InChI Key_QSARr>
KHUFHLFHOQVFGB-UHFFFAOYSA-N

> <Salt_Solvent>
?

> <LogBCF>
1.98

$$$$
100075
  -INDIGO-08031719362D

 14 14  0  0  0  0  0  0  0  0999 V2000
    0.0000    2.7713    0.0000 Cl  0  0  0  0  0  0  0  0  0  0  0  0
   -0.8000    1.3856    0.0000 C   0  0  0  0  0  0  0  0  0  0  0  0
    0.0000   -0.0000    0.0000 C   0  0  0  0  0  0  0  0  0  0  0  0
    1.6000   -0.0000    0.0000 N   0  0  0  0  0  0  0  0  0  0  0  0
    2.4000    1.3856    0.0000 O   0  0  0  0  0  0  0  0  0  0  0  0
    2.4000   -1.3856    0.0000 O   0  0  0  0  0  0  0  0  0  0  0  0
   -0.8000   -1.3856    0.0000 C   0  0  0  0  0  0  0  0  0  0  0  0
    0.0000   -2.7713    0.0000 Cl  0  0  0  0  0  0  0  0  0  0  0  0
   -2.4000   -1.3856    0.0000 C   0  0  0  0  0  0  0  0  0  0  0  0
   -3.2000   -2.7713    0.0000 Cl  0  0  0  0  0  0  0  0  0  0  0  0
   -3.2000   -0.0000    0.0000 C   0  0  0  0  0  0  0  0  0  0  0  0
   -4.8000   -0.0000    0.0000 Cl  0  0  0  0  0  0  0  0  0  0  0  0
   -2.4000    1.3856    0.0000 C   0  0  0  0  0  0  0  0  0  0  0  0
   -3.2000    2.7713    0.0000 Cl  0  0  0  0  0  0  0  0  0  0  0  0
  1  2  1  0  0  0  0
  2  3  1  0  0  0  0
  3  4  1  0  0  0  0
  4  5  2  0  0  0  0
  4  6  1  0  0  0  0
  3  7  2  0  0  0  0
  7  8  1  0  0  0  0
  7  9  1  0  0  0  0
  9 10  1  0  0  0  0
  9 11  2  0  0  0  0
 11 12  1  0  0  0  0
 11 13  1  0  0  0  0
 13  2  2  0  0  0  0
 13 14  1  0  0  0  0
M  CHG  2   4   1   6  -1
M  END
> <ChemID>
100075

> <source_casrn>
82-68-8

> <CAS>
82-68-8

> <SMILES>
[O-][N+](=O)c1c(Cl)c(Cl)c(Cl)c(Cl)c1Cl

> <NAME>
PENTACHLORONITROBENZENE

> <preferred_name>
Pentachloronitrobenzene

> <iupac>
1,2,3,4,5-pentachloro-6-nitrobenzene

> <MPID>
98006

> <dsstox_substance_id>
DTXSID2021105

> <Canonical_QSARr>
[O-][N+](=O)c1c(Cl)c(Cl)c(Cl)c(Cl)c1Cl

> <InChI_Code_QSARr>
InChI=1S/C6Cl5NO2/c7-1-2(8)4(10)6(12(13)14)5(11)3(1)9

> <InChI Key_QSARr>
LKPLKUMXSAEKID-UHFFFAOYSA-N

> <Salt_Solvent>
?

> <LogBCF>
2.74

$$$$
100076
  -INDIGO-08031719362D

 22 24  0  0  0  0  0  0  0  0999 V2000
    2.4000    1.3856    0.0000 C   0  0  0  0  0  0  0  0  0  0  0  0
    3.2001    2.7713    0.0000 H   0  0  0  0  0  0  0  0  0  0  0  0
    3.2001    0.0000    0.0000 C   0  0  0  0  0  0  0  0  0  0  0  0
    4.8000    0.0000    0.0000 H   0  0  0  0  0  0  0  0  0  0  0  0
    2.4000   -1.3857    0.0000 C   0  0  0  0  0  0  0  0  0  0  0  0
    3.2001   -2.7712    0.0000 H   0  0  0  0  0  0  0  0  0  0  0  0
    0.8000   -1.3857    0.0000 C   0  0  0  0  0  0  0  0  0  0  0  0
    0.0000   -2.7712    0.0000 C   0  0  0  0  0  0  0  0  0  0  0  0
    0.8000   -4.1569    0.0000 H   0  0  0  0  0  0  0  0  0  0  0  0
   -1.6000   -2.7712    0.0000 C   0  0  0  0  0  0  0  0  0  0  0  0
   -2.4001   -4.1569    0.0000 H   0  0  0  0  0  0  0  0  0  0  0  0
   -2.4001   -1.3857    0.0000 C   0  0  0  0  0  0  0  0  0  0  0  0
   -4.0000   -1.3857    0.0000 H   0  0  0  0  0  0  0  0  0  0  0  0
   -1.6000    0.0000    0.0000 C   0  0  0  0  0  0  0  0  0  0  0  0
    0.0000    0.0000    0.0000 C   0  0  0  0  0  0  0  0  0  0  0  0
    0.8000    1.3856    0.0000 C   0  0  0  0  0  0  0  0  0  0  0  0
   -0.4517    2.3823    0.0000 C   0  0  0  0  0  0  0  0  0  0  0  0
   -1.4181    3.6575    0.0000 H   0  0  0  0  0  0  0  0  0  0  0  0
    0.6932    3.5001    0.0000 H   0  0  0  0  0  0  0  0  0  0  0  0
   -1.8373    1.5823    0.0000 C   0  0  0  0  0  0  0  0  0  0  0  0
   -3.3777    1.1497    0.0000 H   0  0  0  0  0  0  0  0  0  0  0  0
   -2.4585    3.0569    0.0000 H   0  0  0  0  0  0  0  0  0  0  0  0
  1  2  1  0  0  0  0
  1  3  1  0  0  0  0
  3  4  1  0  0  0  0
  3  5  2  0  0  0  0
  5  6  1  0  0  0  0
  5  7  1  0  0  0  0
  7  8  2  0  0  0  0
  8  9  1  0  0  0  0
  8 10  1  0  0  0  0
 10 11  1  0  0  0  0
 10 12  2  0  0  0  0
 12 13  1  0  0  0  0
 12 14  1  0  0  0  0
 14 15  2  0  0  0  0
 15  7  1  0  0  0  0
 15 16  1  0  0  0  0
 16  1  2  0  0  0  0
 16 17  1  0  0  0  0
 17 18  1  0  0  0  0
 17 19  1  0  0  0  0
 17 20  1  0  0  0  0
 20 14  1  0  0  0  0
 20 21  1  0  0  0  0
 20 22  1  0  0  0  0
M  END
> <ChemID>
100076

> <source_casrn>
83-32-9

> <CAS>
83-32-9

> <SMILES>
C1Cc2cccc3cccc1c23

> <NAME>
ACENAPHTHENE

> <preferred_name>
Acenaphthene

> <iupac>
1,2-dihydroacenaphthylene

> <MPID>
98007

> <dsstox_substance_id>
DTXSID3021774

> <Canonical_QSARr>
C1Cc2cccc3cccc1c23

> <InChI_Code_QSARr>
InChI=1S/C12H10/c1-3-9-4-2-6-11-8-7-10(5-1)12(9)11/h1-6H,7-8H2

> <InChI Key_QSARr>
CWRYPZZKDGJXCA-UHFFFAOYSA-N

> <Salt_Solvent>
?

> <LogBCF>
2.88

$$$$
100078
  -INDIGO-08031719362D

 51 55  0  0  0  0  0  0  0  0999 V2000
   -3.2000    0.0000    0.0000 C   0  0  0  0  0  0  0  0  0  0  0  0
   -4.8000    0.0000    0.0000 C   0  0  0  0  0  0  0  0  0  0  0  0
   -5.6002    1.3856    0.0000 C   0  0  0  0  0  0  0  0  0  0  0  0
   -7.1651    1.0530    0.0000 O   0  0  0  0  0  0  0  0  0  0  0  0
   -7.3323   -0.5382    0.0000 C   0  0  0  0  0  0  0  0  0  0  0  0
   -7.8266   -2.0599    0.0000 H   0  0  0  0  0  0  0  0  0  0  0  0
   -5.8707   -1.1890    0.0000 C   0  0  0  0  0  0  0  0  0  0  0  0
   -4.5763   -2.1295    0.0000 H   0  0  0  0  0  0  0  0  0  0  0  0
   -6.6706   -2.5747    0.0000 H   0  0  0  0  0  0  0  0  0  0  0  0
   -8.8973   -0.2056    0.0000 C   0  0  0  0  0  0  0  0  0  0  0  0
   -9.3919    1.3161    0.0000 C   0  0  0  0  0  0  0  0  0  0  0  0
  -10.9568    1.6488    0.0000 H   0  0  0  0  0  0  0  0  0  0  0  0
   -8.3211    2.5052    0.0000 H   0  0  0  0  0  0  0  0  0  0  0  0
   -9.9680   -1.3946    0.0000 C   0  0  0  0  0  0  0  0  0  0  0  0
  -11.0384   -2.5836    0.0000 H   0  0  0  0  0  0  0  0  0  0  0  0
  -11.5330   -1.0619    0.0000 H   0  0  0  0  0  0  0  0  0  0  0  0
   -9.4735   -2.9164    0.0000 H   0  0  0  0  0  0  0  0  0  0  0  0
   -4.8000    2.7713    0.0000 C   0  0  0  0  0  0  0  0  0  0  0  0
   -5.6002    4.1569    0.0000 H   0  0  0  0  0  0  0  0  0  0  0  0
   -3.2000    2.7713    0.0000 C   0  0  0  0  0  0  0  0  0  0  0  0
   -2.4001    4.1569    0.0000 H   0  0  0  0  0  0  0  0  0  0  0  0
   -2.4001    1.3856    0.0000 C   0  0  0  0  0  0  0  0  0  0  0  0
   -0.8001    1.3856    0.0000 C   0  0  0  0  0  0  0  0  0  0  0  0
    0.0001    2.7713    0.0000 O   0  0  0  0  0  0  0  0  0  0  0  0
    0.0001    0.0000    0.0000 C   0  0  0  0  0  0  0  0  0  0  0  0
    0.7999    1.3856    0.0000 H   0  0  0  0  0  0  0  0  0  0  0  0
   -0.8001   -1.3857    0.0000 C   0  0  0  0  0  0  0  0  0  0  0  0
   -1.6000   -2.7713    0.0000 H   0  0  0  0  0  0  0  0  0  0  0  0
    0.0001   -2.7713    0.0000 C   0  0  0  0  0  0  0  0  0  0  0  0
    0.2777   -4.3470    0.0000 H   0  0  0  0  0  0  0  0  0  0  0  0
   -1.2258   -3.7998    0.0000 H   0  0  0  0  0  0  0  0  0  0  0  0
    1.6001   -2.7713    0.0000 O   0  0  0  0  0  0  0  0  0  0  0  0
    2.3999   -1.3857    0.0000 C   0  0  0  0  0  0  0  0  0  0  0  0
    1.6001    0.0000    0.0000 C   0  0  0  0  0  0  0  0  0  0  0  0
    2.3999    1.3856    0.0000 C   0  0  0  0  0  0  0  0  0  0  0  0
    1.6001    2.7713    0.0000 H   0  0  0  0  0  0  0  0  0  0  0  0
    4.0000    1.3856    0.0000 C   0  0  0  0  0  0  0  0  0  0  0  0
    4.8001    2.7713    0.0000 O   0  0  0  0  0  0  0  0  0  0  0  0
    6.4001    2.7713    0.0000 C   0  0  0  0  0  0  0  0  0  0  0  0
    7.2000    4.1569    0.0000 H   0  0  0  0  0  0  0  0  0  0  0  0
    8.0001    2.7713    0.0000 H   0  0  0  0  0  0  0  0  0  0  0  0
    5.6000    4.1569    0.0000 H   0  0  0  0  0  0  0  0  0  0  0  0
    4.8001    0.0000    0.0000 C   0  0  0  0  0  0  0  0  0  0  0  0
    6.4001    0.0000    0.0000 O   0  0  0  0  0  0  0  0  0  0  0  0
    7.2000   -1.3857    0.0000 C   0  0  0  0  0  0  0  0  0  0  0  0
    8.8000   -1.3857    0.0000 H   0  0  0  0  0  0  0  0  0  0  0  0
    8.0001   -2.7713    0.0000 H   0  0  0  0  0  0  0  0  0  0  0  0
    8.0001    0.0000    0.0000 H   0  0  0  0  0  0  0  0  0  0  0  0
    4.0000   -1.3857    0.0000 C   0  0  0  0  0  0  0  0  0  0  0  0
    4.8001   -2.7713    0.0000 H   0  0  0  0  0  0  0  0  0  0  0  0
   -2.4001   -1.3857    0.0000 O   0  0  0  0  0  0  0  0  0  0  0  0
  1  2  1  0  0  0  0
  2  3  2  0  0  0  0
  3  4  1  0  0  0  0
  4  5  1  0  0  0  0
  5  6  1  0  0  0  0
  5  7  1  0  0  0  0
  7  2  1  0  0  0  0
  7  8  1  0  0  0  0
  7  9  1  0  0  0  0
  5 10  1  0  0  0  0
 10 11  2  0  0  0  0
 11 12  1  0  0  0  0
 11 13  1  0  0  0  0
 10 14  1  0  0  0  0
 14 15  1  0  0  0  0
 14 16  1  0  0  0  0
 14 17  1  0  0  0  0
  3 18  1  0  0  0  0
 18 19  1  0  0  0  0
 18 20  2  0  0  0  0
 20 21  1  0  0  0  0
 20 22  1  0  0  0  0
 22  1  2  0  0  0  0
 22 23  1  0  0  0  0
 23 24  2  0  0  0  0
 23 25  1  0  0  0  0
 25 26  1  0  0  0  0
 25 27  1  0  0  0  0
 27 28  1  0  0  0  0
 27 29  1  0  0  0  0
 29 30  1  0  0  0  0
 29 31  1  0  0  0  0
 29 32  1  0  0  0  0
 32 33  1  0  0  0  0
 33 34  1  0  0  0  0
 34 25  1  0  0  0  0
 34 35  2  0  0  0  0
 35 36  1  0  0  0  0
 35 37  1  0  0  0  0
 37 38  1  0  0  0  0
 38 39  1  0  0  0  0
 39 40  1  0  0  0  0
 39 41  1  0  0  0  0
 39 42  1  0  0  0  0
 37 43  2  0  0  0  0
 43 44  1  0  0  0  0
 44 45  1  0  0  0  0
 45 46  1  0  0  0  0
 45 47  1  0  0  0  0
 45 48  1  0  0  0  0
 43 49  1  0  0  0  0
 49 33  2  0  0  0  0
 49 50  1  0  0  0  0
 27 51  1  0  0  0  0
 51  1  1  0  0  0  0
M  END
> <ChemID>
100078

> <source_casrn>
83-79-4

> <CAS>
83-79-4

> <SMILES>
CC(=C)[C@H]1Cc2c3O[C@@H]4COc5cc(OC)c(cc5[C@@H]4C(=O)c3ccc2O1)OC

> <NAME>
ROTENONE

> <preferred_name>
Rotenone

> <iupac>
(2R,6aS,12aS)-8,9-dimethoxy-2-(prop-1-en-2-yl)-1,2,12,12a-tetrahydrochromeno[3,4-b]furo[2,3-h]chromen-6(6aH)-one

> <MPID>
98009

> <dsstox_substance_id>
DTXSID6021248

> <Canonical_QSARr>
CC(=C)C1Cc2c3OC4COc5cc(OC)c(cc5C4C(=O)c3ccc2O1)OC

> <InChI_Code_QSARr>
InChI=1S/C23H22O6/c1-11(2)16-8-14-15(28-16)6-5-12-22(24)21-13-7-18(25-3)19(26-4)9-17(13)27-10-20(21)29-23(12)14/h5-7,9,16,20-21H,1,8,10H2,2-4H3

> <InChI Key_QSARr>
JUVIOZPCNVVQFO-UHFFFAOYSA-N

> <Salt_Solvent>
?

> <LogBCF>
1.41

$$$$
100079
  -INDIGO-08031719362D

 32 34  0  0  0  0  0  0  0  0999 V2000
    0.0001   -0.0001    0.0000 C   0  0  0  0  0  0  0  0  0  0  0  0
    1.5999   -0.0001    0.0000 C   0  0  0  0  0  0  0  0  0  0  0  0
    2.6284    1.2256    0.0000 C   0  0  0  0  0  0  0  0  0  0  0  0
    4.2042    0.9479    0.0000 C   0  0  0  0  0  0  0  0  0  0  0  0
    4.7514   -0.5557    0.0000 H   0  0  0  0  0  0  0  0  0  0  0  0
    5.2327    2.1734    0.0000 C   0  0  0  0  0  0  0  0  0  0  0  0
    6.8083    1.8957    0.0000 H   0  0  0  0  0  0  0  0  0  0  0  0
    4.6853    3.6770    0.0000 C   0  0  0  0  0  0  0  0  0  0  0  0
    5.7138    4.9027    0.0000 H   0  0  0  0  0  0  0  0  0  0  0  0
    3.1097    3.9549    0.0000 C   0  0  0  0  0  0  0  0  0  0  0  0
    2.5624    5.4584    0.0000 H   0  0  0  0  0  0  0  0  0  0  0  0
    2.0812    2.7292    0.0000 C   0  0  0  0  0  0  0  0  0  0  0  0
    0.6956    3.5291    0.0000 H   0  0  0  0  0  0  0  0  0  0  0  0
    2.3999   -1.3857    0.0000 C   0  0  0  0  0  0  0  0  0  0  0  0
    3.9999   -1.3857    0.0000 H   0  0  0  0  0  0  0  0  0  0  0  0
    1.5999   -2.7713    0.0000 C   0  0  0  0  0  0  0  0  0  0  0  0
    2.3999   -4.1569    0.0000 H   0  0  0  0  0  0  0  0  0  0  0  0
    0.0001   -2.7713    0.0000 C   0  0  0  0  0  0  0  0  0  0  0  0
   -0.7999   -4.1569    0.0000 H   0  0  0  0  0  0  0  0  0  0  0  0
   -0.7999   -1.3857    0.0000 C   0  0  0  0  0  0  0  0  0  0  0  0
   -2.3999   -1.3857    0.0000 H   0  0  0  0  0  0  0  0  0  0  0  0
   -1.0284    1.2256    0.0000 C   0  0  0  0  0  0  0  0  0  0  0  0
   -2.6042    0.9479    0.0000 C   0  0  0  0  0  0  0  0  0  0  0  0
   -3.1514   -0.5557    0.0000 H   0  0  0  0  0  0  0  0  0  0  0  0
   -3.6327    2.1734    0.0000 C   0  0  0  0  0  0  0  0  0  0  0  0
   -5.2083    1.8957    0.0000 H   0  0  0  0  0  0  0  0  0  0  0  0
   -3.0853    3.6770    0.0000 C   0  0  0  0  0  0  0  0  0  0  0  0
   -4.1138    4.9027    0.0000 H   0  0  0  0  0  0  0  0  0  0  0  0
   -1.5097    3.9549    0.0000 C   0  0  0  0  0  0  0  0  0  0  0  0
   -0.9624    5.4584    0.0000 H   0  0  0  0  0  0  0  0  0  0  0  0
   -0.4812    2.7292    0.0000 C   0  0  0  0  0  0  0  0  0  0  0  0
    1.0944    2.4513    0.0000 H   0  0  0  0  0  0  0  0  0  0  0  0
  1  2  1  0  0  0  0
  2  3  1  0  0  0  0
  3  4  1  0  0  0  0
  4  5  1  0  0  0  0
  4  6  2  0  0  0  0
  6  7  1  0  0  0  0
  6  8  1  0  0  0  0
  8  9  1  0  0  0  0
  8 10  2  0  0  0  0
 10 11  1  0  0  0  0
 10 12  1  0  0  0  0
 12  3  2  0  0  0  0
 12 13  1  0  0  0  0
  2 14  2  0  0  0  0
 14 15  1  0  0  0  0
 14 16  1  0  0  0  0
 16 17  1  0  0  0  0
 16 18  2  0  0  0  0
 18 19  1  0  0  0  0
 18 20  1  0  0  0  0
 20  1  2  0  0  0  0
 20 21  1  0  0  0  0
  1 22  1  0  0  0  0
 22 23  1  0  0  0  0
 23 24  1  0  0  0  0
 23 25  2  0  0  0  0
 25 26  1  0  0  0  0
 25 27  1  0  0  0  0
 27 28  1  0  0  0  0
 27 29  2  0  0  0  0
 29 30  1  0  0  0  0
 29 31  1  0  0  0  0
 31 22  2  0  0  0  0
 31 32  1  0  0  0  0
M  END
> <ChemID>
100079

> <source_casrn>
84-15-1

> <CAS>
84-15-1

> <SMILES>
c1ccccc1-c1ccccc1-c1ccccc1

> <NAME>
O-TERPHENYL

> <preferred_name>
o-Terphenyl

> <iupac>
1,1':2',1''-terphenyl

> <MPID>
98010

> <dsstox_substance_id>
DTXSID1049697

> <Canonical_QSARr>
c1ccccc1-c1ccccc1-c1ccccc1

> <InChI_Code_QSARr>
InChI=1S/C18H14/c1-3-9-15(10-4-1)17-13-7-8-14-18(17)16-11-5-2-6-12-16/h1-14H

> <InChI Key_QSARr>
OIAQMFOKAXHPNH-UHFFFAOYSA-N

> <Salt_Solvent>
?

> <LogBCF>
3.48

$$$$
100080
  -INDIGO-08031719362D

 30 32  0  0  0  0  0  0  0  0999 V2000
    1.3856    2.4000    0.0000 C   0  0  0  0  0  0  0  0  0  0  0  0
    0.0001    1.6000    0.0000 C   0  0  0  0  0  0  0  0  0  0  0  0
    0.0001    0.0000    0.0000 C   0  0  0  0  0  0  0  0  0  0  0  0
   -1.3856   -0.8000    0.0000 C   0  0  0  0  0  0  0  0  0  0  0  0
   -1.3856   -2.4000    0.0000 H   0  0  0  0  0  0  0  0  0  0  0  0
   -2.7714    0.0000    0.0000 C   0  0  0  0  0  0  0  0  0  0  0  0
   -2.7714    1.6000    0.0000 C   0  0  0  0  0  0  0  0  0  0  0  0
   -4.1569    2.4000    0.0000 H   0  0  0  0  0  0  0  0  0  0  0  0
   -1.3856    2.4000    0.0000 C   0  0  0  0  0  0  0  0  0  0  0  0
   -1.3856    4.0000    0.0000 H   0  0  0  0  0  0  0  0  0  0  0  0
   -4.1569   -0.8000    0.0000 C   0  0  0  0  0  0  0  0  0  0  0  0
   -3.5446   -2.2782    0.0000 H   0  0  0  0  0  0  0  0  0  0  0  0
   -4.7692   -2.2782    0.0000 H   0  0  0  0  0  0  0  0  0  0  0  0
   -5.5427    0.0000    0.0000 C   0  0  0  0  0  0  0  0  0  0  0  0
   -6.9282   -0.8000    0.0000 H   0  0  0  0  0  0  0  0  0  0  0  0
   -6.9282    0.8000    0.0000 H   0  0  0  0  0  0  0  0  0  0  0  0
   -5.5425   -1.6000    0.0000 H   0  0  0  0  0  0  0  0  0  0  0  0
    1.3856   -0.8000    0.0000 C   0  0  0  0  0  0  0  0  0  0  0  0
    1.3856   -2.4000    0.0000 O   0  0  0  0  0  0  0  0  0  0  0  0
    2.7714    0.0000    0.0000 C   0  0  0  0  0  0  0  0  0  0  0  0
    2.7714    1.6000    0.0000 C   0  0  0  0  0  0  0  0  0  0  0  0
    4.1569    2.4000    0.0000 C   0  0  0  0  0  0  0  0  0  0  0  0
    4.1569    4.0000    0.0000 H   0  0  0  0  0  0  0  0  0  0  0  0
    5.5427    1.6000    0.0000 C   0  0  0  0  0  0  0  0  0  0  0  0
    6.9282    2.4000    0.0000 H   0  0  0  0  0  0  0  0  0  0  0  0
    5.5427    0.0000    0.0000 C   0  0  0  0  0  0  0  0  0  0  0  0
    6.9282   -0.8000    0.0000 H   0  0  0  0  0  0  0  0  0  0  0  0
    4.1569   -0.8000    0.0000 C   0  0  0  0  0  0  0  0  0  0  0  0
    4.1569   -2.4000    0.0000 H   0  0  0  0  0  0  0  0  0  0  0  0
    1.3856    4.0000    0.0000 O   0  0  0  0  0  0  0  0  0  0  0  0
  1  2  1  0  0  0  0
  2  3  1  0  0  0  0
  3  4  2  0  0  0  0
  4  5  1  0  0  0  0
  4  6  1  0  0  0  0
  6  7  2  0  0  0  0
  7  8  1  0  0  0  0
  7  9  1  0  0  0  0
  9  2  2  0  0  0  0
  9 10  1  0  0  0  0
  6 11  1  0  0  0  0
 11 12  1  0  0  0  0
 11 13  1  0  0  0  0
 11 14  1  0  0  0  0
 14 15  1  0  0  0  0
 14 16  1  0  0  0  0
 14 17  1  0  0  0  0
  3 18  1  0  0  0  0
 18 19  2  0  0  0  0
 18 20  1  0  0  0  0
 20 21  1  0  0  0  0
 21  1  1  0  0  0  0
 21 22  2  0  0  0  0
 22 23  1  0  0  0  0
 22 24  1  0  0  0  0
 24 25  1  0  0  0  0
 24 26  2  0  0  0  0
 26 27  1  0  0  0  0
 26 28  1  0  0  0  0
 28 20  2  0  0  0  0
 28 29  1  0  0  0  0
  1 30  2  0  0  0  0
M  END
> <ChemID>
100080

> <source_casrn>
84-51-5

> <CAS>
84-51-5

> <SMILES>
CCc1cc2c(cc1)C(=O)c1ccccc1C2=O

> <NAME>
2-ETHYLANTHRAQUINONE

> <preferred_name>
2-Ethylanthracene-9,10-dione

> <iupac>
2-ethylanthracene-9,10-dione

> <MPID>
98011

> <dsstox_substance_id>
DTXSID5044994

> <Canonical_QSARr>
CCc1cc2c(cc1)C(=O)c1ccccc1C2=O

> <InChI_Code_QSARr>
InChI=1S/C16H12O2/c1-2-10-7-8-13-14(9-10)16(18)12-6-4-3-5-11(12)15(13)17/h3-9H,2H2,1H3

> <InChI Key_QSARr>
SJEBAWHUJDUKQK-UHFFFAOYSA-N

> <Salt_Solvent>
?

> <LogBCF>
0.98

$$$$
100082
  -INDIGO-08031719362D

 42 42  0  0  0  0  0  0  0  0999 V2000
   -4.8000    5.5426    0.0000 C   0  0  0  0  0  0  0  0  0  0  0  0
   -3.9999    6.9282    0.0000 H   0  0  0  0  0  0  0  0  0  0  0  0
   -6.4000    5.5426    0.0000 C   0  0  0  0  0  0  0  0  0  0  0  0
   -7.2001    6.9282    0.0000 H   0  0  0  0  0  0  0  0  0  0  0  0
   -7.2001    4.1569    0.0000 C   0  0  0  0  0  0  0  0  0  0  0  0
   -8.8000    4.1569    0.0000 H   0  0  0  0  0  0  0  0  0  0  0  0
   -6.4000    2.7713    0.0000 C   0  0  0  0  0  0  0  0  0  0  0  0
   -7.2001    1.3856    0.0000 C   0  0  0  0  0  0  0  0  0  0  0  0
   -6.4000   -0.0000    0.0000 O   0  0  0  0  0  0  0  0  0  0  0  0
   -8.8000    1.3856    0.0000 O   0  0  0  0  0  0  0  0  0  0  0  0
   -9.6001   -0.0000    0.0000 C   0  0  0  0  0  0  0  0  0  0  0  0
   -8.3307   -0.9739    0.0000 H   0  0  0  0  0  0  0  0  0  0  0  0
   -9.3912   -1.5864    0.0000 H   0  0  0  0  0  0  0  0  0  0  0  0
  -11.2000   -0.0000    0.0000 C   0  0  0  0  0  0  0  0  0  0  0  0
  -12.4695    0.9741    0.0000 H   0  0  0  0  0  0  0  0  0  0  0  0
  -11.4089    1.5863    0.0000 H   0  0  0  0  0  0  0  0  0  0  0  0
  -12.0001   -1.3856    0.0000 C   0  0  0  0  0  0  0  0  0  0  0  0
  -10.7307   -2.3597    0.0000 H   0  0  0  0  0  0  0  0  0  0  0  0
  -11.7913   -2.9720    0.0000 H   0  0  0  0  0  0  0  0  0  0  0  0
  -13.6001   -1.3856    0.0000 C   0  0  0  0  0  0  0  0  0  0  0  0
  -15.2000   -1.3856    0.0000 H   0  0  0  0  0  0  0  0  0  0  0  0
  -14.3999   -2.7713    0.0000 H   0  0  0  0  0  0  0  0  0  0  0  0
  -14.3999   -0.0000    0.0000 H   0  0  0  0  0  0  0  0  0  0  0  0
   -4.8000    2.7713    0.0000 C   0  0  0  0  0  0  0  0  0  0  0  0
   -3.9999    1.3856    0.0000 C   0  0  0  0  0  0  0  0  0  0  0  0
   -4.8000   -0.0000    0.0000 O   0  0  0  0  0  0  0  0  0  0  0  0
   -2.4000    1.3856    0.0000 O   0  0  0  0  0  0  0  0  0  0  0  0
   -1.5999   -0.0000    0.0000 C   0  0  0  0  0  0  0  0  0  0  0  0
   -1.8088   -1.5864    0.0000 H   0  0  0  0  0  0  0  0  0  0  0  0
   -2.8693   -0.9739    0.0000 H   0  0  0  0  0  0  0  0  0  0  0  0
    0.0000   -0.0000    0.0000 C   0  0  0  0  0  0  0  0  0  0  0  0
    0.2089    1.5863    0.0000 H   0  0  0  0  0  0  0  0  0  0  0  0
    1.2695    0.9741    0.0000 H   0  0  0  0  0  0  0  0  0  0  0  0
    0.8001   -1.3856    0.0000 C   0  0  0  0  0  0  0  0  0  0  0  0
    0.5913   -2.9720    0.0000 H   0  0  0  0  0  0  0  0  0  0  0  0
   -0.4693   -2.3597    0.0000 H   0  0  0  0  0  0  0  0  0  0  0  0
    2.4001   -1.3856    0.0000 C   0  0  0  0  0  0  0  0  0  0  0  0
    4.0000   -1.3856    0.0000 H   0  0  0  0  0  0  0  0  0  0  0  0
    3.1999   -2.7713    0.0000 H   0  0  0  0  0  0  0  0  0  0  0  0
    3.1999   -0.0000    0.0000 H   0  0  0  0  0  0  0  0  0  0  0  0
   -3.9999    4.1569    0.0000 C   0  0  0  0  0  0  0  0  0  0  0  0
   -2.4000    4.1569    0.0000 H   0  0  0  0  0  0  0  0  0  0  0  0
  1  2  1  0  0  0  0
  1  3  1  0  0  0  0
  3  4  1  0  0  0  0
  3  5  2  0  0  0  0
  5  6  1  0  0  0  0
  5  7  1  0  0  0  0
  7  8  1  0  0  0  0
  8  9  2  0  0  0  0
  8 10  1  0  0  0  0
 10 11  1  0  0  0  0
 11 12  1  0  0  0  0
 11 13  1  0  0  0  0
 11 14  1  0  0  0  0
 14 15  1  0  0  0  0
 14 16  1  0  0  0  0
 14 17  1  0  0  0  0
 17 18  1  0  0  0  0
 17 19  1  0  0  0  0
 17 20  1  0  0  0  0
 20 21  1  0  0  0  0
 20 22  1  0  0  0  0
 20 23  1  0  0  0  0
  7 24  2  0  0  0  0
 24 25  1  0  0  0  0
 25 26  2  0  0  0  0
 25 27  1  0  0  0  0
 27 28  1  0  0  0  0
 28 29  1  0  0  0  0
 28 30  1  0  0  0  0
 28 31  1  0  0  0  0
 31 32  1  0  0  0  0
 31 33  1  0  0  0  0
 31 34  1  0  0  0  0
 34 35  1  0  0  0  0
 34 36  1  0  0  0  0
 34 37  1  0  0  0  0
 37 38  1  0  0  0  0
 37 39  1  0  0  0  0
 37 40  1  0  0  0  0
 24 41  1  0  0  0  0
 41  1  2  0  0  0  0
 41 42  1  0  0  0  0
M  END
> <ChemID>
100082

> <source_casrn>
84-74-2

> <CAS>
84-74-2

> <SMILES>
CCCCOC(=O)c1ccccc1C(=O)OCCCC

> <NAME>
DIBUTYL PHTHALATE

> <preferred_name>
Dibutyl phthalate

> <iupac>
dibutyl benzene-1,2-dicarboxylate

> <MPID>
98013

> <dsstox_substance_id>
DTXSID2021781

> <Canonical_QSARr>
CCCCOC(=O)c1ccccc1C(=O)OCCCC

> <InChI_Code_QSARr>
InChI=1S/C16H22O4/c1-3-5-11-19-15(17)13-9-7-8-10-14(13)16(18)20-12-6-4-2/h7-10H,3-6,11-12H2,1-2H3

> <InChI Key_QSARr>
DOIRQSBPFJWKBE-UHFFFAOYSA-N

> <Salt_Solvent>
?

> <LogBCF>
2.22

$$$$
100083
  -INDIGO-08031719362D

 14 16  0  0  0  0  0  0  0  0999 V2000
    1.6000    2.7713    0.0000 C   0  0  0  0  0  0  0  0  0  0  0  0
    2.4001    1.3856    0.0000 N   0  0  0  0  0  0  0  0  0  0  0  0
    1.6000    0.0000    0.0000 C   0  0  0  0  0  0  0  0  0  0  0  0
    2.4001   -1.3856    0.0000 C   0  0  0  0  0  0  0  0  0  0  0  0
    4.0001   -1.3856    0.0000 C   0  0  0  0  0  0  0  0  0  0  0  0
    4.8000    0.0000    0.0000 C   0  0  0  0  0  0  0  0  0  0  0  0
    4.0001    1.3856    0.0000 C   0  0  0  0  0  0  0  0  0  0  0  0
    0.0000    0.0000    0.0000 C   0  0  0  0  0  0  0  0  0  0  0  0
   -0.8001    1.3856    0.0000 N   0  0  0  0  0  0  0  0  0  0  0  0
   -2.4001    1.3856    0.0000 C   0  0  0  0  0  0  0  0  0  0  0  0
   -3.2000    0.0000    0.0000 C   0  0  0  0  0  0  0  0  0  0  0  0
   -2.4001   -1.3856    0.0000 C   0  0  0  0  0  0  0  0  0  0  0  0
   -0.8001   -1.3856    0.0000 C   0  0  0  0  0  0  0  0  0  0  0  0
    0.0000    2.7713    0.0000 C   0  0  0  0  0  0  0  0  0  0  0  0
  1  2  1  0  0  0  0
  2  3  1  0  0  0  0
  3  4  2  0  0  0  0
  4  5  1  0  0  0  0
  5  6  2  0  0  0  0
  6  7  1  0  0  0  0
  7  2  2  0  0  0  0
  3  8  1  0  0  0  0
  8  9  1  0  0  0  0
  9 10  2  0  0  0  0
 10 11  1  0  0  0  0
 11 12  2  0  0  0  0
 12 13  1  0  0  0  0
 13  8  2  0  0  0  0
  9 14  1  0  0  0  0
 14  1  1  0  0  0  0
M  CHG  2   2   1   9   1
M  END
> <ChemID>
100083

> <source_casrn>
85-00-7

> <CAS>
85-00-7

> <SMILES>
[Br-].[Br-].C1C[n+]2ccccc2-c2cccc[n+]21

> <NAME>
DIQUAT DIBROMIDE

> <preferred_name>
Diquat dibromide

> <iupac>
6,7-dihydrodipyrido[1,2-a:2',1'-c]pyrazinediium dibromide

> <MPID>
98014

> <dsstox_substance_id>
DTXSID3024075

> <Canonical_QSARr>
C1C[n+]2ccccc2-c2cccc[n+]21

> <InChI_Code_QSARr>
InChI=1S/C12H12N2/c1-3-7-13-9-10-14-8-4-2-6-12(14)11(13)5-1/h1-8H,9-10H2/q+2

> <InChI Key_QSARr>
SYJFEGQWDCRVNX-UHFFFAOYSA-N

> <Salt_Solvent>
[Br-].[Br-]

> <LogBCF>
0.76

$$$$
100084
  -INDIGO-08031719362D

 24 26  0  0  0  0  0  0  0  0999 V2000
   -0.0001    0.0000    0.0000 C   0  0  0  0  0  0  0  0  0  0  0  0
    1.6001    0.0000    0.0000 C   0  0  0  0  0  0  0  0  0  0  0  0
    2.4001   -1.3856    0.0000 C   0  0  0  0  0  0  0  0  0  0  0  0
    4.0000   -1.3856    0.0000 C   0  0  0  0  0  0  0  0  0  0  0  0
    4.8000   -2.7713    0.0000 H   0  0  0  0  0  0  0  0  0  0  0  0
    4.8000    0.0000    0.0000 C   0  0  0  0  0  0  0  0  0  0  0  0
    6.4000    0.0000    0.0000 H   0  0  0  0  0  0  0  0  0  0  0  0
    4.0000    1.3856    0.0000 C   0  0  0  0  0  0  0  0  0  0  0  0
    4.8000    2.7713    0.0000 H   0  0  0  0  0  0  0  0  0  0  0  0
    2.4001    1.3856    0.0000 C   0  0  0  0  0  0  0  0  0  0  0  0
    1.6001    2.7713    0.0000 H   0  0  0  0  0  0  0  0  0  0  0  0
    1.6001   -2.7713    0.0000 C   0  0  0  0  0  0  0  0  0  0  0  0
    2.4001   -4.1569    0.0000 H   0  0  0  0  0  0  0  0  0  0  0  0
   -0.0001   -2.7713    0.0000 C   0  0  0  0  0  0  0  0  0  0  0  0
   -0.8001   -4.1569    0.0000 H   0  0  0  0  0  0  0  0  0  0  0  0
   -0.8001   -1.3856    0.0000 C   0  0  0  0  0  0  0  0  0  0  0  0
   -2.4000   -1.3856    0.0000 C   0  0  0  0  0  0  0  0  0  0  0  0
   -3.2000   -2.7713    0.0000 H   0  0  0  0  0  0  0  0  0  0  0  0
   -3.2000    0.0000    0.0000 C   0  0  0  0  0  0  0  0  0  0  0  0
   -4.8000    0.0000    0.0000 H   0  0  0  0  0  0  0  0  0  0  0  0
   -2.4000    1.3856    0.0000 C   0  0  0  0  0  0  0  0  0  0  0  0
   -3.2000    2.7713    0.0000 H   0  0  0  0  0  0  0  0  0  0  0  0
   -0.8001    1.3856    0.0000 C   0  0  0  0  0  0  0  0  0  0  0  0
   -0.0001    2.7713    0.0000 H   0  0  0  0  0  0  0  0  0  0  0  0
  1  2  1  0  0  0  0
  2  3  1  0  0  0  0
  3  4  2  0  0  0  0
  4  5  1  0  0  0  0
  4  6  1  0  0  0  0
  6  7  1  0  0  0  0
  6  8  2  0  0  0  0
  8  9  1  0  0  0  0
  8 10  1  0  0  0  0
 10  2  2  0  0  0  0
 10 11  1  0  0  0  0
  3 12  1  0  0  0  0
 12 13  1  0  0  0  0
 12 14  2  0  0  0  0
 14 15  1  0  0  0  0
 14 16  1  0  0  0  0
 16  1  1  0  0  0  0
 16 17  2  0  0  0  0
 17 18  1  0  0  0  0
 17 19  1  0  0  0  0
 19 20  1  0  0  0  0
 19 21  2  0  0  0  0
 21 22  1  0  0  0  0
 21 23  1  0  0  0  0
 23  1  2  0  0  0  0
 23 24  1  0  0  0  0
M  END
> <ChemID>
100084

> <source_casrn>
85-01-8

> <CAS>
85-01-8

> <SMILES>
c1cc2ccccc2c2ccccc21

> <NAME>
PHENANTHRENE

> <preferred_name>
Phenanthrene

> <iupac>
phenanthrenato

> <MPID>
98015

> <dsstox_substance_id>
DTXSID6024254

> <Canonical_QSARr>
c1cc2ccccc2c2ccccc21

> <InChI_Code_QSARr>
InChI=1S/C14H10/c1-3-7-13-11(5-1)9-10-12-6-2-4-8-14(12)13/h1-10H

> <InChI Key_QSARr>
YNPNZTXNASCQKK-UHFFFAOYSA-N

> <Salt_Solvent>
?

> <LogBCF>
3.4

$$$$
100085
  -INDIGO-08031719362D

 18 18  0  0  0  0  0  0  0  0999 V2000
    0.8001   -1.3856    0.0000 C   0  0  0  0  0  0  0  0  0  0  0  0
    2.4000   -1.3856    0.0000 H   0  0  0  0  0  0  0  0  0  0  0  0
    1.6000   -2.7713    0.0000 H   0  0  0  0  0  0  0  0  0  0  0  0
    1.6000   -0.0000    0.0000 H   0  0  0  0  0  0  0  0  0  0  0  0
    0.0000   -0.0000    0.0000 C   0  0  0  0  0  0  0  0  0  0  0  0
    0.2088    1.5863    0.0000 H   0  0  0  0  0  0  0  0  0  0  0  0
    1.2694    0.9740    0.0000 H   0  0  0  0  0  0  0  0  0  0  0  0
   -1.6000    0.0000    0.0000 C   0  0  0  0  0  0  0  0  0  0  0  0
   -2.4000    1.3856    0.0000 C   0  0  0  0  0  0  0  0  0  0  0  0
   -1.6000    2.7713    0.0000 Br  0  0  0  0  0  0  0  0  0  0  0  0
   -4.0000    1.3856    0.0000 C   0  0  0  0  0  0  0  0  0  0  0  0
   -4.8001    2.7713    0.0000 Br  0  0  0  0  0  0  0  0  0  0  0  0
   -4.8001    0.0000    0.0000 C   0  0  0  0  0  0  0  0  0  0  0  0
   -6.4000    0.0000    0.0000 Br  0  0  0  0  0  0  0  0  0  0  0  0
   -4.0000   -1.3856    0.0000 C   0  0  0  0  0  0  0  0  0  0  0  0
   -4.8001   -2.7713    0.0000 Br  0  0  0  0  0  0  0  0  0  0  0  0
   -2.4000   -1.3856    0.0000 C   0  0  0  0  0  0  0  0  0  0  0  0
   -1.6000   -2.7713    0.0000 Br  0  0  0  0  0  0  0  0  0  0  0  0
  1  2  1  0  0  0  0
  1  3  1  0  0  0  0
  1  4  1  0  0  0  0
  1  5  1  0  0  0  0
  5  6  1  0  0  0  0
  5  7  1  0  0  0  0
  5  8  1  0  0  0  0
  8  9  1  0  0  0  0
  9 10  1  0  0  0  0
  9 11  2  0  0  0  0
 11 12  1  0  0  0  0
 11 13  1  0  0  0  0
 13 14  1  0  0  0  0
 13 15  2  0  0  0  0
 15 16  1  0  0  0  0
 15 17  1  0  0  0  0
 17  8  2  0  0  0  0
 17 18  1  0  0  0  0
M  END
> <ChemID>
100085

> <source_casrn>
85-22-3

> <CAS>
85-22-3

> <SMILES>
c(c(c(c(c1Br)Br)Br)Br)(c1Br)CC

> <NAME>
PENTABROMOETHYLBENZENE

> <preferred_name>
2,3,4,5,6-Pentabromoethylbenzene

> <iupac>
1,2,3,4,5-pentabromo-6-ethylbenzene

> <MPID>
98016

> <dsstox_substance_id>
DTXSID7021782

> <Canonical_QSARr>
CCc1c(Br)c(Br)c(Br)c(Br)c1Br

> <InChI_Code_QSARr>
InChI=1S/C8H5Br5/c1-2-3-4(9)6(11)8(13)7(12)5(3)10/h2H2,1H3

> <InChI Key_QSARr>
FIAXCDIQXHJNIX-UHFFFAOYSA-N

> <Salt_Solvent>
?

> <LogBCF>
2.52

$$$$
100087
  -INDIGO-08031719362D

 25 26  0  0  0  0  0  0  0  0999 V2000
    1.8669    3.5292    0.0000 O   0  0  0  0  0  0  0  0  0  0  0  0
    0.8384    2.3036    0.0000 N   0  0  0  0  0  0  0  0  0  0  0  0
    1.3857    0.8000    0.0000 N   0  0  0  0  0  0  0  0  0  0  0  0
    2.9613    0.5222    0.0000 C   0  0  0  0  0  0  0  0  0  0  0  0
    3.5086   -0.9813    0.0000 C   0  0  0  0  0  0  0  0  0  0  0  0
    2.4802   -2.2071    0.0000 H   0  0  0  0  0  0  0  0  0  0  0  0
    5.0842   -1.2592    0.0000 C   0  0  0  0  0  0  0  0  0  0  0  0
    5.6315   -2.7627    0.0000 H   0  0  0  0  0  0  0  0  0  0  0  0
    6.1126   -0.0335    0.0000 C   0  0  0  0  0  0  0  0  0  0  0  0
    7.6884   -0.3113    0.0000 H   0  0  0  0  0  0  0  0  0  0  0  0
    5.5655    1.4700    0.0000 C   0  0  0  0  0  0  0  0  0  0  0  0
    6.5940    2.6957    0.0000 H   0  0  0  0  0  0  0  0  0  0  0  0
    3.9898    1.7478    0.0000 C   0  0  0  0  0  0  0  0  0  0  0  0
    3.4426    3.2514    0.0000 H   0  0  0  0  0  0  0  0  0  0  0  0
   -0.0001    0.0001    0.0000 C   0  0  0  0  0  0  0  0  0  0  0  0
   -0.0001   -1.6000    0.0000 C   0  0  0  0  0  0  0  0  0  0  0  0
    1.3857   -2.4000    0.0000 H   0  0  0  0  0  0  0  0  0  0  0  0
   -1.3857   -2.4000    0.0000 C   0  0  0  0  0  0  0  0  0  0  0  0
   -1.3857   -4.0000    0.0000 H   0  0  0  0  0  0  0  0  0  0  0  0
   -2.7713   -1.6000    0.0000 C   0  0  0  0  0  0  0  0  0  0  0  0
   -4.1569   -2.4000    0.0000 H   0  0  0  0  0  0  0  0  0  0  0  0
   -2.7713    0.0001    0.0000 C   0  0  0  0  0  0  0  0  0  0  0  0
   -4.1569    0.8000    0.0000 H   0  0  0  0  0  0  0  0  0  0  0  0
   -1.3857    0.8000    0.0000 C   0  0  0  0  0  0  0  0  0  0  0  0
   -1.3857    2.3999    0.0000 H   0  0  0  0  0  0  0  0  0  0  0  0
  1  2  2  0  0  0  0
  2  3  1  0  0  0  0
  3  4  1  0  0  0  0
  4  5  1  0  0  0  0
  5  6  1  0  0  0  0
  5  7  2  0  0  0  0
  7  8  1  0  0  0  0
  7  9  1  0  0  0  0
  9 10  1  0  0  0  0
  9 11  2  0  0  0  0
 11 12  1  0  0  0  0
 11 13  1  0  0  0  0
 13  4  2  0  0  0  0
 13 14  1  0  0  0  0
  3 15  1  0  0  0  0
 15 16  1  0  0  0  0
 16 17  1  0  0  0  0
 16 18  2  0  0  0  0
 18 19  1  0  0  0  0
 18 20  1  0  0  0  0
 20 21  1  0  0  0  0
 20 22  2  0  0  0  0
 22 23  1  0  0  0  0
 22 24  1  0  0  0  0
 24 15  2  0  0  0  0
 24 25  1  0  0  0  0
M  END
> <ChemID>
100087

> <source_casrn>
86-30-6

> <CAS>
86-30-6

> <SMILES>
O=NN(c1ccccc1)c1ccccc1

> <NAME>
DIPHENYLNITROSAMINE

> <preferred_name>
N-Nitrosodiphenylamine

> <iupac>
N-nitroso-N-phenylaniline

> <MPID>
98018

> <dsstox_substance_id>
DTXSID6021030

> <Canonical_QSARr>
O=NN(c1ccccc1)c1ccccc1

> <InChI_Code_QSARr>
InChI=1S/C12H10N2O/c15-13-14(11-7-3-1-4-8-11)12-9-5-2-6-10-12/h1-10H

> <InChI Key_QSARr>
UBUCNCOMADRQHX-UHFFFAOYSA-N

> <Salt_Solvent>
?

> <LogBCF>
1.33

$$$$
100088
  -INDIGO-08031719362D

 23 25  0  0  0  0  0  0  0  0999 V2000
   -0.2706   -2.5747    0.0000 C   0  0  0  0  0  0  0  0  0  0  0  0
    1.2945   -2.2420    0.0000 C   0  0  0  0  0  0  0  0  0  0  0  0
    1.4616   -0.6508    0.0000 C   0  0  0  0  0  0  0  0  0  0  0  0
    2.9233    0.0000    0.0000 C   0  0  0  0  0  0  0  0  0  0  0  0
    3.0906    1.5912    0.0000 H   0  0  0  0  0  0  0  0  0  0  0  0
    4.2177   -0.9405    0.0000 C   0  0  0  0  0  0  0  0  0  0  0  0
    5.6794   -0.2897    0.0000 H   0  0  0  0  0  0  0  0  0  0  0  0
    4.0506   -2.5317    0.0000 C   0  0  0  0  0  0  0  0  0  0  0  0
    5.3450   -3.4721    0.0000 H   0  0  0  0  0  0  0  0  0  0  0  0
    2.5889   -3.1825    0.0000 C   0  0  0  0  0  0  0  0  0  0  0  0
    2.4215   -4.7737    0.0000 H   0  0  0  0  0  0  0  0  0  0  0  0
    0.0001    0.0000    0.0000 C   0  0  0  0  0  0  0  0  0  0  0  0
    0.8001    1.3857    0.0000 H   0  0  0  0  0  0  0  0  0  0  0  0
   -1.2944    0.9404    0.0000 H   0  0  0  0  0  0  0  0  0  0  0  0
   -1.0706   -1.1890    0.0000 C   0  0  0  0  0  0  0  0  0  0  0  0
   -2.6706   -1.1890    0.0000 C   0  0  0  0  0  0  0  0  0  0  0  0
   -3.4706    0.1966    0.0000 H   0  0  0  0  0  0  0  0  0  0  0  0
   -3.4706   -2.5747    0.0000 C   0  0  0  0  0  0  0  0  0  0  0  0
   -5.0706   -2.5747    0.0000 H   0  0  0  0  0  0  0  0  0  0  0  0
   -2.6706   -3.9603    0.0000 C   0  0  0  0  0  0  0  0  0  0  0  0
   -3.4706   -5.3460    0.0000 H   0  0  0  0  0  0  0  0  0  0  0  0
   -1.0706   -3.9603    0.0000 C   0  0  0  0  0  0  0  0  0  0  0  0
   -0.2706   -5.3460    0.0000 H   0  0  0  0  0  0  0  0  0  0  0  0
  1  2  1  0  0  0  0
  2  3  1  0  0  0  0
  3  4  2  0  0  0  0
  4  5  1  0  0  0  0
  4  6  1  0  0  0  0
  6  7  1  0  0  0  0
  6  8  2  0  0  0  0
  8  9  1  0  0  0  0
  8 10  1  0  0  0  0
 10  2  2  0  0  0  0
 10 11  1  0  0  0  0
  3 12  1  0  0  0  0
 12 13  1  0  0  0  0
 12 14  1  0  0  0  0
 12 15  1  0  0  0  0
 15  1  1  0  0  0  0
 15 16  2  0  0  0  0
 16 17  1  0  0  0  0
 16 18  1  0  0  0  0
 18 19  1  0  0  0  0
 18 20  2  0  0  0  0
 20 21  1  0  0  0  0
 20 22  1  0  0  0  0
 22  1  2  0  0  0  0
 22 23  1  0  0  0  0
M  END
> <ChemID>
100088

> <source_casrn>
86-73-7

> <CAS>
86-73-7

> <SMILES>
C1c2ccccc2-c2ccccc21

> <NAME>
9H-FLUORENE

> <preferred_name>
Fluorene

> <iupac>
9H-fluorene

> <MPID>
98019

> <dsstox_substance_id>
DTXSID8024105

> <Canonical_QSARr>
C1c2ccccc2-c2ccccc21

> <InChI_Code_QSARr>
InChI=1S/C13H10/c1-3-7-12-10(5-1)9-11-6-2-4-8-13(11)12/h1-8H,9H2

> <InChI Key_QSARr>
NIHNNTQXNPWCJQ-UHFFFAOYSA-N

> <Salt_Solvent>
?

> <LogBCF>
2.72

$$$$
100089
  -INDIGO-08031719362D

 22 24  0  0  0  0  0  0  0  0999 V2000
    0.0000    0.0000    0.0000 C   0  0  0  0  0  0  0  0  0  0  0  0
    1.5651    0.3327    0.0000 C   0  0  0  0  0  0  0  0  0  0  0  0
    1.7322    1.9239    0.0000 C   0  0  0  0  0  0  0  0  0  0  0  0
    3.1939    2.5747    0.0000 C   0  0  0  0  0  0  0  0  0  0  0  0
    3.3612    4.1659    0.0000 H   0  0  0  0  0  0  0  0  0  0  0  0
    4.4883    1.6342    0.0000 C   0  0  0  0  0  0  0  0  0  0  0  0
    5.9501    2.2850    0.0000 H   0  0  0  0  0  0  0  0  0  0  0  0
    4.3212    0.0430    0.0000 C   0  0  0  0  0  0  0  0  0  0  0  0
    5.6156   -0.8974    0.0000 H   0  0  0  0  0  0  0  0  0  0  0  0
    2.8595   -0.6078    0.0000 C   0  0  0  0  0  0  0  0  0  0  0  0
    2.6921   -2.1990    0.0000 H   0  0  0  0  0  0  0  0  0  0  0  0
    0.2707    2.5747    0.0000 N   0  0  0  0  0  0  0  0  0  0  0  0
   -0.0620    4.1398    0.0000 H   0  0  0  0  0  0  0  0  0  0  0  0
   -0.8000    1.3856    0.0000 C   0  0  0  0  0  0  0  0  0  0  0  0
   -2.4000    1.3856    0.0000 C   0  0  0  0  0  0  0  0  0  0  0  0
   -3.2000    2.7713    0.0000 H   0  0  0  0  0  0  0  0  0  0  0  0
   -3.2000    0.0000    0.0000 C   0  0  0  0  0  0  0  0  0  0  0  0
   -4.8000    0.0000    0.0000 H   0  0  0  0  0  0  0  0  0  0  0  0
   -2.4000   -1.3856    0.0000 C   0  0  0  0  0  0  0  0  0  0  0  0
   -3.2000   -2.7713    0.0000 H   0  0  0  0  0  0  0  0  0  0  0  0
   -0.8000   -1.3856    0.0000 C   0  0  0  0  0  0  0  0  0  0  0  0
    0.0000   -2.7713    0.0000 H   0  0  0  0  0  0  0  0  0  0  0  0
  1  2  1  0  0  0  0
  2  3  1  0  0  0  0
  3  4  2  0  0  0  0
  4  5  1  0  0  0  0
  4  6  1  0  0  0  0
  6  7  1  0  0  0  0
  6  8  2  0  0  0  0
  8  9  1  0  0  0  0
  8 10  1  0  0  0  0
 10  2  2  0  0  0  0
 10 11  1  0  0  0  0
  3 12  1  0  0  0  0
 12 13  1  0  0  0  0
 12 14  1  0  0  0  0
 14  1  1  0  0  0  0
 14 15  2  0  0  0  0
 15 16  1  0  0  0  0
 15 17  1  0  0  0  0
 17 18  1  0  0  0  0
 17 19  2  0  0  0  0
 19 20  1  0  0  0  0
 19 21  1  0  0  0  0
 21  1  2  0  0  0  0
 21 22  1  0  0  0  0
M  END
> <ChemID>
100089

> <source_casrn>
86-74-8

> <CAS>
86-74-8

> <SMILES>
c1cccc2[nH]c3ccccc3c21

> <NAME>
CARBAZOLE

> <preferred_name>
Carbazole

> <iupac>
9H-carbazole

> <MPID>
98020

> <dsstox_substance_id>
DTXSID4020248

> <Canonical_QSARr>
c1cccc2[nH]c3ccccc3c21

> <InChI_Code_QSARr>
InChI=1S/C12H9N/c1-3-7-11-9(5-1)10-6-2-4-8-12(10)13-11/h1-8,13H

> <InChI Key_QSARr>
UJOBWOGCFQCDNV-UHFFFAOYSA-N

> <Salt_Solvent>
?

> <LogBCF>
2.23

$$$$
100091
  -INDIGO-08031719362D

 25 26  0  0  0  0  0  0  0  0999 V2000
   -0.0001    0.0000    0.0000 C   0  0  0  0  0  0  0  0  0  0  0  0
    1.3856    0.8000    0.0000 C   0  0  0  0  0  0  0  0  0  0  0  0
    1.3856    2.4000    0.0000 H   0  0  0  0  0  0  0  0  0  0  0  0
    2.7713    0.0000    0.0000 C   0  0  0  0  0  0  0  0  0  0  0  0
    4.1569    0.8000    0.0000 N   0  0  0  0  0  0  0  0  0  0  0  0
    5.5426    0.0000    0.0000 H   0  0  0  0  0  0  0  0  0  0  0  0
    4.1569    2.4000    0.0000 H   0  0  0  0  0  0  0  0  0  0  0  0
    2.7713   -1.6000    0.0000 C   0  0  0  0  0  0  0  0  0  0  0  0
    4.1569   -2.4000    0.0000 H   0  0  0  0  0  0  0  0  0  0  0  0
    1.3856   -2.4000    0.0000 C   0  0  0  0  0  0  0  0  0  0  0  0
    1.3856   -4.0000    0.0000 H   0  0  0  0  0  0  0  0  0  0  0  0
   -0.0001   -1.6000    0.0000 C   0  0  0  0  0  0  0  0  0  0  0  0
   -1.3856   -2.4000    0.0000 C   0  0  0  0  0  0  0  0  0  0  0  0
   -1.3856   -4.0000    0.0000 O   0  0  0  0  0  0  0  0  0  0  0  0
   -2.7713   -4.8000    0.0000 H   0  0  0  0  0  0  0  0  0  0  0  0
   -2.7713   -1.6000    0.0000 C   0  0  0  0  0  0  0  0  0  0  0  0
   -4.1570   -2.4000    0.0000 H   0  0  0  0  0  0  0  0  0  0  0  0
   -2.7713    0.0000    0.0000 C   0  0  0  0  0  0  0  0  0  0  0  0
   -4.1570    0.8000    0.0000 S   0  0  0  0  0  0  0  0  0  0  0  0
   -4.9570   -0.5857    0.0000 O   0  0  0  0  0  0  0  0  0  0  0  0
   -5.5425    1.6000    0.0000 O   0  0  0  0  0  0  0  0  0  0  0  0
   -6.9282    0.8000    0.0000 H   0  0  0  0  0  0  0  0  0  0  0  0
   -3.3570    2.1857    0.0000 O   0  0  0  0  0  0  0  0  0  0  0  0
   -1.3856    0.8000    0.0000 C   0  0  0  0  0  0  0  0  0  0  0  0
   -1.3856    2.4000    0.0000 H   0  0  0  0  0  0  0  0  0  0  0  0
  1  2  1  0  0  0  0
  2  3  1  0  0  0  0
  2  4  2  0  0  0  0
  4  5  1  0  0  0  0
  5  6  1  0  0  0  0
  5  7  1  0  0  0  0
  4  8  1  0  0  0  0
  8  9  1  0  0  0  0
  8 10  2  0  0  0  0
 10 11  1  0  0  0  0
 10 12  1  0  0  0  0
 12  1  1  0  0  0  0
 12 13  2  0  0  0  0
 13 14  1  0  0  0  0
 14 15  1  0  0  0  0
 13 16  1  0  0  0  0
 16 17  1  0  0  0  0
 16 18  2  0  0  0  0
 18 19  1  0  0  0  0
 19 20  2  0  0  0  0
 19 21  1  0  0  0  0
 21 22  1  0  0  0  0
 19 23  2  0  0  0  0
 18 24  1  0  0  0  0
 24  1  2  0  0  0  0
 24 25  1  0  0  0  0
M  END
> <ChemID>
100091

> <source_casrn>
87-02-5

> <CAS>
87-02-5

> <SMILES>
Nc1cc2cc(cc(O)c2cc1)S(O)(=O)=O

> <NAME>
7-Amino-4-hydroxy-2-naphthalenesulfonic acid

> <preferred_name>
7-Amino-4-hydroxynaphthalene-2-sulfonic acid

> <iupac>
7-amino-4-hydroxynaphthalene-2-sulfonic acid

> <MPID>
98022

> <dsstox_substance_id>
DTXSID7026520

> <Canonical_QSARr>
Nc1cc2cc(cc(O)c2cc1)S(O)(=O)=O

> <InChI_Code_QSARr>
InChI=1S/C10H9NO4S/c11-7-1-2-9-6(3-7)4-8(5-10(9)12)16(13,14)15/h1-5,12H,11H2,(H,13,14,15)

> <InChI Key_QSARr>
KYARBIJYVGJZLB-UHFFFAOYSA-N

> <Salt_Solvent>
?

> <LogBCF>
0.38

$$$$
100092
  -INDIGO-08031719362D

 16 16  0  0  0  0  0  0  0  0999 V2000
    0.0001   -0.0000    0.0000 C   0  0  0  0  0  0  0  0  0  0  0  0
    0.0001   -1.6000    0.0000 C   0  0  0  0  0  0  0  0  0  0  0  0
    1.3856   -2.4000    0.0000 Cl  0  0  0  0  0  0  0  0  0  0  0  0
   -1.3856   -2.4000    0.0000 C   0  0  0  0  0  0  0  0  0  0  0  0
   -1.3856   -4.0000    0.0000 H   0  0  0  0  0  0  0  0  0  0  0  0
   -2.7712   -1.6000    0.0000 C   0  0  0  0  0  0  0  0  0  0  0  0
   -4.1569   -2.4000    0.0000 Cl  0  0  0  0  0  0  0  0  0  0  0  0
   -2.7712   -0.0000    0.0000 C   0  0  0  0  0  0  0  0  0  0  0  0
   -4.1569    0.8000    0.0000 H   0  0  0  0  0  0  0  0  0  0  0  0
   -1.3856    0.8000    0.0000 C   0  0  0  0  0  0  0  0  0  0  0  0
   -1.3856    2.4000    0.0000 Cl  0  0  0  0  0  0  0  0  0  0  0  0
    1.3856    0.8000    0.0000 O   0  0  0  0  0  0  0  0  0  0  0  0
    2.7713   -0.0000    0.0000 C   0  0  0  0  0  0  0  0  0  0  0  0
    4.1569    0.8000    0.0000 H   0  0  0  0  0  0  0  0  0  0  0  0
    4.1569   -0.8000    0.0000 H   0  0  0  0  0  0  0  0  0  0  0  0
    2.7713    1.6000    0.0000 H   0  0  0  0  0  0  0  0  0  0  0  0
  1  2  1  0  0  0  0
  2  3  1  0  0  0  0
  2  4  2  0  0  0  0
  4  5  1  0  0  0  0
  4  6  1  0  0  0  0
  6  7  1  0  0  0  0
  6  8  2  0  0  0  0
  8  9  1  0  0  0  0
  8 10  1  0  0  0  0
 10  1  2  0  0  0  0
 10 11  1  0  0  0  0
  1 12  1  0  0  0  0
 12 13  1  0  0  0  0
 13 14  1  0  0  0  0
 13 15  1  0  0  0  0
 13 16  1  0  0  0  0
M  END
> <ChemID>
100092

> <source_casrn>
87-40-1

> <CAS>
87-40-1

> <SMILES>
COc1c(Cl)cc(Cl)cc1Cl

> <NAME>
2,4,6-TRICHLOROANISOLE

> <preferred_name>
Benzene, 1,3,5-trichloro-2-methoxy-

> <iupac>
1,3,5-Trichloro-2-methoxybenzene

> <MPID>
98023

> <dsstox_substance_id>
DTXSID9073886

> <Canonical_QSARr>
COc1c(Cl)cc(Cl)cc1Cl

> <InChI_Code_QSARr>
InChI=1S/C7H5Cl3O/c1-11-7-5(9)2-4(8)3-6(7)10/h2-3H,1H3

> <InChI Key_QSARr>
WCVOGSZTONGSQY-UHFFFAOYSA-N

> <Salt_Solvent>
?

> <LogBCF>
2.86

$$$$
100093
  -INDIGO-08031719362D

 12 12  0  0  0  0  0  0  0  0999 V2000
    0.8000    1.3856    0.0000 Cl  0  0  0  0  0  0  0  0  0  0  0  0
   -0.0000   -0.0000    0.0000 C   0  0  0  0  0  0  0  0  0  0  0  0
    0.8000   -1.3857    0.0000 C   0  0  0  0  0  0  0  0  0  0  0  0
    2.4000   -1.3857    0.0000 Cl  0  0  0  0  0  0  0  0  0  0  0  0
   -0.0000   -2.7713    0.0000 C   0  0  0  0  0  0  0  0  0  0  0  0
    0.8000   -4.1569    0.0000 H   0  0  0  0  0  0  0  0  0  0  0  0
   -1.6000   -2.7713    0.0000 C   0  0  0  0  0  0  0  0  0  0  0  0
   -2.4000   -4.1569    0.0000 H   0  0  0  0  0  0  0  0  0  0  0  0
   -2.4000   -1.3856    0.0000 C   0  0  0  0  0  0  0  0  0  0  0  0
   -4.0000   -1.3856    0.0000 H   0  0  0  0  0  0  0  0  0  0  0  0
   -1.6000   -0.0000    0.0000 C   0  0  0  0  0  0  0  0  0  0  0  0
   -2.4000    1.3856    0.0000 Cl  0  0  0  0  0  0  0  0  0  0  0  0
  1  2  1  0  0  0  0
  2  3  1  0  0  0  0
  3  4  1  0  0  0  0
  3  5  2  0  0  0  0
  5  6  1  0  0  0  0
  5  7  1  0  0  0  0
  7  8  1  0  0  0  0
  7  9  2  0  0  0  0
  9 10  1  0  0  0  0
  9 11  1  0  0  0  0
 11  2  2  0  0  0  0
 11 12  1  0  0  0  0
M  END
> <ChemID>
100093

> <source_casrn>
87-61-6

> <CAS>
87-61-6

> <SMILES>
Clc1c(Cl)cccc1Cl

> <NAME>
1,2,3-TRICHLOROBENZENE

> <preferred_name>
1,2,3-Trichlorobenzene

> <iupac>
C6H3Cl3

> <MPID>
98024

> <dsstox_substance_id>
DTXSID8026193

> <Canonical_QSARr>
Clc1c(Cl)cccc1Cl

> <InChI_Code_QSARr>
InChI=1S/C6H3Cl3/c7-4-2-1-3-5(8)6(4)9/h1-3H

> <InChI Key_QSARr>
RELMFMZEBKVZJC-UHFFFAOYSA-N

> <Salt_Solvent>
?

> <LogBCF>
2.82

$$$$
100095
  -INDIGO-08031719362D

 10  9  0  0  0  0  0  0  0  0999 V2000
    0.0000    1.6000    0.0000 Cl  0  0  0  0  0  0  0  0  0  0  0  0
    0.0000    0.0000    0.0000 C   0  0  0  0  0  0  0  0  0  0  0  0
    1.3856   -0.8000    0.0000 C   0  0  0  0  0  0  0  0  0  0  0  0
    2.7713    0.0000    0.0000 Cl  0  0  0  0  0  0  0  0  0  0  0  0
    1.3856   -2.4000    0.0000 Cl  0  0  0  0  0  0  0  0  0  0  0  0
   -1.3856   -0.8000    0.0000 C   0  0  0  0  0  0  0  0  0  0  0  0
   -2.7713    0.0000    0.0000 C   0  0  0  0  0  0  0  0  0  0  0  0
   -4.1569   -0.8000    0.0000 Cl  0  0  0  0  0  0  0  0  0  0  0  0
   -2.7713    1.6000    0.0000 Cl  0  0  0  0  0  0  0  0  0  0  0  0
   -1.3856   -2.4000    0.0000 Cl  0  0  0  0  0  0  0  0  0  0  0  0
  1  2  1  0  0  0  0
  2  3  2  0  0  0  0
  3  4  1  0  0  0  0
  3  5  1  0  0  0  0
  2  6  1  0  0  0  0
  6  7  2  0  0  0  0
  7  8  1  0  0  0  0
  7  9  1  0  0  0  0
  6 10  1  0  0  0  0
M  END
> <ChemID>
100095

> <source_casrn>
87-68-3

> <CAS>
87-68-3

> <SMILES>
ClC(Cl)=C(Cl)C(Cl)=C(Cl)Cl

> <NAME>
HEXACHLOROBUTADIENE

> <preferred_name>
Hexachloro-1,3-butadiene

> <iupac>
1,1,2,3,4,4-hexachlorobuta-1,3-diene

> <MPID>
98026

> <dsstox_substance_id>
DTXSID7020683

> <Canonical_QSARr>
ClC(Cl)=C(Cl)C(Cl)=C(Cl)Cl

> <InChI_Code_QSARr>
InChI=1S/C4Cl6/c5-1(3(7)8)2(6)4(9)10

> <InChI Key_QSARr>
RWNKSTSCBHKHTB-UHFFFAOYSA-N

> <Salt_Solvent>
?

> <LogBCF>
3.82

$$$$
100096
  -INDIGO-08031719362D

 12 12  0  0  0  0  0  0  0  0999 V2000
    0.8000    1.3856    0.0000 Br  0  0  0  0  0  0  0  0  0  0  0  0
   -0.0000   -0.0000    0.0000 C   0  0  0  0  0  0  0  0  0  0  0  0
    0.8000   -1.3857    0.0000 C   0  0  0  0  0  0  0  0  0  0  0  0
    2.4000   -1.3857    0.0000 Br  0  0  0  0  0  0  0  0  0  0  0  0
   -0.0000   -2.7713    0.0000 C   0  0  0  0  0  0  0  0  0  0  0  0
    0.8000   -4.1569    0.0000 Br  0  0  0  0  0  0  0  0  0  0  0  0
   -1.6000   -2.7713    0.0000 C   0  0  0  0  0  0  0  0  0  0  0  0
   -2.4000   -4.1569    0.0000 Br  0  0  0  0  0  0  0  0  0  0  0  0
   -2.4000   -1.3856    0.0000 C   0  0  0  0  0  0  0  0  0  0  0  0
   -4.0000   -1.3856    0.0000 Br  0  0  0  0  0  0  0  0  0  0  0  0
   -1.6000   -0.0000    0.0000 C   0  0  0  0  0  0  0  0  0  0  0  0
   -2.4000    1.3856    0.0000 Br  0  0  0  0  0  0  0  0  0  0  0  0
  1  2  1  0  0  0  0
  2  3  1  0  0  0  0
  3  4  1  0  0  0  0
  3  5  2  0  0  0  0
  5  6  1  0  0  0  0
  5  7  1  0  0  0  0
  7  8  1  0  0  0  0
  7  9  2  0  0  0  0
  9 10  1  0  0  0  0
  9 11  1  0  0  0  0
 11  2  2  0  0  0  0
 11 12  1  0  0  0  0
M  END
> <ChemID>
100096

> <source_casrn>
87-82-1

> <CAS>
87-82-1

> <SMILES>
Brc1c(Br)c(Br)c(Br)c(Br)c1Br

> <NAME>
HEXABROMOBENZENE

> <preferred_name>
Hexabromobenzene

> <iupac>
hexabromobenzene

> <MPID>
98027

> <dsstox_substance_id>
DTXSID1024128

> <Canonical_QSARr>
Brc1c(Br)c(Br)c(Br)c(Br)c1Br

> <InChI_Code_QSARr>
InChI=1S/C6Br6/c7-1-2(8)4(10)6(12)5(11)3(1)9

> <InChI Key_QSARr>
CAYGQBVSOZLICD-UHFFFAOYSA-N

> <Salt_Solvent>
?

> <LogBCF>
3.0

$$$$
100097
  -INDIGO-08031719362D

 15 15  0  0  0  0  0  0  0  0999 V2000
    0.0000   -0.0000    0.0000 C   0  0  0  0  0  0  0  0  0  0  0  0
   -0.8001    1.3856    0.0000 C   0  0  0  0  0  0  0  0  0  0  0  0
    0.0000    2.7713    0.0000 Br  0  0  0  0  0  0  0  0  0  0  0  0
   -2.4001    1.3856    0.0000 C   0  0  0  0  0  0  0  0  0  0  0  0
   -3.2000    2.7713    0.0000 Br  0  0  0  0  0  0  0  0  0  0  0  0
   -3.2000   -0.0000    0.0000 C   0  0  0  0  0  0  0  0  0  0  0  0
   -4.8000   -0.0000    0.0000 Br  0  0  0  0  0  0  0  0  0  0  0  0
   -2.4001   -1.3856    0.0000 C   0  0  0  0  0  0  0  0  0  0  0  0
   -3.2000   -2.7713    0.0000 Br  0  0  0  0  0  0  0  0  0  0  0  0
   -0.8001   -1.3856    0.0000 C   0  0  0  0  0  0  0  0  0  0  0  0
    0.0000   -2.7713    0.0000 Br  0  0  0  0  0  0  0  0  0  0  0  0
    1.6000   -0.0000    0.0000 C   0  0  0  0  0  0  0  0  0  0  0  0
    3.2000   -0.0000    0.0000 H   0  0  0  0  0  0  0  0  0  0  0  0
    2.4001   -1.3856    0.0000 H   0  0  0  0  0  0  0  0  0  0  0  0
    2.4001    1.3856    0.0000 H   0  0  0  0  0  0  0  0  0  0  0  0
  1  2  1  0  0  0  0
  2  3  1  0  0  0  0
  2  4  2  0  0  0  0
  4  5  1  0  0  0  0
  4  6  1  0  0  0  0
  6  7  1  0  0  0  0
  6  8  2  0  0  0  0
  8  9  1  0  0  0  0
  8 10  1  0  0  0  0
 10  1  2  0  0  0  0
 10 11  1  0  0  0  0
  1 12  1  0  0  0  0
 12 13  1  0  0  0  0
 12 14  1  0  0  0  0
 12 15  1  0  0  0  0
M  END
> <ChemID>
100097

> <source_casrn>
87-83-2

> <CAS>
87-83-2

> <SMILES>
Cc1c(Br)c(Br)c(Br)c(Br)c1Br

> <NAME>
PENTABROMOTOLUENE

> <preferred_name>
Pentabromotoluene

> <iupac>
1,2,3,4,5-pentabromo-6-methylbenzene

> <MPID>
98028

> <dsstox_substance_id>
DTXSID3025833

> <Canonical_QSARr>
Cc1c(Br)c(Br)c(Br)c(Br)c1Br

> <InChI_Code_QSARr>
InChI=1S/C7H3Br5/c1-2-3(8)5(10)7(12)6(11)4(2)9/h1H3

> <InChI Key_QSARr>
OZHJEQVYCBTHJT-UHFFFAOYSA-N

> <Salt_Solvent>
?

> <LogBCF>
2.43

$$$$
100099
  -INDIGO-08031719362D

 13 13  0  0  0  0  0  0  0  0999 V2000
    0.8000    1.3856    0.0000 O   0  0  0  0  0  0  0  0  0  0  0  0
    2.4000    1.3856    0.0000 H   0  0  0  0  0  0  0  0  0  0  0  0
   -0.0000   -0.0000    0.0000 C   0  0  0  0  0  0  0  0  0  0  0  0
    0.8000   -1.3857    0.0000 C   0  0  0  0  0  0  0  0  0  0  0  0
    2.4000   -1.3857    0.0000 Cl  0  0  0  0  0  0  0  0  0  0  0  0
   -0.0000   -2.7713    0.0000 C   0  0  0  0  0  0  0  0  0  0  0  0
    0.8000   -4.1569    0.0000 Cl  0  0  0  0  0  0  0  0  0  0  0  0
   -1.6000   -2.7713    0.0000 C   0  0  0  0  0  0  0  0  0  0  0  0
   -2.4000   -4.1569    0.0000 Cl  0  0  0  0  0  0  0  0  0  0  0  0
   -2.4000   -1.3856    0.0000 C   0  0  0  0  0  0  0  0  0  0  0  0
   -4.0000   -1.3856    0.0000 Cl  0  0  0  0  0  0  0  0  0  0  0  0
   -1.6000   -0.0000    0.0000 C   0  0  0  0  0  0  0  0  0  0  0  0
   -2.4000    1.3856    0.0000 Cl  0  0  0  0  0  0  0  0  0  0  0  0
  1  2  1  0  0  0  0
  1  3  1  0  0  0  0
  3  4  1  0  0  0  0
  4  5  1  0  0  0  0
  4  6  2  0  0  0  0
  6  7  1  0  0  0  0
  6  8  1  0  0  0  0
  8  9  1  0  0  0  0
  8 10  2  0  0  0  0
 10 11  1  0  0  0  0
 10 12  1  0  0  0  0
 12  3  2  0  0  0  0
 12 13  1  0  0  0  0
M  END
> <ChemID>
100099

> <source_casrn>
87-86-5

> <CAS>
87-86-5

> <SMILES>
Oc1c(Cl)c(Cl)c(Cl)c(Cl)c1Cl

> <NAME>
PENTACHLOROPHENOL

> <preferred_name>
Pentachlorophenol

> <iupac>
pentachlorophenol

> <MPID>
98030

> <dsstox_substance_id>
DTXSID7021106

> <Canonical_QSARr>
Oc1c(Cl)c(Cl)c(Cl)c(Cl)c1Cl

> <InChI_Code_QSARr>
InChI=1S/C6HCl5O/c7-1-2(8)4(10)6(12)5(11)3(1)9/h12H

> <InChI Key_QSARr>
IZUPBVBPLAPZRR-UHFFFAOYSA-N

> <Salt_Solvent>
?

> <LogBCF>
2.66

$$$$
100100
  -INDIGO-08031719362D

 13 13  0  0  0  0  0  0  0  0999 V2000
    0.8000    1.3856    0.0000 O   0  0  0  0  0  0  0  0  0  0  0  0
    2.4000    1.3856    0.0000 H   0  0  0  0  0  0  0  0  0  0  0  0
   -0.0000   -0.0000    0.0000 C   0  0  0  0  0  0  0  0  0  0  0  0
    0.8000   -1.3857    0.0000 C   0  0  0  0  0  0  0  0  0  0  0  0
    2.4000   -1.3857    0.0000 Cl  0  0  0  0  0  0  0  0  0  0  0  0
   -0.0000   -2.7713    0.0000 C   0  0  0  0  0  0  0  0  0  0  0  0
    0.8000   -4.1569    0.0000 H   0  0  0  0  0  0  0  0  0  0  0  0
   -1.6000   -2.7713    0.0000 C   0  0  0  0  0  0  0  0  0  0  0  0
   -2.4000   -4.1569    0.0000 Cl  0  0  0  0  0  0  0  0  0  0  0  0
   -2.4000   -1.3856    0.0000 C   0  0  0  0  0  0  0  0  0  0  0  0
   -4.0000   -1.3856    0.0000 H   0  0  0  0  0  0  0  0  0  0  0  0
   -1.6000   -0.0000    0.0000 C   0  0  0  0  0  0  0  0  0  0  0  0
   -2.4000    1.3856    0.0000 Cl  0  0  0  0  0  0  0  0  0  0  0  0
  1  2  1  0  0  0  0
  1  3  1  0  0  0  0
  3  4  1  0  0  0  0
  4  5  1  0  0  0  0
  4  6  2  0  0  0  0
  6  7  1  0  0  0  0
  6  8  1  0  0  0  0
  8  9  1  0  0  0  0
  8 10  2  0  0  0  0
 10 11  1  0  0  0  0
 10 12  1  0  0  0  0
 12  3  2  0  0  0  0
 12 13  1  0  0  0  0
M  END
> <ChemID>
100100

> <source_casrn>
88-06-2

> <CAS>
88-06-2

> <SMILES>
Oc1c(Cl)cc(Cl)cc1Cl

> <NAME>
2,4,6-TRICHLOROPHENOL

> <preferred_name>
2,4,6-Trichlorophenol

> <iupac>
C6H3Cl3O

> <MPID>
98031

> <dsstox_substance_id>
DTXSID5021386

> <Canonical_QSARr>
Oc1c(Cl)cc(Cl)cc1Cl

> <InChI_Code_QSARr>
InChI=1S/C6H3Cl3O/c7-3-1-4(8)6(10)5(9)2-3/h1-2,10H

> <InChI Key_QSARr>
LINPIYWFGCPVIE-UHFFFAOYSA-N

> <Salt_Solvent>
?

> <LogBCF>
1.94

$$$$
100101
  -INDIGO-08031719362D

 20 20  0  0  0  0  0  0  0  0999 V2000
   -0.0000    2.7713    0.0000 C   0  0  0  0  0  0  0  0  0  0  0  0
    0.8000    4.1569    0.0000 H   0  0  0  0  0  0  0  0  0  0  0  0
   -0.8000    4.1569    0.0000 H   0  0  0  0  0  0  0  0  0  0  0  0
    1.6000    2.7713    0.0000 H   0  0  0  0  0  0  0  0  0  0  0  0
   -0.8000    1.3856    0.0000 C   0  0  0  0  0  0  0  0  0  0  0  0
   -0.0000    0.0000    0.0000 C   0  0  0  0  0  0  0  0  0  0  0  0
    1.6000    0.0000    0.0000 S   0  0  0  0  0  0  0  0  0  0  0  0
    1.6000   -1.6000    0.0000 O   0  0  0  0  0  0  0  0  0  0  0  0
    1.6000    1.6000    0.0000 O   0  0  0  0  0  0  0  0  0  0  0  0
    3.2000    0.0000    0.0000 N   0  0  0  0  0  0  0  0  0  0  0  0
    4.0000   -1.3856    0.0000 H   0  0  0  0  0  0  0  0  0  0  0  0
    4.0000    1.3856    0.0000 H   0  0  0  0  0  0  0  0  0  0  0  0
   -0.8000   -1.3856    0.0000 C   0  0  0  0  0  0  0  0  0  0  0  0
   -0.0000   -2.7713    0.0000 H   0  0  0  0  0  0  0  0  0  0  0  0
   -2.4000   -1.3856    0.0000 C   0  0  0  0  0  0  0  0  0  0  0  0
   -3.2001   -2.7713    0.0000 H   0  0  0  0  0  0  0  0  0  0  0  0
   -3.2001    0.0000    0.0000 C   0  0  0  0  0  0  0  0  0  0  0  0
   -4.8000    0.0000    0.0000 H   0  0  0  0  0  0  0  0  0  0  0  0
   -2.4000    1.3856    0.0000 C   0  0  0  0  0  0  0  0  0  0  0  0
   -3.2001    2.7713    0.0000 H   0  0  0  0  0  0  0  0  0  0  0  0
  1  2  1  0  0  0  0
  1  3  1  0  0  0  0
  1  4  1  0  0  0  0
  1  5  1  0  0  0  0
  5  6  1  0  0  0  0
  6  7  1  0  0  0  0
  7  8  2  0  0  0  0
  7  9  2  0  0  0  0
  7 10  1  0  0  0  0
 10 11  1  0  0  0  0
 10 12  1  0  0  0  0
  6 13  2  0  0  0  0
 13 14  1  0  0  0  0
 13 15  1  0  0  0  0
 15 16  1  0  0  0  0
 15 17  2  0  0  0  0
 17 18  1  0  0  0  0
 17 19  1  0  0  0  0
 19  5  2  0  0  0  0
 19 20  1  0  0  0  0
M  END
> <ChemID>
100101

> <source_casrn>
88-19-7

> <CAS>
88-19-7

> <SMILES>
Cc1ccccc1S(N)(=O)=O

> <NAME>
O-METHYLBENZENESULFONAMIDE

> <preferred_name>
o-Toluenesulfonamide

> <iupac>
2-methylbenzenesulfonamide

> <MPID>
98032

> <dsstox_substance_id>
DTXSID7021362

> <Canonical_QSARr>
Cc1ccccc1S(N)(=O)=O

> <InChI_Code_QSARr>
InChI=1S/C7H9NO2S/c1-6-4-2-3-5-7(6)11(8,9)10/h2-5H,1H3,(H2,8,9,10)

> <InChI Key_QSARr>
YCMLQMDWSXFTIF-UHFFFAOYSA-N

> <Salt_Solvent>
?

> <LogBCF>
0.41

$$$$
100103
  -INDIGO-08031719362D

 17 17  0  0  0  0  0  0  0  0999 V2000
    1.3856    2.4000    0.0000 N   0  0  0  0  0  0  0  0  0  0  0  0
    1.3856    4.0000    0.0000 O   0  0  0  0  0  0  0  0  0  0  0  0
    2.7713    1.6000    0.0000 O   0  0  0  0  0  0  0  0  0  0  0  0
    0.0000    1.6000    0.0000 C   0  0  0  0  0  0  0  0  0  0  0  0
   -1.3856    2.4000    0.0000 C   0  0  0  0  0  0  0  0  0  0  0  0
   -1.3856    4.0000    0.0000 H   0  0  0  0  0  0  0  0  0  0  0  0
   -2.7713    1.6000    0.0000 C   0  0  0  0  0  0  0  0  0  0  0  0
   -4.1569    2.4000    0.0000 H   0  0  0  0  0  0  0  0  0  0  0  0
   -2.7713    0.0000    0.0000 C   0  0  0  0  0  0  0  0  0  0  0  0
   -4.1569   -0.8000    0.0000 H   0  0  0  0  0  0  0  0  0  0  0  0
   -1.3856   -0.8000    0.0000 C   0  0  0  0  0  0  0  0  0  0  0  0
   -1.3856   -2.4000    0.0000 H   0  0  0  0  0  0  0  0  0  0  0  0
    0.0000    0.0000    0.0000 C   0  0  0  0  0  0  0  0  0  0  0  0
    1.3856   -0.8000    0.0000 C   0  0  0  0  0  0  0  0  0  0  0  0
    2.7713   -1.6000    0.0000 H   0  0  0  0  0  0  0  0  0  0  0  0
    1.3856   -2.4000    0.0000 H   0  0  0  0  0  0  0  0  0  0  0  0
    2.7713    0.0000    0.0000 H   0  0  0  0  0  0  0  0  0  0  0  0
  1  2  2  0  0  0  0
  1  3  1  0  0  0  0
  1  4  1  0  0  0  0
  4  5  1  0  0  0  0
  5  6  1  0  0  0  0
  5  7  2  0  0  0  0
  7  8  1  0  0  0  0
  7  9  1  0  0  0  0
  9 10  1  0  0  0  0
  9 11  2  0  0  0  0
 11 12  1  0  0  0  0
 11 13  1  0  0  0  0
 13  4  2  0  0  0  0
 13 14  1  0  0  0  0
 14 15  1  0  0  0  0
 14 16  1  0  0  0  0
 14 17  1  0  0  0  0
M  CHG  2   1   1   3  -1
M  END
> <ChemID>
100103

> <source_casrn>
88-72-2

> <CAS>
88-72-2

> <SMILES>
Cc1ccccc1[N+]([O-])=O

> <NAME>
2-NITROTOLUENE

> <preferred_name>
2-Nitrotoluene

> <iupac>
1-methyl-2-nitrobenzene

> <MPID>
98034

> <dsstox_substance_id>
DTXSID4025791

> <Canonical_QSARr>
Cc1ccccc1[N+]([O-])=O

> <InChI_Code_QSARr>
InChI=1S/C7H7NO2/c1-6-4-2-3-5-7(6)8(9)10/h2-5H,1H3

> <InChI Key_QSARr>
PLAZTCDQAHEYBI-UHFFFAOYSA-N

> <Salt_Solvent>
?

> <LogBCF>
1.26

$$$$
100104
  -INDIGO-08031719362D

 14 14  0  0  0  0  0  0  0  0999 V2000
    0.0000    2.7713    0.0000 Cl  0  0  0  0  0  0  0  0  0  0  0  0
   -0.8000    1.3856    0.0000 C   0  0  0  0  0  0  0  0  0  0  0  0
    0.0000   -0.0000    0.0000 C   0  0  0  0  0  0  0  0  0  0  0  0
    1.6000   -0.0000    0.0000 N   0  0  0  0  0  0  0  0  0  0  0  0
    2.4000    1.3856    0.0000 O   0  0  0  0  0  0  0  0  0  0  0  0
    2.4000   -1.3856    0.0000 O   0  0  0  0  0  0  0  0  0  0  0  0
   -0.8000   -1.3856    0.0000 C   0  0  0  0  0  0  0  0  0  0  0  0
    0.0000   -2.7713    0.0000 H   0  0  0  0  0  0  0  0  0  0  0  0
   -2.4000   -1.3856    0.0000 C   0  0  0  0  0  0  0  0  0  0  0  0
   -3.2000   -2.7713    0.0000 H   0  0  0  0  0  0  0  0  0  0  0  0
   -3.2000   -0.0000    0.0000 C   0  0  0  0  0  0  0  0  0  0  0  0
   -4.8000   -0.0000    0.0000 H   0  0  0  0  0  0  0  0  0  0  0  0
   -2.4000    1.3856    0.0000 C   0  0  0  0  0  0  0  0  0  0  0  0
   -3.2000    2.7713    0.0000 H   0  0  0  0  0  0  0  0  0  0  0  0
  1  2  1  0  0  0  0
  2  3  1  0  0  0  0
  3  4  1  0  0  0  0
  4  5  2  0  0  0  0
  4  6  1  0  0  0  0
  3  7  2  0  0  0  0
  7  8  1  0  0  0  0
  7  9  1  0  0  0  0
  9 10  1  0  0  0  0
  9 11  2  0  0  0  0
 11 12  1  0  0  0  0
 11 13  1  0  0  0  0
 13  2  2  0  0  0  0
 13 14  1  0  0  0  0
M  CHG  2   4   1   6  -1
M  END
> <ChemID>
100104

> <source_casrn>
88-73-3

> <CAS>
88-73-3

> <SMILES>
[O-][N+](=O)c1ccccc1Cl

> <NAME>
2-CHLORO-1-NITROBENZENE

> <preferred_name>
1-Chloro-2-nitrobenzene

> <iupac>
1-chloro-2-nitrobenzene

> <MPID>
98035

> <dsstox_substance_id>
DTXSID0020280

> <Canonical_QSARr>
[O-][N+](=O)c1ccccc1Cl

> <InChI_Code_QSARr>
InChI=1S/C6H4ClNO2/c7-5-3-1-2-4-6(5)8(9)10/h1-4H

> <InChI Key_QSARr>
BFCFYVKQTRLZHA-UHFFFAOYSA-N

> <Salt_Solvent>
?

> <LogBCF>
1.17

$$$$
100105
  -INDIGO-08031719362D

 16 16  0  0  0  0  0  0  0  0999 V2000
    1.3856    0.8000    0.0000 N   0  0  0  0  0  0  0  0  0  0  0  0
    1.3856    2.4000    0.0000 O   0  0  0  0  0  0  0  0  0  0  0  0
    2.7713   -0.0000    0.0000 O   0  0  0  0  0  0  0  0  0  0  0  0
    0.0000   -0.0000    0.0000 C   0  0  0  0  0  0  0  0  0  0  0  0
   -1.3856    0.8000    0.0000 C   0  0  0  0  0  0  0  0  0  0  0  0
   -1.3856    2.4000    0.0000 H   0  0  0  0  0  0  0  0  0  0  0  0
   -2.7713   -0.0000    0.0000 C   0  0  0  0  0  0  0  0  0  0  0  0
   -4.1569    0.8000    0.0000 H   0  0  0  0  0  0  0  0  0  0  0  0
   -2.7713   -1.6000    0.0000 C   0  0  0  0  0  0  0  0  0  0  0  0
   -4.1569   -2.4000    0.0000 H   0  0  0  0  0  0  0  0  0  0  0  0
   -1.3856   -2.4000    0.0000 C   0  0  0  0  0  0  0  0  0  0  0  0
   -1.3856   -4.0000    0.0000 H   0  0  0  0  0  0  0  0  0  0  0  0
    0.0000   -1.6000    0.0000 C   0  0  0  0  0  0  0  0  0  0  0  0
    1.3856   -2.4000    0.0000 N   0  0  0  0  0  0  0  0  0  0  0  0
    1.3856   -4.0000    0.0000 H   0  0  0  0  0  0  0  0  0  0  0  0
    2.7713   -1.6000    0.0000 H   0  0  0  0  0  0  0  0  0  0  0  0
  1  2  2  0  0  0  0
  1  3  1  0  0  0  0
  1  4  1  0  0  0  0
  4  5  1  0  0  0  0
  5  6  1  0  0  0  0
  5  7  2  0  0  0  0
  7  8  1  0  0  0  0
  7  9  1  0  0  0  0
  9 10  1  0  0  0  0
  9 11  2  0  0  0  0
 11 12  1  0  0  0  0
 11 13  1  0  0  0  0
 13  4  2  0  0  0  0
 13 14  1  0  0  0  0
 14 15  1  0  0  0  0
 14 16  1  0  0  0  0
M  CHG  2   1   1   3  -1
M  END
> <ChemID>
100105

> <source_casrn>
88-74-4

> <CAS>
88-74-4

> <SMILES>
Nc1ccccc1[N+]([O-])=O

> <NAME>
2-NITROANILINE

> <preferred_name>
2-Nitroaniline

> <iupac>
2-nitroaniline

> <MPID>
98036

> <dsstox_substance_id>
DTXSID1025726

> <Canonical_QSARr>
Nc1ccccc1[N+]([O-])=O

> <InChI_Code_QSARr>
InChI=1S/C6H6N2O2/c7-5-3-1-2-4-6(5)8(9)10/h1-4H,7H2

> <InChI Key_QSARr>
DPJCXCZTLWNFOH-UHFFFAOYSA-N

> <Salt_Solvent>
?

> <LogBCF>
1.0

$$$$
100107
  -INDIGO-08031719362D

 29 29  0  0  0  0  0  0  0  0999 V2000
    1.6000    2.7712    0.0000 O   0  0  0  0  0  0  0  0  0  0  0  0
    2.4000    4.1569    0.0000 H   0  0  0  0  0  0  0  0  0  0  0  0
    2.4000    1.3856    0.0000 C   0  0  0  0  0  0  0  0  0  0  0  0
    4.0001    1.3856    0.0000 C   0  0  0  0  0  0  0  0  0  0  0  0
    4.7999    2.7712    0.0000 N   0  0  0  0  0  0  0  0  0  0  0  0
    6.4000    2.7713    0.0000 O   0  0  0  0  0  0  0  0  0  0  0  0
    4.0001    4.1569    0.0000 O   0  0  0  0  0  0  0  0  0  0  0  0
    4.7999   -0.0001    0.0000 C   0  0  0  0  0  0  0  0  0  0  0  0
    6.4000    0.0001    0.0000 H   0  0  0  0  0  0  0  0  0  0  0  0
    4.0001   -1.3856    0.0000 C   0  0  0  0  0  0  0  0  0  0  0  0
    4.7999   -2.7713    0.0000 N   0  0  0  0  0  0  0  0  0  0  0  0
    6.4000   -2.7713    0.0000 O   0  0  0  0  0  0  0  0  0  0  0  0
    3.9999   -4.1569    0.0000 O   0  0  0  0  0  0  0  0  0  0  0  0
    2.4000   -1.3856    0.0000 C   0  0  0  0  0  0  0  0  0  0  0  0
    1.6000   -2.7712    0.0000 H   0  0  0  0  0  0  0  0  0  0  0  0
    1.6000   -0.0001    0.0000 C   0  0  0  0  0  0  0  0  0  0  0  0
   -0.0001    0.0001    0.0000 C   0  0  0  0  0  0  0  0  0  0  0  0
   -0.0001    1.6000    0.0000 H   0  0  0  0  0  0  0  0  0  0  0  0
   -1.5036    0.5472    0.0000 C   0  0  0  0  0  0  0  0  0  0  0  0
   -2.3631    1.8966    0.0000 H   0  0  0  0  0  0  0  0  0  0  0  0
   -1.1572    2.1093    0.0000 H   0  0  0  0  0  0  0  0  0  0  0  0
   -2.7292   -0.4812    0.0000 C   0  0  0  0  0  0  0  0  0  0  0  0
   -3.9549   -1.5097    0.0000 H   0  0  0  0  0  0  0  0  0  0  0  0
   -4.2327    0.0660    0.0000 H   0  0  0  0  0  0  0  0  0  0  0  0
   -2.4514   -2.0569    0.0000 H   0  0  0  0  0  0  0  0  0  0  0  0
   -0.0001   -1.6000    0.0000 C   0  0  0  0  0  0  0  0  0  0  0  0
   -1.3856   -2.4000    0.0000 H   0  0  0  0  0  0  0  0  0  0  0  0
   -0.0001   -3.2000    0.0000 H   0  0  0  0  0  0  0  0  0  0  0  0
   -1.3856   -0.8000    0.0000 H   0  0  0  0  0  0  0  0  0  0  0  0
  1  2  1  0  0  0  0
  1  3  1  0  0  0  0
  3  4  1  0  0  0  0
  4  5  1  0  0  0  0
  5  6  2  0  0  0  0
  5  7  1  0  0  0  0
  4  8  2  0  0  0  0
  8  9  1  0  0  0  0
  8 10  1  0  0  0  0
 10 11  1  0  0  0  0
 11 12  2  0  0  0  0
 11 13  1  0  0  0  0
 10 14  2  0  0  0  0
 14 15  1  0  0  0  0
 14 16  1  0  0  0  0
 16  3  2  0  0  0  0
 16 17  1  0  0  0  0
 17 18  1  0  0  0  0
 17 19  1  0  0  0  0
 19 20  1  0  0  0  0
 19 21  1  0  0  0  0
 19 22  1  0  0  0  0
 22 23  1  0  0  0  0
 22 24  1  0  0  0  0
 22 25  1  0  0  0  0
 17 26  1  0  0  0  0
 26 27  1  0  0  0  0
 26 28  1  0  0  0  0
 26 29  1  0  0  0  0
M  CHG  4   5   1   7  -1  11   1  13  -1
M  END
> <ChemID>
100107

> <source_casrn>
88-85-7

> <CAS>
88-85-7

> <SMILES>
CCC(C)c1cc(cc(c1O)[N+]([O-])=O)[N+]([O-])=O

> <NAME>
DINOSEB

> <preferred_name>
Dinoseb

> <iupac>
2-(butan-2-yl)-4,6-dinitrophenol

> <MPID>
98038

> <dsstox_substance_id>
DTXSID3020207

> <Canonical_QSARr>
CCC(C)c1cc(cc(c1O)[N+]([O-])=O)[N+]([O-])=O

> <InChI_Code_QSARr>
InChI=1S/C10H12N2O5/c1-3-6(2)8-4-7(11(14)15)5-9(10(8)13)12(16)17/h4-6,13H,3H2,1-2H3

> <InChI Key_QSARr>
OWZPCEFYPSAJFR-UHFFFAOYSA-N

> <Salt_Solvent>
?

> <LogBCF>
1.79

$$$$
100108
  -INDIGO-08031719362D

 19 19  0  0  0  0  0  0  0  0999 V2000
    1.3857    0.8000    0.0000 N   0  0  0  0  0  0  0  0  0  0  0  0
    1.3857    2.4000    0.0000 O   0  0  0  0  0  0  0  0  0  0  0  0
    2.7713    0.0000    0.0000 O   0  0  0  0  0  0  0  0  0  0  0  0
    0.0000    0.0000    0.0000 C   0  0  0  0  0  0  0  0  0  0  0  0
   -1.3857    0.8000    0.0000 C   0  0  0  0  0  0  0  0  0  0  0  0
   -1.3857    2.4000    0.0000 H   0  0  0  0  0  0  0  0  0  0  0  0
   -2.7713    0.0000    0.0000 C   0  0  0  0  0  0  0  0  0  0  0  0
   -4.1570    0.8000    0.0000 N   0  0  0  0  0  0  0  0  0  0  0  0
   -5.5426    0.0000    0.0000 O   0  0  0  0  0  0  0  0  0  0  0  0
   -4.1569    2.4000    0.0000 O   0  0  0  0  0  0  0  0  0  0  0  0
   -2.7713   -1.6000    0.0000 C   0  0  0  0  0  0  0  0  0  0  0  0
   -4.1569   -2.4000    0.0000 H   0  0  0  0  0  0  0  0  0  0  0  0
   -1.3856   -2.4000    0.0000 C   0  0  0  0  0  0  0  0  0  0  0  0
   -1.3856   -4.0000    0.0000 N   0  0  0  0  0  0  0  0  0  0  0  0
   -2.7713   -4.8000    0.0000 O   0  0  0  0  0  0  0  0  0  0  0  0
    0.0000   -4.8000    0.0000 O   0  0  0  0  0  0  0  0  0  0  0  0
    0.0000   -1.6000    0.0000 C   0  0  0  0  0  0  0  0  0  0  0  0
    1.3857   -2.4000    0.0000 O   0  0  0  0  0  0  0  0  0  0  0  0
    1.3857   -4.0000    0.0000 H   0  0  0  0  0  0  0  0  0  0  0  0
  1  2  2  0  0  0  0
  1  3  1  0  0  0  0
  1  4  1  0  0  0  0
  4  5  1  0  0  0  0
  5  6  1  0  0  0  0
  5  7  2  0  0  0  0
  7  8  1  0  0  0  0
  8  9  2  0  0  0  0
  8 10  1  0  0  0  0
  7 11  1  0  0  0  0
 11 12  1  0  0  0  0
 11 13  2  0  0  0  0
 13 14  1  0  0  0  0
 14 15  2  0  0  0  0
 14 16  1  0  0  0  0
 13 17  1  0  0  0  0
 17  4  2  0  0  0  0
 17 18  1  0  0  0  0
 18 19  1  0  0  0  0
M  CHG  6   1   1   3  -1   8   1  10  -1  14   1  16  -1
M  END
> <ChemID>
100108

> <source_casrn>
88-89-1

> <CAS>
88-89-1

> <SMILES>
[O-][N+](=O)c1cc(c(O)c(c1)[N+]([O-])=O)[N+]([O-])=O

> <NAME>
2,4,6-TRINITROPHENOL

> <preferred_name>
Picric acid

> <iupac>
2,4,6-trinitrophenol

> <MPID>
98039

> <dsstox_substance_id>
DTXSID4025909

> <Canonical_QSARr>
[O-][N+](=O)c1cc(c(O)c(c1)[N+]([O-])=O)[N+]([O-])=O

> <InChI_Code_QSARr>
InChI=1S/C6H3N3O7/c10-6-4(8(13)14)1-3(7(11)12)2-5(6)9(15)16/h1-2,10H

> <InChI Key_QSARr>
OXNIZHLAWKMVMX-UHFFFAOYSA-N

> <Salt_Solvent>
?

> <LogBCF>
0.34

$$$$
100109
  -INDIGO-08031719362D

 22 22  0  0  0  0  0  0  0  0999 V2000
   -0.0001    0.0000    0.0000 C   0  0  0  0  0  0  0  0  0  0  0  0
    0.2778    1.5757    0.0000 H   0  0  0  0  0  0  0  0  0  0  0  0
    1.6000    0.0000    0.0000 C   0  0  0  0  0  0  0  0  0  0  0  0
    1.3221    1.5757    0.0000 H   0  0  0  0  0  0  0  0  0  0  0  0
    2.8257    1.0285    0.0000 C   0  0  0  0  0  0  0  0  0  0  0  0
    4.3292    0.4813    0.0000 O   0  0  0  0  0  0  0  0  0  0  0  0
    2.5478    2.6041    0.0000 O   0  0  0  0  0  0  0  0  0  0  0  0
    3.7735    3.6326    0.0000 H   0  0  0  0  0  0  0  0  0  0  0  0
    2.4000   -1.3857    0.0000 C   0  0  0  0  0  0  0  0  0  0  0  0
    3.6257   -0.3572    0.0000 H   0  0  0  0  0  0  0  0  0  0  0  0
    3.6257   -2.4141    0.0000 H   0  0  0  0  0  0  0  0  0  0  0  0
    1.6000   -2.7712    0.0000 C   0  0  0  0  0  0  0  0  0  0  0  0
    2.4000   -4.1569    0.0000 H   0  0  0  0  0  0  0  0  0  0  0  0
   -0.0001   -2.7712    0.0000 C   0  0  0  0  0  0  0  0  0  0  0  0
   -0.8000   -4.1569    0.0000 H   0  0  0  0  0  0  0  0  0  0  0  0
   -0.8000   -1.3857    0.0000 C   0  0  0  0  0  0  0  0  0  0  0  0
   -2.0257   -2.4141    0.0000 H   0  0  0  0  0  0  0  0  0  0  0  0
   -2.0257   -0.3572    0.0000 H   0  0  0  0  0  0  0  0  0  0  0  0
   -1.3857    0.8000    0.0000 C   0  0  0  0  0  0  0  0  0  0  0  0
   -2.8891    0.2528    0.0000 O   0  0  0  0  0  0  0  0  0  0  0  0
   -1.3857    2.4000    0.0000 O   0  0  0  0  0  0  0  0  0  0  0  0
   -2.7713    3.2000    0.0000 H   0  0  0  0  0  0  0  0  0  0  0  0
  1  2  1  0  0  0  0
  1  3  1  0  0  0  0
  3  4  1  0  0  0  0
  3  5  1  0  0  0  0
  5  6  2  0  0  0  0
  5  7  1  0  0  0  0
  7  8  1  0  0  0  0
  3  9  1  0  0  0  0
  9 10  1  0  0  0  0
  9 11  1  0  0  0  0
  9 12  1  0  0  0  0
 12 13  1  0  0  0  0
 12 14  2  0  0  0  0
 14 15  1  0  0  0  0
 14 16  1  0  0  0  0
 16  1  1  0  0  0  0
 16 17  1  0  0  0  0
 16 18  1  0  0  0  0
  1 19  1  0  0  0  0
 19 20  2  0  0  0  0
 19 21  1  0  0  0  0
 21 22  1  0  0  0  0
M  END
> <ChemID>
100109

> <source_casrn>
88-98-2

> <CAS>
NOCAS_861676

> <SMILES>
O=C(O)C(C(C(=O)O)CC=C1)C1

> <NAME>
4-Cyclohexene-1,2-dicarboxylic acid

> <preferred_name>


> <iupac>


> <MPID>
98040

> <dsstox_substance_id>
DTXSID80861676

> <Canonical_QSARr>
OC(=O)C1CC=CCC1C(O)=O

> <InChI_Code_QSARr>
InChI=1S/C8H10O4/c9-7(10)5-3-1-2-4-6(5)8(11)12/h1-2,5-6H,3-4H2,(H,9,10)(H,11,12)

> <InChI Key_QSARr>
ILUAAIDVFMVTAU-UHFFFAOYSA-N

> <Salt_Solvent>
?

> <LogBCF>
0.3

$$$$
100111
  -INDIGO-08031719362D

 14 14  0  0  0  0  0  0  0  0999 V2000
    0.8000    1.3856    0.0000 C   0  0  0  0  0  0  0  0  0  0  0  0
    2.4000    1.3856    0.0000 C   0  0  0  0  0  0  0  0  0  0  0  0
    3.2000    2.7713    0.0000 H   0  0  0  0  0  0  0  0  0  0  0  0
    3.2000   -0.0000    0.0000 C   0  0  0  0  0  0  0  0  0  0  0  0
    4.8000    0.0000    0.0000 H   0  0  0  0  0  0  0  0  0  0  0  0
    2.4000   -1.3856    0.0000 C   0  0  0  0  0  0  0  0  0  0  0  0
    3.2000   -2.7713    0.0000 Cl  0  0  0  0  0  0  0  0  0  0  0  0
    0.8000   -1.3856    0.0000 C   0  0  0  0  0  0  0  0  0  0  0  0
    0.0000   -2.7713    0.0000 H   0  0  0  0  0  0  0  0  0  0  0  0
    0.0000   -0.0000    0.0000 C   0  0  0  0  0  0  0  0  0  0  0  0
   -1.6000    0.0000    0.0000 N   0  0  0  0  0  0  0  0  0  0  0  0
   -2.4000   -1.3856    0.0000 O   0  0  0  0  0  0  0  0  0  0  0  0
   -2.4000    1.3856    0.0000 O   0  0  0  0  0  0  0  0  0  0  0  0
    0.0000    2.7713    0.0000 Cl  0  0  0  0  0  0  0  0  0  0  0  0
  1  2  1  0  0  0  0
  2  3  1  0  0  0  0
  2  4  2  0  0  0  0
  4  5  1  0  0  0  0
  4  6  1  0  0  0  0
  6  7  1  0  0  0  0
  6  8  2  0  0  0  0
  8  9  1  0  0  0  0
  8 10  1  0  0  0  0
 10  1  2  0  0  0  0
 10 11  1  0  0  0  0
 11 12  1  0  0  0  0
 11 13  2  0  0  0  0
  1 14  1  0  0  0  0
M  CHG  2  11   1  12  -1
M  END
> <ChemID>
100111

> <source_casrn>
89-61-2

> <CAS>
89-61-2

> <SMILES>
[O-][N+](=O)c1cc(Cl)ccc1Cl

> <NAME>
2,5-DICHLORONITROBENZENE

> <preferred_name>
1,4-Dichloro-2-nitrobenzene

> <iupac>
1,4-dichloro-2-nitrobenzene

> <MPID>
98042

> <dsstox_substance_id>
DTXSID7052602

> <Canonical_QSARr>
[O-][N+](=O)c1cc(Cl)ccc1Cl

> <InChI_Code_QSARr>
InChI=1S/C6H3Cl2NO2/c7-4-1-2-5(8)6(3-4)9(10)11/h1-3H

> <InChI Key_QSARr>
RZKKOBGFCAHLCZ-UHFFFAOYSA-N

> <Salt_Solvent>
?

> <LogBCF>
2.05

$$$$
100112
  -INDIGO-08031719362D

 16 16  0  0  0  0  0  0  0  0999 V2000
   -1.3856    0.8000    0.0000 N   0  0  0  0  0  0  0  0  0  0  0  0
   -1.3856    2.4000    0.0000 H   0  0  0  0  0  0  0  0  0  0  0  0
   -2.7713   -0.0000    0.0000 H   0  0  0  0  0  0  0  0  0  0  0  0
    0.0000   -0.0000    0.0000 C   0  0  0  0  0  0  0  0  0  0  0  0
    0.0000   -1.6000    0.0000 C   0  0  0  0  0  0  0  0  0  0  0  0
   -1.3856   -2.4000    0.0000 N   0  0  0  0  0  0  0  0  0  0  0  0
   -1.3856   -4.0000    0.0000 O   0  0  0  0  0  0  0  0  0  0  0  0
   -2.7713   -1.6000    0.0000 O   0  0  0  0  0  0  0  0  0  0  0  0
    1.3856   -2.4000    0.0000 C   0  0  0  0  0  0  0  0  0  0  0  0
    1.3856   -4.0000    0.0000 H   0  0  0  0  0  0  0  0  0  0  0  0
    2.7713   -1.6000    0.0000 C   0  0  0  0  0  0  0  0  0  0  0  0
    4.1569   -2.4000    0.0000 Cl  0  0  0  0  0  0  0  0  0  0  0  0
    2.7713   -0.0000    0.0000 C   0  0  0  0  0  0  0  0  0  0  0  0
    4.1569    0.8000    0.0000 H   0  0  0  0  0  0  0  0  0  0  0  0
    1.3856    0.8000    0.0000 C   0  0  0  0  0  0  0  0  0  0  0  0
    1.3856    2.4000    0.0000 H   0  0  0  0  0  0  0  0  0  0  0  0
  1  2  1  0  0  0  0
  1  3  1  0  0  0  0
  1  4  1  0  0  0  0
  4  5  1  0  0  0  0
  5  6  1  0  0  0  0
  6  7  1  0  0  0  0
  6  8  2  0  0  0  0
  5  9  2  0  0  0  0
  9 10  1  0  0  0  0
  9 11  1  0  0  0  0
 11 12  1  0  0  0  0
 11 13  2  0  0  0  0
 13 14  1  0  0  0  0
 13 15  1  0  0  0  0
 15  4  2  0  0  0  0
 15 16  1  0  0  0  0
M  CHG  2   6   1   7  -1
M  END
> <ChemID>
100112

> <source_casrn>
89-63-4

> <CAS>
89-63-4

> <SMILES>
Nc1ccc(Cl)cc1[N+]([O-])=O

> <NAME>
4-CHLORO-2-NITROANILINE

> <preferred_name>
4-Chloro-2-nitroaniline

> <iupac>
4-chloro-2-nitroaniline

> <MPID>
98043

> <dsstox_substance_id>
DTXSID4030384

> <Canonical_QSARr>
Nc1ccc(Cl)cc1[N+]([O-])=O

> <InChI_Code_QSARr>
InChI=1S/C6H5ClN2O2/c7-4-1-2-5(8)6(3-4)9(10)11/h1-3H,8H2

> <InChI Key_QSARr>
PBGKNXWGYQPUJK-UHFFFAOYSA-N

> <Salt_Solvent>
?

> <LogBCF>
1.04

$$$$
100113
  -INDIGO-08031719362D

 14 14  0  0  0  0  0  0  0  0999 V2000
    1.6000   -0.0000    0.0000 N   0  0  0  0  0  0  0  0  0  0  0  0
    2.4000    1.3856    0.0000 O   0  0  0  0  0  0  0  0  0  0  0  0
    2.4000   -1.3856    0.0000 O   0  0  0  0  0  0  0  0  0  0  0  0
    0.0000   -0.0000    0.0000 C   0  0  0  0  0  0  0  0  0  0  0  0
   -0.8000    1.3856    0.0000 C   0  0  0  0  0  0  0  0  0  0  0  0
    0.0000    2.7713    0.0000 H   0  0  0  0  0  0  0  0  0  0  0  0
   -2.4000    1.3856    0.0000 C   0  0  0  0  0  0  0  0  0  0  0  0
   -3.2000    2.7713    0.0000 Cl  0  0  0  0  0  0  0  0  0  0  0  0
   -3.2000   -0.0000    0.0000 C   0  0  0  0  0  0  0  0  0  0  0  0
   -4.8000   -0.0000    0.0000 Cl  0  0  0  0  0  0  0  0  0  0  0  0
   -2.4000   -1.3856    0.0000 C   0  0  0  0  0  0  0  0  0  0  0  0
   -3.2000   -2.7713    0.0000 H   0  0  0  0  0  0  0  0  0  0  0  0
   -0.8000   -1.3856    0.0000 C   0  0  0  0  0  0  0  0  0  0  0  0
    0.0000   -2.7713    0.0000 Cl  0  0  0  0  0  0  0  0  0  0  0  0
  1  2  2  0  0  0  0
  1  3  1  0  0  0  0
  1  4  1  0  0  0  0
  4  5  1  0  0  0  0
  5  6  1  0  0  0  0
  5  7  2  0  0  0  0
  7  8  1  0  0  0  0
  7  9  1  0  0  0  0
  9 10  1  0  0  0  0
  9 11  2  0  0  0  0
 11 12  1  0  0  0  0
 11 13  1  0  0  0  0
 13  4  2  0  0  0  0
 13 14  1  0  0  0  0
M  CHG  2   1   1   3  -1
M  END
> <ChemID>
100113

> <source_casrn>
89-69-0

> <CAS>
89-69-0

> <SMILES>
[O-][N+](=O)c1cc(Cl)c(Cl)cc1Cl

> <NAME>
2,4,5-TRICHLORONITROBENZENE

> <preferred_name>
2,4,5-Trichloronitrobenzene

> <iupac>
1,2,4-trichloro-5-nitrobenzene

> <MPID>
98044

> <dsstox_substance_id>
DTXSID5026203

> <Canonical_QSARr>
[O-][N+](=O)c1cc(Cl)c(Cl)cc1Cl

> <InChI_Code_QSARr>
InChI=1S/C6H2Cl3NO2/c7-3-1-5(9)6(10(11)12)2-4(3)8/h1-2H

> <InChI Key_QSARr>
IBRBMZRLVYKVRF-UHFFFAOYSA-N

> <Salt_Solvent>
?

> <LogBCF>
1.84

$$$$
100115
  -INDIGO-08031719362D

 21 22  0  0  0  0  0  0  0  0999 V2000
    2.4001    1.3856    0.0000 C   0  0  0  0  0  0  0  0  0  0  0  0
    3.2000    2.7713    0.0000 H   0  0  0  0  0  0  0  0  0  0  0  0
    4.0000    1.3856    0.0000 H   0  0  0  0  0  0  0  0  0  0  0  0
    1.6000    2.7713    0.0000 H   0  0  0  0  0  0  0  0  0  0  0  0
    1.6000    0.0000    0.0000 C   0  0  0  0  0  0  0  0  0  0  0  0
   -0.0000    0.0000    0.0000 C   0  0  0  0  0  0  0  0  0  0  0  0
   -0.8000   -1.3856    0.0000 C   0  0  0  0  0  0  0  0  0  0  0  0
   -2.4000   -1.3856    0.0000 C   0  0  0  0  0  0  0  0  0  0  0  0
   -3.2001   -2.7713    0.0000 H   0  0  0  0  0  0  0  0  0  0  0  0
   -3.2001    0.0000    0.0000 C   0  0  0  0  0  0  0  0  0  0  0  0
   -4.8000    0.0000    0.0000 H   0  0  0  0  0  0  0  0  0  0  0  0
   -2.4000    1.3856    0.0000 C   0  0  0  0  0  0  0  0  0  0  0  0
   -3.2001    2.7713    0.0000 H   0  0  0  0  0  0  0  0  0  0  0  0
   -0.8000    1.3856    0.0000 C   0  0  0  0  0  0  0  0  0  0  0  0
   -0.0000    2.7713    0.0000 H   0  0  0  0  0  0  0  0  0  0  0  0
   -0.0000   -2.7713    0.0000 C   0  0  0  0  0  0  0  0  0  0  0  0
   -0.8000   -4.1569    0.0000 H   0  0  0  0  0  0  0  0  0  0  0  0
    1.6000   -2.7713    0.0000 C   0  0  0  0  0  0  0  0  0  0  0  0
    2.4001   -4.1569    0.0000 H   0  0  0  0  0  0  0  0  0  0  0  0
    2.4001   -1.3856    0.0000 C   0  0  0  0  0  0  0  0  0  0  0  0
    4.0000   -1.3856    0.0000 H   0  0  0  0  0  0  0  0  0  0  0  0
  1  2  1  0  0  0  0
  1  3  1  0  0  0  0
  1  4  1  0  0  0  0
  1  5  1  0  0  0  0
  5  6  1  0  0  0  0
  6  7  1  0  0  0  0
  7  8  2  0  0  0  0
  8  9  1  0  0  0  0
  8 10  1  0  0  0  0
 10 11  1  0  0  0  0
 10 12  2  0  0  0  0
 12 13  1  0  0  0  0
 12 14  1  0  0  0  0
 14  6  2  0  0  0  0
 14 15  1  0  0  0  0
  7 16  1  0  0  0  0
 16 17  1  0  0  0  0
 16 18  2  0  0  0  0
 18 19  1  0  0  0  0
 18 20  1  0  0  0  0
 20  5  2  0  0  0  0
 20 21  1  0  0  0  0
M  END
> <ChemID>
100115

> <source_casrn>
90-12-0

> <CAS>
90-12-0

> <SMILES>
Cc1cccc2ccccc21

> <NAME>
1-METHYLNAPHTHALENE

> <preferred_name>
1-Methylnaphthalene

> <iupac>
1-methylnaphthalene

> <MPID>
98046

> <dsstox_substance_id>
DTXSID9020877

> <Canonical_QSARr>
Cc1cccc2ccccc21

> <InChI_Code_QSARr>
InChI=1S/C11H10/c1-9-5-4-7-10-6-2-3-8-11(9)10/h2-8H,1H3

> <InChI Key_QSARr>
QPUYECUOLPXSFR-UHFFFAOYSA-N

> <Salt_Solvent>
?

> <LogBCF>
1.73

$$$$
100116
  -INDIGO-08031719362D

 30 32  0  0  0  0  0  0  0  0999 V2000
    2.7712   -0.0000    0.0000 N   0  0  0  0  0  0  0  0  0  0  0  0
    2.7712    1.6000    0.0000 H   0  0  0  0  0  0  0  0  0  0  0  0
    1.3856   -0.8000    0.0000 C   0  0  0  0  0  0  0  0  0  0  0  0
    0.0000   -0.0000    0.0000 C   0  0  0  0  0  0  0  0  0  0  0  0
   -1.3856   -0.8000    0.0000 C   0  0  0  0  0  0  0  0  0  0  0  0
   -2.7713   -0.0000    0.0000 C   0  0  0  0  0  0  0  0  0  0  0  0
   -4.1569   -0.8000    0.0000 H   0  0  0  0  0  0  0  0  0  0  0  0
   -2.7713    1.6000    0.0000 C   0  0  0  0  0  0  0  0  0  0  0  0
   -4.1569    2.4001    0.0000 H   0  0  0  0  0  0  0  0  0  0  0  0
   -1.3856    2.4001    0.0000 C   0  0  0  0  0  0  0  0  0  0  0  0
   -1.3856    4.0000    0.0000 H   0  0  0  0  0  0  0  0  0  0  0  0
    0.0000    1.6000    0.0000 C   0  0  0  0  0  0  0  0  0  0  0  0
    1.3856    2.4001    0.0000 H   0  0  0  0  0  0  0  0  0  0  0  0
   -1.3856   -2.4000    0.0000 C   0  0  0  0  0  0  0  0  0  0  0  0
   -2.7713   -3.2001    0.0000 H   0  0  0  0  0  0  0  0  0  0  0  0
    0.0000   -3.2001    0.0000 C   0  0  0  0  0  0  0  0  0  0  0  0
    0.0000   -4.8000    0.0000 H   0  0  0  0  0  0  0  0  0  0  0  0
    1.3856   -2.4000    0.0000 C   0  0  0  0  0  0  0  0  0  0  0  0
    2.7712   -3.2001    0.0000 H   0  0  0  0  0  0  0  0  0  0  0  0
    4.3470   -0.2779    0.0000 C   0  0  0  0  0  0  0  0  0  0  0  0
    4.8943   -1.7814    0.0000 C   0  0  0  0  0  0  0  0  0  0  0  0
    3.8656   -3.0070    0.0000 H   0  0  0  0  0  0  0  0  0  0  0  0
    6.4699   -2.0592    0.0000 C   0  0  0  0  0  0  0  0  0  0  0  0
    7.0172   -3.5628    0.0000 H   0  0  0  0  0  0  0  0  0  0  0  0
    7.4983   -0.8335    0.0000 C   0  0  0  0  0  0  0  0  0  0  0  0
    9.0741   -1.1113    0.0000 H   0  0  0  0  0  0  0  0  0  0  0  0
    6.9512    0.6700    0.0000 C   0  0  0  0  0  0  0  0  0  0  0  0
    7.9796    1.8957    0.0000 H   0  0  0  0  0  0  0  0  0  0  0  0
    5.3754    0.9478    0.0000 C   0  0  0  0  0  0  0  0  0  0  0  0
    4.8283    2.4514    0.0000 H   0  0  0  0  0  0  0  0  0  0  0  0
  1  2  1  0  0  0  0
  1  3  1  0  0  0  0
  3  4  1  0  0  0  0
  4  5  1  0  0  0  0
  5  6  2  0  0  0  0
  6  7  1  0  0  0  0
  6  8  1  0  0  0  0
  8  9  1  0  0  0  0
  8 10  2  0  0  0  0
 10 11  1  0  0  0  0
 10 12  1  0  0  0  0
 12  4  2  0  0  0  0
 12 13  1  0  0  0  0
  5 14  1  0  0  0  0
 14 15  1  0  0  0  0
 14 16  2  0  0  0  0
 16 17  1  0  0  0  0
 16 18  1  0  0  0  0
 18  3  2  0  0  0  0
 18 19  1  0  0  0  0
  1 20  1  0  0  0  0
 20 21  1  0  0  0  0
 21 22  1  0  0  0  0
 21 23  2  0  0  0  0
 23 24  1  0  0  0  0
 23 25  1  0  0  0  0
 25 26  1  0  0  0  0
 25 27  2  0  0  0  0
 27 28  1  0  0  0  0
 27 29  1  0  0  0  0
 29 20  2  0  0  0  0
 29 30  1  0  0  0  0
M  END
> <ChemID>
100116

> <source_casrn>
90-30-2

> <CAS>
90-30-2

> <SMILES>
c1cccc2c(cccc21)Nc1ccccc1

> <NAME>
1-NAPHTHALENAMINE, N-PHENYL-

> <preferred_name>
N-Phenyl-1-naphthylamine

> <iupac>
N-phenylnaphthalen-1-amine

> <MPID>
98047

> <dsstox_substance_id>
DTXSID2025892

> <Canonical_QSARr>
c1cccc2c(cccc21)Nc1ccccc1

> <InChI_Code_QSARr>
InChI=1S/C16H13N/c1-2-9-14(10-3-1)17-16-12-6-8-13-7-4-5-11-15(13)16/h1-12,17H

> <InChI Key_QSARr>
XQVWYOYUZDUNRW-UHFFFAOYSA-N

> <Salt_Solvent>
?

> <LogBCF>
3.23

$$$$
100117
  -INDIGO-08031719362D

 24 25  0  0  0  0  0  0  0  0999 V2000
   -0.0001    0.0000    0.0000 C   0  0  0  0  0  0  0  0  0  0  0  0
    1.5757   -0.2779    0.0000 C   0  0  0  0  0  0  0  0  0  0  0  0
    2.6042    0.9479    0.0000 C   0  0  0  0  0  0  0  0  0  0  0  0
    2.0570    2.4514    0.0000 H   0  0  0  0  0  0  0  0  0  0  0  0
    4.1798    0.6700    0.0000 C   0  0  0  0  0  0  0  0  0  0  0  0
    5.2083    1.8956    0.0000 H   0  0  0  0  0  0  0  0  0  0  0  0
    4.7270   -0.8335    0.0000 C   0  0  0  0  0  0  0  0  0  0  0  0
    6.3028   -1.1113    0.0000 H   0  0  0  0  0  0  0  0  0  0  0  0
    3.6987   -2.0592    0.0000 C   0  0  0  0  0  0  0  0  0  0  0  0
    4.2459   -3.5627    0.0000 H   0  0  0  0  0  0  0  0  0  0  0  0
    2.1229   -1.7813    0.0000 C   0  0  0  0  0  0  0  0  0  0  0  0
    1.0945   -3.0070    0.0000 H   0  0  0  0  0  0  0  0  0  0  0  0
   -0.8001    1.3857    0.0000 C   0  0  0  0  0  0  0  0  0  0  0  0
   -0.2528    2.8892    0.0000 N   0  0  0  0  0  0  0  0  0  0  0  0
   -1.2812    4.1148    0.0000 H   0  0  0  0  0  0  0  0  0  0  0  0
    1.3229    3.1669    0.0000 H   0  0  0  0  0  0  0  0  0  0  0  0
   -2.4000    1.3857    0.0000 C   0  0  0  0  0  0  0  0  0  0  0  0
   -3.2000    2.7713    0.0000 H   0  0  0  0  0  0  0  0  0  0  0  0
   -3.2000    0.0000    0.0000 C   0  0  0  0  0  0  0  0  0  0  0  0
   -4.8000    0.0000    0.0000 H   0  0  0  0  0  0  0  0  0  0  0  0
   -2.4000   -1.3857    0.0000 C   0  0  0  0  0  0  0  0  0  0  0  0
   -3.2000   -2.7713    0.0000 H   0  0  0  0  0  0  0  0  0  0  0  0
   -0.8001   -1.3857    0.0000 C   0  0  0  0  0  0  0  0  0  0  0  0
   -0.0001   -2.7713    0.0000 H   0  0  0  0  0  0  0  0  0  0  0  0
  1  2  1  0  0  0  0
  2  3  1  0  0  0  0
  3  4  1  0  0  0  0
  3  5  2  0  0  0  0
  5  6  1  0  0  0  0
  5  7  1  0  0  0  0
  7  8  1  0  0  0  0
  7  9  2  0  0  0  0
  9 10  1  0  0  0  0
  9 11  1  0  0  0  0
 11  2  2  0  0  0  0
 11 12  1  0  0  0  0
  1 13  1  0  0  0  0
 13 14  1  0  0  0  0
 14 15  1  0  0  0  0
 14 16  1  0  0  0  0
 13 17  2  0  0  0  0
 17 18  1  0  0  0  0
 17 19  1  0  0  0  0
 19 20  1  0  0  0  0
 19 21  2  0  0  0  0
 21 22  1  0  0  0  0
 21 23  1  0  0  0  0
 23  1  2  0  0  0  0
 23 24  1  0  0  0  0
M  END
> <ChemID>
100117

> <source_casrn>
90-41-5

> <CAS>
90-41-5

> <SMILES>
Nc1ccccc1-c1ccccc1

> <NAME>
2-AMINOBIPHENYL

> <preferred_name>
2-Biphenylamine

> <iupac>
biphenyl-2-amine

> <MPID>
98048

> <dsstox_substance_id>
DTXSID3030189

> <Canonical_QSARr>
Nc1ccccc1-c1ccccc1

> <InChI_Code_QSARr>
InChI=1S/C12H11N/c13-12-9-5-4-8-11(12)10-6-2-1-3-7-10/h1-9H,13H2

> <InChI Key_QSARr>
TWBPWBPGNQWFSJ-UHFFFAOYSA-N

> <Salt_Solvent>
?

> <LogBCF>
1.41

$$$$
100119
  -INDIGO-08031719362D

 40 41  0  0  0  0  0  0  0  0999 V2000
    3.8792    3.9757    0.0000 O   0  0  0  0  0  0  0  0  0  0  0  0
    4.1569    2.4000    0.0000 C   0  0  0  0  0  0  0  0  0  0  0  0
    5.7325    2.1221    0.0000 C   0  0  0  0  0  0  0  0  0  0  0  0
    6.2799    0.6186    0.0000 C   0  0  0  0  0  0  0  0  0  0  0  0
    5.2514   -0.6070    0.0000 H   0  0  0  0  0  0  0  0  0  0  0  0
    7.8554    0.3408    0.0000 C   0  0  0  0  0  0  0  0  0  0  0  0
    8.4028   -1.1627    0.0000 H   0  0  0  0  0  0  0  0  0  0  0  0
    8.8839    1.5665    0.0000 C   0  0  0  0  0  0  0  0  0  0  0  0
   10.4598    1.2887    0.0000 N   0  0  0  0  0  0  0  0  0  0  0  0
   11.0069   -0.2149    0.0000 C   0  0  0  0  0  0  0  0  0  0  0  0
   11.5542   -1.7184    0.0000 H   0  0  0  0  0  0  0  0  0  0  0  0
   12.5827   -0.4927    0.0000 H   0  0  0  0  0  0  0  0  0  0  0  0
    9.9784   -1.4406    0.0000 H   0  0  0  0  0  0  0  0  0  0  0  0
   11.4883    2.5144    0.0000 C   0  0  0  0  0  0  0  0  0  0  0  0
   12.5165    3.7400    0.0000 H   0  0  0  0  0  0  0  0  0  0  0  0
   13.0638    2.2365    0.0000 H   0  0  0  0  0  0  0  0  0  0  0  0
   10.9409    4.0179    0.0000 H   0  0  0  0  0  0  0  0  0  0  0  0
    8.3368    3.0700    0.0000 C   0  0  0  0  0  0  0  0  0  0  0  0
    9.3653    4.2957    0.0000 H   0  0  0  0  0  0  0  0  0  0  0  0
    6.7610    3.3478    0.0000 C   0  0  0  0  0  0  0  0  0  0  0  0
    6.2139    4.8513    0.0000 H   0  0  0  0  0  0  0  0  0  0  0  0
    2.7713    1.6000    0.0000 C   0  0  0  0  0  0  0  0  0  0  0  0
    2.7713    0.0000    0.0000 C   0  0  0  0  0  0  0  0  0  0  0  0
    4.1569   -0.8000    0.0000 H   0  0  0  0  0  0  0  0  0  0  0  0
    1.3857   -0.8000    0.0000 C   0  0  0  0  0  0  0  0  0  0  0  0
    1.3857   -2.4000    0.0000 H   0  0  0  0  0  0  0  0  0  0  0  0
    0.0001    0.0000    0.0000 C   0  0  0  0  0  0  0  0  0  0  0  0
   -1.3857   -0.8000    0.0000 N   0  0  0  0  0  0  0  0  0  0  0  0
   -1.3857   -2.4000    0.0000 C   0  0  0  0  0  0  0  0  0  0  0  0
   -1.3857   -4.0000    0.0000 H   0  0  0  0  0  0  0  0  0  0  0  0
   -2.7713   -3.2000    0.0000 H   0  0  0  0  0  0  0  0  0  0  0  0
    0.0001   -3.2000    0.0000 H   0  0  0  0  0  0  0  0  0  0  0  0
   -2.7713    0.0000    0.0000 C   0  0  0  0  0  0  0  0  0  0  0  0
   -4.1569    0.8000    0.0000 H   0  0  0  0  0  0  0  0  0  0  0  0
   -4.1569   -0.8000    0.0000 H   0  0  0  0  0  0  0  0  0  0  0  0
   -2.7713    1.6000    0.0000 H   0  0  0  0  0  0  0  0  0  0  0  0
    0.0001    1.6000    0.0000 C   0  0  0  0  0  0  0  0  0  0  0  0
   -1.3857    2.4000    0.0000 H   0  0  0  0  0  0  0  0  0  0  0  0
    1.3857    2.4000    0.0000 C   0  0  0  0  0  0  0  0  0  0  0  0
    1.3857    4.0000    0.0000 H   0  0  0  0  0  0  0  0  0  0  0  0
  1  2  2  0  0  0  0
  2  3  1  0  0  0  0
  3  4  1  0  0  0  0
  4  5  1  0  0  0  0
  4  6  2  0  0  0  0
  6  7  1  0  0  0  0
  6  8  1  0  0  0  0
  8  9  1  0  0  0  0
  9 10  1  0  0  0  0
 10 11  1  0  0  0  0
 10 12  1  0  0  0  0
 10 13  1  0  0  0  0
  9 14  1  0  0  0  0
 14 15  1  0  0  0  0
 14 16  1  0  0  0  0
 14 17  1  0  0  0  0
  8 18  2  0  0  0  0
 18 19  1  0  0  0  0
 18 20  1  0  0  0  0
 20  3  2  0  0  0  0
 20 21  1  0  0  0  0
  2 22  1  0  0  0  0
 22 23  1  0  0  0  0
 23 24  1  0  0  0  0
 23 25  2  0  0  0  0
 25 26  1  0  0  0  0
 25 27  1  0  0  0  0
 27 28  1  0  0  0  0
 28 29  1  0  0  0  0
 29 30  1  0  0  0  0
 29 31  1  0  0  0  0
 29 32  1  0  0  0  0
 28 33  1  0  0  0  0
 33 34  1  0  0  0  0
 33 35  1  0  0  0  0
 33 36  1  0  0  0  0
 27 37  2  0  0  0  0
 37 38  1  0  0  0  0
 37 39  1  0  0  0  0
 39 22  2  0  0  0  0
 39 40  1  0  0  0  0
M  END
> <ChemID>
100119

> <source_casrn>
90-94-8

> <CAS>
90-94-8

> <SMILES>
O=C(c(ccc(N(C)C)c1)c1)c(ccc(N(C)C)c2)c2

> <NAME>
4,4-BIS(DIMETHYLAMINO)BENZOPHENONE

> <preferred_name>
Michler's ketone

> <iupac>
bis[4-(dimethylamino)phenyl]methanone

> <MPID>
98050

> <dsstox_substance_id>
DTXSID2020894

> <Canonical_QSARr>
CN(C)c1ccc(cc1)C(=O)c1ccc(cc1)N(C)C

> <InChI_Code_QSARr>
InChI=1S/C17H20N2O/c1-18(2)15-9-5-13(6-10-15)17(20)14-7-11-16(12-8-14)19(3)4/h5-12H,1-4H3

> <InChI Key_QSARr>
VVBLNCFGVYUYGU-UHFFFAOYSA-N

> <Salt_Solvent>
?

> <LogBCF>
1.45

$$$$
100120
  -INDIGO-08031719362D

 14 14  0  0  0  0  0  0  0  0999 V2000
    0.0000   -0.0000    0.0000 C   0  0  0  0  0  0  0  0  0  0  0  0
    1.3856    0.8000    0.0000 C   0  0  0  0  0  0  0  0  0  0  0  0
    1.3856    2.4000    0.0000 H   0  0  0  0  0  0  0  0  0  0  0  0
    2.7713   -0.0000    0.0000 C   0  0  0  0  0  0  0  0  0  0  0  0
    4.1569    0.8000    0.0000 H   0  0  0  0  0  0  0  0  0  0  0  0
    2.7713   -1.6000    0.0000 C   0  0  0  0  0  0  0  0  0  0  0  0
    4.1569   -2.4000    0.0000 H   0  0  0  0  0  0  0  0  0  0  0  0
    1.3856   -2.4000    0.0000 C   0  0  0  0  0  0  0  0  0  0  0  0
    1.3856   -4.0000    0.0000 H   0  0  0  0  0  0  0  0  0  0  0  0
    0.0000   -1.6000    0.0000 C   0  0  0  0  0  0  0  0  0  0  0  0
   -1.3856   -2.4000    0.0000 C   0  0  0  0  0  0  0  0  0  0  0  0
   -2.7713   -3.2000    0.0000 N   0  0  0  0  0  0  0  0  0  0  0  0
   -1.3856    0.8000    0.0000 C   0  0  0  0  0  0  0  0  0  0  0  0
   -2.7713    1.6000    0.0000 N   0  0  0  0  0  0  0  0  0  0  0  0
  1  2  1  0  0  0  0
  2  3  1  0  0  0  0
  2  4  2  0  0  0  0
  4  5  1  0  0  0  0
  4  6  1  0  0  0  0
  6  7  1  0  0  0  0
  6  8  2  0  0  0  0
  8  9  1  0  0  0  0
  8 10  1  0  0  0  0
 10  1  2  0  0  0  0
 10 11  1  0  0  0  0
 11 12  3  0  0  0  0
  1 13  1  0  0  0  0
 13 14  3  0  0  0  0
M  END
> <ChemID>
100120

> <source_casrn>
91-15-6

> <CAS>
91-15-6

> <SMILES>
N#Cc1ccccc1C#N

> <NAME>
1,2-DICYANOBENZENE

> <preferred_name>
1,2-Benzenedicarbonitrile

> <iupac>
benzene-1,2-dicarbonitrile

> <MPID>
98051

> <dsstox_substance_id>
DTXSID8029604

> <Canonical_QSARr>
N#Cc1ccccc1C#N

> <InChI_Code_QSARr>
InChI=1S/C8H4N2/c9-5-7-3-1-2-4-8(7)6-10/h1-4H

> <InChI Key_QSARr>
XQZYPMVTSDWCCE-UHFFFAOYSA-N

> <Salt_Solvent>
?

> <LogBCF>
0.7

$$$$
100121
  -INDIGO-08031719362D

 18 19  0  0  0  0  0  0  0  0999 V2000
    1.3856    2.4000    0.0000 C   0  0  0  0  0  0  0  0  0  0  0  0
    1.3856    4.0000    0.0000 H   0  0  0  0  0  0  0  0  0  0  0  0
    0.0001    1.6000    0.0000 C   0  0  0  0  0  0  0  0  0  0  0  0
    0.0001    0.0000    0.0000 C   0  0  0  0  0  0  0  0  0  0  0  0
   -1.3856   -0.8000    0.0000 C   0  0  0  0  0  0  0  0  0  0  0  0
   -1.3856   -2.4000    0.0000 H   0  0  0  0  0  0  0  0  0  0  0  0
   -2.7712    0.0000    0.0000 C   0  0  0  0  0  0  0  0  0  0  0  0
   -4.1569   -0.8000    0.0000 H   0  0  0  0  0  0  0  0  0  0  0  0
   -2.7712    1.6000    0.0000 C   0  0  0  0  0  0  0  0  0  0  0  0
   -4.1569    2.4000    0.0000 H   0  0  0  0  0  0  0  0  0  0  0  0
   -1.3856    2.4000    0.0000 C   0  0  0  0  0  0  0  0  0  0  0  0
   -1.3856    4.0000    0.0000 H   0  0  0  0  0  0  0  0  0  0  0  0
    1.3856   -0.8000    0.0000 C   0  0  0  0  0  0  0  0  0  0  0  0
    1.3856   -2.4000    0.0000 H   0  0  0  0  0  0  0  0  0  0  0  0
    2.7713    0.0000    0.0000 C   0  0  0  0  0  0  0  0  0  0  0  0
    4.1569   -0.8000    0.0000 H   0  0  0  0  0  0  0  0  0  0  0  0
    2.7713    1.6000    0.0000 C   0  0  0  0  0  0  0  0  0  0  0  0
    4.1569    2.4000    0.0000 H   0  0  0  0  0  0  0  0  0  0  0  0
  1  2  1  0  0  0  0
  1  3  1  0  0  0  0
  3  4  1  0  0  0  0
  4  5  2  0  0  0  0
  5  6  1  0  0  0  0
  5  7  1  0  0  0  0
  7  8  1  0  0  0  0
  7  9  2  0  0  0  0
  9 10  1  0  0  0  0
  9 11  1  0  0  0  0
 11  3  2  0  0  0  0
 11 12  1  0  0  0  0
  4 13  1  0  0  0  0
 13 14  1  0  0  0  0
 13 15  2  0  0  0  0
 15 16  1  0  0  0  0
 15 17  1  0  0  0  0
 17  1  2  0  0  0  0
 17 18  1  0  0  0  0
M  END
> <ChemID>
100121

> <source_casrn>
91-20-3

> <CAS>
91-20-3

> <SMILES>
c1cccc2ccccc21

> <NAME>
NAPHTHALENE

> <preferred_name>
Naphthalene

> <iupac>
naphthalene

> <MPID>
98052

> <dsstox_substance_id>
DTXSID8020913

> <Canonical_QSARr>
c1cccc2ccccc21

> <InChI_Code_QSARr>
InChI=1S/C10H8/c1-2-6-10-8-4-3-7-9(10)5-1/h1-8H

> <InChI Key_QSARr>
UFWIBTONFRDIAS-UHFFFAOYSA-N

> <Salt_Solvent>
?

> <LogBCF>
1.93

$$$$
100123
  -INDIGO-08031719362D

 18 18  0  0  0  0  0  0  0  0999 V2000
    2.4001   -1.3856    0.0000 C   0  0  0  0  0  0  0  0  0  0  0  0
    4.0000   -1.3856    0.0000 H   0  0  0  0  0  0  0  0  0  0  0  0
    3.2000   -2.7713    0.0000 H   0  0  0  0  0  0  0  0  0  0  0  0
    3.2000    0.0000    0.0000 H   0  0  0  0  0  0  0  0  0  0  0  0
    1.6000    0.0000    0.0000 O   0  0  0  0  0  0  0  0  0  0  0  0
   -0.0000    0.0000    0.0000 C   0  0  0  0  0  0  0  0  0  0  0  0
   -0.8000    1.3856    0.0000 C   0  0  0  0  0  0  0  0  0  0  0  0
   -0.0000    2.7713    0.0000 N   0  0  0  0  0  0  0  0  0  0  0  0
   -0.8000    4.1569    0.0000 O   0  0  0  0  0  0  0  0  0  0  0  0
    1.6000    2.7713    0.0000 O   0  0  0  0  0  0  0  0  0  0  0  0
   -2.4000    1.3856    0.0000 C   0  0  0  0  0  0  0  0  0  0  0  0
   -3.2001    2.7713    0.0000 H   0  0  0  0  0  0  0  0  0  0  0  0
   -3.2001    0.0000    0.0000 C   0  0  0  0  0  0  0  0  0  0  0  0
   -4.8000    0.0000    0.0000 H   0  0  0  0  0  0  0  0  0  0  0  0
   -2.4000   -1.3856    0.0000 C   0  0  0  0  0  0  0  0  0  0  0  0
   -3.2001   -2.7713    0.0000 H   0  0  0  0  0  0  0  0  0  0  0  0
   -0.8000   -1.3856    0.0000 C   0  0  0  0  0  0  0  0  0  0  0  0
   -0.0000   -2.7713    0.0000 H   0  0  0  0  0  0  0  0  0  0  0  0
  1  2  1  0  0  0  0
  1  3  1  0  0  0  0
  1  4  1  0  0  0  0
  1  5  1  0  0  0  0
  5  6  1  0  0  0  0
  6  7  1  0  0  0  0
  7  8  1  0  0  0  0
  8  9  2  0  0  0  0
  8 10  1  0  0  0  0
  7 11  2  0  0  0  0
 11 12  1  0  0  0  0
 11 13  1  0  0  0  0
 13 14  1  0  0  0  0
 13 15  2  0  0  0  0
 15 16  1  0  0  0  0
 15 17  1  0  0  0  0
 17  6  2  0  0  0  0
 17 18  1  0  0  0  0
M  CHG  2   8   1  10  -1
M  END
> <ChemID>
100123

> <source_casrn>
91-23-6

> <CAS>
91-23-6

> <SMILES>
COc1ccccc1[N+]([O-])=O

> <NAME>
2-NITROANISOLE

> <preferred_name>
1-Methoxy-2-nitrobenzene

> <iupac>
1-methoxy-2-nitrobenzene

> <MPID>
98054

> <dsstox_substance_id>
DTXSID3020962

> <Canonical_QSARr>
COc1ccccc1[N+]([O-])=O

> <InChI_Code_QSARr>
InChI=1S/C7H7NO3/c1-11-7-5-3-2-4-6(7)8(9)10/h2-5H,1H3

> <InChI Key_QSARr>
CFBYEGUGFPZCNF-UHFFFAOYSA-N

> <Salt_Solvent>
?

> <LogBCF>
0.7

$$$$
100124
  -INDIGO-08031719362D

 21 22  0  0  0  0  0  0  0  0999 V2000
    0.0001   -0.0000    0.0000 C   0  0  0  0  0  0  0  0  0  0  0  0
    1.3857    0.8000    0.0000 C   0  0  0  0  0  0  0  0  0  0  0  0
    1.3857    2.4000    0.0000 H   0  0  0  0  0  0  0  0  0  0  0  0
    2.7713   -0.0000    0.0000 C   0  0  0  0  0  0  0  0  0  0  0  0
    4.1569    0.8000    0.0000 H   0  0  0  0  0  0  0  0  0  0  0  0
    2.7713   -1.6000    0.0000 C   0  0  0  0  0  0  0  0  0  0  0  0
    4.1569   -2.4000    0.0000 H   0  0  0  0  0  0  0  0  0  0  0  0
    1.3857   -2.4000    0.0000 C   0  0  0  0  0  0  0  0  0  0  0  0
    1.3857   -4.0000    0.0000 H   0  0  0  0  0  0  0  0  0  0  0  0
    0.0001   -1.6000    0.0000 C   0  0  0  0  0  0  0  0  0  0  0  0
   -1.3857   -2.4000    0.0000 C   0  0  0  0  0  0  0  0  0  0  0  0
   -1.3857   -4.0000    0.0000 H   0  0  0  0  0  0  0  0  0  0  0  0
   -2.7713   -1.6000    0.0000 C   0  0  0  0  0  0  0  0  0  0  0  0
   -4.1569   -2.4000    0.0000 H   0  0  0  0  0  0  0  0  0  0  0  0
   -2.7713   -0.0000    0.0000 C   0  0  0  0  0  0  0  0  0  0  0  0
   -4.1569    0.8000    0.0000 C   0  0  0  0  0  0  0  0  0  0  0  0
   -5.5426    1.6000    0.0000 H   0  0  0  0  0  0  0  0  0  0  0  0
   -5.5426   -0.0000    0.0000 H   0  0  0  0  0  0  0  0  0  0  0  0
   -4.1569    2.4000    0.0000 H   0  0  0  0  0  0  0  0  0  0  0  0
   -1.3857    0.8000    0.0000 C   0  0  0  0  0  0  0  0  0  0  0  0
   -1.3857    2.4000    0.0000 H   0  0  0  0  0  0  0  0  0  0  0  0
  1  2  1  0  0  0  0
  2  3  1  0  0  0  0
  2  4  2  0  0  0  0
  4  5  1  0  0  0  0
  4  6  1  0  0  0  0
  6  7  1  0  0  0  0
  6  8  2  0  0  0  0
  8  9  1  0  0  0  0
  8 10  1  0  0  0  0
 10  1  1  0  0  0  0
 10 11  2  0  0  0  0
 11 12  1  0  0  0  0
 11 13  1  0  0  0  0
 13 14  1  0  0  0  0
 13 15  2  0  0  0  0
 15 16  1  0  0  0  0
 16 17  1  0  0  0  0
 16 18  1  0  0  0  0
 16 19  1  0  0  0  0
 15 20  1  0  0  0  0
 20  1  2  0  0  0  0
 20 21  1  0  0  0  0
M  END
> <ChemID>
100124

> <source_casrn>
91-57-6

> <CAS>
91-57-6

> <SMILES>
Cc1cc2ccccc2cc1

> <NAME>
2-METHYLNAPHTHALENE

> <preferred_name>
2-Methylnaphthalene

> <iupac>
2-methylnaphthalene

> <MPID>
98055

> <dsstox_substance_id>
DTXSID4020878

> <Canonical_QSARr>
Cc1cc2ccccc2cc1

> <InChI_Code_QSARr>
InChI=1S/C11H10/c1-9-6-7-10-4-2-3-5-11(10)8-9/h2-8H,1H3

> <InChI Key_QSARr>
QIMMUPPBPVKWKM-UHFFFAOYSA-N

> <Salt_Solvent>
?

> <LogBCF>
1.87

$$$$
100125
  -INDIGO-08031719362D

 18 19  0  0  0  0  0  0  0  0999 V2000
    0.0001   -0.0000    0.0000 C   0  0  0  0  0  0  0  0  0  0  0  0
    1.3856    0.8000    0.0000 C   0  0  0  0  0  0  0  0  0  0  0  0
    1.3856    2.4000    0.0000 H   0  0  0  0  0  0  0  0  0  0  0  0
    2.7713   -0.0000    0.0000 C   0  0  0  0  0  0  0  0  0  0  0  0
    4.1569    0.8000    0.0000 Cl  0  0  0  0  0  0  0  0  0  0  0  0
    2.7713   -1.6000    0.0000 C   0  0  0  0  0  0  0  0  0  0  0  0
    4.1569   -2.4000    0.0000 H   0  0  0  0  0  0  0  0  0  0  0  0
    1.3856   -2.4000    0.0000 C   0  0  0  0  0  0  0  0  0  0  0  0
    1.3856   -4.0000    0.0000 H   0  0  0  0  0  0  0  0  0  0  0  0
    0.0001   -1.6000    0.0000 C   0  0  0  0  0  0  0  0  0  0  0  0
   -1.3856   -2.4000    0.0000 C   0  0  0  0  0  0  0  0  0  0  0  0
   -1.3856   -4.0000    0.0000 H   0  0  0  0  0  0  0  0  0  0  0  0
   -2.7712   -1.6000    0.0000 C   0  0  0  0  0  0  0  0  0  0  0  0
   -4.1569   -2.4000    0.0000 H   0  0  0  0  0  0  0  0  0  0  0  0
   -2.7712   -0.0000    0.0000 C   0  0  0  0  0  0  0  0  0  0  0  0
   -4.1569    0.8000    0.0000 H   0  0  0  0  0  0  0  0  0  0  0  0
   -1.3856    0.8000    0.0000 C   0  0  0  0  0  0  0  0  0  0  0  0
   -1.3856    2.4000    0.0000 H   0  0  0  0  0  0  0  0  0  0  0  0
  1  2  1  0  0  0  0
  2  3  1  0  0  0  0
  2  4  2  0  0  0  0
  4  5  1  0  0  0  0
  4  6  1  0  0  0  0
  6  7  1  0  0  0  0
  6  8  2  0  0  0  0
  8  9  1  0  0  0  0
  8 10  1  0  0  0  0
 10  1  1  0  0  0  0
 10 11  2  0  0  0  0
 11 12  1  0  0  0  0
 11 13  1  0  0  0  0
 13 14  1  0  0  0  0
 13 15  2  0  0  0  0
 15 16  1  0  0  0  0
 15 17  1  0  0  0  0
 17  1  2  0  0  0  0
 17 18  1  0  0  0  0
M  END
> <ChemID>
100125

> <source_casrn>
91-58-7

> <CAS>
91-58-7

> <SMILES>
Clc1cc2ccccc2cc1

> <NAME>
2-CHLORONAPHTHALENE

> <preferred_name>
2-Chloronaphthalene

> <iupac>
2-chloronaphthalene

> <MPID>
98056

> <dsstox_substance_id>
DTXSID8023971

> <Canonical_QSARr>
Clc1cc2ccccc2cc1

> <InChI_Code_QSARr>
InChI=1S/C10H7Cl/c11-10-6-5-8-3-1-2-4-9(8)7-10/h1-7H

> <InChI Key_QSARr>
CGYGETOMCSJHJU-UHFFFAOYSA-N

> <Salt_Solvent>
?

> <LogBCF>
3.63

$$$$
100127
  -INDIGO-08031719362D

 26 27  0  0  0  0  0  0  0  0999 V2000
    3.2000   -2.7713    0.0000 Cl  0  0  0  0  0  0  0  0  0  0  0  0
    2.4000   -1.3856    0.0000 C   0  0  0  0  0  0  0  0  0  0  0  0
    3.2000   -0.0000    0.0000 C   0  0  0  0  0  0  0  0  0  0  0  0
    4.8000   -0.0000    0.0000 N   0  0  0  0  0  0  0  0  0  0  0  0
    5.6000   -1.3856    0.0000 H   0  0  0  0  0  0  0  0  0  0  0  0
    5.6000    1.3856    0.0000 H   0  0  0  0  0  0  0  0  0  0  0  0
    2.4000    1.3856    0.0000 C   0  0  0  0  0  0  0  0  0  0  0  0
    3.2000    2.7713    0.0000 H   0  0  0  0  0  0  0  0  0  0  0  0
    0.7999    1.3856    0.0000 C   0  0  0  0  0  0  0  0  0  0  0  0
   -0.0001    2.7713    0.0000 H   0  0  0  0  0  0  0  0  0  0  0  0
   -0.0001   -0.0000    0.0000 C   0  0  0  0  0  0  0  0  0  0  0  0
   -1.5999    0.0000    0.0000 C   0  0  0  0  0  0  0  0  0  0  0  0
   -2.3999    1.3856    0.0000 C   0  0  0  0  0  0  0  0  0  0  0  0
   -1.5999    2.7713    0.0000 H   0  0  0  0  0  0  0  0  0  0  0  0
   -4.0000    1.3856    0.0000 C   0  0  0  0  0  0  0  0  0  0  0  0
   -4.8000    2.7713    0.0000 Cl  0  0  0  0  0  0  0  0  0  0  0  0
   -4.8000    0.0000    0.0000 C   0  0  0  0  0  0  0  0  0  0  0  0
   -6.4000    0.0000    0.0000 N   0  0  0  0  0  0  0  0  0  0  0  0
   -7.2000    1.3856    0.0000 H   0  0  0  0  0  0  0  0  0  0  0  0
   -7.2000   -1.3856    0.0000 H   0  0  0  0  0  0  0  0  0  0  0  0
   -4.0000   -1.3856    0.0000 C   0  0  0  0  0  0  0  0  0  0  0  0
   -4.8000   -2.7713    0.0000 H   0  0  0  0  0  0  0  0  0  0  0  0
   -2.3999   -1.3856    0.0000 C   0  0  0  0  0  0  0  0  0  0  0  0
   -1.5999   -2.7713    0.0000 H   0  0  0  0  0  0  0  0  0  0  0  0
    0.7999   -1.3856    0.0000 C   0  0  0  0  0  0  0  0  0  0  0  0
   -0.0001   -2.7713    0.0000 H   0  0  0  0  0  0  0  0  0  0  0  0
  1  2  1  0  0  0  0
  2  3  1  0  0  0  0
  3  4  1  0  0  0  0
  4  5  1  0  0  0  0
  4  6  1  0  0  0  0
  3  7  2  0  0  0  0
  7  8  1  0  0  0  0
  7  9  1  0  0  0  0
  9 10  1  0  0  0  0
  9 11  2  0  0  0  0
 11 12  1  0  0  0  0
 12 13  1  0  0  0  0
 13 14  1  0  0  0  0
 13 15  2  0  0  0  0
 15 16  1  0  0  0  0
 15 17  1  0  0  0  0
 17 18  1  0  0  0  0
 18 19  1  0  0  0  0
 18 20  1  0  0  0  0
 17 21  2  0  0  0  0
 21 22  1  0  0  0  0
 21 23  1  0  0  0  0
 23 12  2  0  0  0  0
 23 24  1  0  0  0  0
 11 25  1  0  0  0  0
 25  2  2  0  0  0  0
 25 26  1  0  0  0  0
M  END
> <ChemID>
100127

> <source_casrn>
91-94-1

> <CAS>
91-94-1

> <SMILES>
Nc1ccc(cc1Cl)-c1cc(Cl)c(N)cc1

> <NAME>
3,3'-DICHLOROBENZIDINE

> <preferred_name>
3,3'-Dichlorobenzidine

> <iupac>
3,3'-dichlorobiphenyl-4,4'-diamine

> <MPID>
98058

> <dsstox_substance_id>
DTXSID6020432

> <Canonical_QSARr>
Nc1ccc(cc1Cl)-c1cc(Cl)c(N)cc1

> <InChI_Code_QSARr>
InChI=1S/C12H10Cl2N2/c13-9-5-7(1-3-11(9)15)8-2-4-12(16)10(14)6-8/h1-6H,15-16H2

> <InChI Key_QSARr>
HUWXDEQWWKGHRV-UHFFFAOYSA-N

> <Salt_Solvent>
?

> <LogBCF>
2.16

$$$$
100128
  -INDIGO-08031719362D

 52 53  0  0  0  0  0  0  0  0999 V2000
    4.8000   -2.7712    0.0000 O   0  0  0  0  0  0  0  0  0  0  0  0
    5.6002   -1.3856    0.0000 C   0  0  0  0  0  0  0  0  0  0  0  0
    4.8000   -0.0001    0.0000 N   0  0  0  0  0  0  0  0  0  0  0  0
    5.6002    1.3856    0.0000 H   0  0  0  0  0  0  0  0  0  0  0  0
    3.2000   -0.0001    0.0000 C   0  0  0  0  0  0  0  0  0  0  0  0
    2.4002    1.3856    0.0000 C   0  0  0  0  0  0  0  0  0  0  0  0
    3.2000    2.7712    0.0000 C   0  0  0  0  0  0  0  0  0  0  0  0
    4.0002    4.1569    0.0000 H   0  0  0  0  0  0  0  0  0  0  0  0
    2.4002    4.1569    0.0000 H   0  0  0  0  0  0  0  0  0  0  0  0
    4.8000    2.7712    0.0000 H   0  0  0  0  0  0  0  0  0  0  0  0
    0.8002    1.3856    0.0000 C   0  0  0  0  0  0  0  0  0  0  0  0
    0.0000    2.7713    0.0000 H   0  0  0  0  0  0  0  0  0  0  0  0
    0.0000    0.0001    0.0000 C   0  0  0  0  0  0  0  0  0  0  0  0
   -1.6000    0.0001    0.0000 C   0  0  0  0  0  0  0  0  0  0  0  0
   -2.3998    1.3856    0.0000 C   0  0  0  0  0  0  0  0  0  0  0  0
   -1.6000    2.7713    0.0000 H   0  0  0  0  0  0  0  0  0  0  0  0
   -3.9998    1.3856    0.0000 C   0  0  0  0  0  0  0  0  0  0  0  0
   -4.8000    2.7713    0.0000 H   0  0  0  0  0  0  0  0  0  0  0  0
   -4.8000    0.0001    0.0000 C   0  0  0  0  0  0  0  0  0  0  0  0
   -6.4000    0.0001    0.0000 N   0  0  0  0  0  0  0  0  0  0  0  0
   -7.1998   -1.3856    0.0000 H   0  0  0  0  0  0  0  0  0  0  0  0
   -7.1998    1.3856    0.0000 C   0  0  0  0  0  0  0  0  0  0  0  0
   -6.4000    2.7713    0.0000 O   0  0  0  0  0  0  0  0  0  0  0  0
   -8.7998    1.3856    0.0000 C   0  0  0  0  0  0  0  0  0  0  0  0
   -9.0089   -0.2006    0.0000 H   0  0  0  0  0  0  0  0  0  0  0  0
  -10.0695    0.4116    0.0000 H   0  0  0  0  0  0  0  0  0  0  0  0
   -9.6000    2.7713    0.0000 C   0  0  0  0  0  0  0  0  0  0  0  0
   -8.7998    4.1569    0.0000 O   0  0  0  0  0  0  0  0  0  0  0  0
  -11.2000    2.7713    0.0000 C   0  0  0  0  0  0  0  0  0  0  0  0
  -12.8000    2.7712    0.0000 H   0  0  0  0  0  0  0  0  0  0  0  0
  -11.9998    4.1569    0.0000 H   0  0  0  0  0  0  0  0  0  0  0  0
  -11.9998    1.3856    0.0000 H   0  0  0  0  0  0  0  0  0  0  0  0
   -3.9998   -1.3856    0.0000 C   0  0  0  0  0  0  0  0  0  0  0  0
   -4.8000   -2.7712    0.0000 C   0  0  0  0  0  0  0  0  0  0  0  0
   -5.5998   -4.1569    0.0000 H   0  0  0  0  0  0  0  0  0  0  0  0
   -3.9998   -4.1569    0.0000 H   0  0  0  0  0  0  0  0  0  0  0  0
   -6.4000   -2.7712    0.0000 H   0  0  0  0  0  0  0  0  0  0  0  0
   -2.4002   -1.3856    0.0000 C   0  0  0  0  0  0  0  0  0  0  0  0
   -1.6000   -2.7712    0.0000 H   0  0  0  0  0  0  0  0  0  0  0  0
    0.8002   -1.3856    0.0000 C   0  0  0  0  0  0  0  0  0  0  0  0
    0.0000   -2.7712    0.0000 H   0  0  0  0  0  0  0  0  0  0  0  0
    2.4002   -1.3856    0.0000 C   0  0  0  0  0  0  0  0  0  0  0  0
    3.2000   -2.7712    0.0000 H   0  0  0  0  0  0  0  0  0  0  0  0
    7.2002   -1.3856    0.0000 C   0  0  0  0  0  0  0  0  0  0  0  0
    7.4089    0.2006    0.0000 H   0  0  0  0  0  0  0  0  0  0  0  0
    8.4695   -0.4116    0.0000 H   0  0  0  0  0  0  0  0  0  0  0  0
    8.0000   -2.7713    0.0000 C   0  0  0  0  0  0  0  0  0  0  0  0
    7.2002   -4.1569    0.0000 O   0  0  0  0  0  0  0  0  0  0  0  0
    9.6000   -2.7713    0.0000 C   0  0  0  0  0  0  0  0  0  0  0  0
   11.2000   -2.7713    0.0000 H   0  0  0  0  0  0  0  0  0  0  0  0
   10.4002   -4.1569    0.0000 H   0  0  0  0  0  0  0  0  0  0  0  0
   10.4002   -1.3856    0.0000 H   0  0  0  0  0  0  0  0  0  0  0  0
  1  2  2  0  0  0  0
  2  3  1  0  0  0  0
  3  4  1  0  0  0  0
  3  5  1  0  0  0  0
  5  6  1  0  0  0  0
  6  7  1  0  0  0  0
  7  8  1  0  0  0  0
  7  9  1  0  0  0  0
  7 10  1  0  0  0  0
  6 11  2  0  0  0  0
 11 12  1  0  0  0  0
 11 13  1  0  0  0  0
 13 14  1  0  0  0  0
 14 15  1  0  0  0  0
 15 16  1  0  0  0  0
 15 17  2  0  0  0  0
 17 18  1  0  0  0  0
 17 19  1  0  0  0  0
 19 20  1  0  0  0  0
 20 21  1  0  0  0  0
 20 22  1  0  0  0  0
 22 23  2  0  0  0  0
 22 24  1  0  0  0  0
 24 25  1  0  0  0  0
 24 26  1  0  0  0  0
 24 27  1  0  0  0  0
 27 28  2  0  0  0  0
 27 29  1  0  0  0  0
 29 30  1  0  0  0  0
 29 31  1  0  0  0  0
 29 32  1  0  0  0  0
 19 33  2  0  0  0  0
 33 34  1  0  0  0  0
 34 35  1  0  0  0  0
 34 36  1  0  0  0  0
 34 37  1  0  0  0  0
 33 38  1  0  0  0  0
 38 14  2  0  0  0  0
 38 39  1  0  0  0  0
 13 40  2  0  0  0  0
 40 41  1  0  0  0  0
 40 42  1  0  0  0  0
 42  5  2  0  0  0  0
 42 43  1  0  0  0  0
  2 44  1  0  0  0  0
 44 45  1  0  0  0  0
 44 46  1  0  0  0  0
 44 47  1  0  0  0  0
 47 48  2  0  0  0  0
 47 49  1  0  0  0  0
 49 50  1  0  0  0  0
 49 51  1  0  0  0  0
 49 52  1  0  0  0  0
M  END
> <ChemID>
100128

> <source_casrn>
91-96-3

> <CAS>
91-96-3

> <SMILES>
O=C(Nc(c(cc(c(ccc(NC(=O)CC(=O)C)c1C)c1)c2)C)c2)CC(=O)C

> <NAME>
C.I. AZOIC COUPLING COMPONENT 5

> <preferred_name>
Butanamide, N,N'-(3,3'-dimethyl[1,1'-biphenyl]-4,4'-diyl)bis[3-oxo-

> <iupac>
N-[2-methyl-4-[3-methyl-4-(3-oxobutanoylamino)phenyl]phenyl]-3-oxobutanamide

> <MPID>
98059

> <dsstox_substance_id>
DTXSID5059034

> <Canonical_QSARr>
CC(=O)CC(=O)Nc1ccc(cc1C)-c1cc(C)c(cc1)NC(=O)CC(C)=O

> <InChI_Code_QSARr>
InChI=1S/C22H24N2O4/c1-13-9-17(5-7-19(13)23-21(27)11-15(3)25)18-6-8-20(14(2)10-18)24-22(28)12-16(4)26/h5-10H,11-12H2,1-4H3,(H,23,27)(H,24,28)

> <InChI Key_QSARr>
CRRLDLPBQWRVGN-UHFFFAOYSA-N

> <Salt_Solvent>
?

> <LogBCF>
0.2

$$$$
100129
  -INDIGO-08031719362D

 22 23  0  0  0  0  0  0  0  0999 V2000
   -0.8001    1.3856    0.0000 C   0  0  0  0  0  0  0  0  0  0  0  0
   -0.0001    2.7713    0.0000 H   0  0  0  0  0  0  0  0  0  0  0  0
   -0.0001   -0.0000    0.0000 C   0  0  0  0  0  0  0  0  0  0  0  0
    1.6001    0.0000    0.0000 C   0  0  0  0  0  0  0  0  0  0  0  0
    2.4001    1.3856    0.0000 C   0  0  0  0  0  0  0  0  0  0  0  0
    1.6001    2.7713    0.0000 H   0  0  0  0  0  0  0  0  0  0  0  0
    4.0000    1.3856    0.0000 C   0  0  0  0  0  0  0  0  0  0  0  0
    4.8000    2.7713    0.0000 H   0  0  0  0  0  0  0  0  0  0  0  0
    4.8000    0.0000    0.0000 C   0  0  0  0  0  0  0  0  0  0  0  0
    6.4000    0.0000    0.0000 H   0  0  0  0  0  0  0  0  0  0  0  0
    4.0000   -1.3856    0.0000 C   0  0  0  0  0  0  0  0  0  0  0  0
    4.8000   -2.7713    0.0000 H   0  0  0  0  0  0  0  0  0  0  0  0
    2.4001   -1.3856    0.0000 C   0  0  0  0  0  0  0  0  0  0  0  0
    1.6001   -2.7713    0.0000 H   0  0  0  0  0  0  0  0  0  0  0  0
   -0.8001   -1.3856    0.0000 C   0  0  0  0  0  0  0  0  0  0  0  0
   -0.0001   -2.7713    0.0000 H   0  0  0  0  0  0  0  0  0  0  0  0
   -2.4000   -1.3856    0.0000 C   0  0  0  0  0  0  0  0  0  0  0  0
   -3.2000   -2.7713    0.0000 H   0  0  0  0  0  0  0  0  0  0  0  0
   -3.2000   -0.0000    0.0000 C   0  0  0  0  0  0  0  0  0  0  0  0
   -4.8000   -0.0000    0.0000 H   0  0  0  0  0  0  0  0  0  0  0  0
   -2.4000    1.3856    0.0000 C   0  0  0  0  0  0  0  0  0  0  0  0
   -3.2000    2.7713    0.0000 H   0  0  0  0  0  0  0  0  0  0  0  0
  1  2  1  0  0  0  0
  1  3  1  0  0  0  0
  3  4  1  0  0  0  0
  4  5  1  0  0  0  0
  5  6  1  0  0  0  0
  5  7  2  0  0  0  0
  7  8  1  0  0  0  0
  7  9  1  0  0  0  0
  9 10  1  0  0  0  0
  9 11  2  0  0  0  0
 11 12  1  0  0  0  0
 11 13  1  0  0  0  0
 13  4  2  0  0  0  0
 13 14  1  0  0  0  0
  3 15  2  0  0  0  0
 15 16  1  0  0  0  0
 15 17  1  0  0  0  0
 17 18  1  0  0  0  0
 17 19  2  0  0  0  0
 19 20  1  0  0  0  0
 19 21  1  0  0  0  0
 21  1  2  0  0  0  0
 21 22  1  0  0  0  0
M  END
> <ChemID>
100129

> <source_casrn>
92-52-4

> <CAS>
92-52-4

> <SMILES>
c1ccccc1-c1ccccc1

> <NAME>
BIPHENYL

> <preferred_name>
Biphenyl

> <iupac>
biphenyl

> <MPID>
98060

> <dsstox_substance_id>
DTXSID4020161

> <Canonical_QSARr>
c1ccccc1-c1ccccc1

> <InChI_Code_QSARr>
InChI=1S/C12H10/c1-3-7-11(8-4-1)12-9-5-2-6-10-12/h1-10H

> <InChI Key_QSARr>
ZUOUZKKEUPVFJK-UHFFFAOYSA-N

> <Salt_Solvent>
?

> <LogBCF>
2.64

$$$$
100131
  -INDIGO-08031719362D

 22 23  0  0  0  0  0  0  0  0999 V2000
   -0.0001   -0.0000    0.0000 C   0  0  0  0  0  0  0  0  0  0  0  0
    1.3856    0.8000    0.0000 C   0  0  0  0  0  0  0  0  0  0  0  0
    1.3856    2.4000    0.0000 H   0  0  0  0  0  0  0  0  0  0  0  0
    2.7713   -0.0000    0.0000 C   0  0  0  0  0  0  0  0  0  0  0  0
    4.1569    0.8000    0.0000 H   0  0  0  0  0  0  0  0  0  0  0  0
    2.7713   -1.6000    0.0000 C   0  0  0  0  0  0  0  0  0  0  0  0
    4.1569   -2.4000    0.0000 H   0  0  0  0  0  0  0  0  0  0  0  0
    1.3856   -2.4000    0.0000 C   0  0  0  0  0  0  0  0  0  0  0  0
    1.3856   -4.0000    0.0000 H   0  0  0  0  0  0  0  0  0  0  0  0
   -0.0001   -1.6000    0.0000 C   0  0  0  0  0  0  0  0  0  0  0  0
   -1.3857   -2.4000    0.0000 C   0  0  0  0  0  0  0  0  0  0  0  0
   -1.3857   -4.0000    0.0000 H   0  0  0  0  0  0  0  0  0  0  0  0
   -2.7712   -1.6000    0.0000 C   0  0  0  0  0  0  0  0  0  0  0  0
   -4.1569   -2.4000    0.0000 O   0  0  0  0  0  0  0  0  0  0  0  0
   -4.1569   -4.0000    0.0000 H   0  0  0  0  0  0  0  0  0  0  0  0
   -2.7712   -0.0000    0.0000 C   0  0  0  0  0  0  0  0  0  0  0  0
   -4.1569    0.8000    0.0000 C   0  0  0  0  0  0  0  0  0  0  0  0
   -4.1569    2.4000    0.0000 O   0  0  0  0  0  0  0  0  0  0  0  0
   -5.5425   -0.0000    0.0000 O   0  0  0  0  0  0  0  0  0  0  0  0
   -6.9282    0.8000    0.0000 H   0  0  0  0  0  0  0  0  0  0  0  0
   -1.3857    0.8000    0.0000 C   0  0  0  0  0  0  0  0  0  0  0  0
   -1.3856    2.4000    0.0000 H   0  0  0  0  0  0  0  0  0  0  0  0
  1  2  1  0  0  0  0
  2  3  1  0  0  0  0
  2  4  2  0  0  0  0
  4  5  1  0  0  0  0
  4  6  1  0  0  0  0
  6  7  1  0  0  0  0
  6  8  2  0  0  0  0
  8  9  1  0  0  0  0
  8 10  1  0  0  0  0
 10  1  1  0  0  0  0
 10 11  2  0  0  0  0
 11 12  1  0  0  0  0
 11 13  1  0  0  0  0
 13 14  1  0  0  0  0
 14 15  1  0  0  0  0
 13 16  2  0  0  0  0
 16 17  1  0  0  0  0
 17 18  2  0  0  0  0
 17 19  1  0  0  0  0
 19 20  1  0  0  0  0
 16 21  1  0  0  0  0
 21  1  2  0  0  0  0
 21 22  1  0  0  0  0
M  END
> <ChemID>
100131

> <source_casrn>
92-70-6

> <CAS>
92-70-6

> <SMILES>
Oc1cc2ccccc2cc1C(O)=O

> <NAME>
2-NAPHTHALENECARBOXYLIC ACID, 3-HYDROXY-

> <preferred_name>
3-Hydroxy-2-naphthoic acid

> <iupac>
3-hydroxynaphthalene-2-carboxylic acid

> <MPID>
98062

> <dsstox_substance_id>
DTXSID3026560

> <Canonical_QSARr>
Oc1cc2ccccc2cc1C(O)=O

> <InChI_Code_QSARr>
InChI=1S/C11H8O3/c12-10-6-8-4-2-1-3-7(8)5-9(10)11(13)14/h1-6,12H,(H,13,14)

> <InChI Key_QSARr>
ALKYHXVLJMQRLQ-UHFFFAOYSA-N

> <Salt_Solvent>
?

> <LogBCF>
0.6

$$$$
100132
  -INDIGO-08031719362D

 33 35  0  0  0  0  0  0  0  0999 V2000
   -0.0001    0.0000    0.0000 C   0  0  0  0  0  0  0  0  0  0  0  0
   -0.7999    1.3857    0.0000 C   0  0  0  0  0  0  0  0  0  0  0  0
   -0.0001    2.7713    0.0000 H   0  0  0  0  0  0  0  0  0  0  0  0
   -2.4001    1.3856    0.0000 C   0  0  0  0  0  0  0  0  0  0  0  0
   -3.2001    2.7713    0.0000 H   0  0  0  0  0  0  0  0  0  0  0  0
   -3.1999    0.0000    0.0000 C   0  0  0  0  0  0  0  0  0  0  0  0
   -4.8000    0.0000    0.0000 H   0  0  0  0  0  0  0  0  0  0  0  0
   -2.4001   -1.3856    0.0000 C   0  0  0  0  0  0  0  0  0  0  0  0
   -3.2001   -2.7713    0.0000 H   0  0  0  0  0  0  0  0  0  0  0  0
   -0.7999   -1.3856    0.0000 C   0  0  0  0  0  0  0  0  0  0  0  0
   -0.0001   -2.7713    0.0000 C   0  0  0  0  0  0  0  0  0  0  0  0
   -0.7999   -4.1569    0.0000 H   0  0  0  0  0  0  0  0  0  0  0  0
    1.6000   -2.7713    0.0000 C   0  0  0  0  0  0  0  0  0  0  0  0
    2.4001   -4.1569    0.0000 O   0  0  0  0  0  0  0  0  0  0  0  0
    1.6000   -5.5426    0.0000 H   0  0  0  0  0  0  0  0  0  0  0  0
    2.4001   -1.3856    0.0000 C   0  0  0  0  0  0  0  0  0  0  0  0
    3.9999   -1.3856    0.0000 C   0  0  0  0  0  0  0  0  0  0  0  0
    4.8000   -2.7713    0.0000 N   0  0  0  0  0  0  0  0  0  0  0  0
    3.9999   -4.1569    0.0000 H   0  0  0  0  0  0  0  0  0  0  0  0
    6.4001   -2.7713    0.0000 C   0  0  0  0  0  0  0  0  0  0  0  0
    7.1999   -4.1570    0.0000 C   0  0  0  0  0  0  0  0  0  0  0  0
    6.4001   -5.5426    0.0000 H   0  0  0  0  0  0  0  0  0  0  0  0
    8.8001   -4.1569    0.0000 C   0  0  0  0  0  0  0  0  0  0  0  0
    9.6001   -5.5426    0.0000 H   0  0  0  0  0  0  0  0  0  0  0  0
    9.6001   -2.7713    0.0000 C   0  0  0  0  0  0  0  0  0  0  0  0
   11.2000   -2.7713    0.0000 H   0  0  0  0  0  0  0  0  0  0  0  0
    8.8001   -1.3856    0.0000 C   0  0  0  0  0  0  0  0  0  0  0  0
    9.6001    0.0000    0.0000 H   0  0  0  0  0  0  0  0  0  0  0  0
    7.1999   -1.3856    0.0000 C   0  0  0  0  0  0  0  0  0  0  0  0
    6.3999    0.0000    0.0000 H   0  0  0  0  0  0  0  0  0  0  0  0
    4.8000    0.0000    0.0000 O   0  0  0  0  0  0  0  0  0  0  0  0
    1.6000    0.0000    0.0000 C   0  0  0  0  0  0  0  0  0  0  0  0
    2.4001    1.3857    0.0000 H   0  0  0  0  0  0  0  0  0  0  0  0
  1  2  1  0  0  0  0
  2  3  1  0  0  0  0
  2  4  2  0  0  0  0
  4  5  1  0  0  0  0
  4  6  1  0  0  0  0
  6  7  1  0  0  0  0
  6  8  2  0  0  0  0
  8  9  1  0  0  0  0
  8 10  1  0  0  0  0
 10  1  1  0  0  0  0
 10 11  2  0  0  0  0
 11 12  1  0  0  0  0
 11 13  1  0  0  0  0
 13 14  1  0  0  0  0
 14 15  1  0  0  0  0
 13 16  2  0  0  0  0
 16 17  1  0  0  0  0
 17 18  1  0  0  0  0
 18 19  1  0  0  0  0
 18 20  1  0  0  0  0
 20 21  1  0  0  0  0
 21 22  1  0  0  0  0
 21 23  2  0  0  0  0
 23 24  1  0  0  0  0
 23 25  1  0  0  0  0
 25 26  1  0  0  0  0
 25 27  2  0  0  0  0
 27 28  1  0  0  0  0
 27 29  1  0  0  0  0
 29 20  2  0  0  0  0
 29 30  1  0  0  0  0
 17 31  2  0  0  0  0
 16 32  1  0  0  0  0
 32  1  2  0  0  0  0
 32 33  1  0  0  0  0
M  END
> <ChemID>
100132

> <source_casrn>
92-77-3

> <CAS>
92-77-3

> <SMILES>
Oc1cc2ccccc2cc1C(=O)Nc1ccccc1

> <NAME>
Naphthol AS

> <preferred_name>
3-Hydroxy-2-naphthanilide

> <iupac>
3-hydroxy-N-phenyl-2-naphthamide

> <MPID>
98063

> <dsstox_substance_id>
DTXSID1052618

> <Canonical_QSARr>
Oc1cc2ccccc2cc1C(=O)Nc1ccccc1

> <InChI_Code_QSARr>
InChI=1S/C17H13NO2/c19-16-11-13-7-5-4-6-12(13)10-15(16)17(20)18-14-8-2-1-3-9-14/h1-11,19H,(H,18,20)

> <InChI Key_QSARr>
JFGQHAHJWJBOPD-UHFFFAOYSA-N

> <Salt_Solvent>
?

> <LogBCF>
0.81

$$$$
100133
  -INDIGO-08031719362D

 23 25  0  0  0  0  0  0  0  0999 V2000
   -1.3856    0.8000    0.0000 N   0  0  0  0  0  0  0  0  0  0  0  0
   -1.3856    2.4000    0.0000 H   0  0  0  0  0  0  0  0  0  0  0  0
   -2.7712   -0.0000    0.0000 C   0  0  0  0  0  0  0  0  0  0  0  0
   -2.7712   -1.6000    0.0000 C   0  0  0  0  0  0  0  0  0  0  0  0
   -4.1569   -2.4000    0.0000 C   0  0  0  0  0  0  0  0  0  0  0  0
   -4.1569   -4.0000    0.0000 H   0  0  0  0  0  0  0  0  0  0  0  0
   -5.5425   -1.6000    0.0000 C   0  0  0  0  0  0  0  0  0  0  0  0
   -6.9282   -2.4000    0.0000 H   0  0  0  0  0  0  0  0  0  0  0  0
   -5.5425   -0.0000    0.0000 C   0  0  0  0  0  0  0  0  0  0  0  0
   -6.9282    0.8000    0.0000 H   0  0  0  0  0  0  0  0  0  0  0  0
   -4.1569    0.8000    0.0000 C   0  0  0  0  0  0  0  0  0  0  0  0
   -4.1569    2.4000    0.0000 H   0  0  0  0  0  0  0  0  0  0  0  0
   -1.3856   -2.4000    0.0000 S   0  0  0  0  0  0  0  0  0  0  0  0
   -0.0001   -1.6000    0.0000 C   0  0  0  0  0  0  0  0  0  0  0  0
   -0.0001   -0.0000    0.0000 C   0  0  0  0  0  0  0  0  0  0  0  0
    1.3856    0.8000    0.0000 C   0  0  0  0  0  0  0  0  0  0  0  0
    1.3856    2.4000    0.0000 H   0  0  0  0  0  0  0  0  0  0  0  0
    2.7713   -0.0000    0.0000 C   0  0  0  0  0  0  0  0  0  0  0  0
    4.1569    0.8000    0.0000 H   0  0  0  0  0  0  0  0  0  0  0  0
    2.7713   -1.6000    0.0000 C   0  0  0  0  0  0  0  0  0  0  0  0
    4.1569   -2.4000    0.0000 H   0  0  0  0  0  0  0  0  0  0  0  0
    1.3856   -2.4000    0.0000 C   0  0  0  0  0  0  0  0  0  0  0  0
    1.3856   -4.0000    0.0000 H   0  0  0  0  0  0  0  0  0  0  0  0
  1  2  1  0  0  0  0
  1  3  1  0  0  0  0
  3  4  1  0  0  0  0
  4  5  2  0  0  0  0
  5  6  1  0  0  0  0
  5  7  1  0  0  0  0
  7  8  1  0  0  0  0
  7  9  2  0  0  0  0
  9 10  1  0  0  0  0
  9 11  1  0  0  0  0
 11  3  2  0  0  0  0
 11 12  1  0  0  0  0
  4 13  1  0  0  0  0
 13 14  1  0  0  0  0
 14 15  1  0  0  0  0
 15  1  1  0  0  0  0
 15 16  2  0  0  0  0
 16 17  1  0  0  0  0
 16 18  1  0  0  0  0
 18 19  1  0  0  0  0
 18 20  2  0  0  0  0
 20 21  1  0  0  0  0
 20 22  1  0  0  0  0
 22 14  2  0  0  0  0
 22 23  1  0  0  0  0
M  END
> <ChemID>
100133

> <source_casrn>
92-84-2

> <CAS>
92-84-2

> <SMILES>
c1cccc2Nc3ccccc3Sc21

> <NAME>
PHENOTHIAZINE

> <preferred_name>
Phenothiazine

> <iupac>
C12H9NS

> <MPID>
98064

> <dsstox_substance_id>
DTXSID5021126

> <Canonical_QSARr>
c1cccc2Nc3ccccc3Sc21

> <InChI_Code_QSARr>
InChI=1S/C12H9NS/c1-3-7-11-9(5-1)13-10-6-2-4-8-12(10)14-11/h1-8,13H

> <InChI Key_QSARr>
WJFKNYWRSNBZNX-UHFFFAOYSA-N

> <Salt_Solvent>
?

> <LogBCF>
2.55

$$$$
100135
  -INDIGO-08031719362D

 17 18  0  0  0  0  0  0  0  0999 V2000
   -5.6000    1.3856    0.0000 O   0  0  0  0  0  0  0  0  0  0  0  0
   -4.8000   -0.0000    0.0000 N   0  0  0  0  0  0  0  0  0  0  0  0
   -3.2001   -0.0000    0.0000 C   0  0  0  0  0  0  0  0  0  0  0  0
   -2.4000    1.3856    0.0000 C   0  0  0  0  0  0  0  0  0  0  0  0
   -3.2001    2.7713    0.0000 H   0  0  0  0  0  0  0  0  0  0  0  0
   -0.8000    1.3856    0.0000 C   0  0  0  0  0  0  0  0  0  0  0  0
    0.0000   -0.0000    0.0000 C   0  0  0  0  0  0  0  0  0  0  0  0
    1.5651    0.3327    0.0000 N   0  0  0  0  0  0  0  0  0  0  0  0
    2.7541   -0.7380    0.0000 H   0  0  0  0  0  0  0  0  0  0  0  0
    1.7323    1.9239    0.0000 C   0  0  0  0  0  0  0  0  0  0  0  0
    3.1179    2.7239    0.0000 H   0  0  0  0  0  0  0  0  0  0  0  0
    0.2706    2.5746    0.0000 N   0  0  0  0  0  0  0  0  0  0  0  0
   -0.8000   -1.3856    0.0000 C   0  0  0  0  0  0  0  0  0  0  0  0
    0.0000   -2.7713    0.0000 H   0  0  0  0  0  0  0  0  0  0  0  0
   -2.4000   -1.3856    0.0000 C   0  0  0  0  0  0  0  0  0  0  0  0
   -3.2001   -2.7713    0.0000 H   0  0  0  0  0  0  0  0  0  0  0  0
   -5.6000   -1.3856    0.0000 O   0  0  0  0  0  0  0  0  0  0  0  0
  1  2  2  0  0  0  0
  2  3  1  0  0  0  0
  3  4  1  0  0  0  0
  4  5  1  0  0  0  0
  4  6  2  0  0  0  0
  6  7  1  0  0  0  0
  7  8  1  0  0  0  0
  8  9  1  0  0  0  0
  8 10  1  0  0  0  0
 10 11  1  0  0  0  0
 10 12  2  0  0  0  0
 12  6  1  0  0  0  0
  7 13  2  0  0  0  0
 13 14  1  0  0  0  0
 13 15  1  0  0  0  0
 15  3  2  0  0  0  0
 15 16  1  0  0  0  0
  2 17  1  0  0  0  0
M  CHG  2   2   1  17  -1
M  END
> <ChemID>
100135

> <source_casrn>
94-52-0

> <CAS>
94-52-0

> <SMILES>
[O-][N+](=O)c1cc2[n]c[nH]c2cc1

> <NAME>
1H-BENZIMIDAZOLE, 5-NITRO-

> <preferred_name>
6-Nitrobenzimidazole

> <iupac>
5-nitro-1H-benzimidazole

> <MPID>
98066

> <dsstox_substance_id>
DTXSID8020965

> <Canonical_QSARr>
[O-][N+](=O)c1cc2[n]c[nH]c2cc1

> <InChI_Code_QSARr>
InChI=1S/C7H5N3O2/c11-10(12)5-1-2-6-7(3-5)9-4-8-6/h1-4H,(H,8,9)

> <InChI Key_QSARr>
XPAZGLFMMUODDK-UHFFFAOYSA-N

> <Salt_Solvent>
?

> <LogBCF>
0.4

$$$$
100136
  -INDIGO-08031719362D

 14 15  0  0  0  0  0  0  0  0999 V2000
    2.4000    1.3856    0.0000 C   0  0  0  0  0  0  0  0  0  0  0  0
    3.2000    2.7713    0.0000 H   0  0  0  0  0  0  0  0  0  0  0  0
    3.2000   -0.0000    0.0000 C   0  0  0  0  0  0  0  0  0  0  0  0
    4.8000   -0.0000    0.0000 H   0  0  0  0  0  0  0  0  0  0  0  0
    2.4000   -1.3856    0.0000 C   0  0  0  0  0  0  0  0  0  0  0  0
    3.2000   -2.7713    0.0000 H   0  0  0  0  0  0  0  0  0  0  0  0
    0.8000   -1.3856    0.0000 C   0  0  0  0  0  0  0  0  0  0  0  0
   -0.0000    0.0000    0.0000 C   0  0  0  0  0  0  0  0  0  0  0  0
   -1.5650   -0.3327    0.0000 S   0  0  0  0  0  0  0  0  0  0  0  0
   -1.7322   -1.9239    0.0000 C   0  0  0  0  0  0  0  0  0  0  0  0
   -3.1179   -2.7239    0.0000 H   0  0  0  0  0  0  0  0  0  0  0  0
   -0.2706   -2.5746    0.0000 N   0  0  0  0  0  0  0  0  0  0  0  0
    0.8000    1.3856    0.0000 C   0  0  0  0  0  0  0  0  0  0  0  0
   -0.0000    2.7713    0.0000 H   0  0  0  0  0  0  0  0  0  0  0  0
  1  2  1  0  0  0  0
  1  3  1  0  0  0  0
  3  4  1  0  0  0  0
  3  5  2  0  0  0  0
  5  6  1  0  0  0  0
  5  7  1  0  0  0  0
  7  8  2  0  0  0  0
  8  9  1  0  0  0  0
  9 10  1  0  0  0  0
 10 11  1  0  0  0  0
 10 12  2  0  0  0  0
 12  7  1  0  0  0  0
  8 13  1  0  0  0  0
 13  1  2  0  0  0  0
 13 14  1  0  0  0  0
M  END
> <ChemID>
100136

> <source_casrn>
95-16-9

> <CAS>
95-16-9

> <SMILES>
c1[n]c2ccccc2[s]1

> <NAME>
BENZOTHIAZOLE

> <preferred_name>
Benzothiazole

> <iupac>
1,3-benzothiazole

> <MPID>
98067

> <dsstox_substance_id>
DTXSID7024586

> <Canonical_QSARr>
c1[n]c2ccccc2[s]1

> <InChI_Code_QSARr>
InChI=1S/C7H5NS/c1-2-4-7-6(3-1)8-5-9-7/h1-5H

> <InChI Key_QSARr>
IOJUPLGTWVMSFF-UHFFFAOYSA-N

> <Salt_Solvent>
?

> <LogBCF>
0.88

$$$$
100137
  -INDIGO-08031719362D

 18 18  0  0  0  0  0  0  0  0999 V2000
    1.3856    2.4000    0.0000 C   0  0  0  0  0  0  0  0  0  0  0  0
    1.3856    4.0000    0.0000 H   0  0  0  0  0  0  0  0  0  0  0  0
    0.0000    1.6000    0.0000 C   0  0  0  0  0  0  0  0  0  0  0  0
   -1.3856    2.4000    0.0000 C   0  0  0  0  0  0  0  0  0  0  0  0
   -2.7713    3.2000    0.0000 H   0  0  0  0  0  0  0  0  0  0  0  0
   -1.3856    4.0000    0.0000 H   0  0  0  0  0  0  0  0  0  0  0  0
   -2.7713    1.6000    0.0000 H   0  0  0  0  0  0  0  0  0  0  0  0
    0.0000    0.0000    0.0000 C   0  0  0  0  0  0  0  0  0  0  0  0
   -1.3856   -0.8000    0.0000 C   0  0  0  0  0  0  0  0  0  0  0  0
   -2.7713   -1.6000    0.0000 H   0  0  0  0  0  0  0  0  0  0  0  0
   -1.3856   -2.4000    0.0000 H   0  0  0  0  0  0  0  0  0  0  0  0
   -2.7713    0.0000    0.0000 H   0  0  0  0  0  0  0  0  0  0  0  0
    1.3856   -0.8000    0.0000 C   0  0  0  0  0  0  0  0  0  0  0  0
    1.3856   -2.4000    0.0000 H   0  0  0  0  0  0  0  0  0  0  0  0
    2.7713    0.0000    0.0000 C   0  0  0  0  0  0  0  0  0  0  0  0
    4.1569   -0.8000    0.0000 H   0  0  0  0  0  0  0  0  0  0  0  0
    2.7713    1.6000    0.0000 C   0  0  0  0  0  0  0  0  0  0  0  0
    4.1569    2.4000    0.0000 H   0  0  0  0  0  0  0  0  0  0  0  0
  1  2  1  0  0  0  0
  1  3  1  0  0  0  0
  3  4  1  0  0  0  0
  4  5  1  0  0  0  0
  4  6  1  0  0  0  0
  4  7  1  0  0  0  0
  3  8  2  0  0  0  0
  8  9  1  0  0  0  0
  9 10  1  0  0  0  0
  9 11  1  0  0  0  0
  9 12  1  0  0  0  0
  8 13  1  0  0  0  0
 13 14  1  0  0  0  0
 13 15  2  0  0  0  0
 15 16  1  0  0  0  0
 15 17  1  0  0  0  0
 17  1  2  0  0  0  0
 17 18  1  0  0  0  0
M  END
> <ChemID>
100137

> <source_casrn>
95-47-6

> <CAS>
95-47-6

> <SMILES>
Cc1ccccc1C

> <NAME>
O-XYLENE

> <preferred_name>
o-Xylene

> <iupac>
C8H10

> <MPID>
98068

> <dsstox_substance_id>
DTXSID3021807

> <Canonical_QSARr>
Cc1ccccc1C

> <InChI_Code_QSARr>
InChI=1S/C8H10/c1-7-5-3-4-6-8(7)2/h3-6H,1-2H3

> <InChI Key_QSARr>
CTQNGGLPUBDAKN-UHFFFAOYSA-N

> <Salt_Solvent>
?

> <LogBCF>
1.15

$$$$
100139
  -INDIGO-08031719362D

 15 15  0  0  0  0  0  0  0  0999 V2000
    0.0000   -0.0000    0.0000 C   0  0  0  0  0  0  0  0  0  0  0  0
   -0.8001    1.3856    0.0000 C   0  0  0  0  0  0  0  0  0  0  0  0
    0.0000    2.7713    0.0000 H   0  0  0  0  0  0  0  0  0  0  0  0
   -2.4001    1.3856    0.0000 C   0  0  0  0  0  0  0  0  0  0  0  0
   -3.2000    2.7713    0.0000 H   0  0  0  0  0  0  0  0  0  0  0  0
   -3.2000   -0.0000    0.0000 C   0  0  0  0  0  0  0  0  0  0  0  0
   -4.8000   -0.0000    0.0000 H   0  0  0  0  0  0  0  0  0  0  0  0
   -2.4001   -1.3856    0.0000 C   0  0  0  0  0  0  0  0  0  0  0  0
   -3.2000   -2.7713    0.0000 H   0  0  0  0  0  0  0  0  0  0  0  0
   -0.8001   -1.3856    0.0000 C   0  0  0  0  0  0  0  0  0  0  0  0
    0.0000   -2.7713    0.0000 Cl  0  0  0  0  0  0  0  0  0  0  0  0
    1.6000   -0.0000    0.0000 C   0  0  0  0  0  0  0  0  0  0  0  0
    3.2000   -0.0000    0.0000 H   0  0  0  0  0  0  0  0  0  0  0  0
    2.4001   -1.3856    0.0000 H   0  0  0  0  0  0  0  0  0  0  0  0
    2.4001    1.3856    0.0000 H   0  0  0  0  0  0  0  0  0  0  0  0
  1  2  1  0  0  0  0
  2  3  1  0  0  0  0
  2  4  2  0  0  0  0
  4  5  1  0  0  0  0
  4  6  1  0  0  0  0
  6  7  1  0  0  0  0
  6  8  2  0  0  0  0
  8  9  1  0  0  0  0
  8 10  1  0  0  0  0
 10  1  2  0  0  0  0
 10 11  1  0  0  0  0
  1 12  1  0  0  0  0
 12 13  1  0  0  0  0
 12 14  1  0  0  0  0
 12 15  1  0  0  0  0
M  END
> <ChemID>
100139

> <source_casrn>
95-49-8

> <CAS>
95-49-8

> <SMILES>
Cc1ccccc1Cl

> <NAME>
2-CHLOROTOLUENE

> <preferred_name>
2-Chlorotoluene

> <iupac>
1-chloro-2-methylbenzene

> <MPID>
98070

> <dsstox_substance_id>
DTXSID8023977

> <Canonical_QSARr>
Cc1ccccc1Cl

> <InChI_Code_QSARr>
InChI=1S/C7H7Cl/c1-6-4-2-3-5-7(6)8/h2-5H,1H3

> <InChI Key_QSARr>
IBSQPLPBRSHTTG-UHFFFAOYSA-N

> <Salt_Solvent>
?

> <LogBCF>
1.82

$$$$
100140
  -INDIGO-08031719362D

 12 12  0  0  0  0  0  0  0  0999 V2000
    0.8000    1.3856    0.0000 Cl  0  0  0  0  0  0  0  0  0  0  0  0
   -0.0000   -0.0000    0.0000 C   0  0  0  0  0  0  0  0  0  0  0  0
    0.8000   -1.3857    0.0000 C   0  0  0  0  0  0  0  0  0  0  0  0
    2.4000   -1.3857    0.0000 Cl  0  0  0  0  0  0  0  0  0  0  0  0
   -0.0000   -2.7713    0.0000 C   0  0  0  0  0  0  0  0  0  0  0  0
    0.8000   -4.1569    0.0000 H   0  0  0  0  0  0  0  0  0  0  0  0
   -1.6000   -2.7713    0.0000 C   0  0  0  0  0  0  0  0  0  0  0  0
   -2.4000   -4.1569    0.0000 H   0  0  0  0  0  0  0  0  0  0  0  0
   -2.4000   -1.3856    0.0000 C   0  0  0  0  0  0  0  0  0  0  0  0
   -4.0000   -1.3856    0.0000 H   0  0  0  0  0  0  0  0  0  0  0  0
   -1.6000   -0.0000    0.0000 C   0  0  0  0  0  0  0  0  0  0  0  0
   -2.4000    1.3856    0.0000 H   0  0  0  0  0  0  0  0  0  0  0  0
  1  2  1  0  0  0  0
  2  3  1  0  0  0  0
  3  4  1  0  0  0  0
  3  5  2  0  0  0  0
  5  6  1  0  0  0  0
  5  7  1  0  0  0  0
  7  8  1  0  0  0  0
  7  9  2  0  0  0  0
  9 10  1  0  0  0  0
  9 11  1  0  0  0  0
 11  2  2  0  0  0  0
 11 12  1  0  0  0  0
M  END
> <ChemID>
100140

> <source_casrn>
95-50-1

> <CAS>
95-50-1

> <SMILES>
Clc1ccccc1Cl

> <NAME>
1,2-DICHLOROBENZENE

> <preferred_name>
1,2-Dichlorobenzene

> <iupac>
1,2-dichlorobenzene

> <MPID>
98071

> <dsstox_substance_id>
DTXSID6020430

> <Canonical_QSARr>
Clc1ccccc1Cl

> <InChI_Code_QSARr>
InChI=1S/C6H4Cl2/c7-5-3-1-2-4-6(5)8/h1-4H

> <InChI Key_QSARr>
RFFLAFLAYFXFSW-UHFFFAOYSA-N

> <Salt_Solvent>
?

> <LogBCF>
2.43

$$$$
100141
  -INDIGO-08031719362D

 14 14  0  0  0  0  0  0  0  0999 V2000
    1.6000   -0.0000    0.0000 N   0  0  0  0  0  0  0  0  0  0  0  0
    2.4000    1.3856    0.0000 H   0  0  0  0  0  0  0  0  0  0  0  0
    2.4000   -1.3856    0.0000 H   0  0  0  0  0  0  0  0  0  0  0  0
    0.0000   -0.0000    0.0000 C   0  0  0  0  0  0  0  0  0  0  0  0
   -0.8000    1.3856    0.0000 C   0  0  0  0  0  0  0  0  0  0  0  0
    0.0000    2.7713    0.0000 Cl  0  0  0  0  0  0  0  0  0  0  0  0
   -2.4000    1.3856    0.0000 C   0  0  0  0  0  0  0  0  0  0  0  0
   -3.2000    2.7713    0.0000 H   0  0  0  0  0  0  0  0  0  0  0  0
   -3.2000   -0.0000    0.0000 C   0  0  0  0  0  0  0  0  0  0  0  0
   -4.8000   -0.0000    0.0000 H   0  0  0  0  0  0  0  0  0  0  0  0
   -2.4000   -1.3856    0.0000 C   0  0  0  0  0  0  0  0  0  0  0  0
   -3.2000   -2.7713    0.0000 H   0  0  0  0  0  0  0  0  0  0  0  0
   -0.8000   -1.3856    0.0000 C   0  0  0  0  0  0  0  0  0  0  0  0
    0.0000   -2.7713    0.0000 H   0  0  0  0  0  0  0  0  0  0  0  0
  1  2  1  0  0  0  0
  1  3  1  0  0  0  0
  1  4  1  0  0  0  0
  4  5  1  0  0  0  0
  5  6  1  0  0  0  0
  5  7  2  0  0  0  0
  7  8  1  0  0  0  0
  7  9  1  0  0  0  0
  9 10  1  0  0  0  0
  9 11  2  0  0  0  0
 11 12  1  0  0  0  0
 11 13  1  0  0  0  0
 13  4  2  0  0  0  0
 13 14  1  0  0  0  0
M  END
> <ChemID>
100141

> <source_casrn>
95-51-2

> <CAS>
95-51-2

> <SMILES>
Nc1ccccc1Cl

> <NAME>
2-CHLOROANILINE

> <preferred_name>
2-Chloroaniline

> <iupac>
2-chloroaniline

> <MPID>
98072

> <dsstox_substance_id>
DTXSID2021810

> <Canonical_QSARr>
Nc1ccccc1Cl

> <InChI_Code_QSARr>
InChI=1S/C6H6ClN/c7-5-3-1-2-4-6(5)8/h1-4H,8H2

> <InChI Key_QSARr>
AKCRQHGQIJBRMN-UHFFFAOYSA-N

> <Salt_Solvent>
?

> <LogBCF>
0.95

$$$$
100143
  -INDIGO-08031719362D

 13 13  0  0  0  0  0  0  0  0999 V2000
    0.8000    1.3856    0.0000 O   0  0  0  0  0  0  0  0  0  0  0  0
    2.4000    1.3856    0.0000 H   0  0  0  0  0  0  0  0  0  0  0  0
   -0.0000   -0.0000    0.0000 C   0  0  0  0  0  0  0  0  0  0  0  0
    0.8000   -1.3857    0.0000 C   0  0  0  0  0  0  0  0  0  0  0  0
    2.4000   -1.3857    0.0000 H   0  0  0  0  0  0  0  0  0  0  0  0
   -0.0000   -2.7713    0.0000 C   0  0  0  0  0  0  0  0  0  0  0  0
    0.8000   -4.1569    0.0000 H   0  0  0  0  0  0  0  0  0  0  0  0
   -1.6000   -2.7713    0.0000 C   0  0  0  0  0  0  0  0  0  0  0  0
   -2.4000   -4.1569    0.0000 H   0  0  0  0  0  0  0  0  0  0  0  0
   -2.4000   -1.3856    0.0000 C   0  0  0  0  0  0  0  0  0  0  0  0
   -4.0000   -1.3856    0.0000 H   0  0  0  0  0  0  0  0  0  0  0  0
   -1.6000   -0.0000    0.0000 C   0  0  0  0  0  0  0  0  0  0  0  0
   -2.4000    1.3856    0.0000 Cl  0  0  0  0  0  0  0  0  0  0  0  0
  1  2  1  0  0  0  0
  1  3  1  0  0  0  0
  3  4  1  0  0  0  0
  4  5  1  0  0  0  0
  4  6  2  0  0  0  0
  6  7  1  0  0  0  0
  6  8  1  0  0  0  0
  8  9  1  0  0  0  0
  8 10  2  0  0  0  0
 10 11  1  0  0  0  0
 10 12  1  0  0  0  0
 12  3  2  0  0  0  0
 12 13  1  0  0  0  0
M  END
> <ChemID>
100143

> <source_casrn>
95-57-8

> <CAS>
95-57-8

> <SMILES>
Oc1ccccc1Cl

> <NAME>
2-CHLOROPHENOL

> <preferred_name>
2-Chlorophenol

> <iupac>
2-chlorophenol

> <MPID>
98074

> <dsstox_substance_id>
DTXSID5021544

> <Canonical_QSARr>
Oc1ccccc1Cl

> <InChI_Code_QSARr>
InChI=1S/C6H5ClO/c7-5-3-1-2-4-6(5)8/h1-4,8H

> <InChI Key_QSARr>
ISPYQTSUDJAMAB-UHFFFAOYSA-N

> <Salt_Solvent>
?

> <LogBCF>
1.35

$$$$
100144
  -INDIGO-08031719362D

 21 21  0  0  0  0  0  0  0  0999 V2000
    1.3857    0.8000    0.0000 C   0  0  0  0  0  0  0  0  0  0  0  0
    2.7713    1.6000    0.0000 H   0  0  0  0  0  0  0  0  0  0  0  0
    1.3857    2.4000    0.0000 H   0  0  0  0  0  0  0  0  0  0  0  0
    2.7713   -0.0000    0.0000 H   0  0  0  0  0  0  0  0  0  0  0  0
    0.0000   -0.0000    0.0000 C   0  0  0  0  0  0  0  0  0  0  0  0
    0.0000   -1.6000    0.0000 C   0  0  0  0  0  0  0  0  0  0  0  0
    1.3857   -2.4000    0.0000 C   0  0  0  0  0  0  0  0  0  0  0  0
    2.7713   -3.2000    0.0000 H   0  0  0  0  0  0  0  0  0  0  0  0
    1.3857   -4.0000    0.0000 H   0  0  0  0  0  0  0  0  0  0  0  0
    2.7713   -1.6000    0.0000 H   0  0  0  0  0  0  0  0  0  0  0  0
   -1.3856   -2.4000    0.0000 C   0  0  0  0  0  0  0  0  0  0  0  0
   -1.3856   -4.0000    0.0000 H   0  0  0  0  0  0  0  0  0  0  0  0
   -2.7713   -1.6000    0.0000 C   0  0  0  0  0  0  0  0  0  0  0  0
   -4.1570   -2.4000    0.0000 H   0  0  0  0  0  0  0  0  0  0  0  0
   -2.7713   -0.0000    0.0000 C   0  0  0  0  0  0  0  0  0  0  0  0
   -4.1569    0.8000    0.0000 C   0  0  0  0  0  0  0  0  0  0  0  0
   -5.5426    1.6000    0.0000 H   0  0  0  0  0  0  0  0  0  0  0  0
   -5.5426   -0.0000    0.0000 H   0  0  0  0  0  0  0  0  0  0  0  0
   -4.1569    2.4000    0.0000 H   0  0  0  0  0  0  0  0  0  0  0  0
   -1.3856    0.8000    0.0000 C   0  0  0  0  0  0  0  0  0  0  0  0
   -1.3856    2.4000    0.0000 H   0  0  0  0  0  0  0  0  0  0  0  0
  1  2  1  0  0  0  0
  1  3  1  0  0  0  0
  1  4  1  0  0  0  0
  1  5  1  0  0  0  0
  5  6  1  0  0  0  0
  6  7  1  0  0  0  0
  7  8  1  0  0  0  0
  7  9  1  0  0  0  0
  7 10  1  0  0  0  0
  6 11  2  0  0  0  0
 11 12  1  0  0  0  0
 11 13  1  0  0  0  0
 13 14  1  0  0  0  0
 13 15  2  0  0  0  0
 15 16  1  0  0  0  0
 16 17  1  0  0  0  0
 16 18  1  0  0  0  0
 16 19  1  0  0  0  0
 15 20  1  0  0  0  0
 20  5  2  0  0  0  0
 20 21  1  0  0  0  0
M  END
> <ChemID>
100144

> <source_casrn>
95-63-6

> <CAS>
95-63-6

> <SMILES>
Cc1cc(C)c(C)cc1

> <NAME>
1,2,4-TRIMETHYLBENZENE

> <preferred_name>
1,2,4-Trimethylbenzene

> <iupac>
1,2,4-trimethylbenzene

> <MPID>
98075

> <dsstox_substance_id>
DTXSID6021402

> <Canonical_QSARr>
Cc1cc(C)c(C)cc1

> <InChI_Code_QSARr>
InChI=1S/C9H12/c1-7-4-5-8(2)9(3)6-7/h4-6H,1-3H3

> <InChI Key_QSARr>
GWHJZXXIDMPWGX-UHFFFAOYSA-N

> <Salt_Solvent>
?

> <LogBCF>
2.08

$$$$
100145
  -INDIGO-08031719362D

 20 20  0  0  0  0  0  0  0  0999 V2000
    1.3857    0.8000    0.0000 C   0  0  0  0  0  0  0  0  0  0  0  0
    2.7713    1.6000    0.0000 H   0  0  0  0  0  0  0  0  0  0  0  0
    1.3857    2.4000    0.0000 H   0  0  0  0  0  0  0  0  0  0  0  0
    2.7713   -0.0000    0.0000 H   0  0  0  0  0  0  0  0  0  0  0  0
    0.0000   -0.0000    0.0000 C   0  0  0  0  0  0  0  0  0  0  0  0
   -1.3857    0.8000    0.0000 C   0  0  0  0  0  0  0  0  0  0  0  0
   -1.3857    2.4000    0.0000 H   0  0  0  0  0  0  0  0  0  0  0  0
   -2.7713   -0.0000    0.0000 C   0  0  0  0  0  0  0  0  0  0  0  0
   -4.1570    0.8000    0.0000 N   0  0  0  0  0  0  0  0  0  0  0  0
   -5.5426   -0.0000    0.0000 H   0  0  0  0  0  0  0  0  0  0  0  0
   -4.1569    2.4000    0.0000 H   0  0  0  0  0  0  0  0  0  0  0  0
   -2.7713   -1.6000    0.0000 C   0  0  0  0  0  0  0  0  0  0  0  0
   -4.1569   -2.4000    0.0000 H   0  0  0  0  0  0  0  0  0  0  0  0
   -1.3856   -2.4000    0.0000 C   0  0  0  0  0  0  0  0  0  0  0  0
   -1.3856   -4.0000    0.0000 H   0  0  0  0  0  0  0  0  0  0  0  0
    0.0000   -1.6000    0.0000 C   0  0  0  0  0  0  0  0  0  0  0  0
    1.3857   -2.4000    0.0000 C   0  0  0  0  0  0  0  0  0  0  0  0
    2.7713   -3.2000    0.0000 H   0  0  0  0  0  0  0  0  0  0  0  0
    1.3857   -4.0000    0.0000 H   0  0  0  0  0  0  0  0  0  0  0  0
    2.7713   -1.6000    0.0000 H   0  0  0  0  0  0  0  0  0  0  0  0
  1  2  1  0  0  0  0
  1  3  1  0  0  0  0
  1  4  1  0  0  0  0
  1  5  1  0  0  0  0
  5  6  1  0  0  0  0
  6  7  1  0  0  0  0
  6  8  2  0  0  0  0
  8  9  1  0  0  0  0
  9 10  1  0  0  0  0
  9 11  1  0  0  0  0
  8 12  1  0  0  0  0
 12 13  1  0  0  0  0
 12 14  2  0  0  0  0
 14 15  1  0  0  0  0
 14 16  1  0  0  0  0
 16  5  2  0  0  0  0
 16 17  1  0  0  0  0
 17 18  1  0  0  0  0
 17 19  1  0  0  0  0
 17 20  1  0  0  0  0
M  END
> <ChemID>
100145

> <source_casrn>
95-64-7

> <CAS>
95-64-7

> <SMILES>
Cc1cc(N)ccc1C

> <NAME>
3,4-XYLIDINE

> <preferred_name>
3,4-Dimethylaniline

> <iupac>
3,4-dimethylaniline

> <MPID>
98076

> <dsstox_substance_id>
DTXSID3026308

> <Canonical_QSARr>
Cc1cc(N)ccc1C

> <InChI_Code_QSARr>
InChI=1S/C8H11N/c1-6-3-4-8(9)5-7(6)2/h3-5H,9H2,1-2H3

> <InChI Key_QSARr>
DOLQYFPDPKPQSS-UHFFFAOYSA-N

> <Salt_Solvent>
?

> <LogBCF>
0.95

$$$$
100147
  -INDIGO-08031719362D

 14 14  0  0  0  0  0  0  0  0999 V2000
    1.6000   -0.0000    0.0000 N   0  0  0  0  0  0  0  0  0  0  0  0
    2.4000    1.3856    0.0000 H   0  0  0  0  0  0  0  0  0  0  0  0
    2.4000   -1.3856    0.0000 H   0  0  0  0  0  0  0  0  0  0  0  0
    0.0000   -0.0000    0.0000 C   0  0  0  0  0  0  0  0  0  0  0  0
   -0.8000    1.3856    0.0000 C   0  0  0  0  0  0  0  0  0  0  0  0
    0.0000    2.7713    0.0000 H   0  0  0  0  0  0  0  0  0  0  0  0
   -2.4000    1.3856    0.0000 C   0  0  0  0  0  0  0  0  0  0  0  0
   -3.2000    2.7713    0.0000 Cl  0  0  0  0  0  0  0  0  0  0  0  0
   -3.2000   -0.0000    0.0000 C   0  0  0  0  0  0  0  0  0  0  0  0
   -4.8000   -0.0000    0.0000 Cl  0  0  0  0  0  0  0  0  0  0  0  0
   -2.4000   -1.3856    0.0000 C   0  0  0  0  0  0  0  0  0  0  0  0
   -3.2000   -2.7713    0.0000 H   0  0  0  0  0  0  0  0  0  0  0  0
   -0.8000   -1.3856    0.0000 C   0  0  0  0  0  0  0  0  0  0  0  0
    0.0000   -2.7713    0.0000 H   0  0  0  0  0  0  0  0  0  0  0  0
  1  2  1  0  0  0  0
  1  3  1  0  0  0  0
  1  4  1  0  0  0  0
  4  5  1  0  0  0  0
  5  6  1  0  0  0  0
  5  7  2  0  0  0  0
  7  8  1  0  0  0  0
  7  9  1  0  0  0  0
  9 10  1  0  0  0  0
  9 11  2  0  0  0  0
 11 12  1  0  0  0  0
 11 13  1  0  0  0  0
 13  4  2  0  0  0  0
 13 14  1  0  0  0  0
M  END
> <ChemID>
100147

> <source_casrn>
95-76-1

> <CAS>
95-76-1

> <SMILES>
Nc1cc(Cl)c(Cl)cc1

> <NAME>
3,4-DICHLOROANILINE

> <preferred_name>
3,4-Dichloroaniline

> <iupac>
3,4-dichloroaniline

> <MPID>
98078

> <dsstox_substance_id>
DTXSID7021815

> <Canonical_QSARr>
Nc1cc(Cl)c(Cl)cc1

> <InChI_Code_QSARr>
InChI=1S/C6H5Cl2N/c7-5-2-1-4(9)3-6(5)8/h1-3H,9H2

> <InChI Key_QSARr>
SDYWXFYBZPNOFX-UHFFFAOYSA-N

> <Salt_Solvent>
?

> <LogBCF>
1.11

$$$$
100148
  -INDIGO-08031719362D

 13 13  0  0  0  0  0  0  0  0999 V2000
   -4.0000   -1.3857    0.0000 Cl  0  0  0  0  0  0  0  0  0  0  0  0
   -2.4000   -1.3857    0.0000 C   0  0  0  0  0  0  0  0  0  0  0  0
   -1.6000   -0.0000    0.0000 C   0  0  0  0  0  0  0  0  0  0  0  0
   -2.4000    1.3856    0.0000 H   0  0  0  0  0  0  0  0  0  0  0  0
   -0.0000   -0.0000    0.0000 C   0  0  0  0  0  0  0  0  0  0  0  0
    0.8000    1.3856    0.0000 O   0  0  0  0  0  0  0  0  0  0  0  0
    2.4000    1.3856    0.0000 H   0  0  0  0  0  0  0  0  0  0  0  0
    0.8000   -1.3857    0.0000 C   0  0  0  0  0  0  0  0  0  0  0  0
    2.4000   -1.3857    0.0000 H   0  0  0  0  0  0  0  0  0  0  0  0
   -0.0000   -2.7713    0.0000 C   0  0  0  0  0  0  0  0  0  0  0  0
    0.8000   -4.1569    0.0000 H   0  0  0  0  0  0  0  0  0  0  0  0
   -1.6000   -2.7713    0.0000 C   0  0  0  0  0  0  0  0  0  0  0  0
   -2.4000   -4.1569    0.0000 Cl  0  0  0  0  0  0  0  0  0  0  0  0
  1  2  1  0  0  0  0
  2  3  1  0  0  0  0
  3  4  1  0  0  0  0
  3  5  2  0  0  0  0
  5  6  1  0  0  0  0
  6  7  1  0  0  0  0
  5  8  1  0  0  0  0
  8  9  1  0  0  0  0
  8 10  2  0  0  0  0
 10 11  1  0  0  0  0
 10 12  1  0  0  0  0
 12  2  2  0  0  0  0
 12 13  1  0  0  0  0
M  END
> <ChemID>
100148

> <source_casrn>
95-77-2

> <CAS>
95-77-2

> <SMILES>
Oc1cc(Cl)c(Cl)cc1

> <NAME>
3,4-DICHLOROPHENOL

> <preferred_name>
3,4-Dichlorophenol

> <iupac>
3,4-dichlorophenol

> <MPID>
98079

> <dsstox_substance_id>
DTXSID7025005

> <Canonical_QSARr>
Oc1cc(Cl)c(Cl)cc1

> <InChI_Code_QSARr>
InChI=1S/C6H4Cl2O/c7-5-2-1-4(9)3-6(5)8/h1-3,9H

> <InChI Key_QSARr>
WDNBURPWRNALGP-UHFFFAOYSA-N

> <Salt_Solvent>
?

> <LogBCF>
1.69

$$$$
100149
  -INDIGO-08031719362D

 20 20  0  0  0  0  0  0  0  0999 V2000
   -1.3856    2.4000    0.0000 N   0  0  0  0  0  0  0  0  0  0  0  0
   -1.3856    4.0000    0.0000 H   0  0  0  0  0  0  0  0  0  0  0  0
   -2.7713    1.6000    0.0000 H   0  0  0  0  0  0  0  0  0  0  0  0
    0.0000    1.6000    0.0000 C   0  0  0  0  0  0  0  0  0  0  0  0
    0.0000    0.0000    0.0000 C   0  0  0  0  0  0  0  0  0  0  0  0
   -1.3857   -0.8000    0.0000 C   0  0  0  0  0  0  0  0  0  0  0  0
   -2.7713   -1.6000    0.0000 H   0  0  0  0  0  0  0  0  0  0  0  0
   -1.3857   -2.4000    0.0000 H   0  0  0  0  0  0  0  0  0  0  0  0
   -2.7713    0.0000    0.0000 H   0  0  0  0  0  0  0  0  0  0  0  0
    1.3857   -0.8000    0.0000 C   0  0  0  0  0  0  0  0  0  0  0  0
    1.3857   -2.4000    0.0000 H   0  0  0  0  0  0  0  0  0  0  0  0
    2.7713    0.0000    0.0000 C   0  0  0  0  0  0  0  0  0  0  0  0
    4.1570   -0.8000    0.0000 H   0  0  0  0  0  0  0  0  0  0  0  0
    2.7713    1.6000    0.0000 C   0  0  0  0  0  0  0  0  0  0  0  0
    4.1570    2.4000    0.0000 C   0  0  0  0  0  0  0  0  0  0  0  0
    5.5426    3.2000    0.0000 H   0  0  0  0  0  0  0  0  0  0  0  0
    5.5426    1.6000    0.0000 H   0  0  0  0  0  0  0  0  0  0  0  0
    4.1570    4.0000    0.0000 H   0  0  0  0  0  0  0  0  0  0  0  0
    1.3857    2.4000    0.0000 C   0  0  0  0  0  0  0  0  0  0  0  0
    1.3856    4.0000    0.0000 H   0  0  0  0  0  0  0  0  0  0  0  0
  1  2  1  0  0  0  0
  1  3  1  0  0  0  0
  1  4  1  0  0  0  0
  4  5  1  0  0  0  0
  5  6  1  0  0  0  0
  6  7  1  0  0  0  0
  6  8  1  0  0  0  0
  6  9  1  0  0  0  0
  5 10  2  0  0  0  0
 10 11  1  0  0  0  0
 10 12  1  0  0  0  0
 12 13  1  0  0  0  0
 12 14  2  0  0  0  0
 14 15  1  0  0  0  0
 15 16  1  0  0  0  0
 15 17  1  0  0  0  0
 15 18  1  0  0  0  0
 14 19  1  0  0  0  0
 19  4  2  0  0  0  0
 19 20  1  0  0  0  0
M  END
> <ChemID>
100149

> <source_casrn>
95-78-3

> <CAS>
95-78-3

> <SMILES>
Cc1cc(N)c(C)cc1

> <NAME>
2,5-DIMETHYLANILINE

> <preferred_name>
2,5-Dimethylaniline

> <iupac>
2,5-dimethylaniline

> <MPID>
98080

> <dsstox_substance_id>
DTXSID3026306

> <Canonical_QSARr>
Cc1cc(N)c(C)cc1

> <InChI_Code_QSARr>
InChI=1S/C8H11N/c1-6-3-4-7(2)8(9)5-6/h3-5H,9H2,1-2H3

> <InChI Key_QSARr>
VOWZNBNDMFLQGM-UHFFFAOYSA-N

> <Salt_Solvent>
?

> <LogBCF>
0.58

$$$$
100151
  -INDIGO-08031719362D

 14 14  0  0  0  0  0  0  0  0999 V2000
    1.6000   -0.0000    0.0000 N   0  0  0  0  0  0  0  0  0  0  0  0
    2.4000    1.3856    0.0000 H   0  0  0  0  0  0  0  0  0  0  0  0
    2.4000   -1.3856    0.0000 H   0  0  0  0  0  0  0  0  0  0  0  0
    0.0000   -0.0000    0.0000 C   0  0  0  0  0  0  0  0  0  0  0  0
   -0.8000    1.3856    0.0000 C   0  0  0  0  0  0  0  0  0  0  0  0
    0.0000    2.7713    0.0000 Cl  0  0  0  0  0  0  0  0  0  0  0  0
   -2.4000    1.3856    0.0000 C   0  0  0  0  0  0  0  0  0  0  0  0
   -3.2000    2.7713    0.0000 H   0  0  0  0  0  0  0  0  0  0  0  0
   -3.2000   -0.0000    0.0000 C   0  0  0  0  0  0  0  0  0  0  0  0
   -4.8000   -0.0000    0.0000 H   0  0  0  0  0  0  0  0  0  0  0  0
   -2.4000   -1.3856    0.0000 C   0  0  0  0  0  0  0  0  0  0  0  0
   -3.2000   -2.7713    0.0000 Cl  0  0  0  0  0  0  0  0  0  0  0  0
   -0.8000   -1.3856    0.0000 C   0  0  0  0  0  0  0  0  0  0  0  0
    0.0000   -2.7713    0.0000 H   0  0  0  0  0  0  0  0  0  0  0  0
  1  2  1  0  0  0  0
  1  3  1  0  0  0  0
  1  4  1  0  0  0  0
  4  5  1  0  0  0  0
  5  6  1  0  0  0  0
  5  7  2  0  0  0  0
  7  8  1  0  0  0  0
  7  9  1  0  0  0  0
  9 10  1  0  0  0  0
  9 11  2  0  0  0  0
 11 12  1  0  0  0  0
 11 13  1  0  0  0  0
 13  4  2  0  0  0  0
 13 14  1  0  0  0  0
M  END
> <ChemID>
100151

> <source_casrn>
95-82-9

> <CAS>
95-82-9

> <SMILES>
Nc1cc(Cl)ccc1Cl

> <NAME>
2,5-DICHLOROANILINE

> <preferred_name>
2,5-Dichloroaniline

> <iupac>
2,5-dichloroaniline

> <MPID>
98082

> <dsstox_substance_id>
DTXSID6024967

> <Canonical_QSARr>
Nc1cc(Cl)ccc1Cl

> <InChI_Code_QSARr>
InChI=1S/C6H5Cl2N/c7-4-1-2-5(8)6(9)3-4/h1-3H,9H2

> <InChI Key_QSARr>
AVYGCQXNNJPXSS-UHFFFAOYSA-N

> <Salt_Solvent>
?

> <LogBCF>
1.18

$$$$
100152
  -INDIGO-08031719362D

 12 12  0  0  0  0  0  0  0  0999 V2000
    0.8000    1.3856    0.0000 Cl  0  0  0  0  0  0  0  0  0  0  0  0
   -0.0000   -0.0000    0.0000 C   0  0  0  0  0  0  0  0  0  0  0  0
    0.8000   -1.3857    0.0000 C   0  0  0  0  0  0  0  0  0  0  0  0
    2.4000   -1.3857    0.0000 H   0  0  0  0  0  0  0  0  0  0  0  0
   -0.0000   -2.7713    0.0000 C   0  0  0  0  0  0  0  0  0  0  0  0
    0.8000   -4.1569    0.0000 Cl  0  0  0  0  0  0  0  0  0  0  0  0
   -1.6000   -2.7713    0.0000 C   0  0  0  0  0  0  0  0  0  0  0  0
   -2.4000   -4.1569    0.0000 Cl  0  0  0  0  0  0  0  0  0  0  0  0
   -2.4000   -1.3856    0.0000 C   0  0  0  0  0  0  0  0  0  0  0  0
   -4.0000   -1.3856    0.0000 H   0  0  0  0  0  0  0  0  0  0  0  0
   -1.6000   -0.0000    0.0000 C   0  0  0  0  0  0  0  0  0  0  0  0
   -2.4000    1.3856    0.0000 Cl  0  0  0  0  0  0  0  0  0  0  0  0
  1  2  1  0  0  0  0
  2  3  1  0  0  0  0
  3  4  1  0  0  0  0
  3  5  2  0  0  0  0
  5  6  1  0  0  0  0
  5  7  1  0  0  0  0
  7  8  1  0  0  0  0
  7  9  2  0  0  0  0
  9 10  1  0  0  0  0
  9 11  1  0  0  0  0
 11  2  2  0  0  0  0
 11 12  1  0  0  0  0
M  END
> <ChemID>
100152

> <source_casrn>
95-94-3

> <CAS>
95-94-3

> <SMILES>
Clc1cc(Cl)c(Cl)cc1Cl

> <NAME>
1,2,4,5-TETRACHLOROBENZENE

> <preferred_name>
1,2,4,5-Tetrachlorobenzene

> <iupac>
1,2,4,5-tetrachlorobenzene

> <MPID>
98083

> <dsstox_substance_id>
DTXSID7024320

> <Canonical_QSARr>
Clc1cc(Cl)c(Cl)cc1Cl

> <InChI_Code_QSARr>
InChI=1S/C6H2Cl4/c7-3-1-4(8)6(10)2-5(3)9/h1-2H

> <InChI Key_QSARr>
JHBKHLUZVFWLAG-UHFFFAOYSA-N

> <Salt_Solvent>
?

> <LogBCF>
3.44

$$$$
100153
  -INDIGO-08031719362D

 13 13  0  0  0  0  0  0  0  0999 V2000
    0.0000    2.7713    0.0000 Cl  0  0  0  0  0  0  0  0  0  0  0  0
   -0.8000    1.3856    0.0000 C   0  0  0  0  0  0  0  0  0  0  0  0
    0.0000   -0.0000    0.0000 C   0  0  0  0  0  0  0  0  0  0  0  0
    1.6000   -0.0000    0.0000 O   0  0  0  0  0  0  0  0  0  0  0  0
    2.4000    1.3856    0.0000 H   0  0  0  0  0  0  0  0  0  0  0  0
   -0.8000   -1.3856    0.0000 C   0  0  0  0  0  0  0  0  0  0  0  0
    0.0000   -2.7713    0.0000 H   0  0  0  0  0  0  0  0  0  0  0  0
   -2.4000   -1.3856    0.0000 C   0  0  0  0  0  0  0  0  0  0  0  0
   -3.2000   -2.7713    0.0000 Cl  0  0  0  0  0  0  0  0  0  0  0  0
   -3.2000   -0.0000    0.0000 C   0  0  0  0  0  0  0  0  0  0  0  0
   -4.8000   -0.0000    0.0000 Cl  0  0  0  0  0  0  0  0  0  0  0  0
   -2.4000    1.3856    0.0000 C   0  0  0  0  0  0  0  0  0  0  0  0
   -3.2000    2.7713    0.0000 H   0  0  0  0  0  0  0  0  0  0  0  0
  1  2  1  0  0  0  0
  2  3  1  0  0  0  0
  3  4  1  0  0  0  0
  4  5  1  0  0  0  0
  3  6  2  0  0  0  0
  6  7  1  0  0  0  0
  6  8  1  0  0  0  0
  8  9  1  0  0  0  0
  8 10  2  0  0  0  0
 10 11  1  0  0  0  0
 10 12  1  0  0  0  0
 12  2  2  0  0  0  0
 12 13  1  0  0  0  0
M  END
> <ChemID>
100153

> <source_casrn>
95-95-4

> <CAS>
95-95-4

> <SMILES>
Oc1cc(Cl)c(Cl)cc1Cl

> <NAME>
2,4,5-TRICHLOROPHENOL

> <preferred_name>
2,4,5-Trichlorophenol

> <iupac>
C6H3Cl3O

> <MPID>
98084

> <dsstox_substance_id>
DTXSID4024359

> <Canonical_QSARr>
Oc1cc(Cl)c(Cl)cc1Cl

> <InChI_Code_QSARr>
InChI=1S/C6H3Cl3O/c7-3-1-5(9)6(10)2-4(3)8/h1-2,10H

> <InChI Key_QSARr>
LHJGJYXLEPZJPM-UHFFFAOYSA-N

> <Salt_Solvent>
?

> <LogBCF>
2.73

$$$$
100155
  -INDIGO-08031719362D

 11 10  0  0  0  0  0  0  0  0999 V2000
   -0.6123   -1.4782    0.0000 Cl  0  0  0  0  0  0  0  0  0  0  0  0
    0.0000    0.0000    0.0000 C   0  0  0  0  0  0  0  0  0  0  0  0
    0.6123   -1.4782    0.0000 H   0  0  0  0  0  0  0  0  0  0  0  0
   -1.3856    0.8000    0.0000 C   0  0  0  0  0  0  0  0  0  0  0  0
   -2.7713    1.6000    0.0000 H   0  0  0  0  0  0  0  0  0  0  0  0
   -2.7713    0.0000    0.0000 H   0  0  0  0  0  0  0  0  0  0  0  0
   -1.3856    2.4000    0.0000 Cl  0  0  0  0  0  0  0  0  0  0  0  0
    1.3856    0.8000    0.0000 C   0  0  0  0  0  0  0  0  0  0  0  0
    2.7713    1.6000    0.0000 H   0  0  0  0  0  0  0  0  0  0  0  0
    2.7713    0.0000    0.0000 H   0  0  0  0  0  0  0  0  0  0  0  0
    1.3856    2.4000    0.0000 Cl  0  0  0  0  0  0  0  0  0  0  0  0
  1  2  1  0  0  0  0
  2  3  1  0  0  0  0
  2  4  1  0  0  0  0
  4  5  1  0  0  0  0
  4  6  1  0  0  0  0
  4  7  1  0  0  0  0
  2  8  1  0  0  0  0
  8  9  1  0  0  0  0
  8 10  1  0  0  0  0
  8 11  1  0  0  0  0
M  END
> <ChemID>
100155

> <source_casrn>
96-18-4

> <CAS>
96-18-4

> <SMILES>
ClC(CCl)CCl

> <NAME>
1,2,3-TRICHLOROPROPANE

> <preferred_name>
1,2,3-Trichloropropane

> <iupac>
1,2,3-trichloropropane

> <MPID>
98086

> <dsstox_substance_id>
DTXSID9021390

> <Canonical_QSARr>
ClC(CCl)CCl

> <InChI_Code_QSARr>
InChI=1S/C3H5Cl3/c4-1-3(6)2-5/h3H,1-2H2

> <InChI Key_QSARr>
CFXQEHVMCRXUSD-UHFFFAOYSA-N

> <Salt_Solvent>
?

> <LogBCF>
1.11

$$$$
100156
  -INDIGO-08031719362D

 15 14  0  0  0  0  0  0  0  0999 V2000
    0.8000    1.3856    0.0000 N   0  0  0  0  0  0  0  0  0  0  0  0
    2.4000    1.3856    0.0000 O   0  0  0  0  0  0  0  0  0  0  0  0
    0.0000    0.0000    0.0000 C   0  0  0  0  0  0  0  0  0  0  0  0
   -0.8000   -1.3856    0.0000 H   0  0  0  0  0  0  0  0  0  0  0  0
   -1.3856    0.8000    0.0000 C   0  0  0  0  0  0  0  0  0  0  0  0
   -0.7733    2.2782    0.0000 H   0  0  0  0  0  0  0  0  0  0  0  0
   -1.9980    2.2782    0.0000 H   0  0  0  0  0  0  0  0  0  0  0  0
   -2.7713    0.0000    0.0000 C   0  0  0  0  0  0  0  0  0  0  0  0
   -4.1569   -0.8000    0.0000 H   0  0  0  0  0  0  0  0  0  0  0  0
   -4.1569    0.8000    0.0000 H   0  0  0  0  0  0  0  0  0  0  0  0
   -2.7713   -1.6000    0.0000 H   0  0  0  0  0  0  0  0  0  0  0  0
    1.3856   -0.8000    0.0000 C   0  0  0  0  0  0  0  0  0  0  0  0
    2.7713   -1.6000    0.0000 H   0  0  0  0  0  0  0  0  0  0  0  0
    2.7713    0.0000    0.0000 H   0  0  0  0  0  0  0  0  0  0  0  0
    1.3856   -2.4000    0.0000 H   0  0  0  0  0  0  0  0  0  0  0  0
  1  2  2  0  0  0  0
  1  3  1  0  0  0  0
  3  4  1  0  0  0  0
  3  5  1  0  0  0  0
  5  6  1  0  0  0  0
  5  7  1  0  0  0  0
  5  8  1  0  0  0  0
  8  9  1  0  0  0  0
  8 10  1  0  0  0  0
  8 11  1  0  0  0  0
  3 12  1  0  0  0  0
 12 13  1  0  0  0  0
 12 14  1  0  0  0  0
 12 15  1  0  0  0  0
M  END
> <ChemID>
100156

> <source_casrn>
96-29-7

> <CAS>
96-29-7

> <SMILES>
CCC(C)=NO

> <NAME>
2-BUTANONE OXIME

> <preferred_name>
2-Butanone oxime

> <iupac>
N-hydroxybutan-2-imine

> <MPID>
98087

> <dsstox_substance_id>
DTXSID1021821

> <Canonical_QSARr>
CCC(C)N=O

> <InChI_Code_QSARr>
InChI=1S/C4H9NO/c1-3-4(2)5-6/h4H,3H2,1-2H3

> <InChI Key_QSARr>
GRFXXWWBAWFSRF-UHFFFAOYSA-N

> <Salt_Solvent>
?

> <LogBCF>
0.7

$$$$
100157
  -INDIGO-08031719362D

 12 12  0  0  0  0  0  0  0  0999 V2000
    3.0349    2.8161    0.0000 S   0  0  0  0  0  0  0  0  0  0  0  0
    2.0944    1.5217    0.0000 C   0  0  0  0  0  0  0  0  0  0  0  0
    2.5888   -0.0000    0.0000 N   0  0  0  0  0  0  0  0  0  0  0  0
    4.1105   -0.4945    0.0000 H   0  0  0  0  0  0  0  0  0  0  0  0
    1.2945   -0.9405    0.0000 C   0  0  0  0  0  0  0  0  0  0  0  0
    2.3650   -2.1295    0.0000 H   0  0  0  0  0  0  0  0  0  0  0  0
    0.2238   -2.1295    0.0000 H   0  0  0  0  0  0  0  0  0  0  0  0
    0.0000   -0.0000    0.0000 C   0  0  0  0  0  0  0  0  0  0  0  0
   -0.8000   -1.3856    0.0000 H   0  0  0  0  0  0  0  0  0  0  0  0
   -1.4617    0.6508    0.0000 H   0  0  0  0  0  0  0  0  0  0  0  0
    0.4944    1.5217    0.0000 N   0  0  0  0  0  0  0  0  0  0  0  0
   -0.4460    2.8161    0.0000 H   0  0  0  0  0  0  0  0  0  0  0  0
  1  2  2  0  0  0  0
  2  3  1  0  0  0  0
  3  4  1  0  0  0  0
  3  5  1  0  0  0  0
  5  6  1  0  0  0  0
  5  7  1  0  0  0  0
  5  8  1  0  0  0  0
  8  9  1  0  0  0  0
  8 10  1  0  0  0  0
  8 11  1  0  0  0  0
 11  2  1  0  0  0  0
 11 12  1  0  0  0  0
M  END
> <ChemID>
100157

> <source_casrn>
96-45-7

> <CAS>
96-45-7

> <SMILES>
N(C(=S)NC1)C1

> <NAME>
ETHYLENETHIOUREA

> <preferred_name>
Ethylene thiourea

> <iupac>
imidazolidine-2-thione

> <MPID>
98088

> <dsstox_substance_id>
DTXSID5020601

> <Canonical_QSARr>
S=C1NCCN1

> <InChI_Code_QSARr>
InChI=1S/C3H6N2S/c6-3-4-1-2-5-3/h1-2H2,(H2,4,5,6)

> <InChI Key_QSARr>
PDQAZBWRQCGBEV-UHFFFAOYSA-N

> <Salt_Solvent>
?

> <LogBCF>
0.26

$$$$
100159
  -INDIGO-08031719362D

 19 19  0  0  0  0  0  0  0  0999 V2000
    1.3857    0.8000    0.0000 N   0  0  0  0  0  0  0  0  0  0  0  0
    1.3857    2.4000    0.0000 O   0  0  0  0  0  0  0  0  0  0  0  0
    2.7713    0.0000    0.0000 O   0  0  0  0  0  0  0  0  0  0  0  0
    0.0000    0.0000    0.0000 C   0  0  0  0  0  0  0  0  0  0  0  0
   -1.3857    0.8000    0.0000 C   0  0  0  0  0  0  0  0  0  0  0  0
   -1.3857    2.4000    0.0000 H   0  0  0  0  0  0  0  0  0  0  0  0
   -2.7713    0.0000    0.0000 C   0  0  0  0  0  0  0  0  0  0  0  0
   -4.1570    0.8000    0.0000 N   0  0  0  0  0  0  0  0  0  0  0  0
   -5.5426    0.0000    0.0000 O   0  0  0  0  0  0  0  0  0  0  0  0
   -4.1569    2.4000    0.0000 O   0  0  0  0  0  0  0  0  0  0  0  0
   -2.7713   -1.6000    0.0000 C   0  0  0  0  0  0  0  0  0  0  0  0
   -4.1569   -2.4000    0.0000 H   0  0  0  0  0  0  0  0  0  0  0  0
   -1.3856   -2.4000    0.0000 C   0  0  0  0  0  0  0  0  0  0  0  0
   -1.3856   -4.0000    0.0000 N   0  0  0  0  0  0  0  0  0  0  0  0
   -2.7713   -4.8000    0.0000 H   0  0  0  0  0  0  0  0  0  0  0  0
    0.0000   -4.8000    0.0000 H   0  0  0  0  0  0  0  0  0  0  0  0
    0.0000   -1.6000    0.0000 C   0  0  0  0  0  0  0  0  0  0  0  0
    1.3857   -2.4000    0.0000 O   0  0  0  0  0  0  0  0  0  0  0  0
    1.3857   -4.0000    0.0000 H   0  0  0  0  0  0  0  0  0  0  0  0
  1  2  2  0  0  0  0
  1  3  1  0  0  0  0
  1  4  1  0  0  0  0
  4  5  1  0  0  0  0
  5  6  1  0  0  0  0
  5  7  2  0  0  0  0
  7  8  1  0  0  0  0
  8  9  2  0  0  0  0
  8 10  1  0  0  0  0
  7 11  1  0  0  0  0
 11 12  1  0  0  0  0
 11 13  2  0  0  0  0
 13 14  1  0  0  0  0
 14 15  1  0  0  0  0
 14 16  1  0  0  0  0
 13 17  1  0  0  0  0
 17  4  2  0  0  0  0
 17 18  1  0  0  0  0
 18 19  1  0  0  0  0
M  CHG  4   1   1   3  -1   8   1  10  -1
M  END
> <ChemID>
100159

> <source_casrn>
96-91-3

> <CAS>
96-91-3

> <SMILES>
Nc1cc(cc(c1O)[N+]([O-])=O)[N+]([O-])=O

> <NAME>
2-AMINO-4,6-DINITROPHENOL

> <preferred_name>
2-Amino-4,6-dinitrophenol

> <iupac>
2-amino-4,6-dinitrophenol

> <MPID>
98090

> <dsstox_substance_id>
DTXSID5024479

> <Canonical_QSARr>
Nc1cc(cc(c1O)[N+]([O-])=O)[N+]([O-])=O

> <InChI_Code_QSARr>
InChI=1S/C6H5N3O5/c7-4-1-3(8(11)12)2-5(6(4)10)9(13)14/h1-2,10H,7H2

> <InChI Key_QSARr>
QXYMVUZOGFVPGH-UHFFFAOYSA-N

> <Salt_Solvent>
?

> <LogBCF>
0.47

$$$$
100160
  -INDIGO-08031719362D

 20 20  0  0  0  0  0  0  0  0999 V2000
   -0.0000    1.6000    0.0000 C   0  0  0  0  0  0  0  0  0  0  0  0
    1.3856    2.4000    0.0000 C   0  0  0  0  0  0  0  0  0  0  0  0
    1.3856    4.0000    0.0000 H   0  0  0  0  0  0  0  0  0  0  0  0
    2.7713    1.6000    0.0000 C   0  0  0  0  0  0  0  0  0  0  0  0
    4.1570    2.4000    0.0000 H   0  0  0  0  0  0  0  0  0  0  0  0
    2.7713    0.0000    0.0000 C   0  0  0  0  0  0  0  0  0  0  0  0
    4.1570   -0.8000    0.0000 O   0  0  0  0  0  0  0  0  0  0  0  0
    5.5426    0.0000    0.0000 C   0  0  0  0  0  0  0  0  0  0  0  0
    6.9282   -0.8000    0.0000 H   0  0  0  0  0  0  0  0  0  0  0  0
    6.9282    0.8000    0.0000 H   0  0  0  0  0  0  0  0  0  0  0  0
    5.5426   -1.6000    0.0000 H   0  0  0  0  0  0  0  0  0  0  0  0
    1.3856   -0.8000    0.0000 C   0  0  0  0  0  0  0  0  0  0  0  0
    1.3856   -2.4000    0.0000 H   0  0  0  0  0  0  0  0  0  0  0  0
   -0.0000    0.0000    0.0000 C   0  0  0  0  0  0  0  0  0  0  0  0
   -1.3857   -0.8000    0.0000 N   0  0  0  0  0  0  0  0  0  0  0  0
   -1.3857   -2.4000    0.0000 O   0  0  0  0  0  0  0  0  0  0  0  0
   -2.7713    0.0000    0.0000 O   0  0  0  0  0  0  0  0  0  0  0  0
   -1.3857    2.4000    0.0000 N   0  0  0  0  0  0  0  0  0  0  0  0
   -1.3857    4.0000    0.0000 H   0  0  0  0  0  0  0  0  0  0  0  0
   -2.7713    1.6000    0.0000 H   0  0  0  0  0  0  0  0  0  0  0  0
  1  2  1  0  0  0  0
  2  3  1  0  0  0  0
  2  4  2  0  0  0  0
  4  5  1  0  0  0  0
  4  6  1  0  0  0  0
  6  7  1  0  0  0  0
  7  8  1  0  0  0  0
  8  9  1  0  0  0  0
  8 10  1  0  0  0  0
  8 11  1  0  0  0  0
  6 12  2  0  0  0  0
 12 13  1  0  0  0  0
 12 14  1  0  0  0  0
 14  1  2  0  0  0  0
 14 15  1  0  0  0  0
 15 16  1  0  0  0  0
 15 17  2  0  0  0  0
  1 18  1  0  0  0  0
 18 19  1  0  0  0  0
 18 20  1  0  0  0  0
M  CHG  2  15   1  16  -1
M  END
> <ChemID>
100160

> <source_casrn>
96-96-8

> <CAS>
96-96-8

> <SMILES>
COc1cc(c(N)cc1)[N+]([O-])=O

> <NAME>
BENZENAMINE, 4-METHOXY-2-NITRO-

> <preferred_name>
4-Methoxy-2-nitroaniline

> <iupac>
C7H8N2O3

> <MPID>
98091

> <dsstox_substance_id>
DTXSID3044750

> <Canonical_QSARr>
COc1cc(c(N)cc1)[N+]([O-])=O

> <InChI_Code_QSARr>
InChI=1S/C7H8N2O3/c1-12-5-2-3-6(8)7(4-5)9(10)11/h2-4H,8H2,1H3

> <InChI Key_QSARr>
QFMJFXFXQAFGBO-UHFFFAOYSA-N

> <Salt_Solvent>
?

> <LogBCF>
0.85

$$$$
100161
  -INDIGO-08031719362D

 27 28  0  0  0  0  0  0  0  0999 V2000
    2.0570    2.4513    0.0000 O   0  0  0  0  0  0  0  0  0  0  0  0
    3.0855    3.6770    0.0000 H   0  0  0  0  0  0  0  0  0  0  0  0
    2.6041    0.9478    0.0000 C   0  0  0  0  0  0  0  0  0  0  0  0
    4.1799    0.6700    0.0000 C   0  0  0  0  0  0  0  0  0  0  0  0
    5.2083    1.8957    0.0000 H   0  0  0  0  0  0  0  0  0  0  0  0
    4.7270   -0.8335    0.0000 C   0  0  0  0  0  0  0  0  0  0  0  0
    6.3028   -1.1113    0.0000 H   0  0  0  0  0  0  0  0  0  0  0  0
    3.6986   -2.0592    0.0000 C   0  0  0  0  0  0  0  0  0  0  0  0
    4.2459   -3.5626    0.0000 Cl  0  0  0  0  0  0  0  0  0  0  0  0
    2.1230   -1.7813    0.0000 C   0  0  0  0  0  0  0  0  0  0  0  0
    1.0945   -3.0071    0.0000 H   0  0  0  0  0  0  0  0  0  0  0  0
    1.5757   -0.2779    0.0000 C   0  0  0  0  0  0  0  0  0  0  0  0
    0.0001   -0.0000    0.0000 C   0  0  0  0  0  0  0  0  0  0  0  0
    0.3462    1.5621    0.0000 H   0  0  0  0  0  0  0  0  0  0  0  0
   -0.8597    1.3495    0.0000 H   0  0  0  0  0  0  0  0  0  0  0  0
   -1.3857   -0.8000    0.0000 C   0  0  0  0  0  0  0  0  0  0  0  0
   -1.3857   -2.4000    0.0000 C   0  0  0  0  0  0  0  0  0  0  0  0
    0.0001   -3.2001    0.0000 H   0  0  0  0  0  0  0  0  0  0  0  0
   -2.7713   -3.2001    0.0000 C   0  0  0  0  0  0  0  0  0  0  0  0
   -2.7713   -4.8000    0.0000 Cl  0  0  0  0  0  0  0  0  0  0  0  0
   -4.1569   -2.4000    0.0000 C   0  0  0  0  0  0  0  0  0  0  0  0
   -5.5426   -3.2001    0.0000 H   0  0  0  0  0  0  0  0  0  0  0  0
   -4.1569   -0.8000    0.0000 C   0  0  0  0  0  0  0  0  0  0  0  0
   -5.5426   -0.0000    0.0000 H   0  0  0  0  0  0  0  0  0  0  0  0
   -2.7713   -0.0000    0.0000 C   0  0  0  0  0  0  0  0  0  0  0  0
   -2.7713    1.6000    0.0000 O   0  0  0  0  0  0  0  0  0  0  0  0
   -4.1569    2.4001    0.0000 H   0  0  0  0  0  0  0  0  0  0  0  0
  1  2  1  0  0  0  0
  1  3  1  0  0  0  0
  3  4  1  0  0  0  0
  4  5  1  0  0  0  0
  4  6  2  0  0  0  0
  6  7  1  0  0  0  0
  6  8  1  0  0  0  0
  8  9  1  0  0  0  0
  8 10  2  0  0  0  0
 10 11  1  0  0  0  0
 10 12  1  0  0  0  0
 12  3  2  0  0  0  0
 12 13  1  0  0  0  0
 13 14  1  0  0  0  0
 13 15  1  0  0  0  0
 13 16  1  0  0  0  0
 16 17  1  0  0  0  0
 17 18  1  0  0  0  0
 17 19  2  0  0  0  0
 19 20  1  0  0  0  0
 19 21  1  0  0  0  0
 21 22  1  0  0  0  0
 21 23  2  0  0  0  0
 23 24  1  0  0  0  0
 23 25  1  0  0  0  0
 25 16  2  0  0  0  0
 25 26  1  0  0  0  0
 26 27  1  0  0  0  0
M  END
> <ChemID>
100161

> <source_casrn>
97-23-4

> <CAS>
97-23-4

> <SMILES>
Oc(c(cc(c1)Cl)Cc(c(O)ccc2Cl)c2)c1

> <NAME>
PHENOL,2,2'-METHYLENEBIS 4-CHLORO-

> <preferred_name>
Dichlorophen

> <iupac>
2,2'-methanediylbis(4-chlorophenol)

> <MPID>
98092

> <dsstox_substance_id>
DTXSID6021824

> <Canonical_QSARr>
Oc1ccc(Cl)cc1Cc1cc(Cl)ccc1O

> <InChI_Code_QSARr>
InChI=1S/C13H10Cl2O2/c14-10-1-3-12(16)8(6-10)5-9-7-11(15)2-4-13(9)17/h1-4,6-7,16-17H,5H2

> <InChI Key_QSARr>
MDNWOSOZYLHTCG-UHFFFAOYSA-N

> <Salt_Solvent>
?

> <LogBCF>
2.28

$$$$
100163
  -INDIGO-08031719362D

 17 17  0  0  0  0  0  0  0  0999 V2000
   -0.0000   -0.0000    0.0000 C   0  0  0  0  0  0  0  0  0  0  0  0
   -0.8000    1.3856    0.0000 C   0  0  0  0  0  0  0  0  0  0  0  0
   -0.0000    2.7713    0.0000 H   0  0  0  0  0  0  0  0  0  0  0  0
   -2.4000    1.3856    0.0000 C   0  0  0  0  0  0  0  0  0  0  0  0
   -3.2001    2.7713    0.0000 H   0  0  0  0  0  0  0  0  0  0  0  0
   -3.2001   -0.0000    0.0000 C   0  0  0  0  0  0  0  0  0  0  0  0
   -4.8000   -0.0000    0.0000 H   0  0  0  0  0  0  0  0  0  0  0  0
   -2.4000   -1.3856    0.0000 C   0  0  0  0  0  0  0  0  0  0  0  0
   -3.2001   -2.7713    0.0000 H   0  0  0  0  0  0  0  0  0  0  0  0
   -0.8000   -1.3856    0.0000 C   0  0  0  0  0  0  0  0  0  0  0  0
   -0.0000   -2.7713    0.0000 H   0  0  0  0  0  0  0  0  0  0  0  0
    1.6000   -0.0000    0.0000 S   0  0  0  0  0  0  0  0  0  0  0  0
    3.2000   -0.0000    0.0000 N   0  0  0  0  0  0  0  0  0  0  0  0
    4.0000   -1.3856    0.0000 H   0  0  0  0  0  0  0  0  0  0  0  0
    4.0000    1.3856    0.0000 H   0  0  0  0  0  0  0  0  0  0  0  0
    1.6000    1.6000    0.0000 O   0  0  0  0  0  0  0  0  0  0  0  0
    1.6000   -1.6000    0.0000 O   0  0  0  0  0  0  0  0  0  0  0  0
  1  2  1  0  0  0  0
  2  3  1  0  0  0  0
  2  4  2  0  0  0  0
  4  5  1  0  0  0  0
  4  6  1  0  0  0  0
  6  7  1  0  0  0  0
  6  8  2  0  0  0  0
  8  9  1  0  0  0  0
  8 10  1  0  0  0  0
 10  1  2  0  0  0  0
 10 11  1  0  0  0  0
  1 12  1  0  0  0  0
 12 13  1  0  0  0  0
 13 14  1  0  0  0  0
 13 15  1  0  0  0  0
 12 16  2  0  0  0  0
 12 17  2  0  0  0  0
M  END
> <ChemID>
100163

> <source_casrn>
98-10-2

> <CAS>
98-10-2

> <SMILES>
NS(=O)(=O)c1ccccc1

> <NAME>
BENZENESULFONAMIDE

> <preferred_name>
Benzenesulfonamide

> <iupac>
Benzenesulfonamide

> <MPID>
98094

> <dsstox_substance_id>
DTXSID1059159

> <Canonical_QSARr>
NS(=O)(=O)c1ccccc1

> <InChI_Code_QSARr>
InChI=1S/C6H7NO2S/c7-10(8,9)6-4-2-1-3-5-6/h1-5H,(H2,7,8,9)

> <InChI Key_QSARr>
KHBQMWCZKVMBLN-UHFFFAOYSA-N

> <Salt_Solvent>
?

> <LogBCF>
0.68

$$$$
100164
  -INDIGO-08031719362D

 15 15  0  0  0  0  0  0  0  0999 V2000
    2.4001    1.3856    0.0000 F   0  0  0  0  0  0  0  0  0  0  0  0
    1.6000   -0.0000    0.0000 C   0  0  0  0  0  0  0  0  0  0  0  0
    3.2000   -0.0000    0.0000 F   0  0  0  0  0  0  0  0  0  0  0  0
    2.4001   -1.3856    0.0000 F   0  0  0  0  0  0  0  0  0  0  0  0
    0.0000   -0.0000    0.0000 C   0  0  0  0  0  0  0  0  0  0  0  0
   -0.7999    1.3856    0.0000 C   0  0  0  0  0  0  0  0  0  0  0  0
    0.0000    2.7713    0.0000 H   0  0  0  0  0  0  0  0  0  0  0  0
   -2.4001    1.3856    0.0000 C   0  0  0  0  0  0  0  0  0  0  0  0
   -3.2000    2.7713    0.0000 H   0  0  0  0  0  0  0  0  0  0  0  0
   -3.2000   -0.0000    0.0000 C   0  0  0  0  0  0  0  0  0  0  0  0
   -4.8000   -0.0000    0.0000 H   0  0  0  0  0  0  0  0  0  0  0  0
   -2.4001   -1.3856    0.0000 C   0  0  0  0  0  0  0  0  0  0  0  0
   -3.2000   -2.7713    0.0000 Cl  0  0  0  0  0  0  0  0  0  0  0  0
   -0.8001   -1.3856    0.0000 C   0  0  0  0  0  0  0  0  0  0  0  0
    0.0000   -2.7713    0.0000 H   0  0  0  0  0  0  0  0  0  0  0  0
  1  2  1  0  0  0  0
  2  3  1  0  0  0  0
  2  4  1  0  0  0  0
  2  5  1  0  0  0  0
  5  6  1  0  0  0  0
  6  7  1  0  0  0  0
  6  8  2  0  0  0  0
  8  9  1  0  0  0  0
  8 10  1  0  0  0  0
 10 11  1  0  0  0  0
 10 12  2  0  0  0  0
 12 13  1  0  0  0  0
 12 14  1  0  0  0  0
 14  5  2  0  0  0  0
 14 15  1  0  0  0  0
M  END
> <ChemID>
100164

> <source_casrn>
98-15-7

> <CAS>
98-15-7

> <SMILES>
FC(F)(F)c1cccc(Cl)c1

> <NAME>
Benzene, 1-chloro-3-(trifluoromethyl)-

> <preferred_name>
3-Chlorobenzotrifluoride

> <iupac>
1-chloro-3-(trifluoromethyl)benzene

> <MPID>
98095

> <dsstox_substance_id>
DTXSID4024773

> <Canonical_QSARr>
FC(F)(F)c1cccc(Cl)c1

> <InChI_Code_QSARr>
InChI=1S/C7H4ClF3/c8-6-3-1-2-5(4-6)7(9,10)11/h1-4H

> <InChI Key_QSARr>
YTCGOUNVIAWCMG-UHFFFAOYSA-N

> <Salt_Solvent>
?

> <LogBCF>
2.35

$$$$
100165
  -INDIGO-08031719362D

 25 25  0  0  0  0  0  0  0  0999 V2000
    0.0001    0.0000    0.0000 C   0  0  0  0  0  0  0  0  0  0  0  0
    1.6000    0.0000    0.0000 C   0  0  0  0  0  0  0  0  0  0  0  0
    2.4000    1.3857    0.0000 C   0  0  0  0  0  0  0  0  0  0  0  0
    1.6000    2.7713    0.0000 H   0  0  0  0  0  0  0  0  0  0  0  0
    3.9999    1.3857    0.0000 C   0  0  0  0  0  0  0  0  0  0  0  0
    4.8001    2.7713    0.0000 H   0  0  0  0  0  0  0  0  0  0  0  0
    4.8001    0.0000    0.0000 C   0  0  0  0  0  0  0  0  0  0  0  0
    6.4000    0.0000    0.0000 O   0  0  0  0  0  0  0  0  0  0  0  0
    7.2000    1.3857    0.0000 H   0  0  0  0  0  0  0  0  0  0  0  0
    3.9999   -1.3857    0.0000 C   0  0  0  0  0  0  0  0  0  0  0  0
    4.8001   -2.7713    0.0000 H   0  0  0  0  0  0  0  0  0  0  0  0
    2.4000   -1.3857    0.0000 C   0  0  0  0  0  0  0  0  0  0  0  0
    1.6000   -2.7713    0.0000 H   0  0  0  0  0  0  0  0  0  0  0  0
   -1.6000   -0.0000    0.0000 C   0  0  0  0  0  0  0  0  0  0  0  0
   -3.2000   -0.0000    0.0000 H   0  0  0  0  0  0  0  0  0  0  0  0
   -2.6284    1.2256    0.0000 H   0  0  0  0  0  0  0  0  0  0  0  0
   -2.6284   -1.2256    0.0000 H   0  0  0  0  0  0  0  0  0  0  0  0
    0.0001    1.6000    0.0000 C   0  0  0  0  0  0  0  0  0  0  0  0
    0.2778    3.1757    0.0000 H   0  0  0  0  0  0  0  0  0  0  0  0
   -1.2257    2.6285    0.0000 H   0  0  0  0  0  0  0  0  0  0  0  0
   -1.5036    1.0527    0.0000 H   0  0  0  0  0  0  0  0  0  0  0  0
    0.0001   -1.6000    0.0000 C   0  0  0  0  0  0  0  0  0  0  0  0
    0.2778   -3.1757    0.0000 H   0  0  0  0  0  0  0  0  0  0  0  0
   -1.2257   -2.6285    0.0000 H   0  0  0  0  0  0  0  0  0  0  0  0
   -1.5036   -1.0527    0.0000 H   0  0  0  0  0  0  0  0  0  0  0  0
  1  2  1  0  0  0  0
  2  3  1  0  0  0  0
  3  4  1  0  0  0  0
  3  5  2  0  0  0  0
  5  6  1  0  0  0  0
  5  7  1  0  0  0  0
  7  8  1  0  0  0  0
  8  9  1  0  0  0  0
  7 10  2  0  0  0  0
 10 11  1  0  0  0  0
 10 12  1  0  0  0  0
 12  2  2  0  0  0  0
 12 13  1  0  0  0  0
  1 14  1  0  0  0  0
 14 15  1  0  0  0  0
 14 16  1  0  0  0  0
 14 17  1  0  0  0  0
  1 18  1  0  0  0  0
 18 19  1  0  0  0  0
 18 20  1  0  0  0  0
 18 21  1  0  0  0  0
  1 22  1  0  0  0  0
 22 23  1  0  0  0  0
 22 24  1  0  0  0  0
 22 25  1  0  0  0  0
M  END
> <ChemID>
100165

> <source_casrn>
98-54-4

> <CAS>
98-54-4

> <SMILES>
Oc(ccc(c1)C(C)(C)C)c1

> <NAME>
P-T-BUTYLYPHENOL

> <preferred_name>
4-tert-Butylphenol

> <iupac>
4-tert-butylphenol

> <MPID>
98096

> <dsstox_substance_id>
DTXSID1020221

> <Canonical_QSARr>
CC(C)(C)c1ccc(O)cc1

> <InChI_Code_QSARr>
InChI=1S/C10H14O/c1-10(2,3)8-4-6-9(11)7-5-8/h4-7,11H,1-3H3

> <InChI Key_QSARr>
QHPQWRBYOIRBIT-UHFFFAOYSA-N

> <Salt_Solvent>
?

> <LogBCF>
1.83

$$$$
100167
  -INDIGO-08031719362D

 21 21  0  0  0  0  0  0  0  0999 V2000
   -2.4000    1.3857    0.0000 C   0  0  0  0  0  0  0  0  0  0  0  0
   -1.6000    2.7713    0.0000 H   0  0  0  0  0  0  0  0  0  0  0  0
   -4.0000    1.3857    0.0000 C   0  0  0  0  0  0  0  0  0  0  0  0
   -4.8000    2.7713    0.0000 H   0  0  0  0  0  0  0  0  0  0  0  0
   -4.8000    0.0000    0.0000 C   0  0  0  0  0  0  0  0  0  0  0  0
   -6.4000    0.0000    0.0000 H   0  0  0  0  0  0  0  0  0  0  0  0
   -4.0000   -1.3856    0.0000 C   0  0  0  0  0  0  0  0  0  0  0  0
   -4.8000   -2.7713    0.0000 H   0  0  0  0  0  0  0  0  0  0  0  0
   -2.4000   -1.3856    0.0000 C   0  0  0  0  0  0  0  0  0  0  0  0
   -1.6000   -2.7713    0.0000 H   0  0  0  0  0  0  0  0  0  0  0  0
   -1.6000    0.0000    0.0000 C   0  0  0  0  0  0  0  0  0  0  0  0
   -0.0001    0.0000    0.0000 C   0  0  0  0  0  0  0  0  0  0  0  0
   -0.0001    1.6000    0.0000 H   0  0  0  0  0  0  0  0  0  0  0  0
    1.5757    0.2778    0.0000 C   0  0  0  0  0  0  0  0  0  0  0  0
    3.1514    0.5557    0.0000 H   0  0  0  0  0  0  0  0  0  0  0  0
    2.1229    1.7813    0.0000 H   0  0  0  0  0  0  0  0  0  0  0  0
    2.6041   -0.9478    0.0000 H   0  0  0  0  0  0  0  0  0  0  0  0
   -0.0001   -1.6000    0.0000 C   0  0  0  0  0  0  0  0  0  0  0  0
   -0.0001   -3.2000    0.0000 H   0  0  0  0  0  0  0  0  0  0  0  0
    1.3857   -2.4000    0.0000 H   0  0  0  0  0  0  0  0  0  0  0  0
    1.3857   -0.8000    0.0000 H   0  0  0  0  0  0  0  0  0  0  0  0
  1  2  1  0  0  0  0
  1  3  1  0  0  0  0
  3  4  1  0  0  0  0
  3  5  2  0  0  0  0
  5  6  1  0  0  0  0
  5  7  1  0  0  0  0
  7  8  1  0  0  0  0
  7  9  2  0  0  0  0
  9 10  1  0  0  0  0
  9 11  1  0  0  0  0
 11  1  2  0  0  0  0
 11 12  1  0  0  0  0
 12 13  1  0  0  0  0
 12 14  1  0  0  0  0
 14 15  1  0  0  0  0
 14 16  1  0  0  0  0
 14 17  1  0  0  0  0
 12 18  1  0  0  0  0
 18 19  1  0  0  0  0
 18 20  1  0  0  0  0
 18 21  1  0  0  0  0
M  END
> <ChemID>
100167

> <source_casrn>
98-82-8

> <CAS>
98-82-8

> <SMILES>
CC(C)c1ccccc1

> <NAME>
CUMENE

> <preferred_name>
Cumene

> <iupac>
propan-2-ylbenzene

> <MPID>
98098

> <dsstox_substance_id>
DTXSID1021827

> <Canonical_QSARr>
CC(C)c1ccccc1

> <InChI_Code_QSARr>
InChI=1S/C9H12/c1-8(2)9-6-4-3-5-7-9/h3-8H,1-2H3

> <InChI Key_QSARr>
RWGFKTVRMDUZSP-UHFFFAOYSA-N

> <Salt_Solvent>
?

> <LogBCF>
1.55

$$$$
100168
  -INDIGO-08031719362D

 19 19  0  0  0  0  0  0  0  0999 V2000
    1.6000   -0.0000    0.0000 C   0  0  0  0  0  0  0  0  0  0  0  0
    2.4001   -1.3856    0.0000 C   0  0  0  0  0  0  0  0  0  0  0  0
    3.2000   -2.7713    0.0000 H   0  0  0  0  0  0  0  0  0  0  0  0
    4.0000   -1.3856    0.0000 H   0  0  0  0  0  0  0  0  0  0  0  0
    1.6000   -2.7713    0.0000 H   0  0  0  0  0  0  0  0  0  0  0  0
    2.4001    1.3856    0.0000 C   0  0  0  0  0  0  0  0  0  0  0  0
    4.0000    1.3856    0.0000 H   0  0  0  0  0  0  0  0  0  0  0  0
    1.6000    2.7713    0.0000 H   0  0  0  0  0  0  0  0  0  0  0  0
   -0.0000    0.0000    0.0000 C   0  0  0  0  0  0  0  0  0  0  0  0
   -0.8000    1.3856    0.0000 C   0  0  0  0  0  0  0  0  0  0  0  0
   -0.0000    2.7713    0.0000 H   0  0  0  0  0  0  0  0  0  0  0  0
   -2.4000    1.3856    0.0000 C   0  0  0  0  0  0  0  0  0  0  0  0
   -3.2001    2.7713    0.0000 H   0  0  0  0  0  0  0  0  0  0  0  0
   -3.2001    0.0000    0.0000 C   0  0  0  0  0  0  0  0  0  0  0  0
   -4.8000   -0.0000    0.0000 H   0  0  0  0  0  0  0  0  0  0  0  0
   -2.4000   -1.3856    0.0000 C   0  0  0  0  0  0  0  0  0  0  0  0
   -3.2001   -2.7713    0.0000 H   0  0  0  0  0  0  0  0  0  0  0  0
   -0.8000   -1.3856    0.0000 C   0  0  0  0  0  0  0  0  0  0  0  0
   -0.0000   -2.7713    0.0000 H   0  0  0  0  0  0  0  0  0  0  0  0
  1  2  1  0  0  0  0
  2  3  1  0  0  0  0
  2  4  1  0  0  0  0
  2  5  1  0  0  0  0
  1  6  2  0  0  0  0
  6  7  1  0  0  0  0
  6  8  1  0  0  0  0
  1  9  1  0  0  0  0
  9 10  1  0  0  0  0
 10 11  1  0  0  0  0
 10 12  2  0  0  0  0
 12 13  1  0  0  0  0
 12 14  1  0  0  0  0
 14 15  1  0  0  0  0
 14 16  2  0  0  0  0
 16 17  1  0  0  0  0
 16 18  1  0  0  0  0
 18  9  2  0  0  0  0
 18 19  1  0  0  0  0
M  END
> <ChemID>
100168

> <source_casrn>
98-83-9

> <CAS>
98-83-9

> <SMILES>
CC(=C)c1ccccc1

> <NAME>
ALPHA-METHYLSTYRENE

> <preferred_name>
alpha-Methylstyrene

> <iupac>
prop-1-en-2-ylbenzene

> <MPID>
98099

> <dsstox_substance_id>
DTXSID9025661

> <Canonical_QSARr>
CC(=C)c1ccccc1

> <InChI_Code_QSARr>
InChI=1S/C9H10/c1-8(2)9-6-4-3-5-7-9/h3-7H,1H2,2H3

> <InChI Key_QSARr>
XYLMUPLGERFSHI-UHFFFAOYSA-N

> <Salt_Solvent>
?

> <LogBCF>
1.8

$$$$
100169
  -INDIGO-08031719362D

 20 20  0  0  0  0  0  0  0  0999 V2000
   -1.5757    0.2778    0.0000 C   0  0  0  0  0  0  0  0  0  0  0  0
   -2.3756    1.6635    0.0000 C   0  0  0  0  0  0  0  0  0  0  0  0
   -1.5757    3.0491    0.0000 H   0  0  0  0  0  0  0  0  0  0  0  0
   -3.9757    1.6635    0.0000 C   0  0  0  0  0  0  0  0  0  0  0  0
   -4.7758    3.0491    0.0000 H   0  0  0  0  0  0  0  0  0  0  0  0
   -4.7758    0.2778    0.0000 C   0  0  0  0  0  0  0  0  0  0  0  0
   -6.3757    0.2778    0.0000 H   0  0  0  0  0  0  0  0  0  0  0  0
   -3.9757   -1.1078    0.0000 C   0  0  0  0  0  0  0  0  0  0  0  0
   -4.7758   -2.4934    0.0000 H   0  0  0  0  0  0  0  0  0  0  0  0
   -2.3756   -1.1078    0.0000 C   0  0  0  0  0  0  0  0  0  0  0  0
   -1.5757   -2.4934    0.0000 H   0  0  0  0  0  0  0  0  0  0  0  0
    0.0000   -0.0000    0.0000 C   0  0  0  0  0  0  0  0  0  0  0  0
   -0.5472   -1.5035    0.0000 H   0  0  0  0  0  0  0  0  0  0  0  0
    0.5472    1.5035    0.0000 N   0  0  0  0  0  0  0  0  0  0  0  0
    2.1229    1.7814    0.0000 H   0  0  0  0  0  0  0  0  0  0  0  0
   -0.4812    2.7292    0.0000 H   0  0  0  0  0  0  0  0  0  0  0  0
    1.5036   -0.5472    0.0000 C   0  0  0  0  0  0  0  0  0  0  0  0
    3.0070   -1.0945    0.0000 H   0  0  0  0  0  0  0  0  0  0  0  0
    1.7813   -2.1229    0.0000 H   0  0  0  0  0  0  0  0  0  0  0  0
    2.7291    0.4812    0.0000 H   0  0  0  0  0  0  0  0  0  0  0  0
  1  2  1  0  0  0  0
  2  3  1  0  0  0  0
  2  4  2  0  0  0  0
  4  5  1  0  0  0  0
  4  6  1  0  0  0  0
  6  7  1  0  0  0  0
  6  8  2  0  0  0  0
  8  9  1  0  0  0  0
  8 10  1  0  0  0  0
 10  1  2  0  0  0  0
 10 11  1  0  0  0  0
  1 12  1  0  0  0  0
 12 13  1  0  0  0  0
 12 14  1  0  0  0  0
 14 15  1  0  0  0  0
 14 16  1  0  0  0  0
 12 17  1  0  0  0  0
 17 18  1  0  0  0  0
 17 19  1  0  0  0  0
 17 20  1  0  0  0  0
M  END
> <ChemID>
100169

> <source_casrn>
98-84-0

> <CAS>
NOCAS_862301

> <SMILES>
CC(N)c1ccccc1

> <NAME>
BENZENEMETHANAMINE, .alpha.-METHYL-

> <preferred_name>


> <iupac>


> <MPID>
98100

> <dsstox_substance_id>
DTXSID40862301

> <Canonical_QSARr>
CC(N)c1ccccc1

> <InChI_Code_QSARr>
InChI=1S/C8H11N/c1-7(9)8-5-3-2-4-6-8/h2-7H,9H2,1H3

> <InChI Key_QSARr>
RQEUFEKYXDPUSK-UHFFFAOYSA-N

> <Salt_Solvent>
?

> <LogBCF>
0.82

$$$$
100171
  -INDIGO-08031719362D

 17 17  0  0  0  0  0  0  0  0999 V2000
    1.3857    0.8000    0.0000 C   0  0  0  0  0  0  0  0  0  0  0  0
    2.7713    1.6000    0.0000 H   0  0  0  0  0  0  0  0  0  0  0  0
    2.7713   -0.0000    0.0000 H   0  0  0  0  0  0  0  0  0  0  0  0
    1.3857    2.4000    0.0000 H   0  0  0  0  0  0  0  0  0  0  0  0
    0.0000   -0.0000    0.0000 C   0  0  0  0  0  0  0  0  0  0  0  0
   -1.3857    0.8000    0.0000 C   0  0  0  0  0  0  0  0  0  0  0  0
   -1.3857    2.4000    0.0000 H   0  0  0  0  0  0  0  0  0  0  0  0
   -2.7713   -0.0000    0.0000 C   0  0  0  0  0  0  0  0  0  0  0  0
   -4.1570    0.8000    0.0000 N   0  0  0  0  0  0  0  0  0  0  0  0
   -5.5426   -0.0000    0.0000 O   0  0  0  0  0  0  0  0  0  0  0  0
   -4.1569    2.4000    0.0000 O   0  0  0  0  0  0  0  0  0  0  0  0
   -2.7713   -1.6000    0.0000 C   0  0  0  0  0  0  0  0  0  0  0  0
   -4.1569   -2.4000    0.0000 H   0  0  0  0  0  0  0  0  0  0  0  0
   -1.3856   -2.4000    0.0000 C   0  0  0  0  0  0  0  0  0  0  0  0
   -1.3856   -4.0000    0.0000 H   0  0  0  0  0  0  0  0  0  0  0  0
    0.0000   -1.6000    0.0000 C   0  0  0  0  0  0  0  0  0  0  0  0
    1.3857   -2.4000    0.0000 H   0  0  0  0  0  0  0  0  0  0  0  0
  1  2  1  0  0  0  0
  1  3  1  0  0  0  0
  1  4  1  0  0  0  0
  1  5  1  0  0  0  0
  5  6  1  0  0  0  0
  6  7  1  0  0  0  0
  6  8  2  0  0  0  0
  8  9  1  0  0  0  0
  9 10  2  0  0  0  0
  9 11  1  0  0  0  0
  8 12  1  0  0  0  0
 12 13  1  0  0  0  0
 12 14  2  0  0  0  0
 14 15  1  0  0  0  0
 14 16  1  0  0  0  0
 16  5  2  0  0  0  0
 16 17  1  0  0  0  0
M  CHG  2   9   1  11  -1
M  END
> <ChemID>
100171

> <source_casrn>
99-08-1

> <CAS>
99-08-1

> <SMILES>
Cc1cc(ccc1)[N+]([O-])=O

> <NAME>
3-NITROTOLUENE

> <preferred_name>
3-Nitrotoluene

> <iupac>
1-methyl-3-nitrobenzene

> <MPID>
98102

> <dsstox_substance_id>
DTXSID5021831

> <Canonical_QSARr>
Cc1cc(ccc1)[N+]([O-])=O

> <InChI_Code_QSARr>
InChI=1S/C7H7NO2/c1-6-3-2-4-7(5-6)8(9)10/h2-5H,1H3

> <InChI Key_QSARr>
QZYHIOPPLUPUJF-UHFFFAOYSA-N

> <Salt_Solvent>
?

> <LogBCF>
1.08

$$$$
100172
  -INDIGO-08031719362D

 16 16  0  0  0  0  0  0  0  0999 V2000
    1.3857    0.8000    0.0000 N   0  0  0  0  0  0  0  0  0  0  0  0
    2.7713   -0.0000    0.0000 O   0  0  0  0  0  0  0  0  0  0  0  0
    1.3856    2.4000    0.0000 O   0  0  0  0  0  0  0  0  0  0  0  0
    0.0000   -0.0000    0.0000 C   0  0  0  0  0  0  0  0  0  0  0  0
    0.0000   -1.6000    0.0000 C   0  0  0  0  0  0  0  0  0  0  0  0
    1.3857   -2.4000    0.0000 H   0  0  0  0  0  0  0  0  0  0  0  0
   -1.3856   -2.4000    0.0000 C   0  0  0  0  0  0  0  0  0  0  0  0
   -1.3856   -4.0000    0.0000 H   0  0  0  0  0  0  0  0  0  0  0  0
   -2.7713   -1.6000    0.0000 C   0  0  0  0  0  0  0  0  0  0  0  0
   -4.1570   -2.4000    0.0000 H   0  0  0  0  0  0  0  0  0  0  0  0
   -2.7713   -0.0000    0.0000 C   0  0  0  0  0  0  0  0  0  0  0  0
   -4.1569    0.8000    0.0000 N   0  0  0  0  0  0  0  0  0  0  0  0
   -5.5426   -0.0000    0.0000 H   0  0  0  0  0  0  0  0  0  0  0  0
   -4.1569    2.4000    0.0000 H   0  0  0  0  0  0  0  0  0  0  0  0
   -1.3856    0.8000    0.0000 C   0  0  0  0  0  0  0  0  0  0  0  0
   -1.3856    2.4000    0.0000 H   0  0  0  0  0  0  0  0  0  0  0  0
  1  2  2  0  0  0  0
  1  3  1  0  0  0  0
  1  4  1  0  0  0  0
  4  5  1  0  0  0  0
  5  6  1  0  0  0  0
  5  7  2  0  0  0  0
  7  8  1  0  0  0  0
  7  9  1  0  0  0  0
  9 10  1  0  0  0  0
  9 11  2  0  0  0  0
 11 12  1  0  0  0  0
 12 13  1  0  0  0  0
 12 14  1  0  0  0  0
 11 15  1  0  0  0  0
 15  4  2  0  0  0  0
 15 16  1  0  0  0  0
M  CHG  2   1   1   3  -1
M  END
> <ChemID>
100172

> <source_casrn>
99-09-2

> <CAS>
99-09-2

> <SMILES>
Nc1cc(ccc1)[N+]([O-])=O

> <NAME>
3-NITROANILINE

> <preferred_name>
3-Nitroaniline

> <iupac>
3-nitroaniline

> <MPID>
98103

> <dsstox_substance_id>
DTXSID6025725

> <Canonical_QSARr>
Nc1cc(ccc1)[N+]([O-])=O

> <InChI_Code_QSARr>
InChI=1S/C6H6N2O2/c7-5-2-1-3-6(4-5)8(9)10/h1-4H,7H2

> <InChI Key_QSARr>
XJCVRTZCHMZPBD-UHFFFAOYSA-N

> <Salt_Solvent>
?

> <LogBCF>
0.48

$$$$
100173
  -INDIGO-08031719362D

 14 14  0  0  0  0  0  0  0  0999 V2000
    1.6000   -0.0000    0.0000 N   0  0  0  0  0  0  0  0  0  0  0  0
    2.4000    1.3856    0.0000 O   0  0  0  0  0  0  0  0  0  0  0  0
    2.4000   -1.3856    0.0000 O   0  0  0  0  0  0  0  0  0  0  0  0
    0.0000   -0.0000    0.0000 C   0  0  0  0  0  0  0  0  0  0  0  0
   -0.8000    1.3856    0.0000 C   0  0  0  0  0  0  0  0  0  0  0  0
    0.0000    2.7713    0.0000 H   0  0  0  0  0  0  0  0  0  0  0  0
   -2.4000    1.3856    0.0000 C   0  0  0  0  0  0  0  0  0  0  0  0
   -3.2000    2.7713    0.0000 H   0  0  0  0  0  0  0  0  0  0  0  0
   -3.2000   -0.0000    0.0000 C   0  0  0  0  0  0  0  0  0  0  0  0
   -4.8000   -0.0000    0.0000 Cl  0  0  0  0  0  0  0  0  0  0  0  0
   -2.4000   -1.3856    0.0000 C   0  0  0  0  0  0  0  0  0  0  0  0
   -3.2000   -2.7713    0.0000 Cl  0  0  0  0  0  0  0  0  0  0  0  0
   -0.8000   -1.3856    0.0000 C   0  0  0  0  0  0  0  0  0  0  0  0
    0.0000   -2.7713    0.0000 H   0  0  0  0  0  0  0  0  0  0  0  0
  1  2  2  0  0  0  0
  1  3  1  0  0  0  0
  1  4  1  0  0  0  0
  4  5  1  0  0  0  0
  5  6  1  0  0  0  0
  5  7  2  0  0  0  0
  7  8  1  0  0  0  0
  7  9  1  0  0  0  0
  9 10  1  0  0  0  0
  9 11  2  0  0  0  0
 11 12  1  0  0  0  0
 11 13  1  0  0  0  0
 13  4  2  0  0  0  0
 13 14  1  0  0  0  0
M  CHG  2   1   1   3  -1
M  END
> <ChemID>
100173

> <source_casrn>
99-54-7

> <CAS>
99-54-7

> <SMILES>
[O-][N+](=O)c1cc(Cl)c(Cl)cc1

> <NAME>
3,4-DICHLORONITROBENZENE

> <preferred_name>
3,4-Dichloronitrobenzene

> <iupac>
1,2-dichloro-4-nitrobenzene

> <MPID>
98104

> <dsstox_substance_id>
DTXSID8024999

> <Canonical_QSARr>
[O-][N+](=O)c1cc(Cl)c(Cl)cc1

> <InChI_Code_QSARr>
InChI=1S/C6H3Cl2NO2/c7-5-2-1-4(9(10)11)3-6(5)8/h1-3H

> <InChI Key_QSARr>
NTBYINQTYWZXLH-UHFFFAOYSA-N

> <Salt_Solvent>
?

> <LogBCF>
1.71

$$$$
100175
  -INDIGO-08031719362D

 16 16  0  0  0  0  0  0  0  0999 V2000
    0.0000   -0.0000    0.0000 C   0  0  0  0  0  0  0  0  0  0  0  0
    0.0000   -1.6000    0.0000 C   0  0  0  0  0  0  0  0  0  0  0  0
    1.3857   -2.4000    0.0000 H   0  0  0  0  0  0  0  0  0  0  0  0
   -1.3856   -2.4000    0.0000 C   0  0  0  0  0  0  0  0  0  0  0  0
   -1.3856   -4.0000    0.0000 H   0  0  0  0  0  0  0  0  0  0  0  0
   -2.7713   -1.6000    0.0000 C   0  0  0  0  0  0  0  0  0  0  0  0
   -4.1570   -2.4000    0.0000 H   0  0  0  0  0  0  0  0  0  0  0  0
   -2.7713   -0.0000    0.0000 C   0  0  0  0  0  0  0  0  0  0  0  0
   -4.1569    0.8000    0.0000 N   0  0  0  0  0  0  0  0  0  0  0  0
   -5.5426   -0.0000    0.0000 O   0  0  0  0  0  0  0  0  0  0  0  0
   -4.1569    2.4000    0.0000 O   0  0  0  0  0  0  0  0  0  0  0  0
   -1.3856    0.8000    0.0000 C   0  0  0  0  0  0  0  0  0  0  0  0
   -1.3856    2.4000    0.0000 H   0  0  0  0  0  0  0  0  0  0  0  0
    1.3857    0.8000    0.0000 N   0  0  0  0  0  0  0  0  0  0  0  0
    2.7713   -0.0000    0.0000 O   0  0  0  0  0  0  0  0  0  0  0  0
    1.3857    2.4000    0.0000 O   0  0  0  0  0  0  0  0  0  0  0  0
  1  2  1  0  0  0  0
  2  3  1  0  0  0  0
  2  4  2  0  0  0  0
  4  5  1  0  0  0  0
  4  6  1  0  0  0  0
  6  7  1  0  0  0  0
  6  8  2  0  0  0  0
  8  9  1  0  0  0  0
  9 10  1  0  0  0  0
  9 11  2  0  0  0  0
  8 12  1  0  0  0  0
 12  1  2  0  0  0  0
 12 13  1  0  0  0  0
  1 14  1  0  0  0  0
 14 15  1  0  0  0  0
 14 16  2  0  0  0  0
M  CHG  4   9   1  10  -1  14   1  15  -1
M  END
> <ChemID>
100175

> <source_casrn>
99-65-0

> <CAS>
99-65-0

> <SMILES>
[O-][N+](=O)c1cc(ccc1)[N+]([O-])=O

> <NAME>
1,3-DINITROBENZENE

> <preferred_name>
1,3-Dinitrobenzene

> <iupac>
1,3-dinitrobenzene

> <MPID>
98106

> <dsstox_substance_id>
DTXSID9024065

> <Canonical_QSARr>
[O-][N+](=O)c1cc(ccc1)[N+]([O-])=O

> <InChI_Code_QSARr>
InChI=1S/C6H4N2O4/c9-7(10)5-2-1-3-6(4-5)8(11)12/h1-4H

> <InChI Key_QSARr>
WDCYWAQPCXBPJA-UHFFFAOYSA-N

> <Salt_Solvent>
?

> <LogBCF>
0.77

$$$$
100176
  -INDIGO-08031719362D

 25 25  0  0  0  0  0  0  0  0999 V2000
   -1.6000   -0.0000    0.0000 C   0  0  0  0  0  0  0  0  0  0  0  0
   -2.4000    1.3857    0.0000 C   0  0  0  0  0  0  0  0  0  0  0  0
   -1.6000    2.7713    0.0000 H   0  0  0  0  0  0  0  0  0  0  0  0
   -4.0000    1.3857    0.0000 C   0  0  0  0  0  0  0  0  0  0  0  0
   -4.7999    2.7713    0.0000 H   0  0  0  0  0  0  0  0  0  0  0  0
   -4.7999   -0.0000    0.0000 C   0  0  0  0  0  0  0  0  0  0  0  0
   -6.4000   -0.0000    0.0000 O   0  0  0  0  0  0  0  0  0  0  0  0
   -7.2000   -1.3857    0.0000 H   0  0  0  0  0  0  0  0  0  0  0  0
   -4.0000   -1.3857    0.0000 C   0  0  0  0  0  0  0  0  0  0  0  0
   -4.7999   -2.7713    0.0000 H   0  0  0  0  0  0  0  0  0  0  0  0
   -2.4000   -1.3857    0.0000 C   0  0  0  0  0  0  0  0  0  0  0  0
   -1.6000   -2.7713    0.0000 H   0  0  0  0  0  0  0  0  0  0  0  0
    0.0001   -0.0000    0.0000 C   0  0  0  0  0  0  0  0  0  0  0  0
    0.0001   -1.6000    0.0000 H   0  0  0  0  0  0  0  0  0  0  0  0
    1.3857   -0.8000    0.0000 C   0  0  0  0  0  0  0  0  0  0  0  0
    2.3596    0.4694    0.0000 H   0  0  0  0  0  0  0  0  0  0  0  0
    2.9720   -0.5911    0.0000 H   0  0  0  0  0  0  0  0  0  0  0  0
    1.3857   -2.4000    0.0000 C   0  0  0  0  0  0  0  0  0  0  0  0
    1.3857   -4.0000    0.0000 H   0  0  0  0  0  0  0  0  0  0  0  0
    2.7713   -3.2000    0.0000 H   0  0  0  0  0  0  0  0  0  0  0  0
    0.0001   -3.2000    0.0000 H   0  0  0  0  0  0  0  0  0  0  0  0
    0.0001    1.6000    0.0000 C   0  0  0  0  0  0  0  0  0  0  0  0
    1.3857    2.4000    0.0000 H   0  0  0  0  0  0  0  0  0  0  0  0
    0.0001    3.2000    0.0000 H   0  0  0  0  0  0  0  0  0  0  0  0
    1.3857    0.8000    0.0000 H   0  0  0  0  0  0  0  0  0  0  0  0
  1  2  1  0  0  0  0
  2  3  1  0  0  0  0
  2  4  2  0  0  0  0
  4  5  1  0  0  0  0
  4  6  1  0  0  0  0
  6  7  1  0  0  0  0
  7  8  1  0  0  0  0
  6  9  2  0  0  0  0
  9 10  1  0  0  0  0
  9 11  1  0  0  0  0
 11  1  2  0  0  0  0
 11 12  1  0  0  0  0
  1 13  1  0  0  0  0
 13 14  1  0  0  0  0
 13 15  1  0  0  0  0
 15 16  1  0  0  0  0
 15 17  1  0  0  0  0
 15 18  1  0  0  0  0
 18 19  1  0  0  0  0
 18 20  1  0  0  0  0
 18 21  1  0  0  0  0
 13 22  1  0  0  0  0
 22 23  1  0  0  0  0
 22 24  1  0  0  0  0
 22 25  1  0  0  0  0
M  END
> <ChemID>
100176

> <source_casrn>
99-71-8

> <CAS>
99-71-8

> <SMILES>
CCC(C)c1ccc(O)cc1

> <NAME>
P-(SEC-BUTYL)PHENOL

> <preferred_name>
4-(Butan-2-yl)phenol

> <iupac>
4-(butan-2-yl)phenol

> <MPID>
98107

> <dsstox_substance_id>
DTXSID7022332

> <Canonical_QSARr>
CCC(C)c1ccc(O)cc1

> <InChI_Code_QSARr>
InChI=1S/C10H14O/c1-3-8(2)9-4-6-10(11)7-5-9/h4-8,11H,3H2,1-2H3

> <InChI Key_QSARr>
ZUTYZAFDFLLILI-UHFFFAOYSA-N

> <Salt_Solvent>
?

> <LogBCF>
1.31

$$$$
100177
  -INDIGO-08031719362D

 17 17  0  0  0  0  0  0  0  0999 V2000
    2.4000    1.3856    0.0000 C   0  0  0  0  0  0  0  0  0  0  0  0
    3.2000    2.7713    0.0000 H   0  0  0  0  0  0  0  0  0  0  0  0
    0.8000    1.3856    0.0000 C   0  0  0  0  0  0  0  0  0  0  0  0
    0.0000    2.7713    0.0000 H   0  0  0  0  0  0  0  0  0  0  0  0
    0.0000    0.0000    0.0000 C   0  0  0  0  0  0  0  0  0  0  0  0
   -1.6001    0.0000    0.0000 C   0  0  0  0  0  0  0  0  0  0  0  0
   -3.2000    0.0000    0.0000 H   0  0  0  0  0  0  0  0  0  0  0  0
   -2.4000   -1.3856    0.0000 H   0  0  0  0  0  0  0  0  0  0  0  0
   -2.4000    1.3856    0.0000 H   0  0  0  0  0  0  0  0  0  0  0  0
    0.8000   -1.3856    0.0000 C   0  0  0  0  0  0  0  0  0  0  0  0
    0.0000   -2.7713    0.0000 H   0  0  0  0  0  0  0  0  0  0  0  0
    2.4000   -1.3856    0.0000 C   0  0  0  0  0  0  0  0  0  0  0  0
    3.2000   -2.7713    0.0000 H   0  0  0  0  0  0  0  0  0  0  0  0
    3.2000   -0.0000    0.0000 C   0  0  0  0  0  0  0  0  0  0  0  0
    4.8000    0.0000    0.0000 N   0  0  0  0  0  0  0  0  0  0  0  0
    5.6000   -1.3856    0.0000 O   0  0  0  0  0  0  0  0  0  0  0  0
    5.6000    1.3856    0.0000 O   0  0  0  0  0  0  0  0  0  0  0  0
  1  2  1  0  0  0  0
  1  3  1  0  0  0  0
  3  4  1  0  0  0  0
  3  5  2  0  0  0  0
  5  6  1  0  0  0  0
  6  7  1  0  0  0  0
  6  8  1  0  0  0  0
  6  9  1  0  0  0  0
  5 10  1  0  0  0  0
 10 11  1  0  0  0  0
 10 12  2  0  0  0  0
 12 13  1  0  0  0  0
 12 14  1  0  0  0  0
 14  1  2  0  0  0  0
 14 15  1  0  0  0  0
 15 16  2  0  0  0  0
 15 17  1  0  0  0  0
M  CHG  2  15   1  17  -1
M  END
> <ChemID>
100177

> <source_casrn>
99-99-0

> <CAS>
99-99-0

> <SMILES>
Cc1ccc(cc1)[N+]([O-])=O

> <NAME>
P-NITROTOLUENE

> <preferred_name>
4-Nitrotoluene

> <iupac>
1-methyl-4-nitrobenzene

> <MPID>
98108

> <dsstox_substance_id>
DTXSID5023792

> <Canonical_QSARr>
Cc1ccc(cc1)[N+]([O-])=O

> <InChI_Code_QSARr>
InChI=1S/C7H7NO2/c1-6-2-4-7(5-3-6)8(9)10/h2-5H,1H3

> <InChI Key_QSARr>
ZPTVNYMJQHSSEA-UHFFFAOYSA-N

> <Salt_Solvent>
?

> <LogBCF>
0.9

$$$$
100179
  -INDIGO-08031719362D

 16 16  0  0  0  0  0  0  0  0999 V2000
   -2.4000   -1.3856    0.0000 O   0  0  0  0  0  0  0  0  0  0  0  0
   -1.5999   -0.0000    0.0000 N   0  0  0  0  0  0  0  0  0  0  0  0
    0.0001   -0.0000    0.0000 C   0  0  0  0  0  0  0  0  0  0  0  0
    0.8000    1.3856    0.0000 C   0  0  0  0  0  0  0  0  0  0  0  0
    0.0001    2.7713    0.0000 H   0  0  0  0  0  0  0  0  0  0  0  0
    2.4000    1.3856    0.0000 C   0  0  0  0  0  0  0  0  0  0  0  0
    3.2001    2.7713    0.0000 H   0  0  0  0  0  0  0  0  0  0  0  0
    3.2001   -0.0000    0.0000 C   0  0  0  0  0  0  0  0  0  0  0  0
    4.8001   -0.0000    0.0000 N   0  0  0  0  0  0  0  0  0  0  0  0
    5.6000    1.3856    0.0000 H   0  0  0  0  0  0  0  0  0  0  0  0
    5.6000   -1.3856    0.0000 H   0  0  0  0  0  0  0  0  0  0  0  0
    2.4000   -1.3856    0.0000 C   0  0  0  0  0  0  0  0  0  0  0  0
    3.2001   -2.7713    0.0000 H   0  0  0  0  0  0  0  0  0  0  0  0
    0.8000   -1.3856    0.0000 C   0  0  0  0  0  0  0  0  0  0  0  0
    0.0001   -2.7713    0.0000 H   0  0  0  0  0  0  0  0  0  0  0  0
   -2.4000    1.3856    0.0000 O   0  0  0  0  0  0  0  0  0  0  0  0
  1  2  2  0  0  0  0
  2  3  1  0  0  0  0
  3  4  1  0  0  0  0
  4  5  1  0  0  0  0
  4  6  2  0  0  0  0
  6  7  1  0  0  0  0
  6  8  1  0  0  0  0
  8  9  1  0  0  0  0
  9 10  1  0  0  0  0
  9 11  1  0  0  0  0
  8 12  2  0  0  0  0
 12 13  1  0  0  0  0
 12 14  1  0  0  0  0
 14  3  2  0  0  0  0
 14 15  1  0  0  0  0
  2 16  1  0  0  0  0
M  CHG  2   2   1  16  -1
M  END
> <ChemID>
100179

> <source_casrn>
100-01-6

> <CAS>
100-01-6

> <SMILES>
Nc1ccc(cc1)[N+]([O-])=O

> <NAME>
4-NITROANILINE

> <preferred_name>
4-Nitroaniline

> <iupac>
4-nitroaniline

> <MPID>
98110

> <dsstox_substance_id>
DTXSID8020961

> <Canonical_QSARr>
Nc1ccc(cc1)[N+]([O-])=O

> <InChI_Code_QSARr>
InChI=1S/C6H6N2O2/c7-5-1-3-6(4-2-5)8(9)10/h1-4H,7H2

> <InChI Key_QSARr>
TYMLOMAKGOJONV-UHFFFAOYSA-N

> <Salt_Solvent>
?

> <LogBCF>
0.6

$$$$
100180
  -INDIGO-08031719362D

 15 15  0  0  0  0  0  0  0  0999 V2000
    4.8001   -0.0000    0.0000 O   0  0  0  0  0  0  0  0  0  0  0  0
    5.6000    1.3856    0.0000 H   0  0  0  0  0  0  0  0  0  0  0  0
    3.2001   -0.0000    0.0000 C   0  0  0  0  0  0  0  0  0  0  0  0
    2.4000    1.3856    0.0000 C   0  0  0  0  0  0  0  0  0  0  0  0
    3.2001    2.7713    0.0000 H   0  0  0  0  0  0  0  0  0  0  0  0
    0.8000    1.3856    0.0000 C   0  0  0  0  0  0  0  0  0  0  0  0
    0.0001    2.7713    0.0000 H   0  0  0  0  0  0  0  0  0  0  0  0
    0.0001   -0.0000    0.0000 C   0  0  0  0  0  0  0  0  0  0  0  0
   -1.5999   -0.0000    0.0000 N   0  0  0  0  0  0  0  0  0  0  0  0
   -2.4000    1.3856    0.0000 O   0  0  0  0  0  0  0  0  0  0  0  0
   -2.4000   -1.3856    0.0000 O   0  0  0  0  0  0  0  0  0  0  0  0
    0.8000   -1.3856    0.0000 C   0  0  0  0  0  0  0  0  0  0  0  0
    0.0001   -2.7713    0.0000 H   0  0  0  0  0  0  0  0  0  0  0  0
    2.4000   -1.3856    0.0000 C   0  0  0  0  0  0  0  0  0  0  0  0
    3.2001   -2.7713    0.0000 H   0  0  0  0  0  0  0  0  0  0  0  0
  1  2  1  0  0  0  0
  1  3  1  0  0  0  0
  3  4  1  0  0  0  0
  4  5  1  0  0  0  0
  4  6  2  0  0  0  0
  6  7  1  0  0  0  0
  6  8  1  0  0  0  0
  8  9  1  0  0  0  0
  9 10  2  0  0  0  0
  9 11  1  0  0  0  0
  8 12  2  0  0  0  0
 12 13  1  0  0  0  0
 12 14  1  0  0  0  0
 14  3  2  0  0  0  0
 14 15  1  0  0  0  0
M  CHG  2   9   1  11  -1
M  END
> <ChemID>
100180

> <source_casrn>
100-02-7

> <CAS>
100-02-7

> <SMILES>
[O-][N+](=O)c1ccc(O)cc1

> <NAME>
4-NITROPHENOL

> <preferred_name>
4-Nitrophenol

> <iupac>
4-nitrophenol

> <MPID>
98111

> <dsstox_substance_id>
DTXSID0021834

> <Canonical_QSARr>
[O-][N+](=O)c1ccc(O)cc1

> <InChI_Code_QSARr>
InChI=1S/C6H5NO3/c8-6-3-1-5(2-4-6)7(9)10/h1-4,8H

> <InChI Key_QSARr>
BTJIUGUIPKRLHP-UHFFFAOYSA-N

> <Salt_Solvent>
?

> <LogBCF>
0.71

$$$$
100181
  -INDIGO-08031719362D

 18 18  0  0  0  0  0  0  0  0999 V2000
    3.2000   -0.0000    0.0000 C   0  0  0  0  0  0  0  0  0  0  0  0
    2.4000    1.3856    0.0000 C   0  0  0  0  0  0  0  0  0  0  0  0
    3.2000    2.7713    0.0000 H   0  0  0  0  0  0  0  0  0  0  0  0
    0.8001    1.3856    0.0000 C   0  0  0  0  0  0  0  0  0  0  0  0
   -0.0000    2.7713    0.0000 H   0  0  0  0  0  0  0  0  0  0  0  0
   -0.0000   -0.0000    0.0000 C   0  0  0  0  0  0  0  0  0  0  0  0
   -1.6000   -0.0000    0.0000 O   0  0  0  0  0  0  0  0  0  0  0  0
   -2.4001    1.3856    0.0000 C   0  0  0  0  0  0  0  0  0  0  0  0
   -4.0000    1.3856    0.0000 H   0  0  0  0  0  0  0  0  0  0  0  0
   -3.2000    2.7713    0.0000 H   0  0  0  0  0  0  0  0  0  0  0  0
   -3.2000   -0.0000    0.0000 H   0  0  0  0  0  0  0  0  0  0  0  0
    0.8001   -1.3856    0.0000 C   0  0  0  0  0  0  0  0  0  0  0  0
   -0.0000   -2.7713    0.0000 H   0  0  0  0  0  0  0  0  0  0  0  0
    2.4000   -1.3856    0.0000 C   0  0  0  0  0  0  0  0  0  0  0  0
    3.2000   -2.7713    0.0000 H   0  0  0  0  0  0  0  0  0  0  0  0
    4.8000   -0.0000    0.0000 N   0  0  0  0  0  0  0  0  0  0  0  0
    5.6000   -1.3856    0.0000 O   0  0  0  0  0  0  0  0  0  0  0  0
    5.6000    1.3856    0.0000 O   0  0  0  0  0  0  0  0  0  0  0  0
  1  2  1  0  0  0  0
  2  3  1  0  0  0  0
  2  4  2  0  0  0  0
  4  5  1  0  0  0  0
  4  6  1  0  0  0  0
  6  7  1  0  0  0  0
  7  8  1  0  0  0  0
  8  9  1  0  0  0  0
  8 10  1  0  0  0  0
  8 11  1  0  0  0  0
  6 12  2  0  0  0  0
 12 13  1  0  0  0  0
 12 14  1  0  0  0  0
 14  1  2  0  0  0  0
 14 15  1  0  0  0  0
  1 16  1  0  0  0  0
 16 17  2  0  0  0  0
 16 18  1  0  0  0  0
M  CHG  2  16   1  18  -1
M  END
> <ChemID>
100181

> <source_casrn>
100-17-4

> <CAS>
100-17-4

> <SMILES>
COc1ccc(cc1)[N+]([O-])=O

> <NAME>
P-NITROANISOLE

> <preferred_name>
p-Nitroanisole

> <iupac>
1-Methoxy-4-nitrobenzene

> <MPID>
98112

> <dsstox_substance_id>
DTXSID9059208

> <Canonical_QSARr>
COc1ccc(cc1)[N+]([O-])=O

> <InChI_Code_QSARr>
InChI=1S/C7H7NO3/c1-11-7-4-2-6(3-5-7)8(9)10/h2-5H,1H3

> <InChI Key_QSARr>
BNUHAJGCKIQFGE-UHFFFAOYSA-N

> <Salt_Solvent>
?

> <LogBCF>
1.08

$$$$
100183
  -INDIGO-08031719362D

 17 17  0  0  0  0  0  0  0  0999 V2000
    0.0001   -0.0000    0.0000 C   0  0  0  0  0  0  0  0  0  0  0  0
    1.6000   -0.0000    0.0000 C   0  0  0  0  0  0  0  0  0  0  0  0
    2.4000   -1.3856    0.0000 O   0  0  0  0  0  0  0  0  0  0  0  0
    4.0000   -1.3856    0.0000 H   0  0  0  0  0  0  0  0  0  0  0  0
    2.4000    1.3856    0.0000 O   0  0  0  0  0  0  0  0  0  0  0  0
   -0.7999    1.3856    0.0000 C   0  0  0  0  0  0  0  0  0  0  0  0
    0.0001    2.7713    0.0000 H   0  0  0  0  0  0  0  0  0  0  0  0
   -2.4001    1.3856    0.0000 C   0  0  0  0  0  0  0  0  0  0  0  0
   -3.2001    2.7713    0.0000 H   0  0  0  0  0  0  0  0  0  0  0  0
   -3.2001   -0.0000    0.0000 C   0  0  0  0  0  0  0  0  0  0  0  0
   -4.8000   -0.0000    0.0000 C   0  0  0  0  0  0  0  0  0  0  0  0
   -5.6000   -1.3856    0.0000 O   0  0  0  0  0  0  0  0  0  0  0  0
   -7.2000   -1.3856    0.0000 H   0  0  0  0  0  0  0  0  0  0  0  0
   -5.6000    1.3856    0.0000 O   0  0  0  0  0  0  0  0  0  0  0  0
   -2.4001   -1.3856    0.0000 N   0  0  0  0  0  0  0  0  0  0  0  0
   -0.7999   -1.3856    0.0000 C   0  0  0  0  0  0  0  0  0  0  0  0
    0.0001   -2.7713    0.0000 H   0  0  0  0  0  0  0  0  0  0  0  0
  1  2  1  0  0  0  0
  2  3  1  0  0  0  0
  3  4  1  0  0  0  0
  2  5  2  0  0  0  0
  1  6  1  0  0  0  0
  6  7  1  0  0  0  0
  6  8  2  0  0  0  0
  8  9  1  0  0  0  0
  8 10  1  0  0  0  0
 10 11  1  0  0  0  0
 11 12  1  0  0  0  0
 12 13  1  0  0  0  0
 11 14  2  0  0  0  0
 10 15  2  0  0  0  0
 15 16  1  0  0  0  0
 16  1  2  0  0  0  0
 16 17  1  0  0  0  0
M  END
> <ChemID>
100183

> <source_casrn>
100-26-5

> <CAS>
100-26-5

> <SMILES>
OC(=O)c1ccc(c[n]1)C(O)=O

> <NAME>
PYRIDINE-2,5-DICARBOXYLIC ACID

> <preferred_name>
2,5-Pyridinedicarboxylic acid

> <iupac>
Pyridine-2,5-dicarboxylic acid

> <MPID>
98114

> <dsstox_substance_id>
DTXSID3059210

> <Canonical_QSARr>
OC(=O)c1ccc(c[n]1)C(O)=O

> <InChI_Code_QSARr>
InChI=1S/C7H5NO4/c9-6(10)4-1-2-5(7(11)12)8-3-4/h1-3H,(H,9,10)(H,11,12)

> <InChI Key_QSARr>
LVPMIMZXDYBCDF-UHFFFAOYSA-N

> <Salt_Solvent>
?

> <LogBCF>
0.76

$$$$
100184
  -INDIGO-08031719362D

 20 20  0  0  0  0  0  0  0  0999 V2000
    2.7713   -0.0000    0.0000 C   0  0  0  0  0  0  0  0  0  0  0  0
    4.1569   -0.8000    0.0000 H   0  0  0  0  0  0  0  0  0  0  0  0
    2.7713    1.6000    0.0000 H   0  0  0  0  0  0  0  0  0  0  0  0
    1.3856   -0.8000    0.0000 C   0  0  0  0  0  0  0  0  0  0  0  0
    1.6634   -2.3757    0.0000 H   0  0  0  0  0  0  0  0  0  0  0  0
   -0.0000   -0.0000    0.0000 C   0  0  0  0  0  0  0  0  0  0  0  0
    1.2257    1.0285    0.0000 H   0  0  0  0  0  0  0  0  0  0  0  0
   -0.8000    1.3857    0.0000 C   0  0  0  0  0  0  0  0  0  0  0  0
    0.7034    1.9329    0.0000 H   0  0  0  0  0  0  0  0  0  0  0  0
   -1.0778    2.9613    0.0000 H   0  0  0  0  0  0  0  0  0  0  0  0
   -2.4000    1.3857    0.0000 C   0  0  0  0  0  0  0  0  0  0  0  0
   -2.1221    2.9613    0.0000 H   0  0  0  0  0  0  0  0  0  0  0  0
   -3.9036    1.9329    0.0000 H   0  0  0  0  0  0  0  0  0  0  0  0
   -3.2000   -0.0000    0.0000 C   0  0  0  0  0  0  0  0  0  0  0  0
   -4.8000   -0.0000    0.0000 H   0  0  0  0  0  0  0  0  0  0  0  0
   -2.4000   -1.3857    0.0000 C   0  0  0  0  0  0  0  0  0  0  0  0
   -3.2000   -2.7713    0.0000 H   0  0  0  0  0  0  0  0  0  0  0  0
   -0.8000   -1.3857    0.0000 C   0  0  0  0  0  0  0  0  0  0  0  0
   -1.0778   -2.9613    0.0000 H   0  0  0  0  0  0  0  0  0  0  0  0
    0.7034   -1.9329    0.0000 H   0  0  0  0  0  0  0  0  0  0  0  0
  1  2  1  0  0  0  0
  1  3  1  0  0  0  0
  1  4  2  0  0  0  0
  4  5  1  0  0  0  0
  4  6  1  0  0  0  0
  6  7  1  0  0  0  0
  6  8  1  0  0  0  0
  8  9  1  0  0  0  0
  8 10  1  0  0  0  0
  8 11  1  0  0  0  0
 11 12  1  0  0  0  0
 11 13  1  0  0  0  0
 11 14  1  0  0  0  0
 14 15  1  0  0  0  0
 14 16  2  0  0  0  0
 16 17  1  0  0  0  0
 16 18  1  0  0  0  0
 18  6  1  0  0  0  0
 18 19  1  0  0  0  0
 18 20  1  0  0  0  0
M  END
> <ChemID>
100184

> <source_casrn>
100-40-3

> <CAS>
100-40-3

> <SMILES>
C=CC1CC=CCC1

> <NAME>
4-VINYLCYCLOHEXENE

> <preferred_name>
4-Vinylcyclohexene

> <iupac>
4-ethenylcyclohexene

> <MPID>
98115

> <dsstox_substance_id>
DTXSID3021437

> <Canonical_QSARr>
C=CC1CC=CCC1

> <InChI_Code_QSARr>
InChI=1S/C8H12/c1-2-8-6-4-3-5-7-8/h2-4,8H,1,5-7H2

> <InChI Key_QSARr>
BBDKZWKEPDTENS-UHFFFAOYSA-N

> <Salt_Solvent>
?

> <LogBCF>
2.22

$$$$
100185
  -INDIGO-08031719362D

 16 16  0  0  0  0  0  0  0  0999 V2000
    2.7713   -0.0000    0.0000 C   0  0  0  0  0  0  0  0  0  0  0  0
    4.1569    0.8000    0.0000 H   0  0  0  0  0  0  0  0  0  0  0  0
    2.7713   -1.6000    0.0000 H   0  0  0  0  0  0  0  0  0  0  0  0
    1.3856    0.8000    0.0000 C   0  0  0  0  0  0  0  0  0  0  0  0
    1.3856    2.4000    0.0000 H   0  0  0  0  0  0  0  0  0  0  0  0
    0.0001   -0.0000    0.0000 C   0  0  0  0  0  0  0  0  0  0  0  0
    0.0001   -1.6000    0.0000 C   0  0  0  0  0  0  0  0  0  0  0  0
    1.3856   -2.4000    0.0000 H   0  0  0  0  0  0  0  0  0  0  0  0
   -1.3856   -2.4000    0.0000 C   0  0  0  0  0  0  0  0  0  0  0  0
   -1.3856   -4.0000    0.0000 H   0  0  0  0  0  0  0  0  0  0  0  0
   -2.7712   -1.6000    0.0000 C   0  0  0  0  0  0  0  0  0  0  0  0
   -4.1569   -2.4000    0.0000 H   0  0  0  0  0  0  0  0  0  0  0  0
   -2.7712   -0.0000    0.0000 C   0  0  0  0  0  0  0  0  0  0  0  0
   -4.1569    0.8000    0.0000 H   0  0  0  0  0  0  0  0  0  0  0  0
   -1.3856    0.8000    0.0000 C   0  0  0  0  0  0  0  0  0  0  0  0
   -1.3856    2.4000    0.0000 H   0  0  0  0  0  0  0  0  0  0  0  0
  1  2  1  0  0  0  0
  1  3  1  0  0  0  0
  1  4  2  0  0  0  0
  4  5  1  0  0  0  0
  4  6  1  0  0  0  0
  6  7  1  0  0  0  0
  7  8  1  0  0  0  0
  7  9  2  0  0  0  0
  9 10  1  0  0  0  0
  9 11  1  0  0  0  0
 11 12  1  0  0  0  0
 11 13  2  0  0  0  0
 13 14  1  0  0  0  0
 13 15  1  0  0  0  0
 15  6  2  0  0  0  0
 15 16  1  0  0  0  0
M  END
> <ChemID>
100185

> <source_casrn>
100-42-5

> <CAS>
100-42-5

> <SMILES>
C=Cc1ccccc1

> <NAME>
STYRENE

> <preferred_name>
Styrene

> <iupac>
ethenylbenzene

> <MPID>
98116

> <dsstox_substance_id>
DTXSID2021284

> <Canonical_QSARr>
C=Cc1ccccc1

> <InChI_Code_QSARr>
InChI=1S/C8H8/c1-2-8-6-4-3-5-7-8/h2-7H,1H2

> <InChI Key_QSARr>
PPBRXRYQALVLMV-UHFFFAOYSA-N

> <Salt_Solvent>
?

> <LogBCF>
1.13

$$$$
100187
  -INDIGO-08031719362D

 17 17  0  0  0  0  0  0  0  0999 V2000
    3.2001   -0.0000    0.0000 C   0  0  0  0  0  0  0  0  0  0  0  0
    4.8000   -0.0000    0.0000 H   0  0  0  0  0  0  0  0  0  0  0  0
    2.4000    1.3856    0.0000 C   0  0  0  0  0  0  0  0  0  0  0  0
    3.2001    2.7713    0.0000 H   0  0  0  0  0  0  0  0  0  0  0  0
    0.8000    1.3856    0.0000 C   0  0  0  0  0  0  0  0  0  0  0  0
    0.0000    2.7713    0.0000 H   0  0  0  0  0  0  0  0  0  0  0  0
    0.0000   -0.0000    0.0000 C   0  0  0  0  0  0  0  0  0  0  0  0
   -1.6000   -0.0000    0.0000 N   0  0  0  0  0  0  0  0  0  0  0  0
   -2.4001   -1.3856    0.0000 H   0  0  0  0  0  0  0  0  0  0  0  0
   -2.4001    1.3856    0.0000 C   0  0  0  0  0  0  0  0  0  0  0  0
   -3.2000    2.7713    0.0000 H   0  0  0  0  0  0  0  0  0  0  0  0
   -4.0000    1.3856    0.0000 H   0  0  0  0  0  0  0  0  0  0  0  0
   -1.6000    2.7713    0.0000 H   0  0  0  0  0  0  0  0  0  0  0  0
    0.8000   -1.3856    0.0000 C   0  0  0  0  0  0  0  0  0  0  0  0
    0.0000   -2.7713    0.0000 H   0  0  0  0  0  0  0  0  0  0  0  0
    2.4000   -1.3856    0.0000 C   0  0  0  0  0  0  0  0  0  0  0  0
    3.2001   -2.7713    0.0000 H   0  0  0  0  0  0  0  0  0  0  0  0
  1  2  1  0  0  0  0
  1  3  1  0  0  0  0
  3  4  1  0  0  0  0
  3  5  2  0  0  0  0
  5  6  1  0  0  0  0
  5  7  1  0  0  0  0
  7  8  1  0  0  0  0
  8  9  1  0  0  0  0
  8 10  1  0  0  0  0
 10 11  1  0  0  0  0
 10 12  1  0  0  0  0
 10 13  1  0  0  0  0
  7 14  2  0  0  0  0
 14 15  1  0  0  0  0
 14 16  1  0  0  0  0
 16  1  2  0  0  0  0
 16 17  1  0  0  0  0
M  END
> <ChemID>
100187

> <source_casrn>
100-61-8

> <CAS>
100-61-8

> <SMILES>
CNc1ccccc1

> <NAME>
N-METHYLANILINE

> <preferred_name>
N-Methylaniline

> <iupac>
N-methylaniline

> <MPID>
98118

> <dsstox_substance_id>
DTXSID9021841

> <Canonical_QSARr>
CNc1ccccc1

> <InChI_Code_QSARr>
InChI=1S/C7H9N/c1-8-7-5-3-2-4-6-7/h2-6,8H,1H3

> <InChI Key_QSARr>
AFBPFSWMIHJQDM-UHFFFAOYSA-N

> <Salt_Solvent>
?

> <LogBCF>
1.0

$$$$
100188
  -INDIGO-08031719362D

 19 19  0  0  0  0  0  0  0  0999 V2000
    2.7713   -0.0000    0.0000 C   0  0  0  0  0  0  0  0  0  0  0  0
    2.7713   -1.6000    0.0000 C   0  0  0  0  0  0  0  0  0  0  0  0
    4.1570   -2.4000    0.0000 H   0  0  0  0  0  0  0  0  0  0  0  0
    1.3856   -2.4000    0.0000 C   0  0  0  0  0  0  0  0  0  0  0  0
    1.3856   -4.0000    0.0000 H   0  0  0  0  0  0  0  0  0  0  0  0
   -0.0000   -1.6000    0.0000 C   0  0  0  0  0  0  0  0  0  0  0  0
   -1.3857   -2.4000    0.0000 H   0  0  0  0  0  0  0  0  0  0  0  0
   -0.0000   -0.0000    0.0000 C   0  0  0  0  0  0  0  0  0  0  0  0
   -1.3857    0.8000    0.0000 C   0  0  0  0  0  0  0  0  0  0  0  0
   -2.7713    1.6000    0.0000 H   0  0  0  0  0  0  0  0  0  0  0  0
   -2.7713   -0.0000    0.0000 H   0  0  0  0  0  0  0  0  0  0  0  0
   -1.3857    2.4000    0.0000 H   0  0  0  0  0  0  0  0  0  0  0  0
    1.3856    0.8000    0.0000 C   0  0  0  0  0  0  0  0  0  0  0  0
    1.3856    2.4000    0.0000 H   0  0  0  0  0  0  0  0  0  0  0  0
    4.1570    0.8000    0.0000 C   0  0  0  0  0  0  0  0  0  0  0  0
    4.1570    2.4000    0.0000 H   0  0  0  0  0  0  0  0  0  0  0  0
    5.5426   -0.0000    0.0000 C   0  0  0  0  0  0  0  0  0  0  0  0
    6.9282    0.8000    0.0000 H   0  0  0  0  0  0  0  0  0  0  0  0
    5.5426   -1.6000    0.0000 H   0  0  0  0  0  0  0  0  0  0  0  0
  1  2  1  0  0  0  0
  2  3  1  0  0  0  0
  2  4  2  0  0  0  0
  4  5  1  0  0  0  0
  4  6  1  0  0  0  0
  6  7  1  0  0  0  0
  6  8  2  0  0  0  0
  8  9  1  0  0  0  0
  9 10  1  0  0  0  0
  9 11  1  0  0  0  0
  9 12  1  0  0  0  0
  8 13  1  0  0  0  0
 13  1  2  0  0  0  0
 13 14  1  0  0  0  0
  1 15  1  0  0  0  0
 15 16  1  0  0  0  0
 15 17  2  0  0  0  0
 17 18  1  0  0  0  0
 17 19  1  0  0  0  0
M  END
> <ChemID>
100188

> <source_casrn>
100-80-1

> <CAS>
100-80-1

> <SMILES>
Cc1cc(C=C)ccc1

> <NAME>
M-METHYLSTYRENE

> <preferred_name>
3-Methylstyrene

> <iupac>
1-ethenyl-3-methylbenzene

> <MPID>
98119

> <dsstox_substance_id>
DTXSID9051454

> <Canonical_QSARr>
Cc1cc(C=C)ccc1

> <InChI_Code_QSARr>
InChI=1S/C9H10/c1-3-9-6-4-5-8(2)7-9/h3-7H,1H2,2H3

> <InChI Key_QSARr>
JZHGRUMIRATHIU-UHFFFAOYSA-N

> <Salt_Solvent>
?

> <LogBCF>
1.55

$$$$
100189
  -INDIGO-08031719362D

 29 30  0  0  0  0  0  0  0  0999 V2000
    4.2459   -3.5627    0.0000 Cl  0  0  0  0  0  0  0  0  0  0  0  0
    3.6986   -2.0591    0.0000 C   0  0  0  0  0  0  0  0  0  0  0  0
    4.7272   -0.8335    0.0000 C   0  0  0  0  0  0  0  0  0  0  0  0
    6.3027   -1.1113    0.0000 N   0  0  0  0  0  0  0  0  0  0  0  0
    7.3312    0.1143    0.0000 H   0  0  0  0  0  0  0  0  0  0  0  0
    6.8499   -2.6148    0.0000 H   0  0  0  0  0  0  0  0  0  0  0  0
    4.1799    0.6700    0.0000 C   0  0  0  0  0  0  0  0  0  0  0  0
    5.2083    1.8957    0.0000 H   0  0  0  0  0  0  0  0  0  0  0  0
    2.6042    0.9479    0.0000 C   0  0  0  0  0  0  0  0  0  0  0  0
    2.0570    2.4513    0.0000 H   0  0  0  0  0  0  0  0  0  0  0  0
    1.5757   -0.2778    0.0000 C   0  0  0  0  0  0  0  0  0  0  0  0
   -0.0001    0.0000    0.0000 C   0  0  0  0  0  0  0  0  0  0  0  0
   -0.8598    1.3494    0.0000 H   0  0  0  0  0  0  0  0  0  0  0  0
    0.3463    1.5621    0.0000 H   0  0  0  0  0  0  0  0  0  0  0  0
   -1.3857   -0.8000    0.0000 C   0  0  0  0  0  0  0  0  0  0  0  0
   -1.3857   -2.4000    0.0000 C   0  0  0  0  0  0  0  0  0  0  0  0
   -0.0001   -3.2000    0.0000 H   0  0  0  0  0  0  0  0  0  0  0  0
   -2.7712   -3.2000    0.0000 C   0  0  0  0  0  0  0  0  0  0  0  0
   -2.7712   -4.8000    0.0000 Cl  0  0  0  0  0  0  0  0  0  0  0  0
   -4.1568   -2.4000    0.0000 C   0  0  0  0  0  0  0  0  0  0  0  0
   -5.5426   -3.2000    0.0000 N   0  0  0  0  0  0  0  0  0  0  0  0
   -5.5426   -4.8000    0.0000 H   0  0  0  0  0  0  0  0  0  0  0  0
   -6.9282   -2.4000    0.0000 H   0  0  0  0  0  0  0  0  0  0  0  0
   -4.1568   -0.8000    0.0000 C   0  0  0  0  0  0  0  0  0  0  0  0
   -5.5426    0.0000    0.0000 H   0  0  0  0  0  0  0  0  0  0  0  0
   -2.7712    0.0000    0.0000 C   0  0  0  0  0  0  0  0  0  0  0  0
   -2.7712    1.6000    0.0000 H   0  0  0  0  0  0  0  0  0  0  0  0
    2.1229   -1.7813    0.0000 C   0  0  0  0  0  0  0  0  0  0  0  0
    1.0944   -3.0071    0.0000 H   0  0  0  0  0  0  0  0  0  0  0  0
  1  2  1  0  0  0  0
  2  3  1  0  0  0  0
  3  4  1  0  0  0  0
  4  5  1  0  0  0  0
  4  6  1  0  0  0  0
  3  7  2  0  0  0  0
  7  8  1  0  0  0  0
  7  9  1  0  0  0  0
  9 10  1  0  0  0  0
  9 11  2  0  0  0  0
 11 12  1  0  0  0  0
 12 13  1  0  0  0  0
 12 14  1  0  0  0  0
 12 15  1  0  0  0  0
 15 16  1  0  0  0  0
 16 17  1  0  0  0  0
 16 18  2  0  0  0  0
 18 19  1  0  0  0  0
 18 20  1  0  0  0  0
 20 21  1  0  0  0  0
 21 22  1  0  0  0  0
 21 23  1  0  0  0  0
 20 24  2  0  0  0  0
 24 25  1  0  0  0  0
 24 26  1  0  0  0  0
 26 15  2  0  0  0  0
 26 27  1  0  0  0  0
 11 28  1  0  0  0  0
 28  2  2  0  0  0  0
 28 29  1  0  0  0  0
M  END
> <ChemID>
100189

> <source_casrn>
101-14-4

> <CAS>
101-14-4

> <SMILES>
Nc1ccc(Cc2cc(Cl)c(N)cc2)cc1Cl

> <NAME>
4,4'-METHYLENEBIS(2-CHLOROANILINE)

> <preferred_name>
4,4'-Methylenebis(2-chloroaniline)

> <iupac>
4,4'-methanediylbis(2-chloroaniline)

> <MPID>
98120

> <dsstox_substance_id>
DTXSID5020865

> <Canonical_QSARr>
Nc1ccc(Cc2cc(Cl)c(N)cc2)cc1Cl

> <InChI_Code_QSARr>
InChI=1S/C13H12Cl2N2/c14-10-6-8(1-3-12(10)16)5-9-2-4-13(17)11(15)7-9/h1-4,6-7H,5,16-17H2

> <InChI Key_QSARr>
IBOFVQJTBBUKMU-UHFFFAOYSA-N

> <Salt_Solvent>
?

> <LogBCF>
2.24

$$$$
100191
  -INDIGO-08031719362D

 29 30  0  0  0  0  0  0  0  0999 V2000
    4.7272   -0.8335    0.0000 C   0  0  0  0  0  0  0  0  0  0  0  0
    6.3027   -1.1113    0.0000 N   0  0  0  0  0  0  0  0  0  0  0  0
    7.3312    0.1143    0.0000 H   0  0  0  0  0  0  0  0  0  0  0  0
    6.8499   -2.6148    0.0000 H   0  0  0  0  0  0  0  0  0  0  0  0
    4.1799    0.6700    0.0000 C   0  0  0  0  0  0  0  0  0  0  0  0
    5.2083    1.8957    0.0000 H   0  0  0  0  0  0  0  0  0  0  0  0
    2.6042    0.9479    0.0000 C   0  0  0  0  0  0  0  0  0  0  0  0
    2.0570    2.4513    0.0000 H   0  0  0  0  0  0  0  0  0  0  0  0
    1.5757   -0.2778    0.0000 C   0  0  0  0  0  0  0  0  0  0  0  0
   -0.0001    0.0000    0.0000 C   0  0  0  0  0  0  0  0  0  0  0  0
   -0.8598    1.3494    0.0000 H   0  0  0  0  0  0  0  0  0  0  0  0
    0.3463    1.5621    0.0000 H   0  0  0  0  0  0  0  0  0  0  0  0
   -1.3857   -0.8000    0.0000 C   0  0  0  0  0  0  0  0  0  0  0  0
   -1.3857   -2.4000    0.0000 C   0  0  0  0  0  0  0  0  0  0  0  0
   -0.0001   -3.2000    0.0000 H   0  0  0  0  0  0  0  0  0  0  0  0
   -2.7712   -3.2000    0.0000 C   0  0  0  0  0  0  0  0  0  0  0  0
   -2.7712   -4.8000    0.0000 H   0  0  0  0  0  0  0  0  0  0  0  0
   -4.1568   -2.4000    0.0000 C   0  0  0  0  0  0  0  0  0  0  0  0
   -5.5426   -3.2000    0.0000 N   0  0  0  0  0  0  0  0  0  0  0  0
   -5.5426   -4.8000    0.0000 H   0  0  0  0  0  0  0  0  0  0  0  0
   -6.9282   -2.4000    0.0000 H   0  0  0  0  0  0  0  0  0  0  0  0
   -4.1568   -0.8000    0.0000 C   0  0  0  0  0  0  0  0  0  0  0  0
   -5.5426    0.0000    0.0000 H   0  0  0  0  0  0  0  0  0  0  0  0
   -2.7712    0.0000    0.0000 C   0  0  0  0  0  0  0  0  0  0  0  0
   -2.7712    1.6000    0.0000 H   0  0  0  0  0  0  0  0  0  0  0  0
    2.1229   -1.7813    0.0000 C   0  0  0  0  0  0  0  0  0  0  0  0
    1.0944   -3.0071    0.0000 H   0  0  0  0  0  0  0  0  0  0  0  0
    3.6986   -2.0591    0.0000 C   0  0  0  0  0  0  0  0  0  0  0  0
    4.2459   -3.5627    0.0000 H   0  0  0  0  0  0  0  0  0  0  0  0
  1  2  1  0  0  0  0
  2  3  1  0  0  0  0
  2  4  1  0  0  0  0
  1  5  1  0  0  0  0
  5  6  1  0  0  0  0
  5  7  2  0  0  0  0
  7  8  1  0  0  0  0
  7  9  1  0  0  0  0
  9 10  1  0  0  0  0
 10 11  1  0  0  0  0
 10 12  1  0  0  0  0
 10 13  1  0  0  0  0
 13 14  1  0  0  0  0
 14 15  1  0  0  0  0
 14 16  2  0  0  0  0
 16 17  1  0  0  0  0
 16 18  1  0  0  0  0
 18 19  1  0  0  0  0
 19 20  1  0  0  0  0
 19 21  1  0  0  0  0
 18 22  2  0  0  0  0
 22 23  1  0  0  0  0
 22 24  1  0  0  0  0
 24 13  2  0  0  0  0
 24 25  1  0  0  0  0
  9 26  2  0  0  0  0
 26 27  1  0  0  0  0
 26 28  1  0  0  0  0
 28  1  2  0  0  0  0
 28 29  1  0  0  0  0
M  END
> <ChemID>
100191

> <source_casrn>
101-77-9

> <CAS>
101-77-9

> <SMILES>
Nc1ccc(Cc2ccc(N)cc2)cc1

> <NAME>
DI-(P-AMINOPHENYL)METHANE

> <preferred_name>
4,4'-Methylenedianiline

> <iupac>
C13H14N2

> <MPID>
98122

> <dsstox_substance_id>
DTXSID6022422

> <Canonical_QSARr>
Nc1ccc(Cc2ccc(N)cc2)cc1

> <InChI_Code_QSARr>
InChI=1S/C13H14N2/c14-12-5-1-10(2-6-12)9-11-3-7-13(15)8-4-11/h1-8H,9,14-15H2

> <InChI Key_QSARr>
YBRVSVVVWCFQMG-UHFFFAOYSA-N

> <Salt_Solvent>
?

> <LogBCF>
1.18

$$$$
100192
  -INDIGO-08031719362D

 25 26  0  0  0  0  0  0  0  0999 V2000
   -0.0001    0.0000    0.0000 C   0  0  0  0  0  0  0  0  0  0  0  0
    0.8597    1.3494    0.0000 H   0  0  0  0  0  0  0  0  0  0  0  0
   -0.3462    1.5621    0.0000 H   0  0  0  0  0  0  0  0  0  0  0  0
   -1.5757   -0.2778    0.0000 C   0  0  0  0  0  0  0  0  0  0  0  0
   -2.1230   -1.7813    0.0000 C   0  0  0  0  0  0  0  0  0  0  0  0
   -1.0945   -3.0071    0.0000 H   0  0  0  0  0  0  0  0  0  0  0  0
   -3.6986   -2.0591    0.0000 C   0  0  0  0  0  0  0  0  0  0  0  0
   -4.2459   -3.5627    0.0000 H   0  0  0  0  0  0  0  0  0  0  0  0
   -4.7270   -0.8335    0.0000 C   0  0  0  0  0  0  0  0  0  0  0  0
   -6.3028   -1.1113    0.0000 H   0  0  0  0  0  0  0  0  0  0  0  0
   -4.1799    0.6700    0.0000 C   0  0  0  0  0  0  0  0  0  0  0  0
   -5.2083    1.8957    0.0000 H   0  0  0  0  0  0  0  0  0  0  0  0
   -2.6041    0.9479    0.0000 C   0  0  0  0  0  0  0  0  0  0  0  0
   -2.0570    2.4513    0.0000 H   0  0  0  0  0  0  0  0  0  0  0  0
    1.3857   -0.8000    0.0000 C   0  0  0  0  0  0  0  0  0  0  0  0
    1.3857   -2.4000    0.0000 C   0  0  0  0  0  0  0  0  0  0  0  0
   -0.0001   -3.2000    0.0000 H   0  0  0  0  0  0  0  0  0  0  0  0
    2.7713   -3.2000    0.0000 C   0  0  0  0  0  0  0  0  0  0  0  0
    2.7713   -4.8000    0.0000 H   0  0  0  0  0  0  0  0  0  0  0  0
    4.1569   -2.4000    0.0000 C   0  0  0  0  0  0  0  0  0  0  0  0
    5.5426   -3.2000    0.0000 H   0  0  0  0  0  0  0  0  0  0  0  0
    4.1569   -0.8000    0.0000 C   0  0  0  0  0  0  0  0  0  0  0  0
    5.5426    0.0000    0.0000 H   0  0  0  0  0  0  0  0  0  0  0  0
    2.7713    0.0000    0.0000 C   0  0  0  0  0  0  0  0  0  0  0  0
    2.7713    1.6000    0.0000 H   0  0  0  0  0  0  0  0  0  0  0  0
  1  2  1  0  0  0  0
  1  3  1  0  0  0  0
  1  4  1  0  0  0  0
  4  5  1  0  0  0  0
  5  6  1  0  0  0  0
  5  7  2  0  0  0  0
  7  8  1  0  0  0  0
  7  9  1  0  0  0  0
  9 10  1  0  0  0  0
  9 11  2  0  0  0  0
 11 12  1  0  0  0  0
 11 13  1  0  0  0  0
 13  4  2  0  0  0  0
 13 14  1  0  0  0  0
  1 15  1  0  0  0  0
 15 16  1  0  0  0  0
 16 17  1  0  0  0  0
 16 18  2  0  0  0  0
 18 19  1  0  0  0  0
 18 20  1  0  0  0  0
 20 21  1  0  0  0  0
 20 22  2  0  0  0  0
 22 23  1  0  0  0  0
 22 24  1  0  0  0  0
 24 15  2  0  0  0  0
 24 25  1  0  0  0  0
M  END
> <ChemID>
100192

> <source_casrn>
101-81-5

> <CAS>
101-81-5

> <SMILES>
C(c1ccccc1)c1ccccc1

> <NAME>
BENZENE, 1,1'-METHYLENEBIS-

> <preferred_name>
Diphenylmethane

> <iupac>
1,1'-methanediyldibenzene

> <MPID>
98123

> <dsstox_substance_id>
DTXSID1041891

> <Canonical_QSARr>
C(c1ccccc1)c1ccccc1

> <InChI_Code_QSARr>
InChI=1S/C13H12/c1-3-7-12(8-4-1)11-13-9-5-2-6-10-13/h1-10H,11H2

> <InChI Key_QSARr>
CZZYITDELCSZES-UHFFFAOYSA-N

> <Salt_Solvent>
?

> <LogBCF>
2.94

$$$$
100193
  -INDIGO-08031719362D

 23 24  0  0  0  0  0  0  0  0999 V2000
   -0.5473   -1.5035    0.0000 C   0  0  0  0  0  0  0  0  0  0  0  0
    0.4812   -2.7292    0.0000 H   0  0  0  0  0  0  0  0  0  0  0  0
   -2.1229   -1.7813    0.0000 C   0  0  0  0  0  0  0  0  0  0  0  0
   -2.6702   -3.2849    0.0000 H   0  0  0  0  0  0  0  0  0  0  0  0
   -3.1513   -0.5556    0.0000 C   0  0  0  0  0  0  0  0  0  0  0  0
   -4.7271   -0.8335    0.0000 H   0  0  0  0  0  0  0  0  0  0  0  0
   -2.6042    0.9479    0.0000 C   0  0  0  0  0  0  0  0  0  0  0  0
   -3.6326    2.1735    0.0000 H   0  0  0  0  0  0  0  0  0  0  0  0
   -1.0284    1.2257    0.0000 C   0  0  0  0  0  0  0  0  0  0  0  0
   -0.4813    2.7292    0.0000 H   0  0  0  0  0  0  0  0  0  0  0  0
    0.0000    0.0000    0.0000 C   0  0  0  0  0  0  0  0  0  0  0  0
    1.5756    0.2779    0.0000 O   0  0  0  0  0  0  0  0  0  0  0  0
    2.9614   -0.5221    0.0000 C   0  0  0  0  0  0  0  0  0  0  0  0
    2.9614   -2.1222    0.0000 C   0  0  0  0  0  0  0  0  0  0  0  0
    1.5756   -2.9222    0.0000 H   0  0  0  0  0  0  0  0  0  0  0  0
    4.3470   -2.9222    0.0000 C   0  0  0  0  0  0  0  0  0  0  0  0
    4.3470   -4.5222    0.0000 H   0  0  0  0  0  0  0  0  0  0  0  0
    5.7326   -2.1222    0.0000 C   0  0  0  0  0  0  0  0  0  0  0  0
    7.1183   -2.9222    0.0000 H   0  0  0  0  0  0  0  0  0  0  0  0
    5.7326   -0.5221    0.0000 C   0  0  0  0  0  0  0  0  0  0  0  0
    7.1183    0.2779    0.0000 H   0  0  0  0  0  0  0  0  0  0  0  0
    4.3470    0.2779    0.0000 C   0  0  0  0  0  0  0  0  0  0  0  0
    4.3470    1.8779    0.0000 H   0  0  0  0  0  0  0  0  0  0  0  0
  1  2  1  0  0  0  0
  1  3  1  0  0  0  0
  3  4  1  0  0  0  0
  3  5  2  0  0  0  0
  5  6  1  0  0  0  0
  5  7  1  0  0  0  0
  7  8  1  0  0  0  0
  7  9  2  0  0  0  0
  9 10  1  0  0  0  0
  9 11  1  0  0  0  0
 11  1  2  0  0  0  0
 11 12  1  0  0  0  0
 12 13  1  0  0  0  0
 13 14  1  0  0  0  0
 14 15  1  0  0  0  0
 14 16  2  0  0  0  0
 16 17  1  0  0  0  0
 16 18  1  0  0  0  0
 18 19  1  0  0  0  0
 18 20  2  0  0  0  0
 20 21  1  0  0  0  0
 20 22  1  0  0  0  0
 22 13  2  0  0  0  0
 22 23  1  0  0  0  0
M  END
> <ChemID>
100193

> <source_casrn>
101-84-8

> <CAS>
101-84-8

> <SMILES>
c1ccccc1Oc1ccccc1

> <NAME>
DIPHENYL ETHER

> <preferred_name>
Diphenyl oxide

> <iupac>
diphenyl ether

> <MPID>
98124

> <dsstox_substance_id>
DTXSID9021847

> <Canonical_QSARr>
c1ccccc1Oc1ccccc1

> <InChI_Code_QSARr>
InChI=1S/C12H10O/c1-3-7-11(8-4-1)13-12-9-5-2-6-10-12/h1-10H

> <InChI Key_QSARr>
USIUVYZYUHIAEV-UHFFFAOYSA-N

> <Salt_Solvent>
?

> <LogBCF>
2.5

$$$$
100195
  -INDIGO-08031719362D

 25 24  0  0  0  0  0  0  0  0999 V2000
    0.0001    0.0001    0.0000 N   0  0  0  0  0  0  0  0  0  0  0  0
    1.3857    0.8000    0.0000 C   0  0  0  0  0  0  0  0  0  0  0  0
    2.9720    0.5911    0.0000 H   0  0  0  0  0  0  0  0  0  0  0  0
    2.3597   -0.4694    0.0000 H   0  0  0  0  0  0  0  0  0  0  0  0
    1.3857    2.4000    0.0000 C   0  0  0  0  0  0  0  0  0  0  0  0
    0.0001    3.2001    0.0000 H   0  0  0  0  0  0  0  0  0  0  0  0
    2.7713    3.2001    0.0000 C   0  0  0  0  0  0  0  0  0  0  0  0
    2.7713    4.8000    0.0000 H   0  0  0  0  0  0  0  0  0  0  0  0
    4.1569    2.4000    0.0000 H   0  0  0  0  0  0  0  0  0  0  0  0
   -1.3857    0.8000    0.0000 C   0  0  0  0  0  0  0  0  0  0  0  0
   -1.9980    2.2782    0.0000 H   0  0  0  0  0  0  0  0  0  0  0  0
   -0.7734    2.2782    0.0000 H   0  0  0  0  0  0  0  0  0  0  0  0
   -2.7713    0.0001    0.0000 C   0  0  0  0  0  0  0  0  0  0  0  0
   -2.7713   -1.6000    0.0000 H   0  0  0  0  0  0  0  0  0  0  0  0
   -4.1569    0.8000    0.0000 C   0  0  0  0  0  0  0  0  0  0  0  0
   -5.5426    0.0001    0.0000 H   0  0  0  0  0  0  0  0  0  0  0  0
   -4.1569    2.4000    0.0000 H   0  0  0  0  0  0  0  0  0  0  0  0
    0.0001   -1.6000    0.0000 C   0  0  0  0  0  0  0  0  0  0  0  0
   -0.9740   -2.8693    0.0000 H   0  0  0  0  0  0  0  0  0  0  0  0
   -1.5863   -1.8089    0.0000 H   0  0  0  0  0  0  0  0  0  0  0  0
    1.3857   -2.4000    0.0000 C   0  0  0  0  0  0  0  0  0  0  0  0
    2.7713   -1.6000    0.0000 H   0  0  0  0  0  0  0  0  0  0  0  0
    1.3857   -4.0000    0.0000 C   0  0  0  0  0  0  0  0  0  0  0  0
    2.7713   -4.8000    0.0000 H   0  0  0  0  0  0  0  0  0  0  0  0
    0.0001   -4.8000    0.0000 H   0  0  0  0  0  0  0  0  0  0  0  0
  1  2  1  0  0  0  0
  2  3  1  0  0  0  0
  2  4  1  0  0  0  0
  2  5  1  0  0  0  0
  5  6  1  0  0  0  0
  5  7  2  0  0  0  0
  7  8  1  0  0  0  0
  7  9  1  0  0  0  0
  1 10  1  0  0  0  0
 10 11  1  0  0  0  0
 10 12  1  0  0  0  0
 10 13  1  0  0  0  0
 13 14  1  0  0  0  0
 13 15  2  0  0  0  0
 15 16  1  0  0  0  0
 15 17  1  0  0  0  0
  1 18  1  0  0  0  0
 18 19  1  0  0  0  0
 18 20  1  0  0  0  0
 18 21  1  0  0  0  0
 21 22  1  0  0  0  0
 21 23  2  0  0  0  0
 23 24  1  0  0  0  0
 23 25  1  0  0  0  0
M  END
> <ChemID>
100195

> <source_casrn>
102-70-5

> <CAS>
102-70-5

> <SMILES>
C=CCN(CC=C)CC=C

> <NAME>
TRIALLYLAMINE

> <preferred_name>
Triallylamine

> <iupac>
N,N-di(prop-2-en-1-yl)prop-2-en-1-amine

> <MPID>
98126

> <dsstox_substance_id>
DTXSID5026174

> <Canonical_QSARr>
C=CCN(CC=C)CC=C

> <InChI_Code_QSARr>
InChI=1S/C9H15N/c1-4-7-10(8-5-2)9-6-3/h4-6H,1-3,7-9H2

> <InChI Key_QSARr>
VPYJNCGUESNPMV-UHFFFAOYSA-N

> <Salt_Solvent>
?

> <LogBCF>
0.55

$$$$
100196
  -INDIGO-08031719362D

 25 24  0  0  0  0  0  0  0  0999 V2000
    1.6000    2.7713    0.0000 O   0  0  0  0  0  0  0  0  0  0  0  0
    2.4000    4.1569    0.0000 H   0  0  0  0  0  0  0  0  0  0  0  0
    2.4000    1.3857    0.0000 C   0  0  0  0  0  0  0  0  0  0  0  0
    3.8782    0.7733    0.0000 H   0  0  0  0  0  0  0  0  0  0  0  0
    3.8782    1.9980    0.0000 H   0  0  0  0  0  0  0  0  0  0  0  0
    1.6000    0.0000    0.0000 C   0  0  0  0  0  0  0  0  0  0  0  0
    2.8694   -0.9740    0.0000 H   0  0  0  0  0  0  0  0  0  0  0  0
    1.8089   -1.5863    0.0000 H   0  0  0  0  0  0  0  0  0  0  0  0
    0.0000    0.0000    0.0000 N   0  0  0  0  0  0  0  0  0  0  0  0
   -0.8000    1.3857    0.0000 C   0  0  0  0  0  0  0  0  0  0  0  0
   -0.5911    2.9719    0.0000 H   0  0  0  0  0  0  0  0  0  0  0  0
    0.4694    2.3597    0.0000 H   0  0  0  0  0  0  0  0  0  0  0  0
   -2.4000    1.3857    0.0000 C   0  0  0  0  0  0  0  0  0  0  0  0
   -2.6088    2.9719    0.0000 H   0  0  0  0  0  0  0  0  0  0  0  0
   -3.6694    2.3597    0.0000 H   0  0  0  0  0  0  0  0  0  0  0  0
   -3.2000    0.0000    0.0000 O   0  0  0  0  0  0  0  0  0  0  0  0
   -4.8000    0.0000    0.0000 H   0  0  0  0  0  0  0  0  0  0  0  0
   -0.8000   -1.3856    0.0000 C   0  0  0  0  0  0  0  0  0  0  0  0
   -2.2782   -1.9979    0.0000 H   0  0  0  0  0  0  0  0  0  0  0  0
   -2.2782   -0.7734    0.0000 H   0  0  0  0  0  0  0  0  0  0  0  0
    0.0000   -2.7712    0.0000 C   0  0  0  0  0  0  0  0  0  0  0  0
   -1.2694   -3.7453    0.0000 H   0  0  0  0  0  0  0  0  0  0  0  0
   -0.2088   -4.3576    0.0000 H   0  0  0  0  0  0  0  0  0  0  0  0
    1.6000   -2.7712    0.0000 O   0  0  0  0  0  0  0  0  0  0  0  0
    2.4000   -4.1569    0.0000 H   0  0  0  0  0  0  0  0  0  0  0  0
  1  2  1  0  0  0  0
  1  3  1  0  0  0  0
  3  4  1  0  0  0  0
  3  5  1  0  0  0  0
  3  6  1  0  0  0  0
  6  7  1  0  0  0  0
  6  8  1  0  0  0  0
  6  9  1  0  0  0  0
  9 10  1  0  0  0  0
 10 11  1  0  0  0  0
 10 12  1  0  0  0  0
 10 13  1  0  0  0  0
 13 14  1  0  0  0  0
 13 15  1  0  0  0  0
 13 16  1  0  0  0  0
 16 17  1  0  0  0  0
  9 18  1  0  0  0  0
 18 19  1  0  0  0  0
 18 20  1  0  0  0  0
 18 21  1  0  0  0  0
 21 22  1  0  0  0  0
 21 23  1  0  0  0  0
 21 24  1  0  0  0  0
 24 25  1  0  0  0  0
M  END
> <ChemID>
100196

> <source_casrn>
102-71-6

> <CAS>
102-71-6

> <SMILES>
OCCN(CCO)CCO

> <NAME>
TRIETHANOLAMINE

> <preferred_name>
Triethanolamine

> <iupac>
2,2',2''-nitrilotriethanol

> <MPID>
98127

> <dsstox_substance_id>
DTXSID9021392

> <Canonical_QSARr>
OCCN(CCO)CCO

> <InChI_Code_QSARr>
InChI=1S/C6H15NO3/c8-4-1-7(2-5-9)3-6-10/h8-10H,1-6H2

> <InChI Key_QSARr>
GSEJCLTVZPLZKY-UHFFFAOYSA-N

> <Salt_Solvent>
?

> <LogBCF>
0.59

$$$$
100197
  -INDIGO-08031719362D

 40 39  0  0  0  0  0  0  0  0999 V2000
   -0.0001    0.0000    0.0000 N   0  0  0  0  0  0  0  0  0  0  0  0
    0.8000    1.3856    0.0000 C   0  0  0  0  0  0  0  0  0  0  0  0
    0.5912    2.9719    0.0000 H   0  0  0  0  0  0  0  0  0  0  0  0
   -0.4693    2.3597    0.0000 H   0  0  0  0  0  0  0  0  0  0  0  0
    2.3757    1.6635    0.0000 C   0  0  0  0  0  0  0  0  0  0  0  0
    2.8568    0.1376    0.0000 H   0  0  0  0  0  0  0  0  0  0  0  0
    3.7948    0.9248    0.0000 H   0  0  0  0  0  0  0  0  0  0  0  0
    2.9230    3.1670    0.0000 C   0  0  0  0  0  0  0  0  0  0  0  0
    2.4418    4.6929    0.0000 H   0  0  0  0  0  0  0  0  0  0  0  0
    1.5037    3.9057    0.0000 H   0  0  0  0  0  0  0  0  0  0  0  0
    4.4986    3.4449    0.0000 C   0  0  0  0  0  0  0  0  0  0  0  0
    6.0743    3.7226    0.0000 H   0  0  0  0  0  0  0  0  0  0  0  0
    5.0458    4.9483    0.0000 H   0  0  0  0  0  0  0  0  0  0  0  0
    5.5270    2.2192    0.0000 H   0  0  0  0  0  0  0  0  0  0  0  0
    0.8000   -1.3856    0.0000 C   0  0  0  0  0  0  0  0  0  0  0  0
    2.2782   -1.9980    0.0000 H   0  0  0  0  0  0  0  0  0  0  0  0
    2.2782   -0.7734    0.0000 H   0  0  0  0  0  0  0  0  0  0  0  0
    0.2527   -2.8892    0.0000 C   0  0  0  0  0  0  0  0  0  0  0  0
   -1.3093   -2.5428    0.0000 H   0  0  0  0  0  0  0  0  0  0  0  0
   -1.0966   -3.7488    0.0000 H   0  0  0  0  0  0  0  0  0  0  0  0
    1.2812   -4.1147    0.0000 C   0  0  0  0  0  0  0  0  0  0  0  0
    2.8434   -4.4612    0.0000 H   0  0  0  0  0  0  0  0  0  0  0  0
    2.6307   -3.2552    0.0000 H   0  0  0  0  0  0  0  0  0  0  0  0
    0.7339   -5.6184    0.0000 C   0  0  0  0  0  0  0  0  0  0  0  0
    0.1869   -7.1218    0.0000 H   0  0  0  0  0  0  0  0  0  0  0  0
    1.7624   -6.8439    0.0000 H   0  0  0  0  0  0  0  0  0  0  0  0
   -0.8416   -5.8961    0.0000 H   0  0  0  0  0  0  0  0  0  0  0  0
   -1.6000    0.0000    0.0000 C   0  0  0  0  0  0  0  0  0  0  0  0
   -2.8693   -0.9739    0.0000 H   0  0  0  0  0  0  0  0  0  0  0  0
   -1.8088   -1.5863    0.0000 H   0  0  0  0  0  0  0  0  0  0  0  0
   -2.6285    1.2257    0.0000 C   0  0  0  0  0  0  0  0  0  0  0  0
   -1.5475    2.4054    0.0000 H   0  0  0  0  0  0  0  0  0  0  0  0
   -2.6983    2.8242    0.0000 H   0  0  0  0  0  0  0  0  0  0  0  0
   -4.2041    0.9478    0.0000 C   0  0  0  0  0  0  0  0  0  0  0  0
   -5.2850   -0.2319    0.0000 H   0  0  0  0  0  0  0  0  0  0  0  0
   -4.1343   -0.6507    0.0000 H   0  0  0  0  0  0  0  0  0  0  0  0
   -5.2326    2.1735    0.0000 C   0  0  0  0  0  0  0  0  0  0  0  0
   -6.2610    3.3992    0.0000 H   0  0  0  0  0  0  0  0  0  0  0  0
   -6.8083    1.8957    0.0000 H   0  0  0  0  0  0  0  0  0  0  0  0
   -4.6853    3.6769    0.0000 H   0  0  0  0  0  0  0  0  0  0  0  0
  1  2  1  0  0  0  0
  2  3  1  0  0  0  0
  2  4  1  0  0  0  0
  2  5  1  0  0  0  0
  5  6  1  0  0  0  0
  5  7  1  0  0  0  0
  5  8  1  0  0  0  0
  8  9  1  0  0  0  0
  8 10  1  0  0  0  0
  8 11  1  0  0  0  0
 11 12  1  0  0  0  0
 11 13  1  0  0  0  0
 11 14  1  0  0  0  0
  1 15  1  0  0  0  0
 15 16  1  0  0  0  0
 15 17  1  0  0  0  0
 15 18  1  0  0  0  0
 18 19  1  0  0  0  0
 18 20  1  0  0  0  0
 18 21  1  0  0  0  0
 21 22  1  0  0  0  0
 21 23  1  0  0  0  0
 21 24  1  0  0  0  0
 24 25  1  0  0  0  0
 24 26  1  0  0  0  0
 24 27  1  0  0  0  0
  1 28  1  0  0  0  0
 28 29  1  0  0  0  0
 28 30  1  0  0  0  0
 28 31  1  0  0  0  0
 31 32  1  0  0  0  0
 31 33  1  0  0  0  0
 31 34  1  0  0  0  0
 34 35  1  0  0  0  0
 34 36  1  0  0  0  0
 34 37  1  0  0  0  0
 37 38  1  0  0  0  0
 37 39  1  0  0  0  0
 37 40  1  0  0  0  0
M  END
> <ChemID>
100197

> <source_casrn>
102-82-9

> <CAS>
102-82-9

> <SMILES>
N(CCCC)(CCCC)CCCC

> <NAME>
TRI N-BUTYLAMINE

> <preferred_name>
Tributylamine

> <iupac>
N,N-dibutylbutan-1-amine

> <MPID>
98128

> <dsstox_substance_id>
DTXSID4026183

> <Canonical_QSARr>
CCCCN(CCCC)CCCC

> <InChI_Code_QSARr>
InChI=1S/C12H27N/c1-4-7-10-13(11-8-5-2)12-9-6-3/h4-12H2,1-3H3

> <InChI Key_QSARr>
IMFACGCPASFAPR-UHFFFAOYSA-N

> <Salt_Solvent>
?

> <LogBCF>
1.4

$$$$
100199
  -INDIGO-08031719362D

 29 30  0  0  0  0  0  0  0  0999 V2000
    2.7712   -0.0000    0.0000 O   0  0  0  0  0  0  0  0  0  0  0  0
    4.1569    0.8000    0.0000 C   0  0  0  0  0  0  0  0  0  0  0  0
    3.5446    2.2782    0.0000 H   0  0  0  0  0  0  0  0  0  0  0  0
    4.7692    2.2782    0.0000 H   0  0  0  0  0  0  0  0  0  0  0  0
    5.5427   -0.0000    0.0000 C   0  0  0  0  0  0  0  0  0  0  0  0
    5.5427   -1.6000    0.0000 C   0  0  0  0  0  0  0  0  0  0  0  0
    4.1569   -2.4000    0.0000 H   0  0  0  0  0  0  0  0  0  0  0  0
    6.9282   -2.4000    0.0000 C   0  0  0  0  0  0  0  0  0  0  0  0
    6.9282   -4.0000    0.0000 H   0  0  0  0  0  0  0  0  0  0  0  0
    8.3140   -1.6000    0.0000 C   0  0  0  0  0  0  0  0  0  0  0  0
    9.6995   -2.4000    0.0000 H   0  0  0  0  0  0  0  0  0  0  0  0
    8.3140   -0.0000    0.0000 C   0  0  0  0  0  0  0  0  0  0  0  0
    9.6995    0.8000    0.0000 H   0  0  0  0  0  0  0  0  0  0  0  0
    6.9282    0.8000    0.0000 C   0  0  0  0  0  0  0  0  0  0  0  0
    6.9282    2.4000    0.0000 H   0  0  0  0  0  0  0  0  0  0  0  0
    1.3856    0.8000    0.0000 C   0  0  0  0  0  0  0  0  0  0  0  0
    0.7733    2.2782    0.0000 H   0  0  0  0  0  0  0  0  0  0  0  0
    1.9980    2.2782    0.0000 H   0  0  0  0  0  0  0  0  0  0  0  0
   -0.0001   -0.0000    0.0000 C   0  0  0  0  0  0  0  0  0  0  0  0
   -1.3856    0.8000    0.0000 C   0  0  0  0  0  0  0  0  0  0  0  0
   -1.3856    2.4000    0.0000 H   0  0  0  0  0  0  0  0  0  0  0  0
   -2.7714   -0.0000    0.0000 C   0  0  0  0  0  0  0  0  0  0  0  0
   -4.1569    0.8000    0.0000 H   0  0  0  0  0  0  0  0  0  0  0  0
   -2.7712   -1.6000    0.0000 C   0  0  0  0  0  0  0  0  0  0  0  0
   -4.1569   -2.4000    0.0000 H   0  0  0  0  0  0  0  0  0  0  0  0
   -1.3856   -2.4000    0.0000 C   0  0  0  0  0  0  0  0  0  0  0  0
   -1.3856   -4.0000    0.0000 H   0  0  0  0  0  0  0  0  0  0  0  0
   -0.0001   -1.6000    0.0000 C   0  0  0  0  0  0  0  0  0  0  0  0
    1.3856   -2.4000    0.0000 H   0  0  0  0  0  0  0  0  0  0  0  0
  1  2  1  0  0  0  0
  2  3  1  0  0  0  0
  2  4  1  0  0  0  0
  2  5  1  0  0  0  0
  5  6  1  0  0  0  0
  6  7  1  0  0  0  0
  6  8  2  0  0  0  0
  8  9  1  0  0  0  0
  8 10  1  0  0  0  0
 10 11  1  0  0  0  0
 10 12  2  0  0  0  0
 12 13  1  0  0  0  0
 12 14  1  0  0  0  0
 14  5  2  0  0  0  0
 14 15  1  0  0  0  0
  1 16  1  0  0  0  0
 16 17  1  0  0  0  0
 16 18  1  0  0  0  0
 16 19  1  0  0  0  0
 19 20  1  0  0  0  0
 20 21  1  0  0  0  0
 20 22  2  0  0  0  0
 22 23  1  0  0  0  0
 22 24  1  0  0  0  0
 24 25  1  0  0  0  0
 24 26  2  0  0  0  0
 26 27  1  0  0  0  0
 26 28  1  0  0  0  0
 28 19  2  0  0  0  0
 28 29  1  0  0  0  0
M  END
> <ChemID>
100199

> <source_casrn>
103-50-4

> <CAS>
103-50-4

> <SMILES>
C(OCc1ccccc1)c1ccccc1

> <NAME>
DIBENZYL ETHER

> <preferred_name>
Dibenzyl ether

> <iupac>
C14H14O

> <MPID>
98130

> <dsstox_substance_id>
DTXSID5025819

> <Canonical_QSARr>
C(OCc1ccccc1)c1ccccc1

> <InChI_Code_QSARr>
InChI=1S/C14H14O/c1-3-7-13(8-4-1)11-15-12-14-9-5-2-6-10-14/h1-10H,11-12H2

> <InChI Key_QSARr>
MHDVGSVTJDSBDK-UHFFFAOYSA-N

> <Salt_Solvent>
?

> <LogBCF>
2.43

$$$$
100200
  -INDIGO-08031719362D

 20 20  0  0  0  0  0  0  0  0999 V2000
   -0.8000    1.3856    0.0000 N   0  0  0  0  0  0  0  0  0  0  0  0
   -0.0001    2.7713    0.0000 H   0  0  0  0  0  0  0  0  0  0  0  0
   -2.4000    1.3856    0.0000 C   0  0  0  0  0  0  0  0  0  0  0  0
   -3.2000    2.7713    0.0000 C   0  0  0  0  0  0  0  0  0  0  0  0
   -2.4000    4.1569    0.0000 H   0  0  0  0  0  0  0  0  0  0  0  0
   -4.8001    2.7713    0.0000 C   0  0  0  0  0  0  0  0  0  0  0  0
   -5.6000    4.1569    0.0000 H   0  0  0  0  0  0  0  0  0  0  0  0
   -5.6000    1.3856    0.0000 C   0  0  0  0  0  0  0  0  0  0  0  0
   -7.2000    1.3856    0.0000 H   0  0  0  0  0  0  0  0  0  0  0  0
   -4.8001   -0.0000    0.0000 C   0  0  0  0  0  0  0  0  0  0  0  0
   -5.6000   -1.3856    0.0000 H   0  0  0  0  0  0  0  0  0  0  0  0
   -3.2000   -0.0000    0.0000 C   0  0  0  0  0  0  0  0  0  0  0  0
   -2.4000   -1.3856    0.0000 H   0  0  0  0  0  0  0  0  0  0  0  0
   -0.0001   -0.0000    0.0000 C   0  0  0  0  0  0  0  0  0  0  0  0
   -0.2089   -1.5863    0.0000 H   0  0  0  0  0  0  0  0  0  0  0  0
   -1.2693   -0.9740    0.0000 H   0  0  0  0  0  0  0  0  0  0  0  0
    1.6000   -0.0000    0.0000 C   0  0  0  0  0  0  0  0  0  0  0  0
    3.2000   -0.0000    0.0000 H   0  0  0  0  0  0  0  0  0  0  0  0
    2.4000   -1.3856    0.0000 H   0  0  0  0  0  0  0  0  0  0  0  0
    2.4000    1.3856    0.0000 H   0  0  0  0  0  0  0  0  0  0  0  0
  1  2  1  0  0  0  0
  1  3  1  0  0  0  0
  3  4  1  0  0  0  0
  4  5  1  0  0  0  0
  4  6  2  0  0  0  0
  6  7  1  0  0  0  0
  6  8  1  0  0  0  0
  8  9  1  0  0  0  0
  8 10  2  0  0  0  0
 10 11  1  0  0  0  0
 10 12  1  0  0  0  0
 12  3  2  0  0  0  0
 12 13  1  0  0  0  0
  1 14  1  0  0  0  0
 14 15  1  0  0  0  0
 14 16  1  0  0  0  0
 14 17  1  0  0  0  0
 17 18  1  0  0  0  0
 17 19  1  0  0  0  0
 17 20  1  0  0  0  0
M  END
> <ChemID>
100200

> <source_casrn>
103-69-5

> <CAS>
103-69-5

> <SMILES>
CCNc1ccccc1

> <NAME>
N-ETHYLANILINE

> <preferred_name>
N-Ethylaniline

> <iupac>
N-ethylaniline

> <MPID>
98131

> <dsstox_substance_id>
DTXSID1025271

> <Canonical_QSARr>
CCNc1ccccc1

> <InChI_Code_QSARr>
InChI=1S/C8H11N/c1-2-9-8-6-4-3-5-7-8/h3-7,9H,2H2,1H3

> <InChI Key_QSARr>
OJGMBLNIHDZDGS-UHFFFAOYSA-N

> <Salt_Solvent>
?

> <LogBCF>
1.11

$$$$
100201
  -INDIGO-08031719362D

 23 23  0  0  0  0  0  0  0  0999 V2000
    1.3857   -2.4000    0.0000 C   0  0  0  0  0  0  0  0  0  0  0  0
    2.7713   -3.2000    0.0000 H   0  0  0  0  0  0  0  0  0  0  0  0
    1.3857   -4.0000    0.0000 H   0  0  0  0  0  0  0  0  0  0  0  0
    2.7713   -1.6000    0.0000 H   0  0  0  0  0  0  0  0  0  0  0  0
    1.3857   -0.8000    0.0000 N   0  0  0  0  0  0  0  0  0  0  0  0
    2.7713   -0.0000    0.0000 C   0  0  0  0  0  0  0  0  0  0  0  0
    4.1569    0.8000    0.0000 H   0  0  0  0  0  0  0  0  0  0  0  0
    4.1569   -0.8000    0.0000 H   0  0  0  0  0  0  0  0  0  0  0  0
    2.7713    1.6000    0.0000 H   0  0  0  0  0  0  0  0  0  0  0  0
    0.0001   -0.0000    0.0000 C   0  0  0  0  0  0  0  0  0  0  0  0
   -0.6122    1.4782    0.0000 H   0  0  0  0  0  0  0  0  0  0  0  0
    0.6124    1.4782    0.0000 H   0  0  0  0  0  0  0  0  0  0  0  0
   -1.3857   -0.8000    0.0000 C   0  0  0  0  0  0  0  0  0  0  0  0
   -2.7713   -0.0000    0.0000 C   0  0  0  0  0  0  0  0  0  0  0  0
   -2.7713    1.6000    0.0000 H   0  0  0  0  0  0  0  0  0  0  0  0
   -4.1569   -0.8000    0.0000 C   0  0  0  0  0  0  0  0  0  0  0  0
   -5.5426   -0.0000    0.0000 H   0  0  0  0  0  0  0  0  0  0  0  0
   -4.1569   -2.4000    0.0000 C   0  0  0  0  0  0  0  0  0  0  0  0
   -5.5426   -3.2000    0.0000 H   0  0  0  0  0  0  0  0  0  0  0  0
   -2.7713   -3.2000    0.0000 C   0  0  0  0  0  0  0  0  0  0  0  0
   -2.7713   -4.8000    0.0000 H   0  0  0  0  0  0  0  0  0  0  0  0
   -1.3857   -2.4000    0.0000 C   0  0  0  0  0  0  0  0  0  0  0  0
    0.0001   -3.2000    0.0000 H   0  0  0  0  0  0  0  0  0  0  0  0
  1  2  1  0  0  0  0
  1  3  1  0  0  0  0
  1  4  1  0  0  0  0
  1  5  1  0  0  0  0
  5  6  1  0  0  0  0
  6  7  1  0  0  0  0
  6  8  1  0  0  0  0
  6  9  1  0  0  0  0
  5 10  1  0  0  0  0
 10 11  1  0  0  0  0
 10 12  1  0  0  0  0
 10 13  1  0  0  0  0
 13 14  1  0  0  0  0
 14 15  1  0  0  0  0
 14 16  2  0  0  0  0
 16 17  1  0  0  0  0
 16 18  1  0  0  0  0
 18 19  1  0  0  0  0
 18 20  2  0  0  0  0
 20 21  1  0  0  0  0
 20 22  1  0  0  0  0
 22 13  2  0  0  0  0
 22 23  1  0  0  0  0
M  END
> <ChemID>
100201

> <source_casrn>
103-83-3

> <CAS>
103-83-3

> <SMILES>
CN(C)Cc1ccccc1

> <NAME>
N,N-DIMETHYLBENZYLAMINE

> <preferred_name>
N,N-Dimethylbenzylamine

> <iupac>
N,N-dimethyl-1-phenylmethanamine

> <MPID>
98132

> <dsstox_substance_id>
DTXSID8021854

> <Canonical_QSARr>
CN(C)Cc1ccccc1

> <InChI_Code_QSARr>
InChI=1S/C9H13N/c1-10(2)8-9-6-4-3-5-7-9/h3-7H,8H2,1-2H3

> <InChI Key_QSARr>
XXBDWLFCJWSEKW-UHFFFAOYSA-N

> <Salt_Solvent>
?

> <LogBCF>
1.15

$$$$
100203
  -INDIGO-08031719362D

 14 14  0  0  0  0  0  0  0  0999 V2000
   -4.8000   -0.0000    0.0000 Cl  0  0  0  0  0  0  0  0  0  0  0  0
   -3.2000   -0.0000    0.0000 C   0  0  0  0  0  0  0  0  0  0  0  0
   -2.4000    1.3856    0.0000 C   0  0  0  0  0  0  0  0  0  0  0  0
   -3.2000    2.7713    0.0000 H   0  0  0  0  0  0  0  0  0  0  0  0
   -0.8000    1.3856    0.0000 C   0  0  0  0  0  0  0  0  0  0  0  0
    0.0000    2.7713    0.0000 H   0  0  0  0  0  0  0  0  0  0  0  0
    0.0000   -0.0000    0.0000 C   0  0  0  0  0  0  0  0  0  0  0  0
    1.6000   -0.0000    0.0000 C   0  0  0  0  0  0  0  0  0  0  0  0
    2.4000    1.3856    0.0000 H   0  0  0  0  0  0  0  0  0  0  0  0
    2.4000   -1.3856    0.0000 O   0  0  0  0  0  0  0  0  0  0  0  0
   -0.8000   -1.3856    0.0000 C   0  0  0  0  0  0  0  0  0  0  0  0
    0.0000   -2.7713    0.0000 H   0  0  0  0  0  0  0  0  0  0  0  0
   -2.4000   -1.3856    0.0000 C   0  0  0  0  0  0  0  0  0  0  0  0
   -3.2000   -2.7713    0.0000 H   0  0  0  0  0  0  0  0  0  0  0  0
  1  2  1  0  0  0  0
  2  3  1  0  0  0  0
  3  4  1  0  0  0  0
  3  5  2  0  0  0  0
  5  6  1  0  0  0  0
  5  7  1  0  0  0  0
  7  8  1  0  0  0  0
  8  9  1  0  0  0  0
  8 10  2  0  0  0  0
  7 11  2  0  0  0  0
 11 12  1  0  0  0  0
 11 13  1  0  0  0  0
 13  2  2  0  0  0  0
 13 14  1  0  0  0  0
M  END
> <ChemID>
100203

> <source_casrn>
104-88-1

> <CAS>
104-88-1

> <SMILES>
O=Cc1ccc(Cl)cc1

> <NAME>
4-CHLOROBENZALDEHYDE

> <preferred_name>
4-Chlorobenzaldehyde

> <iupac>
4-chlorobenzaldehyde

> <MPID>
98134

> <dsstox_substance_id>
DTXSID2021860

> <Canonical_QSARr>
O=Cc1ccc(Cl)cc1

> <InChI_Code_QSARr>
InChI=1S/C7H5ClO/c8-7-3-1-6(5-9)2-4-7/h1-5H

> <InChI Key_QSARr>
AVPYQKSLYISFPO-UHFFFAOYSA-N

> <Salt_Solvent>
?

> <LogBCF>
0.32

$$$$
100204
  -INDIGO-08031719362D

 24 24  0  0  0  0  0  0  0  0999 V2000
    0.0001    0.0000    0.0000 C   0  0  0  0  0  0  0  0  0  0  0  0
   -0.7999    1.3856    0.0000 C   0  0  0  0  0  0  0  0  0  0  0  0
    0.0001    2.7713    0.0000 H   0  0  0  0  0  0  0  0  0  0  0  0
   -2.4001    1.3856    0.0000 C   0  0  0  0  0  0  0  0  0  0  0  0
   -3.2001    2.7713    0.0000 H   0  0  0  0  0  0  0  0  0  0  0  0
   -3.2001    0.0000    0.0000 C   0  0  0  0  0  0  0  0  0  0  0  0
   -4.8000   -0.0000    0.0000 C   0  0  0  0  0  0  0  0  0  0  0  0
   -5.0089   -1.5863    0.0000 H   0  0  0  0  0  0  0  0  0  0  0  0
   -6.0693   -0.9740    0.0000 H   0  0  0  0  0  0  0  0  0  0  0  0
   -5.6000    1.3856    0.0000 C   0  0  0  0  0  0  0  0  0  0  0  0
   -7.2000    1.3856    0.0000 H   0  0  0  0  0  0  0  0  0  0  0  0
   -6.4000    2.7713    0.0000 H   0  0  0  0  0  0  0  0  0  0  0  0
   -6.4000   -0.0000    0.0000 H   0  0  0  0  0  0  0  0  0  0  0  0
   -2.4001   -1.3856    0.0000 C   0  0  0  0  0  0  0  0  0  0  0  0
   -3.2001   -2.7713    0.0000 H   0  0  0  0  0  0  0  0  0  0  0  0
   -0.7999   -1.3856    0.0000 C   0  0  0  0  0  0  0  0  0  0  0  0
    0.0001   -2.7713    0.0000 H   0  0  0  0  0  0  0  0  0  0  0  0
    1.6000   -0.0000    0.0000 C   0  0  0  0  0  0  0  0  0  0  0  0
    1.8089    1.5863    0.0000 H   0  0  0  0  0  0  0  0  0  0  0  0
    2.8693    0.9740    0.0000 H   0  0  0  0  0  0  0  0  0  0  0  0
    2.4000   -1.3856    0.0000 C   0  0  0  0  0  0  0  0  0  0  0  0
    4.0000   -1.3856    0.0000 H   0  0  0  0  0  0  0  0  0  0  0  0
    3.2000   -2.7713    0.0000 H   0  0  0  0  0  0  0  0  0  0  0  0
    3.2000   -0.0000    0.0000 H   0  0  0  0  0  0  0  0  0  0  0  0
  1  2  1  0  0  0  0
  2  3  1  0  0  0  0
  2  4  2  0  0  0  0
  4  5  1  0  0  0  0
  4  6  1  0  0  0  0
  6  7  1  0  0  0  0
  7  8  1  0  0  0  0
  7  9  1  0  0  0  0
  7 10  1  0  0  0  0
 10 11  1  0  0  0  0
 10 12  1  0  0  0  0
 10 13  1  0  0  0  0
  6 14  2  0  0  0  0
 14 15  1  0  0  0  0
 14 16  1  0  0  0  0
 16  1  2  0  0  0  0
 16 17  1  0  0  0  0
  1 18  1  0  0  0  0
 18 19  1  0  0  0  0
 18 20  1  0  0  0  0
 18 21  1  0  0  0  0
 21 22  1  0  0  0  0
 21 23  1  0  0  0  0
 21 24  1  0  0  0  0
M  END
> <ChemID>
100204

> <source_casrn>
105-05-5

> <CAS>
105-05-5

> <SMILES>
CCc1ccc(CC)cc1

> <NAME>
P-DIETHYLBENZENE

> <preferred_name>
1,4-Diethylbenzene

> <iupac>
1,4-diethylbenzene

> <MPID>
98135

> <dsstox_substance_id>
DTXSID4026711

> <Canonical_QSARr>
CCc1ccc(CC)cc1

> <InChI_Code_QSARr>
InChI=1S/C10H14/c1-3-9-5-7-10(4-2)8-6-9/h5-8H,3-4H2,1-2H3

> <InChI Key_QSARr>
DSNHSQKRULAAEI-UHFFFAOYSA-N

> <Salt_Solvent>
?

> <LogBCF>
2.68

$$$$
100205
  -INDIGO-08031719362D

 20 20  0  0  0  0  0  0  0  0999 V2000
    0.0001    0.0000    0.0000 C   0  0  0  0  0  0  0  0  0  0  0  0
   -0.7999    1.3856    0.0000 C   0  0  0  0  0  0  0  0  0  0  0  0
    0.0001    2.7713    0.0000 H   0  0  0  0  0  0  0  0  0  0  0  0
   -2.4001    1.3856    0.0000 C   0  0  0  0  0  0  0  0  0  0  0  0
   -3.2001    2.7713    0.0000 H   0  0  0  0  0  0  0  0  0  0  0  0
   -3.2001    0.0000    0.0000 C   0  0  0  0  0  0  0  0  0  0  0  0
   -4.8000   -0.0000    0.0000 C   0  0  0  0  0  0  0  0  0  0  0  0
   -5.6000   -1.3856    0.0000 H   0  0  0  0  0  0  0  0  0  0  0  0
   -5.6000    1.3856    0.0000 C   0  0  0  0  0  0  0  0  0  0  0  0
   -7.2000    1.3856    0.0000 H   0  0  0  0  0  0  0  0  0  0  0  0
   -4.8000    2.7713    0.0000 H   0  0  0  0  0  0  0  0  0  0  0  0
   -2.4001   -1.3856    0.0000 C   0  0  0  0  0  0  0  0  0  0  0  0
   -3.2001   -2.7713    0.0000 H   0  0  0  0  0  0  0  0  0  0  0  0
   -0.7999   -1.3856    0.0000 C   0  0  0  0  0  0  0  0  0  0  0  0
    0.0001   -2.7713    0.0000 H   0  0  0  0  0  0  0  0  0  0  0  0
    1.6000   -0.0000    0.0000 C   0  0  0  0  0  0  0  0  0  0  0  0
    2.4000    1.3856    0.0000 H   0  0  0  0  0  0  0  0  0  0  0  0
    2.4000   -1.3856    0.0000 C   0  0  0  0  0  0  0  0  0  0  0  0
    4.0000   -1.3856    0.0000 H   0  0  0  0  0  0  0  0  0  0  0  0
    1.6000   -2.7713    0.0000 H   0  0  0  0  0  0  0  0  0  0  0  0
  1  2  1  0  0  0  0
  2  3  1  0  0  0  0
  2  4  2  0  0  0  0
  4  5  1  0  0  0  0
  4  6  1  0  0  0  0
  6  7  1  0  0  0  0
  7  8  1  0  0  0  0
  7  9  2  0  0  0  0
  9 10  1  0  0  0  0
  9 11  1  0  0  0  0
  6 12  2  0  0  0  0
 12 13  1  0  0  0  0
 12 14  1  0  0  0  0
 14  1  2  0  0  0  0
 14 15  1  0  0  0  0
  1 16  1  0  0  0  0
 16 17  1  0  0  0  0
 16 18  2  0  0  0  0
 18 19  1  0  0  0  0
 18 20  1  0  0  0  0
M  END
> <ChemID>
100205

> <source_casrn>
105-06-6

> <CAS>
105-06-6

> <SMILES>
C=Cc1ccc(cc1)C=C

> <NAME>
Benzene, 1,4-diethenyl-

> <preferred_name>
1,4-Divinylbenzene

> <iupac>
1,4-diethenylbenzene

> <MPID>
98136

> <dsstox_substance_id>
DTXSID2033863

> <Canonical_QSARr>
C=Cc1ccc(cc1)C=C

> <InChI_Code_QSARr>
InChI=1S/C10H10/c1-3-9-5-7-10(4-2)8-6-9/h3-8H,1-2H2

> <InChI Key_QSARr>
WEERVPDNCOGWJF-UHFFFAOYSA-N

> <Salt_Solvent>
?

> <LogBCF>
2.48

$$$$
100207
  -INDIGO-08031719362D

 13 13  0  0  0  0  0  0  0  0999 V2000
   -0.0000   -0.0000    0.0000 C   0  0  0  0  0  0  0  0  0  0  0  0
    0.8000    1.3856    0.0000 O   0  0  0  0  0  0  0  0  0  0  0  0
    2.4000    1.3856    0.0000 H   0  0  0  0  0  0  0  0  0  0  0  0
    0.8000   -1.3857    0.0000 C   0  0  0  0  0  0  0  0  0  0  0  0
    2.4000   -1.3857    0.0000 H   0  0  0  0  0  0  0  0  0  0  0  0
   -0.0000   -2.7713    0.0000 C   0  0  0  0  0  0  0  0  0  0  0  0
    0.8000   -4.1569    0.0000 H   0  0  0  0  0  0  0  0  0  0  0  0
   -1.6000   -2.7713    0.0000 C   0  0  0  0  0  0  0  0  0  0  0  0
   -2.4000   -4.1569    0.0000 Br  0  0  0  0  0  0  0  0  0  0  0  0
   -2.4000   -1.3856    0.0000 C   0  0  0  0  0  0  0  0  0  0  0  0
   -4.0000   -1.3856    0.0000 H   0  0  0  0  0  0  0  0  0  0  0  0
   -1.6000   -0.0000    0.0000 C   0  0  0  0  0  0  0  0  0  0  0  0
   -2.4000    1.3856    0.0000 H   0  0  0  0  0  0  0  0  0  0  0  0
  1  2  1  0  0  0  0
  2  3  1  0  0  0  0
  1  4  1  0  0  0  0
  4  5  1  0  0  0  0
  4  6  2  0  0  0  0
  6  7  1  0  0  0  0
  6  8  1  0  0  0  0
  8  9  1  0  0  0  0
  8 10  2  0  0  0  0
 10 11  1  0  0  0  0
 10 12  1  0  0  0  0
 12  1  2  0  0  0  0
 12 13  1  0  0  0  0
M  END
> <ChemID>
100207

> <source_casrn>
106-41-2

> <CAS>
106-41-2

> <SMILES>
Oc1ccc(Br)cc1

> <NAME>
P-BROMOPHENOL

> <preferred_name>
4-Bromophenol

> <iupac>
4-bromophenol

> <MPID>
98138

> <dsstox_substance_id>
DTXSID3051543

> <Canonical_QSARr>
Oc1ccc(Br)cc1

> <InChI_Code_QSARr>
InChI=1S/C6H5BrO/c7-5-1-3-6(8)4-2-5/h1-4,8H

> <InChI Key_QSARr>
GZFGOTFRPZRKDS-UHFFFAOYSA-N

> <Salt_Solvent>
?

> <LogBCF>
1.17

$$$$
100208
  -INDIGO-08031719362D

 18 18  0  0  0  0  0  0  0  0999 V2000
    1.6001   -0.0000    0.0000 C   0  0  0  0  0  0  0  0  0  0  0  0
    3.2000   -0.0000    0.0000 H   0  0  0  0  0  0  0  0  0  0  0  0
    2.4000   -1.3856    0.0000 H   0  0  0  0  0  0  0  0  0  0  0  0
    2.4000    1.3856    0.0000 H   0  0  0  0  0  0  0  0  0  0  0  0
    0.0000   -0.0000    0.0000 C   0  0  0  0  0  0  0  0  0  0  0  0
   -0.8000    1.3856    0.0000 C   0  0  0  0  0  0  0  0  0  0  0  0
    0.0000    2.7713    0.0000 H   0  0  0  0  0  0  0  0  0  0  0  0
   -2.4000    1.3856    0.0000 C   0  0  0  0  0  0  0  0  0  0  0  0
   -3.2000    2.7713    0.0000 H   0  0  0  0  0  0  0  0  0  0  0  0
   -3.2000   -0.0000    0.0000 C   0  0  0  0  0  0  0  0  0  0  0  0
   -4.7999   -0.0000    0.0000 C   0  0  0  0  0  0  0  0  0  0  0  0
   -6.4000   -0.0000    0.0000 H   0  0  0  0  0  0  0  0  0  0  0  0
   -5.6000   -1.3856    0.0000 H   0  0  0  0  0  0  0  0  0  0  0  0
   -5.6000    1.3856    0.0000 H   0  0  0  0  0  0  0  0  0  0  0  0
   -2.4000   -1.3856    0.0000 C   0  0  0  0  0  0  0  0  0  0  0  0
   -3.2000   -2.7713    0.0000 H   0  0  0  0  0  0  0  0  0  0  0  0
   -0.8000   -1.3856    0.0000 C   0  0  0  0  0  0  0  0  0  0  0  0
    0.0000   -2.7713    0.0000 H   0  0  0  0  0  0  0  0  0  0  0  0
  1  2  1  0  0  0  0
  1  3  1  0  0  0  0
  1  4  1  0  0  0  0
  1  5  1  0  0  0  0
  5  6  1  0  0  0  0
  6  7  1  0  0  0  0
  6  8  2  0  0  0  0
  8  9  1  0  0  0  0
  8 10  1  0  0  0  0
 10 11  1  0  0  0  0
 11 12  1  0  0  0  0
 11 13  1  0  0  0  0
 11 14  1  0  0  0  0
 10 15  2  0  0  0  0
 15 16  1  0  0  0  0
 15 17  1  0  0  0  0
 17  5  2  0  0  0  0
 17 18  1  0  0  0  0
M  END
> <ChemID>
100208

> <source_casrn>
106-42-3

> <CAS>
106-42-3

> <SMILES>
Cc1ccc(C)cc1

> <NAME>
P-XYLENE

> <preferred_name>
p-Xylene

> <iupac>
1,4-dimethylbenzene

> <MPID>
98139

> <dsstox_substance_id>
DTXSID2021868

> <Canonical_QSARr>
Cc1ccc(C)cc1

> <InChI_Code_QSARr>
InChI=1S/C8H10/c1-7-3-5-8(2)6-4-7/h3-6H,1-2H3

> <InChI Key_QSARr>
URLKBWYHVLBVBO-UHFFFAOYSA-N

> <Salt_Solvent>
?

> <LogBCF>
1.17

$$$$
100209
  -INDIGO-08031719362D

 15 15  0  0  0  0  0  0  0  0999 V2000
    1.6000   -0.0000    0.0000 C   0  0  0  0  0  0  0  0  0  0  0  0
    3.2000   -0.0000    0.0000 H   0  0  0  0  0  0  0  0  0  0  0  0
    2.4001   -1.3856    0.0000 H   0  0  0  0  0  0  0  0  0  0  0  0
    2.4001    1.3856    0.0000 H   0  0  0  0  0  0  0  0  0  0  0  0
    0.0000   -0.0000    0.0000 C   0  0  0  0  0  0  0  0  0  0  0  0
   -0.7999    1.3856    0.0000 C   0  0  0  0  0  0  0  0  0  0  0  0
    0.0000    2.7713    0.0000 H   0  0  0  0  0  0  0  0  0  0  0  0
   -2.4001    1.3856    0.0000 C   0  0  0  0  0  0  0  0  0  0  0  0
   -3.2000    2.7713    0.0000 H   0  0  0  0  0  0  0  0  0  0  0  0
   -3.2000   -0.0000    0.0000 C   0  0  0  0  0  0  0  0  0  0  0  0
   -4.8000   -0.0000    0.0000 Cl  0  0  0  0  0  0  0  0  0  0  0  0
   -2.4001   -1.3856    0.0000 C   0  0  0  0  0  0  0  0  0  0  0  0
   -3.2000   -2.7713    0.0000 H   0  0  0  0  0  0  0  0  0  0  0  0
   -0.8001   -1.3856    0.0000 C   0  0  0  0  0  0  0  0  0  0  0  0
    0.0000   -2.7713    0.0000 H   0  0  0  0  0  0  0  0  0  0  0  0
  1  2  1  0  0  0  0
  1  3  1  0  0  0  0
  1  4  1  0  0  0  0
  1  5  1  0  0  0  0
  5  6  1  0  0  0  0
  6  7  1  0  0  0  0
  6  8  2  0  0  0  0
  8  9  1  0  0  0  0
  8 10  1  0  0  0  0
 10 11  1  0  0  0  0
 10 12  2  0  0  0  0
 12 13  1  0  0  0  0
 12 14  1  0  0  0  0
 14  5  2  0  0  0  0
 14 15  1  0  0  0  0
M  END
> <ChemID>
100209

> <source_casrn>
106-43-4

> <CAS>
106-43-4

> <SMILES>
Cc1ccc(Cl)cc1

> <NAME>
P-CHLOROTOLUENE

> <preferred_name>
4-Chlorotoluene

> <iupac>
1-chloro-4-methylbenzene

> <MPID>
98140

> <dsstox_substance_id>
DTXSID8024814

> <Canonical_QSARr>
Cc1ccc(Cl)cc1

> <InChI_Code_QSARr>
InChI=1S/C7H7Cl/c1-6-2-4-7(8)5-3-6/h2-5H,1H3

> <InChI Key_QSARr>
NPDACUSDTOMAMK-UHFFFAOYSA-N

> <Salt_Solvent>
?

> <LogBCF>
1.76

$$$$
100211
  -INDIGO-08031719362D

 14 14  0  0  0  0  0  0  0  0999 V2000
    1.6000   -0.0000    0.0000 N   0  0  0  0  0  0  0  0  0  0  0  0
    2.4000    1.3856    0.0000 H   0  0  0  0  0  0  0  0  0  0  0  0
    2.4000   -1.3856    0.0000 H   0  0  0  0  0  0  0  0  0  0  0  0
    0.0000   -0.0000    0.0000 C   0  0  0  0  0  0  0  0  0  0  0  0
   -0.8000    1.3856    0.0000 C   0  0  0  0  0  0  0  0  0  0  0  0
    0.0000    2.7713    0.0000 H   0  0  0  0  0  0  0  0  0  0  0  0
   -2.4000    1.3856    0.0000 C   0  0  0  0  0  0  0  0  0  0  0  0
   -3.2000    2.7713    0.0000 H   0  0  0  0  0  0  0  0  0  0  0  0
   -3.2000   -0.0000    0.0000 C   0  0  0  0  0  0  0  0  0  0  0  0
   -4.8000   -0.0000    0.0000 Cl  0  0  0  0  0  0  0  0  0  0  0  0
   -2.4000   -1.3856    0.0000 C   0  0  0  0  0  0  0  0  0  0  0  0
   -3.2000   -2.7713    0.0000 H   0  0  0  0  0  0  0  0  0  0  0  0
   -0.8000   -1.3856    0.0000 C   0  0  0  0  0  0  0  0  0  0  0  0
    0.0000   -2.7713    0.0000 H   0  0  0  0  0  0  0  0  0  0  0  0
  1  2  1  0  0  0  0
  1  3  1  0  0  0  0
  1  4  1  0  0  0  0
  4  5  1  0  0  0  0
  5  6  1  0  0  0  0
  5  7  2  0  0  0  0
  7  8  1  0  0  0  0
  7  9  1  0  0  0  0
  9 10  1  0  0  0  0
  9 11  2  0  0  0  0
 11 12  1  0  0  0  0
 11 13  1  0  0  0  0
 13  4  2  0  0  0  0
 13 14  1  0  0  0  0
M  END
> <ChemID>
100211

> <source_casrn>
106-47-8

> <CAS>
106-47-8

> <SMILES>
Nc1ccc(Cl)cc1

> <NAME>
4-CHLOROANILINE

> <preferred_name>
4-Chloroaniline

> <iupac>
4-chloroaniline

> <MPID>
98142

> <dsstox_substance_id>
DTXSID9020295

> <Canonical_QSARr>
Nc1ccc(Cl)cc1

> <InChI_Code_QSARr>
InChI=1S/C6H6ClN/c7-5-1-3-6(8)4-2-5/h1-4H,8H2

> <InChI Key_QSARr>
QSNSCYSYFYORTR-UHFFFAOYSA-N

> <Salt_Solvent>
?

> <LogBCF>
0.84

$$$$
100212
  -INDIGO-08031719362D

 13 13  0  0  0  0  0  0  0  0999 V2000
    0.8000    1.3856    0.0000 O   0  0  0  0  0  0  0  0  0  0  0  0
    2.4000    1.3856    0.0000 H   0  0  0  0  0  0  0  0  0  0  0  0
   -0.0000   -0.0000    0.0000 C   0  0  0  0  0  0  0  0  0  0  0  0
    0.8000   -1.3857    0.0000 C   0  0  0  0  0  0  0  0  0  0  0  0
    2.4000   -1.3857    0.0000 H   0  0  0  0  0  0  0  0  0  0  0  0
   -0.0000   -2.7713    0.0000 C   0  0  0  0  0  0  0  0  0  0  0  0
    0.8000   -4.1569    0.0000 H   0  0  0  0  0  0  0  0  0  0  0  0
   -1.6000   -2.7713    0.0000 C   0  0  0  0  0  0  0  0  0  0  0  0
   -2.4000   -4.1569    0.0000 Cl  0  0  0  0  0  0  0  0  0  0  0  0
   -2.4000   -1.3856    0.0000 C   0  0  0  0  0  0  0  0  0  0  0  0
   -4.0000   -1.3856    0.0000 H   0  0  0  0  0  0  0  0  0  0  0  0
   -1.6000   -0.0000    0.0000 C   0  0  0  0  0  0  0  0  0  0  0  0
   -2.4000    1.3856    0.0000 H   0  0  0  0  0  0  0  0  0  0  0  0
  1  2  1  0  0  0  0
  1  3  1  0  0  0  0
  3  4  1  0  0  0  0
  4  5  1  0  0  0  0
  4  6  2  0  0  0  0
  6  7  1  0  0  0  0
  6  8  1  0  0  0  0
  8  9  1  0  0  0  0
  8 10  2  0  0  0  0
 10 11  1  0  0  0  0
 10 12  1  0  0  0  0
 12  3  2  0  0  0  0
 12 13  1  0  0  0  0
M  END
> <ChemID>
100212

> <source_casrn>
106-48-9

> <CAS>
106-48-9

> <SMILES>
Oc1ccc(Cl)cc1

> <NAME>
4-CHLOROPHENOL

> <preferred_name>
4-Chlorophenol

> <iupac>
4-chlorophenol

> <MPID>
98143

> <dsstox_substance_id>
DTXSID1021871

> <Canonical_QSARr>
Oc1ccc(Cl)cc1

> <InChI_Code_QSARr>
InChI=1S/C6H5ClO/c7-5-1-3-6(8)4-2-5/h1-4,8H

> <InChI Key_QSARr>
WXNZTHHGJRFXKQ-UHFFFAOYSA-N

> <Salt_Solvent>
?

> <LogBCF>
1.48

$$$$
100213
  -INDIGO-08031719362D

  8  7  0  0  0  0  0  0  0  0999 V2000
    0.8000    1.3856    0.0000 Br  0  0  0  0  0  0  0  0  0  0  0  0
    0.0000    0.0000    0.0000 C   0  0  0  0  0  0  0  0  0  0  0  0
    1.6000   -0.0000    0.0000 H   0  0  0  0  0  0  0  0  0  0  0  0
    0.8000   -1.3856    0.0000 H   0  0  0  0  0  0  0  0  0  0  0  0
   -1.6000    0.0000    0.0000 C   0  0  0  0  0  0  0  0  0  0  0  0
   -3.2000    0.0000    0.0000 H   0  0  0  0  0  0  0  0  0  0  0  0
   -2.4000   -1.3856    0.0000 H   0  0  0  0  0  0  0  0  0  0  0  0
   -2.4000    1.3856    0.0000 Br  0  0  0  0  0  0  0  0  0  0  0  0
  1  2  1  0  0  0  0
  2  3  1  0  0  0  0
  2  4  1  0  0  0  0
  2  5  1  0  0  0  0
  5  6  1  0  0  0  0
  5  7  1  0  0  0  0
  5  8  1  0  0  0  0
M  END
> <ChemID>
100213

> <source_casrn>
106-93-4

> <CAS>
106-93-4

> <SMILES>
BrCCBr

> <NAME>
1,2-DIBROMOETHANE

> <preferred_name>
1,2-Dibromoethane

> <iupac>
1,2-dibromoethane

> <MPID>
98144

> <dsstox_substance_id>
DTXSID3020415

> <Canonical_QSARr>
BrCCBr

> <InChI_Code_QSARr>
InChI=1S/C2H4Br2/c3-1-2-4/h1-2H2

> <InChI Key_QSARr>
PAAZPARNPHGIKF-UHFFFAOYSA-N

> <Salt_Solvent>
?

> <LogBCF>
1.18

$$$$
100215
  -INDIGO-08031719362D

 24 23  0  0  0  0  0  0  0  0999 V2000
   -3.7614    0.8635    0.0000 C   0  0  0  0  0  0  0  0  0  0  0  0
   -2.9614    2.2491    0.0000 H   0  0  0  0  0  0  0  0  0  0  0  0
   -5.3613    0.8635    0.0000 H   0  0  0  0  0  0  0  0  0  0  0  0
   -2.9614   -0.5222    0.0000 C   0  0  0  0  0  0  0  0  0  0  0  0
   -1.3856   -0.8000    0.0000 C   0  0  0  0  0  0  0  0  0  0  0  0
   -1.9980   -2.2782    0.0000 H   0  0  0  0  0  0  0  0  0  0  0  0
   -0.7733   -2.2782    0.0000 H   0  0  0  0  0  0  0  0  0  0  0  0
    0.0000   -0.0000    0.0000 C   0  0  0  0  0  0  0  0  0  0  0  0
    1.3857    0.8000    0.0000 C   0  0  0  0  0  0  0  0  0  0  0  0
    2.7713    1.6000    0.0000 H   0  0  0  0  0  0  0  0  0  0  0  0
    2.7713   -0.0000    0.0000 H   0  0  0  0  0  0  0  0  0  0  0  0
    1.3857    2.4000    0.0000 H   0  0  0  0  0  0  0  0  0  0  0  0
   -0.8000    1.3856    0.0000 C   0  0  0  0  0  0  0  0  0  0  0  0
   -1.5999    2.7713    0.0000 H   0  0  0  0  0  0  0  0  0  0  0  0
    0.0000    2.7713    0.0000 H   0  0  0  0  0  0  0  0  0  0  0  0
   -2.4000    1.3856    0.0000 H   0  0  0  0  0  0  0  0  0  0  0  0
    0.8000   -1.3856    0.0000 C   0  0  0  0  0  0  0  0  0  0  0  0
    1.6001   -2.7713    0.0000 H   0  0  0  0  0  0  0  0  0  0  0  0
    0.2528   -2.8892    0.0000 H   0  0  0  0  0  0  0  0  0  0  0  0
    2.4000   -1.3856    0.0000 H   0  0  0  0  0  0  0  0  0  0  0  0
   -3.9899   -1.7479    0.0000 C   0  0  0  0  0  0  0  0  0  0  0  0
   -5.0182   -2.9735    0.0000 H   0  0  0  0  0  0  0  0  0  0  0  0
   -5.5655   -1.4700    0.0000 H   0  0  0  0  0  0  0  0  0  0  0  0
   -3.4426   -3.2513    0.0000 H   0  0  0  0  0  0  0  0  0  0  0  0
  1  2  1  0  0  0  0
  1  3  1  0  0  0  0
  1  4  2  0  0  0  0
  4  5  1  0  0  0  0
  5  6  1  0  0  0  0
  5  7  1  0  0  0  0
  5  8  1  0  0  0  0
  8  9  1  0  0  0  0
  9 10  1  0  0  0  0
  9 11  1  0  0  0  0
  9 12  1  0  0  0  0
  8 13  1  0  0  0  0
 13 14  1  0  0  0  0
 13 15  1  0  0  0  0
 13 16  1  0  0  0  0
  8 17  1  0  0  0  0
 17 18  1  0  0  0  0
 17 19  1  0  0  0  0
 17 20  1  0  0  0  0
  4 21  1  0  0  0  0
 21 22  1  0  0  0  0
 21 23  1  0  0  0  0
 21 24  1  0  0  0  0
M  END
> <ChemID>
100215

> <source_casrn>
107-39-1

> <CAS>
107-39-1

> <SMILES>
CC(=C)CC(C)(C)C

> <NAME>
2,4,4-TRIMETHYL-1-PENTENE

> <preferred_name>
2,4,4-Trimethyl-1-pentene

> <iupac>
2,4,4-trimethylpent-1-ene

> <MPID>
98146

> <dsstox_substance_id>
DTXSID4026765

> <Canonical_QSARr>
CC(=C)CC(C)(C)C

> <InChI_Code_QSARr>
InChI=1S/C8H16/c1-7(2)6-8(3,4)5/h1,6H2,2-5H3

> <InChI Key_QSARr>
FXNDIJDIPNCZQJ-UHFFFAOYSA-N

> <Salt_Solvent>
?

> <LogBCF>
2.78

$$$$
100216
  -INDIGO-08031719362D

 12 12  0  0  0  0  0  0  0  0999 V2000
   -0.0000   -0.0000    0.0000 C   0  0  0  0  0  0  0  0  0  0  0  0
    0.8000   -1.3857    0.0000 C   0  0  0  0  0  0  0  0  0  0  0  0
    2.4000   -1.3857    0.0000 H   0  0  0  0  0  0  0  0  0  0  0  0
   -0.0000   -2.7713    0.0000 C   0  0  0  0  0  0  0  0  0  0  0  0
    0.8000   -4.1569    0.0000 H   0  0  0  0  0  0  0  0  0  0  0  0
   -1.6000   -2.7713    0.0000 C   0  0  0  0  0  0  0  0  0  0  0  0
   -2.4000   -4.1569    0.0000 H   0  0  0  0  0  0  0  0  0  0  0  0
   -2.4000   -1.3856    0.0000 C   0  0  0  0  0  0  0  0  0  0  0  0
   -4.0000   -1.3856    0.0000 Br  0  0  0  0  0  0  0  0  0  0  0  0
   -1.6000   -0.0000    0.0000 C   0  0  0  0  0  0  0  0  0  0  0  0
   -2.4000    1.3856    0.0000 H   0  0  0  0  0  0  0  0  0  0  0  0
    0.8000    1.3856    0.0000 Br  0  0  0  0  0  0  0  0  0  0  0  0
  1  2  1  0  0  0  0
  2  3  1  0  0  0  0
  2  4  2  0  0  0  0
  4  5  1  0  0  0  0
  4  6  1  0  0  0  0
  6  7  1  0  0  0  0
  6  8  2  0  0  0  0
  8  9  1  0  0  0  0
  8 10  1  0  0  0  0
 10  1  2  0  0  0  0
 10 11  1  0  0  0  0
  1 12  1  0  0  0  0
M  END
> <ChemID>
100216

> <source_casrn>
108-36-1

> <CAS>
108-36-1

> <SMILES>
Brc1cc(Br)ccc1

> <NAME>
M-DIBROMOBENZENE

> <preferred_name>
1,3-Dibromobenzene

> <iupac>
1,3-dibromobenzene

> <MPID>
98147

> <dsstox_substance_id>
DTXSID7051555

> <Canonical_QSARr>
Brc1cc(Br)ccc1

> <InChI_Code_QSARr>
InChI=1S/C6H4Br2/c7-5-2-1-3-6(8)4-5/h1-4H

> <InChI Key_QSARr>
JSRLURSZEMLAFO-UHFFFAOYSA-N

> <Salt_Solvent>
?

> <LogBCF>
2.82

$$$$
100217
  -INDIGO-08031719362D

 18 18  0  0  0  0  0  0  0  0999 V2000
    2.7713    1.6000    0.0000 C   0  0  0  0  0  0  0  0  0  0  0  0
    4.1570    2.4000    0.0000 H   0  0  0  0  0  0  0  0  0  0  0  0
    2.7713    0.0000    0.0000 C   0  0  0  0  0  0  0  0  0  0  0  0
    4.1570   -0.8000    0.0000 C   0  0  0  0  0  0  0  0  0  0  0  0
    5.5426   -1.6000    0.0000 H   0  0  0  0  0  0  0  0  0  0  0  0
    5.5426    0.0000    0.0000 H   0  0  0  0  0  0  0  0  0  0  0  0
    4.1570   -2.4000    0.0000 H   0  0  0  0  0  0  0  0  0  0  0  0
    1.3857   -0.8000    0.0000 C   0  0  0  0  0  0  0  0  0  0  0  0
    1.3857   -2.4000    0.0000 H   0  0  0  0  0  0  0  0  0  0  0  0
    0.0000    0.0000    0.0000 C   0  0  0  0  0  0  0  0  0  0  0  0
   -1.3857   -0.8000    0.0000 C   0  0  0  0  0  0  0  0  0  0  0  0
   -2.7713   -1.6000    0.0000 H   0  0  0  0  0  0  0  0  0  0  0  0
   -2.7713    0.0000    0.0000 H   0  0  0  0  0  0  0  0  0  0  0  0
   -1.3857   -2.4000    0.0000 H   0  0  0  0  0  0  0  0  0  0  0  0
    0.0000    1.6000    0.0000 C   0  0  0  0  0  0  0  0  0  0  0  0
   -1.3856    2.4000    0.0000 H   0  0  0  0  0  0  0  0  0  0  0  0
    1.3857    2.4000    0.0000 C   0  0  0  0  0  0  0  0  0  0  0  0
    1.3857    4.0000    0.0000 H   0  0  0  0  0  0  0  0  0  0  0  0
  1  2  1  0  0  0  0
  1  3  1  0  0  0  0
  3  4  1  0  0  0  0
  4  5  1  0  0  0  0
  4  6  1  0  0  0  0
  4  7  1  0  0  0  0
  3  8  2  0  0  0  0
  8  9  1  0  0  0  0
  8 10  1  0  0  0  0
 10 11  1  0  0  0  0
 11 12  1  0  0  0  0
 11 13  1  0  0  0  0
 11 14  1  0  0  0  0
 10 15  2  0  0  0  0
 15 16  1  0  0  0  0
 15 17  1  0  0  0  0
 17  1  2  0  0  0  0
 17 18  1  0  0  0  0
M  END
> <ChemID>
100217

> <source_casrn>
108-38-3

> <CAS>
108-38-3

> <SMILES>
Cc1cc(C)ccc1

> <NAME>
M-XYLENE

> <preferred_name>
m-Xylene

> <iupac>
C8H10

> <MPID>
98148

> <dsstox_substance_id>
DTXSID6026298

> <Canonical_QSARr>
Cc1cc(C)ccc1

> <InChI_Code_QSARr>
InChI=1S/C8H10/c1-7-4-3-5-8(2)6-7/h3-6H,1-2H3

> <InChI Key_QSARr>
IVSZLXZYQVIEFR-UHFFFAOYSA-N

> <Salt_Solvent>
?

> <LogBCF>
1.17

$$$$
100219
  -INDIGO-08031719362D

 13 13  0  0  0  0  0  0  0  0999 V2000
    3.2000    2.7713    0.0000 Cl  0  0  0  0  0  0  0  0  0  0  0  0
    2.4000    1.3856    0.0000 C   0  0  0  0  0  0  0  0  0  0  0  0
    3.2000   -0.0000    0.0000 C   0  0  0  0  0  0  0  0  0  0  0  0
    4.8000   -0.0000    0.0000 H   0  0  0  0  0  0  0  0  0  0  0  0
    2.4000   -1.3856    0.0000 C   0  0  0  0  0  0  0  0  0  0  0  0
    3.2000   -2.7713    0.0000 H   0  0  0  0  0  0  0  0  0  0  0  0
    0.8000   -1.3856    0.0000 C   0  0  0  0  0  0  0  0  0  0  0  0
    0.0000   -2.7713    0.0000 H   0  0  0  0  0  0  0  0  0  0  0  0
    0.0000    0.0000    0.0000 C   0  0  0  0  0  0  0  0  0  0  0  0
   -1.6000    0.0000    0.0000 O   0  0  0  0  0  0  0  0  0  0  0  0
   -2.4000   -1.3856    0.0000 H   0  0  0  0  0  0  0  0  0  0  0  0
    0.8000    1.3856    0.0000 C   0  0  0  0  0  0  0  0  0  0  0  0
    0.0000    2.7713    0.0000 H   0  0  0  0  0  0  0  0  0  0  0  0
  1  2  1  0  0  0  0
  2  3  1  0  0  0  0
  3  4  1  0  0  0  0
  3  5  2  0  0  0  0
  5  6  1  0  0  0  0
  5  7  1  0  0  0  0
  7  8  1  0  0  0  0
  7  9  2  0  0  0  0
  9 10  1  0  0  0  0
 10 11  1  0  0  0  0
  9 12  1  0  0  0  0
 12  2  2  0  0  0  0
 12 13  1  0  0  0  0
M  END
> <ChemID>
100219

> <source_casrn>
108-43-0

> <CAS>
108-43-0

> <SMILES>
Oc1cc(Cl)ccc1

> <NAME>
3-CHLOROPHENOL

> <preferred_name>
3-Chlorophenol

> <iupac>
3-chlorophenol

> <MPID>
98150

> <dsstox_substance_id>
DTXSID4024800

> <Canonical_QSARr>
Oc1cc(Cl)ccc1

> <InChI_Code_QSARr>
InChI=1S/C6H5ClO/c7-5-2-1-3-6(8)4-5/h1-4,8H

> <InChI Key_QSARr>
HORNXRXVQWOLPJ-UHFFFAOYSA-N

> <Salt_Solvent>
?

> <LogBCF>
1.2

$$$$
100220
  -INDIGO-08031719362D

 16 16  0  0  0  0  0  0  0  0999 V2000
    1.3857    0.8000    0.0000 N   0  0  0  0  0  0  0  0  0  0  0  0
    2.7713   -0.0000    0.0000 H   0  0  0  0  0  0  0  0  0  0  0  0
    1.3857    2.4000    0.0000 H   0  0  0  0  0  0  0  0  0  0  0  0
    0.0000   -0.0000    0.0000 C   0  0  0  0  0  0  0  0  0  0  0  0
   -1.3857    0.8000    0.0000 C   0  0  0  0  0  0  0  0  0  0  0  0
   -1.3857    2.4000    0.0000 H   0  0  0  0  0  0  0  0  0  0  0  0
   -2.7713   -0.0000    0.0000 C   0  0  0  0  0  0  0  0  0  0  0  0
   -4.1570    0.8000    0.0000 N   0  0  0  0  0  0  0  0  0  0  0  0
   -5.5426   -0.0000    0.0000 H   0  0  0  0  0  0  0  0  0  0  0  0
   -4.1569    2.4000    0.0000 H   0  0  0  0  0  0  0  0  0  0  0  0
   -2.7713   -1.6000    0.0000 C   0  0  0  0  0  0  0  0  0  0  0  0
   -4.1569   -2.4000    0.0000 H   0  0  0  0  0  0  0  0  0  0  0  0
   -1.3856   -2.4000    0.0000 C   0  0  0  0  0  0  0  0  0  0  0  0
   -1.3856   -4.0000    0.0000 H   0  0  0  0  0  0  0  0  0  0  0  0
    0.0000   -1.6000    0.0000 C   0  0  0  0  0  0  0  0  0  0  0  0
    1.3857   -2.4000    0.0000 H   0  0  0  0  0  0  0  0  0  0  0  0
  1  2  1  0  0  0  0
  1  3  1  0  0  0  0
  1  4  1  0  0  0  0
  4  5  1  0  0  0  0
  5  6  1  0  0  0  0
  5  7  2  0  0  0  0
  7  8  1  0  0  0  0
  8  9  1  0  0  0  0
  8 10  1  0  0  0  0
  7 11  1  0  0  0  0
 11 12  1  0  0  0  0
 11 13  2  0  0  0  0
 13 14  1  0  0  0  0
 13 15  1  0  0  0  0
 15  4  2  0  0  0  0
 15 16  1  0  0  0  0
M  END
> <ChemID>
100220

> <source_casrn>
108-45-2

> <CAS>
108-45-2

> <SMILES>
Nc1cc(N)ccc1

> <NAME>
1,3-BENZENEDIAMINE

> <preferred_name>
1,3-Benzenediamine

> <iupac>
benzene-1,3-diamine

> <MPID>
98151

> <dsstox_substance_id>
DTXSID4021137

> <Canonical_QSARr>
Nc1cc(N)ccc1

> <InChI_Code_QSARr>
InChI=1S/C6H8N2/c7-5-2-1-3-6(8)4-5/h1-4H,7-8H2

> <InChI Key_QSARr>
WZCQRUWWHSTZEM-UHFFFAOYSA-N

> <Salt_Solvent>
?

> <LogBCF>
0.81

$$$$
100221
  -INDIGO-08031719362D

 20 20  0  0  0  0  0  0  0  0999 V2000
   -0.0001   -0.0000    0.0000 C   0  0  0  0  0  0  0  0  0  0  0  0
   -0.0001   -1.6000    0.0000 C   0  0  0  0  0  0  0  0  0  0  0  0
    1.3856   -2.4000    0.0000 H   0  0  0  0  0  0  0  0  0  0  0  0
   -1.3856   -2.4000    0.0000 C   0  0  0  0  0  0  0  0  0  0  0  0
   -1.3856   -4.0000    0.0000 H   0  0  0  0  0  0  0  0  0  0  0  0
   -2.7712   -1.6000    0.0000 C   0  0  0  0  0  0  0  0  0  0  0  0
   -4.1569   -2.4000    0.0000 H   0  0  0  0  0  0  0  0  0  0  0  0
   -2.7712   -0.0000    0.0000 C   0  0  0  0  0  0  0  0  0  0  0  0
   -4.1569    0.8000    0.0000 C   0  0  0  0  0  0  0  0  0  0  0  0
   -4.1569    2.4000    0.0000 H   0  0  0  0  0  0  0  0  0  0  0  0
   -5.5425   -0.0000    0.0000 C   0  0  0  0  0  0  0  0  0  0  0  0
   -6.9282    0.8000    0.0000 H   0  0  0  0  0  0  0  0  0  0  0  0
   -5.5425   -1.6000    0.0000 H   0  0  0  0  0  0  0  0  0  0  0  0
   -1.3856    0.8000    0.0000 C   0  0  0  0  0  0  0  0  0  0  0  0
   -1.3856    2.4000    0.0000 H   0  0  0  0  0  0  0  0  0  0  0  0
    1.3856    0.8000    0.0000 C   0  0  0  0  0  0  0  0  0  0  0  0
    1.3856    2.4000    0.0000 H   0  0  0  0  0  0  0  0  0  0  0  0
    2.7713   -0.0000    0.0000 C   0  0  0  0  0  0  0  0  0  0  0  0
    4.1569    0.8000    0.0000 H   0  0  0  0  0  0  0  0  0  0  0  0
    2.7713   -1.6000    0.0000 H   0  0  0  0  0  0  0  0  0  0  0  0
  1  2  1  0  0  0  0
  2  3  1  0  0  0  0
  2  4  2  0  0  0  0
  4  5  1  0  0  0  0
  4  6  1  0  0  0  0
  6  7  1  0  0  0  0
  6  8  2  0  0  0  0
  8  9  1  0  0  0  0
  9 10  1  0  0  0  0
  9 11  2  0  0  0  0
 11 12  1  0  0  0  0
 11 13  1  0  0  0  0
  8 14  1  0  0  0  0
 14  1  2  0  0  0  0
 14 15  1  0  0  0  0
  1 16  1  0  0  0  0
 16 17  1  0  0  0  0
 16 18  2  0  0  0  0
 18 19  1  0  0  0  0
 18 20  1  0  0  0  0
M  END
> <ChemID>
100221

> <source_casrn>
108-57-6

> <CAS>
108-57-6

> <SMILES>
C=Cc1cc(ccc1)C=C

> <NAME>
M-DIETHENYLBENZENE

> <preferred_name>
1,3-Diethenylbenzene

> <iupac>
1,3-diethenylbenzene

> <MPID>
98152

> <dsstox_substance_id>
DTXSID30110020

> <Canonical_QSARr>
C=Cc1cc(ccc1)C=C

> <InChI_Code_QSARr>
InChI=1S/C10H10/c1-3-9-6-5-7-10(4-2)8-9/h3-8H,1-2H2

> <InChI Key_QSARr>
PRJNEUBECVAVAG-UHFFFAOYSA-N
[truncated: 899,460 more chars]
