# Supplementary material for: OPERA models for predicting physicochemical properties and environmental fate endpoints
Source: J Cheminform. 2018 Mar 8;10:10. doi: 10.1186/s13321-018-0263-1 (PMC5843579; doi:10.1186/s13321-018-0263-1)
Supplement: Supplementary file 1 — Additional file 1: S1. Training and test sets of the models with the corresponding JRC validated QMRFs. [file 13321_2018_263_MOESM1_ESM.zip › OPERA_BCF/TST_BCF_157.sdf]

100005
  -INDIGO-08031719362D

 15 15  0  0  0  0  0  0  0  0999 V2000
   -1.3856    0.8000    0.0000 C   0  0  0  0  0  0  0  0  0  0  0  0
   -1.3856    2.4000    0.0000 O   0  0  0  0  0  0  0  0  0  0  0  0
   -2.7713   -0.0000    0.0000 O   0  0  0  0  0  0  0  0  0  0  0  0
   -4.1569    0.8000    0.0000 H   0  0  0  0  0  0  0  0  0  0  0  0
   -0.0001   -0.0000    0.0000 C   0  0  0  0  0  0  0  0  0  0  0  0
   -0.0001   -1.6000    0.0000 C   0  0  0  0  0  0  0  0  0  0  0  0
   -1.3856   -2.4000    0.0000 H   0  0  0  0  0  0  0  0  0  0  0  0
    1.3856   -2.4000    0.0000 C   0  0  0  0  0  0  0  0  0  0  0  0
    1.3856   -4.0000    0.0000 H   0  0  0  0  0  0  0  0  0  0  0  0
    2.7713   -1.6000    0.0000 C   0  0  0  0  0  0  0  0  0  0  0  0
    4.1569   -2.4000    0.0000 Cl  0  0  0  0  0  0  0  0  0  0  0  0
    2.7712   -0.0000    0.0000 C   0  0  0  0  0  0  0  0  0  0  0  0
    4.1569    0.8000    0.0000 Cl  0  0  0  0  0  0  0  0  0  0  0  0
    1.3856    0.8000    0.0000 C   0  0  0  0  0  0  0  0  0  0  0  0
    1.3856    2.4000    0.0000 H   0  0  0  0  0  0  0  0  0  0  0  0
  1  2  2  0  0  0  0
  1  3  1  0  0  0  0
  3  4  1  0  0  0  0
  1  5  1  0  0  0  0
  5  6  1  0  0  0  0
  6  7  1  0  0  0  0
  6  8  2  0  0  0  0
  8  9  1  0  0  0  0
  8 10  1  0  0  0  0
 10 11  1  0  0  0  0
 10 12  2  0  0  0  0
 12 13  1  0  0  0  0
 12 14  1  0  0  0  0
 14  5  2  0  0  0  0
 14 15  1  0  0  0  0
M  END
> <ChemID>
100005

> <source_casrn>
51-44-5

> <CAS>
51-44-5

> <SMILES>
OC(=O)c1cc(Cl)c(Cl)cc1

> <NAME>
3,4-DICHLOROBENZOIC ACID

> <preferred_name>
3,4-Dichlorobenzoic acid

> <iupac>
3,4-dichlorobenzoic acid

> <MPID>
97938

> <dsstox_substance_id>
DTXSID9024980

> <Canonical_QSARr>
OC(=O)c1cc(Cl)c(Cl)cc1

> <InChI_Code_QSARr>
InChI=1S/C7H4Cl2O2/c8-5-2-1-4(7(10)11)3-6(5)9/h1-3H,(H,10,11)

> <InChI Key_QSARr>
VPHHJAOJUJHJKD-UHFFFAOYSA-N

> <Salt_Solvent>
?

> <LogBCF>
0.36

$$$$
100009
  -INDIGO-08031719362D

 30 33  0  0  0  0  0  0  0  0999 V2000
    0.0000   -0.0001    0.0000 C   0  0  0  0  0  0  0  0  0  0  0  0
   -0.8000    1.3856    0.0000 C   0  0  0  0  0  0  0  0  0  0  0  0
    0.0000    2.7713    0.0000 H   0  0  0  0  0  0  0  0  0  0  0  0
   -2.4000    1.3856    0.0000 C   0  0  0  0  0  0  0  0  0  0  0  0
   -3.2000   -0.0001    0.0000 C   0  0  0  0  0  0  0  0  0  0  0  0
   -4.8000    0.0001    0.0000 C   0  0  0  0  0  0  0  0  0  0  0  0
   -5.6000   -1.3856    0.0000 H   0  0  0  0  0  0  0  0  0  0  0  0
   -5.6000    1.3856    0.0000 C   0  0  0  0  0  0  0  0  0  0  0  0
   -7.2000    1.3856    0.0000 H   0  0  0  0  0  0  0  0  0  0  0  0
   -4.8000    2.7712    0.0000 C   0  0  0  0  0  0  0  0  0  0  0  0
   -5.6000    4.1569    0.0000 H   0  0  0  0  0  0  0  0  0  0  0  0
   -3.2000    2.7712    0.0000 C   0  0  0  0  0  0  0  0  0  0  0  0
   -2.4000    4.1569    0.0000 H   0  0  0  0  0  0  0  0  0  0  0  0
   -2.4000   -1.3856    0.0000 C   0  0  0  0  0  0  0  0  0  0  0  0
   -3.2000   -2.7712    0.0000 H   0  0  0  0  0  0  0  0  0  0  0  0
   -0.8000   -1.3856    0.0000 C   0  0  0  0  0  0  0  0  0  0  0  0
    0.0000   -2.7712    0.0000 C   0  0  0  0  0  0  0  0  0  0  0  0
   -0.8000   -4.1569    0.0000 H   0  0  0  0  0  0  0  0  0  0  0  0
    1.6000   -2.7712    0.0000 C   0  0  0  0  0  0  0  0  0  0  0  0
    2.4000   -4.1569    0.0000 H   0  0  0  0  0  0  0  0  0  0  0  0
    2.4000   -1.3856    0.0000 C   0  0  0  0  0  0  0  0  0  0  0  0
    1.6000   -0.0001    0.0000 C   0  0  0  0  0  0  0  0  0  0  0  0
    2.4000    1.3856    0.0000 C   0  0  0  0  0  0  0  0  0  0  0  0
    1.6000    2.7712    0.0000 H   0  0  0  0  0  0  0  0  0  0  0  0
    4.0000    1.3856    0.0000 C   0  0  0  0  0  0  0  0  0  0  0  0
    4.8000    2.7712    0.0000 H   0  0  0  0  0  0  0  0  0  0  0  0
    4.8000   -0.0001    0.0000 C   0  0  0  0  0  0  0  0  0  0  0  0
    6.4000   -0.0001    0.0000 H   0  0  0  0  0  0  0  0  0  0  0  0
    4.0000   -1.3856    0.0000 C   0  0  0  0  0  0  0  0  0  0  0  0
    4.8000   -2.7713    0.0000 H   0  0  0  0  0  0  0  0  0  0  0  0
  1  2  1  0  0  0  0
  2  3  1  0  0  0  0
  2  4  2  0  0  0  0
  4  5  1  0  0  0  0
  5  6  1  0  0  0  0
  6  7  1  0  0  0  0
  6  8  2  0  0  0  0
  8  9  1  0  0  0  0
  8 10  1  0  0  0  0
 10 11  1  0  0  0  0
 10 12  2  0  0  0  0
 12  4  1  0  0  0  0
 12 13  1  0  0  0  0
  5 14  2  0  0  0  0
 14 15  1  0  0  0  0
 14 16  1  0  0  0  0
 16  1  1  0  0  0  0
 16 17  2  0  0  0  0
 17 18  1  0  0  0  0
 17 19  1  0  0  0  0
 19 20  1  0  0  0  0
 19 21  2  0  0  0  0
 21 22  1  0  0  0  0
 22  1  2  0  0  0  0
 22 23  1  0  0  0  0
 23 24  1  0  0  0  0
 23 25  2  0  0  0  0
 25 26  1  0  0  0  0
 25 27  1  0  0  0  0
 27 28  1  0  0  0  0
 27 29  2  0  0  0  0
 29 21  1  0  0  0  0
 29 30  1  0  0  0  0
M  END
> <ChemID>
100009

> <source_casrn>
56-55-3

> <CAS>
56-55-3

> <SMILES>
c1c2c3ccccc3ccc2cc2ccccc21

> <NAME>
BENZ(A)ANTHRACENE

> <preferred_name>
Benz(a)anthracene

> <iupac>
tetraphene

> <MPID>
97942

> <dsstox_substance_id>
DTXSID5023902

> <Canonical_QSARr>
c1c2c3ccccc3ccc2cc2ccccc21

> <InChI_Code_QSARr>
InChI=1S/C18H12/c1-2-7-15-12-18-16(11-14(15)6-1)10-9-13-5-3-4-8-17(13)18/h1-12H

> <InChI Key_QSARr>
DXBHBZVCASKNBY-UHFFFAOYSA-N

> <Salt_Solvent>
?

> <LogBCF>
2.41

$$$$
100014
  -INDIGO-08031719362D

 13 13  0  0  0  0  0  0  0  0999 V2000
    0.8000    1.3856    0.0000 O   0  0  0  0  0  0  0  0  0  0  0  0
    2.4000    1.3856    0.0000 H   0  0  0  0  0  0  0  0  0  0  0  0
   -0.0000   -0.0000    0.0000 C   0  0  0  0  0  0  0  0  0  0  0  0
    0.8000   -1.3857    0.0000 C   0  0  0  0  0  0  0  0  0  0  0  0
    2.4000   -1.3857    0.0000 Cl  0  0  0  0  0  0  0  0  0  0  0  0
   -0.0000   -2.7713    0.0000 C   0  0  0  0  0  0  0  0  0  0  0  0
    0.8000   -4.1569    0.0000 Cl  0  0  0  0  0  0  0  0  0  0  0  0
   -1.6000   -2.7713    0.0000 C   0  0  0  0  0  0  0  0  0  0  0  0
   -2.4000   -4.1569    0.0000 Cl  0  0  0  0  0  0  0  0  0  0  0  0
   -2.4000   -1.3856    0.0000 C   0  0  0  0  0  0  0  0  0  0  0  0
   -4.0000   -1.3856    0.0000 H   0  0  0  0  0  0  0  0  0  0  0  0
   -1.6000   -0.0000    0.0000 C   0  0  0  0  0  0  0  0  0  0  0  0
   -2.4000    1.3856    0.0000 Cl  0  0  0  0  0  0  0  0  0  0  0  0
  1  2  1  0  0  0  0
  1  3  1  0  0  0  0
  3  4  1  0  0  0  0
  4  5  1  0  0  0  0
  4  6  2  0  0  0  0
  6  7  1  0  0  0  0
  6  8  1  0  0  0  0
  8  9  1  0  0  0  0
  8 10  2  0  0  0  0
 10 11  1  0  0  0  0
 10 12  1  0  0  0  0
 12  3  2  0  0  0  0
 12 13  1  0  0  0  0
M  END
> <ChemID>
100014

> <source_casrn>
58-90-2

> <CAS>
58-90-2

> <SMILES>
Oc1c(Cl)cc(Cl)c(Cl)c1Cl

> <NAME>
2,3,4,6-TETRACHLOROPHENOL

> <preferred_name>
2,3,4,6-Tetrachlorophenol

> <iupac>
2,3,4,6-tetrachlorophenol

> <MPID>
97946

> <dsstox_substance_id>
DTXSID9021716

> <Canonical_QSARr>
Oc1c(Cl)cc(Cl)c(Cl)c1Cl

> <InChI_Code_QSARr>
InChI=1S/C6H2Cl4O/c7-2-1-3(8)6(11)5(10)4(2)9/h1,11H

> <InChI Key_QSARr>
VGVRPFIJEJYOFN-UHFFFAOYSA-N

> <Salt_Solvent>
?

> <LogBCF>
2.3

$$$$
100018
  -INDIGO-08031719362D

 27 31  0  0  0  0  0  0  0  0999 V2000
    3.1939    1.2731    0.0000 C   0  0  0  0  0  0  0  0  0  0  0  0
    3.9940    2.6588    0.0000 H   0  0  0  0  0  0  0  0  0  0  0  0
    4.4884    0.3326    0.0000 O   0  0  0  0  0  0  0  0  0  0  0  0
    3.0267   -0.3182    0.0000 C   0  0  0  0  0  0  0  0  0  0  0  0
    3.5211   -1.8398    0.0000 H   0  0  0  0  0  0  0  0  0  0  0  0
    1.4617   -0.6508    0.0000 C   0  0  0  0  0  0  0  0  0  0  0  0
    1.2944   -2.2420    0.0000 H   0  0  0  0  0  0  0  0  0  0  0  0
    0.0001    0.0000    0.0000 C   0  0  0  0  0  0  0  0  0  0  0  0
   -0.1673   -1.5912    0.0000 H   0  0  0  0  0  0  0  0  0  0  0  0
    0.1672    1.5912    0.0000 C   0  0  0  0  0  0  0  0  0  0  0  0
    0.3344    3.1825    0.0000 H   0  0  0  0  0  0  0  0  0  0  0  0
    1.7323    1.9239    0.0000 C   0  0  0  0  0  0  0  0  0  0  0  0
    1.8996    3.5151    0.0000 H   0  0  0  0  0  0  0  0  0  0  0  0
    2.5322    0.5382    0.0000 C   0  0  0  0  0  0  0  0  0  0  0  0
    3.7931   -0.4468    0.0000 H   0  0  0  0  0  0  0  0  0  0  0  0
    3.9704    1.2396    0.0000 H   0  0  0  0  0  0  0  0  0  0  0  0
   -1.2944    2.2420    0.0000 C   0  0  0  0  0  0  0  0  0  0  0  0
   -2.8594    1.9094    0.0000 C   0  0  0  0  0  0  0  0  0  0  0  0
   -3.0267    0.3182    0.0000 C   0  0  0  0  0  0  0  0  0  0  0  0
   -4.4123   -0.4819    0.0000 Cl  0  0  0  0  0  0  0  0  0  0  0  0
   -1.5651   -0.3326    0.0000 C   0  0  0  0  0  0  0  0  0  0  0  0
   -2.3651    1.0530    0.0000 C   0  0  0  0  0  0  0  0  0  0  0  0
   -3.7778    1.8042    0.0000 Cl  0  0  0  0  0  0  0  0  0  0  0  0
   -3.8031    0.3516    0.0000 Cl  0  0  0  0  0  0  0  0  0  0  0  0
   -1.7323   -1.9239    0.0000 Cl  0  0  0  0  0  0  0  0  0  0  0  0
   -4.0485    2.9799    0.0000 Cl  0  0  0  0  0  0  0  0  0  0  0  0
   -1.1272    3.8332    0.0000 Cl  0  0  0  0  0  0  0  0  0  0  0  0
  1  2  1  0  0  0  0
  1  3  1  0  0  0  0
  3  4  1  0  0  0  0
  4  1  1  0  0  0  0
  4  5  1  0  0  0  0
  4  6  1  0  0  0  0
  6  7  1  0  0  0  0
  6  8  1  0  0  0  0
  8  9  1  0  0  0  0
  8 10  1  0  0  0  0
 10 11  1  0  0  0  0
 10 12  1  0  0  0  0
 12  1  1  0  0  0  0
 12 13  1  0  0  0  0
 12 14  1  0  0  0  0
 14  6  1  0  0  0  0
 14 15  1  0  0  0  0
 14 16  1  0  0  0  0
 10 17  1  0  0  0  0
 17 18  1  0  0  0  0
 18 19  2  0  0  0  0
 19 20  1  0  0  0  0
 19 21  1  0  0  0  0
 21  8  1  0  0  0  0
 21 22  1  0  0  0  0
 22 17  1  0  0  0  0
 22 23  1  0  0  0  0
 22 24  1  0  0  0  0
 21 25  1  0  0  0  0
 18 26  1  0  0  0  0
 17 27  1  0  0  0  0
M  END
> <ChemID>
100018

> <source_casrn>
60-57-1|72-20-8

> <CAS>
60-57-1|72-20-8

> <SMILES>
ClC1(Cl)[C@@]2(Cl)[C@@H]3[C@@H]4C[C@@H]([C@H]5O[C@H]54)[C@@H]3[C@]1(Cl)C(Cl)=C2Cl |o1:3,5,6,8,9,11,12,13|

> <NAME>
DIELDRIN, ENDRIN

> <preferred_name>
Dieldrin

> <iupac>


> <MPID>
97950|97965

> <dsstox_substance_id>
DTXSID9020453|DTXSID6020561

> <Canonical_QSARr>
ClC1(Cl)C2(Cl)C3C4CC(C5OC54)C3C1(Cl)C(Cl)=C2Cl

> <InChI_Code_QSARr>
InChI=1S/C12H8Cl6O/c13-8-9(14)11(16)5-3-1-2(6-7(3)19-6)4(5)10(8,15)12(11,17)18/h2-7H,1H2

> <InChI Key_QSARr>
DFBKLUNHFCTMDC-UHFFFAOYSA-N

> <Salt_Solvent>
?

> <LogBCF>
3.91

$$$$
100022
  -INDIGO-08031719362D

  8  7  0  0  0  0  0  0  0  0999 V2000
    1.3856    0.8000    0.0000 N   0  0  0  0  0  0  0  0  0  0  0  0
    2.7713    0.0000    0.0000 H   0  0  0  0  0  0  0  0  0  0  0  0
    1.3856    2.4000    0.0000 H   0  0  0  0  0  0  0  0  0  0  0  0
    0.0000    0.0000    0.0000 C   0  0  0  0  0  0  0  0  0  0  0  0
    0.0000   -1.6000    0.0000 S   0  0  0  0  0  0  0  0  0  0  0  0
   -1.3856    0.8000    0.0000 N   0  0  0  0  0  0  0  0  0  0  0  0
   -2.7713    0.0000    0.0000 H   0  0  0  0  0  0  0  0  0  0  0  0
   -1.3856    2.4000    0.0000 H   0  0  0  0  0  0  0  0  0  0  0  0
  1  2  1  0  0  0  0
  1  3  1  0  0  0  0
  1  4  1  0  0  0  0
  4  5  2  0  0  0  0
  4  6  1  0  0  0  0
  6  7  1  0  0  0  0
  6  8  1  0  0  0  0
M  END
> <ChemID>
100022

> <source_casrn>
62-56-6

> <CAS>
62-56-6

> <SMILES>
NC(N)=S

> <NAME>
THIOUREA

> <preferred_name>
Thiourea

> <iupac>
thiourea

> <MPID>
97954

> <dsstox_substance_id>
DTXSID9021348

> <Canonical_QSARr>
NC(N)=S

> <InChI_Code_QSARr>
InChI=1S/CH4N2S/c2-1(3)4/h(H4,2,3,4)

> <InChI Key_QSARr>
UMGDCJDMYOKAJW-UHFFFAOYSA-N

> <Salt_Solvent>
?

> <LogBCF>
0.3

$$$$
100026
  -INDIGO-08031719362D

  5  4  0  0  0  0  0  0  0  0999 V2000
   -0.8000   -1.3856    0.0000 Cl  0  0  0  0  0  0  0  0  0  0  0  0
    0.0000    0.0000    0.0000 C   0  0  0  0  0  0  0  0  0  0  0  0
    0.8000    1.3856    0.0000 H   0  0  0  0  0  0  0  0  0  0  0  0
   -1.3856    0.8000    0.0000 Cl  0  0  0  0  0  0  0  0  0  0  0  0
    1.3856   -0.8000    0.0000 Cl  0  0  0  0  0  0  0  0  0  0  0  0
  1  2  1  0  0  0  0
  2  3  1  0  0  0  0
  2  4  1  0  0  0  0
  2  5  1  0  0  0  0
M  END
> <ChemID>
100026

> <source_casrn>
67-66-3

> <CAS>
67-66-3

> <SMILES>
ClC(Cl)Cl

> <NAME>
CHLOROFORM

> <preferred_name>
Chloroform

> <iupac>
trichloromethane

> <MPID>
97958

> <dsstox_substance_id>
DTXSID1020306

> <Canonical_QSARr>
ClC(Cl)Cl

> <InChI_Code_QSARr>
InChI=1S/CHCl3/c2-1(3)4/h1H

> <InChI Key_QSARr>
HEDRZPFGACZZDS-UHFFFAOYSA-N

> <Salt_Solvent>
?

> <LogBCF>
1.11

$$$$
100030
  -INDIGO-08031719362D

 27 28  0  0  0  0  0  0  0  0999 V2000
    2.0570    2.4513    0.0000 O   0  0  0  0  0  0  0  0  0  0  0  0
    3.0855    3.6770    0.0000 H   0  0  0  0  0  0  0  0  0  0  0  0
    2.6041    0.9478    0.0000 C   0  0  0  0  0  0  0  0  0  0  0  0
    4.1799    0.6700    0.0000 C   0  0  0  0  0  0  0  0  0  0  0  0
    5.2083    1.8957    0.0000 Cl  0  0  0  0  0  0  0  0  0  0  0  0
    4.7270   -0.8335    0.0000 C   0  0  0  0  0  0  0  0  0  0  0  0
    6.3028   -1.1113    0.0000 H   0  0  0  0  0  0  0  0  0  0  0  0
    3.6985   -2.0592    0.0000 C   0  0  0  0  0  0  0  0  0  0  0  0
    4.2459   -3.5626    0.0000 Cl  0  0  0  0  0  0  0  0  0  0  0  0
    2.1230   -1.7813    0.0000 C   0  0  0  0  0  0  0  0  0  0  0  0
    1.0945   -3.0071    0.0000 Cl  0  0  0  0  0  0  0  0  0  0  0  0
    1.5757   -0.2779    0.0000 C   0  0  0  0  0  0  0  0  0  0  0  0
    0.0001   -0.0000    0.0000 C   0  0  0  0  0  0  0  0  0  0  0  0
   -0.8597    1.3495    0.0000 H   0  0  0  0  0  0  0  0  0  0  0  0
    0.3464    1.5621    0.0000 H   0  0  0  0  0  0  0  0  0  0  0  0
   -1.3857   -0.8000    0.0000 C   0  0  0  0  0  0  0  0  0  0  0  0
   -2.7713   -0.0000    0.0000 C   0  0  0  0  0  0  0  0  0  0  0  0
   -2.7713    1.6000    0.0000 O   0  0  0  0  0  0  0  0  0  0  0  0
   -4.1569    2.4001    0.0000 H   0  0  0  0  0  0  0  0  0  0  0  0
   -4.1569   -0.8000    0.0000 C   0  0  0  0  0  0  0  0  0  0  0  0
   -5.5426   -0.0000    0.0000 Cl  0  0  0  0  0  0  0  0  0  0  0  0
   -4.1569   -2.4000    0.0000 C   0  0  0  0  0  0  0  0  0  0  0  0
   -5.5426   -3.2001    0.0000 H   0  0  0  0  0  0  0  0  0  0  0  0
   -2.7713   -3.2001    0.0000 C   0  0  0  0  0  0  0  0  0  0  0  0
   -2.7713   -4.8000    0.0000 Cl  0  0  0  0  0  0  0  0  0  0  0  0
   -1.3857   -2.4000    0.0000 C   0  0  0  0  0  0  0  0  0  0  0  0
    0.0001   -3.2001    0.0000 Cl  0  0  0  0  0  0  0  0  0  0  0  0
  1  2  1  0  0  0  0
  1  3  1  0  0  0  0
  3  4  1  0  0  0  0
  4  5  1  0  0  0  0
  4  6  2  0  0  0  0
  6  7  1  0  0  0  0
  6  8  1  0  0  0  0
  8  9  1  0  0  0  0
  8 10  2  0  0  0  0
 10 11  1  0  0  0  0
 10 12  1  0  0  0  0
 12  3  2  0  0  0  0
 12 13  1  0  0  0  0
 13 14  1  0  0  0  0
 13 15  1  0  0  0  0
 13 16  1  0  0  0  0
 16 17  1  0  0  0  0
 17 18  1  0  0  0  0
 18 19  1  0  0  0  0
 17 20  2  0  0  0  0
 20 21  1  0  0  0  0
 20 22  1  0  0  0  0
 22 23  1  0  0  0  0
 22 24  2  0  0  0  0
 24 25  1  0  0  0  0
 24 26  1  0  0  0  0
 26 16  2  0  0  0  0
 26 27  1  0  0  0  0
M  END
> <ChemID>
100030

> <source_casrn>
70-30-4

> <CAS>
70-30-4

> <SMILES>
Oc1c(Cc2c(Cl)c(Cl)cc(Cl)c2O)c(Cl)c(Cl)cc1Cl

> <NAME>
HEXACHLOROPHENE

> <preferred_name>
Hexachlorophene

> <iupac>
2,2'-methanediylbis(3,4,6-trichlorophenol)

> <MPID>
97962

> <dsstox_substance_id>
DTXSID6020690

> <Canonical_QSARr>
Oc1c(Cc2c(Cl)c(Cl)cc(Cl)c2O)c(Cl)c(Cl)cc1Cl

> <InChI_Code_QSARr>
InChI=1S/C13H6Cl6O2/c14-6-2-8(16)12(20)4(10(6)18)1-5-11(19)7(15)3-9(17)13(5)21/h2-3,20-21H,1H2

> <InChI Key_QSARr>
ACGUYXCXAPNIKK-UHFFFAOYSA-N

> <Salt_Solvent>
?

> <LogBCF>
2.07

$$$$
100035
  -INDIGO-08031719362D

 26 27  0  0  0  0  0  0  0  0999 V2000
   -1.7814    2.1230    0.0000 Cl  0  0  0  0  0  0  0  0  0  0  0  0
   -0.2779    1.5757    0.0000 C   0  0  0  0  0  0  0  0  0  0  0  0
    0.0001   -0.0000    0.0000 C   0  0  0  0  0  0  0  0  0  0  0  0
    1.5757   -0.2779    0.0000 C   0  0  0  0  0  0  0  0  0  0  0  0
    2.1230   -1.7814    0.0000 C   0  0  0  0  0  0  0  0  0  0  0  0
    1.0945   -3.0070    0.0000 H   0  0  0  0  0  0  0  0  0  0  0  0
    3.6986   -2.0592    0.0000 C   0  0  0  0  0  0  0  0  0  0  0  0
    4.2459   -3.5626    0.0000 H   0  0  0  0  0  0  0  0  0  0  0  0
    4.7270   -0.8335    0.0000 C   0  0  0  0  0  0  0  0  0  0  0  0
    6.3028   -1.1113    0.0000 Cl  0  0  0  0  0  0  0  0  0  0  0  0
    4.1799    0.6700    0.0000 C   0  0  0  0  0  0  0  0  0  0  0  0
    5.2083    1.8957    0.0000 H   0  0  0  0  0  0  0  0  0  0  0  0
    2.6041    0.9479    0.0000 C   0  0  0  0  0  0  0  0  0  0  0  0
    2.0570    2.4513    0.0000 H   0  0  0  0  0  0  0  0  0  0  0  0
   -1.3857   -0.8001    0.0000 C   0  0  0  0  0  0  0  0  0  0  0  0
   -1.3857   -2.4000    0.0000 C   0  0  0  0  0  0  0  0  0  0  0  0
    0.0001   -3.2000    0.0000 H   0  0  0  0  0  0  0  0  0  0  0  0
   -2.7713   -3.2000    0.0000 C   0  0  0  0  0  0  0  0  0  0  0  0
   -2.7713   -4.8000    0.0000 H   0  0  0  0  0  0  0  0  0  0  0  0
   -4.1569   -2.4000    0.0000 C   0  0  0  0  0  0  0  0  0  0  0  0
   -5.5426   -3.2000    0.0000 Cl  0  0  0  0  0  0  0  0  0  0  0  0
   -4.1569   -0.8001    0.0000 C   0  0  0  0  0  0  0  0  0  0  0  0
   -5.5426   -0.0000    0.0000 H   0  0  0  0  0  0  0  0  0  0  0  0
   -2.7713   -0.0000    0.0000 C   0  0  0  0  0  0  0  0  0  0  0  0
   -2.7713    1.6000    0.0000 H   0  0  0  0  0  0  0  0  0  0  0  0
    0.9477    2.6042    0.0000 Cl  0  0  0  0  0  0  0  0  0  0  0  0
  1  2  1  0  0  0  0
  2  3  2  0  0  0  0
  3  4  1  0  0  0  0
  4  5  1  0  0  0  0
  5  6  1  0  0  0  0
  5  7  2  0  0  0  0
  7  8  1  0  0  0  0
  7  9  1  0  0  0  0
  9 10  1  0  0  0  0
  9 11  2  0  0  0  0
 11 12  1  0  0  0  0
 11 13  1  0  0  0  0
 13  4  2  0  0  0  0
 13 14  1  0  0  0  0
  3 15  1  0  0  0  0
 15 16  1  0  0  0  0
 16 17  1  0  0  0  0
 16 18  2  0  0  0  0
 18 19  1  0  0  0  0
 18 20  1  0  0  0  0
 20 21  1  0  0  0  0
 20 22  2  0  0  0  0
 22 23  1  0  0  0  0
 22 24  1  0  0  0  0
 24 15  2  0  0  0  0
 24 25  1  0  0  0  0
  2 26  1  0  0  0  0
M  END
> <ChemID>
100035

> <source_casrn>
72-55-9

> <CAS>
72-55-9

> <SMILES>
ClC(Cl)=C(c1ccc(Cl)cc1)c1ccc(Cl)cc1

> <NAME>
P,P'-DDE

> <preferred_name>
p,p'-DDE

> <iupac>
1,1'-(2,2-dichloroethene-1,1-diyl)bis(4-chlorobenzene)

> <MPID>
97967

> <dsstox_substance_id>
DTXSID9020374

> <Canonical_QSARr>
ClC(Cl)=C(c1ccc(Cl)cc1)c1ccc(Cl)cc1

> <InChI_Code_QSARr>
InChI=1S/C14H8Cl4/c15-11-5-1-9(2-6-11)13(14(17)18)10-3-7-12(16)8-4-10/h1-8H

> <InChI Key_QSARr>
UCNVFOCBFJOQAL-UHFFFAOYSA-N

> <Salt_Solvent>
?

> <LogBCF>
4.08

$$$$
100039
  -INDIGO-08031719362D

  3  2  0  0  0  0  0  0  0  0999 V2000
    0.0000    0.0000    0.0000 C   0  0  0  0  0  0  0  0  0  0  0  0
    1.6000    0.0000    0.0000 S   0  0  0  0  0  0  0  0  0  0  0  0
   -1.6000    0.0000    0.0000 S   0  0  0  0  0  0  0  0  0  0  0  0
  1  2  2  0  0  0  0
  1  3  2  0  0  0  0
M  END
> <ChemID>
100039

> <source_casrn>
75-15-0

> <CAS>
75-15-0

> <SMILES>
S=C=S

> <NAME>
CARBON DISULFIDE

> <preferred_name>
Carbon disulfide

> <iupac>
methanedithione

> <MPID>
97971

> <dsstox_substance_id>
DTXSID6023947

> <Canonical_QSARr>
S=C=S

> <InChI_Code_QSARr>
InChI=1S/CS2/c2-1-3

> <InChI Key_QSARr>
QGJOPFRUJISHPQ-UHFFFAOYSA-N

> <Salt_Solvent>
?

> <LogBCF>
1.29

$$$$
100043
  -INDIGO-08031719362D

  5  4  0  0  0  0  0  0  0  0999 V2000
   -0.8000   -1.3856    0.0000 F   0  0  0  0  0  0  0  0  0  0  0  0
    0.0000    0.0000    0.0000 C   0  0  0  0  0  0  0  0  0  0  0  0
    0.8000    1.3856    0.0000 F   0  0  0  0  0  0  0  0  0  0  0  0
   -1.3856    0.8000    0.0000 Cl  0  0  0  0  0  0  0  0  0  0  0  0
    1.3856   -0.8000    0.0000 Cl  0  0  0  0  0  0  0  0  0  0  0  0
  1  2  1  0  0  0  0
  2  3  1  0  0  0  0
  2  4  1  0  0  0  0
  2  5  1  0  0  0  0
M  END
> <ChemID>
100043

> <source_casrn>
75-71-8

> <CAS>
75-71-8

> <SMILES>
FC(F)(Cl)Cl

> <NAME>
DICHLORODIFLUOROMETHANE

> <preferred_name>
Dichlorodifluoromethane

> <iupac>
dichloro(difluoro)methane

> <MPID>
97975

> <dsstox_substance_id>
DTXSID6020436

> <Canonical_QSARr>
FC(F)(Cl)Cl

> <InChI_Code_QSARr>
InChI=1S/CCl2F2/c2-1(3,4)5

> <InChI Key_QSARr>
PXBRQCKWGAHEHS-UHFFFAOYSA-N

> <Salt_Solvent>
?

> <LogBCF>
0.79

$$$$
100047
  -INDIGO-08031719362D

  8  7  0  0  0  0  0  0  0  0999 V2000
    0.0000    0.0000    0.0000 C   0  0  0  0  0  0  0  0  0  0  0  0
    1.6000    0.0000    0.0000 C   0  0  0  0  0  0  0  0  0  0  0  0
    3.2000    0.0000    0.0000 F   0  0  0  0  0  0  0  0  0  0  0  0
    2.4000   -1.3856    0.0000 Cl  0  0  0  0  0  0  0  0  0  0  0  0
    2.4000    1.3856    0.0000 Cl  0  0  0  0  0  0  0  0  0  0  0  0
   -1.6000   -0.0000    0.0000 F   0  0  0  0  0  0  0  0  0  0  0  0
   -0.8000   -1.3856    0.0000 F   0  0  0  0  0  0  0  0  0  0  0  0
   -0.8000    1.3856    0.0000 Cl  0  0  0  0  0  0  0  0  0  0  0  0
  1  2  1  0  0  0  0
  2  3  1  0  0  0  0
  2  4  1  0  0  0  0
  2  5  1  0  0  0  0
  1  6  1  0  0  0  0
  1  7  1  0  0  0  0
  1  8  1  0  0  0  0
M  END
> <ChemID>
100047

> <source_casrn>
76-13-1

> <CAS>
76-13-1

> <SMILES>
FC(F)(Cl)C(F)(Cl)Cl

> <NAME>
1,1,2-TRICHLOROTRIFLUOROETHANE

> <preferred_name>
1,1,2-Trichloro-1,2,2-trifluoroethane

> <iupac>
1,1,2-trichloro-1,2,2-trifluoroethane

> <MPID>
97979

> <dsstox_substance_id>
DTXSID6021377

> <Canonical_QSARr>
FC(F)(Cl)C(F)(Cl)Cl

> <InChI_Code_QSARr>
InChI=1S/C2Cl3F3/c3-1(4,6)2(5,7)8

> <InChI Key_QSARr>
AJDIZQLSFPQPEY-UHFFFAOYSA-N

> <Salt_Solvent>
?

> <LogBCF>
1.7

$$$$
100051
  -INDIGO-08031719362D

 22 24  0  0  0  0  0  0  0  0999 V2000
    0.0000    1.6000    0.0000 C   0  0  0  0  0  0  0  0  0  0  0  0
    0.0000    3.2000    0.0000 H   0  0  0  0  0  0  0  0  0  0  0  0
   -1.5217    2.0945    0.0000 C   0  0  0  0  0  0  0  0  0  0  0  0
   -1.5217    3.6944    0.0000 H   0  0  0  0  0  0  0  0  0  0  0  0
   -2.4621    0.8000    0.0000 C   0  0  0  0  0  0  0  0  0  0  0  0
   -3.9456    1.3994    0.0000 H   0  0  0  0  0  0  0  0  0  0  0  0
   -3.9456    0.2006    0.0000 H   0  0  0  0  0  0  0  0  0  0  0  0
   -1.5217   -0.4945    0.0000 C   0  0  0  0  0  0  0  0  0  0  0  0
   -1.5217   -2.0944    0.0000 H   0  0  0  0  0  0  0  0  0  0  0  0
   -3.0434    0.0000    0.0000 C   0  0  0  0  0  0  0  0  0  0  0  0
   -4.3378   -0.9405    0.0000 H   0  0  0  0  0  0  0  0  0  0  0  0
   -3.0434    1.6000    0.0000 C   0  0  0  0  0  0  0  0  0  0  0  0
   -4.3378    2.5405    0.0000 H   0  0  0  0  0  0  0  0  0  0  0  0
    0.0000    0.0000    0.0000 C   0  0  0  0  0  0  0  0  0  0  0  0
    0.0000   -1.6000    0.0000 H   0  0  0  0  0  0  0  0  0  0  0  0
    1.5217   -0.4945    0.0000 C   0  0  0  0  0  0  0  0  0  0  0  0
    0.8710   -1.9561    0.0000 H   0  0  0  0  0  0  0  0  0  0  0  0
    2.9073   -1.2944    0.0000 H   0  0  0  0  0  0  0  0  0  0  0  0
    2.4621    0.8000    0.0000 C   0  0  0  0  0  0  0  0  0  0  0  0
    4.0621    0.8000    0.0000 H   0  0  0  0  0  0  0  0  0  0  0  0
    1.5217    2.0945    0.0000 C   0  0  0  0  0  0  0  0  0  0  0  0
    2.0161    3.6161    0.0000 H   0  0  0  0  0  0  0  0  0  0  0  0
  1  2  1  0  0  0  0
  1  3  1  0  0  0  0
  3  4  1  0  0  0  0
  3  5  1  0  0  0  0
  5  6  1  0  0  0  0
  5  7  1  0  0  0  0
  5  8  1  0  0  0  0
  8  9  1  0  0  0  0
  8 10  1  0  0  0  0
 10 11  1  0  0  0  0
 10 12  2  0  0  0  0
 12  3  1  0  0  0  0
 12 13  1  0  0  0  0
  8 14  1  0  0  0  0
 14  1  1  0  0  0  0
 14 15  1  0  0  0  0
 14 16  1  0  0  0  0
 16 17  1  0  0  0  0
 16 18  1  0  0  0  0
 16 19  1  0  0  0  0
 19 20  1  0  0  0  0
 19 21  2  0  0  0  0
 21  1  1  0  0  0  0
 21 22  1  0  0  0  0
M  END
> <ChemID>
100051

> <source_casrn>
77-73-6

> <CAS>
77-73-6

> <SMILES>
C1C=CC2C3CC(C=C3)C21

> <NAME>
DICYCLOPENTADIENE

> <preferred_name>
Dicyclopentadiene

> <iupac>
3a,4,7,7a-tetrahydro-1H-4,7-methanoindene

> <MPID>
97983

> <dsstox_substance_id>
DTXSID5025023

> <Canonical_QSARr>
C1C=CC2C3CC(C=C3)C21

> <InChI_Code_QSARr>
InChI=1S/C10H12/c1-2-9-7-4-5-8(6-7)10(9)3-1/h1-2,4-5,7-10H,3,6H2

> <InChI Key_QSARr>
HECLRDQVFMWTQS-UHFFFAOYSA-N

> <Salt_Solvent>
?

> <LogBCF>
2.34

$$$$
100056
  -INDIGO-08031719362D

 24 24  0  0  0  0  0  0  0  0999 V2000
    1.5756   -0.2778    0.0000 C   0  0  0  0  0  0  0  0  0  0  0  0
    3.1514   -0.5557    0.0000 H   0  0  0  0  0  0  0  0  0  0  0  0
    2.6042    0.9478    0.0000 H   0  0  0  0  0  0  0  0  0  0  0  0
    2.6042   -1.5035    0.0000 H   0  0  0  0  0  0  0  0  0  0  0  0
    0.0000    0.0000    0.0000 C   0  0  0  0  0  0  0  0  0  0  0  0
   -1.3856    0.8000    0.0000 C   0  0  0  0  0  0  0  0  0  0  0  0
   -0.3572    2.0257    0.0000 H   0  0  0  0  0  0  0  0  0  0  0  0
   -2.4141    2.0257    0.0000 H   0  0  0  0  0  0  0  0  0  0  0  0
   -2.7713    0.0000    0.0000 C   0  0  0  0  0  0  0  0  0  0  0  0
   -4.1569    0.8000    0.0000 C   0  0  0  0  0  0  0  0  0  0  0  0
   -5.5426    1.6001    0.0000 H   0  0  0  0  0  0  0  0  0  0  0  0
   -5.5426    0.0000    0.0000 H   0  0  0  0  0  0  0  0  0  0  0  0
   -4.1569    2.4000    0.0000 H   0  0  0  0  0  0  0  0  0  0  0  0
   -2.7713   -1.6000    0.0000 C   0  0  0  0  0  0  0  0  0  0  0  0
   -4.1569   -2.4000    0.0000 H   0  0  0  0  0  0  0  0  0  0  0  0
   -1.3856   -2.4000    0.0000 C   0  0  0  0  0  0  0  0  0  0  0  0
   -1.3856   -4.0000    0.0000 O   0  0  0  0  0  0  0  0  0  0  0  0
    0.0000   -1.6000    0.0000 C   0  0  0  0  0  0  0  0  0  0  0  0
    0.5472   -3.1035    0.0000 H   0  0  0  0  0  0  0  0  0  0  0  0
    1.5756   -1.3222    0.0000 H   0  0  0  0  0  0  0  0  0  0  0  0
    0.5472    1.5035    0.0000 C   0  0  0  0  0  0  0  0  0  0  0  0
    1.0945    3.0070    0.0000 H   0  0  0  0  0  0  0  0  0  0  0  0
    2.1229    1.7814    0.0000 H   0  0  0  0  0  0  0  0  0  0  0  0
    0.0000    3.0070    0.0000 H   0  0  0  0  0  0  0  0  0  0  0  0
  1  2  1  0  0  0  0
  1  3  1  0  0  0  0
  1  4  1  0  0  0  0
  1  5  1  0  0  0  0
  5  6  1  0  0  0  0
  6  7  1  0  0  0  0
  6  8  1  0  0  0  0
  6  9  1  0  0  0  0
  9 10  1  0  0  0  0
 10 11  1  0  0  0  0
 10 12  1  0  0  0  0
 10 13  1  0  0  0  0
  9 14  2  0  0  0  0
 14 15  1  0  0  0  0
 14 16  1  0  0  0  0
 16 17  2  0  0  0  0
 16 18  1  0  0  0  0
 18  5  1  0  0  0  0
 18 19  1  0  0  0  0
 18 20  1  0  0  0  0
  5 21  1  0  0  0  0
 21 22  1  0  0  0  0
 21 23  1  0  0  0  0
 21 24  1  0  0  0  0
M  END
> <ChemID>
100056

> <source_casrn>
78-59-1

> <CAS>
78-59-1

> <SMILES>
CC1CC(C)(C)CC(=O)C=1

> <NAME>
ISOPHORONE

> <preferred_name>
Isophorone

> <iupac>
3,5,5-trimethylcyclohex-2-en-1-one

> <MPID>
97987

> <dsstox_substance_id>
DTXSID8020759

> <Canonical_QSARr>
CC1CC(C)(C)CC(=O)C=1

> <InChI_Code_QSARr>
InChI=1S/C9H14O/c1-7-4-8(10)6-9(2,3)5-7/h4H,5-6H2,1-3H3

> <InChI Key_QSARr>
HJOVHMDZYOCNQW-UHFFFAOYSA-N

> <Salt_Solvent>
?

> <LogBCF>
0.3

$$$$
100060
  -INDIGO-08031719362D

  8  7  0  0  0  0  0  0  0  0999 V2000
    0.8000    1.3856    0.0000 Cl  0  0  0  0  0  0  0  0  0  0  0  0
    0.0000    0.0000    0.0000 C   0  0  0  0  0  0  0  0  0  0  0  0
    1.6000   -0.0000    0.0000 H   0  0  0  0  0  0  0  0  0  0  0  0
   -1.6000    0.0000    0.0000 C   0  0  0  0  0  0  0  0  0  0  0  0
   -3.2000    0.0000    0.0000 H   0  0  0  0  0  0  0  0  0  0  0  0
   -2.4000   -1.3856    0.0000 H   0  0  0  0  0  0  0  0  0  0  0  0
   -2.4000    1.3856    0.0000 Cl  0  0  0  0  0  0  0  0  0  0  0  0
    0.8000   -1.3856    0.0000 Cl  0  0  0  0  0  0  0  0  0  0  0  0
  1  2  1  0  0  0  0
  2  3  1  0  0  0  0
  2  4  1  0  0  0  0
  4  5  1  0  0  0  0
  4  6  1  0  0  0  0
  4  7  1  0  0  0  0
  2  8  1  0  0  0  0
M  END
> <ChemID>
100060

> <source_casrn>
79-00-5

> <CAS>
79-00-5

> <SMILES>
ClCC(Cl)Cl

> <NAME>
1,1,2-TRICHLOROETHANE

> <preferred_name>
1,1,2-Trichloroethane

> <iupac>
1,1,2-trichloroethane

> <MPID>
97991

> <dsstox_substance_id>
DTXSID5021380

> <Canonical_QSARr>
ClCC(Cl)Cl

> <InChI_Code_QSARr>
InChI=1S/C2H3Cl3/c3-1-2(4)5/h2H,1H2

> <InChI Key_QSARr>
UBOXGVDOUJQMTN-UHFFFAOYSA-N

> <Salt_Solvent>
?

> <LogBCF>
0.7

$$$$
100064
  -INDIGO-08031719362D

 13 12  0  0  0  0  0  0  0  0999 V2000
    1.6000    0.0000    0.0000 C   0  0  0  0  0  0  0  0  0  0  0  0
    3.2000    0.0000    0.0000 H   0  0  0  0  0  0  0  0  0  0  0  0
    2.4000   -1.3856    0.0000 H   0  0  0  0  0  0  0  0  0  0  0  0
    2.4000    1.3856    0.0000 H   0  0  0  0  0  0  0  0  0  0  0  0
    0.0000    0.0000    0.0000 C   0  0  0  0  0  0  0  0  0  0  0  0
    0.0000   -1.6000    0.0000 H   0  0  0  0  0  0  0  0  0  0  0  0
    0.0000    1.6000    0.0000 N   0  0  0  0  0  0  0  0  0  0  0  0
    1.3856    2.4000    0.0000 O   0  0  0  0  0  0  0  0  0  0  0  0
   -1.3856    2.4000    0.0000 O   0  0  0  0  0  0  0  0  0  0  0  0
   -1.6000    0.0000    0.0000 C   0  0  0  0  0  0  0  0  0  0  0  0
   -3.2000    0.0000    0.0000 H   0  0  0  0  0  0  0  0  0  0  0  0
   -2.4000   -1.3856    0.0000 H   0  0  0  0  0  0  0  0  0  0  0  0
   -2.4000    1.3856    0.0000 H   0  0  0  0  0  0  0  0  0  0  0  0
  1  2  1  0  0  0  0
  1  3  1  0  0  0  0
  1  4  1  0  0  0  0
  1  5  1  0  0  0  0
  5  6  1  0  0  0  0
  5  7  1  0  0  0  0
  7  8  2  0  0  0  0
  7  9  1  0  0  0  0
  5 10  1  0  0  0  0
 10 11  1  0  0  0  0
 10 12  1  0  0  0  0
 10 13  1  0  0  0  0
M  CHG  2   7   1   9  -1
M  END
> <ChemID>
100064

> <source_casrn>
79-46-9

> <CAS>
79-46-9

> <SMILES>
CC(C)[N+]([O-])=O

> <NAME>
2-NITROPROPANE

> <preferred_name>
2-Nitropropane

> <iupac>
2-nitropropane

> <MPID>
97995

> <dsstox_substance_id>
DTXSID6020981

> <Canonical_QSARr>
CC(C)[N+]([O-])=O

> <InChI_Code_QSARr>
InChI=1S/C3H7NO2/c1-3(2)4(5)6/h3H,1-2H3

> <InChI Key_QSARr>
FGLBSLMDCBOPQK-UHFFFAOYSA-N

> <Salt_Solvent>
?

> <LogBCF>
0.92

$$$$
100068
  -INDIGO-08031719362D

 42 43  0  0  0  0  0  0  0  0999 V2000
    1.5035   -0.5472    0.0000 O   0  0  0  0  0  0  0  0  0  0  0  0
    2.7293    0.4812    0.0000 O   0  0  0  0  0  0  0  0  0  0  0  0
    4.2327   -0.0661    0.0000 C   0  0  0  0  0  0  0  0  0  0  0  0
    5.7363   -0.6132    0.0000 C   0  0  0  0  0  0  0  0  0  0  0  0
    6.2834   -2.1167    0.0000 C   0  0  0  0  0  0  0  0  0  0  0  0
    5.4834   -3.5023    0.0000 H   0  0  0  0  0  0  0  0  0  0  0  0
    7.8592   -2.3946    0.0000 C   0  0  0  0  0  0  0  0  0  0  0  0
    8.4063   -3.8981    0.0000 H   0  0  0  0  0  0  0  0  0  0  0  0
    8.8877   -1.1690    0.0000 C   0  0  0  0  0  0  0  0  0  0  0  0
   10.4633   -1.4467    0.0000 H   0  0  0  0  0  0  0  0  0  0  0  0
    8.3404    0.3346    0.0000 C   0  0  0  0  0  0  0  0  0  0  0  0
    9.3689    1.5602    0.0000 H   0  0  0  0  0  0  0  0  0  0  0  0
    6.7645    0.6125    0.0000 C   0  0  0  0  0  0  0  0  0  0  0  0
    6.2175    2.1160    0.0000 H   0  0  0  0  0  0  0  0  0  0  0  0
    3.6853   -1.5695    0.0000 C   0  0  0  0  0  0  0  0  0  0  0  0
    3.1383   -3.0730    0.0000 H   0  0  0  0  0  0  0  0  0  0  0  0
    4.7138   -2.7952    0.0000 H   0  0  0  0  0  0  0  0  0  0  0  0
    2.1098   -1.8473    0.0000 H   0  0  0  0  0  0  0  0  0  0  0  0
    4.7800    1.4375    0.0000 C   0  0  0  0  0  0  0  0  0  0  0  0
    3.7515    2.6631    0.0000 H   0  0  0  0  0  0  0  0  0  0  0  0
    5.3271    2.9410    0.0000 H   0  0  0  0  0  0  0  0  0  0  0  0
    3.1799    1.4375    0.0000 H   0  0  0  0  0  0  0  0  0  0  0  0
   -0.0001   -0.0000    0.0000 C   0  0  0  0  0  0  0  0  0  0  0  0
   -0.7999   -1.3856    0.0000 C   0  0  0  0  0  0  0  0  0  0  0  0
   -0.0001   -2.7712    0.0000 C   0  0  0  0  0  0  0  0  0  0  0  0
    1.5999   -2.7712    0.0000 H   0  0  0  0  0  0  0  0  0  0  0  0
   -0.7999   -4.1570    0.0000 C   0  0  0  0  0  0  0  0  0  0  0  0
   -0.0001   -5.5426    0.0000 H   0  0  0  0  0  0  0  0  0  0  0  0
   -2.3999   -4.1570    0.0000 C   0  0  0  0  0  0  0  0  0  0  0  0
   -3.2000   -5.5426    0.0000 H   0  0  0  0  0  0  0  0  0  0  0  0
   -3.2000   -2.7712    0.0000 C   0  0  0  0  0  0  0  0  0  0  0  0
   -4.8000   -2.7712    0.0000 H   0  0  0  0  0  0  0  0  0  0  0  0
   -2.3999   -1.3856    0.0000 C   0  0  0  0  0  0  0  0  0  0  0  0
   -3.2000   -0.0000    0.0000 H   0  0  0  0  0  0  0  0  0  0  0  0
    0.5472    1.5035    0.0000 C   0  0  0  0  0  0  0  0  0  0  0  0
    1.0945    3.0070    0.0000 H   0  0  0  0  0  0  0  0  0  0  0  0
    2.1230    1.7814    0.0000 H   0  0  0  0  0  0  0  0  0  0  0  0
   -0.2528    2.8892    0.0000 H   0  0  0  0  0  0  0  0  0  0  0  0
   -1.5035    0.5472    0.0000 C   0  0  0  0  0  0  0  0  0  0  0  0
   -3.0071    1.0945    0.0000 H   0  0  0  0  0  0  0  0  0  0  0  0
   -1.7813    2.1229    0.0000 H   0  0  0  0  0  0  0  0  0  0  0  0
   -0.4750    1.7729    0.0000 H   0  0  0  0  0  0  0  0  0  0  0  0
  1  2  1  0  0  0  0
  2  3  1  0  0  0  0
  3  4  1  0  0  0  0
  4  5  1  0  0  0  0
  5  6  1  0  0  0  0
  5  7  2  0  0  0  0
  7  8  1  0  0  0  0
  7  9  1  0  0  0  0
  9 10  1  0  0  0  0
  9 11  2  0  0  0  0
 11 12  1  0  0  0  0
 11 13  1  0  0  0  0
 13  4  2  0  0  0  0
 13 14  1  0  0  0  0
  3 15  1  0  0  0  0
 15 16  1  0  0  0  0
 15 17  1  0  0  0  0
 15 18  1  0  0  0  0
  3 19  1  0  0  0  0
 19 20  1  0  0  0  0
 19 21  1  0  0  0  0
 19 22  1  0  0  0  0
  1 23  1  0  0  0  0
 23 24  1  0  0  0  0
 24 25  1  0  0  0  0
 25 26  1  0  0  0  0
 25 27  2  0  0  0  0
 27 28  1  0  0  0  0
 27 29  1  0  0  0  0
 29 30  1  0  0  0  0
 29 31  2  0  0  0  0
 31 32  1  0  0  0  0
 31 33  1  0  0  0  0
 33 24  2  0  0  0  0
 33 34  1  0  0  0  0
 23 35  1  0  0  0  0
 35 36  1  0  0  0  0
 35 37  1  0  0  0  0
 35 38  1  0  0  0  0
 23 39  1  0  0  0  0
 39 40  1  0  0  0  0
 39 41  1  0  0  0  0
 39 42  1  0  0  0  0
M  END
> <ChemID>
100068

> <source_casrn>
80-43-3

> <CAS>
80-43-3

> <SMILES>
CC(C)(OOC(C)(C)c1ccccc1)c1ccccc1

> <NAME>
PEROXIDE, BIS(1-METHYL-1-PHENYLETHYL)

> <preferred_name>
Dicumyl peroxide

> <iupac>
bis(2-phenylpropan-2-yl) peroxide

> <MPID>
97999

> <dsstox_substance_id>
DTXSID1025017

> <Canonical_QSARr>
CC(C)(OOC(C)(C)c1ccccc1)c1ccccc1

> <InChI_Code_QSARr>
InChI=1S/C18H22O2/c1-17(2,15-11-7-5-8-12-15)19-20-18(3,4)16-13-9-6-10-14-16/h5-14H,1-4H3

> <InChI Key_QSARr>
XMNIXWIUMCBBBL-UHFFFAOYSA-N

> <Salt_Solvent>
?

> <LogBCF>
2.62

$$$$
100071
  -INDIGO-08031719362D

 33 36  0  0  0  0  0  0  0  0999 V2000
   -6.9283    5.6000    0.0000 C   0  0  0  0  0  0  0  0  0  0  0  0
   -5.5424    4.8001    0.0000 C   0  0  0  0  0  0  0  0  0  0  0  0
   -5.5424    3.2001    0.0000 N   0  0  0  0  0  0  0  0  0  0  0  0
   -4.1569    2.4000    0.0000 C   0  0  0  0  0  0  0  0  0  0  0  0
   -4.1569    0.8000    0.0000 C   0  0  0  0  0  0  0  0  0  0  0  0
   -2.7713    0.0000    0.0000 C   0  0  0  0  0  0  0  0  0  0  0  0
   -1.3857    0.8000    0.0000 C   0  0  0  0  0  0  0  0  0  0  0  0
   -1.3857    2.4000    0.0000 C   0  0  0  0  0  0  0  0  0  0  0  0
    0.0001    3.2001    0.0000 O   0  0  0  0  0  0  0  0  0  0  0  0
    1.3857    2.4000    0.0000 C   0  0  0  0  0  0  0  0  0  0  0  0
    1.3857    0.8000    0.0000 C   0  0  0  0  0  0  0  0  0  0  0  0
    0.0001    0.0000    0.0000 C   0  0  0  0  0  0  0  0  0  0  0  0
    0.0001   -1.6000    0.0000 C   0  0  0  0  0  0  0  0  0  0  0  0
    1.0285   -2.8257    0.0000 C   0  0  0  0  0  0  0  0  0  0  0  0
    2.6041   -2.5479    0.0000 C   0  0  0  0  0  0  0  0  0  0  0  0
    3.6327   -3.7734    0.0000 O   0  0  0  0  0  0  0  0  0  0  0  0
    3.1514   -1.0443    0.0000 O   0  0  0  0  0  0  0  0  0  0  0  0
    0.4812   -4.3292    0.0000 C   0  0  0  0  0  0  0  0  0  0  0  0
   -1.0944   -4.6070    0.0000 C   0  0  0  0  0  0  0  0  0  0  0  0
   -2.1230   -3.3813    0.0000 C   0  0  0  0  0  0  0  0  0  0  0  0
   -1.5757   -1.8778    0.0000 C   0  0  0  0  0  0  0  0  0  0  0  0
    2.7713    0.0000    0.0000 C   0  0  0  0  0  0  0  0  0  0  0  0
    4.1569    0.8000    0.0000 C   0  0  0  0  0  0  0  0  0  0  0  0
    4.1569    2.4000    0.0000 C   0  0  0  0  0  0  0  0  0  0  0  0
    5.5427    3.2001    0.0000 N   0  0  0  0  0  0  0  0  0  0  0  0
    6.9283    2.4000    0.0000 C   0  0  0  0  0  0  0  0  0  0  0  0
    8.3138    3.2001    0.0000 C   0  0  0  0  0  0  0  0  0  0  0  0
    5.5427    4.8001    0.0000 C   0  0  0  0  0  0  0  0  0  0  0  0
    6.9283    5.6000    0.0000 C   0  0  0  0  0  0  0  0  0  0  0  0
    2.7713    3.2001    0.0000 C   0  0  0  0  0  0  0  0  0  0  0  0
   -2.7713    3.2001    0.0000 C   0  0  0  0  0  0  0  0  0  0  0  0
   -6.9283    2.4000    0.0000 C   0  0  0  0  0  0  0  0  0  0  0  0
   -8.3138    3.2001    0.0000 C   0  0  0  0  0  0  0  0  0  0  0  0
  1  2  1  0  0  0  0
  2  3  1  0  0  0  0
  3  4  1  0  0  0  0
  4  5  1  0  0  0  0
  5  6  2  0  0  0  0
  6  7  1  0  0  0  0
  7  8  1  0  0  0  0
  8  9  2  0  0  0  0
  9 10  1  0  0  0  0
 10 11  1  0  0  0  0
 11 12  1  0  0  0  0
 12  7  2  0  0  0  0
 12 13  1  0  0  0  0
 13 14  1  0  0  0  0
 14 15  1  0  0  0  0
 15 16  2  0  0  0  0
 15 17  1  0  0  0  0
 14 18  2  0  0  0  0
 18 19  1  0  0  0  0
 19 20  2  0  0  0  0
 20 21  1  0  0  0  0
 21 13  2  0  0  0  0
 11 22  2  0  0  0  0
 22 23  1  0  0  0  0
 23 24  2  0  0  0  0
 24 25  1  0  0  0  0
 25 26  1  0  0  0  0
 26 27  1  0  0  0  0
 25 28  1  0  0  0  0
 28 29  1  0  0  0  0
 24 30  1  0  0  0  0
 30 10  2  0  0  0  0
  8 31  1  0  0  0  0
 31  4  2  0  0  0  0
  3 32  1  0  0  0  0
 32 33  1  0  0  0  0
M  CHG  1   9   1
M  END
> <ChemID>
100071

> <source_casrn>
81-88-9

> <CAS>
81-88-9

> <SMILES>
[Cl-].CCN(CC)c1cc2[o+]c3cc(ccc3c(-c3ccccc3C(O)=O)c2cc1)N(CC)CC

> <NAME>
RHODAMINE B

> <preferred_name>
Rhodamine B

> <iupac>
9-(2-carboxyphenyl)-3,6-bis(diethylamino)xanthenium chloride

> <MPID>
98002

> <dsstox_substance_id>
DTXSID6042369

> <Canonical_QSARr>
CCN(CC)c1cc2[o+]c3cc(ccc3c(-c3ccccc3C(O)=O)c2cc1)N(CC)CC

> <InChI_Code_QSARr>
InChI=1S/C28H30N2O3/c1-5-29(6-2)19-13-15-23-25(17-19)33-26-18-20(30(7-3)8-4)14-16-24(26)27(23)21-11-9-10-12-22(21)28(31)32/h9-18H,5-8H2,1-4H3/p+1

> <InChI Key_QSARr>
CVAVMIODJQHEEH-UHFFFAOYSA-O

> <Salt_Solvent>
[Cl-]

> <LogBCF>
0.23

$$$$
100073
  -INDIGO-08031719362D

 24 26  0  0  0  0  0  0  0  0999 V2000
    0.0001   -0.0000    0.0000 C   0  0  0  0  0  0  0  0  0  0  0  0
   -1.3856    0.8000    0.0000 C   0  0  0  0  0  0  0  0  0  0  0  0
   -1.3856    2.4000    0.0000 Cl  0  0  0  0  0  0  0  0  0  0  0  0
   -2.7713   -0.0000    0.0000 C   0  0  0  0  0  0  0  0  0  0  0  0
   -4.1569    0.8000    0.0000 H   0  0  0  0  0  0  0  0  0  0  0  0
   -2.7713   -1.6000    0.0000 C   0  0  0  0  0  0  0  0  0  0  0  0
   -4.1569   -2.4000    0.0000 H   0  0  0  0  0  0  0  0  0  0  0  0
   -1.3856   -2.4000    0.0000 C   0  0  0  0  0  0  0  0  0  0  0  0
   -1.3856   -4.0000    0.0000 H   0  0  0  0  0  0  0  0  0  0  0  0
    0.0001   -1.6000    0.0000 C   0  0  0  0  0  0  0  0  0  0  0  0
    1.3857   -2.4000    0.0000 C   0  0  0  0  0  0  0  0  0  0  0  0
    1.3857   -4.0000    0.0000 O   0  0  0  0  0  0  0  0  0  0  0  0
    2.7712   -1.6000    0.0000 C   0  0  0  0  0  0  0  0  0  0  0  0
    2.7712   -0.0000    0.0000 C   0  0  0  0  0  0  0  0  0  0  0  0
    4.1569    0.8000    0.0000 C   0  0  0  0  0  0  0  0  0  0  0  0
    4.1569    2.4000    0.0000 H   0  0  0  0  0  0  0  0  0  0  0  0
    5.5425   -0.0000    0.0000 C   0  0  0  0  0  0  0  0  0  0  0  0
    6.9282    0.8000    0.0000 H   0  0  0  0  0  0  0  0  0  0  0  0
    5.5425   -1.6000    0.0000 C   0  0  0  0  0  0  0  0  0  0  0  0
    6.9282   -2.4000    0.0000 H   0  0  0  0  0  0  0  0  0  0  0  0
    4.1569   -2.4000    0.0000 C   0  0  0  0  0  0  0  0  0  0  0  0
    4.1569   -4.0000    0.0000 H   0  0  0  0  0  0  0  0  0  0  0  0
    1.3857    0.8000    0.0000 C   0  0  0  0  0  0  0  0  0  0  0  0
    1.3856    2.4000    0.0000 O   0  0  0  0  0  0  0  0  0  0  0  0
  1  2  1  0  0  0  0
  2  3  1  0  0  0  0
  2  4  2  0  0  0  0
  4  5  1  0  0  0  0
  4  6  1  0  0  0  0
  6  7  1  0  0  0  0
  6  8  2  0  0  0  0
  8  9  1  0  0  0  0
  8 10  1  0  0  0  0
 10  1  2  0  0  0  0
 10 11  1  0  0  0  0
 11 12  2  0  0  0  0
 11 13  1  0  0  0  0
 13 14  1  0  0  0  0
 14 15  2  0  0  0  0
 15 16  1  0  0  0  0
 15 17  1  0  0  0  0
 17 18  1  0  0  0  0
 17 19  2  0  0  0  0
 19 20  1  0  0  0  0
 19 21  1  0  0  0  0
 21 13  2  0  0  0  0
 21 22  1  0  0  0  0
 14 23  1  0  0  0  0
 23  1  1  0  0  0  0
 23 24  2  0  0  0  0
M  END
> <ChemID>
100073

> <source_casrn>
82-44-0

> <CAS>
82-44-0

> <SMILES>
O=C1c2cccc(Cl)c2C(=O)c2ccccc12

> <NAME>
1-CHLOROANTHRAQUINONE

> <preferred_name>
1-Chloroanthraquinone

> <iupac>
1-chloro-9,10-anthraquinone

> <MPID>
98004

> <dsstox_substance_id>
DTXSID7052571

> <Canonical_QSARr>
O=C1c2cccc(Cl)c2C(=O)c2ccccc12

> <InChI_Code_QSARr>
InChI=1S/C14H7ClO2/c15-11-7-3-6-10-12(11)14(17)9-5-2-1-4-8(9)13(10)16/h1-7H

> <InChI Key_QSARr>
BOCJQSFSGAZAPQ-UHFFFAOYSA-N

> <Salt_Solvent>
?

> <LogBCF>
2.3

$$$$
100077
  -INDIGO-08031719362D

 17 17  0  0  0  0  0  0  0  0999 V2000
    1.3856    0.8000    0.0000 C   0  0  0  0  0  0  0  0  0  0  0  0
    2.7713   -0.0000    0.0000 C   0  0  0  0  0  0  0  0  0  0  0  0
    4.1569    0.8000    0.0000 H   0  0  0  0  0  0  0  0  0  0  0  0
    2.7713   -1.6000    0.0000 C   0  0  0  0  0  0  0  0  0  0  0  0
    4.1569   -2.4000    0.0000 H   0  0  0  0  0  0  0  0  0  0  0  0
    1.3856   -2.4000    0.0000 C   0  0  0  0  0  0  0  0  0  0  0  0
    1.3856   -4.0000    0.0000 H   0  0  0  0  0  0  0  0  0  0  0  0
    0.0000   -1.6000    0.0000 C   0  0  0  0  0  0  0  0  0  0  0  0
   -1.3856   -2.4000    0.0000 N   0  0  0  0  0  0  0  0  0  0  0  0
   -1.3856   -4.0000    0.0000 O   0  0  0  0  0  0  0  0  0  0  0  0
   -2.7713   -1.6000    0.0000 O   0  0  0  0  0  0  0  0  0  0  0  0
    0.0000   -0.0000    0.0000 C   0  0  0  0  0  0  0  0  0  0  0  0
   -1.3856    0.8000    0.0000 C   0  0  0  0  0  0  0  0  0  0  0  0
   -2.7713    1.6000    0.0000 H   0  0  0  0  0  0  0  0  0  0  0  0
   -1.3856    2.4000    0.0000 H   0  0  0  0  0  0  0  0  0  0  0  0
   -2.7713   -0.0000    0.0000 H   0  0  0  0  0  0  0  0  0  0  0  0
    1.3856    2.4000    0.0000 Cl  0  0  0  0  0  0  0  0  0  0  0  0
  1  2  1  0  0  0  0
  2  3  1  0  0  0  0
  2  4  2  0  0  0  0
  4  5  1  0  0  0  0
  4  6  1  0  0  0  0
  6  7  1  0  0  0  0
  6  8  2  0  0  0  0
  8  9  1  0  0  0  0
  9 10  1  0  0  0  0
  9 11  2  0  0  0  0
  8 12  1  0  0  0  0
 12  1  2  0  0  0  0
 12 13  1  0  0  0  0
 13 14  1  0  0  0  0
 13 15  1  0  0  0  0
 13 16  1  0  0  0  0
  1 17  1  0  0  0  0
M  CHG  2   9   1  10  -1
M  END
> <ChemID>
100077

> <source_casrn>
83-42-1

> <CAS>
83-42-1

> <SMILES>
Cc1c(Cl)cccc1[N+]([O-])=O

> <NAME>
BENZENE, 1-CHLORO-2-METHYL-3-NITRO-

> <preferred_name>
1-Chloro-2-methyl-3-nitrobenzene

> <iupac>
1-chloro-2-methyl-3-nitrobenzene

> <MPID>
98008

> <dsstox_substance_id>
DTXSID1041263

> <Canonical_QSARr>
Cc1c(Cl)cccc1[N+]([O-])=O

> <InChI_Code_QSARr>
InChI=1S/C7H6ClNO2/c1-5-6(8)3-2-4-7(5)9(10)11/h2-4H,1H3

> <InChI Key_QSARr>
XCSNRORTQRKCHB-UHFFFAOYSA-N

> <Salt_Solvent>
?

> <LogBCF>
1.99

$$$$
100081
  -INDIGO-08031719362D

 27 28  0  0  0  0  0  0  0  0999 V2000
    2.0161    2.0161    0.0000 O   0  0  0  0  0  0  0  0  0  0  0  0
    1.5218    0.4944    0.0000 C   0  0  0  0  0  0  0  0  0  0  0  0
    2.4621   -0.8000    0.0000 N   0  0  0  0  0  0  0  0  0  0  0  0
    4.0621   -0.8000    0.0000 C   0  0  0  0  0  0  0  0  0  0  0  0
    4.8621    0.5856    0.0000 C   0  0  0  0  0  0  0  0  0  0  0  0
    4.0621    1.9713    0.0000 Cl  0  0  0  0  0  0  0  0  0  0  0  0
    6.4621    0.5856    0.0000 C   0  0  0  0  0  0  0  0  0  0  0  0
    7.2621    1.9713    0.0000 H   0  0  0  0  0  0  0  0  0  0  0  0
    7.2621   -0.8000    0.0000 C   0  0  0  0  0  0  0  0  0  0  0  0
    8.8621   -0.8000    0.0000 S   0  0  0  0  0  0  0  0  0  0  0  0
    8.8621   -2.4000    0.0000 O   0  0  0  0  0  0  0  0  0  0  0  0
    8.8621    0.8000    0.0000 O   0  0  0  0  0  0  0  0  0  0  0  0
   10.4621   -0.8000    0.0000 O   0  0  0  0  0  0  0  0  0  0  0  0
   11.2621   -2.1856    0.0000 H   0  0  0  0  0  0  0  0  0  0  0  0
    6.4621   -2.1856    0.0000 C   0  0  0  0  0  0  0  0  0  0  0  0
    7.2621   -3.5713    0.0000 Cl  0  0  0  0  0  0  0  0  0  0  0  0
    4.8621   -2.1856    0.0000 C   0  0  0  0  0  0  0  0  0  0  0  0
    4.0621   -3.5713    0.0000 H   0  0  0  0  0  0  0  0  0  0  0  0
    1.5218   -2.0944    0.0000 N   0  0  0  0  0  0  0  0  0  0  0  0
    0.0001   -1.6000    0.0000 C   0  0  0  0  0  0  0  0  0  0  0  0
   -1.2945   -2.5405    0.0000 C   0  0  0  0  0  0  0  0  0  0  0  0
   -2.5888   -3.4809    0.0000 H   0  0  0  0  0  0  0  0  0  0  0  0
   -1.1272   -4.1317    0.0000 H   0  0  0  0  0  0  0  0  0  0  0  0
   -2.7561   -1.8896    0.0000 H   0  0  0  0  0  0  0  0  0  0  0  0
    0.0001   -0.0000    0.0000 C   0  0  0  0  0  0  0  0  0  0  0  0
   -1.5912   -0.1672    0.0000 H   0  0  0  0  0  0  0  0  0  0  0  0
   -0.3326    1.5651    0.0000 H   0  0  0  0  0  0  0  0  0  0  0  0
  1  2  2  0  0  0  0
  2  3  1  0  0  0  0
  3  4  1  0  0  0  0
  4  5  1  0  0  0  0
  5  6  1  0  0  0  0
  5  7  2  0  0  0  0
  7  8  1  0  0  0  0
  7  9  1  0  0  0  0
  9 10  1  0  0  0  0
 10 11  2  0  0  0  0
 10 12  2  0  0  0  0
 10 13  1  0  0  0  0
 13 14  1  0  0  0  0
  9 15  2  0  0  0  0
 15 16  1  0  0  0  0
 15 17  1  0  0  0  0
 17  4  2  0  0  0  0
 17 18  1  0  0  0  0
  3 19  1  0  0  0  0
 19 20  2  0  0  0  0
 20 21  1  0  0  0  0
 21 22  1  0  0  0  0
 21 23  1  0  0  0  0
 21 24  1  0  0  0  0
 20 25  1  0  0  0  0
 25  2  1  0  0  0  0
 25 26  1  0  0  0  0
 25 27  1  0  0  0  0
M  END
> <ChemID>
100081

> <source_casrn>
84-57-1

> <CAS>
84-57-1

> <SMILES>
O=C(N(N=C1C)c(c(cc(S(=O)(=O)O)c2Cl)Cl)c2)C1

> <NAME>
Benzenesulfonic acid, 2,5-dichloro-4-(4,5-dihydr

> <preferred_name>
Benzenesulfonic acid, 2,5-dichloro-4-(4,5-dihydro-3-methyl-5-oxo-1H-pyrazol-1-yl)-

> <iupac>
2,5-dichloro-4-(3-methyl-5-oxo-4H-pyrazol-1-yl)benzenesulfonic acid

> <MPID>
98012

> <dsstox_substance_id>
DTXSID8058906

> <Canonical_QSARr>
CC1CC(=O)N(N=1)c1cc(Cl)c(cc1Cl)S(O)(=O)=O

> <InChI_Code_QSARr>
InChI=1S/C10H8Cl2N2O4S/c1-5-2-10(15)14(13-5)8-3-7(12)9(4-6(8)11)19(16,17)18/h3-4H,2H2,1H3,(H,16,17,18)

> <InChI Key_QSARr>
KCEIVWKDBLAQKL-UHFFFAOYSA-N

> <Salt_Solvent>
?

> <LogBCF>
1.51

$$$$
100086
  -INDIGO-08031719362D

 43 44  0  0  0  0  0  0  0  0999 V2000
   -4.7999   -2.7713    0.0000 C   0  0  0  0  0  0  0  0  0  0  0  0
   -4.0000   -1.3856    0.0000 C   0  0  0  0  0  0  0  0  0  0  0  0
   -2.3999   -1.3856    0.0000 O   0  0  0  0  0  0  0  0  0  0  0  0
   -1.6001    0.0000    0.0000 C   0  0  0  0  0  0  0  0  0  0  0  0
   -2.8693    0.9739    0.0000 H   0  0  0  0  0  0  0  0  0  0  0  0
   -1.8088    1.5864    0.0000 H   0  0  0  0  0  0  0  0  0  0  0  0
    0.0000    0.0000    0.0000 C   0  0  0  0  0  0  0  0  0  0  0  0
    1.2692   -0.9741    0.0000 H   0  0  0  0  0  0  0  0  0  0  0  0
    0.2087   -1.5863    0.0000 H   0  0  0  0  0  0  0  0  0  0  0  0
    0.7999    1.3856    0.0000 C   0  0  0  0  0  0  0  0  0  0  0  0
   -0.4694    2.3597    0.0000 H   0  0  0  0  0  0  0  0  0  0  0  0
    0.5911    2.9720    0.0000 H   0  0  0  0  0  0  0  0  0  0  0  0
    2.3999    1.3856    0.0000 C   0  0  0  0  0  0  0  0  0  0  0  0
    4.0000    1.3856    0.0000 H   0  0  0  0  0  0  0  0  0  0  0  0
    3.2001    2.7713    0.0000 H   0  0  0  0  0  0  0  0  0  0  0  0
    3.2001    0.0000    0.0000 H   0  0  0  0  0  0  0  0  0  0  0  0
   -4.7999    0.0000    0.0000 O   0  0  0  0  0  0  0  0  0  0  0  0
   -6.3999   -2.7713    0.0000 C   0  0  0  0  0  0  0  0  0  0  0  0
   -7.2001   -1.3856    0.0000 C   0  0  0  0  0  0  0  0  0  0  0  0
   -8.7999   -1.3856    0.0000 O   0  0  0  0  0  0  0  0  0  0  0  0
   -9.6001    0.0000    0.0000 C   0  0  0  0  0  0  0  0  0  0  0  0
   -9.3910    1.5864    0.0000 H   0  0  0  0  0  0  0  0  0  0  0  0
   -8.3305    0.9739    0.0000 H   0  0  0  0  0  0  0  0  0  0  0  0
  -11.2001    0.0000    0.0000 C   0  0  0  0  0  0  0  0  0  0  0  0
  -12.0000    1.3856    0.0000 C   0  0  0  0  0  0  0  0  0  0  0  0
  -11.2001    2.7713    0.0000 H   0  0  0  0  0  0  0  0  0  0  0  0
  -13.6001    1.3856    0.0000 C   0  0  0  0  0  0  0  0  0  0  0  0
  -14.3999    2.7713    0.0000 H   0  0  0  0  0  0  0  0  0  0  0  0
  -14.3999    0.0000    0.0000 C   0  0  0  0  0  0  0  0  0  0  0  0
  -16.0000    0.0000    0.0000 H   0  0  0  0  0  0  0  0  0  0  0  0
  -13.6001   -1.3856    0.0000 C   0  0  0  0  0  0  0  0  0  0  0  0
  -14.3999   -2.7713    0.0000 H   0  0  0  0  0  0  0  0  0  0  0  0
  -12.0000   -1.3856    0.0000 C   0  0  0  0  0  0  0  0  0  0  0  0
  -11.2001   -2.7713    0.0000 H   0  0  0  0  0  0  0  0  0  0  0  0
   -6.3999    0.0000    0.0000 O   0  0  0  0  0  0  0  0  0  0  0  0
   -7.2001   -4.1569    0.0000 C   0  0  0  0  0  0  0  0  0  0  0  0
   -8.7999   -4.1569    0.0000 H   0  0  0  0  0  0  0  0  0  0  0  0
   -6.3999   -5.5426    0.0000 C   0  0  0  0  0  0  0  0  0  0  0  0
   -7.2001   -6.9282    0.0000 H   0  0  0  0  0  0  0  0  0  0  0  0
   -4.7999   -5.5426    0.0000 C   0  0  0  0  0  0  0  0  0  0  0  0
   -4.0000   -6.9282    0.0000 H   0  0  0  0  0  0  0  0  0  0  0  0
   -4.0000   -4.1569    0.0000 C   0  0  0  0  0  0  0  0  0  0  0  0
   -2.3999   -4.1569    0.0000 H   0  0  0  0  0  0  0  0  0  0  0  0
  1  2  1  0  0  0  0
  2  3  1  0  0  0  0
  3  4  1  0  0  0  0
  4  5  1  0  0  0  0
  4  6  1  0  0  0  0
  4  7  1  0  0  0  0
  7  8  1  0  0  0  0
  7  9  1  0  0  0  0
  7 10  1  0  0  0  0
 10 11  1  0  0  0  0
 10 12  1  0  0  0  0
 10 13  1  0  0  0  0
 13 14  1  0  0  0  0
 13 15  1  0  0  0  0
 13 16  1  0  0  0  0
  2 17  2  0  0  0  0
  1 18  1  0  0  0  0
 18 19  1  0  0  0  0
 19 20  1  0  0  0  0
 20 21  1  0  0  0  0
 21 22  1  0  0  0  0
 21 23  1  0  0  0  0
 21 24  1  0  0  0  0
 24 25  1  0  0  0  0
 25 26  1  0  0  0  0
 25 27  2  0  0  0  0
 27 28  1  0  0  0  0
 27 29  1  0  0  0  0
 29 30  1  0  0  0  0
 29 31  2  0  0  0  0
 31 32  1  0  0  0  0
 31 33  1  0  0  0  0
 33 24  2  0  0  0  0
 33 34  1  0  0  0  0
 19 35  2  0  0  0  0
 18 36  2  0  0  0  0
 36 37  1  0  0  0  0
 36 38  1  0  0  0  0
 38 39  1  0  0  0  0
 38 40  2  0  0  0  0
 40 41  1  0  0  0  0
 40 42  1  0  0  0  0
 42  1  2  0  0  0  0
 42 43  1  0  0  0  0
M  END
> <ChemID>
100086

> <source_casrn>
85-68-7

> <CAS>
85-68-7

> <SMILES>
CCCCOC(=O)c1ccccc1C(=O)OCc1ccccc1

> <NAME>
BUTYL BENZYL PHTHALATE

> <preferred_name>
Butyl benzyl phthalate

> <iupac>
benzyl butyl benzene-1,2-dicarboxylate

> <MPID>
98017

> <dsstox_substance_id>
DTXSID3020205

> <Canonical_QSARr>
CCCCOC(=O)c1ccccc1C(=O)OCc1ccccc1

> <InChI_Code_QSARr>
InChI=1S/C19H20O4/c1-2-3-13-22-18(20)16-11-7-8-12-17(16)19(21)23-14-15-9-5-4-6-10-15/h4-12H,2-3,13-14H2,1H3

> <InChI Key_QSARr>
IRIAEXORFWYRCZ-UHFFFAOYSA-N

> <Salt_Solvent>
?

> <LogBCF>
1.21

$$$$
100090
  -INDIGO-08031719362D

 24 25  0  0  0  0  0  0  0  0999 V2000
    4.8000    2.7713    0.0000 O   0  0  0  0  0  0  0  0  0  0  0  0
    6.4000    2.7713    0.0000 H   0  0  0  0  0  0  0  0  0  0  0  0
    4.0000    1.3856    0.0000 C   0  0  0  0  0  0  0  0  0  0  0  0
    4.8000   -0.0000    0.0000 O   0  0  0  0  0  0  0  0  0  0  0  0
    2.4001    1.3856    0.0000 C   0  0  0  0  0  0  0  0  0  0  0  0
    1.1306    2.3596    0.0000 H   0  0  0  0  0  0  0  0  0  0  0  0
    2.1912    2.9720    0.0000 H   0  0  0  0  0  0  0  0  0  0  0  0
    1.6001   -0.0000    0.0000 C   0  0  0  0  0  0  0  0  0  0  0  0
   -0.0001   -0.0000    0.0000 C   0  0  0  0  0  0  0  0  0  0  0  0
   -0.8001   -1.3857    0.0000 C   0  0  0  0  0  0  0  0  0  0  0  0
   -2.4000   -1.3857    0.0000 C   0  0  0  0  0  0  0  0  0  0  0  0
   -3.2000   -2.7713    0.0000 H   0  0  0  0  0  0  0  0  0  0  0  0
   -3.2000   -0.0000    0.0000 C   0  0  0  0  0  0  0  0  0  0  0  0
   -4.8000   -0.0000    0.0000 H   0  0  0  0  0  0  0  0  0  0  0  0
   -2.4000    1.3856    0.0000 C   0  0  0  0  0  0  0  0  0  0  0  0
   -3.2000    2.7713    0.0000 H   0  0  0  0  0  0  0  0  0  0  0  0
   -0.8001    1.3856    0.0000 C   0  0  0  0  0  0  0  0  0  0  0  0
   -0.0001    2.7713    0.0000 H   0  0  0  0  0  0  0  0  0  0  0  0
   -0.0001   -2.7713    0.0000 C   0  0  0  0  0  0  0  0  0  0  0  0
   -0.8001   -4.1569    0.0000 H   0  0  0  0  0  0  0  0  0  0  0  0
    1.6001   -2.7713    0.0000 C   0  0  0  0  0  0  0  0  0  0  0  0
    2.4001   -4.1569    0.0000 H   0  0  0  0  0  0  0  0  0  0  0  0
    2.4001   -1.3857    0.0000 C   0  0  0  0  0  0  0  0  0  0  0  0
    4.0000   -1.3857    0.0000 H   0  0  0  0  0  0  0  0  0  0  0  0
  1  2  1  0  0  0  0
  1  3  1  0  0  0  0
  3  4  2  0  0  0  0
  3  5  1  0  0  0  0
  5  6  1  0  0  0  0
  5  7  1  0  0  0  0
  5  8  1  0  0  0  0
  8  9  1  0  0  0  0
  9 10  1  0  0  0  0
 10 11  2  0  0  0  0
 11 12  1  0  0  0  0
 11 13  1  0  0  0  0
 13 14  1  0  0  0  0
 13 15  2  0  0  0  0
 15 16  1  0  0  0  0
 15 17  1  0  0  0  0
 17  9  2  0  0  0  0
 17 18  1  0  0  0  0
 10 19  1  0  0  0  0
 19 20  1  0  0  0  0
 19 21  2  0  0  0  0
 21 22  1  0  0  0  0
 21 23  1  0  0  0  0
 23  8  2  0  0  0  0
 23 24  1  0  0  0  0
M  END
> <ChemID>
100090

> <source_casrn>
86-87-3

> <CAS>
86-87-3

> <SMILES>
O=C(O)Cc(c(c(ccc1)cc2)c1)c2

> <NAME>
NAPHTHALENEACETIC ACID

> <preferred_name>
1-Naphthaleneacetic acid

> <iupac>
naphthalen-1-ylacetic acid

> <MPID>
98021

> <dsstox_substance_id>
DTXSID8020915

> <Canonical_QSARr>
OC(=O)Cc1cccc2ccccc21

> <InChI_Code_QSARr>
InChI=1S/C12H10O2/c13-12(14)8-10-6-3-5-9-4-1-2-7-11(9)10/h1-7H,8H2,(H,13,14)

> <InChI Key_QSARr>
PRPINYUDVPFIRX-UHFFFAOYSA-N

> <Salt_Solvent>
?

> <LogBCF>
0.47

$$$$
100094
  -INDIGO-08031719362D

 13 13  0  0  0  0  0  0  0  0999 V2000
    0.8000    1.3856    0.0000 O   0  0  0  0  0  0  0  0  0  0  0  0
    2.4000    1.3856    0.0000 H   0  0  0  0  0  0  0  0  0  0  0  0
   -0.0000   -0.0000    0.0000 C   0  0  0  0  0  0  0  0  0  0  0  0
    0.8000   -1.3857    0.0000 C   0  0  0  0  0  0  0  0  0  0  0  0
    2.4000   -1.3857    0.0000 Cl  0  0  0  0  0  0  0  0  0  0  0  0
   -0.0000   -2.7713    0.0000 C   0  0  0  0  0  0  0  0  0  0  0  0
    0.8000   -4.1569    0.0000 H   0  0  0  0  0  0  0  0  0  0  0  0
   -1.6000   -2.7713    0.0000 C   0  0  0  0  0  0  0  0  0  0  0  0
   -2.4000   -4.1569    0.0000 H   0  0  0  0  0  0  0  0  0  0  0  0
   -2.4000   -1.3856    0.0000 C   0  0  0  0  0  0  0  0  0  0  0  0
   -4.0000   -1.3856    0.0000 H   0  0  0  0  0  0  0  0  0  0  0  0
   -1.6000   -0.0000    0.0000 C   0  0  0  0  0  0  0  0  0  0  0  0
   -2.4000    1.3856    0.0000 Cl  0  0  0  0  0  0  0  0  0  0  0  0
  1  2  1  0  0  0  0
  1  3  1  0  0  0  0
  3  4  1  0  0  0  0
  4  5  1  0  0  0  0
  4  6  2  0  0  0  0
  6  7  1  0  0  0  0
  6  8  1  0  0  0  0
  8  9  1  0  0  0  0
  8 10  2  0  0  0  0
 10 11  1  0  0  0  0
 10 12  1  0  0  0  0
 12  3  2  0  0  0  0
 12 13  1  0  0  0  0
M  END
> <ChemID>
100094

> <source_casrn>
87-65-0

> <CAS>
87-65-0

> <SMILES>
Oc1c(Cl)cccc1Cl

> <NAME>
2,6-DICHLOROPHENOL

> <preferred_name>
2,6-Dichlorophenol

> <iupac>
2,6-dichlorophenol

> <MPID>
98025

> <dsstox_substance_id>
DTXSID2025004

> <Canonical_QSARr>
Oc1c(Cl)cccc1Cl

> <InChI_Code_QSARr>
InChI=1S/C6H4Cl2O/c7-4-2-1-3-5(8)6(4)9/h1-3,9H

> <InChI Key_QSARr>
HOLHYSJJBXSLMV-UHFFFAOYSA-N

> <Salt_Solvent>
?

> <LogBCF>
1.08

$$$$
100098
  -INDIGO-08031719362D

 18 18  0  0  0  0  0  0  0  0999 V2000
    0.5472    1.5035    0.0000 Br  0  0  0  0  0  0  0  0  0  0  0  0
    0.0000    0.0000    0.0000 C   0  0  0  0  0  0  0  0  0  0  0  0
    1.5757   -0.2778    0.0000 H   0  0  0  0  0  0  0  0  0  0  0  0
   -1.3856    0.8000    0.0000 C   0  0  0  0  0  0  0  0  0  0  0  0
   -0.3571    2.0257    0.0000 H   0  0  0  0  0  0  0  0  0  0  0  0
   -2.4141    2.0257    0.0000 Br  0  0  0  0  0  0  0  0  0  0  0  0
   -2.7713    0.0000    0.0000 C   0  0  0  0  0  0  0  0  0  0  0  0
   -3.3185    1.5035    0.0000 H   0  0  0  0  0  0  0  0  0  0  0  0
   -4.3470   -0.2778    0.0000 Br  0  0  0  0  0  0  0  0  0  0  0  0
   -2.7713   -1.6000    0.0000 C   0  0  0  0  0  0  0  0  0  0  0  0
   -4.3470   -1.3222    0.0000 H   0  0  0  0  0  0  0  0  0  0  0  0
   -3.3185   -3.1035    0.0000 Cl  0  0  0  0  0  0  0  0  0  0  0  0
   -1.3856   -2.4000    0.0000 C   0  0  0  0  0  0  0  0  0  0  0  0
   -2.4141   -3.6257    0.0000 H   0  0  0  0  0  0  0  0  0  0  0  0
   -0.3571   -3.6257    0.0000 Br  0  0  0  0  0  0  0  0  0  0  0  0
    0.0000   -1.6000    0.0000 C   0  0  0  0  0  0  0  0  0  0  0  0
    0.5472   -3.1035    0.0000 H   0  0  0  0  0  0  0  0  0  0  0  0
    1.5757   -1.3222    0.0000 Br  0  0  0  0  0  0  0  0  0  0  0  0
  1  2  1  0  0  0  0
  2  3  1  0  0  0  0
  2  4  1  0  0  0  0
  4  5  1  0  0  0  0
  4  6  1  0  0  0  0
  4  7  1  0  0  0  0
  7  8  1  0  0  0  0
  7  9  1  0  0  0  0
  7 10  1  0  0  0  0
 10 11  1  0  0  0  0
 10 12  1  0  0  0  0
 10 13  1  0  0  0  0
 13 14  1  0  0  0  0
 13 15  1  0  0  0  0
 13 16  1  0  0  0  0
 16  2  1  0  0  0  0
 16 17  1  0  0  0  0
 16 18  1  0  0  0  0
M  END
> <ChemID>
100098

> <source_casrn>
87-84-3

> <CAS>
87-84-3

> <SMILES>
ClC1C(Br)C(Br)C(Br)C(Br)C1Br

> <NAME>
CYCLOHEXANE, 1,2,3,4,5-PENTABROMO-6-CHLORO-

> <preferred_name>
Pentabromochlorocyclohexane

> <iupac>
1,2,3,4,5-pentabromo-6-chlorocyclohexane

> <MPID>
98029

> <dsstox_substance_id>
DTXSID4025828

> <Canonical_QSARr>
ClC1C(Br)C(Br)C(Br)C(Br)C1Br

> <InChI_Code_QSARr>
InChI=1S/C6H6Br5Cl/c7-1-2(8)4(10)6(12)5(11)3(1)9/h1-6H

> <InChI Key_QSARr>
UZOSVZSBPTTWIG-UHFFFAOYSA-N

> <Salt_Solvent>
?

> <LogBCF>
2.41

$$$$
100102
  -INDIGO-08031719362D

 21 21  0  0  0  0  0  0  0  0999 V2000
    0.0000   -0.0000    0.0000 C   0  0  0  0  0  0  0  0  0  0  0  0
    1.3857    0.8000    0.0000 C   0  0  0  0  0  0  0  0  0  0  0  0
    1.3857    2.4000    0.0000 H   0  0  0  0  0  0  0  0  0  0  0  0
    2.7713   -0.0000    0.0000 C   0  0  0  0  0  0  0  0  0  0  0  0
    4.1570    0.8000    0.0000 C   0  0  0  0  0  0  0  0  0  0  0  0
    5.5426    1.6000    0.0000 H   0  0  0  0  0  0  0  0  0  0  0  0
    5.5426   -0.0000    0.0000 H   0  0  0  0  0  0  0  0  0  0  0  0
    4.1570    2.4000    0.0000 H   0  0  0  0  0  0  0  0  0  0  0  0
    2.7713   -1.6000    0.0000 C   0  0  0  0  0  0  0  0  0  0  0  0
    4.1570   -2.4000    0.0000 H   0  0  0  0  0  0  0  0  0  0  0  0
    1.3857   -2.4000    0.0000 C   0  0  0  0  0  0  0  0  0  0  0  0
    1.3857   -4.0000    0.0000 H   0  0  0  0  0  0  0  0  0  0  0  0
    0.0000   -1.6000    0.0000 C   0  0  0  0  0  0  0  0  0  0  0  0
   -1.3856   -2.4000    0.0000 N   0  0  0  0  0  0  0  0  0  0  0  0
   -1.3856   -4.0000    0.0000 H   0  0  0  0  0  0  0  0  0  0  0  0
   -2.7713   -1.6000    0.0000 H   0  0  0  0  0  0  0  0  0  0  0  0
   -1.3856    0.8000    0.0000 S   0  0  0  0  0  0  0  0  0  0  0  0
   -0.5856    2.1856    0.0000 O   0  0  0  0  0  0  0  0  0  0  0  0
   -2.7713    1.6000    0.0000 O   0  0  0  0  0  0  0  0  0  0  0  0
   -2.7713    3.2000    0.0000 H   0  0  0  0  0  0  0  0  0  0  0  0
   -2.1857   -0.5856    0.0000 O   0  0  0  0  0  0  0  0  0  0  0  0
  1  2  1  0  0  0  0
  2  3  1  0  0  0  0
  2  4  2  0  0  0  0
  4  5  1  0  0  0  0
  5  6  1  0  0  0  0
  5  7  1  0  0  0  0
  5  8  1  0  0  0  0
  4  9  1  0  0  0  0
  9 10  1  0  0  0  0
  9 11  2  0  0  0  0
 11 12  1  0  0  0  0
 11 13  1  0  0  0  0
 13  1  2  0  0  0  0
 13 14  1  0  0  0  0
 14 15  1  0  0  0  0
 14 16  1  0  0  0  0
  1 17  1  0  0  0  0
 17 18  2  0  0  0  0
 17 19  1  0  0  0  0
 19 20  1  0  0  0  0
 17 21  2  0  0  0  0
M  END
> <ChemID>
100102

> <source_casrn>
88-44-8

> <CAS>
88-44-8

> <SMILES>
Cc1cc(c(N)cc1)S(O)(=O)=O

> <NAME>
2-Amino-5-methylbenzenesulfonic acid

> <preferred_name>
2-Amino-5-methylbenzenesulfonic acid

> <iupac>
2-amino-5-methylbenzenesulfonic acid

> <MPID>
98033

> <dsstox_substance_id>
DTXSID7026526

> <Canonical_QSARr>
Cc1cc(c(N)cc1)S(O)(=O)=O

> <InChI_Code_QSARr>
InChI=1S/C7H9NO3S/c1-5-2-3-6(8)7(4-5)12(9,10)11/h2-4H,8H2,1H3,(H,9,10,11)

> <InChI Key_QSARr>
LTPSRQRIPCVMKQ-UHFFFAOYSA-N

> <Salt_Solvent>
?

> <LogBCF>
0.6

$$$$
100106
  -INDIGO-08031719362D

 15 15  0  0  0  0  0  0  0  0999 V2000
   -1.3856    2.4000    0.0000 O   0  0  0  0  0  0  0  0  0  0  0  0
   -1.3856    4.0000    0.0000 H   0  0  0  0  0  0  0  0  0  0  0  0
    0.0000    1.6000    0.0000 C   0  0  0  0  0  0  0  0  0  0  0  0
    0.0000    0.0000    0.0000 C   0  0  0  0  0  0  0  0  0  0  0  0
   -1.3856   -0.8000    0.0000 N   0  0  0  0  0  0  0  0  0  0  0  0
   -1.3856   -2.4000    0.0000 O   0  0  0  0  0  0  0  0  0  0  0  0
   -2.7713    0.0000    0.0000 O   0  0  0  0  0  0  0  0  0  0  0  0
    1.3856   -0.8000    0.0000 C   0  0  0  0  0  0  0  0  0  0  0  0
    1.3856   -2.4000    0.0000 H   0  0  0  0  0  0  0  0  0  0  0  0
    2.7713    0.0000    0.0000 C   0  0  0  0  0  0  0  0  0  0  0  0
    4.1569   -0.8000    0.0000 H   0  0  0  0  0  0  0  0  0  0  0  0
    2.7713    1.6000    0.0000 C   0  0  0  0  0  0  0  0  0  0  0  0
    4.1569    2.4000    0.0000 H   0  0  0  0  0  0  0  0  0  0  0  0
    1.3856    2.4000    0.0000 C   0  0  0  0  0  0  0  0  0  0  0  0
    1.3856    4.0000    0.0000 H   0  0  0  0  0  0  0  0  0  0  0  0
  1  2  1  0  0  0  0
  1  3  1  0  0  0  0
  3  4  1  0  0  0  0
  4  5  1  0  0  0  0
  5  6  1  0  0  0  0
  5  7  2  0  0  0  0
  4  8  2  0  0  0  0
  8  9  1  0  0  0  0
  8 10  1  0  0  0  0
 10 11  1  0  0  0  0
 10 12  2  0  0  0  0
 12 13  1  0  0  0  0
 12 14  1  0  0  0  0
 14  3  2  0  0  0  0
 14 15  1  0  0  0  0
M  CHG  2   5   1   6  -1
M  END
> <ChemID>
100106

> <source_casrn>
88-75-5

> <CAS>
88-75-5

> <SMILES>
[O-][N+](=O)c1ccccc1O

> <NAME>
2-NITROPHENOL

> <preferred_name>
2-Nitrophenol

> <iupac>
2-nitrophenol

> <MPID>
98037

> <dsstox_substance_id>
DTXSID1021790

> <Canonical_QSARr>
[O-][N+](=O)c1ccccc1O

> <InChI_Code_QSARr>
InChI=1S/C6H5NO3/c8-6-4-2-1-3-5(6)7(9)10/h1-4,8H

> <InChI Key_QSARr>
IQUPABOKLQSFBK-UHFFFAOYSA-N

> <Salt_Solvent>
?

> <LogBCF>
1.34

$$$$
100110
  -INDIGO-08031719362D

 17 17  0  0  0  0  0  0  0  0999 V2000
    0.0000    1.6000    0.0000 C   0  0  0  0  0  0  0  0  0  0  0  0
    0.0000    0.0000    0.0000 C   0  0  0  0  0  0  0  0  0  0  0  0
    1.3856   -0.8000    0.0000 C   0  0  0  0  0  0  0  0  0  0  0  0
    2.7713   -1.6000    0.0000 H   0  0  0  0  0  0  0  0  0  0  0  0
    1.3856   -2.4000    0.0000 H   0  0  0  0  0  0  0  0  0  0  0  0
    2.7713    0.0000    0.0000 H   0  0  0  0  0  0  0  0  0  0  0  0
   -1.3856   -0.8000    0.0000 C   0  0  0  0  0  0  0  0  0  0  0  0
   -1.3856   -2.4000    0.0000 H   0  0  0  0  0  0  0  0  0  0  0  0
   -2.7713    0.0000    0.0000 C   0  0  0  0  0  0  0  0  0  0  0  0
   -4.1569   -0.8000    0.0000 H   0  0  0  0  0  0  0  0  0  0  0  0
   -2.7713    1.6000    0.0000 C   0  0  0  0  0  0  0  0  0  0  0  0
   -4.1569    2.4000    0.0000 Cl  0  0  0  0  0  0  0  0  0  0  0  0
   -1.3856    2.4000    0.0000 C   0  0  0  0  0  0  0  0  0  0  0  0
   -1.3856    4.0000    0.0000 H   0  0  0  0  0  0  0  0  0  0  0  0
    1.3856    2.4000    0.0000 N   0  0  0  0  0  0  0  0  0  0  0  0
    1.3856    4.0000    0.0000 O   0  0  0  0  0  0  0  0  0  0  0  0
    2.7713    1.6000    0.0000 O   0  0  0  0  0  0  0  0  0  0  0  0
  1  2  1  0  0  0  0
  2  3  1  0  0  0  0
  3  4  1  0  0  0  0
  3  5  1  0  0  0  0
  3  6  1  0  0  0  0
  2  7  2  0  0  0  0
  7  8  1  0  0  0  0
  7  9  1  0  0  0  0
  9 10  1  0  0  0  0
  9 11  2  0  0  0  0
 11 12  1  0  0  0  0
 11 13  1  0  0  0  0
 13  1  2  0  0  0  0
 13 14  1  0  0  0  0
  1 15  1  0  0  0  0
 15 16  2  0  0  0  0
 15 17  1  0  0  0  0
M  CHG  2  15   1  17  -1
M  END
> <ChemID>
100110

> <source_casrn>
89-59-8

> <CAS>
89-59-8

> <SMILES>
Cc1ccc(Cl)cc1[N+]([O-])=O

> <NAME>
BENZENE, 4-CHLORO-1-METHYL-2-NITRO-

> <preferred_name>
Benzene, 4-chloro-1-methyl-2-nitro-

> <iupac>
4-chloro-1-methyl-2-nitrobenzene

> <MPID>
98041

> <dsstox_substance_id>
DTXSID4058994

> <Canonical_QSARr>
Cc1ccc(Cl)cc1[N+]([O-])=O

> <InChI_Code_QSARr>
InChI=1S/C7H6ClNO2/c1-5-2-3-6(8)4-7(5)9(10)11/h2-4H,1H3

> <InChI Key_QSARr>
SQFLFRQWPBEDHM-UHFFFAOYSA-N

> <Salt_Solvent>
?

> <LogBCF>
1.92

$$$$
100114
  -INDIGO-08031719362D

 20 20  0  0  0  0  0  0  0  0999 V2000
   -0.0000    0.0000    0.0000 C   0  0  0  0  0  0  0  0  0  0  0  0
   -0.8000    1.3856    0.0000 C   0  0  0  0  0  0  0  0  0  0  0  0
   -0.0000    2.7713    0.0000 C   0  0  0  0  0  0  0  0  0  0  0  0
    0.8000    4.1569    0.0000 H   0  0  0  0  0  0  0  0  0  0  0  0
   -0.8000    4.1569    0.0000 H   0  0  0  0  0  0  0  0  0  0  0  0
    1.6000    2.7713    0.0000 H   0  0  0  0  0  0  0  0  0  0  0  0
   -2.4000    1.3856    0.0000 C   0  0  0  0  0  0  0  0  0  0  0  0
   -3.2001    2.7713    0.0000 H   0  0  0  0  0  0  0  0  0  0  0  0
   -3.2001    0.0000    0.0000 C   0  0  0  0  0  0  0  0  0  0  0  0
   -4.8000    0.0000    0.0000 H   0  0  0  0  0  0  0  0  0  0  0  0
   -2.4000   -1.3856    0.0000 C   0  0  0  0  0  0  0  0  0  0  0  0
   -3.2001   -2.7713    0.0000 H   0  0  0  0  0  0  0  0  0  0  0  0
   -0.8000   -1.3856    0.0000 C   0  0  0  0  0  0  0  0  0  0  0  0
   -0.0000   -2.7713    0.0000 H   0  0  0  0  0  0  0  0  0  0  0  0
    1.6000    0.0000    0.0000 C   0  0  0  0  0  0  0  0  0  0  0  0
    1.8088    1.5863    0.0000 H   0  0  0  0  0  0  0  0  0  0  0  0
    2.8694    0.9740    0.0000 H   0  0  0  0  0  0  0  0  0  0  0  0
    2.4001   -1.3856    0.0000 N   0  0  0  0  0  0  0  0  0  0  0  0
    4.0000   -1.3856    0.0000 H   0  0  0  0  0  0  0  0  0  0  0  0
    1.6000   -2.7713    0.0000 H   0  0  0  0  0  0  0  0  0  0  0  0
  1  2  1  0  0  0  0
  2  3  1  0  0  0  0
  3  4  1  0  0  0  0
  3  5  1  0  0  0  0
  3  6  1  0  0  0  0
  2  7  2  0  0  0  0
  7  8  1  0  0  0  0
  7  9  1  0  0  0  0
  9 10  1  0  0  0  0
  9 11  2  0  0  0  0
 11 12  1  0  0  0  0
 11 13  1  0  0  0  0
 13  1  2  0  0  0  0
 13 14  1  0  0  0  0
  1 15  1  0  0  0  0
 15 16  1  0  0  0  0
 15 17  1  0  0  0  0
 15 18  1  0  0  0  0
 18 19  1  0  0  0  0
 18 20  1  0  0  0  0
M  END
> <ChemID>
100114

> <source_casrn>
89-93-0

> <CAS>
89-93-0

> <SMILES>
Cc1ccccc1CN

> <NAME>
Benzenemethanamine, 2-methyl-

> <preferred_name>
Benzenemethanamine, 2-methyl-

> <iupac>
(2-methylphenyl)methanamine

> <MPID>
98045

> <dsstox_substance_id>
DTXSID3059000

> <Canonical_QSARr>
Cc1ccccc1CN

> <InChI_Code_QSARr>
InChI=1S/C8H11N/c1-7-4-2-3-5-8(7)6-9/h2-5H,6,9H2,1H3

> <InChI Key_QSARr>
CJAAPVQEZPAQNI-UHFFFAOYSA-N

> <Salt_Solvent>
?

> <LogBCF>
0.66

$$$$
100118
  -INDIGO-08031719362D

 25 26  0  0  0  0  0  0  0  0999 V2000
   -0.0001    1.6000    0.0000 C   0  0  0  0  0  0  0  0  0  0  0  0
    1.3856    2.4000    0.0000 C   0  0  0  0  0  0  0  0  0  0  0  0
    1.3856    4.0000    0.0000 H   0  0  0  0  0  0  0  0  0  0  0  0
    2.7713    1.6000    0.0000 C   0  0  0  0  0  0  0  0  0  0  0  0
    4.1569    2.4000    0.0000 H   0  0  0  0  0  0  0  0  0  0  0  0
    2.7713    0.0000    0.0000 C   0  0  0  0  0  0  0  0  0  0  0  0
    4.1569   -0.8000    0.0000 N   0  0  0  0  0  0  0  0  0  0  0  0
    5.5426    0.0000    0.0000 H   0  0  0  0  0  0  0  0  0  0  0  0
    4.1569   -2.4000    0.0000 H   0  0  0  0  0  0  0  0  0  0  0  0
    1.3856   -0.8000    0.0000 C   0  0  0  0  0  0  0  0  0  0  0  0
    1.3856   -2.4000    0.0000 H   0  0  0  0  0  0  0  0  0  0  0  0
   -0.0001    0.0000    0.0000 C   0  0  0  0  0  0  0  0  0  0  0  0
   -1.3856   -0.8000    0.0000 C   0  0  0  0  0  0  0  0  0  0  0  0
   -1.3856   -2.4000    0.0000 O   0  0  0  0  0  0  0  0  0  0  0  0
   -2.7713   -3.2000    0.0000 H   0  0  0  0  0  0  0  0  0  0  0  0
   -2.7713    0.0000    0.0000 C   0  0  0  0  0  0  0  0  0  0  0  0
   -4.1570   -0.8000    0.0000 H   0  0  0  0  0  0  0  0  0  0  0  0
   -2.7713    1.6000    0.0000 C   0  0  0  0  0  0  0  0  0  0  0  0
   -4.1570    2.4000    0.0000 S   0  0  0  0  0  0  0  0  0  0  0  0
   -4.9570    1.0143    0.0000 O   0  0  0  0  0  0  0  0  0  0  0  0
   -5.5425    3.2000    0.0000 O   0  0  0  0  0  0  0  0  0  0  0  0
   -6.9282    2.4000    0.0000 H   0  0  0  0  0  0  0  0  0  0  0  0
   -3.3570    3.7857    0.0000 O   0  0  0  0  0  0  0  0  0  0  0  0
   -1.3856    2.4000    0.0000 C   0  0  0  0  0  0  0  0  0  0  0  0
   -1.3856    4.0000    0.0000 H   0  0  0  0  0  0  0  0  0  0  0  0
  1  2  1  0  0  0  0
  2  3  1  0  0  0  0
  2  4  2  0  0  0  0
  4  5  1  0  0  0  0
  4  6  1  0  0  0  0
  6  7  1  0  0  0  0
  7  8  1  0  0  0  0
  7  9  1  0  0  0  0
  6 10  2  0  0  0  0
 10 11  1  0  0  0  0
 10 12  1  0  0  0  0
 12  1  1  0  0  0  0
 12 13  2  0  0  0  0
 13 14  1  0  0  0  0
 14 15  1  0  0  0  0
 13 16  1  0  0  0  0
 16 17  1  0  0  0  0
 16 18  2  0  0  0  0
 18 19  1  0  0  0  0
 19 20  2  0  0  0  0
 19 21  1  0  0  0  0
 21 22  1  0  0  0  0
 19 23  2  0  0  0  0
 18 24  1  0  0  0  0
 24  1  2  0  0  0  0
 24 25  1  0  0  0  0
M  END
> <ChemID>
100118

> <source_casrn>
90-51-7

> <CAS>
90-51-7

> <SMILES>
Nc1cc2c(cc1)cc(cc2O)S(O)(=O)=O

> <NAME>
2-Naphthalenesulfonic acid, 6-amino-4-hydroxy-

> <preferred_name>
6-Amino-4-hydroxynaphthalene-2-sulfonic acid

> <iupac>
6-amino-4-hydroxynaphthalene-2-sulfonic acid

> <MPID>
98049

> <dsstox_substance_id>
DTXSID0026547

> <Canonical_QSARr>
Nc1cc2c(cc1)cc(cc2O)S(O)(=O)=O

> <InChI_Code_QSARr>
InChI=1S/C10H9NO4S/c11-7-2-1-6-3-8(16(13,14)15)5-10(12)9(6)4-7/h1-5,12H,11H2,(H,13,14,15)

> <InChI Key_QSARr>
HBZVNWNSRNTWPS-UHFFFAOYSA-N

> <Salt_Solvent>
?

> <LogBCF>
0.61

$$$$
100122
  -INDIGO-08031719362D

 17 18  0  0  0  0  0  0  0  0999 V2000
   -1.3856    2.4000    0.0000 N   0  0  0  0  0  0  0  0  0  0  0  0
   -2.7712    1.6000    0.0000 C   0  0  0  0  0  0  0  0  0  0  0  0
   -4.1569    2.4000    0.0000 H   0  0  0  0  0  0  0  0  0  0  0  0
   -2.7712    0.0000    0.0000 C   0  0  0  0  0  0  0  0  0  0  0  0
   -4.1569   -0.8000    0.0000 H   0  0  0  0  0  0  0  0  0  0  0  0
   -1.3856   -0.8000    0.0000 C   0  0  0  0  0  0  0  0  0  0  0  0
   -1.3856   -2.4000    0.0000 H   0  0  0  0  0  0  0  0  0  0  0  0
    0.0001    0.0000    0.0000 C   0  0  0  0  0  0  0  0  0  0  0  0
    0.0001    1.6000    0.0000 C   0  0  0  0  0  0  0  0  0  0  0  0
    1.3856    2.4000    0.0000 C   0  0  0  0  0  0  0  0  0  0  0  0
    1.3856    4.0000    0.0000 H   0  0  0  0  0  0  0  0  0  0  0  0
    2.7713    1.6000    0.0000 C   0  0  0  0  0  0  0  0  0  0  0  0
    4.1569    2.4000    0.0000 H   0  0  0  0  0  0  0  0  0  0  0  0
    2.7713    0.0000    0.0000 C   0  0  0  0  0  0  0  0  0  0  0  0
    4.1569   -0.8000    0.0000 H   0  0  0  0  0  0  0  0  0  0  0  0
    1.3856   -0.8000    0.0000 C   0  0  0  0  0  0  0  0  0  0  0  0
    1.3856   -2.4000    0.0000 H   0  0  0  0  0  0  0  0  0  0  0  0
  1  2  1  0  0  0  0
  2  3  1  0  0  0  0
  2  4  2  0  0  0  0
  4  5  1  0  0  0  0
  4  6  1  0  0  0  0
  6  7  1  0  0  0  0
  6  8  2  0  0  0  0
  8  9  1  0  0  0  0
  9  1  2  0  0  0  0
  9 10  1  0  0  0  0
 10 11  1  0  0  0  0
 10 12  2  0  0  0  0
 12 13  1  0  0  0  0
 12 14  1  0  0  0  0
 14 15  1  0  0  0  0
 14 16  2  0  0  0  0
 16  8  1  0  0  0  0
 16 17  1  0  0  0  0
M  END
> <ChemID>
100122

> <source_casrn>
91-22-5

> <CAS>
91-22-5

> <SMILES>
c1cccc2[n]cccc21

> <NAME>
QUINOLINE

> <preferred_name>
Quinoline

> <iupac>
C9H7N

> <MPID>
98053

> <dsstox_substance_id>
DTXSID1021798

> <Canonical_QSARr>
c1cccc2[n]cccc21

> <InChI_Code_QSARr>
InChI=1S/C9H7N/c1-2-6-9-8(4-1)5-3-7-10-9/h1-7H

> <InChI Key_QSARr>
SMWDFEZZVXVKRB-UHFFFAOYSA-N

> <Salt_Solvent>
?

> <LogBCF>
0.58

$$$$
100126
  -INDIGO-08031719362D

 26 26  0  0  0  0  0  0  0  0999 V2000
    2.4001    1.3856    0.0000 C   0  0  0  0  0  0  0  0  0  0  0  0
    3.2000    2.7712    0.0000 H   0  0  0  0  0  0  0  0  0  0  0  0
    4.0000    1.3856    0.0000 H   0  0  0  0  0  0  0  0  0  0  0  0
    1.6001    2.7712    0.0000 H   0  0  0  0  0  0  0  0  0  0  0  0
    0.7999    1.3856    0.0000 C   0  0  0  0  0  0  0  0  0  0  0  0
   -0.4693    2.3596    0.0000 H   0  0  0  0  0  0  0  0  0  0  0  0
    0.5911    2.9720    0.0000 H   0  0  0  0  0  0  0  0  0  0  0  0
   -0.0000    0.0000    0.0000 N   0  0  0  0  0  0  0  0  0  0  0  0
    0.7999   -1.3856    0.0000 C   0  0  0  0  0  0  0  0  0  0  0  0
    0.5911   -2.9720    0.0000 H   0  0  0  0  0  0  0  0  0  0  0  0
   -0.4693   -2.3596    0.0000 H   0  0  0  0  0  0  0  0  0  0  0  0
    2.4001   -1.3856    0.0000 C   0  0  0  0  0  0  0  0  0  0  0  0
    4.0000   -1.3856    0.0000 H   0  0  0  0  0  0  0  0  0  0  0  0
    3.2000   -2.7712    0.0000 H   0  0  0  0  0  0  0  0  0  0  0  0
    1.6001   -2.7712    0.0000 H   0  0  0  0  0  0  0  0  0  0  0  0
   -1.6000    0.0000    0.0000 C   0  0  0  0  0  0  0  0  0  0  0  0
   -2.4000    1.3856    0.0000 C   0  0  0  0  0  0  0  0  0  0  0  0
   -1.6000    2.7713    0.0000 H   0  0  0  0  0  0  0  0  0  0  0  0
   -4.0001    1.3856    0.0000 C   0  0  0  0  0  0  0  0  0  0  0  0
   -4.8000    2.7713    0.0000 H   0  0  0  0  0  0  0  0  0  0  0  0
   -4.8000    0.0000    0.0000 C   0  0  0  0  0  0  0  0  0  0  0  0
   -6.4000    0.0000    0.0000 H   0  0  0  0  0  0  0  0  0  0  0  0
   -4.0001   -1.3856    0.0000 C   0  0  0  0  0  0  0  0  0  0  0  0
   -4.8000   -2.7712    0.0000 H   0  0  0  0  0  0  0  0  0  0  0  0
   -2.4000   -1.3856    0.0000 C   0  0  0  0  0  0  0  0  0  0  0  0
   -1.6000   -2.7712    0.0000 H   0  0  0  0  0  0  0  0  0  0  0  0
  1  2  1  0  0  0  0
  1  3  1  0  0  0  0
  1  4  1  0  0  0  0
  1  5  1  0  0  0  0
  5  6  1  0  0  0  0
  5  7  1  0  0  0  0
  5  8  1  0  0  0  0
  8  9  1  0  0  0  0
  9 10  1  0  0  0  0
  9 11  1  0  0  0  0
  9 12  1  0  0  0  0
 12 13  1  0  0  0  0
 12 14  1  0  0  0  0
 12 15  1  0  0  0  0
  8 16  1  0  0  0  0
 16 17  1  0  0  0  0
 17 18  1  0  0  0  0
 17 19  2  0  0  0  0
 19 20  1  0  0  0  0
 19 21  1  0  0  0  0
 21 22  1  0  0  0  0
 21 23  2  0  0  0  0
 23 24  1  0  0  0  0
 23 25  1  0  0  0  0
 25 16  2  0  0  0  0
 25 26  1  0  0  0  0
M  END
> <ChemID>
100126

> <source_casrn>
91-66-7

> <CAS>
91-66-7

> <SMILES>
CCN(CC)c1ccccc1

> <NAME>
N,N-DIETHYLANILINE

> <preferred_name>
N,N-Diethylaniline

> <iupac>
N,N-diethylaniline

> <MPID>
98057

> <dsstox_substance_id>
DTXSID8021800

> <Canonical_QSARr>
CCN(CC)c1ccccc1

> <InChI_Code_QSARr>
InChI=1S/C10H15N/c1-3-11(4-2)10-8-6-5-7-9-10/h5-9H,3-4H2,1-2H3

> <InChI Key_QSARr>
GGSUCNLOZRCGPQ-UHFFFAOYSA-N

> <Salt_Solvent>
?

> <LogBCF>
2.01

$$$$
100130
  -INDIGO-08031719362D

 23 24  0  0  0  0  0  0  0  0999 V2000
    4.8000    0.0000    0.0000 O   0  0  0  0  0  0  0  0  0  0  0  0
    5.6000    1.3856    0.0000 H   0  0  0  0  0  0  0  0  0  0  0  0
    3.2000    0.0000    0.0000 C   0  0  0  0  0  0  0  0  0  0  0  0
    2.4000    1.3856    0.0000 C   0  0  0  0  0  0  0  0  0  0  0  0
    3.2000    2.7713    0.0000 H   0  0  0  0  0  0  0  0  0  0  0  0
    0.8000    1.3856    0.0000 C   0  0  0  0  0  0  0  0  0  0  0  0
    0.0000    2.7713    0.0000 H   0  0  0  0  0  0  0  0  0  0  0  0
    0.0000    0.0000    0.0000 C   0  0  0  0  0  0  0  0  0  0  0  0
   -1.6000    0.0000    0.0000 C   0  0  0  0  0  0  0  0  0  0  0  0
   -2.4000    1.3856    0.0000 C   0  0  0  0  0  0  0  0  0  0  0  0
   -1.6000    2.7713    0.0000 H   0  0  0  0  0  0  0  0  0  0  0  0
   -4.0000    1.3856    0.0000 C   0  0  0  0  0  0  0  0  0  0  0  0
   -4.8000    2.7713    0.0000 H   0  0  0  0  0  0  0  0  0  0  0  0
   -4.8000   -0.0000    0.0000 C   0  0  0  0  0  0  0  0  0  0  0  0
   -6.4000   -0.0000    0.0000 H   0  0  0  0  0  0  0  0  0  0  0  0
   -4.0000   -1.3856    0.0000 C   0  0  0  0  0  0  0  0  0  0  0  0
   -4.8000   -2.7713    0.0000 H   0  0  0  0  0  0  0  0  0  0  0  0
   -2.4000   -1.3856    0.0000 C   0  0  0  0  0  0  0  0  0  0  0  0
   -1.6000   -2.7713    0.0000 H   0  0  0  0  0  0  0  0  0  0  0  0
    0.8000   -1.3856    0.0000 C   0  0  0  0  0  0  0  0  0  0  0  0
    0.0000   -2.7713    0.0000 H   0  0  0  0  0  0  0  0  0  0  0  0
    2.4000   -1.3856    0.0000 C   0  0  0  0  0  0  0  0  0  0  0  0
    3.2000   -2.7713    0.0000 H   0  0  0  0  0  0  0  0  0  0  0  0
  1  2  1  0  0  0  0
  1  3  1  0  0  0  0
  3  4  1  0  0  0  0
  4  5  1  0  0  0  0
  4  6  2  0  0  0  0
  6  7  1  0  0  0  0
  6  8  1  0  0  0  0
  8  9  1  0  0  0  0
  9 10  1  0  0  0  0
 10 11  1  0  0  0  0
 10 12  2  0  0  0  0
 12 13  1  0  0  0  0
 12 14  1  0  0  0  0
 14 15  1  0  0  0  0
 14 16  2  0  0  0  0
 16 17  1  0  0  0  0
 16 18  1  0  0  0  0
 18  9  2  0  0  0  0
 18 19  1  0  0  0  0
  8 20  2  0  0  0  0
 20 21  1  0  0  0  0
 20 22  1  0  0  0  0
 22  3  2  0  0  0  0
 22 23  1  0  0  0  0
M  END
> <ChemID>
100130

> <source_casrn>
92-69-3

> <CAS>
92-69-3

> <SMILES>
Oc1ccc(cc1)-c1ccccc1

> <NAME>
P-PHENYLPHENOL

> <preferred_name>
4-Phenylphenol

> <iupac>
biphenyl-4-ol

> <MPID>
98061

> <dsstox_substance_id>
DTXSID7021152

> <Canonical_QSARr>
Oc1ccc(cc1)-c1ccccc1

> <InChI_Code_QSARr>
InChI=1S/C12H10O/c13-12-8-6-11(7-9-12)10-4-2-1-3-5-10/h1-9,13H

> <InChI Key_QSARr>
YXVFYQXJAXKLAK-UHFFFAOYSA-N

> <Salt_Solvent>
?

> <LogBCF>
1.59

$$$$
100134
  -INDIGO-08031719362D

 22 23  0  0  0  0  0  0  0  0999 V2000
   -0.0001    0.0000    0.0000 C   0  0  0  0  0  0  0  0  0  0  0  0
    1.6001   -0.0000    0.0000 C   0  0  0  0  0  0  0  0  0  0  0  0
    2.4001   -1.3856    0.0000 C   0  0  0  0  0  0  0  0  0  0  0  0
    1.6001   -2.7713    0.0000 H   0  0  0  0  0  0  0  0  0  0  0  0
    4.0000   -1.3856    0.0000 C   0  0  0  0  0  0  0  0  0  0  0  0
    4.8000   -2.7713    0.0000 H   0  0  0  0  0  0  0  0  0  0  0  0
    4.8000    0.0000    0.0000 C   0  0  0  0  0  0  0  0  0  0  0  0
    6.4000    0.0000    0.0000 Br  0  0  0  0  0  0  0  0  0  0  0  0
    4.0000    1.3856    0.0000 C   0  0  0  0  0  0  0  0  0  0  0  0
    4.8000    2.7713    0.0000 H   0  0  0  0  0  0  0  0  0  0  0  0
    2.4001    1.3856    0.0000 C   0  0  0  0  0  0  0  0  0  0  0  0
    1.6001    2.7713    0.0000 H   0  0  0  0  0  0  0  0  0  0  0  0
   -0.8001    1.3856    0.0000 C   0  0  0  0  0  0  0  0  0  0  0  0
   -0.0001    2.7713    0.0000 H   0  0  0  0  0  0  0  0  0  0  0  0
   -2.4000    1.3856    0.0000 C   0  0  0  0  0  0  0  0  0  0  0  0
   -3.2000    2.7713    0.0000 H   0  0  0  0  0  0  0  0  0  0  0  0
   -3.2000    0.0000    0.0000 C   0  0  0  0  0  0  0  0  0  0  0  0
   -4.8000   -0.0000    0.0000 Br  0  0  0  0  0  0  0  0  0  0  0  0
   -2.4000   -1.3856    0.0000 C   0  0  0  0  0  0  0  0  0  0  0  0
   -3.2000   -2.7713    0.0000 H   0  0  0  0  0  0  0  0  0  0  0  0
   -0.8001   -1.3856    0.0000 C   0  0  0  0  0  0  0  0  0  0  0  0
   -0.0001   -2.7713    0.0000 H   0  0  0  0  0  0  0  0  0  0  0  0
  1  2  1  0  0  0  0
  2  3  1  0  0  0  0
  3  4  1  0  0  0  0
  3  5  2  0  0  0  0
  5  6  1  0  0  0  0
  5  7  1  0  0  0  0
  7  8  1  0  0  0  0
  7  9  2  0  0  0  0
  9 10  1  0  0  0  0
  9 11  1  0  0  0  0
 11  2  2  0  0  0  0
 11 12  1  0  0  0  0
  1 13  1  0  0  0  0
 13 14  1  0  0  0  0
 13 15  2  0  0  0  0
 15 16  1  0  0  0  0
 15 17  1  0  0  0  0
 17 18  1  0  0  0  0
 17 19  2  0  0  0  0
 19 20  1  0  0  0  0
 19 21  1  0  0  0  0
 21  1  2  0  0  0  0
 21 22  1  0  0  0  0
M  END
> <ChemID>
100134

> <source_casrn>
92-86-4

> <CAS>
92-86-4

> <SMILES>
Brc1ccc(cc1)-c1ccc(Br)cc1

> <NAME>
4,4'-DIBROMOBIPHENYL

> <preferred_name>
1,1'-Biphenyl, 4,4'-dibromo-

> <iupac>
1-bromo-4-(4-bromophenyl)benzene

> <MPID>
98065

> <dsstox_substance_id>
DTXSID1059072

> <Canonical_QSARr>
Brc1ccc(cc1)-c1ccc(Br)cc1

> <InChI_Code_QSARr>
InChI=1S/C12H8Br2/c13-11-5-1-9(2-6-11)10-3-7-12(14)8-4-10/h1-8H

> <InChI Key_QSARr>
HQJQYILBCQPYBI-UHFFFAOYSA-N

> <Salt_Solvent>
?

> <LogBCF>
3.92

$$$$
100138
  -INDIGO-08031719362D

 16 16  0  0  0  0  0  0  0  0999 V2000
   -1.3856    2.4000    0.0000 O   0  0  0  0  0  0  0  0  0  0  0  0
   -1.3856    4.0000    0.0000 H   0  0  0  0  0  0  0  0  0  0  0  0
    0.0000    1.6000    0.0000 C   0  0  0  0  0  0  0  0  0  0  0  0
    0.0000    0.0000    0.0000 C   0  0  0  0  0  0  0  0  0  0  0  0
   -1.3856   -0.8000    0.0000 C   0  0  0  0  0  0  0  0  0  0  0  0
   -2.7713   -1.6000    0.0000 H   0  0  0  0  0  0  0  0  0  0  0  0
   -1.3856   -2.4000    0.0000 H   0  0  0  0  0  0  0  0  0  0  0  0
   -2.7713    0.0000    0.0000 H   0  0  0  0  0  0  0  0  0  0  0  0
    1.3856   -0.8000    0.0000 C   0  0  0  0  0  0  0  0  0  0  0  0
    1.3856   -2.4000    0.0000 H   0  0  0  0  0  0  0  0  0  0  0  0
    2.7713    0.0000    0.0000 C   0  0  0  0  0  0  0  0  0  0  0  0
    4.1569   -0.8000    0.0000 H   0  0  0  0  0  0  0  0  0  0  0  0
    2.7713    1.6000    0.0000 C   0  0  0  0  0  0  0  0  0  0  0  0
    4.1569    2.4000    0.0000 H   0  0  0  0  0  0  0  0  0  0  0  0
    1.3856    2.4000    0.0000 C   0  0  0  0  0  0  0  0  0  0  0  0
    1.3856    4.0000    0.0000 H   0  0  0  0  0  0  0  0  0  0  0  0
  1  2  1  0  0  0  0
  1  3  1  0  0  0  0
  3  4  1  0  0  0  0
  4  5  1  0  0  0  0
  5  6  1  0  0  0  0
  5  7  1  0  0  0  0
  5  8  1  0  0  0  0
  4  9  2  0  0  0  0
  9 10  1  0  0  0  0
  9 11  1  0  0  0  0
 11 12  1  0  0  0  0
 11 13  2  0  0  0  0
 13 14  1  0  0  0  0
 13 15  1  0  0  0  0
 15  3  2  0  0  0  0
 15 16  1  0  0  0  0
M  END
> <ChemID>
100138

> <source_casrn>
95-48-7

> <CAS>
95-48-7

> <SMILES>
Cc1ccccc1O

> <NAME>
O-CRESOL

> <preferred_name>
o-Cresol

> <iupac>
2-methylphenol

> <MPID>
98069

> <dsstox_substance_id>
DTXSID8021808

> <Canonical_QSARr>
Cc1ccccc1O

> <InChI_Code_QSARr>
InChI=1S/C7H8O/c1-6-4-2-3-5-7(6)8/h2-5,8H,1H3

> <InChI Key_QSARr>
QWVGKYWNOKOFNN-UHFFFAOYSA-N

> <Salt_Solvent>
?

> <LogBCF>
1.03

$$$$
100142
  -INDIGO-08031719362D

 13 13  0  0  0  0  0  0  0  0999 V2000
    1.6000   -0.0000    0.0000 C   0  0  0  0  0  0  0  0  0  0  0  0
    2.4000   -1.3857    0.0000 C   0  0  0  0  0  0  0  0  0  0  0  0
    4.0000   -1.3857    0.0000 H   0  0  0  0  0  0  0  0  0  0  0  0
    1.6000   -2.7713    0.0000 C   0  0  0  0  0  0  0  0  0  0  0  0
    2.4000   -4.1569    0.0000 H   0  0  0  0  0  0  0  0  0  0  0  0
    0.0000   -2.7713    0.0000 C   0  0  0  0  0  0  0  0  0  0  0  0
   -0.8000   -4.1569    0.0000 H   0  0  0  0  0  0  0  0  0  0  0  0
   -0.8000   -1.3856    0.0000 C   0  0  0  0  0  0  0  0  0  0  0  0
   -2.4000   -1.3856    0.0000 H   0  0  0  0  0  0  0  0  0  0  0  0
    0.0000   -0.0000    0.0000 C   0  0  0  0  0  0  0  0  0  0  0  0
   -0.8000    1.3856    0.0000 O   0  0  0  0  0  0  0  0  0  0  0  0
   -2.4000    1.3856    0.0000 H   0  0  0  0  0  0  0  0  0  0  0  0
    2.4000    1.3856    0.0000 Br  0  0  0  0  0  0  0  0  0  0  0  0
  1  2  1  0  0  0  0
  2  3  1  0  0  0  0
  2  4  2  0  0  0  0
  4  5  1  0  0  0  0
  4  6  1  0  0  0  0
  6  7  1  0  0  0  0
  6  8  2  0  0  0  0
  8  9  1  0  0  0  0
  8 10  1  0  0  0  0
 10  1  2  0  0  0  0
 10 11  1  0  0  0  0
 11 12  1  0  0  0  0
  1 13  1  0  0  0  0
M  END
> <ChemID>
100142

> <source_casrn>
95-56-7

> <CAS>
95-56-7

> <SMILES>
Oc1ccccc1Br

> <NAME>
O-BROMOPHENOL

> <preferred_name>
2-Bromophenol

> <iupac>
2-bromophenol

> <MPID>
98073

> <dsstox_substance_id>
DTXSID8052641

> <Canonical_QSARr>
Oc1ccccc1Br

> <InChI_Code_QSARr>
InChI=1S/C6H5BrO/c7-5-3-1-2-4-6(5)8/h1-4,8H

> <InChI Key_QSARr>
VADKRMSMGWJZCF-UHFFFAOYSA-N

> <Salt_Solvent>
?

> <LogBCF>
1.52

$$$$
100146
  -INDIGO-08031719362D

 17 17  0  0  0  0  0  0  0  0999 V2000
   -1.3856    2.4000    0.0000 N   0  0  0  0  0  0  0  0  0  0  0  0
   -1.3856    4.0000    0.0000 H   0  0  0  0  0  0  0  0  0  0  0  0
   -2.7713    1.6000    0.0000 H   0  0  0  0  0  0  0  0  0  0  0  0
    0.0000    1.6000    0.0000 C   0  0  0  0  0  0  0  0  0  0  0  0
    0.0000    0.0000    0.0000 C   0  0  0  0  0  0  0  0  0  0  0  0
   -1.3856   -0.8000    0.0000 C   0  0  0  0  0  0  0  0  0  0  0  0
   -2.7713   -1.6000    0.0000 H   0  0  0  0  0  0  0  0  0  0  0  0
   -1.3856   -2.4000    0.0000 H   0  0  0  0  0  0  0  0  0  0  0  0
   -2.7713    0.0000    0.0000 H   0  0  0  0  0  0  0  0  0  0  0  0
    1.3856   -0.8000    0.0000 C   0  0  0  0  0  0  0  0  0  0  0  0
    1.3856   -2.4000    0.0000 H   0  0  0  0  0  0  0  0  0  0  0  0
    2.7713    0.0000    0.0000 C   0  0  0  0  0  0  0  0  0  0  0  0
    4.1569   -0.8000    0.0000 Cl  0  0  0  0  0  0  0  0  0  0  0  0
    2.7713    1.6000    0.0000 C   0  0  0  0  0  0  0  0  0  0  0  0
    4.1569    2.4000    0.0000 H   0  0  0  0  0  0  0  0  0  0  0  0
    1.3856    2.4000    0.0000 C   0  0  0  0  0  0  0  0  0  0  0  0
    1.3856    4.0000    0.0000 H   0  0  0  0  0  0  0  0  0  0  0  0
  1  2  1  0  0  0  0
  1  3  1  0  0  0  0
  1  4  1  0  0  0  0
  4  5  1  0  0  0  0
  5  6  1  0  0  0  0
  6  7  1  0  0  0  0
  6  8  1  0  0  0  0
  6  9  1  0  0  0  0
  5 10  2  0  0  0  0
 10 11  1  0  0  0  0
 10 12  1  0  0  0  0
 12 13  1  0  0  0  0
 12 14  2  0  0  0  0
 14 15  1  0  0  0  0
 14 16  1  0  0  0  0
 16  4  2  0  0  0  0
 16 17  1  0  0  0  0
M  END
> <ChemID>
100146

> <source_casrn>
95-69-2

> <CAS>
95-69-2

> <SMILES>
Cc1cc(Cl)ccc1N

> <NAME>
2-METHYL-4-CHLOROANILINE

> <preferred_name>
4-Chloro-2-methylaniline

> <iupac>
4-chloro-2-methylaniline

> <MPID>
98077

> <dsstox_substance_id>
DTXSID1041508

> <Canonical_QSARr>
Cc1cc(Cl)ccc1N

> <InChI_Code_QSARr>
InChI=1S/C7H8ClN/c1-5-4-6(8)2-3-7(5)9/h2-4H,9H2,1H3

> <InChI Key_QSARr>
CXNVOWPRHWWCQR-UHFFFAOYSA-N

> <Salt_Solvent>
?

> <LogBCF>
1.54

$$$$
100150
  -INDIGO-08031719362D

 19 19  0  0  0  0  0  0  0  0999 V2000
   -1.3856    2.4000    0.0000 N   0  0  0  0  0  0  0  0  0  0  0  0
   -1.3856    4.0000    0.0000 H   0  0  0  0  0  0  0  0  0  0  0  0
   -2.7713    1.6000    0.0000 H   0  0  0  0  0  0  0  0  0  0  0  0
    0.0000    1.6000    0.0000 C   0  0  0  0  0  0  0  0  0  0  0  0
    0.0000    0.0000    0.0000 C   0  0  0  0  0  0  0  0  0  0  0  0
   -1.3857   -0.8000    0.0000 C   0  0  0  0  0  0  0  0  0  0  0  0
   -2.7713   -1.6000    0.0000 H   0  0  0  0  0  0  0  0  0  0  0  0
   -1.3857   -2.4000    0.0000 H   0  0  0  0  0  0  0  0  0  0  0  0
   -2.7713    0.0000    0.0000 H   0  0  0  0  0  0  0  0  0  0  0  0
    1.3857   -0.8000    0.0000 C   0  0  0  0  0  0  0  0  0  0  0  0
    1.3857   -2.4000    0.0000 H   0  0  0  0  0  0  0  0  0  0  0  0
    2.7713    0.0000    0.0000 C   0  0  0  0  0  0  0  0  0  0  0  0
    4.1570   -0.8000    0.0000 H   0  0  0  0  0  0  0  0  0  0  0  0
    2.7713    1.6000    0.0000 C   0  0  0  0  0  0  0  0  0  0  0  0
    4.1570    2.4000    0.0000 N   0  0  0  0  0  0  0  0  0  0  0  0
    5.5426    1.6000    0.0000 H   0  0  0  0  0  0  0  0  0  0  0  0
    4.1570    4.0000    0.0000 H   0  0  0  0  0  0  0  0  0  0  0  0
    1.3857    2.4000    0.0000 C   0  0  0  0  0  0  0  0  0  0  0  0
    1.3856    4.0000    0.0000 H   0  0  0  0  0  0  0  0  0  0  0  0
  1  2  1  0  0  0  0
  1  3  1  0  0  0  0
  1  4  1  0  0  0  0
  4  5  1  0  0  0  0
  5  6  1  0  0  0  0
  6  7  1  0  0  0  0
  6  8  1  0  0  0  0
  6  9  1  0  0  0  0
  5 10  2  0  0  0  0
 10 11  1  0  0  0  0
 10 12  1  0  0  0  0
 12 13  1  0  0  0  0
 12 14  2  0  0  0  0
 14 15  1  0  0  0  0
 15 16  1  0  0  0  0
 15 17  1  0  0  0  0
 14 18  1  0  0  0  0
 18  4  2  0  0  0  0
 18 19  1  0  0  0  0
M  END
> <ChemID>
100150

> <source_casrn>
95-80-7

> <CAS>
95-80-7

> <SMILES>
Cc1ccc(N)cc1N

> <NAME>
2,4-TOLUENEDIAMINE

> <preferred_name>
2,4-Diaminotoluene

> <iupac>
4-methylbenzene-1,3-diamine

> <MPID>
98081

> <dsstox_substance_id>
DTXSID4020402

> <Canonical_QSARr>
Cc1ccc(N)cc1N

> <InChI_Code_QSARr>
InChI=1S/C7H10N2/c1-5-2-3-6(8)4-7(5)9/h2-4H,8-9H2,1H3

> <InChI Key_QSARr>
VOZKAJLKRJDJLL-UHFFFAOYSA-N

> <Salt_Solvent>
?

> <LogBCF>
1.7

$$$$
100154
  -INDIGO-08031719362D

 11 10  0  0  0  0  0  0  0  0999 V2000
   -0.6123   -1.4782    0.0000 Br  0  0  0  0  0  0  0  0  0  0  0  0
    0.0000    0.0000    0.0000 C   0  0  0  0  0  0  0  0  0  0  0  0
    0.6123   -1.4782    0.0000 H   0  0  0  0  0  0  0  0  0  0  0  0
   -1.3856    0.8000    0.0000 C   0  0  0  0  0  0  0  0  0  0  0  0
   -2.7713    1.6000    0.0000 H   0  0  0  0  0  0  0  0  0  0  0  0
   -2.7713    0.0000    0.0000 H   0  0  0  0  0  0  0  0  0  0  0  0
   -1.3856    2.4000    0.0000 Cl  0  0  0  0  0  0  0  0  0  0  0  0
    1.3856    0.8000    0.0000 C   0  0  0  0  0  0  0  0  0  0  0  0
    2.7713    1.6000    0.0000 H   0  0  0  0  0  0  0  0  0  0  0  0
    2.7713    0.0000    0.0000 H   0  0  0  0  0  0  0  0  0  0  0  0
    1.3856    2.4000    0.0000 Br  0  0  0  0  0  0  0  0  0  0  0  0
  1  2  1  0  0  0  0
  2  3  1  0  0  0  0
  2  4  1  0  0  0  0
  4  5  1  0  0  0  0
  4  6  1  0  0  0  0
  4  7  1  0  0  0  0
  2  8  1  0  0  0  0
  8  9  1  0  0  0  0
  8 10  1  0  0  0  0
  8 11  1  0  0  0  0
M  END
> <ChemID>
100154

> <source_casrn>
96-12-8

> <CAS>
96-12-8

> <SMILES>
ClCC(Br)CBr

> <NAME>
1,2-DIBROMO-3-CHLOROPROPANE

> <preferred_name>
1,2-Dibromo-3-chloropropane

> <iupac>
1,2-dibromo-3-chloropropane

> <MPID>
98085

> <dsstox_substance_id>
DTXSID3020413

> <Canonical_QSARr>
ClCC(Br)CBr

> <InChI_Code_QSARr>
InChI=1S/C3H5Br2Cl/c4-1-3(5)2-6/h3H,1-2H2

> <InChI Key_QSARr>
WBEJYOJJBDISQU-UHFFFAOYSA-N

> <Salt_Solvent>
?

> <LogBCF>
1.06

$$$$
100158
  -INDIGO-08031719362D

 37 37  0  0  0  0  0  0  0  0999 V2000
   -1.3856    2.4000    0.0000 C   0  0  0  0  0  0  0  0  0  0  0  0
   -0.0000    3.2000    0.0000 O   0  0  0  0  0  0  0  0  0  0  0  0
   -0.0000    4.8000    0.0000 H   0  0  0  0  0  0  0  0  0  0  0  0
   -1.3856    0.8000    0.0000 C   0  0  0  0  0  0  0  0  0  0  0  0
   -0.0000   -0.0000    0.0000 C   0  0  0  0  0  0  0  0  0  0  0  0
    1.3856   -0.8000    0.0000 C   0  0  0  0  0  0  0  0  0  0  0  0
    2.7713   -1.6001    0.0000 H   0  0  0  0  0  0  0  0  0  0  0  0
    2.8891   -0.2528    0.0000 H   0  0  0  0  0  0  0  0  0  0  0  0
    1.6635   -2.3757    0.0000 H   0  0  0  0  0  0  0  0  0  0  0  0
    0.8000    1.3856    0.0000 C   0  0  0  0  0  0  0  0  0  0  0  0
    1.3472    2.8892    0.0000 H   0  0  0  0  0  0  0  0  0  0  0  0
    2.3757    1.6634    0.0000 H   0  0  0  0  0  0  0  0  0  0  0  0
    1.8285    0.1600    0.0000 H   0  0  0  0  0  0  0  0  0  0  0  0
   -0.8000   -1.3857    0.0000 C   0  0  0  0  0  0  0  0  0  0  0  0
   -1.8285   -2.6113    0.0000 H   0  0  0  0  0  0  0  0  0  0  0  0
   -0.2527   -2.8891    0.0000 H   0  0  0  0  0  0  0  0  0  0  0  0
    0.7756   -1.6635    0.0000 H   0  0  0  0  0  0  0  0  0  0  0  0
   -2.7712   -0.0000    0.0000 C   0  0  0  0  0  0  0  0  0  0  0  0
   -2.7712   -1.6001    0.0000 H   0  0  0  0  0  0  0  0  0  0  0  0
   -4.1570    0.8000    0.0000 C   0  0  0  0  0  0  0  0  0  0  0  0
   -5.5425   -0.0000    0.0000 C   0  0  0  0  0  0  0  0  0  0  0  0
   -6.9281   -0.8000    0.0000 C   0  0  0  0  0  0  0  0  0  0  0  0
   -8.3139   -1.6001    0.0000 H   0  0  0  0  0  0  0  0  0  0  0  0
   -8.4317   -0.2528    0.0000 H   0  0  0  0  0  0  0  0  0  0  0  0
   -7.2061   -2.3757    0.0000 H   0  0  0  0  0  0  0  0  0  0  0  0
   -6.3425    1.3856    0.0000 C   0  0  0  0  0  0  0  0  0  0  0  0
   -6.8898    2.8892    0.0000 H   0  0  0  0  0  0  0  0  0  0  0  0
   -7.9183    1.6634    0.0000 H   0  0  0  0  0  0  0  0  0  0  0  0
   -7.3711    0.1600    0.0000 H   0  0  0  0  0  0  0  0  0  0  0  0
   -4.7426   -1.3857    0.0000 C   0  0  0  0  0  0  0  0  0  0  0  0
   -3.7140   -2.6113    0.0000 H   0  0  0  0  0  0  0  0  0  0  0  0
   -5.2898   -2.8891    0.0000 H   0  0  0  0  0  0  0  0  0  0  0  0
   -6.3182   -1.6635    0.0000 H   0  0  0  0  0  0  0  0  0  0  0  0
   -4.1570    2.4000    0.0000 C   0  0  0  0  0  0  0  0  0  0  0  0
   -5.5425    3.2000    0.0000 H   0  0  0  0  0  0  0  0  0  0  0  0
   -2.7712    3.2000    0.0000 C   0  0  0  0  0  0  0  0  0  0  0  0
   -2.7712    4.8000    0.0000 H   0  0  0  0  0  0  0  0  0  0  0  0
  1  2  1  0  0  0  0
  2  3  1  0  0  0  0
  1  4  1  0  0  0  0
  4  5  1  0  0  0  0
  5  6  1  0  0  0  0
  6  7  1  0  0  0  0
  6  8  1  0  0  0  0
  6  9  1  0  0  0  0
  5 10  1  0  0  0  0
 10 11  1  0  0  0  0
 10 12  1  0  0  0  0
 10 13  1  0  0  0  0
  5 14  1  0  0  0  0
 14 15  1  0  0  0  0
 14 16  1  0  0  0  0
 14 17  1  0  0  0  0
  4 18  2  0  0  0  0
 18 19  1  0  0  0  0
 18 20  1  0  0  0  0
 20 21  1  0  0  0  0
 21 22  1  0  0  0  0
 22 23  1  0  0  0  0
 22 24  1  0  0  0  0
 22 25  1  0  0  0  0
 21 26  1  0  0  0  0
 26 27  1  0  0  0  0
 26 28  1  0  0  0  0
 26 29  1  0  0  0  0
 21 30  1  0  0  0  0
 30 31  1  0  0  0  0
 30 32  1  0  0  0  0
 30 33  1  0  0  0  0
 20 34  2  0  0  0  0
 34 35  1  0  0  0  0
 34 36  1  0  0  0  0
 36  1  2  0  0  0  0
 36 37  1  0  0  0  0
M  END
> <ChemID>
100158

> <source_casrn>
96-76-4

> <CAS>
96-76-4

> <SMILES>
CC(C)(C)c1cc(ccc1O)C(C)(C)C

> <NAME>
2,4-DI-T-BUTYLPHENOL

> <preferred_name>
2,4-Di-tert-butylphenol

> <iupac>
2,4-di-tert-butylphenol

> <MPID>
98089

> <dsstox_substance_id>
DTXSID2026602

> <Canonical_QSARr>
CC(C)(C)c1cc(ccc1O)C(C)(C)C

> <InChI_Code_QSARr>
InChI=1S/C14H22O/c1-13(2,3)10-7-8-12(15)11(9-10)14(4,5)6/h7-9,15H,1-6H3

> <InChI Key_QSARr>
ICKWICRCANNIBI-UHFFFAOYSA-N

> <Salt_Solvent>
?

> <LogBCF>
2.4

$$$$
100162
  -INDIGO-08031719362D

 15 15  0  0  0  0  0  0  0  0999 V2000
    2.4001    1.3856    0.0000 F   0  0  0  0  0  0  0  0  0  0  0  0
    1.6000   -0.0000    0.0000 C   0  0  0  0  0  0  0  0  0  0  0  0
    3.2000   -0.0000    0.0000 F   0  0  0  0  0  0  0  0  0  0  0  0
    2.4001   -1.3856    0.0000 F   0  0  0  0  0  0  0  0  0  0  0  0
    0.0000   -0.0000    0.0000 C   0  0  0  0  0  0  0  0  0  0  0  0
   -0.7999    1.3856    0.0000 C   0  0  0  0  0  0  0  0  0  0  0  0
    0.0000    2.7713    0.0000 H   0  0  0  0  0  0  0  0  0  0  0  0
   -2.4001    1.3856    0.0000 C   0  0  0  0  0  0  0  0  0  0  0  0
   -3.2000    2.7713    0.0000 H   0  0  0  0  0  0  0  0  0  0  0  0
   -3.2000   -0.0000    0.0000 C   0  0  0  0  0  0  0  0  0  0  0  0
   -4.8000   -0.0000    0.0000 H   0  0  0  0  0  0  0  0  0  0  0  0
   -2.4001   -1.3856    0.0000 C   0  0  0  0  0  0  0  0  0  0  0  0
   -3.2000   -2.7713    0.0000 H   0  0  0  0  0  0  0  0  0  0  0  0
   -0.8001   -1.3856    0.0000 C   0  0  0  0  0  0  0  0  0  0  0  0
    0.0000   -2.7713    0.0000 H   0  0  0  0  0  0  0  0  0  0  0  0
  1  2  1  0  0  0  0
  2  3  1  0  0  0  0
  2  4  1  0  0  0  0
  2  5  1  0  0  0  0
  5  6  1  0  0  0  0
  6  7  1  0  0  0  0
  6  8  2  0  0  0  0
  8  9  1  0  0  0  0
  8 10  1  0  0  0  0
 10 11  1  0  0  0  0
 10 12  2  0  0  0  0
 12 13  1  0  0  0  0
 12 14  1  0  0  0  0
 14  5  2  0  0  0  0
 14 15  1  0  0  0  0
M  END
> <ChemID>
100162

> <source_casrn>
98-08-8

> <CAS>
98-08-8

> <SMILES>
FC(F)(F)c1ccccc1

> <NAME>
BENZOTRIFLUORIDE

> <preferred_name>
Benzotrifluoride

> <iupac>
(trifluoromethyl)benzene

> <MPID>
98093

> <dsstox_substance_id>
DTXSID2024589

> <Canonical_QSARr>
FC(F)(F)c1ccccc1

> <InChI_Code_QSARr>
InChI=1S/C7H5F3/c8-7(9,10)6-4-2-1-3-5-6/h1-5H

> <InChI Key_QSARr>
GETTZEONDQJALK-UHFFFAOYSA-N

> <Salt_Solvent>
?

> <LogBCF>
1.65

$$$$
100166
  -INDIGO-08031719362D

 27 27  0  0  0  0  0  0  0  0999 V2000
    6.4000    0.0000    0.0000 C   0  0  0  0  0  0  0  0  0  0  0  0
    7.2000   -1.3857    0.0000 O   0  0  0  0  0  0  0  0  0  0  0  0
    4.8000    0.0000    0.0000 C   0  0  0  0  0  0  0  0  0  0  0  0
    4.0000    1.3857    0.0000 C   0  0  0  0  0  0  0  0  0  0  0  0
    4.8000    2.7713    0.0000 H   0  0  0  0  0  0  0  0  0  0  0  0
    2.4000    1.3857    0.0000 C   0  0  0  0  0  0  0  0  0  0  0  0
    1.6000    2.7713    0.0000 H   0  0  0  0  0  0  0  0  0  0  0  0
    1.6000    0.0000    0.0000 C   0  0  0  0  0  0  0  0  0  0  0  0
    0.0000   -0.0000    0.0000 C   0  0  0  0  0  0  0  0  0  0  0  0
   -1.6000   -0.0000    0.0000 C   0  0  0  0  0  0  0  0  0  0  0  0
   -3.2000   -0.0000    0.0000 H   0  0  0  0  0  0  0  0  0  0  0  0
   -2.6285    1.2256    0.0000 H   0  0  0  0  0  0  0  0  0  0  0  0
   -2.6285   -1.2256    0.0000 H   0  0  0  0  0  0  0  0  0  0  0  0
    0.0000    1.6000    0.0000 C   0  0  0  0  0  0  0  0  0  0  0  0
    0.2778    3.1757    0.0000 H   0  0  0  0  0  0  0  0  0  0  0  0
   -1.2257    2.6285    0.0000 H   0  0  0  0  0  0  0  0  0  0  0  0
   -1.5035    1.0527    0.0000 H   0  0  0  0  0  0  0  0  0  0  0  0
    0.0000   -1.6000    0.0000 C   0  0  0  0  0  0  0  0  0  0  0  0
    0.2778   -3.1757    0.0000 H   0  0  0  0  0  0  0  0  0  0  0  0
   -1.2257   -2.6285    0.0000 H   0  0  0  0  0  0  0  0  0  0  0  0
   -1.5035   -1.0527    0.0000 H   0  0  0  0  0  0  0  0  0  0  0  0
    2.4000   -1.3857    0.0000 C   0  0  0  0  0  0  0  0  0  0  0  0
    1.6000   -2.7713    0.0000 H   0  0  0  0  0  0  0  0  0  0  0  0
    4.0000   -1.3857    0.0000 C   0  0  0  0  0  0  0  0  0  0  0  0
    4.8000   -2.7713    0.0000 H   0  0  0  0  0  0  0  0  0  0  0  0
    7.2000    1.3857    0.0000 O   0  0  0  0  0  0  0  0  0  0  0  0
    8.8000    1.3857    0.0000 H   0  0  0  0  0  0  0  0  0  0  0  0
  1  2  2  0  0  0  0
  1  3  1  0  0  0  0
  3  4  1  0  0  0  0
  4  5  1  0  0  0  0
  4  6  2  0  0  0  0
  6  7  1  0  0  0  0
  6  8  1  0  0  0  0
  8  9  1  0  0  0  0
  9 10  1  0  0  0  0
 10 11  1  0  0  0  0
 10 12  1  0  0  0  0
 10 13  1  0  0  0  0
  9 14  1  0  0  0  0
 14 15  1  0  0  0  0
 14 16  1  0  0  0  0
 14 17  1  0  0  0  0
  9 18  1  0  0  0  0
 18 19  1  0  0  0  0
 18 20  1  0  0  0  0
 18 21  1  0  0  0  0
  8 22  2  0  0  0  0
 22 23  1  0  0  0  0
 22 24  1  0  0  0  0
 24  3  2  0  0  0  0
 24 25  1  0  0  0  0
  1 26  1  0  0  0  0
 26 27  1  0  0  0  0
M  END
> <ChemID>
100166

> <source_casrn>
98-73-7

> <CAS>
98-73-7

> <SMILES>
CC(C)(C)c1ccc(cc1)C(O)=O

> <NAME>
BENZOIC ACID, 4-(TERT-BUTYL)-

> <preferred_name>
4-tert-Butylbenzoic acid

> <iupac>
4-tert-butylbenzoic acid

> <MPID>
98097

> <dsstox_substance_id>
DTXSID0040703

> <Canonical_QSARr>
CC(C)(C)c1ccc(cc1)C(O)=O

> <InChI_Code_QSARr>
InChI=1S/C11H14O2/c1-11(2,3)9-6-4-8(5-7-9)10(12)13/h4-7H,1-3H3,(H,12,13)

> <InChI Key_QSARr>
KDVYCTOWXSLNNI-UHFFFAOYSA-N

> <Salt_Solvent>
?

> <LogBCF>
0.66

$$$$
100170
  -INDIGO-08031719362D

 14 14  0  0  0  0  0  0  0  0999 V2000
   -2.4000   -1.3856    0.0000 O   0  0  0  0  0  0  0  0  0  0  0  0
   -1.6000   -0.0000    0.0000 N   0  0  0  0  0  0  0  0  0  0  0  0
    0.0000   -0.0000    0.0000 C   0  0  0  0  0  0  0  0  0  0  0  0
    0.8000    1.3856    0.0000 C   0  0  0  0  0  0  0  0  0  0  0  0
    0.0000    2.7713    0.0000 H   0  0  0  0  0  0  0  0  0  0  0  0
    2.4000    1.3856    0.0000 C   0  0  0  0  0  0  0  0  0  0  0  0
    3.2000    2.7713    0.0000 H   0  0  0  0  0  0  0  0  0  0  0  0
    3.2000   -0.0000    0.0000 C   0  0  0  0  0  0  0  0  0  0  0  0
    4.8000   -0.0000    0.0000 H   0  0  0  0  0  0  0  0  0  0  0  0
    2.4000   -1.3856    0.0000 C   0  0  0  0  0  0  0  0  0  0  0  0
    3.2000   -2.7713    0.0000 H   0  0  0  0  0  0  0  0  0  0  0  0
    0.8000   -1.3856    0.0000 C   0  0  0  0  0  0  0  0  0  0  0  0
    0.0000   -2.7713    0.0000 H   0  0  0  0  0  0  0  0  0  0  0  0
   -2.4000    1.3856    0.0000 O   0  0  0  0  0  0  0  0  0  0  0  0
  1  2  2  0  0  0  0
  2  3  1  0  0  0  0
  3  4  1  0  0  0  0
  4  5  1  0  0  0  0
  4  6  2  0  0  0  0
  6  7  1  0  0  0  0
  6  8  1  0  0  0  0
  8  9  1  0  0  0  0
  8 10  2  0  0  0  0
 10 11  1  0  0  0  0
 10 12  1  0  0  0  0
 12  3  2  0  0  0  0
 12 13  1  0  0  0  0
  2 14  1  0  0  0  0
M  CHG  2   2   1  14  -1
M  END
> <ChemID>
100170

> <source_casrn>
98-95-3

> <CAS>
98-95-3

> <SMILES>
[O-][N+](=O)c1ccccc1

> <NAME>
NITROBENZENE

> <preferred_name>
Nitrobenzene

> <iupac>
nitrobenzene

> <MPID>
98101

> <dsstox_substance_id>
DTXSID3020964

> <Canonical_QSARr>
[O-][N+](=O)c1ccccc1

> <InChI_Code_QSARr>
InChI=1S/C6H5NO2/c8-7(9)6-4-2-1-3-5-6/h1-5H

> <InChI Key_QSARr>
LQNUZADURLCDLV-UHFFFAOYSA-N

> <Salt_Solvent>
?

> <LogBCF>
0.67

$$$$
100174
  -INDIGO-08031719362D

 30 30  0  0  0  0  0  0  0  0999 V2000
   -1.3857   -0.8001    0.0000 C   0  0  0  0  0  0  0  0  0  0  0  0
   -1.3857   -2.4000    0.0000 C   0  0  0  0  0  0  0  0  0  0  0  0
    0.0001   -3.2000    0.0000 H   0  0  0  0  0  0  0  0  0  0  0  0
   -2.7712   -3.2000    0.0000 C   0  0  0  0  0  0  0  0  0  0  0  0
   -2.7712   -4.8000    0.0000 H   0  0  0  0  0  0  0  0  0  0  0  0
   -4.1569   -2.4000    0.0000 C   0  0  0  0  0  0  0  0  0  0  0  0
   -5.5426   -3.2000    0.0000 H   0  0  0  0  0  0  0  0  0  0  0  0
   -4.1569   -0.8001    0.0000 C   0  0  0  0  0  0  0  0  0  0  0  0
   -5.5426   -0.0000    0.0000 C   0  0  0  0  0  0  0  0  0  0  0  0
   -4.7426    1.3857    0.0000 H   0  0  0  0  0  0  0  0  0  0  0  0
   -6.7682    1.0284    0.0000 C   0  0  0  0  0  0  0  0  0  0  0  0
   -7.9939    2.0569    0.0000 H   0  0  0  0  0  0  0  0  0  0  0  0
   -6.4904    2.6042    0.0000 H   0  0  0  0  0  0  0  0  0  0  0  0
   -8.2717    0.4813    0.0000 H   0  0  0  0  0  0  0  0  0  0  0  0
   -6.3425   -1.3856    0.0000 C   0  0  0  0  0  0  0  0  0  0  0  0
   -7.1425   -2.7713    0.0000 H   0  0  0  0  0  0  0  0  0  0  0  0
   -7.9426   -1.3856    0.0000 H   0  0  0  0  0  0  0  0  0  0  0  0
   -7.1425   -0.0000    0.0000 H   0  0  0  0  0  0  0  0  0  0  0  0
   -2.7712   -0.0000    0.0000 C   0  0  0  0  0  0  0  0  0  0  0  0
   -2.7712    1.6000    0.0000 H   0  0  0  0  0  0  0  0  0  0  0  0
    0.0001   -0.0000    0.0000 C   0  0  0  0  0  0  0  0  0  0  0  0
   -0.8000    1.3857    0.0000 H   0  0  0  0  0  0  0  0  0  0  0  0
    1.2256    1.0284    0.0000 C   0  0  0  0  0  0  0  0  0  0  0  0
    2.4514    2.0569    0.0000 H   0  0  0  0  0  0  0  0  0  0  0  0
    2.7292    0.4813    0.0000 H   0  0  0  0  0  0  0  0  0  0  0  0
    0.9478    2.6042    0.0000 H   0  0  0  0  0  0  0  0  0  0  0  0
    0.7999   -1.3856    0.0000 C   0  0  0  0  0  0  0  0  0  0  0  0
    1.6000   -2.7713    0.0000 H   0  0  0  0  0  0  0  0  0  0  0  0
    2.4000   -1.3856    0.0000 H   0  0  0  0  0  0  0  0  0  0  0  0
    1.6000   -0.0000    0.0000 H   0  0  0  0  0  0  0  0  0  0  0  0
  1  2  1  0  0  0  0
  2  3  1  0  0  0  0
  2  4  2  0  0  0  0
  4  5  1  0  0  0  0
  4  6  1  0  0  0  0
  6  7  1  0  0  0  0
  6  8  2  0  0  0  0
  8  9  1  0  0  0  0
  9 10  1  0  0  0  0
  9 11  1  0  0  0  0
 11 12  1  0  0  0  0
 11 13  1  0  0  0  0
 11 14  1  0  0  0  0
  9 15  1  0  0  0  0
 15 16  1  0  0  0  0
 15 17  1  0  0  0  0
 15 18  1  0  0  0  0
  8 19  1  0  0  0  0
 19  1  2  0  0  0  0
 19 20  1  0  0  0  0
  1 21  1  0  0  0  0
 21 22  1  0  0  0  0
 21 23  1  0  0  0  0
 23 24  1  0  0  0  0
 23 25  1  0  0  0  0
 23 26  1  0  0  0  0
 21 27  1  0  0  0  0
 27 28  1  0  0  0  0
 27 29  1  0  0  0  0
 27 30  1  0  0  0  0
M  END
> <ChemID>
100174

> <source_casrn>
99-62-7

> <CAS>
99-62-7

> <SMILES>
CC(C)c1cc(ccc1)C(C)C

> <NAME>
1,3-DIISOPROPYLBENZENE

> <preferred_name>
1,3-Diisopropylbenzene

> <iupac>
1,3-di(propan-2-yl)benzene

> <MPID>
98105

> <dsstox_substance_id>
DTXSID8026640

> <Canonical_QSARr>
CC(C)c1cc(ccc1)C(C)C

> <InChI_Code_QSARr>
InChI=1S/C12H18/c1-9(2)11-6-5-7-12(8-11)10(3)4/h5-10H,1-4H3

> <InChI Key_QSARr>
UNEATYXSUBPPKP-UHFFFAOYSA-N

> <Salt_Solvent>
?

> <LogBCF>
3.28

$$$$
100178
  -INDIGO-08031719362D

 14 14  0  0  0  0  0  0  0  0999 V2000
   -2.4000   -1.3856    0.0000 O   0  0  0  0  0  0  0  0  0  0  0  0
   -1.6000   -0.0000    0.0000 N   0  0  0  0  0  0  0  0  0  0  0  0
    0.0000   -0.0000    0.0000 C   0  0  0  0  0  0  0  0  0  0  0  0
    0.8000    1.3856    0.0000 C   0  0  0  0  0  0  0  0  0  0  0  0
    0.0000    2.7713    0.0000 H   0  0  0  0  0  0  0  0  0  0  0  0
    2.4000    1.3856    0.0000 C   0  0  0  0  0  0  0  0  0  0  0  0
    3.2000    2.7713    0.0000 H   0  0  0  0  0  0  0  0  0  0  0  0
    3.2000   -0.0000    0.0000 C   0  0  0  0  0  0  0  0  0  0  0  0
    4.8000   -0.0000    0.0000 Cl  0  0  0  0  0  0  0  0  0  0  0  0
    2.4000   -1.3856    0.0000 C   0  0  0  0  0  0  0  0  0  0  0  0
    3.2000   -2.7713    0.0000 H   0  0  0  0  0  0  0  0  0  0  0  0
    0.8000   -1.3856    0.0000 C   0  0  0  0  0  0  0  0  0  0  0  0
    0.0000   -2.7713    0.0000 H   0  0  0  0  0  0  0  0  0  0  0  0
   -2.4000    1.3856    0.0000 O   0  0  0  0  0  0  0  0  0  0  0  0
  1  2  2  0  0  0  0
  2  3  1  0  0  0  0
  3  4  1  0  0  0  0
  4  5  1  0  0  0  0
  4  6  2  0  0  0  0
  6  7  1  0  0  0  0
  6  8  1  0  0  0  0
  8  9  1  0  0  0  0
  8 10  2  0  0  0  0
 10 11  1  0  0  0  0
 10 12  1  0  0  0  0
 12  3  2  0  0  0  0
 12 13  1  0  0  0  0
  2 14  1  0  0  0  0
M  CHG  2   2   1  14  -1
M  END
> <ChemID>
100178

> <source_casrn>
100-00-5

> <CAS>
100-00-5

> <SMILES>
[O-][N+](=O)c1ccc(Cl)cc1

> <NAME>
P-CHLORONITROBENZENE

> <preferred_name>
1-Chloro-4-nitrobenzene

> <iupac>
1-chloro-4-nitrobenzene

> <MPID>
98109

> <dsstox_substance_id>
DTXSID5020281

> <Canonical_QSARr>
[O-][N+](=O)c1ccc(Cl)cc1

> <InChI_Code_QSARr>
InChI=1S/C6H4ClNO2/c7-5-1-3-6(4-2-5)8(9)10/h1-4H

> <InChI Key_QSARr>
CZGCEKJOLUNIFY-UHFFFAOYSA-N

> <Salt_Solvent>
?

> <LogBCF>
1.3

$$$$
100182
  -INDIGO-08031719362D

 30 30  0  0  0  0  0  0  0  0999 V2000
   -1.6000    0.0000    0.0000 C   0  0  0  0  0  0  0  0  0  0  0  0
   -2.4000    1.3856    0.0000 C   0  0  0  0  0  0  0  0  0  0  0  0
   -1.6000    2.7713    0.0000 H   0  0  0  0  0  0  0  0  0  0  0  0
   -4.0000    1.3856    0.0000 C   0  0  0  0  0  0  0  0  0  0  0  0
   -4.8000    2.7713    0.0000 H   0  0  0  0  0  0  0  0  0  0  0  0
   -4.8000    0.0000    0.0000 C   0  0  0  0  0  0  0  0  0  0  0  0
   -6.4001    0.0000    0.0000 C   0  0  0  0  0  0  0  0  0  0  0  0
   -6.4001   -1.6000    0.0000 H   0  0  0  0  0  0  0  0  0  0  0  0
   -7.9757   -0.2779    0.0000 C   0  0  0  0  0  0  0  0  0  0  0  0
   -9.5514   -0.5557    0.0000 H   0  0  0  0  0  0  0  0  0  0  0  0
   -8.5229   -1.7813    0.0000 H   0  0  0  0  0  0  0  0  0  0  0  0
   -9.0042    0.9478    0.0000 H   0  0  0  0  0  0  0  0  0  0  0  0
   -6.4001    1.6000    0.0000 C   0  0  0  0  0  0  0  0  0  0  0  0
   -6.4001    3.2000    0.0000 H   0  0  0  0  0  0  0  0  0  0  0  0
   -7.7856    2.4000    0.0000 H   0  0  0  0  0  0  0  0  0  0  0  0
   -7.7856    0.8000    0.0000 H   0  0  0  0  0  0  0  0  0  0  0  0
   -4.0000   -1.3856    0.0000 C   0  0  0  0  0  0  0  0  0  0  0  0
   -4.8000   -2.7713    0.0000 H   0  0  0  0  0  0  0  0  0  0  0  0
   -2.4000   -1.3856    0.0000 C   0  0  0  0  0  0  0  0  0  0  0  0
   -1.6000   -2.7713    0.0000 H   0  0  0  0  0  0  0  0  0  0  0  0
    0.0001    0.0000    0.0000 C   0  0  0  0  0  0  0  0  0  0  0  0
    0.0001    1.6000    0.0000 H   0  0  0  0  0  0  0  0  0  0  0  0
    1.5757    0.2779    0.0000 C   0  0  0  0  0  0  0  0  0  0  0  0
    3.1514    0.5557    0.0000 H   0  0  0  0  0  0  0  0  0  0  0  0
    2.1229    1.7813    0.0000 H   0  0  0  0  0  0  0  0  0  0  0  0
    2.6042   -0.9478    0.0000 H   0  0  0  0  0  0  0  0  0  0  0  0
    0.0001   -1.6000    0.0000 C   0  0  0  0  0  0  0  0  0  0  0  0
    0.0001   -3.2000    0.0000 H   0  0  0  0  0  0  0  0  0  0  0  0
    1.3856   -2.4000    0.0000 H   0  0  0  0  0  0  0  0  0  0  0  0
    1.3856   -0.8000    0.0000 H   0  0  0  0  0  0  0  0  0  0  0  0
  1  2  1  0  0  0  0
  2  3  1  0  0  0  0
  2  4  2  0  0  0  0
  4  5  1  0  0  0  0
  4  6  1  0  0  0  0
  6  7  1  0  0  0  0
  7  8  1  0  0  0  0
  7  9  1  0  0  0  0
  9 10  1  0  0  0  0
  9 11  1  0  0  0  0
  9 12  1  0  0  0  0
  7 13  1  0  0  0  0
 13 14  1  0  0  0  0
 13 15  1  0  0  0  0
 13 16  1  0  0  0  0
  6 17  2  0  0  0  0
 17 18  1  0  0  0  0
 17 19  1  0  0  0  0
 19  1  2  0  0  0  0
 19 20  1  0  0  0  0
  1 21  1  0  0  0  0
 21 22  1  0  0  0  0
 21 23  1  0  0  0  0
 23 24  1  0  0  0  0
 23 25  1  0  0  0  0
 23 26  1  0  0  0  0
 21 27  1  0  0  0  0
 27 28  1  0  0  0  0
 27 29  1  0  0  0  0
 27 30  1  0  0  0  0
M  END
> <ChemID>
100182

> <source_casrn>
100-18-5

> <CAS>
100-18-5

> <SMILES>
CC(C)c1ccc(cc1)C(C)C

> <NAME>
1,4-DIISOPROPYLBENZENE

> <preferred_name>
1,4-Diisopropylbenzene

> <iupac>
1,4-di(propan-2-yl)benzene

> <MPID>
98113

> <dsstox_substance_id>
DTXSID2026652

> <Canonical_QSARr>
CC(C)c1ccc(cc1)C(C)C

> <InChI_Code_QSARr>
InChI=1S/C12H18/c1-9(2)11-5-7-12(8-6-11)10(3)4/h5-10H,1-4H3

> <InChI Key_QSARr>
SPPWGCYEYAMHDT-UHFFFAOYSA-N

> <Salt_Solvent>
?

> <LogBCF>
3.24

$$$$
100186
  -INDIGO-08031719362D

 15 15  0  0  0  0  0  0  0  0999 V2000
    3.2000   -0.0000    0.0000 N   0  0  0  0  0  0  0  0  0  0  0  0
    2.4000    1.3856    0.0000 C   0  0  0  0  0  0  0  0  0  0  0  0
    3.2000    2.7713    0.0000 H   0  0  0  0  0  0  0  0  0  0  0  0
    0.8000    1.3856    0.0000 C   0  0  0  0  0  0  0  0  0  0  0  0
   -0.0000    2.7713    0.0000 H   0  0  0  0  0  0  0  0  0  0  0  0
   -0.0000   -0.0000    0.0000 C   0  0  0  0  0  0  0  0  0  0  0  0
   -1.6000   -0.0000    0.0000 C   0  0  0  0  0  0  0  0  0  0  0  0
   -2.4000   -1.3856    0.0000 H   0  0  0  0  0  0  0  0  0  0  0  0
   -2.4000    1.3856    0.0000 C   0  0  0  0  0  0  0  0  0  0  0  0
   -4.0000    1.3856    0.0000 H   0  0  0  0  0  0  0  0  0  0  0  0
   -1.6000    2.7713    0.0000 H   0  0  0  0  0  0  0  0  0  0  0  0
    0.8000   -1.3856    0.0000 C   0  0  0  0  0  0  0  0  0  0  0  0
   -0.0000   -2.7713    0.0000 H   0  0  0  0  0  0  0  0  0  0  0  0
    2.4000   -1.3856    0.0000 C   0  0  0  0  0  0  0  0  0  0  0  0
    3.2000   -2.7713    0.0000 H   0  0  0  0  0  0  0  0  0  0  0  0
  1  2  1  0  0  0  0
  2  3  1  0  0  0  0
  2  4  2  0  0  0  0
  4  5  1  0  0  0  0
  4  6  1  0  0  0  0
  6  7  1  0  0  0  0
  7  8  1  0  0  0  0
  7  9  2  0  0  0  0
  9 10  1  0  0  0  0
  9 11  1  0  0  0  0
  6 12  2  0  0  0  0
 12 13  1  0  0  0  0
 12 14  1  0  0  0  0
 14  1  2  0  0  0  0
 14 15  1  0  0  0  0
M  END
> <ChemID>
100186

> <source_casrn>
100-43-6

> <CAS>
100-43-6

> <SMILES>
C=Cc1cc[n]cc1

> <NAME>
4-VINYLPYRIDINE

> <preferred_name>
4-Vinylpyridine

> <iupac>
4-vinylpyridine

> <MPID>
98117

> <dsstox_substance_id>
DTXSID0051499

> <Canonical_QSARr>
C=Cc1cc[n]cc1

> <InChI_Code_QSARr>
InChI=1S/C7H7N/c1-2-7-3-5-8-6-4-7/h2-6H,1H2

> <InChI Key_QSARr>
KFDVPJUYSDEJTH-UHFFFAOYSA-N

> <Salt_Solvent>
?

> <LogBCF>
1.86

$$$$
100190
  -INDIGO-08031719362D

 26 27  0  0  0  0  0  0  0  0999 V2000
    4.1568    2.4000    0.0000 C   0  0  0  0  0  0  0  0  0  0  0  0
    5.5426    3.2000    0.0000 O   0  0  0  0  0  0  0  0  0  0  0  0
    6.9282    2.4000    0.0000 H   0  0  0  0  0  0  0  0  0  0  0  0
    2.7713    3.2000    0.0000 C   0  0  0  0  0  0  0  0  0  0  0  0
    2.7713    4.8000    0.0000 H   0  0  0  0  0  0  0  0  0  0  0  0
    1.3857    2.4000    0.0000 C   0  0  0  0  0  0  0  0  0  0  0  0
    0.0001    3.2000    0.0000 H   0  0  0  0  0  0  0  0  0  0  0  0
    1.3857    0.8000    0.0000 C   0  0  0  0  0  0  0  0  0  0  0  0
    0.0001   -0.0000    0.0000 C   0  0  0  0  0  0  0  0  0  0  0  0
    0.8597   -1.3494    0.0000 H   0  0  0  0  0  0  0  0  0  0  0  0
   -0.3464   -1.5621    0.0000 H   0  0  0  0  0  0  0  0  0  0  0  0
   -1.5757    0.2778    0.0000 C   0  0  0  0  0  0  0  0  0  0  0  0
   -2.1230    1.7813    0.0000 C   0  0  0  0  0  0  0  0  0  0  0  0
   -1.0944    3.0071    0.0000 H   0  0  0  0  0  0  0  0  0  0  0  0
   -3.6986    2.0591    0.0000 C   0  0  0  0  0  0  0  0  0  0  0  0
   -4.2459    3.5627    0.0000 H   0  0  0  0  0  0  0  0  0  0  0  0
   -4.7270    0.8335    0.0000 C   0  0  0  0  0  0  0  0  0  0  0  0
   -6.3028    1.1113    0.0000 H   0  0  0  0  0  0  0  0  0  0  0  0
   -4.1799   -0.6700    0.0000 C   0  0  0  0  0  0  0  0  0  0  0  0
   -5.2083   -1.8957    0.0000 H   0  0  0  0  0  0  0  0  0  0  0  0
   -2.6041   -0.9479    0.0000 C   0  0  0  0  0  0  0  0  0  0  0  0
   -2.0570   -2.4513    0.0000 H   0  0  0  0  0  0  0  0  0  0  0  0
    2.7713   -0.0000    0.0000 C   0  0  0  0  0  0  0  0  0  0  0  0
    2.7713   -1.6000    0.0000 H   0  0  0  0  0  0  0  0  0  0  0  0
    4.1568    0.8000    0.0000 C   0  0  0  0  0  0  0  0  0  0  0  0
    5.5426   -0.0000    0.0000 H   0  0  0  0  0  0  0  0  0  0  0  0
  1  2  1  0  0  0  0
  2  3  1  0  0  0  0
  1  4  1  0  0  0  0
  4  5  1  0  0  0  0
  4  6  2  0  0  0  0
  6  7  1  0  0  0  0
  6  8  1  0  0  0  0
  8  9  1  0  0  0  0
  9 10  1  0  0  0  0
  9 11  1  0  0  0  0
  9 12  1  0  0  0  0
 12 13  1  0  0  0  0
 13 14  1  0  0  0  0
 13 15  2  0  0  0  0
 15 16  1  0  0  0  0
 15 17  1  0  0  0  0
 17 18  1  0  0  0  0
 17 19  2  0  0  0  0
 19 20  1  0  0  0  0
 19 21  1  0  0  0  0
 21 12  2  0  0  0  0
 21 22  1  0  0  0  0
  8 23  2  0  0  0  0
 23 24  1  0  0  0  0
 23 25  1  0  0  0  0
 25  1  2  0  0  0  0
 25 26  1  0  0  0  0
M  END
> <ChemID>
100190

> <source_casrn>
101-53-1

> <CAS>
101-53-1

> <SMILES>
Oc1ccc(Cc2ccccc2)cc1

> <NAME>
4-HYDROXYDIPHENYLMETHANE

> <preferred_name>
4-Benzylphenol

> <iupac>
4-benzylphenol

> <MPID>
98121

> <dsstox_substance_id>
DTXSID9047962

> <Canonical_QSARr>
Oc1ccc(Cc2ccccc2)cc1

> <InChI_Code_QSARr>
InChI=1S/C13H12O/c14-13-8-6-12(7-9-13)10-11-4-2-1-3-5-11/h1-9,14H,10H2

> <InChI Key_QSARr>
HJSPWKGEPDZNLK-UHFFFAOYSA-N

> <Salt_Solvent>
?

> <LogBCF>
1.33

$$$$
100194
  -INDIGO-08031719362D

 29 30  0  0  0  0  0  0  0  0999 V2000
    2.7712   -1.6000    0.0000 N   0  0  0  0  0  0  0  0  0  0  0  0
    4.1569   -2.4000    0.0000 H   0  0  0  0  0  0  0  0  0  0  0  0
    2.7712    0.0000    0.0000 C   0  0  0  0  0  0  0  0  0  0  0  0
    4.1569    0.8000    0.0000 N   0  0  0  0  0  0  0  0  0  0  0  0
    3.8790    2.3757    0.0000 H   0  0  0  0  0  0  0  0  0  0  0  0
    5.7327    0.5222    0.0000 C   0  0  0  0  0  0  0  0  0  0  0  0
    6.2798   -0.9813    0.0000 C   0  0  0  0  0  0  0  0  0  0  0  0
    5.2514   -2.2071    0.0000 H   0  0  0  0  0  0  0  0  0  0  0  0
    7.8555   -1.2591    0.0000 C   0  0  0  0  0  0  0  0  0  0  0  0
    8.4029   -2.7627    0.0000 H   0  0  0  0  0  0  0  0  0  0  0  0
    8.8839   -0.0335    0.0000 C   0  0  0  0  0  0  0  0  0  0  0  0
   10.4597   -0.3113    0.0000 H   0  0  0  0  0  0  0  0  0  0  0  0
    8.3368    1.4700    0.0000 C   0  0  0  0  0  0  0  0  0  0  0  0
    9.3653    2.6957    0.0000 H   0  0  0  0  0  0  0  0  0  0  0  0
    6.7611    1.7479    0.0000 C   0  0  0  0  0  0  0  0  0  0  0  0
    6.2138    3.2513    0.0000 H   0  0  0  0  0  0  0  0  0  0  0  0
    1.3857    0.8000    0.0000 N   0  0  0  0  0  0  0  0  0  0  0  0
    1.3857    2.4000    0.0000 H   0  0  0  0  0  0  0  0  0  0  0  0
    0.0000    0.0000    0.0000 C   0  0  0  0  0  0  0  0  0  0  0  0
   -1.3857    0.8000    0.0000 C   0  0  0  0  0  0  0  0  0  0  0  0
   -1.3857    2.4000    0.0000 H   0  0  0  0  0  0  0  0  0  0  0  0
   -2.7712    0.0000    0.0000 C   0  0  0  0  0  0  0  0  0  0  0  0
   -4.1569    0.8000    0.0000 H   0  0  0  0  0  0  0  0  0  0  0  0
   -2.7712   -1.6000    0.0000 C   0  0  0  0  0  0  0  0  0  0  0  0
   -4.1569   -2.4000    0.0000 H   0  0  0  0  0  0  0  0  0  0  0  0
   -1.3857   -2.4000    0.0000 C   0  0  0  0  0  0  0  0  0  0  0  0
   -1.3857   -4.0000    0.0000 H   0  0  0  0  0  0  0  0  0  0  0  0
    0.0000   -1.6000    0.0000 C   0  0  0  0  0  0  0  0  0  0  0  0
    1.3857   -2.4000    0.0000 H   0  0  0  0  0  0  0  0  0  0  0  0
  1  2  1  0  0  0  0
  1  3  2  0  0  0  0
  3  4  1  0  0  0  0
  4  5  1  0  0  0  0
  4  6  1  0  0  0  0
  6  7  1  0  0  0  0
  7  8  1  0  0  0  0
  7  9  2  0  0  0  0
  9 10  1  0  0  0  0
  9 11  1  0  0  0  0
 11 12  1  0  0  0  0
 11 13  2  0  0  0  0
 13 14  1  0  0  0  0
 13 15  1  0  0  0  0
 15  6  2  0  0  0  0
 15 16  1  0  0  0  0
  3 17  1  0  0  0  0
 17 18  1  0  0  0  0
 17 19  1  0  0  0  0
 19 20  1  0  0  0  0
 20 21  1  0  0  0  0
 20 22  2  0  0  0  0
 22 23  1  0  0  0  0
 22 24  1  0  0  0  0
 24 25  1  0  0  0  0
 24 26  2  0  0  0  0
 26 27  1  0  0  0  0
 26 28  1  0  0  0  0
 28 19  2  0  0  0  0
 28 29  1  0  0  0  0
M  END
> <ChemID>
100194

> <source_casrn>
102-06-7

> <CAS>
102-06-7

> <SMILES>
N=C(Nc1ccccc1)Nc1ccccc1

> <NAME>
N,N'-DIPHENYLGUANIDINE

> <preferred_name>
1,3-Diphenylguanidine

> <iupac>
1,3-diphenylguanidine

> <MPID>
98125

> <dsstox_substance_id>
DTXSID3025178

> <Canonical_QSARr>
N=C(Nc1ccccc1)Nc1ccccc1

> <InChI_Code_QSARr>
InChI=1S/C13H13N3/c14-13(15-11-7-3-1-4-8-11)16-12-9-5-2-6-10-12/h1-10H,(H3,14,15,16)

> <InChI Key_QSARr>
OWRCNXZUPFZXOS-UHFFFAOYSA-N

> <Salt_Solvent>
?

> <LogBCF>
1.3

$$$$
100198
  -INDIGO-08031719362D

 31 30  0  0  0  0  0  0  0  0999 V2000
   -2.4001    1.3857    0.0000 O   0  0  0  0  0  0  0  0  0  0  0  0
   -3.2000    2.7713    0.0000 C   0  0  0  0  0  0  0  0  0  0  0  0
   -2.4001    4.1569    0.0000 H   0  0  0  0  0  0  0  0  0  0  0  0
   -4.8001    2.7713    0.0000 C   0  0  0  0  0  0  0  0  0  0  0  0
   -5.6000    4.1569    0.0000 H   0  0  0  0  0  0  0  0  0  0  0  0
   -5.6000    1.3857    0.0000 H   0  0  0  0  0  0  0  0  0  0  0  0
   -0.8000    1.3857    0.0000 C   0  0  0  0  0  0  0  0  0  0  0  0
   -0.5911    2.9720    0.0000 H   0  0  0  0  0  0  0  0  0  0  0  0
    0.4694    2.3597    0.0000 H   0  0  0  0  0  0  0  0  0  0  0  0
   -0.0001   -0.0000    0.0000 C   0  0  0  0  0  0  0  0  0  0  0  0
    0.8000   -1.3857    0.0000 H   0  0  0  0  0  0  0  0  0  0  0  0
    1.5036    0.5473    0.0000 C   0  0  0  0  0  0  0  0  0  0  0  0
    1.7123   -1.0390    0.0000 H   0  0  0  0  0  0  0  0  0  0  0  0
    2.7728   -0.4268    0.0000 H   0  0  0  0  0  0  0  0  0  0  0  0
    2.5320    1.7728    0.0000 C   0  0  0  0  0  0  0  0  0  0  0  0
    2.6017    3.3713    0.0000 H   0  0  0  0  0  0  0  0  0  0  0  0
    1.4510    2.9525    0.0000 H   0  0  0  0  0  0  0  0  0  0  0  0
    4.1076    1.4951    0.0000 C   0  0  0  0  0  0  0  0  0  0  0  0
    4.0379   -0.1034    0.0000 H   0  0  0  0  0  0  0  0  0  0  0  0
    5.1886    0.3154    0.0000 H   0  0  0  0  0  0  0  0  0  0  0  0
    5.1362    2.7208    0.0000 C   0  0  0  0  0  0  0  0  0  0  0  0
    6.1646    3.9464    0.0000 H   0  0  0  0  0  0  0  0  0  0  0  0
    6.7118    2.4429    0.0000 H   0  0  0  0  0  0  0  0  0  0  0  0
    4.5889    4.2242    0.0000 H   0  0  0  0  0  0  0  0  0  0  0  0
   -1.2257   -1.0285    0.0000 C   0  0  0  0  0  0  0  0  0  0  0  0
   -2.8241   -1.0983    0.0000 H   0  0  0  0  0  0  0  0  0  0  0  0
   -2.4053    0.0525    0.0000 H   0  0  0  0  0  0  0  0  0  0  0  0
   -0.9479   -2.6042    0.0000 C   0  0  0  0  0  0  0  0  0  0  0  0
   -0.6700   -4.1798    0.0000 H   0  0  0  0  0  0  0  0  0  0  0  0
   -2.1735   -3.6327    0.0000 H   0  0  0  0  0  0  0  0  0  0  0  0
    0.5556   -3.1514    0.0000 H   0  0  0  0  0  0  0  0  0  0  0  0
  1  2  1  0  0  0  0
  2  3  1  0  0  0  0
  2  4  2  0  0  0  0
  4  5  1  0  0  0  0
  4  6  1  0  0  0  0
  1  7  1  0  0  0  0
  7  8  1  0  0  0  0
  7  9  1  0  0  0  0
  7 10  1  0  0  0  0
 10 11  1  0  0  0  0
 10 12  1  0  0  0  0
 12 13  1  0  0  0  0
 12 14  1  0  0  0  0
 12 15  1  0  0  0  0
 15 16  1  0  0  0  0
 15 17  1  0  0  0  0
 15 18  1  0  0  0  0
 18 19  1  0  0  0  0
 18 20  1  0  0  0  0
 18 21  1  0  0  0  0
 21 22  1  0  0  0  0
 21 23  1  0  0  0  0
 21 24  1  0  0  0  0
 10 25  1  0  0  0  0
 25 26  1  0  0  0  0
 25 27  1  0  0  0  0
 25 28  1  0  0  0  0
 28 29  1  0  0  0  0
 28 30  1  0  0  0  0
 28 31  1  0  0  0  0
M  END
> <ChemID>
100198

> <source_casrn>
103-44-6

> <CAS>
103-44-6

> <SMILES>
O(CC(CCCC)CC)C=C

> <NAME>
Vinyl 2-ethylhexyl ether

> <preferred_name>


> <iupac>


> <MPID>
98129

> <dsstox_substance_id>
DTXSID20870444

> <Canonical_QSARr>
CCCCC(COC=C)CC

> <InChI_Code_QSARr>
InChI=1S/C10H20O/c1-4-7-8-10(5-2)9-11-6-3/h6,10H,3-5,7-9H2,1-2H3

> <InChI Key_QSARr>
DSSAWHFZNWVJEC-UHFFFAOYSA-N

> <Salt_Solvent>
?

> <LogBCF>
2.78

$$$$
100202
  -INDIGO-08031719362D

 40 40  0  0  0  0  0  0  0  0999 V2000
    5.5426   -0.0000    0.0000 C   0  0  0  0  0  0  0  0  0  0  0  0
    6.9282    0.8000    0.0000 H   0  0  0  0  0  0  0  0  0  0  0  0
    6.9282   -0.8000    0.0000 H   0  0  0  0  0  0  0  0  0  0  0  0
    5.5426    1.6000    0.0000 H   0  0  0  0  0  0  0  0  0  0  0  0
    4.1570   -0.8000    0.0000 C   0  0  0  0  0  0  0  0  0  0  0  0
    4.7691   -2.2782    0.0000 H   0  0  0  0  0  0  0  0  0  0  0  0
    3.5445   -2.2782    0.0000 H   0  0  0  0  0  0  0  0  0  0  0  0
    2.7713   -0.0000    0.0000 C   0  0  0  0  0  0  0  0  0  0  0  0
    2.1589    1.4782    0.0000 H   0  0  0  0  0  0  0  0  0  0  0  0
    3.3835    1.4782    0.0000 H   0  0  0  0  0  0  0  0  0  0  0  0
    1.3857   -0.8000    0.0000 C   0  0  0  0  0  0  0  0  0  0  0  0
    1.9979   -2.2782    0.0000 H   0  0  0  0  0  0  0  0  0  0  0  0
    0.7733   -2.2782    0.0000 H   0  0  0  0  0  0  0  0  0  0  0  0
    0.0001   -0.0000    0.0000 C   0  0  0  0  0  0  0  0  0  0  0  0
   -0.6123    1.4782    0.0000 H   0  0  0  0  0  0  0  0  0  0  0  0
    0.6123    1.4782    0.0000 H   0  0  0  0  0  0  0  0  0  0  0  0
   -1.3855   -0.8000    0.0000 C   0  0  0  0  0  0  0  0  0  0  0  0
   -0.7734   -2.2782    0.0000 H   0  0  0  0  0  0  0  0  0  0  0  0
   -1.9980   -2.2782    0.0000 H   0  0  0  0  0  0  0  0  0  0  0  0
   -2.7711   -0.0000    0.0000 C   0  0  0  0  0  0  0  0  0  0  0  0
   -3.3836    1.4782    0.0000 H   0  0  0  0  0  0  0  0  0  0  0  0
   -2.1590    1.4782    0.0000 H   0  0  0  0  0  0  0  0  0  0  0  0
   -4.1570   -0.8000    0.0000 C   0  0  0  0  0  0  0  0  0  0  0  0
   -3.5446   -2.2782    0.0000 H   0  0  0  0  0  0  0  0  0  0  0  0
   -4.7692   -2.2782    0.0000 H   0  0  0  0  0  0  0  0  0  0  0  0
   -5.5427   -0.0000    0.0000 C   0  0  0  0  0  0  0  0  0  0  0  0
   -6.1548    1.4782    0.0000 H   0  0  0  0  0  0  0  0  0  0  0  0
   -4.9302    1.4782    0.0000 H   0  0  0  0  0  0  0  0  0  0  0  0
   -6.9283   -0.8000    0.0000 C   0  0  0  0  0  0  0  0  0  0  0  0
   -8.3139   -0.0000    0.0000 C   0  0  0  0  0  0  0  0  0  0  0  0
   -8.3139    1.6000    0.0000 H   0  0  0  0  0  0  0  0  0  0  0  0
   -9.6995   -0.8000    0.0000 C   0  0  0  0  0  0  0  0  0  0  0  0
  -11.0851   -0.0000    0.0000 H   0  0  0  0  0  0  0  0  0  0  0  0
   -9.6995   -2.4000    0.0000 C   0  0  0  0  0  0  0  0  0  0  0  0
  -11.0851   -3.2000    0.0000 O   0  0  0  0  0  0  0  0  0  0  0  0
  -12.4708   -2.4000    0.0000 H   0  0  0  0  0  0  0  0  0  0  0  0
   -8.3139   -3.2000    0.0000 C   0  0  0  0  0  0  0  0  0  0  0  0
   -8.3139   -4.8000    0.0000 H   0  0  0  0  0  0  0  0  0  0  0  0
   -6.9283   -2.4000    0.0000 C   0  0  0  0  0  0  0  0  0  0  0  0
   -5.5427   -3.2000    0.0000 H   0  0  0  0  0  0  0  0  0  0  0  0
  1  2  1  0  0  0  0
  1  3  1  0  0  0  0
  1  4  1  0  0  0  0
  1  5  1  0  0  0  0
  5  6  1  0  0  0  0
  5  7  1  0  0  0  0
  5  8  1  0  0  0  0
  8  9  1  0  0  0  0
  8 10  1  0  0  0  0
  8 11  1  0  0  0  0
 11 12  1  0  0  0  0
 11 13  1  0  0  0  0
 11 14  1  0  0  0  0
 14 15  1  0  0  0  0
 14 16  1  0  0  0  0
 14 17  1  0  0  0  0
 17 18  1  0  0  0  0
 17 19  1  0  0  0  0
 17 20  1  0  0  0  0
 20 21  1  0  0  0  0
 20 22  1  0  0  0  0
 20 23  1  0  0  0  0
 23 24  1  0  0  0  0
 23 25  1  0  0  0  0
 23 26  1  0  0  0  0
 26 27  1  0  0  0  0
 26 28  1  0  0  0  0
 26 29  1  0  0  0  0
 29 30  1  0  0  0  0
 30 31  1  0  0  0  0
 30 32  2  0  0  0  0
 32 33  1  0  0  0  0
 32 34  1  0  0  0  0
 34 35  1  0  0  0  0
 35 36  1  0  0  0  0
 34 37  2  0  0  0  0
 37 38  1  0  0  0  0
 37 39  1  0  0  0  0
 39 29  2  0  0  0  0
 39 40  1  0  0  0  0
M  END
> <ChemID>
100202

> <source_casrn>
104-40-5

> <CAS>
104-40-5

> <SMILES>
CCCCCCCCCc1ccc(O)cc1

> <NAME>
P-NONYLPHENOL

> <preferred_name>
4-Nonylphenol

> <iupac>
4-nonylphenol

> <MPID>
98133

> <dsstox_substance_id>
DTXSID5033836

> <Canonical_QSARr>
CCCCCCCCCc1ccc(O)cc1

> <InChI_Code_QSARr>
InChI=1S/C15H24O/c1-2-3-4-5-6-7-8-9-14-10-12-15(16)13-11-14/h10-13,16H,2-9H2,1H3

> <InChI Key_QSARr>
IGFHQQFPSIBGKE-UHFFFAOYSA-N

> <Salt_Solvent>
?

> <LogBCF>
2.58

$$$$
100206
  -INDIGO-08031719362D

 12 12  0  0  0  0  0  0  0  0999 V2000
    0.8000    1.3856    0.0000 Br  0  0  0  0  0  0  0  0  0  0  0  0
   -0.0000   -0.0000    0.0000 C   0  0  0  0  0  0  0  0  0  0  0  0
    0.8000   -1.3857    0.0000 C   0  0  0  0  0  0  0  0  0  0  0  0
    2.4000   -1.3857    0.0000 H   0  0  0  0  0  0  0  0  0  0  0  0
   -0.0000   -2.7713    0.0000 C   0  0  0  0  0  0  0  0  0  0  0  0
    0.8000   -4.1569    0.0000 H   0  0  0  0  0  0  0  0  0  0  0  0
   -1.6000   -2.7713    0.0000 C   0  0  0  0  0  0  0  0  0  0  0  0
   -2.4000   -4.1569    0.0000 Br  0  0  0  0  0  0  0  0  0  0  0  0
   -2.4000   -1.3856    0.0000 C   0  0  0  0  0  0  0  0  0  0  0  0
   -4.0000   -1.3856    0.0000 H   0  0  0  0  0  0  0  0  0  0  0  0
   -1.6000   -0.0000    0.0000 C   0  0  0  0  0  0  0  0  0  0  0  0
   -2.4000    1.3856    0.0000 H   0  0  0  0  0  0  0  0  0  0  0  0
  1  2  1  0  0  0  0
  2  3  1  0  0  0  0
  3  4  1  0  0  0  0
  3  5  2  0  0  0  0
  5  6  1  0  0  0  0
  5  7  1  0  0  0  0
  7  8  1  0  0  0  0
  7  9  2  0  0  0  0
  9 10  1  0  0  0  0
  9 11  1  0  0  0  0
 11  2  2  0  0  0  0
 11 12  1  0  0  0  0
M  END
> <ChemID>
100206

> <source_casrn>
106-37-6

> <CAS>
106-37-6

> <SMILES>
Brc1ccc(Br)cc1

> <NAME>
1,4-DIBROMOBENZENE

> <preferred_name>
1,4-Dibromobenzene

> <iupac>
1,4-dibromobenzene

> <MPID>
98137

> <dsstox_substance_id>
DTXSID4024012

> <Canonical_QSARr>
Brc1ccc(Br)cc1

> <InChI_Code_QSARr>
InChI=1S/C6H4Br2/c7-5-1-2-6(8)4-3-5/h1-4H

> <InChI Key_QSARr>
SWJPEBQEEAHIGZ-UHFFFAOYSA-N

> <Salt_Solvent>
?

> <LogBCF>
2.21

$$$$
100210
  -INDIGO-08031719362D

 12 12  0  0  0  0  0  0  0  0999 V2000
    0.8000    1.3856    0.0000 Cl  0  0  0  0  0  0  0  0  0  0  0  0
   -0.0000   -0.0000    0.0000 C   0  0  0  0  0  0  0  0  0  0  0  0
    0.8000   -1.3857    0.0000 C   0  0  0  0  0  0  0  0  0  0  0  0
    2.4000   -1.3857    0.0000 H   0  0  0  0  0  0  0  0  0  0  0  0
   -0.0000   -2.7713    0.0000 C   0  0  0  0  0  0  0  0  0  0  0  0
    0.8000   -4.1569    0.0000 H   0  0  0  0  0  0  0  0  0  0  0  0
   -1.6000   -2.7713    0.0000 C   0  0  0  0  0  0  0  0  0  0  0  0
   -2.4000   -4.1569    0.0000 Cl  0  0  0  0  0  0  0  0  0  0  0  0
   -2.4000   -1.3856    0.0000 C   0  0  0  0  0  0  0  0  0  0  0  0
   -4.0000   -1.3856    0.0000 H   0  0  0  0  0  0  0  0  0  0  0  0
   -1.6000   -0.0000    0.0000 C   0  0  0  0  0  0  0  0  0  0  0  0
   -2.4000    1.3856    0.0000 H   0  0  0  0  0  0  0  0  0  0  0  0
  1  2  1  0  0  0  0
  2  3  1  0  0  0  0
  3  4  1  0  0  0  0
  3  5  2  0  0  0  0
  5  6  1  0  0  0  0
  5  7  1  0  0  0  0
  7  8  1  0  0  0  0
  7  9  2  0  0  0  0
  9 10  1  0  0  0  0
  9 11  1  0  0  0  0
 11  2  2  0  0  0  0
 11 12  1  0  0  0  0
M  END
> <ChemID>
100210

> <source_casrn>
106-46-7

> <CAS>
106-46-7

> <SMILES>
Clc1ccc(Cl)cc1

> <NAME>
1,4-DICHLOROBENZENE

> <preferred_name>
1,4-Dichlorobenzene

> <iupac>
1,4-dichlorobenzene

> <MPID>
98141

> <dsstox_substance_id>
DTXSID1020431

> <Canonical_QSARr>
Clc1ccc(Cl)cc1

> <InChI_Code_QSARr>
InChI=1S/C6H4Cl2/c7-5-1-2-6(8)4-3-5/h1-4H

> <InChI Key_QSARr>
OCJBOOLMMGQPQU-UHFFFAOYSA-N

> <Salt_Solvent>
?

> <LogBCF>
2.62

$$$$
100214
  -INDIGO-08031719362D

  9  8  0  0  0  0  0  0  0  0999 V2000
    2.7713    0.0000    0.0000 C   0  0  0  0  0  0  0  0  0  0  0  0
    4.1569   -0.8000    0.0000 H   0  0  0  0  0  0  0  0  0  0  0  0
    2.7713    1.6000    0.0000 H   0  0  0  0  0  0  0  0  0  0  0  0
    1.3857   -0.8000    0.0000 C   0  0  0  0  0  0  0  0  0  0  0  0
    1.3857   -2.4000    0.0000 H   0  0  0  0  0  0  0  0  0  0  0  0
    0.0000    0.0000    0.0000 C   0  0  0  0  0  0  0  0  0  0  0  0
   -1.3856    0.8000    0.0000 H   0  0  0  0  0  0  0  0  0  0  0  0
    0.0000    1.6000    0.0000 H   0  0  0  0  0  0  0  0  0  0  0  0
   -1.3856   -0.8000    0.0000 Cl  0  0  0  0  0  0  0  0  0  0  0  0
  1  2  1  0  0  0  0
  1  3  1  0  0  0  0
  1  4  2  0  0  0  0
  4  5  1  0  0  0  0
  4  6  1  0  0  0  0
  6  7  1  0  0  0  0
  6  8  1  0  0  0  0
  6  9  1  0  0  0  0
M  END
> <ChemID>
100214

> <source_casrn>
107-05-1

> <CAS>
107-05-1

> <SMILES>
C=CCCl

> <NAME>
3-CHLOROPROPYLENE

> <preferred_name>
Allyl chloride

> <iupac>
3-chloroprop-1-ene

> <MPID>
98145

> <dsstox_substance_id>
DTXSID4039231

> <Canonical_QSARr>
C=CCCl

> <InChI_Code_QSARr>
InChI=1S/C3H5Cl/c1-2-3-4/h2H,1,3H2

> <InChI Key_QSARr>
OSDWBNJEKMUWAV-UHFFFAOYSA-N

> <Salt_Solvent>
?

> <LogBCF>
0.7

$$$$
100218
  -INDIGO-08031719362D

 14 14  0  0  0  0  0  0  0  0999 V2000
    3.2000    2.7713    0.0000 Cl  0  0  0  0  0  0  0  0  0  0  0  0
    2.4000    1.3856    0.0000 C   0  0  0  0  0  0  0  0  0  0  0  0
    3.2000   -0.0000    0.0000 C   0  0  0  0  0  0  0  0  0  0  0  0
    4.8000   -0.0000    0.0000 H   0  0  0  0  0  0  0  0  0  0  0  0
    2.4000   -1.3856    0.0000 C   0  0  0  0  0  0  0  0  0  0  0  0
    3.2000   -2.7713    0.0000 H   0  0  0  0  0  0  0  0  0  0  0  0
    0.8000   -1.3856    0.0000 C   0  0  0  0  0  0  0  0  0  0  0  0
    0.0000   -2.7713    0.0000 H   0  0  0  0  0  0  0  0  0  0  0  0
    0.0000    0.0000    0.0000 C   0  0  0  0  0  0  0  0  0  0  0  0
   -1.6000    0.0000    0.0000 N   0  0  0  0  0  0  0  0  0  0  0  0
   -2.4000   -1.3856    0.0000 H   0  0  0  0  0  0  0  0  0  0  0  0
   -2.4000    1.3856    0.0000 H   0  0  0  0  0  0  0  0  0  0  0  0
    0.8000    1.3856    0.0000 C   0  0  0  0  0  0  0  0  0  0  0  0
    0.0000    2.7713    0.0000 H   0  0  0  0  0  0  0  0  0  0  0  0
  1  2  1  0  0  0  0
  2  3  1  0  0  0  0
  3  4  1  0  0  0  0
  3  5  2  0  0  0  0
  5  6  1  0  0  0  0
  5  7  1  0  0  0  0
  7  8  1  0  0  0  0
  7  9  2  0  0  0  0
  9 10  1  0  0  0  0
 10 11  1  0  0  0  0
 10 12  1  0  0  0  0
  9 13  1  0  0  0  0
 13  2  2  0  0  0  0
 13 14  1  0  0  0  0
M  END
> <ChemID>
100218

> <source_casrn>
108-42-9

> <CAS>
108-42-9

> <SMILES>
Nc1cc(Cl)ccc1

> <NAME>
3-CHLOROANILINE

> <preferred_name>
3-Chloroaniline

> <iupac>
3-chloroaniline

> <MPID>
98149

> <dsstox_substance_id>
DTXSID0024761

> <Canonical_QSARr>
Nc1cc(Cl)ccc1

> <InChI_Code_QSARr>
InChI=1S/C6H6ClN/c7-5-2-1-3-6(8)4-5/h1-4H,8H2

> <InChI Key_QSARr>
PNPCRKVUWYDDST-UHFFFAOYSA-N

> <Salt_Solvent>
?

> <LogBCF>
0.35

$$$$
100222
  -INDIGO-08031719362D

 21 20  0  0  0  0  0  0  0  0999 V2000
    0.8000    1.3856    0.0000 C   0  0  0  0  0  0  0  0  0  0  0  0
    1.6000    2.7713    0.0000 H   0  0  0  0  0  0  0  0  0  0  0  0
    0.0000    2.7713    0.0000 H   0  0  0  0  0  0  0  0  0  0  0  0
    0.0000    0.0000    0.0000 C   0  0  0  0  0  0  0  0  0  0  0  0
   -0.8000   -1.3856    0.0000 H   0  0  0  0  0  0  0  0  0  0  0  0
    1.3857   -0.8000    0.0000 C   0  0  0  0  0  0  0  0  0  0  0  0
    2.7713   -1.6000    0.0000 H   0  0  0  0  0  0  0  0  0  0  0  0
    2.7713    0.0000    0.0000 H   0  0  0  0  0  0  0  0  0  0  0  0
    1.3857   -2.4000    0.0000 H   0  0  0  0  0  0  0  0  0  0  0  0
   -1.3856    0.8000    0.0000 O   0  0  0  0  0  0  0  0  0  0  0  0
   -2.7713    0.0000    0.0000 C   0  0  0  0  0  0  0  0  0  0  0  0
   -1.9713   -1.3856    0.0000 H   0  0  0  0  0  0  0  0  0  0  0  0
   -4.1569   -0.8000    0.0000 C   0  0  0  0  0  0  0  0  0  0  0  0
   -5.5426   -1.6000    0.0000 H   0  0  0  0  0  0  0  0  0  0  0  0
   -5.5426    0.0000    0.0000 H   0  0  0  0  0  0  0  0  0  0  0  0
   -4.1569   -2.4000    0.0000 Cl  0  0  0  0  0  0  0  0  0  0  0  0
   -3.5713    1.3856    0.0000 C   0  0  0  0  0  0  0  0  0  0  0  0
   -4.3713    2.7713    0.0000 H   0  0  0  0  0  0  0  0  0  0  0  0
   -2.7713    2.7713    0.0000 H   0  0  0  0  0  0  0  0  0  0  0  0
   -5.1712    1.3856    0.0000 H   0  0  0  0  0  0  0  0  0  0  0  0
    2.4000    1.3856    0.0000 Cl  0  0  0  0  0  0  0  0  0  0  0  0
  1  2  1  0  0  0  0
  1  3  1  0  0  0  0
  1  4  1  0  0  0  0
  4  5  1  0  0  0  0
  4  6  1  0  0  0  0
  6  7  1  0  0  0  0
  6  8  1  0  0  0  0
  6  9  1  0  0  0  0
  4 10  1  0  0  0  0
 10 11  1  0  0  0  0
 11 12  1  0  0  0  0
 11 13  1  0  0  0  0
 13 14  1  0  0  0  0
 13 15  1  0  0  0  0
 13 16  1  0  0  0  0
 11 17  1  0  0  0  0
 17 18  1  0  0  0  0
 17 19  1  0  0  0  0
 17 20  1  0  0  0  0
  1 21  1  0  0  0  0
M  END
> <ChemID>
100222

> <source_casrn>
108-60-1

> <CAS>
108-60-1

> <SMILES>
O(C(CCl)C)C(CCl)C

> <NAME>
DCIP  (2,2'-OXYBIS-1-CHLOROPROPANE)

> <preferred_name>
bis(2-Chloro-1-methylethyl) ether

> <iupac>
C6H12Cl2O

> <MPID>
98153

> <dsstox_substance_id>
DTXSID4020167

> <Canonical_QSARr>
CC(CCl)OC(C)CCl

> <InChI_Code_QSARr>
InChI=1S/C6H12Cl2O/c1-5(3-7)9-6(2)4-8/h5-6H,3-4H2,1-2H3

> <InChI Key_QSARr>
QCFYJCYNJLBDRT-UHFFFAOYSA-N

> <Salt_Solvent>
?

> <LogBCF>
1.08

$$$$
100226
  -INDIGO-08031719362D

 12 12  0  0  0  0  0  0  0  0999 V2000
    1.6000   -0.0000    0.0000 N   0  0  0  0  0  0  0  0  0  0  0  0
    2.4000   -1.3857    0.0000 C   0  0  0  0  0  0  0  0  0  0  0  0
    4.0000   -1.3857    0.0000 O   0  0  0  0  0  0  0  0  0  0  0  0
    4.8000   -0.0000    0.0000 H   0  0  0  0  0  0  0  0  0  0  0  0
    1.6000   -2.7713    0.0000 N   0  0  0  0  0  0  0  0  0  0  0  0
    0.0000   -2.7713    0.0000 C   0  0  0  0  0  0  0  0  0  0  0  0
   -0.8000   -4.1569    0.0000 O   0  0  0  0  0  0  0  0  0  0  0  0
   -2.4000   -4.1569    0.0000 H   0  0  0  0  0  0  0  0  0  0  0  0
   -0.8000   -1.3857    0.0000 N   0  0  0  0  0  0  0  0  0  0  0  0
    0.0000   -0.0000    0.0000 C   0  0  0  0  0  0  0  0  0  0  0  0
   -0.8000    1.3856    0.0000 O   0  0  0  0  0  0  0  0  0  0  0  0
   -2.4000    1.3856    0.0000 H   0  0  0  0  0  0  0  0  0  0  0  0
  1  2  1  0  0  0  0
  2  3  1  0  0  0  0
  3  4  1  0  0  0  0
  2  5  2  0  0  0  0
  5  6  1  0  0  0  0
  6  7  1  0  0  0  0
  7  8  1  0  0  0  0
  6  9  2  0  0  0  0
  9 10  1  0  0  0  0
 10  1  2  0  0  0  0
 10 11  1  0  0  0  0
 11 12  1  0  0  0  0
M  END
> <ChemID>
100226

> <source_casrn>
108-80-5

> <CAS>
108-80-5

> <SMILES>
Oc1[n]c(O)[n]c(O)[n]1

> <NAME>
CYANURIC ACID

> <preferred_name>
Cyanuric acid

> <iupac>
1,3,5-triazine-2,4,6-triol

> <MPID>
98157

> <dsstox_substance_id>
DTXSID7024873

> <Canonical_QSARr>
Oc1[n]c(O)[n]c(O)[n]1

> <InChI_Code_QSARr>
InChI=1S/C3H3N3O3/c7-1-4-2(8)6-3(9)5-1/h(H3,4,5,6,7,8,9)

> <InChI Key_QSARr>
ZFSLODLOARCGLH-UHFFFAOYSA-N

> <Salt_Solvent>
?

> <LogBCF>
-0.3

$$$$
100230
  -INDIGO-08031719362D

 12 12  0  0  0  0  0  0  0  0999 V2000
    0.8000    1.3856    0.0000 Cl  0  0  0  0  0  0  0  0  0  0  0  0
   -0.0000   -0.0000    0.0000 C   0  0  0  0  0  0  0  0  0  0  0  0
    0.8000   -1.3857    0.0000 C   0  0  0  0  0  0  0  0  0  0  0  0
    2.4000   -1.3857    0.0000 H   0  0  0  0  0  0  0  0  0  0  0  0
   -0.0000   -2.7713    0.0000 C   0  0  0  0  0  0  0  0  0  0  0  0
    0.8000   -4.1569    0.0000 H   0  0  0  0  0  0  0  0  0  0  0  0
   -1.6000   -2.7713    0.0000 C   0  0  0  0  0  0  0  0  0  0  0  0
   -2.4000   -4.1569    0.0000 H   0  0  0  0  0  0  0  0  0  0  0  0
   -2.4000   -1.3856    0.0000 C   0  0  0  0  0  0  0  0  0  0  0  0
   -4.0000   -1.3856    0.0000 H   0  0  0  0  0  0  0  0  0  0  0  0
   -1.6000   -0.0000    0.0000 C   0  0  0  0  0  0  0  0  0  0  0  0
   -2.4000    1.3856    0.0000 H   0  0  0  0  0  0  0  0  0  0  0  0
  1  2  1  0  0  0  0
  2  3  1  0  0  0  0
  3  4  1  0  0  0  0
  3  5  2  0  0  0  0
  5  6  1  0  0  0  0
  5  7  1  0  0  0  0
  7  8  1  0  0  0  0
  7  9  2  0  0  0  0
  9 10  1  0  0  0  0
  9 11  1  0  0  0  0
 11  2  2  0  0  0  0
 11 12  1  0  0  0  0
M  END
> <ChemID>
100230

> <source_casrn>
108-90-7

> <CAS>
108-90-7

> <SMILES>
Clc1ccccc1

> <NAME>
CHLOROBENZENE

> <preferred_name>
Chlorobenzene

> <iupac>
chlorobenzene

> <MPID>
98161

> <dsstox_substance_id>
DTXSID4020298

> <Canonical_QSARr>
Clc1ccccc1

> <InChI_Code_QSARr>
InChI=1S/C6H5Cl/c7-6-4-2-1-3-5-6/h1-5H

> <InChI Key_QSARr>
MVPPADPHJFYWMZ-UHFFFAOYSA-N

> <Salt_Solvent>
?

> <LogBCF>
1.25

$$$$
100234
  -INDIGO-08031719362D

  9  9  0  0  0  0  0  0  0  0999 V2000
    0.0000   -0.0000    0.0000 C   0  0  0  0  0  0  0  0  0  0  0  0
    0.9405    1.2944    0.0000 H   0  0  0  0  0  0  0  0  0  0  0  0
    0.4944   -1.5217    0.0000 C   0  0  0  0  0  0  0  0  0  0  0  0
    2.0161   -2.0161    0.0000 H   0  0  0  0  0  0  0  0  0  0  0  0
   -0.8000   -2.4621    0.0000 O   0  0  0  0  0  0  0  0  0  0  0  0
   -2.0944   -1.5217    0.0000 C   0  0  0  0  0  0  0  0  0  0  0  0
   -3.6161   -2.0161    0.0000 H   0  0  0  0  0  0  0  0  0  0  0  0
   -1.6000   -0.0000    0.0000 C   0  0  0  0  0  0  0  0  0  0  0  0
   -2.5405    1.2944    0.0000 H   0  0  0  0  0  0  0  0  0  0  0  0
  1  2  1  0  0  0  0
  1  3  2  0  0  0  0
  3  4  1  0  0  0  0
  3  5  1  0  0  0  0
  5  6  1  0  0  0  0
  6  7  1  0  0  0  0
  6  8  2  0  0  0  0
  8  1  1  0  0  0  0
  8  9  1  0  0  0  0
M  END
> <ChemID>
100234

> <source_casrn>
110-00-9

> <CAS>
110-00-9

> <SMILES>
c1ccco1

> <NAME>
FURAN

> <preferred_name>
Furan

> <iupac>
furan

> <MPID>
98165

> <dsstox_substance_id>
DTXSID6020646

> <Canonical_QSARr>
c1ccco1

> <InChI_Code_QSARr>
InChI=1S/C4H4O/c1-2-4-5-3-1/h1-4H

> <InChI Key_QSARr>
YLQBMQCUIZJEEH-UHFFFAOYSA-N

> <Salt_Solvent>
?

> <LogBCF>
0.7

$$$$
100238
  -INDIGO-08031719362D

 15 15  0  0  0  0  0  0  0  0999 V2000
    0.0000    0.0000    0.0000 C   0  0  0  0  0  0  0  0  0  0  0  0
    1.5757    0.2778    0.0000 H   0  0  0  0  0  0  0  0  0  0  0  0
    0.5472   -1.5035    0.0000 H   0  0  0  0  0  0  0  0  0  0  0  0
    0.0000    1.6000    0.0000 C   0  0  0  0  0  0  0  0  0  0  0  0
    1.5757    1.3222    0.0000 H   0  0  0  0  0  0  0  0  0  0  0  0
    0.5472    3.1035    0.0000 H   0  0  0  0  0  0  0  0  0  0  0  0
   -1.3856    2.4000    0.0000 O   0  0  0  0  0  0  0  0  0  0  0  0
   -2.7713    1.6000    0.0000 C   0  0  0  0  0  0  0  0  0  0  0  0
   -3.3185    3.1035    0.0000 H   0  0  0  0  0  0  0  0  0  0  0  0
   -4.3470    1.3222    0.0000 H   0  0  0  0  0  0  0  0  0  0  0  0
   -2.7713    0.0000    0.0000 C   0  0  0  0  0  0  0  0  0  0  0  0
   -4.3470    0.2778    0.0000 H   0  0  0  0  0  0  0  0  0  0  0  0
   -3.3185   -1.5035    0.0000 H   0  0  0  0  0  0  0  0  0  0  0  0
   -1.3856   -0.8000    0.0000 N   0  0  0  0  0  0  0  0  0  0  0  0
   -1.3856   -2.4000    0.0000 H   0  0  0  0  0  0  0  0  0  0  0  0
  1  2  1  0  0  0  0
  1  3  1  0  0  0  0
  1  4  1  0  0  0  0
  4  5  1  0  0  0  0
  4  6  1  0  0  0  0
  4  7  1  0  0  0  0
  7  8  1  0  0  0  0
  8  9  1  0  0  0  0
  8 10  1  0  0  0  0
  8 11  1  0  0  0  0
 11 12  1  0  0  0  0
 11 13  1  0  0  0  0
 11 14  1  0  0  0  0
 14  1  1  0  0  0  0
 14 15  1  0  0  0  0
M  END
> <ChemID>
100238

> <source_casrn>
110-91-8

> <CAS>
110-91-8

> <SMILES>
C1COCCN1

> <NAME>
MORPHOLINE

> <preferred_name>
Morpholine

> <iupac>
morpholine

> <MPID>
98169

> <dsstox_substance_id>
DTXSID2025688

> <Canonical_QSARr>
C1COCCN1

> <InChI_Code_QSARr>
InChI=1S/C4H9NO/c1-3-6-4-2-5-1/h5H,1-4H2

> <InChI Key_QSARr>
YNAVUWVOSKDBBP-UHFFFAOYSA-N

> <Salt_Solvent>
?

> <LogBCF>
0.45

$$$$
100242
  -INDIGO-08031719362D

 15 14  0  0  0  0  0  0  0  0999 V2000
    1.3856    2.4000    0.0000 Cl  0  0  0  0  0  0  0  0  0  0  0  0
    1.3856    0.8000    0.0000 C   0  0  0  0  0  0  0  0  0  0  0  0
    2.7713    1.6000    0.0000 H   0  0  0  0  0  0  0  0  0  0  0  0
    2.7713    0.0000    0.0000 H   0  0  0  0  0  0  0  0  0  0  0  0
    0.0000    0.0000    0.0000 C   0  0  0  0  0  0  0  0  0  0  0  0
    0.6122   -1.4782    0.0000 H   0  0  0  0  0  0  0  0  0  0  0  0
   -0.6122   -1.4782    0.0000 H   0  0  0  0  0  0  0  0  0  0  0  0
   -1.3857    0.8000    0.0000 O   0  0  0  0  0  0  0  0  0  0  0  0
   -2.7713    0.0000    0.0000 C   0  0  0  0  0  0  0  0  0  0  0  0
   -2.1590   -1.4782    0.0000 H   0  0  0  0  0  0  0  0  0  0  0  0
   -3.3835   -1.4782    0.0000 H   0  0  0  0  0  0  0  0  0  0  0  0
   -4.1569    0.8000    0.0000 C   0  0  0  0  0  0  0  0  0  0  0  0
   -5.5426    1.6000    0.0000 H   0  0  0  0  0  0  0  0  0  0  0  0
   -5.5426    0.0000    0.0000 H   0  0  0  0  0  0  0  0  0  0  0  0
   -4.1569    2.4000    0.0000 Cl  0  0  0  0  0  0  0  0  0  0  0  0
  1  2  1  0  0  0  0
  2  3  1  0  0  0  0
  2  4  1  0  0  0  0
  2  5  1  0  0  0  0
  5  6  1  0  0  0  0
  5  7  1  0  0  0  0
  5  8  1  0  0  0  0
  8  9  1  0  0  0  0
  9 10  1  0  0  0  0
  9 11  1  0  0  0  0
  9 12  1  0  0  0  0
 12 13  1  0  0  0  0
 12 14  1  0  0  0  0
 12 15  1  0  0  0  0
M  END
> <ChemID>
100242

> <source_casrn>
111-44-4

> <CAS>
111-44-4

> <SMILES>
ClCCOCCCl

> <NAME>
BIS(2-CHLOROETHYL) ETHER

> <preferred_name>
Bis(2-chloroethyl) ether

> <iupac>
bis(2-chloroethyl) ether

> <MPID>
98173

> <dsstox_substance_id>
DTXSID9020168

> <Canonical_QSARr>
ClCCOCCCl

> <InChI_Code_QSARr>
InChI=1S/C4H8Cl2O/c5-1-3-7-4-2-6/h1-4H2

> <InChI Key_QSARr>
ZNSMNVMLTJELDZ-UHFFFAOYSA-N

> <Salt_Solvent>
?

> <LogBCF>
1.0

$$$$
100246
  -INDIGO-08031719362D

 29 30  0  0  0  0  0  0  0  0999 V2000
    0.5473   -1.5035    0.0000 O   0  0  0  0  0  0  0  0  0  0  0  0
    1.0655   -2.0024    0.0000 H   0  0  0  0  0  0  0  0  0  0  0  0
    0.0000    0.0000    0.0000 C   0  0  0  0  0  0  0  0  0  0  0  0
   -1.5036   -0.5472    0.0000 C   0  0  0  0  0  0  0  0  0  0  0  0
   -1.7813   -2.1230    0.0000 C   0  0  0  0  0  0  0  0  0  0  0  0
   -0.5556   -3.1514    0.0000 H   0  0  0  0  0  0  0  0  0  0  0  0
   -3.2848   -2.6702    0.0000 C   0  0  0  0  0  0  0  0  0  0  0  0
   -3.5627   -4.2458    0.0000 H   0  0  0  0  0  0  0  0  0  0  0  0
   -4.5105   -1.6417    0.0000 C   0  0  0  0  0  0  0  0  0  0  0  0
   -6.0140   -2.1889    0.0000 Cl  0  0  0  0  0  0  0  0  0  0  0  0
   -4.2328   -0.0660    0.0000 C   0  0  0  0  0  0  0  0  0  0  0  0
   -5.4584    0.9624    0.0000 H   0  0  0  0  0  0  0  0  0  0  0  0
   -2.7292    0.4812    0.0000 C   0  0  0  0  0  0  0  0  0  0  0  0
   -2.4513    2.0569    0.0000 H   0  0  0  0  0  0  0  0  0  0  0  0
    1.5758    0.2778    0.0000 C   0  0  0  0  0  0  0  0  0  0  0  0
    2.3757    1.6635    0.0000 C   0  0  0  0  0  0  0  0  0  0  0  0
    1.5758    3.0491    0.0000 H   0  0  0  0  0  0  0  0  0  0  0  0
    3.9756    1.6635    0.0000 C   0  0  0  0  0  0  0  0  0  0  0  0
    4.7757    3.0491    0.0000 H   0  0  0  0  0  0  0  0  0  0  0  0
    4.7757    0.2778    0.0000 C   0  0  0  0  0  0  0  0  0  0  0  0
    6.3757    0.2778    0.0000 Cl  0  0  0  0  0  0  0  0  0  0  0  0
    3.9756   -1.1078    0.0000 C   0  0  0  0  0  0  0  0  0  0  0  0
    4.7757   -2.4934    0.0000 H   0  0  0  0  0  0  0  0  0  0  0  0
    2.3757   -1.1078    0.0000 C   0  0  0  0  0  0  0  0  0  0  0  0
    2.1229   -1.7814    0.0000 H   0  0  0  0  0  0  0  0  0  0  0  0
   -0.5473    1.5035    0.0000 C   0  0  0  0  0  0  0  0  0  0  0  0
   -1.0944    3.0070    0.0000 Cl  0  0  0  0  0  0  0  0  0  0  0  0
    0.4811    2.7292    0.0000 Cl  0  0  0  0  0  0  0  0  0  0  0  0
    1.0285    1.2257    0.0000 Cl  0  0  0  0  0  0  0  0  0  0  0  0
  1  2  1  0  0  0  0
  1  3  1  0  0  0  0
  3  4  1  0  0  0  0
  4  5  1  0  0  0  0
  5  6  1  0  0  0  0
  5  7  2  0  0  0  0
  7  8  1  0  0  0  0
  7  9  1  0  0  0  0
  9 10  1  0  0  0  0
  9 11  2  0  0  0  0
 11 12  1  0  0  0  0
 11 13  1  0  0  0  0
 13  4  2  0  0  0  0
 13 14  1  0  0  0  0
  3 15  1  0  0  0  0
 15 16  1  0  0  0  0
 16 17  1  0  0  0  0
 16 18  2  0  0  0  0
 18 19  1  0  0  0  0
 18 20  1  0  0  0  0
 20 21  1  0  0  0  0
 20 22  2  0  0  0  0
 22 23  1  0  0  0  0
 22 24  1  0  0  0  0
 24 15  2  0  0  0  0
 24 25  1  0  0  0  0
  3 26  1  0  0  0  0
 26 27  1  0  0  0  0
 26 28  1  0  0  0  0
 26 29  1  0  0  0  0
M  END
> <ChemID>
100246

> <source_casrn>
115-32-2

> <CAS>
115-32-2

> <SMILES>
OC(c1ccc(Cl)cc1)(c1ccc(Cl)cc1)C(Cl)(Cl)Cl

> <NAME>
DICOFOL

> <preferred_name>
Dicofol

> <iupac>
2,2,2-trichloro-1,1-bis(4-chlorophenyl)ethanol

> <MPID>
98177

> <dsstox_substance_id>
DTXSID4020450

> <Canonical_QSARr>
OC(c1ccc(Cl)cc1)(c1ccc(Cl)cc1)C(Cl)(Cl)Cl

> <InChI_Code_QSARr>
InChI=1S/C14H9Cl5O/c15-11-5-1-9(2-6-11)13(20,14(17,18)19)10-3-7-12(16)8-4-10/h1-8,20H

> <InChI Key_QSARr>
UOAMTSKGCBMZTC-UHFFFAOYSA-N

> <Salt_Solvent>
?

> <LogBCF>
3.79

$$$$
100250
  -INDIGO-08031719362D

 14 14  0  0  0  0  0  0  0  0999 V2000
    1.6000   -0.0000    0.0000 N   0  0  0  0  0  0  0  0  0  0  0  0
    2.4000    1.3856    0.0000 O   0  0  0  0  0  0  0  0  0  0  0  0
    2.4000   -1.3856    0.0000 O   0  0  0  0  0  0  0  0  0  0  0  0
    0.0000   -0.0000    0.0000 C   0  0  0  0  0  0  0  0  0  0  0  0
   -0.8000    1.3856    0.0000 C   0  0  0  0  0  0  0  0  0  0  0  0
    0.0000    2.7713    0.0000 Cl  0  0  0  0  0  0  0  0  0  0  0  0
   -2.4000    1.3856    0.0000 C   0  0  0  0  0  0  0  0  0  0  0  0
   -3.2000    2.7713    0.0000 Cl  0  0  0  0  0  0  0  0  0  0  0  0
   -3.2000   -0.0000    0.0000 C   0  0  0  0  0  0  0  0  0  0  0  0
   -4.8000   -0.0000    0.0000 H   0  0  0  0  0  0  0  0  0  0  0  0
   -2.4000   -1.3856    0.0000 C   0  0  0  0  0  0  0  0  0  0  0  0
   -3.2000   -2.7713    0.0000 Cl  0  0  0  0  0  0  0  0  0  0  0  0
   -0.8000   -1.3856    0.0000 C   0  0  0  0  0  0  0  0  0  0  0  0
    0.0000   -2.7713    0.0000 Cl  0  0  0  0  0  0  0  0  0  0  0  0
  1  2  2  0  0  0  0
  1  3  1  0  0  0  0
  1  4  1  0  0  0  0
  4  5  1  0  0  0  0
  5  6  1  0  0  0  0
  5  7  2  0  0  0  0
  7  8  1  0  0  0  0
  7  9  1  0  0  0  0
  9 10  1  0  0  0  0
  9 11  2  0  0  0  0
 11 12  1  0  0  0  0
 11 13  1  0  0  0  0
 13  4  2  0  0  0  0
 13 14  1  0  0  0  0
M  CHG  2   1   1   3  -1
M  END
> <ChemID>
100250

> <source_casrn>
117-18-0

> <CAS>
117-18-0

> <SMILES>
[O-][N+](=O)c1c(Cl)c(Cl)cc(Cl)c1Cl

> <NAME>
2,3,5,6-TETRACHLORONITROBENZENE

> <preferred_name>
2,3,5,6-Tetrachloronitrobenzene

> <iupac>
1,2,4,5-tetrachloro-3-nitrobenzene

> <MPID>
98181

> <dsstox_substance_id>
DTXSID0026098

> <Canonical_QSARr>
[O-][N+](=O)c1c(Cl)c(Cl)cc(Cl)c1Cl

> <InChI_Code_QSARr>
InChI=1S/C6HCl4NO2/c7-2-1-3(8)5(10)6(4(2)9)11(12)13/h1H

> <InChI Key_QSARr>
XQTLDIFVVHJORV-UHFFFAOYSA-N

> <Salt_Solvent>
?

> <LogBCF>
3.23

$$$$
100254
  -INDIGO-08031719362D

 12 12  0  0  0  0  0  0  0  0999 V2000
    0.8000    1.3856    0.0000 Cl  0  0  0  0  0  0  0  0  0  0  0  0
   -0.0000   -0.0000    0.0000 C   0  0  0  0  0  0  0  0  0  0  0  0
    0.8000   -1.3857    0.0000 C   0  0  0  0  0  0  0  0  0  0  0  0
    2.4000   -1.3857    0.0000 Cl  0  0  0  0  0  0  0  0  0  0  0  0
   -0.0000   -2.7713    0.0000 C   0  0  0  0  0  0  0  0  0  0  0  0
    0.8000   -4.1569    0.0000 Cl  0  0  0  0  0  0  0  0  0  0  0  0
   -1.6000   -2.7713    0.0000 C   0  0  0  0  0  0  0  0  0  0  0  0
   -2.4000   -4.1569    0.0000 Cl  0  0  0  0  0  0  0  0  0  0  0  0
   -2.4000   -1.3856    0.0000 C   0  0  0  0  0  0  0  0  0  0  0  0
   -4.0000   -1.3856    0.0000 Cl  0  0  0  0  0  0  0  0  0  0  0  0
   -1.6000   -0.0000    0.0000 C   0  0  0  0  0  0  0  0  0  0  0  0
   -2.4000    1.3856    0.0000 Cl  0  0  0  0  0  0  0  0  0  0  0  0
  1  2  1  0  0  0  0
  2  3  1  0  0  0  0
  3  4  1  0  0  0  0
  3  5  2  0  0  0  0
  5  6  1  0  0  0  0
  5  7  1  0  0  0  0
  7  8  1  0  0  0  0
  7  9  2  0  0  0  0
  9 10  1  0  0  0  0
  9 11  1  0  0  0  0
 11  2  2  0  0  0  0
 11 12  1  0  0  0  0
M  END
> <ChemID>
100254

> <source_casrn>
118-74-1

> <CAS>
118-74-1

> <SMILES>
Clc1c(Cl)c(Cl)c(Cl)c(Cl)c1Cl

> <NAME>
HEXACHLOROBENZENE

> <preferred_name>
Hexachlorobenzene

> <iupac>
hexachlorobenzene

> <MPID>
98185

> <dsstox_substance_id>
DTXSID2020682

> <Canonical_QSARr>
Clc1c(Cl)c(Cl)c(Cl)c(Cl)c1Cl

> <InChI_Code_QSARr>
InChI=1S/C6Cl6/c7-1-2(8)4(10)6(12)5(11)3(1)9

> <InChI Key_QSARr>
CKAPSXZOOQJIBF-UHFFFAOYSA-N

> <Salt_Solvent>
?

> <LogBCF>
4.33

$$$$
100258
  -INDIGO-08031719362D

 21 21  0  0  0  0  0  0  0  0999 V2000
    1.3857    0.8000    0.0000 C   0  0  0  0  0  0  0  0  0  0  0  0
    1.3857    2.4000    0.0000 N   0  0  0  0  0  0  0  0  0  0  0  0
    2.7713    3.2000    0.0000 O   0  0  0  0  0  0  0  0  0  0  0  0
    0.0000    3.2000    0.0000 O   0  0  0  0  0  0  0  0  0  0  0  0
    0.0000   -0.0000    0.0000 C   0  0  0  0  0  0  0  0  0  0  0  0
   -1.3856    0.8000    0.0000 C   0  0  0  0  0  0  0  0  0  0  0  0
   -2.7713    1.6000    0.0000 H   0  0  0  0  0  0  0  0  0  0  0  0
   -1.3857    2.4000    0.0000 H   0  0  0  0  0  0  0  0  0  0  0  0
   -2.7713   -0.0000    0.0000 H   0  0  0  0  0  0  0  0  0  0  0  0
    0.0000   -1.6000    0.0000 C   0  0  0  0  0  0  0  0  0  0  0  0
   -1.3856   -2.4000    0.0000 N   0  0  0  0  0  0  0  0  0  0  0  0
   -1.3856   -4.0000    0.0000 O   0  0  0  0  0  0  0  0  0  0  0  0
   -2.7713   -1.6000    0.0000 O   0  0  0  0  0  0  0  0  0  0  0  0
    1.3857   -2.4000    0.0000 C   0  0  0  0  0  0  0  0  0  0  0  0
    1.3857   -4.0000    0.0000 H   0  0  0  0  0  0  0  0  0  0  0  0
    2.7713   -1.6000    0.0000 C   0  0  0  0  0  0  0  0  0  0  0  0
    4.1570   -2.4000    0.0000 N   0  0  0  0  0  0  0  0  0  0  0  0
    4.1570   -4.0000    0.0000 O   0  0  0  0  0  0  0  0  0  0  0  0
    5.5426   -1.6000    0.0000 O   0  0  0  0  0  0  0  0  0  0  0  0
    2.7713   -0.0000    0.0000 C   0  0  0  0  0  0  0  0  0  0  0  0
    4.1569    0.8000    0.0000 H   0  0  0  0  0  0  0  0  0  0  0  0
  1  2  1  0  0  0  0
  2  3  1  0  0  0  0
  2  4  2  0  0  0  0
  1  5  1  0  0  0  0
  5  6  1  0  0  0  0
  6  7  1  0  0  0  0
  6  8  1  0  0  0  0
  6  9  1  0  0  0  0
  5 10  2  0  0  0  0
 10 11  1  0  0  0  0
 11 12  1  0  0  0  0
 11 13  2  0  0  0  0
 10 14  1  0  0  0  0
 14 15  1  0  0  0  0
 14 16  2  0  0  0  0
 16 17  1  0  0  0  0
 17 18  1  0  0  0  0
 17 19  2  0  0  0  0
 16 20  1  0  0  0  0
 20  1  2  0  0  0  0
 20 21  1  0  0  0  0
M  CHG  6   2   1   3  -1  11   1  12  -1  17   1  18  -1
M  END
> <ChemID>
100258

> <source_casrn>
118-96-7

> <CAS>
118-96-7

> <SMILES>
Cc1c(cc(cc1[N+]([O-])=O)[N+]([O-])=O)[N+]([O-])=O

> <NAME>
2,4,6-TRINITROTOLUENE

> <preferred_name>
2,4,6-Trinitrotoluene

> <iupac>
2-methyl-1,3,5-trinitrobenzene

> <MPID>
98189

> <dsstox_substance_id>
DTXSID7024372

> <Canonical_QSARr>
Cc1c(cc(cc1[N+]([O-])=O)[N+]([O-])=O)[N+]([O-])=O

> <InChI_Code_QSARr>
InChI=1S/C7H5N3O6/c1-4-6(9(13)14)2-5(8(11)12)3-7(4)10(15)16/h2-3H,1H3

> <InChI Key_QSARr>
SPSSULHKWOKEEL-UHFFFAOYSA-N

> <Salt_Solvent>
?

> <LogBCF>
0.99

$$$$
100262
  -INDIGO-08031719362D

 26 27  0  0  0  0  0  0  0  0999 V2000
    1.6000   -0.0000    0.0000 C   0  0  0  0  0  0  0  0  0  0  0  0
    2.6285    1.2257    0.0000 C   0  0  0  0  0  0  0  0  0  0  0  0
    2.0812    2.7291    0.0000 H   0  0  0  0  0  0  0  0  0  0  0  0
    4.2042    0.9478    0.0000 C   0  0  0  0  0  0  0  0  0  0  0  0
    5.2326    2.1735    0.0000 H   0  0  0  0  0  0  0  0  0  0  0  0
    4.7513   -0.5557    0.0000 C   0  0  0  0  0  0  0  0  0  0  0  0
    6.3271   -0.8335    0.0000 Cl  0  0  0  0  0  0  0  0  0  0  0  0
    3.7230   -1.7813    0.0000 C   0  0  0  0  0  0  0  0  0  0  0  0
    4.2701   -3.2849    0.0000 H   0  0  0  0  0  0  0  0  0  0  0  0
    2.1473   -1.5035    0.0000 C   0  0  0  0  0  0  0  0  0  0  0  0
    1.1188   -2.7292    0.0000 H   0  0  0  0  0  0  0  0  0  0  0  0
   -0.0000   -0.0000    0.0000 C   0  0  0  0  0  0  0  0  0  0  0  0
   -0.0000   -1.6000    0.0000 H   0  0  0  0  0  0  0  0  0  0  0  0
   -0.2778    1.5757    0.0000 O   0  0  0  0  0  0  0  0  0  0  0  0
    0.9479    2.6041    0.0000 H   0  0  0  0  0  0  0  0  0  0  0  0
   -1.6001   -0.0000    0.0000 C   0  0  0  0  0  0  0  0  0  0  0  0
   -2.4000    1.3857    0.0000 C   0  0  0  0  0  0  0  0  0  0  0  0
   -1.6001    2.7713    0.0000 H   0  0  0  0  0  0  0  0  0  0  0  0
   -4.0000    1.3857    0.0000 C   0  0  0  0  0  0  0  0  0  0  0  0
   -4.8000    2.7713    0.0000 H   0  0  0  0  0  0  0  0  0  0  0  0
   -4.8000   -0.0000    0.0000 C   0  0  0  0  0  0  0  0  0  0  0  0
   -6.4000   -0.0000    0.0000 H   0  0  0  0  0  0  0  0  0  0  0  0
   -4.0000   -1.3856    0.0000 C   0  0  0  0  0  0  0  0  0  0  0  0
   -4.8000   -2.7712    0.0000 H   0  0  0  0  0  0  0  0  0  0  0  0
   -2.4000   -1.3856    0.0000 C   0  0  0  0  0  0  0  0  0  0  0  0
   -1.6001   -2.7712    0.0000 H   0  0  0  0  0  0  0  0  0  0  0  0
  1  2  1  0  0  0  0
  2  3  1  0  0  0  0
  2  4  2  0  0  0  0
  4  5  1  0  0  0  0
  4  6  1  0  0  0  0
  6  7  1  0  0  0  0
  6  8  2  0  0  0  0
  8  9  1  0  0  0  0
  8 10  1  0  0  0  0
 10  1  2  0  0  0  0
 10 11  1  0  0  0  0
  1 12  1  0  0  0  0
 12 13  1  0  0  0  0
 12 14  1  0  0  0  0
 14 15  1  0  0  0  0
 12 16  1  0  0  0  0
 16 17  1  0  0  0  0
 17 18  1  0  0  0  0
 17 19  2  0  0  0  0
 19 20  1  0  0  0  0
 19 21  1  0  0  0  0
 21 22  1  0  0  0  0
 21 23  2  0  0  0  0
 23 24  1  0  0  0  0
 23 25  1  0  0  0  0
 25 16  2  0  0  0  0
 25 26  1  0  0  0  0
M  END
> <ChemID>
100262

> <source_casrn>
119-56-2

> <CAS>
NOCAS_870472

> <SMILES>
OC(c(cccc1)c1)c(ccc(c2)Cl)c2

> <NAME>
BENZENEMETHANOL, 4-CHLORO-.ALPHA.-PHENYL-

> <preferred_name>


> <iupac>


> <MPID>
98193

> <dsstox_substance_id>
DTXSID50870472

> <Canonical_QSARr>
OC(c1ccccc1)c1ccc(Cl)cc1

> <InChI_Code_QSARr>
InChI=1S/C13H11ClO/c14-12-8-6-11(7-9-12)13(15)10-4-2-1-3-5-10/h1-9,13,15H

> <InChI Key_QSARr>
AJYOOHCNOXWTKJ-UHFFFAOYSA-N

> <Salt_Solvent>
?

> <LogBCF>
1.79

$$$$
100266
  -INDIGO-08031719362D

 24 26  0  0  0  0  0  0  0  0999 V2000
   -1.3856    0.8000    0.0000 C   0  0  0  0  0  0  0  0  0  0  0  0
   -1.3856    2.4000    0.0000 H   0  0  0  0  0  0  0  0  0  0  0  0
   -2.7712   -0.0000    0.0000 C   0  0  0  0  0  0  0  0  0  0  0  0
   -2.7712   -1.6000    0.0000 C   0  0  0  0  0  0  0  0  0  0  0  0
   -4.1569   -2.4000    0.0000 C   0  0  0  0  0  0  0  0  0  0  0  0
   -4.1569   -4.0000    0.0000 H   0  0  0  0  0  0  0  0  0  0  0  0
   -5.5425   -1.6000    0.0000 C   0  0  0  0  0  0  0  0  0  0  0  0
   -6.9282   -2.4000    0.0000 H   0  0  0  0  0  0  0  0  0  0  0  0
   -5.5425   -0.0000    0.0000 C   0  0  0  0  0  0  0  0  0  0  0  0
   -6.9282    0.8000    0.0000 H   0  0  0  0  0  0  0  0  0  0  0  0
   -4.1569    0.8000    0.0000 C   0  0  0  0  0  0  0  0  0  0  0  0
   -4.1569    2.4000    0.0000 H   0  0  0  0  0  0  0  0  0  0  0  0
   -1.3856   -2.4000    0.0000 C   0  0  0  0  0  0  0  0  0  0  0  0
   -1.3856   -4.0000    0.0000 H   0  0  0  0  0  0  0  0  0  0  0  0
   -0.0001   -1.6000    0.0000 C   0  0  0  0  0  0  0  0  0  0  0  0
   -0.0001   -0.0000    0.0000 C   0  0  0  0  0  0  0  0  0  0  0  0
    1.3856    0.8000    0.0000 C   0  0  0  0  0  0  0  0  0  0  0  0
    1.3856    2.4000    0.0000 H   0  0  0  0  0  0  0  0  0  0  0  0
    2.7713   -0.0000    0.0000 C   0  0  0  0  0  0  0  0  0  0  0  0
    4.1569    0.8000    0.0000 H   0  0  0  0  0  0  0  0  0  0  0  0
    2.7713   -1.6000    0.0000 C   0  0  0  0  0  0  0  0  0  0  0  0
    4.1569   -2.4000    0.0000 H   0  0  0  0  0  0  0  0  0  0  0  0
    1.3856   -2.4000    0.0000 C   0  0  0  0  0  0  0  0  0  0  0  0
    1.3856   -4.0000    0.0000 H   0  0  0  0  0  0  0  0  0  0  0  0
  1  2  1  0  0  0  0
  1  3  1  0  0  0  0
  3  4  1  0  0  0  0
  4  5  2  0  0  0  0
  5  6  1  0  0  0  0
  5  7  1  0  0  0  0
  7  8  1  0  0  0  0
  7  9  2  0  0  0  0
  9 10  1  0  0  0  0
  9 11  1  0  0  0  0
 11  3  2  0  0  0  0
 11 12  1  0  0  0  0
  4 13  1  0  0  0  0
 13 14  1  0  0  0  0
 13 15  2  0  0  0  0
 15 16  1  0  0  0  0
 16  1  2  0  0  0  0
 16 17  1  0  0  0  0
 17 18  1  0  0  0  0
 17 19  2  0  0  0  0
 19 20  1  0  0  0  0
 19 21  1  0  0  0  0
 21 22  1  0  0  0  0
 21 23  2  0  0  0  0
 23 15  1  0  0  0  0
 23 24  1  0  0  0  0
M  END
> <ChemID>
100266

> <source_casrn>
120-12-7

> <CAS>
120-12-7

> <SMILES>
c1c2ccccc2cc2ccccc21

> <NAME>
ANTHRACENE

> <preferred_name>
Anthracene

> <iupac>
anthracene

> <MPID>
98197

> <dsstox_substance_id>
DTXSID0023878

> <Canonical_QSARr>
c1c2ccccc2cc2ccccc21

> <InChI_Code_QSARr>
InChI=1S/C14H10/c1-2-6-12-10-14-8-4-3-7-13(14)9-11(12)5-1/h1-10H

> <InChI Key_QSARr>
MWPLVEDNUUSJAV-UHFFFAOYSA-N

> <Salt_Solvent>
?

> <LogBCF>
3.26

$$$$
100270
  -INDIGO-08031719362D

 12 12  0  0  0  0  0  0  0  0999 V2000
    0.8000    1.3856    0.0000 Cl  0  0  0  0  0  0  0  0  0  0  0  0
   -0.0000   -0.0000    0.0000 C   0  0  0  0  0  0  0  0  0  0  0  0
    0.8000   -1.3857    0.0000 C   0  0  0  0  0  0  0  0  0  0  0  0
    2.4000   -1.3857    0.0000 Cl  0  0  0  0  0  0  0  0  0  0  0  0
   -0.0000   -2.7713    0.0000 C   0  0  0  0  0  0  0  0  0  0  0  0
    0.8000   -4.1569    0.0000 H   0  0  0  0  0  0  0  0  0  0  0  0
   -1.6000   -2.7713    0.0000 C   0  0  0  0  0  0  0  0  0  0  0  0
   -2.4000   -4.1569    0.0000 Cl  0  0  0  0  0  0  0  0  0  0  0  0
   -2.4000   -1.3856    0.0000 C   0  0  0  0  0  0  0  0  0  0  0  0
   -4.0000   -1.3856    0.0000 H   0  0  0  0  0  0  0  0  0  0  0  0
   -1.6000   -0.0000    0.0000 C   0  0  0  0  0  0  0  0  0  0  0  0
   -2.4000    1.3856    0.0000 H   0  0  0  0  0  0  0  0  0  0  0  0
  1  2  1  0  0  0  0
  2  3  1  0  0  0  0
  3  4  1  0  0  0  0
  3  5  2  0  0  0  0
  5  6  1  0  0  0  0
  5  7  1  0  0  0  0
  7  8  1  0  0  0  0
  7  9  2  0  0  0  0
  9 10  1  0  0  0  0
  9 11  1  0  0  0  0
 11  2  2  0  0  0  0
 11 12  1  0  0  0  0
M  END
> <ChemID>
100270

> <source_casrn>
120-82-1

> <CAS>
120-82-1

> <SMILES>
Clc1cc(Cl)c(Cl)cc1

> <NAME>
1,2,4-TRICHLOROBENZENE

> <preferred_name>
1,2,4-Trichlorobenzene

> <iupac>
C6H3Cl3

> <MPID>
98201

> <dsstox_substance_id>
DTXSID0021965

> <Canonical_QSARr>
Clc1cc(Cl)c(Cl)cc1

> <InChI_Code_QSARr>
InChI=1S/C6H3Cl3/c7-4-1-2-5(8)6(9)3-4/h1-3H

> <InChI Key_QSARr>
PBKONEOXTCPAFI-UHFFFAOYSA-N

> <Salt_Solvent>
?

> <LogBCF>
3.32

$$$$
100274
  -INDIGO-08031719362D

 20 20  0  0  0  0  0  0  0  0999 V2000
    0.8001    1.3856    0.0000 C   0  0  0  0  0  0  0  0  0  0  0  0
    1.6000    2.7713    0.0000 H   0  0  0  0  0  0  0  0  0  0  0  0
    2.4000    1.3856    0.0000 H   0  0  0  0  0  0  0  0  0  0  0  0
    0.0000    2.7713    0.0000 H   0  0  0  0  0  0  0  0  0  0  0  0
    0.0000   -0.0000    0.0000 N   0  0  0  0  0  0  0  0  0  0  0  0
   -1.6000    0.0000    0.0000 C   0  0  0  0  0  0  0  0  0  0  0  0
   -2.4000    1.3856    0.0000 C   0  0  0  0  0  0  0  0  0  0  0  0
   -1.6000    2.7713    0.0000 H   0  0  0  0  0  0  0  0  0  0  0  0
   -4.0000    1.3856    0.0000 C   0  0  0  0  0  0  0  0  0  0  0  0
   -4.8001    2.7713    0.0000 H   0  0  0  0  0  0  0  0  0  0  0  0
   -4.8001    0.0000    0.0000 C   0  0  0  0  0  0  0  0  0  0  0  0
   -6.4000    0.0000    0.0000 H   0  0  0  0  0  0  0  0  0  0  0  0
   -4.0000   -1.3856    0.0000 C   0  0  0  0  0  0  0  0  0  0  0  0
   -4.8001   -2.7713    0.0000 H   0  0  0  0  0  0  0  0  0  0  0  0
   -2.4000   -1.3856    0.0000 C   0  0  0  0  0  0  0  0  0  0  0  0
   -1.6000   -2.7713    0.0000 H   0  0  0  0  0  0  0  0  0  0  0  0
    0.8001   -1.3856    0.0000 C   0  0  0  0  0  0  0  0  0  0  0  0
    1.6000   -2.7713    0.0000 H   0  0  0  0  0  0  0  0  0  0  0  0
    2.4000   -1.3856    0.0000 H   0  0  0  0  0  0  0  0  0  0  0  0
    0.0000   -2.7713    0.0000 H   0  0  0  0  0  0  0  0  0  0  0  0
  1  2  1  0  0  0  0
  1  3  1  0  0  0  0
  1  4  1  0  0  0  0
  1  5  1  0  0  0  0
  5  6  1  0  0  0  0
  6  7  1  0  0  0  0
  7  8  1  0  0  0  0
  7  9  2  0  0  0  0
  9 10  1  0  0  0  0
  9 11  1  0  0  0  0
 11 12  1  0  0  0  0
 11 13  2  0  0  0  0
 13 14  1  0  0  0  0
 13 15  1  0  0  0  0
 15  6  2  0  0  0  0
 15 16  1  0  0  0  0
  5 17  1  0  0  0  0
 17 18  1  0  0  0  0
 17 19  1  0  0  0  0
 17 20  1  0  0  0  0
M  END
> <ChemID>
100274

> <source_casrn>
121-69-7

> <CAS>
121-69-7

> <SMILES>
CN(C)c1ccccc1

> <NAME>
N,N-DIMETHYLANILINE

> <preferred_name>
N,N-Dimethylaniline

> <iupac>
N,N-dimethylaniline

> <MPID>
98205

> <dsstox_substance_id>
DTXSID2020507

> <Canonical_QSARr>
CN(C)c1ccccc1

> <InChI_Code_QSARr>
InChI=1S/C8H11N/c1-9(2)8-6-4-3-5-7-8/h3-7H,1-2H3

> <InChI Key_QSARr>
JLTDJTHDQAWBAV-UHFFFAOYSA-N

> <Salt_Solvent>
?

> <LogBCF>
0.9

$$$$
100278
  -INDIGO-08031719362D

 17 17  0  0  0  0  0  0  0  0999 V2000
   -1.3857    0.8000    0.0000 C   0  0  0  0  0  0  0  0  0  0  0  0
   -1.3857    2.4000    0.0000 O   0  0  0  0  0  0  0  0  0  0  0  0
   -2.7713   -0.0000    0.0000 O   0  0  0  0  0  0  0  0  0  0  0  0
   -4.1569    0.8000    0.0000 H   0  0  0  0  0  0  0  0  0  0  0  0
   -0.0001   -0.0000    0.0000 C   0  0  0  0  0  0  0  0  0  0  0  0
   -0.0001   -1.6000    0.0000 C   0  0  0  0  0  0  0  0  0  0  0  0
   -1.3857   -2.4000    0.0000 H   0  0  0  0  0  0  0  0  0  0  0  0
    1.3857   -2.4000    0.0000 C   0  0  0  0  0  0  0  0  0  0  0  0
    1.3857   -4.0000    0.0000 H   0  0  0  0  0  0  0  0  0  0  0  0
    2.7713   -1.6000    0.0000 C   0  0  0  0  0  0  0  0  0  0  0  0
    4.1569   -2.4000    0.0000 H   0  0  0  0  0  0  0  0  0  0  0  0
    2.7713   -0.0000    0.0000 C   0  0  0  0  0  0  0  0  0  0  0  0
    4.1569    0.8000    0.0000 N   0  0  0  0  0  0  0  0  0  0  0  0
    5.5426   -0.0000    0.0000 O   0  0  0  0  0  0  0  0  0  0  0  0
    4.1569    2.4000    0.0000 O   0  0  0  0  0  0  0  0  0  0  0  0
    1.3857    0.8000    0.0000 C   0  0  0  0  0  0  0  0  0  0  0  0
    1.3857    2.4000    0.0000 H   0  0  0  0  0  0  0  0  0  0  0  0
  1  2  2  0  0  0  0
  1  3  1  0  0  0  0
  3  4  1  0  0  0  0
  1  5  1  0  0  0  0
  5  6  1  0  0  0  0
  6  7  1  0  0  0  0
  6  8  2  0  0  0  0
  8  9  1  0  0  0  0
  8 10  1  0  0  0  0
 10 11  1  0  0  0  0
 10 12  2  0  0  0  0
 12 13  1  0  0  0  0
 13 14  2  0  0  0  0
 13 15  1  0  0  0  0
 12 16  1  0  0  0  0
 16  5  2  0  0  0  0
 16 17  1  0  0  0  0
M  CHG  2  13   1  15  -1
M  END
> <ChemID>
100278

> <source_casrn>
121-92-6

> <CAS>
121-92-6

> <SMILES>
[O-][N+](=O)c1cc(ccc1)C(O)=O

> <NAME>
M-NITROBENZOIC ACID

> <preferred_name>
3-Nitrobenzoic acid

> <iupac>
3-nitrobenzoic acid

> <MPID>
98209

> <dsstox_substance_id>
DTXSID0025737

> <Canonical_QSARr>
[O-][N+](=O)c1cc(ccc1)C(O)=O

> <InChI_Code_QSARr>
InChI=1S/C7H5NO4/c9-7(10)5-2-1-3-6(4-5)8(11)12/h1-4H,(H,9,10)

> <InChI Key_QSARr>
AFPHTEQTJZKQAQ-UHFFFAOYSA-N

> <Salt_Solvent>
?

> <LogBCF>
0.85

$$$$
100282
  -INDIGO-08031719362D

 24 25  0  0  0  0  0  0  0  0999 V2000
   -0.5473   -1.5035    0.0000 C   0  0  0  0  0  0  0  0  0  0  0  0
    0.4812   -2.7292    0.0000 H   0  0  0  0  0  0  0  0  0  0  0  0
   -2.1229   -1.7813    0.0000 C   0  0  0  0  0  0  0  0  0  0  0  0
   -2.6702   -3.2849    0.0000 H   0  0  0  0  0  0  0  0  0  0  0  0
   -3.1513   -0.5556    0.0000 C   0  0  0  0  0  0  0  0  0  0  0  0
   -4.7271   -0.8335    0.0000 H   0  0  0  0  0  0  0  0  0  0  0  0
   -2.6042    0.9479    0.0000 C   0  0  0  0  0  0  0  0  0  0  0  0
   -3.6326    2.1735    0.0000 H   0  0  0  0  0  0  0  0  0  0  0  0
   -1.0284    1.2257    0.0000 C   0  0  0  0  0  0  0  0  0  0  0  0
   -0.4813    2.7292    0.0000 H   0  0  0  0  0  0  0  0  0  0  0  0
    0.0000    0.0000    0.0000 C   0  0  0  0  0  0  0  0  0  0  0  0
    1.5756    0.2779    0.0000 N   0  0  0  0  0  0  0  0  0  0  0  0
    1.8536    1.8535    0.0000 H   0  0  0  0  0  0  0  0  0  0  0  0
    2.9614   -0.5221    0.0000 C   0  0  0  0  0  0  0  0  0  0  0  0
    2.9614   -2.1222    0.0000 C   0  0  0  0  0  0  0  0  0  0  0  0
    1.5756   -2.9222    0.0000 H   0  0  0  0  0  0  0  0  0  0  0  0
    4.3470   -2.9222    0.0000 C   0  0  0  0  0  0  0  0  0  0  0  0
    4.3470   -4.5222    0.0000 H   0  0  0  0  0  0  0  0  0  0  0  0
    5.7326   -2.1222    0.0000 C   0  0  0  0  0  0  0  0  0  0  0  0
    7.1183   -2.9222    0.0000 H   0  0  0  0  0  0  0  0  0  0  0  0
    5.7326   -0.5221    0.0000 C   0  0  0  0  0  0  0  0  0  0  0  0
    7.1183    0.2779    0.0000 H   0  0  0  0  0  0  0  0  0  0  0  0
    4.3470    0.2779    0.0000 C   0  0  0  0  0  0  0  0  0  0  0  0
    4.3470    1.8779    0.0000 H   0  0  0  0  0  0  0  0  0  0  0  0
  1  2  1  0  0  0  0
  1  3  1  0  0  0  0
  3  4  1  0  0  0  0
  3  5  2  0  0  0  0
  5  6  1  0  0  0  0
  5  7  1  0  0  0  0
  7  8  1  0  0  0  0
  7  9  2  0  0  0  0
  9 10  1  0  0  0  0
  9 11  1  0  0  0  0
 11  1  2  0  0  0  0
 11 12  1  0  0  0  0
 12 13  1  0  0  0  0
 12 14  1  0  0  0  0
 14 15  1  0  0  0  0
 15 16  1  0  0  0  0
 15 17  2  0  0  0  0
 17 18  1  0  0  0  0
 17 19  1  0  0  0  0
 19 20  1  0  0  0  0
 19 21  2  0  0  0  0
 21 22  1  0  0  0  0
 21 23  1  0  0  0  0
 23 14  2  0  0  0  0
 23 24  1  0  0  0  0
M  END
> <ChemID>
100282

> <source_casrn>
122-39-4

> <CAS>
122-39-4

> <SMILES>
c1ccccc1Nc1ccccc1

> <NAME>
DIPHENYLAMINE

> <preferred_name>
Diphenylamine

> <iupac>
N-phenylaniline

> <MPID>
98213

> <dsstox_substance_id>
DTXSID4021975

> <Canonical_QSARr>
c1ccccc1Nc1ccccc1

> <InChI_Code_QSARr>
InChI=1S/C12H11N/c1-3-7-11(8-4-1)13-12-9-5-2-6-10-12/h1-10,13H

> <InChI Key_QSARr>
DMBHHRLKUKUOEG-UHFFFAOYSA-N

> <Salt_Solvent>
?

> <LogBCF>
2.18

$$$$
100286
  -INDIGO-08031719362D

 19 18  0  0  0  0  0  0  0  0999 V2000
    1.3856   -0.8000    0.0000 C   0  0  0  0  0  0  0  0  0  0  0  0
    1.9979   -2.2782    0.0000 H   0  0  0  0  0  0  0  0  0  0  0  0
    0.7734   -2.2782    0.0000 H   0  0  0  0  0  0  0  0  0  0  0  0
    0.0001    0.0000    0.0000 C   0  0  0  0  0  0  0  0  0  0  0  0
   -1.3856    0.8000    0.0000 C   0  0  0  0  0  0  0  0  0  0  0  0
   -1.9979    2.2782    0.0000 H   0  0  0  0  0  0  0  0  0  0  0  0
   -0.7734    2.2782    0.0000 H   0  0  0  0  0  0  0  0  0  0  0  0
   -2.7712    0.0000    0.0000 O   0  0  0  0  0  0  0  0  0  0  0  0
   -4.1569    0.8000    0.0000 H   0  0  0  0  0  0  0  0  0  0  0  0
    0.8000    1.3857    0.0000 C   0  0  0  0  0  0  0  0  0  0  0  0
    1.6000    2.7713    0.0000 H   0  0  0  0  0  0  0  0  0  0  0  0
    0.2528    2.8891    0.0000 H   0  0  0  0  0  0  0  0  0  0  0  0
    2.4000    1.3857    0.0000 H   0  0  0  0  0  0  0  0  0  0  0  0
   -0.8000   -1.3857    0.0000 C   0  0  0  0  0  0  0  0  0  0  0  0
   -1.6000   -2.7713    0.0000 H   0  0  0  0  0  0  0  0  0  0  0  0
   -0.2528   -2.8891    0.0000 H   0  0  0  0  0  0  0  0  0  0  0  0
   -2.4000   -1.3857    0.0000 H   0  0  0  0  0  0  0  0  0  0  0  0
    2.7713    0.0000    0.0000 O   0  0  0  0  0  0  0  0  0  0  0  0
    4.1569   -0.8000    0.0000 H   0  0  0  0  0  0  0  0  0  0  0  0
  1  2  1  0  0  0  0
  1  3  1  0  0  0  0
  1  4  1  0  0  0  0
  4  5  1  0  0  0  0
  5  6  1  0  0  0  0
  5  7  1  0  0  0  0
  5  8  1  0  0  0  0
  8  9  1  0  0  0  0
  4 10  1  0  0  0  0
 10 11  1  0  0  0  0
 10 12  1  0  0  0  0
 10 13  1  0  0  0  0
  4 14  1  0  0  0  0
 14 15  1  0  0  0  0
 14 16  1  0  0  0  0
 14 17  1  0  0  0  0
  1 18  1  0  0  0  0
 18 19  1  0  0  0  0
M  END
> <ChemID>
100286

> <source_casrn>
126-30-7

> <CAS>
126-30-7

> <SMILES>
CC(C)(CO)CO

> <NAME>
1,3-Propanediol, 2,2-dimethyl-

> <preferred_name>
2,2-Dimethylpropane-1,3-diol

> <iupac>
2,2-dimethylpropane-1,3-diol

> <MPID>
98217

> <dsstox_substance_id>
DTXSID8027036

> <Canonical_QSARr>
CC(C)(CO)CO

> <InChI_Code_QSARr>
InChI=1S/C5H12O2/c1-5(2,3-6)4-7/h6-7H,3-4H2,1-2H3

> <InChI Key_QSARr>
SLCVBVWXLSEKPL-UHFFFAOYSA-N

> <Salt_Solvent>
?

> <LogBCF>
0.67

$$$$
100290
  -INDIGO-08031719362D

  6  5  0  0  0  0  0  0  0  0999 V2000
   -0.8000   -1.3856    0.0000 Cl  0  0  0  0  0  0  0  0  0  0  0  0
    0.0000    0.0000    0.0000 C   0  0  0  0  0  0  0  0  0  0  0  0
    1.6000    0.0000    0.0000 C   0  0  0  0  0  0  0  0  0  0  0  0
    2.4000    1.3856    0.0000 Cl  0  0  0  0  0  0  0  0  0  0  0  0
    2.4000   -1.3856    0.0000 Cl  0  0  0  0  0  0  0  0  0  0  0  0
   -0.8000    1.3856    0.0000 Cl  0  0  0  0  0  0  0  0  0  0  0  0
  1  2  1  0  0  0  0
  2  3  2  0  0  0  0
  3  4  1  0  0  0  0
  3  5  1  0  0  0  0
  2  6  1  0  0  0  0
M  END
> <ChemID>
100290

> <source_casrn>
127-18-4

> <CAS>
127-18-4

> <SMILES>
ClC(Cl)=C(Cl)Cl

> <NAME>
TETRACHLOROETHENE

> <preferred_name>
Tetrachloroethylene

> <iupac>
tetrachloroethene

> <MPID>
98221

> <dsstox_substance_id>
DTXSID2021319

> <Canonical_QSARr>
ClC(Cl)=C(Cl)Cl

> <InChI_Code_QSARr>
InChI=1S/C2Cl4/c3-1(4)2(5)6

> <InChI Key_QSARr>
CYTYCFOTNPOANT-UHFFFAOYSA-N

> <Salt_Solvent>
?

> <LogBCF>
1.72

$$$$
100296
  -INDIGO-08031719362D

 26 29  0  0  0  0  0  0  0  0999 V2000
    0.0001    0.0001    0.0000 C   0  0  0  0  0  0  0  0  0  0  0  0
   -1.6001    0.0001    0.0000 C   0  0  0  0  0  0  0  0  0  0  0  0
   -2.4001   -1.3856    0.0000 C   0  0  0  0  0  0  0  0  0  0  0  0
   -4.0000   -1.3856    0.0000 C   0  0  0  0  0  0  0  0  0  0  0  0
   -4.8000   -2.7712    0.0000 H   0  0  0  0  0  0  0  0  0  0  0  0
   -4.8000    0.0001    0.0000 C   0  0  0  0  0  0  0  0  0  0  0  0
   -6.4000    0.0001    0.0000 H   0  0  0  0  0  0  0  0  0  0  0  0
   -4.0000    1.3856    0.0000 C   0  0  0  0  0  0  0  0  0  0  0  0
   -4.8000    2.7713    0.0000 H   0  0  0  0  0  0  0  0  0  0  0  0
   -2.4001    1.3856    0.0000 C   0  0  0  0  0  0  0  0  0  0  0  0
   -1.6001    2.7713    0.0000 C   0  0  0  0  0  0  0  0  0  0  0  0
   -2.4001    4.1569    0.0000 H   0  0  0  0  0  0  0  0  0  0  0  0
    0.0001    2.7713    0.0000 C   0  0  0  0  0  0  0  0  0  0  0  0
    0.8001    4.1569    0.0000 H   0  0  0  0  0  0  0  0  0  0  0  0
    0.8001    1.3856    0.0000 C   0  0  0  0  0  0  0  0  0  0  0  0
    2.4000    1.3856    0.0000 C   0  0  0  0  0  0  0  0  0  0  0  0
    3.2000    2.7712    0.0000 H   0  0  0  0  0  0  0  0  0  0  0  0
    3.2000    0.0001    0.0000 C   0  0  0  0  0  0  0  0  0  0  0  0
    4.8000    0.0001    0.0000 H   0  0  0  0  0  0  0  0  0  0  0  0
    2.4000   -1.3856    0.0000 C   0  0  0  0  0  0  0  0  0  0  0  0
    3.2000   -2.7712    0.0000 H   0  0  0  0  0  0  0  0  0  0  0  0
    0.8001   -1.3856    0.0000 C   0  0  0  0  0  0  0  0  0  0  0  0
    0.0001   -2.7712    0.0000 C   0  0  0  0  0  0  0  0  0  0  0  0
    0.8001   -4.1569    0.0000 H   0  0  0  0  0  0  0  0  0  0  0  0
   -1.6001   -2.7712    0.0000 C   0  0  0  0  0  0  0  0  0  0  0  0
   -2.4001   -4.1569    0.0000 H   0  0  0  0  0  0  0  0  0  0  0  0
  1  2  2  0  0  0  0
  2  3  1  0  0  0  0
  3  4  1  0  0  0  0
  4  5  1  0  0  0  0
  4  6  2  0  0  0  0
  6  7  1  0  0  0  0
  6  8  1  0  0  0  0
  8  9  1  0  0  0  0
  8 10  2  0  0  0  0
 10  2  1  0  0  0  0
 10 11  1  0  0  0  0
 11 12  1  0  0  0  0
 11 13  2  0  0  0  0
 13 14  1  0  0  0  0
 13 15  1  0  0  0  0
 15  1  1  0  0  0  0
 15 16  2  0  0  0  0
 16 17  1  0  0  0  0
 16 18  1  0  0  0  0
 18 19  1  0  0  0  0
 18 20  2  0  0  0  0
 20 21  1  0  0  0  0
 20 22  1  0  0  0  0
 22  1  1  0  0  0  0
 22 23  2  0  0  0  0
 23 24  1  0  0  0  0
 23 25  1  0  0  0  0
 25  3  2  0  0  0  0
 25 26  1  0  0  0  0
M  END
> <ChemID>
100296

> <source_casrn>
129-00-0

> <CAS>
129-00-0

> <SMILES>
c1cc2cccc3ccc4cccc1c4c32

> <NAME>
PYRENE

> <preferred_name>
Pyrene

> <iupac>
pyrene

> <MPID>
98227

> <dsstox_substance_id>
DTXSID3024289

> <Canonical_QSARr>
c1cc2cccc3ccc4cccc1c4c32

> <InChI_Code_QSARr>
InChI=1S/C16H10/c1-3-11-7-9-13-5-2-6-14-10-8-12(4-1)15(11)16(13)14/h1-10H

> <InChI Key_QSARr>
BBEAQIROQSPTKN-UHFFFAOYSA-N

> <Salt_Solvent>
?

> <LogBCF>
3.18

$$$$
100298
  -INDIGO-08031719362D

 24 25  0  0  0  0  0  0  0  0999 V2000
    4.0000   -1.3856    0.0000 O   0  0  0  0  0  0  0  0  0  0  0  0
    4.8000   -2.7713    0.0000 H   0  0  0  0  0  0  0  0  0  0  0  0
    2.4000   -1.3856    0.0000 S   0  0  0  0  0  0  0  0  0  0  0  0
    0.8000   -1.3856    0.0000 C   0  0  0  0  0  0  0  0  0  0  0  0
    0.0001    0.0001    0.0000 C   0  0  0  0  0  0  0  0  0  0  0  0
   -1.6000    0.0001    0.0000 C   0  0  0  0  0  0  0  0  0  0  0  0
   -2.4000    1.3856    0.0000 C   0  0  0  0  0  0  0  0  0  0  0  0
   -4.0000    1.3856    0.0000 H   0  0  0  0  0  0  0  0  0  0  0  0
   -1.6000    2.7713    0.0000 C   0  0  0  0  0  0  0  0  0  0  0  0
   -2.4000    4.1569    0.0000 H   0  0  0  0  0  0  0  0  0  0  0  0
   -0.0001    2.7713    0.0000 C   0  0  0  0  0  0  0  0  0  0  0  0
    0.8000    4.1569    0.0000 H   0  0  0  0  0  0  0  0  0  0  0  0
    0.8000    1.3856    0.0000 C   0  0  0  0  0  0  0  0  0  0  0  0
    2.4000    1.3856    0.0000 H   0  0  0  0  0  0  0  0  0  0  0  0
   -2.4000   -1.3856    0.0000 C   0  0  0  0  0  0  0  0  0  0  0  0
   -4.0000   -1.3856    0.0000 N   0  0  0  0  0  0  0  0  0  0  0  0
   -4.8000   -2.7713    0.0000 H   0  0  0  0  0  0  0  0  0  0  0  0
   -4.8000   -0.0001    0.0000 H   0  0  0  0  0  0  0  0  0  0  0  0
   -1.6000   -2.7713    0.0000 C   0  0  0  0  0  0  0  0  0  0  0  0
   -2.4000   -4.1569    0.0000 H   0  0  0  0  0  0  0  0  0  0  0  0
    0.0001   -2.7713    0.0000 C   0  0  0  0  0  0  0  0  0  0  0  0
    0.8000   -4.1569    0.0000 H   0  0  0  0  0  0  0  0  0  0  0  0
    2.4000   -2.9856    0.0000 O   0  0  0  0  0  0  0  0  0  0  0  0
    2.4000    0.2143    0.0000 O   0  0  0  0  0  0  0  0  0  0  0  0
  1  2  1  0  0  0  0
  1  3  1  0  0  0  0
  3  4  1  0  0  0  0
  4  5  1  0  0  0  0
  5  6  1  0  0  0  0
  6  7  2  0  0  0  0
  7  8  1  0  0  0  0
  7  9  1  0  0  0  0
  9 10  1  0  0  0  0
  9 11  2  0  0  0  0
 11 12  1  0  0  0  0
 11 13  1  0  0  0  0
 13  5  2  0  0  0  0
 13 14  1  0  0  0  0
  6 15  1  0  0  0  0
 15 16  1  0  0  0  0
 16 17  1  0  0  0  0
 16 18  1  0  0  0  0
 15 19  2  0  0  0  0
 19 20  1  0  0  0  0
 19 21  1  0  0  0  0
 21  4  2  0  0  0  0
 21 22  1  0  0  0  0
  3 23  2  0  0  0  0
  3 24  2  0  0  0  0
M  END
> <ChemID>
100298

> <source_casrn>
130-13-2

> <CAS>
130-13-2

> <SMILES>
c1cc(N)c2ccccc2c1S(=O)(=O)O[Na]

> <NAME>
1-NAPHTHALENESULFONIC ACID, 4-AMINO-,SODIUM SALT

> <preferred_name>
4-Amino-1-naphthalenesulfonic acid sodium salt

> <iupac>
sodium 4-aminonaphthalene-1-sulfonate

> <MPID>
98229

> <dsstox_substance_id>
DTXSID0059611

> <Canonical_QSARr>
Nc1ccc(c2ccccc21)S(O)(=O)=O

> <InChI_Code_QSARr>
InChI=1S/C10H9NO3S/c11-9-5-6-10(15(12,13)14)8-4-2-1-3-7(8)9/h1-6H,11H2,(H,12,13,14)

> <InChI Key_QSARr>
NRZRRZAVMCAKEP-UHFFFAOYSA-N

> <Salt_Solvent>
[Na+]

> <LogBCF>
0.78

$$$$
100302
  -INDIGO-08031719362D

 21 23  0  0  0  0  0  0  0  0999 V2000
    3.9650    1.0530    0.0000 C   0  0  0  0  0  0  0  0  0  0  0  0
    4.7650    2.4386    0.0000 H   0  0  0  0  0  0  0  0  0  0  0  0
    4.7650   -0.3327    0.0000 C   0  0  0  0  0  0  0  0  0  0  0  0
    6.3650   -0.3327    0.0000 H   0  0  0  0  0  0  0  0  0  0  0  0
    3.9650   -1.7183    0.0000 C   0  0  0  0  0  0  0  0  0  0  0  0
    4.7650   -3.1039    0.0000 H   0  0  0  0  0  0  0  0  0  0  0  0
    2.3650   -1.7183    0.0000 C   0  0  0  0  0  0  0  0  0  0  0  0
    1.5650   -3.1039    0.0000 H   0  0  0  0  0  0  0  0  0  0  0  0
    1.5650   -0.3327    0.0000 C   0  0  0  0  0  0  0  0  0  0  0  0
    2.3650    1.0530    0.0000 C   0  0  0  0  0  0  0  0  0  0  0  0
    1.2944    2.2420    0.0000 O   0  0  0  0  0  0  0  0  0  0  0  0
   -0.1672    1.5912    0.0000 C   0  0  0  0  0  0  0  0  0  0  0  0
   -0.0000    0.0000    0.0000 C   0  0  0  0  0  0  0  0  0  0  0  0
   -1.2944   -0.9405    0.0000 C   0  0  0  0  0  0  0  0  0  0  0  0
   -1.1271   -2.5317    0.0000 H   0  0  0  0  0  0  0  0  0  0  0  0
   -2.7561   -0.2897    0.0000 C   0  0  0  0  0  0  0  0  0  0  0  0
   -4.0505   -1.2301    0.0000 H   0  0  0  0  0  0  0  0  0  0  0  0
   -2.9233    1.3015    0.0000 C   0  0  0  0  0  0  0  0  0  0  0  0
   -4.3850    1.9523    0.0000 H   0  0  0  0  0  0  0  0  0  0  0  0
   -1.6289    2.2420    0.0000 C   0  0  0  0  0  0  0  0  0  0  0  0
   -1.7962    3.8333    0.0000 H   0  0  0  0  0  0  0  0  0  0  0  0
  1  2  1  0  0  0  0
  1  3  1  0  0  0  0
  3  4  1  0  0  0  0
  3  5  2  0  0  0  0
  5  6  1  0  0  0  0
  5  7  1  0  0  0  0
  7  8  1  0  0  0  0
  7  9  2  0  0  0  0
  9 10  1  0  0  0  0
 10  1  2  0  0  0  0
 10 11  1  0  0  0  0
 11 12  1  0  0  0  0
 12 13  1  0  0  0  0
 13  9  1  0  0  0  0
 13 14  2  0  0  0  0
 14 15  1  0  0  0  0
 14 16  1  0  0  0  0
 16 17  1  0  0  0  0
 16 18  2  0  0  0  0
 18 19  1  0  0  0  0
 18 20  1  0  0  0  0
 20 12  2  0  0  0  0
 20 21  1  0  0  0  0
M  END
> <ChemID>
100302

> <source_casrn>
132-64-9

> <CAS>
132-64-9

> <SMILES>
c1cccc2oc3ccccc3c21

> <NAME>
DIBENZOFURAN

> <preferred_name>
Dibenzofuran

> <iupac>
dibenzo[b,d]furan

> <MPID>
98233

> <dsstox_substance_id>
DTXSID2021993

> <Canonical_QSARr>
c1cccc2oc3ccccc3c21

> <InChI_Code_QSARr>
InChI=1S/C12H8O/c1-3-7-11-9(5-1)10-6-2-4-8-12(10)13-11/h1-8H

> <InChI Key_QSARr>
TXCDCPKCNAJMEE-UHFFFAOYSA-N

> <Salt_Solvent>
?

> <LogBCF>
3.18

$$$$
100306
  -INDIGO-08031719362D

 50 53  0  0  0  0  0  0  0  0999 V2000
    5.5424   -1.5999    0.0000 O   0  0  0  0  0  0  0  0  0  0  0  0
    5.5424    0.0000    0.0000 C   0  0  0  0  0  0  0  0  0  0  0  0
    6.9281    0.8000    0.0000 N   0  0  0  0  0  0  0  0  0  0  0  0
    6.9281    2.4000    0.0000 H   0  0  0  0  0  0  0  0  0  0  0  0
    8.3137    0.0000    0.0000 C   0  0  0  0  0  0  0  0  0  0  0  0
    9.6994    0.8000    0.0000 C   0  0  0  0  0  0  0  0  0  0  0  0
    9.6994    2.4000    0.0000 H   0  0  0  0  0  0  0  0  0  0  0  0
   11.0851    0.0000    0.0000 C   0  0  0  0  0  0  0  0  0  0  0  0
   12.4707    0.8000    0.0000 H   0  0  0  0  0  0  0  0  0  0  0  0
   11.0851   -1.5999    0.0000 C   0  0  0  0  0  0  0  0  0  0  0  0
    9.6994   -2.3999    0.0000 C   0  0  0  0  0  0  0  0  0  0  0  0
    9.6994   -4.0001    0.0000 C   0  0  0  0  0  0  0  0  0  0  0  0
    8.3137   -4.8001    0.0000 H   0  0  0  0  0  0  0  0  0  0  0  0
   11.0851   -4.8001    0.0000 C   0  0  0  0  0  0  0  0  0  0  0  0
   11.0851   -6.4000    0.0000 S   0  0  0  0  0  0  0  0  0  0  0  0
   12.6852   -6.4000    0.0000 O   0  0  0  0  0  0  0  0  0  0  0  0
    9.4853   -6.4000    0.0000 O   0  0  0  0  0  0  0  0  0  0  0  0
   11.0851   -8.0000    0.0000 O   0  0  0  0  0  0  0  0  0  0  0  0
   12.4707   -8.8000    0.0000 H   0  0  0  0  0  0  0  0  0  0  0  0
   12.4707   -4.0001    0.0000 C   0  0  0  0  0  0  0  0  0  0  0  0
   13.8564   -4.8001    0.0000 H   0  0  0  0  0  0  0  0  0  0  0  0
   12.4707   -2.3999    0.0000 C   0  0  0  0  0  0  0  0  0  0  0  0
   13.8564   -1.5999    0.0000 O   0  0  0  0  0  0  0  0  0  0  0  0
   15.2420   -2.3999    0.0000 H   0  0  0  0  0  0  0  0  0  0  0  0
    8.3137   -1.5999    0.0000 C   0  0  0  0  0  0  0  0  0  0  0  0
    6.9281   -2.3999    0.0000 H   0  0  0  0  0  0  0  0  0  0  0  0
    4.1571    0.8000    0.0000 N   0  0  0  0  0  0  0  0  0  0  0  0
    4.1571    2.4000    0.0000 H   0  0  0  0  0  0  0  0  0  0  0  0
    2.7714    0.0000    0.0000 C   0  0  0  0  0  0  0  0  0  0  0  0
    2.7714   -1.5999    0.0000 C   0  0  0  0  0  0  0  0  0  0  0  0
    4.1571   -2.3999    0.0000 H   0  0  0  0  0  0  0  0  0  0  0  0
    1.3858   -2.3999    0.0000 C   0  0  0  0  0  0  0  0  0  0  0  0
    1.3858   -4.0001    0.0000 H   0  0  0  0  0  0  0  0  0  0  0  0
    0.0001   -1.5999    0.0000 C   0  0  0  0  0  0  0  0  0  0  0  0
    0.0001    0.0000    0.0000 C   0  0  0  0  0  0  0  0  0  0  0  0
   -1.3856    0.8000    0.0000 C   0  0  0  0  0  0  0  0  0  0  0  0
   -1.3856    2.4000    0.0000 H   0  0  0  0  0  0  0  0  0  0  0  0
   -2.7712    0.0000    0.0000 C   0  0  0  0  0  0  0  0  0  0  0  0
   -4.1569    0.8000    0.0000 S   0  0  0  0  0  0  0  0  0  0  0  0
   -4.9570   -0.5856    0.0000 O   0  0  0  0  0  0  0  0  0  0  0  0
   -3.3568    2.1857    0.0000 O   0  0  0  0  0  0  0  0  0  0  0  0
   -5.5425    1.6000    0.0000 O   0  0  0  0  0  0  0  0  0  0  0  0
   -6.9282    0.8000    0.0000 H   0  0  0  0  0  0  0  0  0  0  0  0
   -2.7712   -1.5999    0.0000 C   0  0  0  0  0  0  0  0  0  0  0  0
   -4.1569   -2.3999    0.0000 H   0  0  0  0  0  0  0  0  0  0  0  0
   -1.3856   -2.3999    0.0000 C   0  0  0  0  0  0  0  0  0  0  0  0
   -1.3856   -4.0001    0.0000 O   0  0  0  0  0  0  0  0  0  0  0  0
   -2.7712   -4.8001    0.0000 H   0  0  0  0  0  0  0  0  0  0  0  0
    1.3858    0.8000    0.0000 C   0  0  0  0  0  0  0  0  0  0  0  0
    1.3858    2.4000    0.0000 H   0  0  0  0  0  0  0  0  0  0  0  0
  1  2  2  0  0  0  0
  2  3  1  0  0  0  0
  3  4  1  0  0  0  0
  3  5  1  0  0  0  0
  5  6  1  0  0  0  0
  6  7  1  0  0  0  0
  6  8  2  0  0  0  0
  8  9  1  0  0  0  0
  8 10  1  0  0  0  0
 10 11  1  0  0  0  0
 11 12  2  0  0  0  0
 12 13  1  0  0  0  0
 12 14  1  0  0  0  0
 14 15  1  0  0  0  0
 15 16  2  0  0  0  0
 15 17  2  0  0  0  0
 15 18  1  0  0  0  0
 18 19  1  0  0  0  0
 14 20  2  0  0  0  0
 20 21  1  0  0  0  0
 20 22  1  0  0  0  0
 22 10  2  0  0  0  0
 22 23  1  0  0  0  0
 23 24  1  0  0  0  0
 11 25  1  0  0  0  0
 25  5  2  0  0  0  0
 25 26  1  0  0  0  0
  2 27  1  0  0  0  0
 27 28  1  0  0  0  0
 27 29  1  0  0  0  0
 29 30  1  0  0  0  0
 30 31  1  0  0  0  0
 30 32  2  0  0  0  0
 32 33  1  0  0  0  0
 32 34  1  0  0  0  0
 34 35  1  0  0  0  0
 35 36  2  0  0  0  0
 36 37  1  0  0  0  0
 36 38  1  0  0  0  0
 38 39  1  0  0  0  0
 39 40  2  0  0  0  0
 39 41  2  0  0  0  0
 39 42  1  0  0  0  0
 42 43  1  0  0  0  0
 38 44  2  0  0  0  0
 44 45  1  0  0  0  0
 44 46  1  0  0  0  0
 46 34  2  0  0  0  0
 46 47  1  0  0  0  0
 47 48  1  0  0  0  0
 35 49  1  0  0  0  0
 49 29  2  0  0  0  0
 49 50  1  0  0  0  0
M  END
> <ChemID>
100306

> <source_casrn>
134-47-4

> <CAS>
134-47-4

> <SMILES>
O=C(Nc(ccc(c1cc(S(=O)(=O)O)c2)c2O)c1)Nc(ccc(c3cc(S(=O)(=O)O)c4)c4O)c3

> <NAME>
2-Naphthalenesulfonic acid, 7,7'-(carbonyldiimin

> <preferred_name>
7,7'-(Carbonyldiimino)bis[4-hydroxy-2-naphthalenesulfonic acid]

> <iupac>
4-hydroxy-7-[(5-hydroxy-7-sulfonaphthalen-2-yl)carbamoylamino]naphthalene-2-sulfonic acid

> <MPID>
98237

> <dsstox_substance_id>
DTXSID7059642

> <Canonical_QSARr>
OS(=O)(=O)c1cc(O)c2ccc(cc2c1)NC(=O)Nc1cc2cc(cc(O)c2cc1)S(O)(=O)=O

> <InChI_Code_QSARr>
InChI=1S/C21H16N2O9S2/c24-19-9-15(33(27,28)29)7-11-5-13(1-3-17(11)19)22-21(26)23-14-2-4-18-12(6-14)8-16(10-20(18)25)34(30,31)32/h1-10,24-25H,(H2,22,23,26)(H,27,28,29)(H,30,31,32)

> <InChI Key_QSARr>
PCGISRHGYLRXSR-UHFFFAOYSA-N

> <Salt_Solvent>
?

> <LogBCF>
0.26

$$$$
100310
  -INDIGO-08031719362D

 37 37  0  0  0  0  0  0  0  0999 V2000
   -0.0000    0.0001    0.0000 C   0  0  0  0  0  0  0  0  0  0  0  0
    1.3856   -0.8000    0.0000 C   0  0  0  0  0  0  0  0  0  0  0  0
    2.7714    0.0001    0.0000 C   0  0  0  0  0  0  0  0  0  0  0  0
    2.7714    1.6000    0.0000 H   0  0  0  0  0  0  0  0  0  0  0  0
    4.1570   -0.8000    0.0000 C   0  0  0  0  0  0  0  0  0  0  0  0
    5.5426    0.0001    0.0000 H   0  0  0  0  0  0  0  0  0  0  0  0
    4.1570   -2.4000    0.0000 C   0  0  0  0  0  0  0  0  0  0  0  0
    5.5426   -3.2000    0.0000 O   0  0  0  0  0  0  0  0  0  0  0  0
    6.9282   -2.4000    0.0000 H   0  0  0  0  0  0  0  0  0  0  0  0
    2.7714   -3.2000    0.0000 C   0  0  0  0  0  0  0  0  0  0  0  0
    2.7714   -4.8000    0.0000 H   0  0  0  0  0  0  0  0  0  0  0  0
    1.3856   -2.4000    0.0000 C   0  0  0  0  0  0  0  0  0  0  0  0
   -0.0000   -3.2000    0.0000 H   0  0  0  0  0  0  0  0  0  0  0  0
   -1.5036    0.5472    0.0000 C   0  0  0  0  0  0  0  0  0  0  0  0
   -1.1571    2.1093    0.0000 H   0  0  0  0  0  0  0  0  0  0  0  0
   -2.3632    1.8966    0.0000 H   0  0  0  0  0  0  0  0  0  0  0  0
   -2.7291   -0.4812    0.0000 C   0  0  0  0  0  0  0  0  0  0  0  0
   -3.9548   -1.5097    0.0000 C   0  0  0  0  0  0  0  0  0  0  0  0
   -5.1805   -2.5381    0.0000 H   0  0  0  0  0  0  0  0  0  0  0  0
   -5.4584   -0.9624    0.0000 H   0  0  0  0  0  0  0  0  0  0  0  0
   -3.6770   -3.0854    0.0000 H   0  0  0  0  0  0  0  0  0  0  0  0
   -3.7577    0.7444    0.0000 C   0  0  0  0  0  0  0  0  0  0  0  0
   -4.7861    1.9701    0.0000 H   0  0  0  0  0  0  0  0  0  0  0  0
   -3.2105    2.2479    0.0000 H   0  0  0  0  0  0  0  0  0  0  0  0
   -5.3334    0.4666    0.0000 H   0  0  0  0  0  0  0  0  0  0  0  0
   -1.7007   -1.7069    0.0000 C   0  0  0  0  0  0  0  0  0  0  0  0
   -2.2479   -3.2104    0.0000 H   0  0  0  0  0  0  0  0  0  0  0  0
   -3.2765   -1.9848    0.0000 H   0  0  0  0  0  0  0  0  0  0  0  0
   -2.4000   -1.3856    0.0000 H   0  0  0  0  0  0  0  0  0  0  0  0
    0.8000    1.3856    0.0000 C   0  0  0  0  0  0  0  0  0  0  0  0
   -0.0000    2.7713    0.0000 H   0  0  0  0  0  0  0  0  0  0  0  0
    1.5999    2.7713    0.0000 H   0  0  0  0  0  0  0  0  0  0  0  0
   -0.7999    1.3856    0.0000 H   0  0  0  0  0  0  0  0  0  0  0  0
   -0.7999   -1.3856    0.0000 C   0  0  0  0  0  0  0  0  0  0  0  0
   -1.6000   -2.7713    0.0000 H   0  0  0  0  0  0  0  0  0  0  0  0
   -1.0205   -0.6483    0.0000 H   0  0  0  0  0  0  0  0  0  0  0  0
    0.8000   -1.3856    0.0000 H   0  0  0  0  0  0  0  0  0  0  0  0
  1  2  1  0  0  0  0
  2  3  1  0  0  0  0
  3  4  1  0  0  0  0
  3  5  2  0  0  0  0
  5  6  1  0  0  0  0
  5  7  1  0  0  0  0
  7  8  1  0  0  0  0
  8  9  1  0  0  0  0
  7 10  2  0  0  0  0
 10 11  1  0  0  0  0
 10 12  1  0  0  0  0
 12  2  2  0  0  0  0
 12 13  1  0  0  0  0
  1 14  1  0  0  0  0
 14 15  1  0  0  0  0
 14 16  1  0  0  0  0
 14 17  1  0  0  0  0
 17 18  1  0  0  0  0
 18 19  1  0  0  0  0
 18 20  1  0  0  0  0
 18 21  1  0  0  0  0
 17 22  1  0  0  0  0
 22 23  1  0  0  0  0
 22 24  1  0  0  0  0
 22 25  1  0  0  0  0
 17 26  1  0  0  0  0
 26 27  1  0  0  0  0
 26 28  1  0  0  0  0
 26 29  1  0  0  0  0
  1 30  1  0  0  0  0
 30 31  1  0  0  0  0
 30 32  1  0  0  0  0
 30 33  1  0  0  0  0
  1 34  1  0  0  0  0
 34 35  1  0  0  0  0
 34 36  1  0  0  0  0
 34 37  1  0  0  0  0
M  END
> <ChemID>
100310

> <source_casrn>
140-66-9

> <CAS>
140-66-9

> <SMILES>
CC(C)(C)CC(C)(C)c1ccc(O)cc1

> <NAME>
P-(1,1,3,3-TETRAMETHYLBUTYL)PHENOL

> <preferred_name>
4-(1,1,3,3-Tetramethylbutyl)phenol

> <iupac>
4-(2,4,4-trimethylpentan-2-yl)phenol

> <MPID>
98241

> <dsstox_substance_id>
DTXSID9022360

> <Canonical_QSARr>
CC(C)(C)CC(C)(C)c1ccc(O)cc1

> <InChI_Code_QSARr>
InChI=1S/C14H22O/c1-13(2,3)10-14(4,5)11-6-8-12(15)9-7-11/h6-9,15H,10H2,1-5H3

> <InChI Key_QSARr>
ISAVYTVYFVQUDY-UHFFFAOYSA-N

> <Salt_Solvent>
?

> <LogBCF>
2.46

$$$$
100314
  -INDIGO-08031719362D

 28 27  0  0  0  0  0  0  0  0999 V2000
    1.6001   -0.0000    0.0000 C   0  0  0  0  0  0  0  0  0  0  0  0
    2.8694   -0.9740    0.0000 H   0  0  0  0  0  0  0  0  0  0  0  0
    1.8089   -1.5863    0.0000 H   0  0  0  0  0  0  0  0  0  0  0  0
    0.0000    0.0000    0.0000 C   0  0  0  0  0  0  0  0  0  0  0  0
   -1.6000    0.0000    0.0000 C   0  0  0  0  0  0  0  0  0  0  0  0
   -1.6000    1.6000    0.0000 H   0  0  0  0  0  0  0  0  0  0  0  0
   -3.1999    0.0000    0.0000 C   0  0  0  0  0  0  0  0  0  0  0  0
   -3.1999   -1.6000    0.0000 H   0  0  0  0  0  0  0  0  0  0  0  0
   -4.7757   -0.2779    0.0000 C   0  0  0  0  0  0  0  0  0  0  0  0
   -6.3514   -0.5557    0.0000 H   0  0  0  0  0  0  0  0  0  0  0  0
   -5.8041    0.9478    0.0000 H   0  0  0  0  0  0  0  0  0  0  0  0
   -5.3230   -1.7813    0.0000 H   0  0  0  0  0  0  0  0  0  0  0  0
   -3.1999    1.6000    0.0000 C   0  0  0  0  0  0  0  0  0  0  0  0
   -3.1999    3.2000    0.0000 H   0  0  0  0  0  0  0  0  0  0  0  0
   -4.5856    2.4000    0.0000 H   0  0  0  0  0  0  0  0  0  0  0  0
   -4.5856    0.8000    0.0000 H   0  0  0  0  0  0  0  0  0  0  0  0
   -1.6000   -1.6000    0.0000 O   0  0  0  0  0  0  0  0  0  0  0  0
   -2.8257   -2.6285    0.0000 H   0  0  0  0  0  0  0  0  0  0  0  0
    0.0000    1.6000    0.0000 C   0  0  0  0  0  0  0  0  0  0  0  0
    0.0000    3.2000    0.0000 H   0  0  0  0  0  0  0  0  0  0  0  0
    1.3856    2.4000    0.0000 H   0  0  0  0  0  0  0  0  0  0  0  0
   -1.2257    2.6285    0.0000 H   0  0  0  0  0  0  0  0  0  0  0  0
    0.0000   -1.6000    0.0000 C   0  0  0  0  0  0  0  0  0  0  0  0
    0.0000   -3.2000    0.0000 H   0  0  0  0  0  0  0  0  0  0  0  0
    1.2257   -2.6285    0.0000 H   0  0  0  0  0  0  0  0  0  0  0  0
   -1.2257   -2.6285    0.0000 H   0  0  0  0  0  0  0  0  0  0  0  0
    2.3999    1.3856    0.0000 O   0  0  0  0  0  0  0  0  0  0  0  0
    4.0000    1.3856    0.0000 H   0  0  0  0  0  0  0  0  0  0  0  0
  1  2  1  0  0  0  0
  1  3  1  0  0  0  0
  1  4  1  0  0  0  0
  4  5  1  0  0  0  0
  5  6  1  0  0  0  0
  5  7  1  0  0  0  0
  7  8  1  0  0  0  0
  7  9  1  0  0  0  0
  9 10  1  0  0  0  0
  9 11  1  0  0  0  0
  9 12  1  0  0  0  0
  7 13  1  0  0  0  0
 13 14  1  0  0  0  0
 13 15  1  0  0  0  0
 13 16  1  0  0  0  0
  5 17  1  0  0  0  0
 17 18  1  0  0  0  0
  4 19  1  0  0  0  0
 19 20  1  0  0  0  0
 19 21  1  0  0  0  0
 19 22  1  0  0  0  0
  4 23  1  0  0  0  0
 23 24  1  0  0  0  0
 23 25  1  0  0  0  0
 23 26  1  0  0  0  0
  1 27  1  0  0  0  0
 27 28  1  0  0  0  0
M  END
> <ChemID>
100314

> <source_casrn>
144-19-4

> <CAS>
144-19-4

> <SMILES>
CC(C)C(O)C(C)(C)CO

> <NAME>
2,2,4-TRIMETHYL-1,3-PENTANEDIOL

> <preferred_name>
2,2,4-Trimethyl-1,3-pentanediol

> <iupac>
2,2,4-trimethylpentane-1,3-diol

> <MPID>
98245

> <dsstox_substance_id>
DTXSID8027113

> <Canonical_QSARr>
CC(C)C(O)C(C)(C)CO

> <InChI_Code_QSARr>
InChI=1S/C8H18O2/c1-6(2)7(10)8(3,4)5-9/h6-7,9-10H,5H2,1-4H3

> <InChI Key_QSARr>
JCTXKRPTIMZBJT-UHFFFAOYSA-N

> <Salt_Solvent>
?

> <LogBCF>
0.0

$$$$
100318
  -INDIGO-08031719362D

 20 22  0  0  0  0  0  0  0  0999 V2000
    0.8000    2.2890    0.0000 C   0  0  0  0  0  0  0  0  0  0  0  0
    1.7008    3.6113    0.0000 H   0  0  0  0  0  0  0  0  0  0  0  0
   -0.8000    2.2890    0.0000 C   0  0  0  0  0  0  0  0  0  0  0  0
   -1.7009    3.6113    0.0000 H   0  0  0  0  0  0  0  0  0  0  0  0
   -1.3856    0.8000    0.0000 C   0  0  0  0  0  0  0  0  0  0  0  0
    0.0001    0.0000    0.0000 C   0  0  0  0  0  0  0  0  0  0  0  0
    0.0001   -1.6000    0.0000 C   0  0  0  0  0  0  0  0  0  0  0  0
   -1.3856   -2.4000    0.0000 C   0  0  0  0  0  0  0  0  0  0  0  0
   -1.3856   -4.0000    0.0000 H   0  0  0  0  0  0  0  0  0  0  0  0
   -2.7713   -1.6000    0.0000 C   0  0  0  0  0  0  0  0  0  0  0  0
   -4.1569   -2.4000    0.0000 H   0  0  0  0  0  0  0  0  0  0  0  0
   -2.7712    0.0000    0.0000 C   0  0  0  0  0  0  0  0  0  0  0  0
   -4.1569    0.8000    0.0000 H   0  0  0  0  0  0  0  0  0  0  0  0
    1.3856   -2.4000    0.0000 C   0  0  0  0  0  0  0  0  0  0  0  0
    1.3856   -4.0000    0.0000 H   0  0  0  0  0  0  0  0  0  0  0  0
    2.7713   -1.6000    0.0000 C   0  0  0  0  0  0  0  0  0  0  0  0
    4.1569   -2.4000    0.0000 H   0  0  0  0  0  0  0  0  0  0  0  0
    2.7713    0.0000    0.0000 C   0  0  0  0  0  0  0  0  0  0  0  0
    4.1569    0.8000    0.0000 H   0  0  0  0  0  0  0  0  0  0  0  0
    1.3856    0.8000    0.0000 C   0  0  0  0  0  0  0  0  0  0  0  0
  1  2  1  0  0  0  0
  1  3  2  0  0  0  0
  3  4  1  0  0  0  0
  3  5  1  0  0  0  0
  5  6  1  0  0  0  0
  6  7  1  0  0  0  0
  7  8  1  0  0  0  0
  8  9  1  0  0  0  0
  8 10  2  0  0  0  0
 10 11  1  0  0  0  0
 10 12  1  0  0  0  0
 12  5  2  0  0  0  0
 12 13  1  0  0  0  0
  7 14  2  0  0  0  0
 14 15  1  0  0  0  0
 14 16  1  0  0  0  0
 16 17  1  0  0  0  0
 16 18  2  0  0  0  0
 18 19  1  0  0  0  0
 18 20  1  0  0  0  0
 20  1  1  0  0  0  0
 20  6  2  0  0  0  0
M  END
> <ChemID>
100318

> <source_casrn>
208-96-8

> <CAS>
208-96-8

> <SMILES>
c1ccc2C=Cc3cccc1c32

> <NAME>
ACENAPHTHYLENE

> <preferred_name>
Acenaphthylene

> <iupac>
acenaphthylene

> <MPID>
98249

> <dsstox_substance_id>
DTXSID3023845

> <Canonical_QSARr>
c1ccc2C=Cc3cccc1c32

> <InChI_Code_QSARr>
InChI=1S/C12H8/c1-3-9-4-2-6-11-8-7-10(5-1)12(9)11/h1-8H

> <InChI Key_QSARr>
HXGDTGSAIMULJN-UHFFFAOYSA-N

> <Salt_Solvent>
?

> <LogBCF>
2.43

$$$$
100322
  -INDIGO-08031719362D

 36 36  0  0  0  0  0  0  0  0999 V2000
    0.0001    0.0001    0.0000 C   0  0  0  0  0  0  0  0  0  0  0  0
    1.0285    1.2257    0.0000 H   0  0  0  0  0  0  0  0  0  0  0  0
   -0.2778    1.5757    0.0000 H   0  0  0  0  0  0  0  0  0  0  0  0
    1.3857   -0.7999    0.0000 C   0  0  0  0  0  0  0  0  0  0  0  0
    1.9329    0.7034    0.0000 H   0  0  0  0  0  0  0  0  0  0  0  0
    2.8891   -0.2527    0.0000 H   0  0  0  0  0  0  0  0  0  0  0  0
    2.1857   -2.1857    0.0000 C   0  0  0  0  0  0  0  0  0  0  0  0
    3.4114   -1.1571    0.0000 H   0  0  0  0  0  0  0  0  0  0  0  0
    3.7613   -2.4634    0.0000 H   0  0  0  0  0  0  0  0  0  0  0  0
    2.1857   -3.7857    0.0000 C   0  0  0  0  0  0  0  0  0  0  0  0
    3.7613   -3.5079    0.0000 H   0  0  0  0  0  0  0  0  0  0  0  0
    3.4114   -4.8141    0.0000 H   0  0  0  0  0  0  0  0  0  0  0  0
    1.3857   -5.1713    0.0000 C   0  0  0  0  0  0  0  0  0  0  0  0
    2.8891   -5.7185    0.0000 H   0  0  0  0  0  0  0  0  0  0  0  0
    1.9329   -6.6747    0.0000 H   0  0  0  0  0  0  0  0  0  0  0  0
   -0.0001   -5.9713    0.0000 C   0  0  0  0  0  0  0  0  0  0  0  0
    1.0285   -7.1970    0.0000 H   0  0  0  0  0  0  0  0  0  0  0  0
   -0.2778   -7.5470    0.0000 H   0  0  0  0  0  0  0  0  0  0  0  0
   -1.6001   -5.9713    0.0000 C   0  0  0  0  0  0  0  0  0  0  0  0
   -1.3222   -7.5470    0.0000 H   0  0  0  0  0  0  0  0  0  0  0  0
   -2.6285   -7.1970    0.0000 H   0  0  0  0  0  0  0  0  0  0  0  0
   -2.9857   -5.1713    0.0000 C   0  0  0  0  0  0  0  0  0  0  0  0
   -3.5329   -6.6747    0.0000 H   0  0  0  0  0  0  0  0  0  0  0  0
   -4.4891   -5.7185    0.0000 H   0  0  0  0  0  0  0  0  0  0  0  0
   -3.7857   -3.7856    0.0000 C   0  0  0  0  0  0  0  0  0  0  0  0
   -5.0114   -4.8141    0.0000 H   0  0  0  0  0  0  0  0  0  0  0  0
   -5.3613   -3.5079    0.0000 H   0  0  0  0  0  0  0  0  0  0  0  0
   -3.7857   -2.1856    0.0000 C   0  0  0  0  0  0  0  0  0  0  0  0
   -5.3613   -2.4634    0.0000 H   0  0  0  0  0  0  0  0  0  0  0  0
   -5.0114   -1.1571    0.0000 H   0  0  0  0  0  0  0  0  0  0  0  0
   -2.9857   -0.7999    0.0000 C   0  0  0  0  0  0  0  0  0  0  0  0
   -4.4891   -0.2527    0.0000 H   0  0  0  0  0  0  0  0  0  0  0  0
   -3.5329    0.7034    0.0000 H   0  0  0  0  0  0  0  0  0  0  0  0
   -1.6001    0.0001    0.0000 C   0  0  0  0  0  0  0  0  0  0  0  0
   -2.6285    1.2257    0.0000 H   0  0  0  0  0  0  0  0  0  0  0  0
   -1.3222    1.5757    0.0000 H   0  0  0  0  0  0  0  0  0  0  0  0
  1  2  1  0  0  0  0
  1  3  1  0  0  0  0
  1  4  1  0  0  0  0
  4  5  1  0  0  0  0
  4  6  1  0  0  0  0
  4  7  1  0  0  0  0
  7  8  1  0  0  0  0
  7  9  1  0  0  0  0
  7 10  1  0  0  0  0
 10 11  1  0  0  0  0
 10 12  1  0  0  0  0
 10 13  1  0  0  0  0
 13 14  1  0  0  0  0
 13 15  1  0  0  0  0
 13 16  1  0  0  0  0
 16 17  1  0  0  0  0
 16 18  1  0  0  0  0
 16 19  1  0  0  0  0
 19 20  1  0  0  0  0
 19 21  1  0  0  0  0
 19 22  1  0  0  0  0
 22 23  1  0  0  0  0
 22 24  1  0  0  0  0
 22 25  1  0  0  0  0
 25 26  1  0  0  0  0
 25 27  1  0  0  0  0
 25 28  1  0  0  0  0
 28 29  1  0  0  0  0
 28 30  1  0  0  0  0
 28 31  1  0  0  0  0
 31 32  1  0  0  0  0
 31 33  1  0  0  0  0
 31 34  1  0  0  0  0
 34  1  1  0  0  0  0
 34 35  1  0  0  0  0
 34 36  1  0  0  0  0
M  END
> <ChemID>
100322

> <source_casrn>
294-62-2

> <CAS>
294-62-2

> <SMILES>
C1CCCCCCCCCCC1

> <NAME>
CYCLODODECANE

> <preferred_name>
Cyclododecane

> <iupac>
cyclododecane

> <MPID>
98253

> <dsstox_substance_id>
DTXSID9021552

> <Canonical_QSARr>
C1CCCCCCCCCCC1

> <InChI_Code_QSARr>
InChI=1S/C12H24/c1-2-4-6-8-10-12-11-9-7-5-3-1/h1-12H2

> <InChI Key_QSARr>
DDTBPAQBQHZRDW-UHFFFAOYSA-N

> <Salt_Solvent>
?

> <LogBCF>
3.91

$$$$
100326
  -INDIGO-08031719362D

 56 55  0  0  0  0  0  0  0  0999 V2000
    4.1570   -0.8000    0.0000 P   0  0  0  0  0  0  0  0  0  0  0  0
    4.1570   -2.4000    0.0000 O   0  0  0  0  0  0  0  0  0  0  0  0
    5.5425   -1.6000    0.0000 O   0  0  0  0  0  0  0  0  0  0  0  0
    6.9283   -0.8000    0.0000 C   0  0  0  0  0  0  0  0  0  0  0  0
    6.3158    0.6782    0.0000 H   0  0  0  0  0  0  0  0  0  0  0  0
    7.5405    0.6782    0.0000 H   0  0  0  0  0  0  0  0  0  0  0  0
    8.3139   -1.6000    0.0000 C   0  0  0  0  0  0  0  0  0  0  0  0
    7.5138   -2.9856    0.0000 H   0  0  0  0  0  0  0  0  0  0  0  0
    9.6994   -2.4000    0.0000 C   0  0  0  0  0  0  0  0  0  0  0  0
    9.7692   -3.9984    0.0000 H   0  0  0  0  0  0  0  0  0  0  0  0
    8.6186   -3.5796    0.0000 H   0  0  0  0  0  0  0  0  0  0  0  0
   11.2995   -2.4000    0.0000 C   0  0  0  0  0  0  0  0  0  0  0  0
   11.5083   -0.8137    0.0000 H   0  0  0  0  0  0  0  0  0  0  0  0
   12.5688   -1.4261    0.0000 H   0  0  0  0  0  0  0  0  0  0  0  0
   12.0996   -3.7857    0.0000 C   0  0  0  0  0  0  0  0  0  0  0  0
   11.8907   -5.3719    0.0000 H   0  0  0  0  0  0  0  0  0  0  0  0
   10.8300   -4.7596    0.0000 H   0  0  0  0  0  0  0  0  0  0  0  0
   13.6994   -3.7857    0.0000 C   0  0  0  0  0  0  0  0  0  0  0  0
   15.2995   -3.7857    0.0000 H   0  0  0  0  0  0  0  0  0  0  0  0
   14.4994   -5.1713    0.0000 H   0  0  0  0  0  0  0  0  0  0  0  0
   14.4994   -2.4000    0.0000 H   0  0  0  0  0  0  0  0  0  0  0  0
    9.1139   -0.2143    0.0000 C   0  0  0  0  0  0  0  0  0  0  0  0
   10.6758    0.1319    0.0000 H   0  0  0  0  0  0  0  0  0  0  0  0
   10.4633   -1.0741    0.0000 H   0  0  0  0  0  0  0  0  0  0  0  0
    8.5667    1.2891    0.0000 C   0  0  0  0  0  0  0  0  0  0  0  0
    9.5950    2.5149    0.0000 H   0  0  0  0  0  0  0  0  0  0  0  0
    8.0195    2.7927    0.0000 H   0  0  0  0  0  0  0  0  0  0  0  0
   10.1422    1.0113    0.0000 H   0  0  0  0  0  0  0  0  0  0  0  0
    2.7711    0.0001    0.0000 O   0  0  0  0  0  0  0  0  0  0  0  0
    1.3856   -0.8000    0.0000 C   0  0  0  0  0  0  0  0  0  0  0  0
    1.9981   -2.2782    0.0000 H   0  0  0  0  0  0  0  0  0  0  0  0
    0.7734   -2.2782    0.0000 H   0  0  0  0  0  0  0  0  0  0  0  0
    0.0001    0.0001    0.0000 C   0  0  0  0  0  0  0  0  0  0  0  0
   -1.3858    0.8001    0.0000 H   0  0  0  0  0  0  0  0  0  0  0  0
   -1.0285   -1.2256    0.0000 C   0  0  0  0  0  0  0  0  0  0  0  0
   -2.0025    0.0436    0.0000 H   0  0  0  0  0  0  0  0  0  0  0  0
   -2.6147   -1.0168    0.0000 H   0  0  0  0  0  0  0  0  0  0  0  0
   -1.3062   -2.8014    0.0000 C   0  0  0  0  0  0  0  0  0  0  0  0
   -0.5675   -4.2206    0.0000 H   0  0  0  0  0  0  0  0  0  0  0  0
    0.2195   -3.2826    0.0000 H   0  0  0  0  0  0  0  0  0  0  0  0
   -2.8098   -3.3486    0.0000 C   0  0  0  0  0  0  0  0  0  0  0  0
   -3.5486   -1.9293    0.0000 H   0  0  0  0  0  0  0  0  0  0  0  0
   -4.3359   -2.8674    0.0000 H   0  0  0  0  0  0  0  0  0  0  0  0
   -3.0876   -4.9243    0.0000 C   0  0  0  0  0  0  0  0  0  0  0  0
   -3.3656   -6.5000    0.0000 H   0  0  0  0  0  0  0  0  0  0  0  0
   -4.5912   -5.4715    0.0000 H   0  0  0  0  0  0  0  0  0  0  0  0
   -1.8620   -5.9528    0.0000 H   0  0  0  0  0  0  0  0  0  0  0  0
    0.5473    1.5035    0.0000 C   0  0  0  0  0  0  0  0  0  0  0  0
    1.8967    2.3633    0.0000 H   0  0  0  0  0  0  0  0  0  0  0  0
    2.1092    1.1573    0.0000 H   0  0  0  0  0  0  0  0  0  0  0  0
   -0.4813    2.7291    0.0000 C   0  0  0  0  0  0  0  0  0  0  0  0
   -1.5096    3.9548    0.0000 H   0  0  0  0  0  0  0  0  0  0  0  0
    0.0659    4.2327    0.0000 H   0  0  0  0  0  0  0  0  0  0  0  0
   -2.0568    2.4514    0.0000 H   0  0  0  0  0  0  0  0  0  0  0  0
    5.5425    0.0001    0.0000 O   0  0  0  0  0  0  0  0  0  0  0  0
    5.5425    1.5999    0.0000 H   0  0  0  0  0  0  0  0  0  0  0  0
  1  2  2  0  0  0  0
  1  3  1  0  0  0  0
  3  4  1  0  0  0  0
  4  5  1  0  0  0  0
  4  6  1  0  0  0  0
  4  7  1  0  0  0  0
  7  8  1  0  0  0  0
  7  9  1  0  0  0  0
  9 10  1  0  0  0  0
  9 11  1  0  0  0  0
  9 12  1  0  0  0  0
 12 13  1  0  0  0  0
 12 14  1  0  0  0  0
 12 15  1  0  0  0  0
 15 16  1  0  0  0  0
 15 17  1  0  0  0  0
 15 18  1  0  0  0  0
 18 19  1  0  0  0  0
 18 20  1  0  0  0  0
 18 21  1  0  0  0  0
  7 22  1  0  0  0  0
 22 23  1  0  0  0  0
 22 24  1  0  0  0  0
 22 25  1  0  0  0  0
 25 26  1  0  0  0  0
 25 27  1  0  0  0  0
 25 28  1  0  0  0  0
  1 29  1  0  0  0  0
 29 30  1  0  0  0  0
 30 31  1  0  0  0  0
 30 32  1  0  0  0  0
 30 33  1  0  0  0  0
 33 34  1  0  0  0  0
 33 35  1  0  0  0  0
 35 36  1  0  0  0  0
 35 37  1  0  0  0  0
 35 38  1  0  0  0  0
 38 39  1  0  0  0  0
 38 40  1  0  0  0  0
 38 41  1  0  0  0  0
 41 42  1  0  0  0  0
 41 43  1  0  0  0  0
 41 44  1  0  0  0  0
 44 45  1  0  0  0  0
 44 46  1  0  0  0  0
 44 47  1  0  0  0  0
 33 48  1  0  0  0  0
 48 49  1  0  0  0  0
 48 50  1  0  0  0  0
 48 51  1  0  0  0  0
 51 52  1  0  0  0  0
 51 53  1  0  0  0  0
 51 54  1  0  0  0  0
  1 55  1  0  0  0  0
 55 56  1  0  0  0  0
M  END
> <ChemID>
100326

> <source_casrn>
298-07-7

> <CAS>
298-07-7

> <SMILES>
O=P(OCC(CCCC)CC)(OCC(CCCC)CC)O

> <NAME>
BIS(2-ETHYLHEXYL)PHOSPHATE

> <preferred_name>
Bis(2-ethylhexyl) phosphate

> <iupac>
bis(2-ethylhexyl) hydrogen phosphate

> <MPID>
98257

> <dsstox_substance_id>
DTXSID1027134

> <Canonical_QSARr>
CCCCC(COP(O)(=O)OCC(CCCC)CC)CC

> <InChI_Code_QSARr>
InChI=1S/C16H35O4P/c1-5-9-11-15(7-3)13-19-21(17,18)20-14-16(8-4)12-10-6-2/h15-16H,5-14H2,1-4H3,(H,17,18)

> <InChI Key_QSARr>
SEGLCEQVOFDUPX-UHFFFAOYSA-N

> <Salt_Solvent>
?

> <LogBCF>
0.64

$$$$
100330
  -INDIGO-08031719362D

 34 34  0  0  0  0  0  0  0  0999 V2000
    1.3856    2.4000    0.0000 C   0  0  0  0  0  0  0  0  0  0  0  0
    2.7714    3.2001    0.0000 H   0  0  0  0  0  0  0  0  0  0  0  0
    1.3856    4.0000    0.0000 H   0  0  0  0  0  0  0  0  0  0  0  0
    2.7714    1.6001    0.0000 H   0  0  0  0  0  0  0  0  0  0  0  0
    0.0001    1.6001    0.0000 C   0  0  0  0  0  0  0  0  0  0  0  0
    0.0001    0.0001    0.0000 C   0  0  0  0  0  0  0  0  0  0  0  0
    1.3856   -0.8000    0.0000 N   0  0  0  0  0  0  0  0  0  0  0  0
    2.7714   -0.0001    0.0000 C   0  0  0  0  0  0  0  0  0  0  0  0
    4.1569   -0.8000    0.0000 H   0  0  0  0  0  0  0  0  0  0  0  0
    4.1569    0.8000    0.0000 H   0  0  0  0  0  0  0  0  0  0  0  0
    2.7714   -1.6001    0.0000 H   0  0  0  0  0  0  0  0  0  0  0  0
    1.3856   -2.4000    0.0000 C   0  0  0  0  0  0  0  0  0  0  0  0
    1.3856   -4.0000    0.0000 H   0  0  0  0  0  0  0  0  0  0  0  0
    2.7714   -3.2001    0.0000 H   0  0  0  0  0  0  0  0  0  0  0  0
    0.0001   -1.5999    0.0000 H   0  0  0  0  0  0  0  0  0  0  0  0
   -1.3856   -0.8000    0.0000 C   0  0  0  0  0  0  0  0  0  0  0  0
   -1.3856   -2.4000    0.0000 C   0  0  0  0  0  0  0  0  0  0  0  0
   -1.3856   -4.0000    0.0000 H   0  0  0  0  0  0  0  0  0  0  0  0
   -2.7712   -3.1999    0.0000 H   0  0  0  0  0  0  0  0  0  0  0  0
    0.0001   -3.1999    0.0000 H   0  0  0  0  0  0  0  0  0  0  0  0
   -2.7712    0.0001    0.0000 C   0  0  0  0  0  0  0  0  0  0  0  0
   -4.1569   -0.8000    0.0000 H   0  0  0  0  0  0  0  0  0  0  0  0
   -2.7712    1.6001    0.0000 C   0  0  0  0  0  0  0  0  0  0  0  0
   -4.1569    2.4000    0.0000 O   0  0  0  0  0  0  0  0  0  0  0  0
   -5.5427    1.6001    0.0000 C   0  0  0  0  0  0  0  0  0  0  0  0
   -5.5427    0.0001    0.0000 O   0  0  0  0  0  0  0  0  0  0  0  0
   -6.9282    2.4000    0.0000 N   0  0  0  0  0  0  0  0  0  0  0  0
   -6.9282    4.0000    0.0000 H   0  0  0  0  0  0  0  0  0  0  0  0
   -8.3137    1.6001    0.0000 C   0  0  0  0  0  0  0  0  0  0  0  0
   -9.6995    0.8000    0.0000 H   0  0  0  0  0  0  0  0  0  0  0  0
   -9.6995    2.4000    0.0000 H   0  0  0  0  0  0  0  0  0  0  0  0
   -8.3137    0.0001    0.0000 H   0  0  0  0  0  0  0  0  0  0  0  0
   -1.3856    2.4000    0.0000 C   0  0  0  0  0  0  0  0  0  0  0  0
   -1.3856    4.0000    0.0000 H   0  0  0  0  0  0  0  0  0  0  0  0
  1  2  1  0  0  0  0
  1  3  1  0  0  0  0
  1  4  1  0  0  0  0
  1  5  1  0  0  0  0
  5  6  1  0  0  0  0
  6  7  1  0  0  0  0
  7  8  1  0  0  0  0
  8  9  1  0  0  0  0
  8 10  1  0  0  0  0
  8 11  1  0  0  0  0
  7 12  1  0  0  0  0
 12 13  1  0  0  0  0
 12 14  1  0  0  0  0
 12 15  1  0  0  0  0
  6 16  2  0  0  0  0
 16 17  1  0  0  0  0
 17 18  1  0  0  0  0
 17 19  1  0  0  0  0
 17 20  1  0  0  0  0
 16 21  1  0  0  0  0
 21 22  1  0  0  0  0
 21 23  2  0  0  0  0
 23 24  1  0  0  0  0
 24 25  1  0  0  0  0
 25 26  2  0  0  0  0
 25 27  1  0  0  0  0
 27 28  1  0  0  0  0
 27 29  1  0  0  0  0
 29 30  1  0  0  0  0
 29 31  1  0  0  0  0
 29 32  1  0  0  0  0
 23 33  1  0  0  0  0
 33  5  2  0  0  0  0
 33 34  1  0  0  0  0
M  END
> <ChemID>
100330

> <source_casrn>
315-18-4

> <CAS>
315-18-4

> <SMILES>
CN(C)c1c(C)cc(cc1C)OC(=O)NC

> <NAME>
MEXACARBATE

> <preferred_name>
Mexacarbate

> <iupac>
4-(dimethylamino)-3,5-dimethylphenyl methylcarbamate

> <MPID>
98261

> <dsstox_substance_id>
DTXSID7020893

> <Canonical_QSARr>
CN(C)c1c(C)cc(cc1C)OC(=O)NC

> <InChI_Code_QSARr>
InChI=1S/C12H18N2O2/c1-8-6-10(16-12(15)13-3)7-9(2)11(8)14(4)5/h6-7H,1-5H3,(H,13,15)

> <InChI Key_QSARr>
YNEVBPNZHBAYOA-UHFFFAOYSA-N

> <Salt_Solvent>
?

> <LogBCF>
1.42

$$$$
100337
  -INDIGO-08031719362D

 25 25  0  0  0  0  0  0  0  0999 V2000
    2.3999   -1.3856    0.0000 C   0  0  0  0  0  0  0  0  0  0  0  0
    1.6001    0.0000    0.0000 N   0  0  0  0  0  0  0  0  0  0  0  0
    2.3999    1.3856    0.0000 H   0  0  0  0  0  0  0  0  0  0  0  0
    0.0001    0.0000    0.0000 C   0  0  0  0  0  0  0  0  0  0  0  0
   -0.7999    1.3856    0.0000 C   0  0  0  0  0  0  0  0  0  0  0  0
    0.0001    2.7713    0.0000 H   0  0  0  0  0  0  0  0  0  0  0  0
   -2.4000    1.3856    0.0000 C   0  0  0  0  0  0  0  0  0  0  0  0
   -3.2000    2.7713    0.0000 Cl  0  0  0  0  0  0  0  0  0  0  0  0
   -3.2000    0.0000    0.0000 C   0  0  0  0  0  0  0  0  0  0  0  0
   -4.8000    0.0000    0.0000 Cl  0  0  0  0  0  0  0  0  0  0  0  0
   -2.4000   -1.3856    0.0000 C   0  0  0  0  0  0  0  0  0  0  0  0
   -3.2000   -2.7713    0.0000 H   0  0  0  0  0  0  0  0  0  0  0  0
   -0.7999   -1.3856    0.0000 C   0  0  0  0  0  0  0  0  0  0  0  0
    0.0001   -2.7713    0.0000 H   0  0  0  0  0  0  0  0  0  0  0  0
    3.9999   -1.3856    0.0000 N   0  0  0  0  0  0  0  0  0  0  0  0
    4.8000    0.0000    0.0000 O   0  0  0  0  0  0  0  0  0  0  0  0
    6.4000    0.0000    0.0000 C   0  0  0  0  0  0  0  0  0  0  0  0
    8.0000    0.0000    0.0000 H   0  0  0  0  0  0  0  0  0  0  0  0
    7.2000    1.3856    0.0000 H   0  0  0  0  0  0  0  0  0  0  0  0
    5.6000    1.3856    0.0000 H   0  0  0  0  0  0  0  0  0  0  0  0
    4.8000   -2.7713    0.0000 C   0  0  0  0  0  0  0  0  0  0  0  0
    5.6000   -4.1569    0.0000 H   0  0  0  0  0  0  0  0  0  0  0  0
    6.4000   -2.7713    0.0000 H   0  0  0  0  0  0  0  0  0  0  0  0
    3.9999   -4.1569    0.0000 H   0  0  0  0  0  0  0  0  0  0  0  0
    1.6001   -2.7713    0.0000 O   0  0  0  0  0  0  0  0  0  0  0  0
  1  2  1  0  0  0  0
  2  3  1  0  0  0  0
  2  4  1  0  0  0  0
  4  5  1  0  0  0  0
  5  6  1  0  0  0  0
  5  7  2  0  0  0  0
  7  8  1  0  0  0  0
  7  9  1  0  0  0  0
  9 10  1  0  0  0  0
  9 11  2  0  0  0  0
 11 12  1  0  0  0  0
 11 13  1  0  0  0  0
 13  4  2  0  0  0  0
 13 14  1  0  0  0  0
  1 15  1  0  0  0  0
 15 16  1  0  0  0  0
 16 17  1  0  0  0  0
 17 18  1  0  0  0  0
 17 19  1  0  0  0  0
 17 20  1  0  0  0  0
 15 21  1  0  0  0  0
 21 22  1  0  0  0  0
 21 23  1  0  0  0  0
 21 24  1  0  0  0  0
  1 25  2  0  0  0  0
M  END
> <ChemID>
100337

> <source_casrn>
330-55-2

> <CAS>
330-55-2

> <SMILES>
CON(C)C(=O)Nc1cc(Cl)c(Cl)cc1

> <NAME>
LINURON

> <preferred_name>
Linuron

> <iupac>
3-(3,4-dichlorophenyl)-1-methoxy-1-methylurea

> <MPID>
98268

> <dsstox_substance_id>
DTXSID2024163

> <Canonical_QSARr>
CON(C)C(=O)Nc1cc(Cl)c(Cl)cc1

> <InChI_Code_QSARr>
InChI=1S/C9H10Cl2N2O2/c1-13(15-2)9(14)12-6-3-4-7(10)8(11)5-6/h3-5H,1-2H3,(H,12,14)

> <InChI Key_QSARr>
XKJMBINCVNINCA-UHFFFAOYSA-N

> <Salt_Solvent>
?

> <LogBCF>
1.25

$$$$
100342
  -INDIGO-08031719362D

 52 54  0  0  0  0  0  0  0  0999 V2000
    0.0000    0.0000    0.0000 C   0  0  0  0  0  0  0  0  0  0  0  0
    0.0000   -1.6000    0.0000 C   0  0  0  0  0  0  0  0  0  0  0  0
    0.8792   -1.7946    0.0000 H   0  0  0  0  0  0  0  0  0  0  0  0
    0.5473   -3.1035    0.0000 H   0  0  0  0  0  0  0  0  0  0  0  0
   -1.3857   -2.4000    0.0000 C   0  0  0  0  0  0  0  0  0  0  0  0
   -0.3571   -3.6257    0.0000 H   0  0  0  0  0  0  0  0  0  0  0  0
   -2.4141   -3.6257    0.0000 H   0  0  0  0  0  0  0  0  0  0  0  0
   -2.7712   -1.6000    0.0000 C   0  0  0  0  0  0  0  0  0  0  0  0
   -3.3185   -3.1035    0.0000 H   0  0  0  0  0  0  0  0  0  0  0  0
   -4.3471   -1.3222    0.0000 H   0  0  0  0  0  0  0  0  0  0  0  0
   -2.7712    0.0000    0.0000 C   0  0  0  0  0  0  0  0  0  0  0  0
   -4.3471   -0.2778    0.0000 C   0  0  0  0  0  0  0  0  0  0  0  0
   -5.9227   -0.5556    0.0000 H   0  0  0  0  0  0  0  0  0  0  0  0
   -5.3755    0.9479    0.0000 H   0  0  0  0  0  0  0  0  0  0  0  0
   -5.1469   -1.6635    0.0000 H   0  0  0  0  0  0  0  0  0  0  0  0
   -3.3185    1.5035    0.0000 C   0  0  0  0  0  0  0  0  0  0  0  0
   -2.9856    2.4000    0.0000 O   0  0  0  0  0  0  0  0  0  0  0  0
   -4.8943    1.7813    0.0000 O   0  0  0  0  0  0  0  0  0  0  0  0
   -5.4415    3.2848    0.0000 H   0  0  0  0  0  0  0  0  0  0  0  0
   -1.3857    0.7999    0.0000 C   0  0  0  0  0  0  0  0  0  0  0  0
   -2.7712    1.6000    0.0000 H   0  0  0  0  0  0  0  0  0  0  0  0
   -1.3857    2.4000    0.0000 C   0  0  0  0  0  0  0  0  0  0  0  0
   -2.2842    2.7271    0.0000 H   0  0  0  0  0  0  0  0  0  0  0  0
   -1.9329    3.9035    0.0000 H   0  0  0  0  0  0  0  0  0  0  0  0
    0.0000    3.1999    0.0000 C   0  0  0  0  0  0  0  0  0  0  0  0
   -1.0284    4.4256    0.0000 H   0  0  0  0  0  0  0  0  0  0  0  0
    1.0284    4.4256    0.0000 H   0  0  0  0  0  0  0  0  0  0  0  0
    1.3856    2.4000    0.0000 C   0  0  0  0  0  0  0  0  0  0  0  0
    2.7713    3.1999    0.0000 C   0  0  0  0  0  0  0  0  0  0  0  0
    2.7713    4.8000    0.0000 H   0  0  0  0  0  0  0  0  0  0  0  0
    4.1568    2.4000    0.0000 C   0  0  0  0  0  0  0  0  0  0  0  0
    5.5426    3.1999    0.0000 C   0  0  0  0  0  0  0  0  0  0  0  0
    5.5426    4.8000    0.0000 C   0  0  0  0  0  0  0  0  0  0  0  0
    6.9281    5.6001    0.0000 H   0  0  0  0  0  0  0  0  0  0  0  0
    5.5426    6.4000    0.0000 H   0  0  0  0  0  0  0  0  0  0  0  0
    4.1568    5.6001    0.0000 H   0  0  0  0  0  0  0  0  0  0  0  0
    6.9281    2.4000    0.0000 C   0  0  0  0  0  0  0  0  0  0  0  0
    8.3138    1.6000    0.0000 H   0  0  0  0  0  0  0  0  0  0  0  0
    8.3138    3.2001    0.0000 H   0  0  0  0  0  0  0  0  0  0  0  0
    6.9281    0.7999    0.0000 H   0  0  0  0  0  0  0  0  0  0  0  0
    4.1568    0.7999    0.0000 C   0  0  0  0  0  0  0  0  0  0  0  0
    5.7327    1.0779    0.0000 H   0  0  0  0  0  0  0  0  0  0  0  0
    4.7043   -0.7036    0.0000 H   0  0  0  0  0  0  0  0  0  0  0  0
    2.7713    0.0000    0.0000 C   0  0  0  0  0  0  0  0  0  0  0  0
    3.7997   -1.2257    0.0000 H   0  0  0  0  0  0  0  0  0  0  0  0
    2.4935   -1.5757    0.0000 H   0  0  0  0  0  0  0  0  0  0  0  0
    1.3856    0.7999    0.0000 C   0  0  0  0  0  0  0  0  0  0  0  0
    1.6997    0.1161    0.0000 H   0  0  0  0  0  0  0  0  0  0  0  0
    0.6013   -0.2189    0.0000 C   0  0  0  0  0  0  0  0  0  0  0  0
    1.1077   -0.7756    0.0000 H   0  0  0  0  0  0  0  0  0  0  0  0
    1.1974   -0.8939    0.0000 H   0  0  0  0  0  0  0  0  0  0  0  0
    0.3235    1.3568    0.0000 H   0  0  0  0  0  0  0  0  0  0  0  0
  1  2  1  0  0  0  0
  2  3  1  0  0  0  0
  2  4  1  0  0  0  0
  2  5  1  0  0  0  0
  5  6  1  0  0  0  0
  5  7  1  0  0  0  0
  5  8  1  0  0  0  0
  8  9  1  0  0  0  0
  8 10  1  0  0  0  0
  8 11  1  0  0  0  0
 11 12  1  0  0  0  0
 12 13  1  0  0  0  0
 12 14  1  0  0  0  0
 12 15  1  0  0  0  0
 11 16  1  0  0  0  0
 16 17  2  0  0  0  0
 16 18  1  0  0  0  0
 18 19  1  0  0  0  0
 11 20  1  0  0  0  0
 20  1  1  0  0  0  0
 20 21  1  0  0  0  0
 20 22  1  0  0  0  0
 22 23  1  0  0  0  0
 22 24  1  0  0  0  0
 22 25  1  0  0  0  0
 25 26  1  0  0  0  0
 25 27  1  0  0  0  0
 25 28  1  0  0  0  0
 28 29  2  0  0  0  0
 29 30  1  0  0  0  0
 29 31  1  0  0  0  0
 31 32  2  0  0  0  0
 32 33  1  0  0  0  0
 33 34  1  0  0  0  0
 33 35  1  0  0  0  0
 33 36  1  0  0  0  0
 32 37  1  0  0  0  0
 37 38  1  0  0  0  0
 37 39  1  0  0  0  0
 37 40  1  0  0  0  0
 31 41  1  0  0  0  0
 41 42  1  0  0  0  0
 41 43  1  0  0  0  0
 41 44  1  0  0  0  0
 44 45  1  0  0  0  0
 44 46  1  0  0  0  0
 44 47  1  0  0  0  0
 47  1  1  0  0  0  0
 47 28  1  0  0  0  0
 47 48  1  0  0  0  0
  1 49  1  0  0  0  0
 49 50  1  0  0  0  0
 49 51  1  0  0  0  0
 49 52  1  0  0  0  0
M  END
> <ChemID>
100342

> <source_casrn>
471-77-2

> <CAS>
471-77-2

> <SMILES>
C(C(CC1)=C(C)C)=C(CCC2C(C3)(C(=O)O)C)C1C2(CC3)C

> <NAME>
1-Phenanthrenecarboxylic acid, dodecahydro-1,4a-

> <preferred_name>
Neoabietic acid

> <iupac>
abieta-8(14),13(15)-dien-18-oic acid

> <MPID>
98272

> <dsstox_substance_id>
DTXSID8022038

> <Canonical_QSARr>
CC(C)=C1CCC2C(CCC3C(C)(CCCC32C)C(O)=O)=C1

> <InChI_Code_QSARr>
InChI=1S/C20H30O2/c1-13(2)14-6-8-16-15(12-14)7-9-17-19(16,3)10-5-11-20(17,4)18(21)22/h12,16-17H,5-11H2,1-4H3,(H,21,22)

> <InChI Key_QSARr>
KGMSWPSAVZAMKR-UHFFFAOYSA-N

> <Salt_Solvent>
?

> <LogBCF>
2.17

$$$$
100347
  -INDIGO-08031719362D

 23 23  0  0  0  0  0  0  0  0999 V2000
    1.5757    0.2778    0.0000 C   0  0  0  0  0  0  0  0  0  0  0  0
    3.1514    0.5556    0.0000 H   0  0  0  0  0  0  0  0  0  0  0  0
    2.1230    1.7814    0.0000 H   0  0  0  0  0  0  0  0  0  0  0  0
    2.6042   -0.9478    0.0000 H   0  0  0  0  0  0  0  0  0  0  0  0
    0.0001    0.0000    0.0000 C   0  0  0  0  0  0  0  0  0  0  0  0
    0.5472    1.5035    0.0000 H   0  0  0  0  0  0  0  0  0  0  0  0
    0.0001   -1.6000    0.0000 C   0  0  0  0  0  0  0  0  0  0  0  0
    1.5757   -1.3222    0.0000 H   0  0  0  0  0  0  0  0  0  0  0  0
    0.5472   -3.1035    0.0000 H   0  0  0  0  0  0  0  0  0  0  0  0
   -1.3856   -2.4000    0.0000 C   0  0  0  0  0  0  0  0  0  0  0  0
   -0.3572   -3.6257    0.0000 H   0  0  0  0  0  0  0  0  0  0  0  0
   -2.4140   -3.6257    0.0000 H   0  0  0  0  0  0  0  0  0  0  0  0
   -2.7713   -1.6000    0.0000 C   0  0  0  0  0  0  0  0  0  0  0  0
   -3.3185   -3.1035    0.0000 H   0  0  0  0  0  0  0  0  0  0  0  0
   -4.3470   -1.3222    0.0000 H   0  0  0  0  0  0  0  0  0  0  0  0
   -2.7713    0.0000    0.0000 C   0  0  0  0  0  0  0  0  0  0  0  0
   -4.3470   -0.2778    0.0000 H   0  0  0  0  0  0  0  0  0  0  0  0
   -3.3185    1.5035    0.0000 C   0  0  0  0  0  0  0  0  0  0  0  0
   -3.8658    3.0070    0.0000 H   0  0  0  0  0  0  0  0  0  0  0  0
   -4.8942    1.7814    0.0000 H   0  0  0  0  0  0  0  0  0  0  0  0
   -2.2901    2.7292    0.0000 H   0  0  0  0  0  0  0  0  0  0  0  0
   -1.3856    0.8000    0.0000 N   0  0  0  0  0  0  0  0  0  0  0  0
   -1.3856    2.4000    0.0000 H   0  0  0  0  0  0  0  0  0  0  0  0
  1  2  1  0  0  0  0
  1  3  1  0  0  0  0
  1  4  1  0  0  0  0
  1  5  1  0  0  0  0
  5  6  1  0  0  0  0
  5  7  1  0  0  0  0
  7  8  1  0  0  0  0
  7  9  1  0  0  0  0
  7 10  1  0  0  0  0
 10 11  1  0  0  0  0
 10 12  1  0  0  0  0
 10 13  1  0  0  0  0
 13 14  1  0  0  0  0
 13 15  1  0  0  0  0
 13 16  1  0  0  0  0
 16 17  1  0  0  0  0
 16 18  1  0  0  0  0
 18 19  1  0  0  0  0
 18 20  1  0  0  0  0
 18 21  1  0  0  0  0
 16 22  1  0  0  0  0
 22  5  1  0  0  0  0
 22 23  1  0  0  0  0
M  END
> <ChemID>
100347

> <source_casrn>
504-03-0

> <CAS>
504-03-0

> <SMILES>
C[C@@H]1CCC[C@H](C)N1

> <NAME>
Piperidine, 2,6-dimethyl-

> <preferred_name>
cis-Nanophine

> <iupac>
(2R,6S)-2,6-dimethylpiperidine

> <MPID>
98277

> <dsstox_substance_id>
DTXSID8048527

> <Canonical_QSARr>
CC1CCCC(C)N1

> <InChI_Code_QSARr>
InChI=1S/C7H15N/c1-6-4-3-5-7(2)8-6/h6-8H,3-5H2,1-2H3

> <InChI Key_QSARr>
SDGKUVSVPIIUCF-UHFFFAOYSA-N

> <Salt_Solvent>
?

> <LogBCF>
0.7

$$$$
100351
  -INDIGO-08031719362D

 17 16  0  0  0  0  0  0  0  0999 V2000
    0.8000   -1.3856    0.0000 O   0  0  0  0  0  0  0  0  0  0  0  0
    0.0001    0.0000    0.0000 P   0  0  0  0  0  0  0  0  0  0  0  0
    1.6001    0.0000    0.0000 O   0  0  0  0  0  0  0  0  0  0  0  0
    2.4000   -1.3856    0.0000 C   0  0  0  0  0  0  0  0  0  0  0  0
    4.0000   -1.3856    0.0000 H   0  0  0  0  0  0  0  0  0  0  0  0
    3.2001   -2.7713    0.0000 H   0  0  0  0  0  0  0  0  0  0  0  0
    1.6001   -2.7713    0.0000 H   0  0  0  0  0  0  0  0  0  0  0  0
    0.8000    1.3856    0.0000 O   0  0  0  0  0  0  0  0  0  0  0  0
    0.0001    2.7713    0.0000 C   0  0  0  0  0  0  0  0  0  0  0  0
   -0.8000    4.1569    0.0000 H   0  0  0  0  0  0  0  0  0  0  0  0
    0.8000    4.1569    0.0000 H   0  0  0  0  0  0  0  0  0  0  0  0
   -1.5999    2.7713    0.0000 H   0  0  0  0  0  0  0  0  0  0  0  0
   -1.5999    0.0000    0.0000 O   0  0  0  0  0  0  0  0  0  0  0  0
   -2.4000   -1.3856    0.0000 C   0  0  0  0  0  0  0  0  0  0  0  0
   -3.2001   -2.7713    0.0000 H   0  0  0  0  0  0  0  0  0  0  0  0
   -4.0000   -1.3856    0.0000 H   0  0  0  0  0  0  0  0  0  0  0  0
   -1.5999   -2.7713    0.0000 H   0  0  0  0  0  0  0  0  0  0  0  0
  1  2  2  0  0  0  0
  2  3  1  0  0  0  0
  3  4  1  0  0  0  0
  4  5  1  0  0  0  0
  4  6  1  0  0  0  0
  4  7  1  0  0  0  0
  2  8  1  0  0  0  0
  8  9  1  0  0  0  0
  9 10  1  0  0  0  0
  9 11  1  0  0  0  0
  9 12  1  0  0  0  0
  2 13  1  0  0  0  0
 13 14  1  0  0  0  0
 14 15  1  0  0  0  0
 14 16  1  0  0  0  0
 14 17  1  0  0  0  0
M  END
> <ChemID>
100351

> <source_casrn>
512-56-1

> <CAS>
512-56-1

> <SMILES>
COP(=O)(OC)OC

> <NAME>
TRIMETHYL PHOSPHATE

> <preferred_name>
Trimethyl phosphate

> <iupac>
trimethyl phosphate

> <MPID>
98281

> <dsstox_substance_id>
DTXSID1021403

> <Canonical_QSARr>
COP(=O)(OC)OC

> <InChI_Code_QSARr>
InChI=1S/C3H9O4P/c1-5-8(4,6-2)7-3/h1-3H3

> <InChI Key_QSARr>
WVLBCYQITXONBZ-UHFFFAOYSA-N

> <Salt_Solvent>
?

> <LogBCF>
0.15

$$$$
100355
  -INDIGO-08031719362D

 14 14  0  0  0  0  0  0  0  0999 V2000
    0.0000   -0.0000    0.0000 C   0  0  0  0  0  0  0  0  0  0  0  0
   -0.8000    1.3856    0.0000 C   0  0  0  0  0  0  0  0  0  0  0  0
    0.0000    2.7713    0.0000 Cl  0  0  0  0  0  0  0  0  0  0  0  0
   -2.4000    1.3856    0.0000 C   0  0  0  0  0  0  0  0  0  0  0  0
   -3.2000    2.7713    0.0000 Cl  0  0  0  0  0  0  0  0  0  0  0  0
   -3.2000   -0.0000    0.0000 C   0  0  0  0  0  0  0  0  0  0  0  0
   -4.8000   -0.0000    0.0000 Cl  0  0  0  0  0  0  0  0  0  0  0  0
   -2.4000   -1.3856    0.0000 C   0  0  0  0  0  0  0  0  0  0  0  0
   -3.2000   -2.7713    0.0000 Cl  0  0  0  0  0  0  0  0  0  0  0  0
   -0.8000   -1.3856    0.0000 C   0  0  0  0  0  0  0  0  0  0  0  0
    0.0000   -2.7713    0.0000 Cl  0  0  0  0  0  0  0  0  0  0  0  0
    1.6000   -0.0000    0.0000 N   0  0  0  0  0  0  0  0  0  0  0  0
    2.4000    1.3856    0.0000 H   0  0  0  0  0  0  0  0  0  0  0  0
    2.4000   -1.3856    0.0000 H   0  0  0  0  0  0  0  0  0  0  0  0
  1  2  1  0  0  0  0
  2  3  1  0  0  0  0
  2  4  2  0  0  0  0
  4  5  1  0  0  0  0
  4  6  1  0  0  0  0
  6  7  1  0  0  0  0
  6  8  2  0  0  0  0
  8  9  1  0  0  0  0
  8 10  1  0  0  0  0
 10  1  2  0  0  0  0
 10 11  1  0  0  0  0
  1 12  1  0  0  0  0
 12 13  1  0  0  0  0
 12 14  1  0  0  0  0
M  END
> <ChemID>
100355

> <source_casrn>
527-20-8

> <CAS>
527-20-8

> <SMILES>
Nc1c(Cl)c(Cl)c(Cl)c(Cl)c1Cl

> <NAME>
PENTACHLOROANILINE

> <preferred_name>
Pentachloroaniline

> <iupac>
pentachloroaniline

> <MPID>
98285

> <dsstox_substance_id>
DTXSID4037584

> <Canonical_QSARr>
Nc1c(Cl)c(Cl)c(Cl)c(Cl)c1Cl

> <InChI_Code_QSARr>
InChI=1S/C6H2Cl5N/c7-1-2(8)4(10)6(12)5(11)3(1)9/h12H2

> <InChI Key_QSARr>
KHCZSJXTDDHLGJ-UHFFFAOYSA-N

> <Salt_Solvent>
?

> <LogBCF>
2.71

$$$$
100359
  -INDIGO-08031719362D

 12 12  0  0  0  0  0  0  0  0999 V2000
    0.8000    1.3856    0.0000 Cl  0  0  0  0  0  0  0  0  0  0  0  0
   -0.0000   -0.0000    0.0000 C   0  0  0  0  0  0  0  0  0  0  0  0
    0.8000   -1.3857    0.0000 C   0  0  0  0  0  0  0  0  0  0  0  0
    2.4000   -1.3857    0.0000 H   0  0  0  0  0  0  0  0  0  0  0  0
   -0.0000   -2.7713    0.0000 C   0  0  0  0  0  0  0  0  0  0  0  0
    0.8000   -4.1569    0.0000 Cl  0  0  0  0  0  0  0  0  0  0  0  0
   -1.6000   -2.7713    0.0000 C   0  0  0  0  0  0  0  0  0  0  0  0
   -2.4000   -4.1569    0.0000 H   0  0  0  0  0  0  0  0  0  0  0  0
   -2.4000   -1.3856    0.0000 C   0  0  0  0  0  0  0  0  0  0  0  0
   -4.0000   -1.3856    0.0000 H   0  0  0  0  0  0  0  0  0  0  0  0
   -1.6000   -0.0000    0.0000 C   0  0  0  0  0  0  0  0  0  0  0  0
   -2.4000    1.3856    0.0000 H   0  0  0  0  0  0  0  0  0  0  0  0
  1  2  1  0  0  0  0
  2  3  1  0  0  0  0
  3  4  1  0  0  0  0
  3  5  2  0  0  0  0
  5  6  1  0  0  0  0
  5  7  1  0  0  0  0
  7  8  1  0  0  0  0
  7  9  2  0  0  0  0
  9 10  1  0  0  0  0
  9 11  1  0  0  0  0
 11  2  2  0  0  0  0
 11 12  1  0  0  0  0
M  END
> <ChemID>
100359

> <source_casrn>
541-73-1

> <CAS>
541-73-1

> <SMILES>
c(cccc1Cl)(c1)Cl

> <NAME>
3-DICHLOROBENZENE

> <preferred_name>
1,3-Dichlorobenzene

> <iupac>
1,3-dichlorobenzene

> <MPID>
98289

> <dsstox_substance_id>
DTXSID6022056

> <Canonical_QSARr>
Clc1cc(Cl)ccc1

> <InChI_Code_QSARr>
InChI=1S/C6H4Cl2/c7-5-2-1-3-6(8)4-5/h1-4H

> <InChI Key_QSARr>
ZPQOPVIELGIULI-UHFFFAOYSA-N

> <Salt_Solvent>
?

> <LogBCF>
2.33

$$$$
100363
  -INDIGO-08031719362D

 14 14  0  0  0  0  0  0  0  0999 V2000
    0.0000    2.7713    0.0000 Cl  0  0  0  0  0  0  0  0  0  0  0  0
    0.8000    1.3856    0.0000 C   0  0  0  0  0  0  0  0  0  0  0  0
    2.4000    1.3856    0.0000 C   0  0  0  0  0  0  0  0  0  0  0  0
    3.2000    2.7713    0.0000 H   0  0  0  0  0  0  0  0  0  0  0  0
    3.2000   -0.0000    0.0000 C   0  0  0  0  0  0  0  0  0  0  0  0
    4.8000    0.0000    0.0000 Cl  0  0  0  0  0  0  0  0  0  0  0  0
    2.4000   -1.3856    0.0000 C   0  0  0  0  0  0  0  0  0  0  0  0
    3.2000   -2.7713    0.0000 H   0  0  0  0  0  0  0  0  0  0  0  0
    0.8000   -1.3856    0.0000 C   0  0  0  0  0  0  0  0  0  0  0  0
    0.0000   -2.7713    0.0000 H   0  0  0  0  0  0  0  0  0  0  0  0
    0.0000   -0.0000    0.0000 C   0  0  0  0  0  0  0  0  0  0  0  0
   -1.6000    0.0000    0.0000 N   0  0  0  0  0  0  0  0  0  0  0  0
   -2.4000   -1.3856    0.0000 H   0  0  0  0  0  0  0  0  0  0  0  0
   -2.4000    1.3856    0.0000 H   0  0  0  0  0  0  0  0  0  0  0  0
  1  2  1  0  0  0  0
  2  3  1  0  0  0  0
  3  4  1  0  0  0  0
  3  5  2  0  0  0  0
  5  6  1  0  0  0  0
  5  7  1  0  0  0  0
  7  8  1  0  0  0  0
  7  9  2  0  0  0  0
  9 10  1  0  0  0  0
  9 11  1  0  0  0  0
 11  2  2  0  0  0  0
 11 12  1  0  0  0  0
 12 13  1  0  0  0  0
 12 14  1  0  0  0  0
M  END
> <ChemID>
100363

> <source_casrn>
554-00-7

> <CAS>
554-00-7

> <SMILES>
Nc1ccc(Cl)cc1Cl

> <NAME>
2,4-DICHLOROANILINE

> <preferred_name>
2,4-Dichloroaniline

> <iupac>
2,4-dichloroaniline

> <MPID>
98293

> <dsstox_substance_id>
DTXSID1024966

> <Canonical_QSARr>
Nc1ccc(Cl)cc1Cl

> <InChI_Code_QSARr>
InChI=1S/C6H5Cl2N/c7-4-1-2-6(9)5(8)3-4/h1-3H,9H2

> <InChI Key_QSARr>
KQCMTOWTPBNWDB-UHFFFAOYSA-N

> <Salt_Solvent>
?

> <LogBCF>
1.36

$$$$
100368
  -INDIGO-08031719362D

 30 30  0  0  0  0  0  0  0  0999 V2000
   -1.0285   -1.2257    0.0000 C   0  0  0  0  0  0  0  0  0  0  0  0
   -0.2285   -2.6113    0.0000 C   0  0  0  0  0  0  0  0  0  0  0  0
    1.3715   -2.6113    0.0000 H   0  0  0  0  0  0  0  0  0  0  0  0
   -1.0285   -3.9970    0.0000 C   0  0  0  0  0  0  0  0  0  0  0  0
   -0.2285   -5.3826    0.0000 H   0  0  0  0  0  0  0  0  0  0  0  0
   -2.6284   -3.9970    0.0000 C   0  0  0  0  0  0  0  0  0  0  0  0
   -3.4285   -5.3826    0.0000 H   0  0  0  0  0  0  0  0  0  0  0  0
   -3.4285   -2.6113    0.0000 C   0  0  0  0  0  0  0  0  0  0  0  0
   -5.0284   -2.6113    0.0000 H   0  0  0  0  0  0  0  0  0  0  0  0
   -2.6284   -1.2257    0.0000 C   0  0  0  0  0  0  0  0  0  0  0  0
   -3.4285    0.1599    0.0000 C   0  0  0  0  0  0  0  0  0  0  0  0
   -2.0429    0.9600    0.0000 H   0  0  0  0  0  0  0  0  0  0  0  0
   -3.9757    1.6635    0.0000 C   0  0  0  0  0  0  0  0  0  0  0  0
   -4.5230    3.1670    0.0000 H   0  0  0  0  0  0  0  0  0  0  0  0
   -5.5513    1.9413    0.0000 H   0  0  0  0  0  0  0  0  0  0  0  0
   -2.9473    2.8891    0.0000 H   0  0  0  0  0  0  0  0  0  0  0  0
   -4.8141   -0.6400    0.0000 C   0  0  0  0  0  0  0  0  0  0  0  0
   -6.1997   -1.4400    0.0000 H   0  0  0  0  0  0  0  0  0  0  0  0
   -6.1997    0.1599    0.0000 H   0  0  0  0  0  0  0  0  0  0  0  0
   -4.8141    0.9600    0.0000 H   0  0  0  0  0  0  0  0  0  0  0  0
    0.0000   -0.0000    0.0000 C   0  0  0  0  0  0  0  0  0  0  0  0
   -1.0285    1.2256    0.0000 H   0  0  0  0  0  0  0  0  0  0  0  0
    0.8001    1.3856    0.0000 C   0  0  0  0  0  0  0  0  0  0  0  0
    1.6000    2.7713    0.0000 H   0  0  0  0  0  0  0  0  0  0  0  0
    2.4000    1.3856    0.0000 H   0  0  0  0  0  0  0  0  0  0  0  0
    0.0000    2.7713    0.0000 H   0  0  0  0  0  0  0  0  0  0  0  0
    1.2257   -1.0284    0.0000 C   0  0  0  0  0  0  0  0  0  0  0  0
    2.4514   -2.0570    0.0000 H   0  0  0  0  0  0  0  0  0  0  0  0
    2.7292   -0.4813    0.0000 H   0  0  0  0  0  0  0  0  0  0  0  0
    1.5035    0.5473    0.0000 H   0  0  0  0  0  0  0  0  0  0  0  0
  1  2  1  0  0  0  0
  2  3  1  0  0  0  0
  2  4  2  0  0  0  0
  4  5  1  0  0  0  0
  4  6  1  0  0  0  0
  6  7  1  0  0  0  0
  6  8  2  0  0  0  0
  8  9  1  0  0  0  0
  8 10  1  0  0  0  0
 10  1  2  0  0  0  0
 10 11  1  0  0  0  0
 11 12  1  0  0  0  0
 11 13  1  0  0  0  0
 13 14  1  0  0  0  0
 13 15  1  0  0  0  0
 13 16  1  0  0  0  0
 11 17  1  0  0  0  0
 17 18  1  0  0  0  0
 17 19  1  0  0  0  0
 17 20  1  0  0  0  0
  1 21  1  0  0  0  0
 21 22  1  0  0  0  0
 21 23  1  0  0  0  0
 23 24  1  0  0  0  0
 23 25  1  0  0  0  0
 23 26  1  0  0  0  0
 21 27  1  0  0  0  0
 27 28  1  0  0  0  0
 27 29  1  0  0  0  0
 27 30  1  0  0  0  0
M  END
> <ChemID>
100368

> <source_casrn>
577-55-9

> <CAS>
NOCAS_860336

> <SMILES>
c(c(ccc1)C(C)C)(c1)C(C)C

> <NAME>
1,2-DIISOPROPYLBENZENE

> <preferred_name>


> <iupac>


> <MPID>
98298

> <dsstox_substance_id>
DTXSID30860336

> <Canonical_QSARr>
CC(C)c1ccccc1C(C)C

> <InChI_Code_QSARr>
InChI=1S/C12H18/c1-9(2)11-7-5-6-8-12(11)10(3)4/h5-10H,1-4H3

> <InChI Key_QSARr>
OKIRBHVFJGXOIS-UHFFFAOYSA-N

> <Salt_Solvent>
?

> <LogBCF>
2.14

$$$$
100372
  -INDIGO-08031719362D

 13 13  0  0  0  0  0  0  0  0999 V2000
   -0.8000    1.3856    0.0000 C   0  0  0  0  0  0  0  0  0  0  0  0
    0.0000    2.7713    0.0000 H   0  0  0  0  0  0  0  0  0  0  0  0
    0.0000   -0.0000    0.0000 C   0  0  0  0  0  0  0  0  0  0  0  0
    1.6000   -0.0000    0.0000 O   0  0  0  0  0  0  0  0  0  0  0  0
    2.4000    1.3856    0.0000 H   0  0  0  0  0  0  0  0  0  0  0  0
   -0.8000   -1.3856    0.0000 C   0  0  0  0  0  0  0  0  0  0  0  0
    0.0000   -2.7713    0.0000 H   0  0  0  0  0  0  0  0  0  0  0  0
   -2.4000   -1.3856    0.0000 C   0  0  0  0  0  0  0  0  0  0  0  0
   -3.2000   -2.7713    0.0000 H   0  0  0  0  0  0  0  0  0  0  0  0
   -3.2000   -0.0000    0.0000 C   0  0  0  0  0  0  0  0  0  0  0  0
   -4.8000   -0.0000    0.0000 H   0  0  0  0  0  0  0  0  0  0  0  0
   -2.4000    1.3856    0.0000 C   0  0  0  0  0  0  0  0  0  0  0  0
   -3.2000    2.7713    0.0000 Br  0  0  0  0  0  0  0  0  0  0  0  0
  1  2  1  0  0  0  0
  1  3  1  0  0  0  0
  3  4  1  0  0  0  0
  4  5  1  0  0  0  0
  3  6  2  0  0  0  0
  6  7  1  0  0  0  0
  6  8  1  0  0  0  0
  8  9  1  0  0  0  0
  8 10  2  0  0  0  0
 10 11  1  0  0  0  0
 10 12  1  0  0  0  0
 12  1  2  0  0  0  0
 12 13  1  0  0  0  0
M  END
> <ChemID>
100372

> <source_casrn>
591-20-8

> <CAS>
591-20-8

> <SMILES>
Oc1cc(Br)ccc1

> <NAME>
M-BROMOPHENOL

> <preferred_name>
Phenol, 3-bromo-

> <iupac>
3-BROMOPHENOL

> <MPID>
98302

> <dsstox_substance_id>
DTXSID9060449

> <Canonical_QSARr>
Oc1cc(Br)ccc1

> <InChI_Code_QSARr>
InChI=1S/C6H5BrO/c7-5-2-1-3-6(8)4-5/h1-4,8H

> <InChI Key_QSARr>
MNOJRWOWILAHAV-UHFFFAOYSA-N

> <Salt_Solvent>
?

> <LogBCF>
1.18

$$$$
100376
  -INDIGO-08031719362D

 19 19  0  0  0  0  0  0  0  0999 V2000
    0.8000    1.3856    0.0000 C   0  0  0  0  0  0  0  0  0  0  0  0
    1.6000    2.7713    0.0000 H   0  0  0  0  0  0  0  0  0  0  0  0
   -0.0000    2.7713    0.0000 H   0  0  0  0  0  0  0  0  0  0  0  0
    2.4000    1.3856    0.0000 H   0  0  0  0  0  0  0  0  0  0  0  0
   -0.0000    0.0000    0.0000 C   0  0  0  0  0  0  0  0  0  0  0  0
    0.8000   -1.3856    0.0000 C   0  0  0  0  0  0  0  0  0  0  0  0
    2.4000   -1.3856    0.0000 N   0  0  0  0  0  0  0  0  0  0  0  0
    3.2000   -2.7713    0.0000 O   0  0  0  0  0  0  0  0  0  0  0  0
    3.2000    0.0000    0.0000 O   0  0  0  0  0  0  0  0  0  0  0  0
   -0.0000   -2.7713    0.0000 C   0  0  0  0  0  0  0  0  0  0  0  0
    0.8000   -4.1569    0.0000 H   0  0  0  0  0  0  0  0  0  0  0  0
   -1.6000   -2.7713    0.0000 C   0  0  0  0  0  0  0  0  0  0  0  0
   -2.4000   -4.1569    0.0000 H   0  0  0  0  0  0  0  0  0  0  0  0
   -2.4000   -1.3856    0.0000 C   0  0  0  0  0  0  0  0  0  0  0  0
   -4.0000   -1.3856    0.0000 H   0  0  0  0  0  0  0  0  0  0  0  0
   -1.6000    0.0000    0.0000 C   0  0  0  0  0  0  0  0  0  0  0  0
   -2.4000    1.3856    0.0000 N   0  0  0  0  0  0  0  0  0  0  0  0
   -4.0000    1.3856    0.0000 O   0  0  0  0  0  0  0  0  0  0  0  0
   -1.6000    2.7713    0.0000 O   0  0  0  0  0  0  0  0  0  0  0  0
  1  2  1  0  0  0  0
  1  3  1  0  0  0  0
  1  4  1  0  0  0  0
  1  5  1  0  0  0  0
  5  6  1  0  0  0  0
  6  7  1  0  0  0  0
  7  8  2  0  0  0  0
  7  9  1  0  0  0  0
  6 10  2  0  0  0  0
 10 11  1  0  0  0  0
 10 12  1  0  0  0  0
 12 13  1  0  0  0  0
 12 14  2  0  0  0  0
 14 15  1  0  0  0  0
 14 16  1  0  0  0  0
 16  5  2  0  0  0  0
 16 17  1  0  0  0  0
 17 18  2  0  0  0  0
 17 19  1  0  0  0  0
M  CHG  4   7   1   9  -1  17   1  19  -1
M  END
> <ChemID>
100376

> <source_casrn>
606-20-2

> <CAS>
606-20-2

> <SMILES>
Cc1c(cccc1[N+]([O-])=O)[N+]([O-])=O

> <NAME>
2,6-DINITROTOLUENE

> <preferred_name>
2,6-Dinitrotoluene

> <iupac>
2-methyl-1,3-dinitrobenzene

> <MPID>
98306

> <dsstox_substance_id>
DTXSID5020528

> <Canonical_QSARr>
Cc1c(cccc1[N+]([O-])=O)[N+]([O-])=O

> <InChI_Code_QSARr>
InChI=1S/C7H6N2O4/c1-5-6(8(10)11)3-2-4-7(5)9(12)13/h2-4H,1H3

> <InChI Key_QSARr>
XTRDKALNCIHHNI-UHFFFAOYSA-N

> <Salt_Solvent>
?

> <LogBCF>
1.34

$$$$
100381
  -INDIGO-08031719362D

 19 19  0  0  0  0  0  0  0  0999 V2000
   -2.7713    1.6000    0.0000 C   0  0  0  0  0  0  0  0  0  0  0  0
   -1.3856    2.4000    0.0000 C   0  0  0  0  0  0  0  0  0  0  0  0
   -1.3856    4.0000    0.0000 H   0  0  0  0  0  0  0  0  0  0  0  0
    0.0000    1.6000    0.0000 C   0  0  0  0  0  0  0  0  0  0  0  0
    1.3857    2.4000    0.0000 H   0  0  0  0  0  0  0  0  0  0  0  0
    0.0000    0.0000    0.0000 C   0  0  0  0  0  0  0  0  0  0  0  0
    1.3857   -0.8000    0.0000 C   0  0  0  0  0  0  0  0  0  0  0  0
    2.7713   -1.6000    0.0000 H   0  0  0  0  0  0  0  0  0  0  0  0
    2.7713    0.0000    0.0000 H   0  0  0  0  0  0  0  0  0  0  0  0
    1.3857   -2.4000    0.0000 H   0  0  0  0  0  0  0  0  0  0  0  0
   -1.3856   -0.8000    0.0000 C   0  0  0  0  0  0  0  0  0  0  0  0
   -1.3856   -2.4000    0.0000 H   0  0  0  0  0  0  0  0  0  0  0  0
   -2.7713    0.0000    0.0000 C   0  0  0  0  0  0  0  0  0  0  0  0
   -4.1569   -0.8000    0.0000 N   0  0  0  0  0  0  0  0  0  0  0  0
   -5.5426    0.0000    0.0000 O   0  0  0  0  0  0  0  0  0  0  0  0
   -4.1570   -2.4000    0.0000 O   0  0  0  0  0  0  0  0  0  0  0  0
   -4.1569    2.4000    0.0000 N   0  0  0  0  0  0  0  0  0  0  0  0
   -4.1570    4.0000    0.0000 O   0  0  0  0  0  0  0  0  0  0  0  0
   -5.5426    1.6000    0.0000 O   0  0  0  0  0  0  0  0  0  0  0  0
  1  2  1  0  0  0  0
  2  3  1  0  0  0  0
  2  4  2  0  0  0  0
  4  5  1  0  0  0  0
  4  6  1  0  0  0  0
  6  7  1  0  0  0  0
  7  8  1  0  0  0  0
  7  9  1  0  0  0  0
  7 10  1  0  0  0  0
  6 11  2  0  0  0  0
 11 12  1  0  0  0  0
 11 13  1  0  0  0  0
 13  1  2  0  0  0  0
 13 14  1  0  0  0  0
 14 15  1  0  0  0  0
 14 16  2  0  0  0  0
  1 17  1  0  0  0  0
 17 18  1  0  0  0  0
 17 19  2  0  0  0  0
M  CHG  4  14   1  15  -1  17   1  18  -1
M  END
> <ChemID>
100381

> <source_casrn>
610-39-9

> <CAS>
610-39-9

> <SMILES>
O=N(=O)c(c(N(=O)=O)ccc1C)c1

> <NAME>
1,2-DINO2 4-METHYL BENZENE

> <preferred_name>
3,4-Dinitrotoluene

> <iupac>
4-methyl-1,2-dinitrobenzene

> <MPID>
98311

> <dsstox_substance_id>
DTXSID8027240

> <Canonical_QSARr>
Cc1cc(c(cc1)[N+]([O-])=O)[N+]([O-])=O

> <InChI_Code_QSARr>
InChI=1S/C7H6N2O4/c1-5-2-3-6(8(10)11)7(4-5)9(12)13/h2-4H,1H3

> <InChI Key_QSARr>
INYDMNPNDHRJQJ-UHFFFAOYSA-N

> <Salt_Solvent>
?

> <LogBCF>
0.48

$$$$
100385
  -INDIGO-08031719362D

 12 12  0  0  0  0  0  0  0  0999 V2000
    0.8000    1.3856    0.0000 Br  0  0  0  0  0  0  0  0  0  0  0  0
   -0.0000   -0.0000    0.0000 C   0  0  0  0  0  0  0  0  0  0  0  0
    0.8000   -1.3857    0.0000 C   0  0  0  0  0  0  0  0  0  0  0  0
    2.4000   -1.3857    0.0000 H   0  0  0  0  0  0  0  0  0  0  0  0
   -0.0000   -2.7713    0.0000 C   0  0  0  0  0  0  0  0  0  0  0  0
    0.8000   -4.1569    0.0000 H   0  0  0  0  0  0  0  0  0  0  0  0
   -1.6000   -2.7713    0.0000 C   0  0  0  0  0  0  0  0  0  0  0  0
   -2.4000   -4.1569    0.0000 Br  0  0  0  0  0  0  0  0  0  0  0  0
   -2.4000   -1.3856    0.0000 C   0  0  0  0  0  0  0  0  0  0  0  0
   -4.0000   -1.3856    0.0000 Br  0  0  0  0  0  0  0  0  0  0  0  0
   -1.6000   -0.0000    0.0000 C   0  0  0  0  0  0  0  0  0  0  0  0
   -2.4000    1.3856    0.0000 H   0  0  0  0  0  0  0  0  0  0  0  0
  1  2  1  0  0  0  0
  2  3  1  0  0  0  0
  3  4  1  0  0  0  0
  3  5  2  0  0  0  0
  5  6  1  0  0  0  0
  5  7  1  0  0  0  0
  7  8  1  0  0  0  0
  7  9  2  0  0  0  0
  9 10  1  0  0  0  0
  9 11  1  0  0  0  0
 11  2  2  0  0  0  0
 11 12  1  0  0  0  0
M  END
> <ChemID>
100385

> <source_casrn>
615-54-3

> <CAS>
615-54-3

> <SMILES>
Brc1cc(Br)c(Br)cc1

> <NAME>
1,2,4-TRIBROMOBENZENE

> <preferred_name>
1,2,4-Tribromobenzene

> <iupac>
1,2,4-tribromobenzene

> <MPID>
98315

> <dsstox_substance_id>
DTXSID5024346

> <Canonical_QSARr>
Brc1cc(Br)c(Br)cc1

> <InChI_Code_QSARr>
InChI=1S/C6H3Br3/c7-4-1-2-5(8)6(9)3-4/h1-3H

> <InChI Key_QSARr>
FWAJPSIPOULHHH-UHFFFAOYSA-N

> <Salt_Solvent>
?

> <LogBCF>
3.63

$$$$
100389
  -INDIGO-08031719362D

 23 23  0  0  0  0  0  0  0  0999 V2000
    0.0000    0.0000    0.0000 C   0  0  0  0  0  0  0  0  0  0  0  0
   -0.8000    1.3857    0.0000 C   0  0  0  0  0  0  0  0  0  0  0  0
    0.0000    2.7713    0.0000 H   0  0  0  0  0  0  0  0  0  0  0  0
   -2.4000    1.3857    0.0000 C   0  0  0  0  0  0  0  0  0  0  0  0
   -3.2000    2.7713    0.0000 H   0  0  0  0  0  0  0  0  0  0  0  0
   -3.2000    0.0000    0.0000 C   0  0  0  0  0  0  0  0  0  0  0  0
   -4.8000    0.0000    0.0000 C   0  0  0  0  0  0  0  0  0  0  0  0
   -6.4000    0.0000    0.0000 H   0  0  0  0  0  0  0  0  0  0  0  0
   -5.6000   -1.3857    0.0000 H   0  0  0  0  0  0  0  0  0  0  0  0
   -5.6000    1.3857    0.0000 H   0  0  0  0  0  0  0  0  0  0  0  0
   -2.4000   -1.3857    0.0000 C   0  0  0  0  0  0  0  0  0  0  0  0
   -3.2000   -2.7713    0.0000 H   0  0  0  0  0  0  0  0  0  0  0  0
   -0.8000   -1.3857    0.0000 C   0  0  0  0  0  0  0  0  0  0  0  0
    0.0000   -2.7713    0.0000 H   0  0  0  0  0  0  0  0  0  0  0  0
    1.6000    0.0000    0.0000 N   0  0  0  0  0  0  0  0  0  0  0  0
    2.4000   -1.3857    0.0000 H   0  0  0  0  0  0  0  0  0  0  0  0
    2.4000    1.3857    0.0000 C   0  0  0  0  0  0  0  0  0  0  0  0
    1.1307    2.3596    0.0000 H   0  0  0  0  0  0  0  0  0  0  0  0
    2.1911    2.9720    0.0000 H   0  0  0  0  0  0  0  0  0  0  0  0
    4.0000    1.3857    0.0000 C   0  0  0  0  0  0  0  0  0  0  0  0
    5.6000    1.3857    0.0000 H   0  0  0  0  0  0  0  0  0  0  0  0
    4.8000    2.7713    0.0000 H   0  0  0  0  0  0  0  0  0  0  0  0
    4.8000    0.0000    0.0000 H   0  0  0  0  0  0  0  0  0  0  0  0
  1  2  1  0  0  0  0
  2  3  1  0  0  0  0
  2  4  2  0  0  0  0
  4  5  1  0  0  0  0
  4  6  1  0  0  0  0
  6  7  1  0  0  0  0
  7  8  1  0  0  0  0
  7  9  1  0  0  0  0
  7 10  1  0  0  0  0
  6 11  2  0  0  0  0
 11 12  1  0  0  0  0
 11 13  1  0  0  0  0
 13  1  2  0  0  0  0
 13 14  1  0  0  0  0
  1 15  1  0  0  0  0
 15 16  1  0  0  0  0
 15 17  1  0  0  0  0
 17 18  1  0  0  0  0
 17 19  1  0  0  0  0
 17 20  1  0  0  0  0
 20 21  1  0  0  0  0
 20 22  1  0  0  0  0
 20 23  1  0  0  0  0
M  END
> <ChemID>
100389

> <source_casrn>
622-57-1

> <CAS>
622-57-1

> <SMILES>
Cc1ccc(cc1)NCC

> <NAME>
Benzenamine, N-ethyl-4-methyl-

> <preferred_name>
Benzenamine, N-ethyl-4-methyl-

> <iupac>
N-Ethyl-4-methylaniline

> <MPID>
98319

> <dsstox_substance_id>
DTXSID7060754

> <Canonical_QSARr>
Cc1ccc(cc1)NCC

> <InChI_Code_QSARr>
InChI=1S/C9H13N/c1-3-10-9-6-4-8(2)5-7-9/h4-7,10H,3H2,1-2H3

> <InChI Key_QSARr>
AASABFUMCBTXRL-UHFFFAOYSA-N

> <Salt_Solvent>
?

> <LogBCF>
0.61

$$$$
100393
  -INDIGO-08031719362D

 12 12  0  0  0  0  0  0  0  0999 V2000
   -0.0000   -0.0000    0.0000 C   0  0  0  0  0  0  0  0  0  0  0  0
    0.8000    1.3856    0.0000 H   0  0  0  0  0  0  0  0  0  0  0  0
    0.8000   -1.3857    0.0000 C   0  0  0  0  0  0  0  0  0  0  0  0
    2.4000   -1.3857    0.0000 Br  0  0  0  0  0  0  0  0  0  0  0  0
   -0.0000   -2.7713    0.0000 C   0  0  0  0  0  0  0  0  0  0  0  0
    0.8000   -4.1569    0.0000 H   0  0  0  0  0  0  0  0  0  0  0  0
   -1.6000   -2.7713    0.0000 C   0  0  0  0  0  0  0  0  0  0  0  0
   -2.4000   -4.1569    0.0000 Br  0  0  0  0  0  0  0  0  0  0  0  0
   -2.4000   -1.3856    0.0000 C   0  0  0  0  0  0  0  0  0  0  0  0
   -4.0000   -1.3856    0.0000 H   0  0  0  0  0  0  0  0  0  0  0  0
   -1.6000   -0.0000    0.0000 C   0  0  0  0  0  0  0  0  0  0  0  0
   -2.4000    1.3856    0.0000 Br  0  0  0  0  0  0  0  0  0  0  0  0
  1  2  1  0  0  0  0
  1  3  1  0  0  0  0
  3  4  1  0  0  0  0
  3  5  2  0  0  0  0
  5  6  1  0  0  0  0
  5  7  1  0  0  0  0
  7  8  1  0  0  0  0
  7  9  2  0  0  0  0
  9 10  1  0  0  0  0
  9 11  1  0  0  0  0
 11  1  2  0  0  0  0
 11 12  1  0  0  0  0
M  END
> <ChemID>
100393

> <source_casrn>
626-39-1

> <CAS>
626-39-1

> <SMILES>
Brc1cc(Br)cc(Br)c1

> <NAME>
1,3,5-TRIBROMOBENZENE

> <preferred_name>
1,3,5-Tribromobenzene

> <iupac>
1,3,5-tribromobenzene

> <MPID>
98323

> <dsstox_substance_id>
DTXSID3052307

> <Canonical_QSARr>
Brc1cc(Br)cc(Br)c1

> <InChI_Code_QSARr>
InChI=1S/C6H3Br3/c7-4-1-5(8)3-6(9)2-4/h1-3H

> <InChI Key_QSARr>
YWDUZLFWHVQCHY-UHFFFAOYSA-N

> <Salt_Solvent>
?

> <LogBCF>
3.7

$$$$
100398
  -INDIGO-08031719362D

 14 14  0  0  0  0  0  0  0  0999 V2000
    0.0000    2.7713    0.0000 Cl  0  0  0  0  0  0  0  0  0  0  0  0
   -0.8000    1.3856    0.0000 C   0  0  0  0  0  0  0  0  0  0  0  0
    0.0000   -0.0000    0.0000 C   0  0  0  0  0  0  0  0  0  0  0  0
    1.6000   -0.0000    0.0000 N   0  0  0  0  0  0  0  0  0  0  0  0
    2.4000    1.3856    0.0000 H   0  0  0  0  0  0  0  0  0  0  0  0
    2.4000   -1.3856    0.0000 H   0  0  0  0  0  0  0  0  0  0  0  0
   -0.8000   -1.3856    0.0000 C   0  0  0  0  0  0  0  0  0  0  0  0
    0.0000   -2.7713    0.0000 H   0  0  0  0  0  0  0  0  0  0  0  0
   -2.4000   -1.3856    0.0000 C   0  0  0  0  0  0  0  0  0  0  0  0
   -3.2000   -2.7713    0.0000 Cl  0  0  0  0  0  0  0  0  0  0  0  0
   -3.2000   -0.0000    0.0000 C   0  0  0  0  0  0  0  0  0  0  0  0
   -4.8000   -0.0000    0.0000 Cl  0  0  0  0  0  0  0  0  0  0  0  0
   -2.4000    1.3856    0.0000 C   0  0  0  0  0  0  0  0  0  0  0  0
   -3.2000    2.7713    0.0000 Cl  0  0  0  0  0  0  0  0  0  0  0  0
  1  2  1  0  0  0  0
  2  3  1  0  0  0  0
  3  4  1  0  0  0  0
  4  5  1  0  0  0  0
  4  6  1  0  0  0  0
  3  7  2  0  0  0  0
  7  8  1  0  0  0  0
  7  9  1  0  0  0  0
  9 10  1  0  0  0  0
  9 11  2  0  0  0  0
 11 12  1  0  0  0  0
 11 13  1  0  0  0  0
 13  2  2  0  0  0  0
 13 14  1  0  0  0  0
M  END
> <ChemID>
100398

> <source_casrn>
634-83-3

> <CAS>
634-83-3

> <SMILES>
Nc1cc(Cl)c(Cl)c(Cl)c1Cl

> <NAME>
2,3,4,5-TETRACHLOROANILINE

> <preferred_name>
2,3,4,5-Tetrachloroaniline

> <iupac>
2,3,4,5-TETRACHLOROANILINE

> <MPID>
98328

> <dsstox_substance_id>
DTXSID70212810

> <Canonical_QSARr>
Nc1cc(Cl)c(Cl)c(Cl)c1Cl

> <InChI_Code_QSARr>
InChI=1S/C6H3Cl4N/c7-2-1-3(11)5(9)6(10)4(2)8/h1H,11H2

> <InChI Key_QSARr>
GBKZRUCVLTWAML-UHFFFAOYSA-N

> <Salt_Solvent>
?

> <LogBCF>
2.21

$$$$
100402
  -INDIGO-08031719362D

 12 12  0  0  0  0  0  0  0  0999 V2000
   -0.0000   -0.0000    0.0000 C   0  0  0  0  0  0  0  0  0  0  0  0
    0.8000   -1.3857    0.0000 C   0  0  0  0  0  0  0  0  0  0  0  0
    2.4000   -1.3857    0.0000 Br  0  0  0  0  0  0  0  0  0  0  0  0
   -0.0000   -2.7713    0.0000 C   0  0  0  0  0  0  0  0  0  0  0  0
    0.8000   -4.1569    0.0000 H   0  0  0  0  0  0  0  0  0  0  0  0
   -1.6000   -2.7713    0.0000 C   0  0  0  0  0  0  0  0  0  0  0  0
   -2.4000   -4.1569    0.0000 Br  0  0  0  0  0  0  0  0  0  0  0  0
   -2.4000   -1.3856    0.0000 C   0  0  0  0  0  0  0  0  0  0  0  0
   -4.0000   -1.3856    0.0000 Br  0  0  0  0  0  0  0  0  0  0  0  0
   -1.6000   -0.0000    0.0000 C   0  0  0  0  0  0  0  0  0  0  0  0
   -2.4000    1.3856    0.0000 H   0  0  0  0  0  0  0  0  0  0  0  0
    0.8000    1.3856    0.0000 Br  0  0  0  0  0  0  0  0  0  0  0  0
  1  2  1  0  0  0  0
  2  3  1  0  0  0  0
  2  4  2  0  0  0  0
  4  5  1  0  0  0  0
  4  6  1  0  0  0  0
  6  7  1  0  0  0  0
  6  8  2  0  0  0  0
  8  9  1  0  0  0  0
  8 10  1  0  0  0  0
 10  1  2  0  0  0  0
 10 11  1  0  0  0  0
  1 12  1  0  0  0  0
M  END
> <ChemID>
100402

> <source_casrn>
636-28-2

> <CAS>
636-28-2

> <SMILES>
Brc1cc(Br)c(Br)cc1Br

> <NAME>
1,2,4,5-TETRABROMOBENZENE

> <preferred_name>
1,2,4,5-Tetrabromobenzene

> <iupac>
1,2,4,5-Tetrabromobenzene

> <MPID>
98332

> <dsstox_substance_id>
DTXSID7060910

> <Canonical_QSARr>
Brc1cc(Br)c(Br)cc1Br

> <InChI_Code_QSARr>
InChI=1S/C6H2Br4/c7-3-1-4(8)6(10)2-5(3)9/h1-2H

> <InChI Key_QSARr>
QCKHVNQHBOGZER-UHFFFAOYSA-N

> <Salt_Solvent>
?

> <LogBCF>
3.59

$$$$
100406
  -INDIGO-08031719362D

 22 22  0  0  0  0  0  0  0  0999 V2000
   -5.5425   -0.0000    0.0000 C   0  0  0  0  0  0  0  0  0  0  0  0
   -5.5425    1.6000    0.0000 H   0  0  0  0  0  0  0  0  0  0  0  0
   -6.9282   -0.8000    0.0000 C   0  0  0  0  0  0  0  0  0  0  0  0
   -8.3138   -0.0000    0.0000 Cl  0  0  0  0  0  0  0  0  0  0  0  0
   -6.9282   -2.4000    0.0000 C   0  0  0  0  0  0  0  0  0  0  0  0
   -8.3138   -3.2000    0.0000 Cl  0  0  0  0  0  0  0  0  0  0  0  0
   -5.5425   -3.2000    0.0000 C   0  0  0  0  0  0  0  0  0  0  0  0
   -5.5425   -4.8000    0.0000 H   0  0  0  0  0  0  0  0  0  0  0  0
   -4.1569   -2.4000    0.0000 C   0  0  0  0  0  0  0  0  0  0  0  0
   -2.7712   -3.2000    0.0000 H   0  0  0  0  0  0  0  0  0  0  0  0
   -4.1569   -0.8000    0.0000 C   0  0  0  0  0  0  0  0  0  0  0  0
   -2.7712   -0.0000    0.0000 N   0  0  0  0  0  0  0  0  0  0  0  0
   -2.7712    1.6000    0.0000 H   0  0  0  0  0  0  0  0  0  0  0  0
   -1.3857   -0.8000    0.0000 C   0  0  0  0  0  0  0  0  0  0  0  0
   -1.3857   -2.4000    0.0000 O   0  0  0  0  0  0  0  0  0  0  0  0
   -0.0000   -0.0000    0.0000 C   0  0  0  0  0  0  0  0  0  0  0  0
   -0.6124    1.4782    0.0000 H   0  0  0  0  0  0  0  0  0  0  0  0
    0.6123    1.4782    0.0000 H   0  0  0  0  0  0  0  0  0  0  0  0
    1.3856   -0.8000    0.0000 C   0  0  0  0  0  0  0  0  0  0  0  0
    2.7713   -1.6000    0.0000 H   0  0  0  0  0  0  0  0  0  0  0  0
    2.7713   -0.0000    0.0000 H   0  0  0  0  0  0  0  0  0  0  0  0
    1.3856   -2.4000    0.0000 H   0  0  0  0  0  0  0  0  0  0  0  0
  1  2  1  0  0  0  0
  1  3  1  0  0  0  0
  3  4  1  0  0  0  0
  3  5  2  0  0  0  0
  5  6  1  0  0  0  0
  5  7  1  0  0  0  0
  7  8  1  0  0  0  0
  7  9  2  0  0  0  0
  9 10  1  0  0  0  0
  9 11  1  0  0  0  0
 11  1  2  0  0  0  0
 11 12  1  0  0  0  0
 12 13  1  0  0  0  0
 12 14  1  0  0  0  0
 14 15  2  0  0  0  0
 14 16  1  0  0  0  0
 16 17  1  0  0  0  0
 16 18  1  0  0  0  0
 16 19  1  0  0  0  0
 19 20  1  0  0  0  0
 19 21  1  0  0  0  0
 19 22  1  0  0  0  0
M  END
> <ChemID>
100406

> <source_casrn>
709-98-8

> <CAS>
709-98-8

> <SMILES>
CCC(=O)Nc1cc(Cl)c(Cl)cc1

> <NAME>
PROPANIL

> <preferred_name>
Propanil

> <iupac>
N-(3,4-dichlorophenyl)propanamide

> <MPID>
98336

> <dsstox_substance_id>
DTXSID8022111

> <Canonical_QSARr>
CCC(=O)Nc1cc(Cl)c(Cl)cc1

> <InChI_Code_QSARr>
InChI=1S/C9H9Cl2NO/c1-2-9(13)12-6-3-4-7(10)8(11)5-6/h3-5H,2H2,1H3,(H,12,13)

> <InChI Key_QSARr>
LFULEKSKNZEWOE-UHFFFAOYSA-N

> <Salt_Solvent>
?

> <LogBCF>
1.84

$$$$
100410
  -INDIGO-08031719362D

 22 21  0  0  0  0  0  0  0  0999 V2000
    0.8001   -1.3856    0.0000 C   0  0  0  0  0  0  0  0  0  0  0  0
    1.6000   -2.7713    0.0000 H   0  0  0  0  0  0  0  0  0  0  0  0
    0.0000   -2.7713    0.0000 H   0  0  0  0  0  0  0  0  0  0  0  0
    2.4000   -1.3856    0.0000 H   0  0  0  0  0  0  0  0  0  0  0  0
    0.0000    0.0000    0.0000 C   0  0  0  0  0  0  0  0  0  0  0  0
    0.8001    1.3856    0.0000 C   0  0  0  0  0  0  0  0  0  0  0  0
    1.6000    2.7713    0.0000 H   0  0  0  0  0  0  0  0  0  0  0  0
    2.4000    1.3856    0.0000 H   0  0  0  0  0  0  0  0  0  0  0  0
    0.0000    2.7713    0.0000 H   0  0  0  0  0  0  0  0  0  0  0  0
   -1.6000    0.0000    0.0000 C   0  0  0  0  0  0  0  0  0  0  0  0
   -2.4000   -1.3856    0.0000 H   0  0  0  0  0  0  0  0  0  0  0  0
   -2.4000    1.3856    0.0000 C   0  0  0  0  0  0  0  0  0  0  0  0
   -1.6000    2.7713    0.0000 H   0  0  0  0  0  0  0  0  0  0  0  0
   -4.0000    1.3856    0.0000 C   0  0  0  0  0  0  0  0  0  0  0  0
   -4.8001    2.7713    0.0000 C   0  0  0  0  0  0  0  0  0  0  0  0
   -5.6000    4.1569    0.0000 H   0  0  0  0  0  0  0  0  0  0  0  0
   -6.4000    2.7713    0.0000 H   0  0  0  0  0  0  0  0  0  0  0  0
   -4.0000    4.1569    0.0000 H   0  0  0  0  0  0  0  0  0  0  0  0
   -4.8001    0.0000    0.0000 C   0  0  0  0  0  0  0  0  0  0  0  0
   -5.6000   -1.3856    0.0000 H   0  0  0  0  0  0  0  0  0  0  0  0
   -6.4000    0.0000    0.0000 H   0  0  0  0  0  0  0  0  0  0  0  0
   -4.0000   -1.3856    0.0000 H   0  0  0  0  0  0  0  0  0  0  0  0
  1  2  1  0  0  0  0
  1  3  1  0  0  0  0
  1  4  1  0  0  0  0
  1  5  1  0  0  0  0
  5  6  1  0  0  0  0
  6  7  1  0  0  0  0
  6  8  1  0  0  0  0
  6  9  1  0  0  0  0
  5 10  2  0  0  0  0
 10 11  1  0  0  0  0
 10 12  1  0  0  0  0
 12 13  1  0  0  0  0
 12 14  2  0  0  0  0
 14 15  1  0  0  0  0
 15 16  1  0  0  0  0
 15 17  1  0  0  0  0
 15 18  1  0  0  0  0
 14 19  1  0  0  0  0
 19 20  1  0  0  0  0
 19 21  1  0  0  0  0
 19 22  1  0  0  0  0
M  END
> <ChemID>
100410

> <source_casrn>
764-13-6

> <CAS>
764-13-6

> <SMILES>
C(=CC=C(C)C)(C)C

> <NAME>
2,5-DIMETHYL-2,4-HEXADIENE

> <preferred_name>
2,5-Dimethyl-2,4-hexadiene

> <iupac>
2,5-dimethylhexa-2,4-diene

> <MPID>
98340

> <dsstox_substance_id>
DTXSID3022116

> <Canonical_QSARr>
CC(C)=CC=C(C)C

> <InChI_Code_QSARr>
InChI=1S/C8H14/c1-7(2)5-6-8(3)4/h5-6H,1-4H3

> <InChI Key_QSARr>
DZPCYXCBXGQBRN-UHFFFAOYSA-N

> <Salt_Solvent>
?

> <LogBCF>
2.32

$$$$
100415
  -INDIGO-08031719362D

 16 16  0  0  0  0  0  0  0  0999 V2000
   -3.2001    2.7713    0.0000 Cl  0  0  0  0  0  0  0  0  0  0  0  0
   -2.4000    1.3856    0.0000 C   0  0  0  0  0  0  0  0  0  0  0  0
   -0.8000    1.3856    0.0000 C   0  0  0  0  0  0  0  0  0  0  0  0
   -0.0000    2.7713    0.0000 H   0  0  0  0  0  0  0  0  0  0  0  0
   -0.0000    0.0000    0.0000 C   0  0  0  0  0  0  0  0  0  0  0  0
    1.6000    0.0000    0.0000 C   0  0  0  0  0  0  0  0  0  0  0  0
    2.8694    0.9740    0.0000 H   0  0  0  0  0  0  0  0  0  0  0  0
    1.8088    1.5863    0.0000 H   0  0  0  0  0  0  0  0  0  0  0  0
    2.4001   -1.3856    0.0000 O   0  0  0  0  0  0  0  0  0  0  0  0
    4.0000   -1.3856    0.0000 H   0  0  0  0  0  0  0  0  0  0  0  0
   -0.8000   -1.3856    0.0000 C   0  0  0  0  0  0  0  0  0  0  0  0
   -0.0000   -2.7713    0.0000 H   0  0  0  0  0  0  0  0  0  0  0  0
   -2.4000   -1.3856    0.0000 C   0  0  0  0  0  0  0  0  0  0  0  0
   -3.2001   -2.7713    0.0000 H   0  0  0  0  0  0  0  0  0  0  0  0
   -3.2001   -0.0000    0.0000 C   0  0  0  0  0  0  0  0  0  0  0  0
   -4.8000    0.0000    0.0000 H   0  0  0  0  0  0  0  0  0  0  0  0
  1  2  1  0  0  0  0
  2  3  1  0  0  0  0
  3  4  1  0  0  0  0
  3  5  2  0  0  0  0
  5  6  1  0  0  0  0
  6  7  1  0  0  0  0
  6  8  1  0  0  0  0
  6  9  1  0  0  0  0
  9 10  1  0  0  0  0
  5 11  1  0  0  0  0
 11 12  1  0  0  0  0
 11 13  2  0  0  0  0
 13 14  1  0  0  0  0
 13 15  1  0  0  0  0
 15  2  2  0  0  0  0
 15 16  1  0  0  0  0
M  END
> <ChemID>
100415

> <source_casrn>
873-63-2

> <CAS>
873-63-2

> <SMILES>
OCc1cccc(Cl)c1

> <NAME>
M-CHLOROBENZYL ALCOHOL

> <preferred_name>
3-Chlorobenzyl alcohol

> <iupac>


> <MPID>
98344

> <dsstox_substance_id>
DTXSID70236273

> <Canonical_QSARr>
OCc1cccc(Cl)c1

> <InChI_Code_QSARr>
InChI=1S/C7H7ClO/c8-7-3-1-2-6(4-7)5-9/h1-4,9H,5H2

> <InChI Key_QSARr>
ZSRDNPVYGSFUMD-UHFFFAOYSA-N

> <Salt_Solvent>
?

> <LogBCF>
1.29

$$$$
100419
  -INDIGO-08031719362D

 12 11  0  0  0  0  0  0  0  0999 V2000
    1.6000    0.0000    0.0000 C   0  0  0  0  0  0  0  0  0  0  0  0
    3.2000    0.0000    0.0000 F   0  0  0  0  0  0  0  0  0  0  0  0
    2.4000   -1.3856    0.0000 F   0  0  0  0  0  0  0  0  0  0  0  0
    2.4000    1.3856    0.0000 F   0  0  0  0  0  0  0  0  0  0  0  0
    0.0000    0.0000    0.0000 C   0  0  0  0  0  0  0  0  0  0  0  0
    0.0000   -1.6000    0.0000 H   0  0  0  0  0  0  0  0  0  0  0  0
    0.0000    1.6000    0.0000 O   0  0  0  0  0  0  0  0  0  0  0  0
    1.3856    2.4000    0.0000 H   0  0  0  0  0  0  0  0  0  0  0  0
   -1.6000    0.0000    0.0000 C   0  0  0  0  0  0  0  0  0  0  0  0
   -3.2000    0.0000    0.0000 F   0  0  0  0  0  0  0  0  0  0  0  0
   -2.4000   -1.3856    0.0000 F   0  0  0  0  0  0  0  0  0  0  0  0
   -2.4000    1.3856    0.0000 F   0  0  0  0  0  0  0  0  0  0  0  0
  1  2  1  0  0  0  0
  1  3  1  0  0  0  0
  1  4  1  0  0  0  0
  1  5  1  0  0  0  0
  5  6  1  0  0  0  0
  5  7  1  0  0  0  0
  7  8  1  0  0  0  0
  5  9  1  0  0  0  0
  9 10  1  0  0  0  0
  9 11  1  0  0  0  0
  9 12  1  0  0  0  0
M  END
> <ChemID>
100419

> <source_casrn>
920-66-1

> <CAS>
920-66-1

> <SMILES>
OC(C(F)(F)F)C(F)(F)F

> <NAME>
1,1,1,3,3,3-HEXAFLUOROPROPAN-2-OL

> <preferred_name>
1,1,1,3,3,3-Hexafluoro-2-propanol

> <iupac>
1,1,1,3,3,3-hexafluoropropan-2-ol

> <MPID>
98348

> <dsstox_substance_id>
DTXSID1022134

> <Canonical_QSARr>
OC(C(F)(F)F)C(F)(F)F

> <InChI_Code_QSARr>
InChI=1S/C3H2F6O/c4-2(5,6)1(10)3(7,8)9/h1,10H

> <InChI Key_QSARr>
BYEAHWXPCBROCE-UHFFFAOYSA-N

> <Salt_Solvent>
?

> <LogBCF>
0.4

$$$$
100423
  -INDIGO-08031719362D

 18 18  0  0  0  0  0  0  0  0999 V2000
    2.7713    1.6000    0.0000 O   0  0  0  0  0  0  0  0  0  0  0  0
    4.1569    0.8000    0.0000 H   0  0  0  0  0  0  0  0  0  0  0  0
    1.3857    0.8000    0.0000 S   0  0  0  0  0  0  0  0  0  0  0  0
    0.0001   -0.0000    0.0000 C   0  0  0  0  0  0  0  0  0  0  0  0
    0.0001   -1.6000    0.0000 C   0  0  0  0  0  0  0  0  0  0  0  0
    1.3857   -2.4000    0.0000 Cl  0  0  0  0  0  0  0  0  0  0  0  0
   -1.3857   -2.4000    0.0000 C   0  0  0  0  0  0  0  0  0  0  0  0
   -1.3857   -4.0000    0.0000 H   0  0  0  0  0  0  0  0  0  0  0  0
   -2.7713   -1.6000    0.0000 C   0  0  0  0  0  0  0  0  0  0  0  0
   -4.1569   -2.4000    0.0000 H   0  0  0  0  0  0  0  0  0  0  0  0
   -2.7713   -0.0000    0.0000 C   0  0  0  0  0  0  0  0  0  0  0  0
   -4.1569    0.8000    0.0000 N   0  0  0  0  0  0  0  0  0  0  0  0
   -5.5426   -0.0000    0.0000 O   0  0  0  0  0  0  0  0  0  0  0  0
   -4.1569    2.4000    0.0000 O   0  0  0  0  0  0  0  0  0  0  0  0
   -1.3857    0.8000    0.0000 C   0  0  0  0  0  0  0  0  0  0  0  0
   -1.3857    2.4000    0.0000 H   0  0  0  0  0  0  0  0  0  0  0  0
    2.1856   -0.5856    0.0000 O   0  0  0  0  0  0  0  0  0  0  0  0
    0.5856    2.1856    0.0000 O   0  0  0  0  0  0  0  0  0  0  0  0
  1  2  1  0  0  0  0
  1  3  1  0  0  0  0
  3  4  1  0  0  0  0
  4  5  1  0  0  0  0
  5  6  1  0  0  0  0
  5  7  2  0  0  0  0
  7  8  1  0  0  0  0
  7  9  1  0  0  0  0
  9 10  1  0  0  0  0
  9 11  2  0  0  0  0
 11 12  1  0  0  0  0
 12 13  1  0  0  0  0
 12 14  2  0  0  0  0
 11 15  1  0  0  0  0
 15  4  2  0  0  0  0
 15 16  1  0  0  0  0
  3 17  2  0  0  0  0
  3 18  2  0  0  0  0
M  CHG  2  12   1  13  -1
M  END
> <ChemID>
100423

> <source_casrn>
946-30-5

> <CAS>
946-30-5

> <SMILES>
S(=O)(=O)(O[Na])c1c(Cl)ccc(N(=O)=O)c1

> <NAME>
SODIUM 4-NITROCHLOROBENZENE SULFONATE

> <preferred_name>
Benzenesulfonic acid, 2-chloro-5-nitro-, sodium salt

> <iupac>
sodium 2-chloro-5-nitrobenzenesulfonate

> <MPID>
98352

> <dsstox_substance_id>
DTXSID4061339

> <Canonical_QSARr>
[O-][N+](=O)c1cc(c(Cl)cc1)S(O)(=O)=O

> <InChI_Code_QSARr>
InChI=1S/C6H4ClNO5S/c7-5-2-1-4(8(9)10)3-6(5)14(11,12)13/h1-3H,(H,11,12,13)

> <InChI Key_QSARr>
GNTARUIZNIWBCN-UHFFFAOYSA-N

> <Salt_Solvent>
[Na+]

> <LogBCF>
0.48

$$$$
100424
  -INDIGO-08031719362D

 37 37  0  0  0  0  0  0  0  0999 V2000
    4.1975    5.1410    0.0000 N   0  0  0  0  0  0  0  0  0  0  0  0
    5.3514    6.2494    0.0000 H   0  0  0  0  0  0  0  0  0  0  0  0
    2.8452    5.9963    0.0000 C   0  0  0  0  0  0  0  0  0  0  0  0
    3.3519    7.5138    0.0000 O   0  0  0  0  0  0  0  0  0  0  0  0
    1.2505    6.1250    0.0000 C   0  0  0  0  0  0  0  0  0  0  0  0
    1.9363    7.5705    0.0000 H   0  0  0  0  0  0  0  0  0  0  0  0
    0.3592    7.4539    0.0000 H   0  0  0  0  0  0  0  0  0  0  0  0
   -0.2215    5.4978    0.0000 C   0  0  0  0  0  0  0  0  0  0  0  0
   -0.5626    7.0610    0.0000 H   0  0  0  0  0  0  0  0  0  0  0  0
   -1.6281    6.2603    0.0000 H   0  0  0  0  0  0  0  0  0  0  0  0
   -1.2334    4.2585    0.0000 C   0  0  0  0  0  0  0  0  0  0  0  0
   -2.2619    5.4841    0.0000 H   0  0  0  0  0  0  0  0  0  0  0  0
   -2.8127    4.0017    0.0000 H   0  0  0  0  0  0  0  0  0  0  0  0
   -1.5534    2.6907    0.0000 C   0  0  0  0  0  0  0  0  0  0  0  0
   -3.1167    3.0318    0.0000 H   0  0  0  0  0  0  0  0  0  0  0  0
   -2.8326    1.7295    0.0000 H   0  0  0  0  0  0  0  0  0  0  0  0
   -1.1083    1.1540    0.0000 C   0  0  0  0  0  0  0  0  0  0  0  0
   -2.6510    0.7294    0.0000 H   0  0  0  0  0  0  0  0  0  0  0  0
   -1.7943   -0.2916    0.0000 H   0  0  0  0  0  0  0  0  0  0  0  0
    0.0001   -0.0000    0.0000 C   0  0  0  0  0  0  0  0  0  0  0  0
   -1.1687   -1.0928    0.0000 H   0  0  0  0  0  0  0  0  0  0  0  0
    0.0644   -1.5987    0.0000 H   0  0  0  0  0  0  0  0  0  0  0  0
    1.5177   -0.5067    0.0000 C   0  0  0  0  0  0  0  0  0  0  0  0
    0.9906   -2.0174    0.0000 H   0  0  0  0  0  0  0  0  0  0  0  0
    2.3177   -1.8923    0.0000 H   0  0  0  0  0  0  0  0  0  0  0  0
    3.0970   -0.2501    0.0000 C   0  0  0  0  0  0  0  0  0  0  0  0
    3.3324   -1.8326    0.0000 H   0  0  0  0  0  0  0  0  0  0  0  0
    4.4492   -1.1052    0.0000 H   0  0  0  0  0  0  0  0  0  0  0  0
    4.3760    0.7111    0.0000 C   0  0  0  0  0  0  0  0  0  0  0  0
    5.3200   -0.5807    0.0000 H   0  0  0  0  0  0  0  0  0  0  0  0
    5.9709    0.5824    0.0000 H   0  0  0  0  0  0  0  0  0  0  0  0
    5.0620    2.1567    0.0000 C   0  0  0  0  0  0  0  0  0  0  0  0
    6.4981    1.4514    0.0000 H   0  0  0  0  0  0  0  0  0  0  0  0
    6.5340    2.7838    0.0000 H   0  0  0  0  0  0  0  0  0  0  0  0
    4.9975    3.7554    0.0000 C   0  0  0  0  0  0  0  0  0  0  0  0
    6.5970    3.7984    0.0000 H   0  0  0  0  0  0  0  0  0  0  0  0
    6.0094    4.9948    0.0000 H   0  0  0  0  0  0  0  0  0  0  0  0
  1  2  1  0  0  0  0
  1  3  1  0  0  0  0
  3  4  2  0  0  0  0
  3  5  1  0  0  0  0
  5  6  1  0  0  0  0
  5  7  1  0  0  0  0
  5  8  1  0  0  0  0
  8  9  1  0  0  0  0
  8 10  1  0  0  0  0
  8 11  1  0  0  0  0
 11 12  1  0  0  0  0
 11 13  1  0  0  0  0
 11 14  1  0  0  0  0
 14 15  1  0  0  0  0
 14 16  1  0  0  0  0
 14 17  1  0  0  0  0
 17 18  1  0  0  0  0
 17 19  1  0  0  0  0
 17 20  1  0  0  0  0
 20 21  1  0  0  0  0
 20 22  1  0  0  0  0
 20 23  1  0  0  0  0
 23 24  1  0  0  0  0
 23 25  1  0  0  0  0
 23 26  1  0  0  0  0
 26 27  1  0  0  0  0
 26 28  1  0  0  0  0
 26 29  1  0  0  0  0
 29 30  1  0  0  0  0
 29 31  1  0  0  0  0
 29 32  1  0  0  0  0
 32 33  1  0  0  0  0
 32 34  1  0  0  0  0
 32 35  1  0  0  0  0
 35  1  1  0  0  0  0
 35 36  1  0  0  0  0
 35 37  1  0  0  0  0
M  END
> <ChemID>
100424

> <source_casrn>
947-04-6

> <CAS>
947-04-6

> <SMILES>
O=C1CCCCCCCCCCCN1

> <NAME>
AZACYCLOTRIDECAN-2-ONE

> <preferred_name>
Azacyclotridecan-2-one

> <iupac>
azacyclotridecan-2-one

> <MPID>
98353

> <dsstox_substance_id>
DTXSID1027344

> <Canonical_QSARr>
O=C1CCCCCCCCCCCN1

> <InChI_Code_QSARr>
InChI=1S/C12H23NO/c14-12-10-8-6-4-2-1-3-5-7-9-11-13-12/h1-11H2,(H,13,14)

> <InChI Key_QSARr>
JHWNWJKBPDFINM-UHFFFAOYSA-N

> <Salt_Solvent>
?

> <LogBCF>
0.41

$$$$
100428
  -INDIGO-08031719362D

 40 40  0  0  0  0  0  0  0  0999 V2000
   -5.6000   -1.3856    0.0000 P   0  0  0  0  0  0  0  0  0  0  0  0
   -4.8000    0.0000    0.0000 O   0  0  0  0  0  0  0  0  0  0  0  0
   -7.2000   -1.3856    0.0000 O   0  0  0  0  0  0  0  0  0  0  0  0
   -8.0000   -2.7713    0.0000 C   0  0  0  0  0  0  0  0  0  0  0  0
   -7.7912   -4.3577    0.0000 H   0  0  0  0  0  0  0  0  0  0  0  0
   -6.7306   -3.7454    0.0000 H   0  0  0  0  0  0  0  0  0  0  0  0
   -9.6000   -2.7713    0.0000 C   0  0  0  0  0  0  0  0  0  0  0  0
  -11.2000   -2.7713    0.0000 H   0  0  0  0  0  0  0  0  0  0  0  0
  -10.4000   -4.1570    0.0000 H   0  0  0  0  0  0  0  0  0  0  0  0
  -10.4000   -1.3856    0.0000 H   0  0  0  0  0  0  0  0  0  0  0  0
   -6.4000    0.0000    0.0000 O   0  0  0  0  0  0  0  0  0  0  0  0
   -8.0000    0.0000    0.0000 C   0  0  0  0  0  0  0  0  0  0  0  0
   -9.2694   -0.9740    0.0000 H   0  0  0  0  0  0  0  0  0  0  0  0
   -8.2088   -1.5863    0.0000 H   0  0  0  0  0  0  0  0  0  0  0  0
   -8.8000    1.3857    0.0000 C   0  0  0  0  0  0  0  0  0  0  0  0
   -9.6000    2.7713    0.0000 H   0  0  0  0  0  0  0  0  0  0  0  0
  -10.4000    1.3857    0.0000 H   0  0  0  0  0  0  0  0  0  0  0  0
   -8.0000    2.7713    0.0000 H   0  0  0  0  0  0  0  0  0  0  0  0
   -4.8000   -2.7713    0.0000 O   0  0  0  0  0  0  0  0  0  0  0  0
   -3.2000   -2.7713    0.0000 C   0  0  0  0  0  0  0  0  0  0  0  0
   -2.4000   -1.3856    0.0000 N   0  0  0  0  0  0  0  0  0  0  0  0
   -0.8000   -1.3856    0.0000 C   0  0  0  0  0  0  0  0  0  0  0  0
    0.0000    0.0000    0.0000 C   0  0  0  0  0  0  0  0  0  0  0  0
    1.3856   -0.8001    0.0000 H   0  0  0  0  0  0  0  0  0  0  0  0
    0.8000    1.3857    0.0000 C   0  0  0  0  0  0  0  0  0  0  0  0
    1.6000    2.7713    0.0000 H   0  0  0  0  0  0  0  0  0  0  0  0
    2.4000    1.3857    0.0000 H   0  0  0  0  0  0  0  0  0  0  0  0
    0.0000    2.7713    0.0000 H   0  0  0  0  0  0  0  0  0  0  0  0
   -1.3856    0.8000    0.0000 C   0  0  0  0  0  0  0  0  0  0  0  0
   -2.7713    1.6000    0.0000 H   0  0  0  0  0  0  0  0  0  0  0  0
   -1.3856    2.3999    0.0000 H   0  0  0  0  0  0  0  0  0  0  0  0
   -2.7713    0.0000    0.0000 H   0  0  0  0  0  0  0  0  0  0  0  0
    0.0000   -2.7713    0.0000 N   0  0  0  0  0  0  0  0  0  0  0  0
   -0.8000   -4.1570    0.0000 C   0  0  0  0  0  0  0  0  0  0  0  0
    0.0000   -5.5426    0.0000 C   0  0  0  0  0  0  0  0  0  0  0  0
    0.8000   -6.9282    0.0000 H   0  0  0  0  0  0  0  0  0  0  0  0
    1.6000   -5.5426    0.0000 H   0  0  0  0  0  0  0  0  0  0  0  0
   -0.8000   -6.9282    0.0000 H   0  0  0  0  0  0  0  0  0  0  0  0
   -2.4000   -4.1570    0.0000 C   0  0  0  0  0  0  0  0  0  0  0  0
   -3.2000   -5.5426    0.0000 H   0  0  0  0  0  0  0  0  0  0  0  0
  1  2  2  0  0  0  0
  1  3  1  0  0  0  0
  3  4  1  0  0  0  0
  4  5  1  0  0  0  0
  4  6  1  0  0  0  0
  4  7  1  0  0  0  0
  7  8  1  0  0  0  0
  7  9  1  0  0  0  0
  7 10  1  0  0  0  0
  1 11  1  0  0  0  0
 11 12  1  0  0  0  0
 12 13  1  0  0  0  0
 12 14  1  0  0  0  0
 12 15  1  0  0  0  0
 15 16  1  0  0  0  0
 15 17  1  0  0  0  0
 15 18  1  0  0  0  0
  1 19  1  0  0  0  0
 19 20  1  0  0  0  0
 20 21  1  0  0  0  0
 21 22  2  0  0  0  0
 22 23  1  0  0  0  0
 23 24  1  0  0  0  0
 23 25  1  0  0  0  0
 25 26  1  0  0  0  0
 25 27  1  0  0  0  0
 25 28  1  0  0  0  0
 23 29  1  0  0  0  0
 29 30  1  0  0  0  0
 29 31  1  0  0  0  0
 29 32  1  0  0  0  0
 22 33  1  0  0  0  0
 33 34  2  0  0  0  0
 34 35  1  0  0  0  0
 35 36  1  0  0  0  0
 35 37  1  0  0  0  0
 35 38  1  0  0  0  0
 34 39  1  0  0  0  0
 39 20  2  0  0  0  0
 39 40  1  0  0  0  0
M  END
> <ChemID>
100428

> <source_casrn>
962-58-3

> <CAS>
962-58-3

> <SMILES>
CCOP(=O)(OCC)Oc1cc(C)nc(n1)C(C)C

> <NAME>
DIAZINON, O-ANALOG

> <preferred_name>
Diazoxon

> <iupac>
diethyl 6-methyl-2-(propan-2-yl)pyrimidin-4-yl phosphate

> <MPID>
98357

> <dsstox_substance_id>
DTXSID5037523

> <Canonical_QSARr>
Cc1cc([n]c([n]1)C(C)C)OP(=O)(OCC)OCC

> <InChI_Code_QSARr>
InChI=1S/C12H21N2O4P/c1-6-16-19(15,17-7-2)18-11-8-10(5)13-12(14-11)9(3)4/h8-9H,6-7H2,1-5H3

> <InChI Key_QSARr>
VBLJFQYCTRKKKF-UHFFFAOYSA-N

> <Salt_Solvent>
?

> <LogBCF>
-0.35

$$$$
100432
  -INDIGO-08031719362D

 40 41  0  0  0  0  0  0  0  0999 V2000
    2.7714   -1.6000    0.0000 S   0  0  0  0  0  0  0  0  0  0  0  0
    2.7714   -0.0000    0.0000 C   0  0  0  0  0  0  0  0  0  0  0  0
    4.1569    0.8000    0.0000 N   0  0  0  0  0  0  0  0  0  0  0  0
    3.8790    2.3757    0.0000 H   0  0  0  0  0  0  0  0  0  0  0  0
    5.5426    0.0000    0.0000 C   0  0  0  0  0  0  0  0  0  0  0  0
    4.3170   -1.0285    0.0000 H   0  0  0  0  0  0  0  0  0  0  0  0
    6.3425   -1.3857    0.0000 C   0  0  0  0  0  0  0  0  0  0  0  0
    4.8391   -1.9329    0.0000 H   0  0  0  0  0  0  0  0  0  0  0  0
    6.6203   -2.9613    0.0000 H   0  0  0  0  0  0  0  0  0  0  0  0
    7.9425   -1.3857    0.0000 C   0  0  0  0  0  0  0  0  0  0  0  0
    7.6647   -2.9613    0.0000 H   0  0  0  0  0  0  0  0  0  0  0  0
    9.4462   -1.9329    0.0000 H   0  0  0  0  0  0  0  0  0  0  0  0
    8.7427    0.0000    0.0000 C   0  0  0  0  0  0  0  0  0  0  0  0
    9.9682   -1.0284    0.0000 H   0  0  0  0  0  0  0  0  0  0  0  0
    9.9682    1.0285    0.0000 H   0  0  0  0  0  0  0  0  0  0  0  0
    7.9425    1.3857    0.0000 C   0  0  0  0  0  0  0  0  0  0  0  0
    9.4462    1.9329    0.0000 H   0  0  0  0  0  0  0  0  0  0  0  0
    7.6647    2.9613    0.0000 H   0  0  0  0  0  0  0  0  0  0  0  0
    6.3425    1.3857    0.0000 C   0  0  0  0  0  0  0  0  0  0  0  0
    6.6203    2.9613    0.0000 H   0  0  0  0  0  0  0  0  0  0  0  0
    4.8391    1.9329    0.0000 H   0  0  0  0  0  0  0  0  0  0  0  0
    1.3857    0.8000    0.0000 N   0  0  0  0  0  0  0  0  0  0  0  0
    1.6635    2.3757    0.0000 H   0  0  0  0  0  0  0  0  0  0  0  0
    0.0000   -0.0000    0.0000 C   0  0  0  0  0  0  0  0  0  0  0  0
    1.2256   -1.0285    0.0000 H   0  0  0  0  0  0  0  0  0  0  0  0
   -0.7999    1.3857    0.0000 C   0  0  0  0  0  0  0  0  0  0  0  0
    0.7035    1.9329    0.0000 H   0  0  0  0  0  0  0  0  0  0  0  0
   -1.0777    2.9613    0.0000 H   0  0  0  0  0  0  0  0  0  0  0  0
   -2.4000    1.3857    0.0000 C   0  0  0  0  0  0  0  0  0  0  0  0
   -2.1221    2.9613    0.0000 H   0  0  0  0  0  0  0  0  0  0  0  0
   -3.9036    1.9329    0.0000 H   0  0  0  0  0  0  0  0  0  0  0  0
   -3.2001   -0.0000    0.0000 C   0  0  0  0  0  0  0  0  0  0  0  0
   -4.4257    1.0285    0.0000 H   0  0  0  0  0  0  0  0  0  0  0  0
   -4.4257   -1.0285    0.0000 H   0  0  0  0  0  0  0  0  0  0  0  0
   -2.4000   -1.3857    0.0000 C   0  0  0  0  0  0  0  0  0  0  0  0
   -3.9036   -1.9329    0.0000 H   0  0  0  0  0  0  0  0  0  0  0  0
   -2.1221   -2.9613    0.0000 H   0  0  0  0  0  0  0  0  0  0  0  0
   -0.7999   -1.3857    0.0000 C   0  0  0  0  0  0  0  0  0  0  0  0
   -1.0777   -2.9613    0.0000 H   0  0  0  0  0  0  0  0  0  0  0  0
    0.7035   -1.9329    0.0000 H   0  0  0  0  0  0  0  0  0  0  0  0
  1  2  2  0  0  0  0
  2  3  1  0  0  0  0
  3  4  1  0  0  0  0
  3  5  1  0  0  0  0
  5  6  1  0  0  0  0
  5  7  1  0  0  0  0
  7  8  1  0  0  0  0
  7  9  1  0  0  0  0
  7 10  1  0  0  0  0
 10 11  1  0  0  0  0
 10 12  1  0  0  0  0
 10 13  1  0  0  0  0
 13 14  1  0  0  0  0
 13 15  1  0  0  0  0
 13 16  1  0  0  0  0
 16 17  1  0  0  0  0
 16 18  1  0  0  0  0
 16 19  1  0  0  0  0
 19  5  1  0  0  0  0
 19 20  1  0  0  0  0
 19 21  1  0  0  0  0
  2 22  1  0  0  0  0
 22 23  1  0  0  0  0
 22 24  1  0  0  0  0
 24 25  1  0  0  0  0
 24 26  1  0  0  0  0
 26 27  1  0  0  0  0
 26 28  1  0  0  0  0
 26 29  1  0  0  0  0
 29 30  1  0  0  0  0
 29 31  1  0  0  0  0
 29 32  1  0  0  0  0
 32 33  1  0  0  0  0
 32 34  1  0  0  0  0
 32 35  1  0  0  0  0
 35 36  1  0  0  0  0
 35 37  1  0  0  0  0
 35 38  1  0  0  0  0
 38 24  1  0  0  0  0
 38 39  1  0  0  0  0
 38 40  1  0  0  0  0
M  END
> <ChemID>
100432

> <source_casrn>
1212-29-9

> <CAS>
1212-29-9

> <SMILES>
S=C(NC1CCCCC1)NC1CCCCC1

> <NAME>
THIOUREA, N,N'-DICYCLOHEXYL-

> <preferred_name>
N,N'-Dicyclohexylthiourea

> <iupac>
1,3-dicyclohexylthiourea

> <MPID>
98360

> <dsstox_substance_id>
DTXSID9020451

> <Canonical_QSARr>
S=C(NC1CCCCC1)NC1CCCCC1

> <InChI_Code_QSARr>
InChI=1S/C13H24N2S/c16-13(14-11-7-3-1-4-8-11)15-12-9-5-2-6-10-12/h11-12H,1-10H2,(H2,14,15,16)

> <InChI Key_QSARr>
KAJICSGLHKRDLN-UHFFFAOYSA-N

> <Salt_Solvent>
?

> <LogBCF>
0.64

$$$$
100439
  -INDIGO-08031719362D

 31 31  0  0  0  0  0  0  0  0999 V2000
   -1.0779    2.9613    0.0000 O   0  0  0  0  0  0  0  0  0  0  0  0
    0.1478    3.9898    0.0000 H   0  0  0  0  0  0  0  0  0  0  0  0
   -0.8000    1.3857    0.0000 C   0  0  0  0  0  0  0  0  0  0  0  0
    0.7036    1.9329    0.0000 H   0  0  0  0  0  0  0  0  0  0  0  0
   -2.4000    1.3857    0.0000 C   0  0  0  0  0  0  0  0  0  0  0  0
   -2.1221    2.9613    0.0000 H   0  0  0  0  0  0  0  0  0  0  0  0
   -3.9036    1.9329    0.0000 H   0  0  0  0  0  0  0  0  0  0  0  0
   -3.2001    0.0000    0.0000 C   0  0  0  0  0  0  0  0  0  0  0  0
   -4.4257    1.0285    0.0000 H   0  0  0  0  0  0  0  0  0  0  0  0
   -4.5856   -0.8001    0.0000 C   0  0  0  0  0  0  0  0  0  0  0  0
   -5.9713   -1.6000    0.0000 H   0  0  0  0  0  0  0  0  0  0  0  0
   -4.5856   -2.4000    0.0000 H   0  0  0  0  0  0  0  0  0  0  0  0
   -5.9713    0.0000    0.0000 H   0  0  0  0  0  0  0  0  0  0  0  0
   -2.4000   -1.3857    0.0000 C   0  0  0  0  0  0  0  0  0  0  0  0
   -3.9036   -1.9329    0.0000 H   0  0  0  0  0  0  0  0  0  0  0  0
   -2.1221   -2.9613    0.0000 H   0  0  0  0  0  0  0  0  0  0  0  0
   -0.8000   -1.3857    0.0000 C   0  0  0  0  0  0  0  0  0  0  0  0
   -1.0779   -2.9613    0.0000 H   0  0  0  0  0  0  0  0  0  0  0  0
   -0.0001   -2.0569    0.0000 H   0  0  0  0  0  0  0  0  0  0  0  0
    0.0001    0.0000    0.0000 C   0  0  0  0  0  0  0  0  0  0  0  0
    1.2257    1.0285    0.0000 H   0  0  0  0  0  0  0  0  0  0  0  0
    1.2257   -1.0285    0.0000 C   0  0  0  0  0  0  0  0  0  0  0  0
    0.7036   -1.9329    0.0000 H   0  0  0  0  0  0  0  0  0  0  0  0
    2.0257   -2.4141    0.0000 C   0  0  0  0  0  0  0  0  0  0  0  0
    2.8257   -3.7997    0.0000 H   0  0  0  0  0  0  0  0  0  0  0  0
    3.6257   -2.4141    0.0000 H   0  0  0  0  0  0  0  0  0  0  0  0
    1.2257   -3.7997    0.0000 H   0  0  0  0  0  0  0  0  0  0  0  0
    2.6113   -0.2285    0.0000 C   0  0  0  0  0  0  0  0  0  0  0  0
    3.9970    0.5716    0.0000 H   0  0  0  0  0  0  0  0  0  0  0  0
    2.6113    1.3715    0.0000 H   0  0  0  0  0  0  0  0  0  0  0  0
    3.9970   -1.0285    0.0000 H   0  0  0  0  0  0  0  0  0  0  0  0
  1  2  1  0  0  0  0
  1  3  1  0  0  0  0
  3  4  1  0  0  0  0
  3  5  1  0  0  0  0
  5  6  1  0  0  0  0
  5  7  1  0  0  0  0
  5  8  1  0  0  0  0
  8  9  1  0  0  0  0
  8 10  1  0  0  0  0
 10 11  1  0  0  0  0
 10 12  1  0  0  0  0
 10 13  1  0  0  0  0
  8 14  1  0  0  0  0
 14 15  1  0  0  0  0
 14 16  1  0  0  0  0
 14 17  1  0  0  0  0
 17 18  1  0  0  0  0
 17 19  1  0  0  0  0
 17 20  1  0  0  0  0
 20  3  1  0  0  0  0
 20 21  1  0  0  0  0
 20 22  1  0  0  0  0
 22 23  1  0  0  0  0
 22 24  1  0  0  0  0
 24 25  1  0  0  0  0
 24 26  1  0  0  0  0
 24 27  1  0  0  0  0
 22 28  1  0  0  0  0
 28 29  1  0  0  0  0
 28 30  1  0  0  0  0
 28 31  1  0  0  0  0
M  END
> <ChemID>
100439

> <source_casrn>
1490-04-6|2216-51-5

> <CAS>
1490-04-6|2216-51-5

> <SMILES>
CC(C)C1CCC(C)CC1O

> <NAME>
CYCLOHEXANOL, 5-METHYL-2-(1-METHYLETHYL)-, MENTHOL (L)

> <preferred_name>
Menthol

> <iupac>
5-methyl-2-(propan-2-yl)cyclohexanol

> <MPID>
98364|98398

> <dsstox_substance_id>
DTXSID8029650|DTXSID1022180

> <Canonical_QSARr>
CC(C)C1CCC(C)CC1O

> <InChI_Code_QSARr>
InChI=1S/C10H20O/c1-7(2)9-5-4-8(3)6-10(9)11/h7-11H,4-6H2,1-3H3

> <InChI Key_QSARr>
NOOLISFMXDJSKH-UHFFFAOYSA-N

> <Salt_Solvent>
?

> <LogBCF>
1.035

$$$$
100443
  -INDIGO-08031719362D

 39 39  0  0  0  0  0  0  0  0999 V2000
   -0.6186    3.5086    0.0000 O   0  0  0  0  0  0  0  0  0  0  0  0
   -2.1222    2.9614    0.0000 N   0  0  0  0  0  0  0  0  0  0  0  0
   -2.3999    1.3856    0.0000 C   0  0  0  0  0  0  0  0  0  0  0  0
   -1.5999   -0.0000    0.0000 C   0  0  0  0  0  0  0  0  0  0  0  0
   -0.0001   -0.0000    0.0000 N   0  0  0  0  0  0  0  0  0  0  0  0
    0.7999    1.3856    0.0000 C   0  0  0  0  0  0  0  0  0  0  0  0
    0.5911    2.9720    0.0000 H   0  0  0  0  0  0  0  0  0  0  0  0
   -0.4694    2.3597    0.0000 H   0  0  0  0  0  0  0  0  0  0  0  0
    2.1857    2.1857    0.0000 C   0  0  0  0  0  0  0  0  0  0  0  0
    3.1597    0.9163    0.0000 H   0  0  0  0  0  0  0  0  0  0  0  0
    3.7719    1.9768    0.0000 H   0  0  0  0  0  0  0  0  0  0  0  0
    2.1857    3.7857    0.0000 C   0  0  0  0  0  0  0  0  0  0  0  0
    2.1857    5.3856    0.0000 H   0  0  0  0  0  0  0  0  0  0  0  0
    3.5713    4.5857    0.0000 H   0  0  0  0  0  0  0  0  0  0  0  0
    0.7999    4.5857    0.0000 H   0  0  0  0  0  0  0  0  0  0  0  0
    0.7999   -1.3857    0.0000 C   0  0  0  0  0  0  0  0  0  0  0  0
   -0.4694   -2.3597    0.0000 H   0  0  0  0  0  0  0  0  0  0  0  0
    0.5911   -2.9719    0.0000 H   0  0  0  0  0  0  0  0  0  0  0  0
    2.4000   -1.3857    0.0000 C   0  0  0  0  0  0  0  0  0  0  0  0
    3.6693   -0.4117    0.0000 H   0  0  0  0  0  0  0  0  0  0  0  0
    2.3302    0.2128    0.0000 H   0  0  0  0  0  0  0  0  0  0  0  0
    3.2000   -2.7713    0.0000 C   0  0  0  0  0  0  0  0  0  0  0  0
    4.0000   -4.1569    0.0000 H   0  0  0  0  0  0  0  0  0  0  0  0
    4.8000   -2.7713    0.0000 H   0  0  0  0  0  0  0  0  0  0  0  0
    2.4000   -4.1569    0.0000 H   0  0  0  0  0  0  0  0  0  0  0  0
   -2.3999   -1.3857    0.0000 C   0  0  0  0  0  0  0  0  0  0  0  0
   -2.1222   -2.9613    0.0000 N   0  0  0  0  0  0  0  0  0  0  0  0
   -0.6186   -3.5085    0.0000 O   0  0  0  0  0  0  0  0  0  0  0  0
   -3.3478   -3.9898    0.0000 O   0  0  0  0  0  0  0  0  0  0  0  0
   -3.9999   -1.3857    0.0000 C   0  0  0  0  0  0  0  0  0  0  0  0
   -4.8000   -2.7713    0.0000 H   0  0  0  0  0  0  0  0  0  0  0  0
   -4.8000   -0.0000    0.0000 C   0  0  0  0  0  0  0  0  0  0  0  0
   -6.4000   -0.0000    0.0000 C   0  0  0  0  0  0  0  0  0  0  0  0
   -8.0000   -0.0000    0.0000 F   0  0  0  0  0  0  0  0  0  0  0  0
   -7.2000   -1.3857    0.0000 F   0  0  0  0  0  0  0  0  0  0  0  0
   -7.2000    1.3856    0.0000 F   0  0  0  0  0  0  0  0  0  0  0  0
   -3.9999    1.3856    0.0000 C   0  0  0  0  0  0  0  0  0  0  0  0
   -4.8000    2.7712    0.0000 H   0  0  0  0  0  0  0  0  0  0  0  0
   -3.3478    3.9898    0.0000 O   0  0  0  0  0  0  0  0  0  0  0  0
  1  2  2  0  0  0  0
  2  3  1  0  0  0  0
  3  4  1  0  0  0  0
  4  5  1  0  0  0  0
  5  6  1  0  0  0  0
  6  7  1  0  0  0  0
  6  8  1  0  0  0  0
  6  9  1  0  0  0  0
  9 10  1  0  0  0  0
  9 11  1  0  0  0  0
  9 12  1  0  0  0  0
 12 13  1  0  0  0  0
 12 14  1  0  0  0  0
 12 15  1  0  0  0  0
  5 16  1  0  0  0  0
 16 17  1  0  0  0  0
 16 18  1  0  0  0  0
 16 19  1  0  0  0  0
 19 20  1  0  0  0  0
 19 21  1  0  0  0  0
 19 22  1  0  0  0  0
 22 23  1  0  0  0  0
 22 24  1  0  0  0  0
 22 25  1  0  0  0  0
  4 26  2  0  0  0  0
 26 27  1  0  0  0  0
 27 28  2  0  0  0  0
 27 29  1  0  0  0  0
 26 30  1  0  0  0  0
 30 31  1  0  0  0  0
 30 32  2  0  0  0  0
 32 33  1  0  0  0  0
 33 34  1  0  0  0  0
 33 35  1  0  0  0  0
 33 36  1  0  0  0  0
 32 37  1  0  0  0  0
 37  3  2  0  0  0  0
 37 38  1  0  0  0  0
  2 39  1  0  0  0  0
M  CHG  4   2   1  27   1  29  -1  39  -1
M  END
> <ChemID>
100443

> <source_casrn>
1582-09-8

> <CAS>
1582-09-8

> <SMILES>
CCCN(CCC)c1c(cc(cc1[N+]([O-])=O)C(F)(F)F)[N+]([O-])=O

> <NAME>
TRIFLURALIN

> <preferred_name>
Trifluralin

> <iupac>
2,6-dinitro-N,N-dipropyl-4-(trifluoromethyl)aniline

> <MPID>
98368

> <dsstox_substance_id>
DTXSID4021395

> <Canonical_QSARr>
CCCN(CCC)c1c(cc(cc1[N+]([O-])=O)C(F)(F)F)[N+]([O-])=O

> <InChI_Code_QSARr>
InChI=1S/C13H16F3N3O4/c1-3-5-17(6-4-2)12-10(18(20)21)7-9(13(14,15)16)8-11(12)19(22)23/h7-8H,3-6H2,1-2H3

> <InChI Key_QSARr>
ZSDSQXJSNMTJDA-UHFFFAOYSA-N

> <Salt_Solvent>
?

> <LogBCF>
3.36

$$$$
100447
  -INDIGO-08031719362D

 38 37  0  0  0  0  0  0  0  0999 V2000
   -2.4000    1.3856    0.0000 O   0  0  0  0  0  0  0  0  0  0  0  0
   -1.6000    0.0001    0.0000 C   0  0  0  0  0  0  0  0  0  0  0  0
    0.0001    0.0001    0.0000 C   0  0  0  0  0  0  0  0  0  0  0  0
    0.0001   -1.6000    0.0000 H   0  0  0  0  0  0  0  0  0  0  0  0
    0.0001    1.5999    0.0000 S   0  0  0  0  0  0  0  0  0  0  0  0
    1.2257    2.6285    0.0000 P   0  0  0  0  0  0  0  0  0  0  0  0
   -0.2779    3.1756    0.0000 O   0  0  0  0  0  0  0  0  0  0  0  0
    0.9478    4.2042    0.0000 O   0  0  0  0  0  0  0  0  0  0  0  0
    2.1734    5.2326    0.0000 C   0  0  0  0  0  0  0  0  0  0  0  0
    1.8957    6.8083    0.0000 H   0  0  0  0  0  0  0  0  0  0  0  0
    3.3991    6.2610    0.0000 H   0  0  0  0  0  0  0  0  0  0  0  0
    0.6700    5.7799    0.0000 H   0  0  0  0  0  0  0  0  0  0  0  0
    2.4514    3.6569    0.0000 O   0  0  0  0  0  0  0  0  0  0  0  0
    3.9548    3.1097    0.0000 C   0  0  0  0  0  0  0  0  0  0  0  0
    5.1804    4.1381    0.0000 H   0  0  0  0  0  0  0  0  0  0  0  0
    5.4584    2.5624    0.0000 H   0  0  0  0  0  0  0  0  0  0  0  0
    4.2327    1.5340    0.0000 H   0  0  0  0  0  0  0  0  0  0  0  0
    1.5999    0.0001    0.0000 C   0  0  0  0  0  0  0  0  0  0  0  0
    1.8089    1.5863    0.0000 H   0  0  0  0  0  0  0  0  0  0  0  0
    2.8693    0.9740    0.0000 H   0  0  0  0  0  0  0  0  0  0  0  0
    2.4000   -1.3856    0.0000 C   0  0  0  0  0  0  0  0  0  0  0  0
    1.5999   -2.7713    0.0000 O   0  0  0  0  0  0  0  0  0  0  0  0
    4.0000   -1.3856    0.0000 O   0  0  0  0  0  0  0  0  0  0  0  0
    4.8001   -2.7713    0.0000 C   0  0  0  0  0  0  0  0  0  0  0  0
    4.5911   -4.3576    0.0000 H   0  0  0  0  0  0  0  0  0  0  0  0
    3.5307   -3.7452    0.0000 H   0  0  0  0  0  0  0  0  0  0  0  0
    6.3999   -2.7713    0.0000 C   0  0  0  0  0  0  0  0  0  0  0  0
    8.0000   -2.7713    0.0000 H   0  0  0  0  0  0  0  0  0  0  0  0
    7.2000   -4.1569    0.0000 H   0  0  0  0  0  0  0  0  0  0  0  0
    7.2000   -1.3856    0.0000 H   0  0  0  0  0  0  0  0  0  0  0  0
   -2.4000   -1.3856    0.0000 O   0  0  0  0  0  0  0  0  0  0  0  0
   -3.9999   -1.3856    0.0000 C   0  0  0  0  0  0  0  0  0  0  0  0
   -5.2693   -0.4116    0.0000 H   0  0  0  0  0  0  0  0  0  0  0  0
   -4.2089    0.2006    0.0000 H   0  0  0  0  0  0  0  0  0  0  0  0
   -4.7999   -2.7713    0.0000 C   0  0  0  0  0  0  0  0  0  0  0  0
   -5.6000   -4.1569    0.0000 H   0  0  0  0  0  0  0  0  0  0  0  0
   -6.4000   -2.7713    0.0000 H   0  0  0  0  0  0  0  0  0  0  0  0
   -3.9999   -4.1569    0.0000 H   0  0  0  0  0  0  0  0  0  0  0  0
  1  2  2  0  0  0  0
  2  3  1  0  0  0  0
  3  4  1  0  0  0  0
  3  5  1  0  0  0  0
  5  6  1  0  0  0  0
  6  7  2  0  0  0  0
  6  8  1  0  0  0  0
  8  9  1  0  0  0  0
  9 10  1  0  0  0  0
  9 11  1  0  0  0  0
  9 12  1  0  0  0  0
  6 13  1  0  0  0  0
 13 14  1  0  0  0  0
 14 15  1  0  0  0  0
 14 16  1  0  0  0  0
 14 17  1  0  0  0  0
  3 18  1  0  0  0  0
 18 19  1  0  0  0  0
 18 20  1  0  0  0  0
 18 21  1  0  0  0  0
 21 22  2  0  0  0  0
 21 23  1  0  0  0  0
 23 24  1  0  0  0  0
 24 25  1  0  0  0  0
 24 26  1  0  0  0  0
 24 27  1  0  0  0  0
 27 28  1  0  0  0  0
 27 29  1  0  0  0  0
 27 30  1  0  0  0  0
  2 31  1  0  0  0  0
 31 32  1  0  0  0  0
 32 33  1  0  0  0  0
 32 34  1  0  0  0  0
 32 35  1  0  0  0  0
 35 36  1  0  0  0  0
 35 37  1  0  0  0  0
 35 38  1  0  0  0  0
M  END
> <ChemID>
100447

> <source_casrn>
1634-78-2

> <CAS>
1634-78-2

> <SMILES>
CCOC(=O)C(CC(=O)OCC)SP(=O)(OC)OC

> <NAME>
MALAOXON

> <preferred_name>
Malaoxon

> <iupac>
diethyl 2-[(dimethoxyphosphoryl)sulfanyl]butanedioate

> <MPID>
98372

> <dsstox_substance_id>
DTXSID9020790

> <Canonical_QSARr>
CCOC(=O)C(CC(=O)OCC)SP(=O)(OC)OC

> <InChI_Code_QSARr>
InChI=1S/C10H19O7PS/c1-5-16-9(11)7-8(10(12)17-6-2)19-18(13,14-3)15-4/h8H,5-7H2,1-4H3

> <InChI Key_QSARr>
WSORODGWGUUOBO-UHFFFAOYSA-N

> <Salt_Solvent>
?

> <LogBCF>
0.05

$$$$
100451
  -INDIGO-08031719362D

 22 24  0  0  0  0  0  0  0  0999 V2000
   -4.1569   -2.4000    0.0000 Cl  0  0  0  0  0  0  0  0  0  0  0  0
   -2.7713   -1.6000    0.0000 C   0  0  0  0  0  0  0  0  0  0  0  0
   -1.3856   -2.4000    0.0000 C   0  0  0  0  0  0  0  0  0  0  0  0
   -1.3856   -4.0000    0.0000 H   0  0  0  0  0  0  0  0  0  0  0  0
    0.0001   -1.6000    0.0000 C   0  0  0  0  0  0  0  0  0  0  0  0
    0.0001   -0.0000    0.0000 C   0  0  0  0  0  0  0  0  0  0  0  0
    1.3857    0.8000    0.0000 O   0  0  0  0  0  0  0  0  0  0  0  0
    2.7712   -0.0000    0.0000 C   0  0  0  0  0  0  0  0  0  0  0  0
    2.7712   -1.6000    0.0000 C   0  0  0  0  0  0  0  0  0  0  0  0
    1.3857   -2.4000    0.0000 O   0  0  0  0  0  0  0  0  0  0  0  0
    4.1569   -2.4000    0.0000 C   0  0  0  0  0  0  0  0  0  0  0  0
    4.1569   -4.0000    0.0000 H   0  0  0  0  0  0  0  0  0  0  0  0
    5.5425   -1.6000    0.0000 C   0  0  0  0  0  0  0  0  0  0  0  0
    6.9282   -2.4000    0.0000 Cl  0  0  0  0  0  0  0  0  0  0  0  0
    5.5425   -0.0000    0.0000 C   0  0  0  0  0  0  0  0  0  0  0  0
    6.9282    0.8000    0.0000 Cl  0  0  0  0  0  0  0  0  0  0  0  0
    4.1569    0.8000    0.0000 C   0  0  0  0  0  0  0  0  0  0  0  0
    4.1569    2.4000    0.0000 H   0  0  0  0  0  0  0  0  0  0  0  0
   -1.3856    0.8000    0.0000 C   0  0  0  0  0  0  0  0  0  0  0  0
   -1.3856    2.4000    0.0000 H   0  0  0  0  0  0  0  0  0  0  0  0
   -2.7713   -0.0000    0.0000 C   0  0  0  0  0  0  0  0  0  0  0  0
   -4.1569    0.8000    0.0000 Cl  0  0  0  0  0  0  0  0  0  0  0  0
  1  2  1  0  0  0  0
  2  3  1  0  0  0  0
  3  4  1  0  0  0  0
  3  5  2  0  0  0  0
  5  6  1  0  0  0  0
  6  7  1  0  0  0  0
  7  8  1  0  0  0  0
  8  9  1  0  0  0  0
  9 10  1  0  0  0  0
 10  5  1  0  0  0  0
  9 11  2  0  0  0  0
 11 12  1  0  0  0  0
 11 13  1  0  0  0  0
 13 14  1  0  0  0  0
 13 15  2  0  0  0  0
 15 16  1  0  0  0  0
 15 17  1  0  0  0  0
 17  8  2  0  0  0  0
 17 18  1  0  0  0  0
  6 19  2  0  0  0  0
 19 20  1  0  0  0  0
 19 21  1  0  0  0  0
 21  2  2  0  0  0  0
 21 22  1  0  0  0  0
M  END
> <ChemID>
100451

> <source_casrn>
1746-01-6

> <CAS>
1746-01-6

> <SMILES>
Clc1cc2Oc3cc(Cl)c(Cl)cc3Oc2cc1Cl

> <NAME>
2,3,7,8-TETRACHLORODIBENZO-P-DIOXIN

> <preferred_name>
2,3,7,8-Tetrachlorodibenzo-p-dioxin

> <iupac>
2,3,7,8-tetrachlorooxanthrene

> <MPID>
98376

> <dsstox_substance_id>
DTXSID2021315

> <Canonical_QSARr>
Clc1cc2Oc3cc(Cl)c(Cl)cc3Oc2cc1Cl

> <InChI_Code_QSARr>
InChI=1S/C12H4Cl4O2/c13-5-1-9-10(2-6(5)14)18-12-4-8(16)7(15)3-11(12)17-9/h1-4H

> <InChI Key_QSARr>
HGUFODBRKLSHSI-UHFFFAOYSA-N

> <Salt_Solvent>
?

> <LogBCF>
4.99

$$$$
100455
  -INDIGO-08031719362D

 16 16  0  0  0  0  0  0  0  0999 V2000
    0.0000    2.7713    0.0000 Cl  0  0  0  0  0  0  0  0  0  0  0  0
    0.8000    1.3856    0.0000 C   0  0  0  0  0  0  0  0  0  0  0  0
    2.4000    1.3856    0.0000 C   0  0  0  0  0  0  0  0  0  0  0  0
    3.2001    2.7713    0.0000 Cl  0  0  0  0  0  0  0  0  0  0  0  0
    3.2001    0.0000    0.0000 C   0  0  0  0  0  0  0  0  0  0  0  0
    4.8000    0.0000    0.0000 Cl  0  0  0  0  0  0  0  0  0  0  0  0
    2.4000   -1.3856    0.0000 C   0  0  0  0  0  0  0  0  0  0  0  0
    3.2001   -2.7713    0.0000 Cl  0  0  0  0  0  0  0  0  0  0  0  0
    0.8000   -1.3856    0.0000 C   0  0  0  0  0  0  0  0  0  0  0  0
    0.0000   -2.7713    0.0000 Cl  0  0  0  0  0  0  0  0  0  0  0  0
    0.0000   -0.0000    0.0000 C   0  0  0  0  0  0  0  0  0  0  0  0
   -1.6000    0.0000    0.0000 O   0  0  0  0  0  0  0  0  0  0  0  0
   -2.4001   -1.3856    0.0000 C   0  0  0  0  0  0  0  0  0  0  0  0
   -4.0000   -1.3856    0.0000 H   0  0  0  0  0  0  0  0  0  0  0  0
   -3.2000   -2.7713    0.0000 H   0  0  0  0  0  0  0  0  0  0  0  0
   -3.2000    0.0000    0.0000 H   0  0  0  0  0  0  0  0  0  0  0  0
  1  2  1  0  0  0  0
  2  3  1  0  0  0  0
  3  4  1  0  0  0  0
  3  5  2  0  0  0  0
  5  6  1  0  0  0  0
  5  7  1  0  0  0  0
  7  8  1  0  0  0  0
  7  9  2  0  0  0  0
  9 10  1  0  0  0  0
  9 11  1  0  0  0  0
 11  2  2  0  0  0  0
 11 12  1  0  0  0  0
 12 13  1  0  0  0  0
 13 14  1  0  0  0  0
 13 15  1  0  0  0  0
 13 16  1  0  0  0  0
M  END
> <ChemID>
100455

> <source_casrn>
1825-21-4

> <CAS>
1825-21-4

> <SMILES>
COc1c(Cl)c(Cl)c(Cl)c(Cl)c1Cl

> <NAME>
PENTACHLOROANISOLE

> <preferred_name>
Pentachloroanisole

> <iupac>
methyl pentachlorophenyl ether

> <MPID>
98380

> <dsstox_substance_id>
DTXSID2021103

> <Canonical_QSARr>
COc1c(Cl)c(Cl)c(Cl)c(Cl)c1Cl

> <InChI_Code_QSARr>
InChI=1S/C7H3Cl5O/c1-13-7-5(11)3(9)2(8)4(10)6(7)12/h1H3

> <InChI Key_QSARr>
BBABSCYTNHOKOG-UHFFFAOYSA-N

> <Salt_Solvent>
?

> <LogBCF>
4.16

$$$$
100459
  -INDIGO-08031719362D

 14 14  0  0  0  0  0  0  0  0999 V2000
    1.3856    2.4000    0.0000 Cl  0  0  0  0  0  0  0  0  0  0  0  0
    1.3856    0.8000    0.0000 C   0  0  0  0  0  0  0  0  0  0  0  0
    2.7713   -0.0000    0.0000 C   0  0  0  0  0  0  0  0  0  0  0  0
    4.1570    0.8000    0.0000 C   0  0  0  0  0  0  0  0  0  0  0  0
    5.5426    1.6000    0.0000 N   0  0  0  0  0  0  0  0  0  0  0  0
    2.7713   -1.6000    0.0000 C   0  0  0  0  0  0  0  0  0  0  0  0
    4.1569   -2.4000    0.0000 Cl  0  0  0  0  0  0  0  0  0  0  0  0
    1.3856   -2.4000    0.0000 C   0  0  0  0  0  0  0  0  0  0  0  0
    1.3856   -4.0000    0.0000 Cl  0  0  0  0  0  0  0  0  0  0  0  0
    0.0000   -1.6000    0.0000 C   0  0  0  0  0  0  0  0  0  0  0  0
   -1.3857   -2.4000    0.0000 Cl  0  0  0  0  0  0  0  0  0  0  0  0
    0.0000   -0.0000    0.0000 C   0  0  0  0  0  0  0  0  0  0  0  0
   -1.3857    0.8000    0.0000 C   0  0  0  0  0  0  0  0  0  0  0  0
   -2.7713    1.6000    0.0000 N   0  0  0  0  0  0  0  0  0  0  0  0
  1  2  1  0  0  0  0
  2  3  1  0  0  0  0
  3  4  1  0  0  0  0
  4  5  3  0  0  0  0
  3  6  2  0  0  0  0
  6  7  1  0  0  0  0
  6  8  1  0  0  0  0
  8  9  1  0  0  0  0
  8 10  2  0  0  0  0
 10 11  1  0  0  0  0
 10 12  1  0  0  0  0
 12  2  2  0  0  0  0
 12 13  1  0  0  0  0
 13 14  3  0  0  0  0
M  END
> <ChemID>
100459

> <source_casrn>
1897-45-6

> <CAS>
1897-45-6

> <SMILES>
N#Cc1c(Cl)c(Cl)c(Cl)c(C#N)c1Cl

> <NAME>
CHLOROTHALONIL

> <preferred_name>
Chlorothalonil

> <iupac>
2,4,5,6-tetrachlorobenzene-1,3-dicarbonitrile

> <MPID>
98384

> <dsstox_substance_id>
DTXSID0020319

> <Canonical_QSARr>
N#Cc1c(Cl)c(Cl)c(Cl)c(C#N)c1Cl

> <InChI_Code_QSARr>
InChI=1S/C8Cl4N2/c9-5-3(1-13)6(10)8(12)7(11)4(5)2-14

> <InChI Key_QSARr>
CRQQGFGUEAVUIL-UHFFFAOYSA-N

> <Salt_Solvent>
?

> <LogBCF>
1.8

$$$$
100465
  -INDIGO-08031719362D

 18 19  0  0  0  0  0  0  0  0999 V2000
    0.0001   -0.0000    0.0000 C   0  0  0  0  0  0  0  0  0  0  0  0
    1.3856    0.8000    0.0000 C   0  0  0  0  0  0  0  0  0  0  0  0
    1.3856    2.4000    0.0000 Cl  0  0  0  0  0  0  0  0  0  0  0  0
    2.7713   -0.0000    0.0000 C   0  0  0  0  0  0  0  0  0  0  0  0
    4.1569    0.8000    0.0000 H   0  0  0  0  0  0  0  0  0  0  0  0
    2.7713   -1.6000    0.0000 C   0  0  0  0  0  0  0  0  0  0  0  0
    4.1569   -2.4000    0.0000 H   0  0  0  0  0  0  0  0  0  0  0  0
    1.3856   -2.4000    0.0000 C   0  0  0  0  0  0  0  0  0  0  0  0
    1.3856   -4.0000    0.0000 H   0  0  0  0  0  0  0  0  0  0  0  0
    0.0001   -1.6000    0.0000 C   0  0  0  0  0  0  0  0  0  0  0  0
   -1.3856   -2.4000    0.0000 C   0  0  0  0  0  0  0  0  0  0  0  0
   -1.3856   -4.0000    0.0000 H   0  0  0  0  0  0  0  0  0  0  0  0
   -2.7712   -1.6000    0.0000 C   0  0  0  0  0  0  0  0  0  0  0  0
   -4.1569   -2.4000    0.0000 H   0  0  0  0  0  0  0  0  0  0  0  0
   -2.7712   -0.0000    0.0000 C   0  0  0  0  0  0  0  0  0  0  0  0
   -4.1569    0.8000    0.0000 H   0  0  0  0  0  0  0  0  0  0  0  0
   -1.3856    0.8000    0.0000 C   0  0  0  0  0  0  0  0  0  0  0  0
   -1.3856    2.4000    0.0000 Cl  0  0  0  0  0  0  0  0  0  0  0  0
  1  2  1  0  0  0  0
  2  3  1  0  0  0  0
  2  4  2  0  0  0  0
  4  5  1  0  0  0  0
  4  6  1  0  0  0  0
  6  7  1  0  0  0  0
  6  8  2  0  0  0  0
  8  9  1  0  0  0  0
  8 10  1  0  0  0  0
 10  1  1  0  0  0  0
 10 11  2  0  0  0  0
 11 12  1  0  0  0  0
 11 13  1  0  0  0  0
 13 14  1  0  0  0  0
 13 15  2  0  0  0  0
 15 16  1  0  0  0  0
 15 17  1  0  0  0  0
 17  1  2  0  0  0  0
 17 18  1  0  0  0  0
M  END
> <ChemID>
100465

> <source_casrn>
2050-74-0

> <CAS>
2050-74-0

> <SMILES>
Clc1cccc2cccc(Cl)c12

> <NAME>
1,8-DICHLORONAPHTHALENE

> <preferred_name>
Naphthalene, 1,8-dichloro-

> <iupac>
1,8-DICHLORONAPHTHALENE

> <MPID>
98389

> <dsstox_substance_id>
DTXSID0062139

> <Canonical_QSARr>
Clc1cccc2cccc(Cl)c12

> <InChI_Code_QSARr>
InChI=1S/C10H6Cl2/c11-8-5-1-3-7-4-2-6-9(12)10(7)8/h1-6H

> <InChI Key_QSARr>
ADRYPAGQXFMVFP-UHFFFAOYSA-N

> <Salt_Solvent>
?

> <LogBCF>
3.79

$$$$
100469
  -INDIGO-08031719362D

 24 24  0  0  0  0  0  0  0  0999 V2000
    0.0001   -0.0000    0.0000 P   0  0  0  0  0  0  0  0  0  0  0  0
    1.3857    0.8000    0.0000 O   0  0  0  0  0  0  0  0  0  0  0  0
    2.7712   -0.0000    0.0000 C   0  0  0  0  0  0  0  0  0  0  0  0
    2.7712   -1.6000    0.0000 C   0  0  0  0  0  0  0  0  0  0  0  0
    1.3856   -2.4000    0.0000 H   0  0  0  0  0  0  0  0  0  0  0  0
    4.1569   -2.4000    0.0000 C   0  0  0  0  0  0  0  0  0  0  0  0
    4.1569   -4.0000    0.0000 Cl  0  0  0  0  0  0  0  0  0  0  0  0
    5.5425   -1.6000    0.0000 C   0  0  0  0  0  0  0  0  0  0  0  0
    6.9282   -2.4000    0.0000 Br  0  0  0  0  0  0  0  0  0  0  0  0
    5.5425   -0.0000    0.0000 C   0  0  0  0  0  0  0  0  0  0  0  0
    6.9282    0.8000    0.0000 H   0  0  0  0  0  0  0  0  0  0  0  0
    4.1569    0.8000    0.0000 C   0  0  0  0  0  0  0  0  0  0  0  0
    4.1569    2.4000    0.0000 Cl  0  0  0  0  0  0  0  0  0  0  0  0
    0.0001    1.6000    0.0000 S   0  0  0  0  0  0  0  0  0  0  0  0
   -1.3856    0.8000    0.0000 O   0  0  0  0  0  0  0  0  0  0  0  0
   -2.7713   -0.0000    0.0000 C   0  0  0  0  0  0  0  0  0  0  0  0
   -4.1569    0.8000    0.0000 H   0  0  0  0  0  0  0  0  0  0  0  0
   -4.1569   -0.8000    0.0000 H   0  0  0  0  0  0  0  0  0  0  0  0
   -2.7713    1.6000    0.0000 H   0  0  0  0  0  0  0  0  0  0  0  0
   -1.3856   -0.8000    0.0000 O   0  0  0  0  0  0  0  0  0  0  0  0
   -1.3856   -2.4000    0.0000 C   0  0  0  0  0  0  0  0  0  0  0  0
   -1.3856   -4.0000    0.0000 H   0  0  0  0  0  0  0  0  0  0  0  0
   -2.7713   -3.2000    0.0000 H   0  0  0  0  0  0  0  0  0  0  0  0
    0.0001   -3.2000    0.0000 H   0  0  0  0  0  0  0  0  0  0  0  0
  1  2  1  0  0  0  0
  2  3  1  0  0  0  0
  3  4  1  0  0  0  0
  4  5  1  0  0  0  0
  4  6  2  0  0  0  0
  6  7  1  0  0  0  0
  6  8  1  0  0  0  0
  8  9  1  0  0  0  0
  8 10  2  0  0  0  0
 10 11  1  0  0  0  0
 10 12  1  0  0  0  0
 12  3  2  0  0  0  0
 12 13  1  0  0  0  0
  1 14  2  0  0  0  0
  1 15  1  0  0  0  0
 15 16  1  0  0  0  0
 16 17  1  0  0  0  0
 16 18  1  0  0  0  0
 16 19  1  0  0  0  0
  1 20  1  0  0  0  0
 20 21  1  0  0  0  0
 21 22  1  0  0  0  0
 21 23  1  0  0  0  0
 21 24  1  0  0  0  0
M  END
> <ChemID>
100469

> <source_casrn>
2104-96-3

> <CAS>
2104-96-3

> <SMILES>
COP(=S)(Oc1cc(Cl)c(Br)cc1Cl)OC

> <NAME>
BROMOPHOS

> <preferred_name>
Bromofos

> <iupac>
O-(4-bromo-2,5-dichlorophenyl) O,O-dimethyl phosphorothioate

> <MPID>
98393

> <dsstox_substance_id>
DTXSID1041683

> <Canonical_QSARr>
COP(=S)(Oc1cc(Cl)c(Br)cc1Cl)OC

> <InChI_Code_QSARr>
InChI=1S/C8H8BrCl2O3PS/c1-12-15(16,13-2)14-8-4-6(10)5(9)3-7(8)11/h3-4H,1-2H3

> <InChI Key_QSARr>
NYQDCVLCJXRDSK-UHFFFAOYSA-N

> <Salt_Solvent>
?

> <LogBCF>
3.59

$$$$
100473
  -INDIGO-08031719362D

 29 29  0  0  0  0  0  0  0  0999 V2000
    3.3466    1.3135    0.0000 N   0  0  0  0  0  0  0  0  0  0  0  0
    3.5850   -0.2687    0.0000 C   0  0  0  0  0  0  0  0  0  0  0  0
    5.0745    0.3158    0.0000 H   0  0  0  0  0  0  0  0  0  0  0  0
    4.7023   -1.4140    0.0000 H   0  0  0  0  0  0  0  0  0  0  0  0
    2.4969   -1.4416    0.0000 C   0  0  0  0  0  0  0  0  0  0  0  0
    3.8824   -2.2416    0.0000 H   0  0  0  0  0  0  0  0  0  0  0  0
    2.2979   -3.0291    0.0000 H   0  0  0  0  0  0  0  0  0  0  0  0
    0.9014   -1.3220    0.0000 C   0  0  0  0  0  0  0  0  0  0  0  0
    1.1398   -2.9042    0.0000 H   0  0  0  0  0  0  0  0  0  0  0  0
   -0.4640   -2.1563    0.0000 H   0  0  0  0  0  0  0  0  0  0  0  0
    0.0000    0.0000    0.0000 C   0  0  0  0  0  0  0  0  0  0  0  0
   -1.0884   -1.1729    0.0000 H   0  0  0  0  0  0  0  0  0  0  0  0
   -1.5035    0.5473    0.0000 H   0  0  0  0  0  0  0  0  0  0  0  0
    0.4716    1.5290    0.0000 C   0  0  0  0  0  0  0  0  0  0  0  0
   -1.1239    1.6485    0.0000 H   0  0  0  0  0  0  0  0  0  0  0  0
   -0.0380    3.0456    0.0000 H   0  0  0  0  0  0  0  0  0  0  0  0
    1.9611    2.1134    0.0000 C   0  0  0  0  0  0  0  0  0  0  0  0
    1.0597    3.4355    0.0000 H   0  0  0  0  0  0  0  0  0  0  0  0
    3.0492    3.2864    0.0000 H   0  0  0  0  0  0  0  0  0  0  0  0
    4.6685    2.2148    0.0000 C   0  0  0  0  0  0  0  0  0  0  0  0
    4.5490    3.8103    0.0000 O   0  0  0  0  0  0  0  0  0  0  0  0
    6.1102    1.5206    0.0000 S   0  0  0  0  0  0  0  0  0  0  0  0
    7.4321    2.4219    0.0000 C   0  0  0  0  0  0  0  0  0  0  0  0
    7.9322    3.9417    0.0000 H   0  0  0  0  0  0  0  0  0  0  0  0
    6.7111    3.8502    0.0000 H   0  0  0  0  0  0  0  0  0  0  0  0
    8.8738    1.7276    0.0000 C   0  0  0  0  0  0  0  0  0  0  0  0
   10.3153    1.0335    0.0000 H   0  0  0  0  0  0  0  0  0  0  0  0
   10.1957    2.6290    0.0000 H   0  0  0  0  0  0  0  0  0  0  0  0
    8.9933    0.1321    0.0000 H   0  0  0  0  0  0  0  0  0  0  0  0
  1  2  1  0  0  0  0
  2  3  1  0  0  0  0
  2  4  1  0  0  0  0
  2  5  1  0  0  0  0
  5  6  1  0  0  0  0
  5  7  1  0  0  0  0
  5  8  1  0  0  0  0
  8  9  1  0  0  0  0
  8 10  1  0  0  0  0
  8 11  1  0  0  0  0
 11 12  1  0  0  0  0
 11 13  1  0  0  0  0
 11 14  1  0  0  0  0
 14 15  1  0  0  0  0
 14 16  1  0  0  0  0
 14 17  1  0  0  0  0
 17  1  1  0  0  0  0
 17 18  1  0  0  0  0
 17 19  1  0  0  0  0
  1 20  1  0  0  0  0
 20 21  2  0  0  0  0
 20 22  1  0  0  0  0
 22 23  1  0  0  0  0
 23 24  1  0  0  0  0
 23 25  1  0  0  0  0
 23 26  1  0  0  0  0
 26 27  1  0  0  0  0
 26 28  1  0  0  0  0
 26 29  1  0  0  0  0
M  END
> <ChemID>
100473

> <source_casrn>
2212-67-1

> <CAS>
2212-67-1

> <SMILES>
CCSC(=O)N1CCCCCC1

> <NAME>
MOLINATE

> <preferred_name>
Molinate

> <iupac>
S-ethyl azepane-1-carbothioate

> <MPID>
98397

> <dsstox_substance_id>
DTXSID6024206

> <Canonical_QSARr>
CCSC(=O)N1CCCCCC1

> <InChI_Code_QSARr>
InChI=1S/C9H17NOS/c1-2-12-9(11)10-7-5-3-4-6-8-10/h2-8H2,1H3

> <InChI Key_QSARr>
DEDOPGXGGQYYMW-UHFFFAOYSA-N

> <Salt_Solvent>
?

> <LogBCF>
1.41

$$$$
100478
  -INDIGO-08031719362D

 29 29  0  0  0  0  0  0  0  0999 V2000
   -5.5426   -0.0000    0.0000 P   0  0  0  0  0  0  0  0  0  0  0  0
   -4.1569    0.8000    0.0000 O   0  0  0  0  0  0  0  0  0  0  0  0
   -2.7713   -0.0000    0.0000 C   0  0  0  0  0  0  0  0  0  0  0  0
   -1.3856    0.8000    0.0000 C   0  0  0  0  0  0  0  0  0  0  0  0
   -1.3856    2.4000    0.0000 H   0  0  0  0  0  0  0  0  0  0  0  0
    0.0001   -0.0000    0.0000 C   0  0  0  0  0  0  0  0  0  0  0  0
    1.3856    0.8000    0.0000 C   0  0  0  0  0  0  0  0  0  0  0  0
    2.7713    1.6000    0.0000 H   0  0  0  0  0  0  0  0  0  0  0  0
    1.3856    2.4000    0.0000 H   0  0  0  0  0  0  0  0  0  0  0  0
    2.7713   -0.0000    0.0000 H   0  0  0  0  0  0  0  0  0  0  0  0
    0.0001   -1.6000    0.0000 C   0  0  0  0  0  0  0  0  0  0  0  0
    1.3856   -2.4000    0.0000 N   0  0  0  0  0  0  0  0  0  0  0  0
    1.3856   -4.0000    0.0000 O   0  0  0  0  0  0  0  0  0  0  0  0
    2.7713   -1.6000    0.0000 O   0  0  0  0  0  0  0  0  0  0  0  0
   -1.3856   -2.4000    0.0000 C   0  0  0  0  0  0  0  0  0  0  0  0
   -1.3856   -4.0000    0.0000 H   0  0  0  0  0  0  0  0  0  0  0  0
   -2.7713   -1.6000    0.0000 C   0  0  0  0  0  0  0  0  0  0  0  0
   -4.1569   -2.4000    0.0000 H   0  0  0  0  0  0  0  0  0  0  0  0
   -6.9283    0.8000    0.0000 O   0  0  0  0  0  0  0  0  0  0  0  0
   -8.3138   -0.0000    0.0000 C   0  0  0  0  0  0  0  0  0  0  0  0
   -9.6995    0.8000    0.0000 H   0  0  0  0  0  0  0  0  0  0  0  0
   -9.6995   -0.8000    0.0000 H   0  0  0  0  0  0  0  0  0  0  0  0
   -8.3138    1.6000    0.0000 H   0  0  0  0  0  0  0  0  0  0  0  0
   -6.9283   -0.8000    0.0000 O   0  0  0  0  0  0  0  0  0  0  0  0
   -6.9283   -2.4000    0.0000 C   0  0  0  0  0  0  0  0  0  0  0  0
   -6.9283   -4.0000    0.0000 H   0  0  0  0  0  0  0  0  0  0  0  0
   -8.3138   -3.2000    0.0000 H   0  0  0  0  0  0  0  0  0  0  0  0
   -5.5426   -3.2000    0.0000 H   0  0  0  0  0  0  0  0  0  0  0  0
   -5.5426    1.6000    0.0000 O   0  0  0  0  0  0  0  0  0  0  0  0
  1  2  1  0  0  0  0
  2  3  1  0  0  0  0
  3  4  1  0  0  0  0
  4  5  1  0  0  0  0
  4  6  2  0  0  0  0
  6  7  1  0  0  0  0
  7  8  1  0  0  0  0
  7  9  1  0  0  0  0
  7 10  1  0  0  0  0
  6 11  1  0  0  0  0
 11 12  1  0  0  0  0
 12 13  1  0  0  0  0
 12 14  2  0  0  0  0
 11 15  2  0  0  0  0
 15 16  1  0  0  0  0
 15 17  1  0  0  0  0
 17  3  2  0  0  0  0
 17 18  1  0  0  0  0
  1 19  1  0  0  0  0
 19 20  1  0  0  0  0
 20 21  1  0  0  0  0
 20 22  1  0  0  0  0
 20 23  1  0  0  0  0
  1 24  1  0  0  0  0
 24 25  1  0  0  0  0
 25 26  1  0  0  0  0
 25 27  1  0  0  0  0
 25 28  1  0  0  0  0
  1 29  2  0  0  0  0
M  CHG  2  12   1  13  -1
M  END
> <ChemID>
100478

> <source_casrn>
2255-17-6

> <CAS>
2255-17-6

> <SMILES>
O=P(OC)(OC)Oc1cc(C)c(N(=O)(=O))cc1

> <NAME>
3-METHYL-DIMETHYL PARA-OXON

> <preferred_name>
Fenitrooxone

> <iupac>
dimethyl (3-methyl-4-nitrophenyl) phosphate

> <MPID>
98402

> <dsstox_substance_id>
DTXSID00177084

> <Canonical_QSARr>
Cc1cc(ccc1[N+]([O-])=O)OP(=O)(OC)OC

> <InChI_Code_QSARr>
InChI=1S/C9H12NO6P/c1-7-6-8(4-5-9(7)10(11)12)16-17(13,14-2)15-3/h4-6H,1-3H3

> <InChI Key_QSARr>
MJNAIAPNXYJWCT-UHFFFAOYSA-N

> <Salt_Solvent>
?

> <LogBCF>
0.44

$$$$
100483
  -INDIGO-08031719362D

 35 34  0  0  0  0  0  0  0  0999 V2000
    5.5427   -0.0001    0.0000 P   0  0  0  0  0  0  0  0  0  0  0  0
    5.5427    1.6000    0.0000 S   0  0  0  0  0  0  0  0  0  0  0  0
    4.1569   -0.8000    0.0000 S   0  0  0  0  0  0  0  0  0  0  0  0
    2.7714   -0.0001    0.0000 C   0  0  0  0  0  0  0  0  0  0  0  0
    2.1591    1.4783    0.0000 H   0  0  0  0  0  0  0  0  0  0  0  0
    3.3835    1.4783    0.0000 H   0  0  0  0  0  0  0  0  0  0  0  0
    1.3856   -0.8000    0.0000 C   0  0  0  0  0  0  0  0  0  0  0  0
    1.9980   -2.2782    0.0000 H   0  0  0  0  0  0  0  0  0  0  0  0
    0.7733   -2.2782    0.0000 H   0  0  0  0  0  0  0  0  0  0  0  0
    0.0001   -0.0001    0.0000 S   0  0  0  0  0  0  0  0  0  0  0  0
   -1.3856    0.8000    0.0000 C   0  0  0  0  0  0  0  0  0  0  0  0
   -1.9980    2.2782    0.0000 H   0  0  0  0  0  0  0  0  0  0  0  0
   -0.7733    2.2782    0.0000 H   0  0  0  0  0  0  0  0  0  0  0  0
   -2.7712   -0.0001    0.0000 C   0  0  0  0  0  0  0  0  0  0  0  0
   -4.1569   -0.8000    0.0000 H   0  0  0  0  0  0  0  0  0  0  0  0
   -4.1569    0.8000    0.0000 H   0  0  0  0  0  0  0  0  0  0  0  0
   -2.7712   -1.6000    0.0000 H   0  0  0  0  0  0  0  0  0  0  0  0
    0.8000    1.3857    0.0000 O   0  0  0  0  0  0  0  0  0  0  0  0
   -0.8000   -1.3857    0.0000 O   0  0  0  0  0  0  0  0  0  0  0  0
    6.9282    0.8000    0.0000 O   0  0  0  0  0  0  0  0  0  0  0  0
    6.9282    2.4000    0.0000 C   0  0  0  0  0  0  0  0  0  0  0  0
    5.3418    2.6089    0.0000 H   0  0  0  0  0  0  0  0  0  0  0  0
    5.9541    3.6694    0.0000 H   0  0  0  0  0  0  0  0  0  0  0  0
    8.3139    3.2001    0.0000 C   0  0  0  0  0  0  0  0  0  0  0  0
    9.6995    4.0000    0.0000 H   0  0  0  0  0  0  0  0  0  0  0  0
    8.3139    4.8000    0.0000 H   0  0  0  0  0  0  0  0  0  0  0  0
    9.6995    2.4000    0.0000 H   0  0  0  0  0  0  0  0  0  0  0  0
    6.9282   -0.8000    0.0000 O   0  0  0  0  0  0  0  0  0  0  0  0
    6.9282   -2.4000    0.0000 C   0  0  0  0  0  0  0  0  0  0  0  0
    5.9541   -3.6694    0.0000 H   0  0  0  0  0  0  0  0  0  0  0  0
    5.3418   -2.6089    0.0000 H   0  0  0  0  0  0  0  0  0  0  0  0
    8.3139   -3.1999    0.0000 C   0  0  0  0  0  0  0  0  0  0  0  0
    9.6995   -4.0000    0.0000 H   0  0  0  0  0  0  0  0  0  0  0  0
    8.3139   -4.8000    0.0000 H   0  0  0  0  0  0  0  0  0  0  0  0
    9.6995   -2.4000    0.0000 H   0  0  0  0  0  0  0  0  0  0  0  0
  1  2  2  0  0  0  0
  1  3  1  0  0  0  0
  3  4  1  0  0  0  0
  4  5  1  0  0  0  0
  4  6  1  0  0  0  0
  4  7  1  0  0  0  0
  7  8  1  0  0  0  0
  7  9  1  0  0  0  0
  7 10  1  0  0  0  0
 10 11  1  0  0  0  0
 11 12  1  0  0  0  0
 11 13  1  0  0  0  0
 11 14  1  0  0  0  0
 14 15  1  0  0  0  0
 14 16  1  0  0  0  0
 14 17  1  0  0  0  0
 10 18  2  0  0  0  0
 10 19  2  0  0  0  0
  1 20  1  0  0  0  0
 20 21  1  0  0  0  0
 21 22  1  0  0  0  0
 21 23  1  0  0  0  0
 21 24  1  0  0  0  0
 24 25  1  0  0  0  0
 24 26  1  0  0  0  0
 24 27  1  0  0  0  0
  1 28  1  0  0  0  0
 28 29  1  0  0  0  0
 29 30  1  0  0  0  0
 29 31  1  0  0  0  0
 29 32  1  0  0  0  0
 32 33  1  0  0  0  0
 32 34  1  0  0  0  0
 32 35  1  0  0  0  0
M  END
> <ChemID>
100483

> <source_casrn>
2497-06-5

> <CAS>
2497-06-5

> <SMILES>
CCS(=O)(=O)CCSP(=S)(OCC)OCC

> <NAME>
DISULFOTON SULFONE

> <preferred_name>
Disulfoton sulfone

> <iupac>
O,O-diethyl S-[2-(ethylsulfonyl)ethyl] phosphorodithioate

> <MPID>
98406

> <dsstox_substance_id>
DTXSID8041901

> <Canonical_QSARr>
CCS(=O)(=O)CCSP(=S)(OCC)OCC

> <InChI_Code_QSARr>
InChI=1S/C8H19O4PS3/c1-4-11-13(14,12-5-2)15-7-8-16(9,10)6-3/h4-8H2,1-3H3

> <InChI Key_QSARr>
BKVJOVPVLOJPKJ-UHFFFAOYSA-N

> <Salt_Solvent>
?

> <LogBCF>
0.7

$$$$
100487
  -INDIGO-08031719362D

 17 17  0  0  0  0  0  0  0  0999 V2000
    0.8000    1.3856    0.0000 C   0  0  0  0  0  0  0  0  0  0  0  0
    0.0000    2.7713    0.0000 O   0  0  0  0  0  0  0  0  0  0  0  0
    0.8000    4.1569    0.0000 H   0  0  0  0  0  0  0  0  0  0  0  0
    0.0000    0.0000    0.0000 C   0  0  0  0  0  0  0  0  0  0  0  0
   -1.6000    0.0000    0.0000 O   0  0  0  0  0  0  0  0  0  0  0  0
   -2.4001   -1.3856    0.0000 C   0  0  0  0  0  0  0  0  0  0  0  0
   -4.0000   -1.3856    0.0000 H   0  0  0  0  0  0  0  0  0  0  0  0
   -3.2000   -2.7713    0.0000 H   0  0  0  0  0  0  0  0  0  0  0  0
   -3.2000    0.0000    0.0000 H   0  0  0  0  0  0  0  0  0  0  0  0
    0.8000   -1.3856    0.0000 C   0  0  0  0  0  0  0  0  0  0  0  0
    0.0000   -2.7713    0.0000 Cl  0  0  0  0  0  0  0  0  0  0  0  0
    2.4000   -1.3856    0.0000 C   0  0  0  0  0  0  0  0  0  0  0  0
    3.2001   -2.7713    0.0000 Cl  0  0  0  0  0  0  0  0  0  0  0  0
    3.2001    0.0000    0.0000 C   0  0  0  0  0  0  0  0  0  0  0  0
    4.8000    0.0000    0.0000 Cl  0  0  0  0  0  0  0  0  0  0  0  0
    2.4000    1.3856    0.0000 C   0  0  0  0  0  0  0  0  0  0  0  0
    3.2001    2.7713    0.0000 Cl  0  0  0  0  0  0  0  0  0  0  0  0
  1  2  1  0  0  0  0
  2  3  1  0  0  0  0
  1  4  1  0  0  0  0
  4  5  1  0  0  0  0
  5  6  1  0  0  0  0
  6  7  1  0  0  0  0
  6  8  1  0  0  0  0
  6  9  1  0  0  0  0
  4 10  2  0  0  0  0
 10 11  1  0  0  0  0
 10 12  1  0  0  0  0
 12 13  1  0  0  0  0
 12 14  2  0  0  0  0
 14 15  1  0  0  0  0
 14 16  1  0  0  0  0
 16  1  2  0  0  0  0
 16 17  1  0  0  0  0
M  END
> <ChemID>
100487

> <source_casrn>
2539-17-5

> <CAS>
2539-17-5

> <SMILES>
COc1c(O)c(Cl)c(Cl)c(Cl)c1Cl

> <NAME>
TETRACHLOROGUAIACOL

> <preferred_name>
3,4,5,6-Tetrachloroguaiacol

> <iupac>
2,3,4,5-tetrachloro-6-methoxyphenol

> <MPID>
98410

> <dsstox_substance_id>
DTXSID0044155

> <Canonical_QSARr>
COc1c(O)c(Cl)c(Cl)c(Cl)c1Cl

> <InChI_Code_QSARr>
InChI=1S/C7H4Cl4O2/c1-13-7-5(11)3(9)2(8)4(10)6(7)12/h12H,1H3

> <InChI Key_QSARr>
YZZVKLJKDFFSFL-UHFFFAOYSA-N

> <Salt_Solvent>
?

> <LogBCF>
3.08

$$$$
100491
  -INDIGO-08031719362D

 25 25  0  0  0  0  0  0  0  0999 V2000
    0.0000   -0.0000    0.0000 P   0  0  0  0  0  0  0  0  0  0  0  0
    0.0000    1.6000    0.0000 S   0  0  0  0  0  0  0  0  0  0  0  0
    1.3857    0.8000    0.0000 O   0  0  0  0  0  0  0  0  0  0  0  0
    2.7712   -0.0000    0.0000 C   0  0  0  0  0  0  0  0  0  0  0  0
    2.7712   -1.6000    0.0000 C   0  0  0  0  0  0  0  0  0  0  0  0
    1.3857   -2.4000    0.0000 H   0  0  0  0  0  0  0  0  0  0  0  0
    4.1569   -2.4000    0.0000 C   0  0  0  0  0  0  0  0  0  0  0  0
    4.1569   -4.0000    0.0000 H   0  0  0  0  0  0  0  0  0  0  0  0
    5.5426   -1.6000    0.0000 C   0  0  0  0  0  0  0  0  0  0  0  0
    6.9281   -2.4000    0.0000 C   0  0  0  0  0  0  0  0  0  0  0  0
    8.3138   -3.2000    0.0000 N   0  0  0  0  0  0  0  0  0  0  0  0
    5.5426   -0.0000    0.0000 C   0  0  0  0  0  0  0  0  0  0  0  0
    6.9281    0.8000    0.0000 H   0  0  0  0  0  0  0  0  0  0  0  0
    4.1569    0.8000    0.0000 C   0  0  0  0  0  0  0  0  0  0  0  0
    4.1569    2.4000    0.0000 H   0  0  0  0  0  0  0  0  0  0  0  0
   -1.3857    0.8000    0.0000 O   0  0  0  0  0  0  0  0  0  0  0  0
   -2.7712   -0.0000    0.0000 C   0  0  0  0  0  0  0  0  0  0  0  0
   -4.1569    0.8000    0.0000 H   0  0  0  0  0  0  0  0  0  0  0  0
   -4.1569   -0.8000    0.0000 H   0  0  0  0  0  0  0  0  0  0  0  0
   -2.7712    1.6000    0.0000 H   0  0  0  0  0  0  0  0  0  0  0  0
   -1.3857   -0.8000    0.0000 O   0  0  0  0  0  0  0  0  0  0  0  0
   -1.3857   -2.4000    0.0000 C   0  0  0  0  0  0  0  0  0  0  0  0
   -1.3857   -4.0000    0.0000 H   0  0  0  0  0  0  0  0  0  0  0  0
   -2.7712   -3.2000    0.0000 H   0  0  0  0  0  0  0  0  0  0  0  0
    0.0000   -3.2000    0.0000 H   0  0  0  0  0  0  0  0  0  0  0  0
  1  2  2  0  0  0  0
  1  3  1  0  0  0  0
  3  4  1  0  0  0  0
  4  5  1  0  0  0  0
  5  6  1  0  0  0  0
  5  7  2  0  0  0  0
  7  8  1  0  0  0  0
  7  9  1  0  0  0  0
  9 10  1  0  0  0  0
 10 11  3  0  0  0  0
  9 12  2  0  0  0  0
 12 13  1  0  0  0  0
 12 14  1  0  0  0  0
 14  4  2  0  0  0  0
 14 15  1  0  0  0  0
  1 16  1  0  0  0  0
 16 17  1  0  0  0  0
 17 18  1  0  0  0  0
 17 19  1  0  0  0  0
 17 20  1  0  0  0  0
  1 21  1  0  0  0  0
 21 22  1  0  0  0  0
 22 23  1  0  0  0  0
 22 24  1  0  0  0  0
 22 25  1  0  0  0  0
M  END
> <ChemID>
100491

> <source_casrn>
2636-26-2

> <CAS>
2636-26-2

> <SMILES>
COP(=S)(Oc1ccc(cc1)C#N)OC

> <NAME>
CYANOPHOS

> <preferred_name>
Cyanophos

> <iupac>
O-(4-cyanophenyl) O,O-dimethyl phosphorothioate

> <MPID>
98414

> <dsstox_substance_id>
DTXSID0041806

> <Canonical_QSARr>
COP(=S)(Oc1ccc(cc1)C#N)OC

> <InChI_Code_QSARr>
InChI=1S/C9H10NO3PS/c1-11-14(15,12-2)13-9-5-3-8(7-10)4-6-9/h3-6H,1-2H3

> <InChI Key_QSARr>
SCKHCCSZFPSHGR-UHFFFAOYSA-N

> <Salt_Solvent>
?

> <LogBCF>
1.56

$$$$
100495
  -INDIGO-08031719362D

 28 28  0  0  0  0  0  0  0  0999 V2000
    0.8000    1.3857    0.0000 N   0  0  0  0  0  0  0  0  0  0  0  0
    2.3455    1.7997    0.0000 C   0  0  0  0  0  0  0  0  0  0  0  0
    1.5454    3.1854    0.0000 H   0  0  0  0  0  0  0  0  0  0  0  0
    3.4769    2.9311    0.0000 H   0  0  0  0  0  0  0  0  0  0  0  0
    3.7312    0.9998    0.0000 N   0  0  0  0  0  0  0  0  0  0  0  0
    5.0005    1.9737    0.0000 N   0  0  0  0  0  0  0  0  0  0  0  0
    4.7917    3.5601    0.0000 O   0  0  0  0  0  0  0  0  0  0  0  0
    6.4787    1.3615    0.0000 O   0  0  0  0  0  0  0  0  0  0  0  0
    4.1452   -0.5458    0.0000 C   0  0  0  0  0  0  0  0  0  0  0  0
    5.5309    0.2543    0.0000 H   0  0  0  0  0  0  0  0  0  0  0  0
    5.2766   -1.6771    0.0000 H   0  0  0  0  0  0  0  0  0  0  0  0
    3.3453   -1.9314    0.0000 N   0  0  0  0  0  0  0  0  0  0  0  0
    4.3192   -3.2008    0.0000 N   0  0  0  0  0  0  0  0  0  0  0  0
    3.7070   -4.6789    0.0000 O   0  0  0  0  0  0  0  0  0  0  0  0
    5.9056   -2.9919    0.0000 O   0  0  0  0  0  0  0  0  0  0  0  0
    1.7997   -2.3454    0.0000 C   0  0  0  0  0  0  0  0  0  0  0  0
    2.5998   -3.7311    0.0000 H   0  0  0  0  0  0  0  0  0  0  0  0
    0.6683   -3.4768    0.0000 H   0  0  0  0  0  0  0  0  0  0  0  0
    0.4141   -1.5455    0.0000 N   0  0  0  0  0  0  0  0  0  0  0  0
   -0.8553   -2.5194    0.0000 N   0  0  0  0  0  0  0  0  0  0  0  0
   -2.3335   -1.9072    0.0000 O   0  0  0  0  0  0  0  0  0  0  0  0
   -0.6465   -4.1059    0.0000 O   0  0  0  0  0  0  0  0  0  0  0  0
    0.0000    0.0000    0.0000 C   0  0  0  0  0  0  0  0  0  0  0  0
   -1.3856   -0.8000    0.0000 H   0  0  0  0  0  0  0  0  0  0  0  0
   -1.1313    1.1314    0.0000 H   0  0  0  0  0  0  0  0  0  0  0  0
   -0.1740    2.6550    0.0000 N   0  0  0  0  0  0  0  0  0  0  0  0
   -1.7604    2.4462    0.0000 O   0  0  0  0  0  0  0  0  0  0  0  0
    0.4383    4.1332    0.0000 O   0  0  0  0  0  0  0  0  0  0  0  0
  1  2  1  0  0  0  0
  2  3  1  0  0  0  0
  2  4  1  0  0  0  0
  2  5  1  0  0  0  0
  5  6  1  0  0  0  0
  6  7  1  0  0  0  0
  6  8  2  0  0  0  0
  5  9  1  0  0  0  0
  9 10  1  0  0  0  0
  9 11  1  0  0  0  0
  9 12  1  0  0  0  0
 12 13  1  0  0  0  0
 13 14  1  0  0  0  0
 13 15  2  0  0  0  0
 12 16  1  0  0  0  0
 16 17  1  0  0  0  0
 16 18  1  0  0  0  0
 16 19  1  0  0  0  0
 19 20  1  0  0  0  0
 20 21  1  0  0  0  0
 20 22  2  0  0  0  0
 19 23  1  0  0  0  0
 23  1  1  0  0  0  0
 23 24  1  0  0  0  0
 23 25  1  0  0  0  0
  1 26  1  0  0  0  0
 26 27  1  0  0  0  0
 26 28  2  0  0  0  0
M  CHG  8   6   1   7  -1  13   1  14  -1  20   1  21  -1  26   1  27  -1
M  END
> <ChemID>
100495

> <source_casrn>
2691-41-0

> <CAS>
2691-41-0

> <SMILES>
O=N(=O)N(CN(N(=O)=O)CN(N(=O)=O)CN1N(=O)=O)C1

> <NAME>
OCTAHYDRO-1,3,5,7-TETRANITRO-1,3,5,7-TETRAZOC*

> <preferred_name>
Cyclotetramethylenetetranitramine

> <iupac>
1,3,5,7-tetranitro-1,3,5,7-tetrazocane

> <MPID>
98418

> <dsstox_substance_id>
DTXSID3024237

> <Canonical_QSARr>
[O-][N+](=O)N1CN(CN(CN(C1)[N+]([O-])=O)[N+]([O-])=O)[N+]([O-])=O

> <InChI_Code_QSARr>
InChI=1S/C4H8N8O8/c13-9(14)5-1-6(10(15)16)3-8(12(19)20)4-7(2-5)11(17)18/h1-4H2

> <InChI Key_QSARr>
UZGLIIJVICEWHF-UHFFFAOYSA-N

> <Salt_Solvent>
?

> <LogBCF>
-0.3

$$$$
100500
  -INDIGO-08031719362D

 14 14  0  0  0  0  0  0  0  0999 V2000
    1.6000   -0.0000    0.0000 N   0  0  0  0  0  0  0  0  0  0  0  0
    2.4000    1.3856    0.0000 O   0  0  0  0  0  0  0  0  0  0  0  0
    2.4000   -1.3856    0.0000 O   0  0  0  0  0  0  0  0  0  0  0  0
    0.0000   -0.0000    0.0000 C   0  0  0  0  0  0  0  0  0  0  0  0
   -0.8000    1.3856    0.0000 C   0  0  0  0  0  0  0  0  0  0  0  0
    0.0000    2.7713    0.0000 H   0  0  0  0  0  0  0  0  0  0  0  0
   -2.4000    1.3856    0.0000 C   0  0  0  0  0  0  0  0  0  0  0  0
   -3.2000    2.7713    0.0000 H   0  0  0  0  0  0  0  0  0  0  0  0
   -3.2000   -0.0000    0.0000 C   0  0  0  0  0  0  0  0  0  0  0  0
   -4.8000   -0.0000    0.0000 H   0  0  0  0  0  0  0  0  0  0  0  0
   -2.4000   -1.3856    0.0000 C   0  0  0  0  0  0  0  0  0  0  0  0
   -3.2000   -2.7713    0.0000 Cl  0  0  0  0  0  0  0  0  0  0  0  0
   -0.8000   -1.3856    0.0000 C   0  0  0  0  0  0  0  0  0  0  0  0
    0.0000   -2.7713    0.0000 Cl  0  0  0  0  0  0  0  0  0  0  0  0
  1  2  2  0  0  0  0
  1  3  1  0  0  0  0
  1  4  1  0  0  0  0
  4  5  1  0  0  0  0
  5  6  1  0  0  0  0
  5  7  2  0  0  0  0
  7  8  1  0  0  0  0
  7  9  1  0  0  0  0
  9 10  1  0  0  0  0
  9 11  2  0  0  0  0
 11 12  1  0  0  0  0
 11 13  1  0  0  0  0
 13  4  2  0  0  0  0
 13 14  1  0  0  0  0
M  CHG  2   1   1   3  -1
M  END
> <ChemID>
100500

> <source_casrn>
3209-22-1

> <CAS>
3209-22-1

> <SMILES>
[O-][N+](=O)c1cccc(Cl)c1Cl

> <NAME>
2,3-DICHLORONITROBENZENE

> <preferred_name>
2,3-Dichloronitrobenzene

> <iupac>
1,2-dichloro-3-nitrobenzene

> <MPID>
98422

> <dsstox_substance_id>
DTXSID8024997

> <Canonical_QSARr>
[O-][N+](=O)c1cccc(Cl)c1Cl

> <InChI_Code_QSARr>
InChI=1S/C6H3Cl2NO2/c7-4-2-1-3-5(6(4)8)9(10)11/h1-3H

> <InChI Key_QSARr>
CMVQZRLQEOAYSW-UHFFFAOYSA-N

> <Salt_Solvent>
?

> <LogBCF>
2.16

$$$$
100504
  -INDIGO-08031719362D

 93 93  0  0  0  0  0  0  0  0999 V2000
    5.5427    4.8000    0.0000 O   0  0  0  0  0  0  0  0  0  0  0  0
    6.9283    4.0000    0.0000 C   0  0  0  0  0  0  0  0  0  0  0  0
    8.3139    4.8000    0.0000 O   0  0  0  0  0  0  0  0  0  0  0  0
    8.3139    6.4001    0.0000 C   0  0  0  0  0  0  0  0  0  0  0  0
    7.3397    7.6695    0.0000 H   0  0  0  0  0  0  0  0  0  0  0  0
    6.7277    6.6089    0.0000 H   0  0  0  0  0  0  0  0  0  0  0  0
    9.6995    7.2001    0.0000 C   0  0  0  0  0  0  0  0  0  0  0  0
   10.2469    5.6965    0.0000 H   0  0  0  0  0  0  0  0  0  0  0  0
   11.2031    7.7473    0.0000 C   0  0  0  0  0  0  0  0  0  0  0  0
   11.4120    6.1610    0.0000 H   0  0  0  0  0  0  0  0  0  0  0  0
   12.4725    6.7733    0.0000 H   0  0  0  0  0  0  0  0  0  0  0  0
   12.4288    8.7757    0.0000 C   0  0  0  0  0  0  0  0  0  0  0  0
   12.7749   10.3378    0.0000 H   0  0  0  0  0  0  0  0  0  0  0  0
   11.5690   10.1250    0.0000 H   0  0  0  0  0  0  0  0  0  0  0  0
   13.9320    8.2286    0.0000 C   0  0  0  0  0  0  0  0  0  0  0  0
   13.5860    6.6665    0.0000 H   0  0  0  0  0  0  0  0  0  0  0  0
   14.7919    6.8790    0.0000 H   0  0  0  0  0  0  0  0  0  0  0  0
   15.1578    9.2570    0.0000 C   0  0  0  0  0  0  0  0  0  0  0  0
   16.3835   10.2855    0.0000 H   0  0  0  0  0  0  0  0  0  0  0  0
   16.6614    8.7096    0.0000 H   0  0  0  0  0  0  0  0  0  0  0  0
   14.8799   10.8326    0.0000 H   0  0  0  0  0  0  0  0  0  0  0  0
    9.1521    8.7035    0.0000 C   0  0  0  0  0  0  0  0  0  0  0  0
   10.5716    9.4423    0.0000 H   0  0  0  0  0  0  0  0  0  0  0  0
    9.6335   10.2294    0.0000 H   0  0  0  0  0  0  0  0  0  0  0  0
    7.5767    8.9815    0.0000 C   0  0  0  0  0  0  0  0  0  0  0  0
    7.0294   10.4848    0.0000 H   0  0  0  0  0  0  0  0  0  0  0  0
    6.0010    9.2592    0.0000 H   0  0  0  0  0  0  0  0  0  0  0  0
    8.6051   10.2071    0.0000 H   0  0  0  0  0  0  0  0  0  0  0  0
    6.9283    2.3999    0.0000 C   0  0  0  0  0  0  0  0  0  0  0  0
    8.3139    1.5999    0.0000 C   0  0  0  0  0  0  0  0  0  0  0  0
    9.6995    2.3999    0.0000 H   0  0  0  0  0  0  0  0  0  0  0  0
    8.3139    0.0001    0.0000 C   0  0  0  0  0  0  0  0  0  0  0  0
    9.6995   -0.7999    0.0000 H   0  0  0  0  0  0  0  0  0  0  0  0
    6.9283   -0.7999    0.0000 C   0  0  0  0  0  0  0  0  0  0  0  0
    6.9283   -2.4000    0.0000 C   0  0  0  0  0  0  0  0  0  0  0  0
    5.5427   -3.2000    0.0000 O   0  0  0  0  0  0  0  0  0  0  0  0
    8.3139   -3.2000    0.0000 O   0  0  0  0  0  0  0  0  0  0  0  0
    8.3139   -4.8001    0.0000 C   0  0  0  0  0  0  0  0  0  0  0  0
    6.7277   -5.0089    0.0000 H   0  0  0  0  0  0  0  0  0  0  0  0
    7.3397   -6.0695    0.0000 H   0  0  0  0  0  0  0  0  0  0  0  0
    9.6995   -5.6001    0.0000 C   0  0  0  0  0  0  0  0  0  0  0  0
   10.2469   -4.0965    0.0000 H   0  0  0  0  0  0  0  0  0  0  0  0
   11.2031   -6.1473    0.0000 C   0  0  0  0  0  0  0  0  0  0  0  0
   12.4725   -5.1733    0.0000 H   0  0  0  0  0  0  0  0  0  0  0  0
   11.4120   -4.5610    0.0000 H   0  0  0  0  0  0  0  0  0  0  0  0
   12.4288   -7.1757    0.0000 C   0  0  0  0  0  0  0  0  0  0  0  0
   11.5690   -8.5250    0.0000 H   0  0  0  0  0  0  0  0  0  0  0  0
   12.7749   -8.7378    0.0000 H   0  0  0  0  0  0  0  0  0  0  0  0
   13.9320   -6.6286    0.0000 C   0  0  0  0  0  0  0  0  0  0  0  0
   14.7919   -5.2790    0.0000 H   0  0  0  0  0  0  0  0  0  0  0  0
   13.5860   -5.0665    0.0000 H   0  0  0  0  0  0  0  0  0  0  0  0
   15.1578   -7.6570    0.0000 C   0  0  0  0  0  0  0  0  0  0  0  0
   16.3835   -8.6855    0.0000 H   0  0  0  0  0  0  0  0  0  0  0  0
   16.6614   -7.1096    0.0000 H   0  0  0  0  0  0  0  0  0  0  0  0
   14.8799   -9.2326    0.0000 H   0  0  0  0  0  0  0  0  0  0  0  0
    9.1521   -7.1035    0.0000 C   0  0  0  0  0  0  0  0  0  0  0  0
    9.6335   -8.6294    0.0000 H   0  0  0  0  0  0  0  0  0  0  0  0
   10.5716   -7.8423    0.0000 H   0  0  0  0  0  0  0  0  0  0  0  0
    7.5767   -7.3815    0.0000 C   0  0  0  0  0  0  0  0  0  0  0  0
    7.0294   -8.8848    0.0000 H   0  0  0  0  0  0  0  0  0  0  0  0
    6.0010   -7.6592    0.0000 H   0  0  0  0  0  0  0  0  0  0  0  0
    8.6051   -8.6071    0.0000 H   0  0  0  0  0  0  0  0  0  0  0  0
    5.5427    0.0001    0.0000 C   0  0  0  0  0  0  0  0  0  0  0  0
    4.1568   -0.7999    0.0000 C   0  0  0  0  0  0  0  0  0  0  0  0
    4.1568   -2.4000    0.0000 O   0  0  0  0  0  0  0  0  0  0  0  0
    2.7712    0.0001    0.0000 O   0  0  0  0  0  0  0  0  0  0  0  0
    1.3856   -0.7999    0.0000 C   0  0  0  0  0  0  0  0  0  0  0  0
    0.7733   -2.2781    0.0000 H   0  0  0  0  0  0  0  0  0  0  0  0
    1.9979   -2.2781    0.0000 H   0  0  0  0  0  0  0  0  0  0  0  0
    0.0000    0.0001    0.0000 C   0  0  0  0  0  0  0  0  0  0  0  0
    0.8000    1.3856    0.0000 H   0  0  0  0  0  0  0  0  0  0  0  0
   -1.3856    0.8002    0.0000 C   0  0  0  0  0  0  0  0  0  0  0  0
   -0.3049    1.9795    0.0000 H   0  0  0  0  0  0  0  0  0  0  0  0
   -1.4556    2.3984    0.0000 H   0  0  0  0  0  0  0  0  0  0  0  0
   -2.9855    0.8002    0.0000 C   0  0  0  0  0  0  0  0  0  0  0  0
   -4.2549   -0.1741    0.0000 H   0  0  0  0  0  0  0  0  0  0  0  0
   -3.1944   -0.7864    0.0000 H   0  0  0  0  0  0  0  0  0  0  0  0
   -3.7858    2.1856    0.0000 C   0  0  0  0  0  0  0  0  0  0  0  0
   -2.5164    3.1595    0.0000 H   0  0  0  0  0  0  0  0  0  0  0  0
   -3.5769    3.7719    0.0000 H   0  0  0  0  0  0  0  0  0  0  0  0
   -5.3857    2.1856    0.0000 C   0  0  0  0  0  0  0  0  0  0  0  0
   -6.9856    2.1856    0.0000 H   0  0  0  0  0  0  0  0  0  0  0  0
   -6.1857    3.5713    0.0000 H   0  0  0  0  0  0  0  0  0  0  0  0
   -6.1857    0.8002    0.0000 H   0  0  0  0  0  0  0  0  0  0  0  0
   -0.7999   -1.3856    0.0000 C   0  0  0  0  0  0  0  0  0  0  0  0
   -2.1494   -0.5259    0.0000 H   0  0  0  0  0  0  0  0  0  0  0  0
   -2.3620   -1.7319    0.0000 H   0  0  0  0  0  0  0  0  0  0  0  0
   -0.2529   -2.8893    0.0000 C   0  0  0  0  0  0  0  0  0  0  0  0
   -1.2813   -4.1149    0.0000 H   0  0  0  0  0  0  0  0  0  0  0  0
    0.2945   -4.3926    0.0000 H   0  0  0  0  0  0  0  0  0  0  0  0
   -1.8283   -2.6113    0.0000 H   0  0  0  0  0  0  0  0  0  0  0  0
    5.5427    1.5999    0.0000 C   0  0  0  0  0  0  0  0  0  0  0  0
    4.1568    2.3999    0.0000 H   0  0  0  0  0  0  0  0  0  0  0  0
  1  2  2  0  0  0  0
  2  3  1  0  0  0  0
  3  4  1  0  0  0  0
  4  5  1  0  0  0  0
  4  6  1  0  0  0  0
  4  7  1  0  0  0  0
  7  8  1  0  0  0  0
  7  9  1  0  0  0  0
  9 10  1  0  0  0  0
  9 11  1  0  0  0  0
  9 12  1  0  0  0  0
 12 13  1  0  0  0  0
 12 14  1  0  0  0  0
 12 15  1  0  0  0  0
 15 16  1  0  0  0  0
 15 17  1  0  0  0  0
 15 18  1  0  0  0  0
 18 19  1  0  0  0  0
 18 20  1  0  0  0  0
 18 21  1  0  0  0  0
  7 22  1  0  0  0  0
 22 23  1  0  0  0  0
 22 24  1  0  0  0  0
 22 25  1  0  0  0  0
 25 26  1  0  0  0  0
 25 27  1  0  0  0  0
 25 28  1  0  0  0  0
  2 29  1  0  0  0  0
 29 30  1  0  0  0  0
 30 31  1  0  0  0  0
 30 32  2  0  0  0  0
 32 33  1  0  0  0  0
 32 34  1  0  0  0  0
 34 35  1  0  0  0  0
 35 36  2  0  0  0  0
 35 37  1  0  0  0  0
 37 38  1  0  0  0  0
 38 39  1  0  0  0  0
 38 40  1  0  0  0  0
 38 41  1  0  0  0  0
 41 42  1  0  0  0  0
 41 43  1  0  0  0  0
 43 44  1  0  0  0  0
 43 45  1  0  0  0  0
 43 46  1  0  0  0  0
 46 47  1  0  0  0  0
 46 48  1  0  0  0  0
 46 49  1  0  0  0  0
 49 50  1  0  0  0  0
 49 51  1  0  0  0  0
 49 52  1  0  0  0  0
 52 53  1  0  0  0  0
 52 54  1  0  0  0  0
 52 55  1  0  0  0  0
 41 56  1  0  0  0  0
 56 57  1  0  0  0  0
 56 58  1  0  0  0  0
 56 59  1  0  0  0  0
 59 60  1  0  0  0  0
 59 61  1  0  0  0  0
 59 62  1  0  0  0  0
 34 63  2  0  0  0  0
 63 64  1  0  0  0  0
 64 65  2  0  0  0  0
 64 66  1  0  0  0  0
 66 67  1  0  0  0  0
 67 68  1  0  0  0  0
 67 69  1  0  0  0  0
 67 70  1  0  0  0  0
 70 71  1  0  0  0  0
 70 72  1  0  0  0  0
 72 73  1  0  0  0  0
 72 74  1  0  0  0  0
 72 75  1  0  0  0  0
 75 76  1  0  0  0  0
 75 77  1  0  0  0  0
 75 78  1  0  0  0  0
 78 79  1  0  0  0  0
 78 80  1  0  0  0  0
 78 81  1  0  0  0  0
 81 82  1  0  0  0  0
 81 83  1  0  0  0  0
 81 84  1  0  0  0  0
 70 85  1  0  0  0  0
 85 86  1  0  0  0  0
 85 87  1  0  0  0  0
 85 88  1  0  0  0  0
 88 89  1  0  0  0  0
 88 90  1  0  0  0  0
 88 91  1  0  0  0  0
 63 92  1  0  0  0  0
 92 29  2  0  0  0  0
 92 93  1  0  0  0  0
M  END
> <ChemID>
100504

> <source_casrn>
3319-31-1

> <CAS>
3319-31-1

> <SMILES>
CCCCC(COC(=O)c1ccc(cc1C(=O)OCC(CCCC)CC)C(=O)OCC(CCCC)CC)CC

> <NAME>
TRIS(2-ETHYLHEXYL) TRIMELLITATE

> <preferred_name>
Tris(2-ethylhexyl) trimellitate

> <iupac>
tris(2-ethylhexyl) benzene-1,2,4-tricarboxylate

> <MPID>
98426

> <dsstox_substance_id>
DTXSID9026265

> <Canonical_QSARr>
CCCCC(COC(=O)c1ccc(cc1C(=O)OCC(CCCC)CC)C(=O)OCC(CCCC)CC)CC

> <InChI_Code_QSARr>
InChI=1S/C33H54O6/c1-7-13-16-25(10-4)22-37-31(34)28-19-20-29(32(35)38-23-26(11-5)17-14-8-2)30(21-28)33(36)39-24-27(12-6)18-15-9-3/h19-21,25-27H,7-18,22-24H2,1-6H3

> <InChI Key_QSARr>
KRADHMIOFJQKEZ-UHFFFAOYSA-N

> <Salt_Solvent>
?

> <LogBCF>
1.17

$$$$
100508
  -INDIGO-08031719362D

 32 32  0  0  0  0  0  0  0  0999 V2000
    1.3856    0.8000    0.0000 C   0  0  0  0  0  0  0  0  0  0  0  0
    2.7713    1.6001    0.0000 H   0  0  0  0  0  0  0  0  0  0  0  0
    1.3856    2.4000    0.0000 H   0  0  0  0  0  0  0  0  0  0  0  0
    2.7713   -0.0001    0.0000 H   0  0  0  0  0  0  0  0  0  0  0  0
    0.0001    0.0001    0.0000 C   0  0  0  0  0  0  0  0  0  0  0  0
   -1.3856    0.8000    0.0000 C   0  0  0  0  0  0  0  0  0  0  0  0
   -1.3856    2.4000    0.0000 H   0  0  0  0  0  0  0  0  0  0  0  0
   -2.7713    0.0001    0.0000 C   0  0  0  0  0  0  0  0  0  0  0  0
   -4.1569    0.8000    0.0000 O   0  0  0  0  0  0  0  0  0  0  0  0
   -5.5426    0.0001    0.0000 P   0  0  0  0  0  0  0  0  0  0  0  0
   -6.9283    0.8000    0.0000 O   0  0  0  0  0  0  0  0  0  0  0  0
   -8.3138    0.0001    0.0000 C   0  0  0  0  0  0  0  0  0  0  0  0
   -9.6995    0.8000    0.0000 H   0  0  0  0  0  0  0  0  0  0  0  0
   -9.6995   -0.8000    0.0000 H   0  0  0  0  0  0  0  0  0  0  0  0
   -8.3138    1.6001    0.0000 H   0  0  0  0  0  0  0  0  0  0  0  0
   -6.9283   -0.8000    0.0000 O   0  0  0  0  0  0  0  0  0  0  0  0
   -6.9283   -2.4000    0.0000 C   0  0  0  0  0  0  0  0  0  0  0  0
   -6.9283   -4.0000    0.0000 H   0  0  0  0  0  0  0  0  0  0  0  0
   -8.3138   -3.1999    0.0000 H   0  0  0  0  0  0  0  0  0  0  0  0
   -5.5426   -3.1999    0.0000 H   0  0  0  0  0  0  0  0  0  0  0  0
   -5.5426    1.6001    0.0000 S   0  0  0  0  0  0  0  0  0  0  0  0
   -2.7713   -1.5999    0.0000 C   0  0  0  0  0  0  0  0  0  0  0  0
   -4.1569   -2.4000    0.0000 H   0  0  0  0  0  0  0  0  0  0  0  0
   -1.3856   -2.4000    0.0000 C   0  0  0  0  0  0  0  0  0  0  0  0
   -1.3856   -4.0000    0.0000 H   0  0  0  0  0  0  0  0  0  0  0  0
    0.0001   -1.5999    0.0000 C   0  0  0  0  0  0  0  0  0  0  0  0
    1.3856   -2.4000    0.0000 S   0  0  0  0  0  0  0  0  0  0  0  0
    1.3856   -4.0000    0.0000 C   0  0  0  0  0  0  0  0  0  0  0  0
    1.3856   -5.6000    0.0000 H   0  0  0  0  0  0  0  0  0  0  0  0
    2.7713   -4.7999    0.0000 H   0  0  0  0  0  0  0  0  0  0  0  0
    0.0001   -4.7999    0.0000 H   0  0  0  0  0  0  0  0  0  0  0  0
    2.7713   -1.5999    0.0000 O   0  0  0  0  0  0  0  0  0  0  0  0
  1  2  1  0  0  0  0
  1  3  1  0  0  0  0
  1  4  1  0  0  0  0
  1  5  1  0  0  0  0
  5  6  1  0  0  0  0
  6  7  1  0  0  0  0
  6  8  2  0  0  0  0
  8  9  1  0  0  0  0
  9 10  1  0  0  0  0
 10 11  1  0  0  0  0
 11 12  1  0  0  0  0
 12 13  1  0  0  0  0
 12 14  1  0  0  0  0
 12 15  1  0  0  0  0
 10 16  1  0  0  0  0
 16 17  1  0  0  0  0
 17 18  1  0  0  0  0
 17 19  1  0  0  0  0
 17 20  1  0  0  0  0
 10 21  2  0  0  0  0
  8 22  1  0  0  0  0
 22 23  1  0  0  0  0
 22 24  2  0  0  0  0
 24 25  1  0  0  0  0
 24 26  1  0  0  0  0
 26  5  2  0  0  0  0
 26 27  1  0  0  0  0
 27 28  1  0  0  0  0
 28 29  1  0  0  0  0
 28 30  1  0  0  0  0
 28 31  1  0  0  0  0
 27 32  2  0  0  0  0
M  END
> <ChemID>
100508

> <source_casrn>
3761-41-9

> <CAS>
3761-41-9

> <SMILES>
Cc1cc(ccc1S(C)=O)OP(=S)(OC)OC

> <NAME>
FENTHION SULFOXIDE

> <preferred_name>
Mesulfenfos

> <iupac>
O,O-dimethyl O-[3-methyl-4-(methylsulfinyl)phenyl] phosphorothioate

> <MPID>
98430

> <dsstox_substance_id>
DTXSID9058076

> <Canonical_QSARr>
Cc1cc(ccc1S(C)=O)OP(=S)(OC)OC

> <InChI_Code_QSARr>
InChI=1S/C10H15O4PS2/c1-8-7-9(5-6-10(8)17(4)11)14-15(16,12-2)13-3/h5-7H,1-4H3

> <InChI Key_QSARr>
DLAPIMGBBDILHJ-UHFFFAOYSA-N

> <Salt_Solvent>
?

> <LogBCF>
0.12

$$$$
100513
  -INDIGO-08031719362D

 49 51  0  0  0  0  0  0  0  0999 V2000
    2.4001    1.3856    0.0000 C   0  0  0  0  0  0  0  0  0  0  0  0
    3.2001    0.0000    0.0000 O   0  0  0  0  0  0  0  0  0  0  0  0
    4.8000    0.0000    0.0000 H   0  0  0  0  0  0  0  0  0  0  0  0
    3.2001    2.7714    0.0000 C   0  0  0  0  0  0  0  0  0  0  0  0
    4.8000    2.7712    0.0000 N   0  0  0  0  0  0  0  0  0  0  0  0
    5.7405    1.4768    0.0000 N   0  0  0  0  0  0  0  0  0  0  0  0
    7.2621    1.9712    0.0000 C   0  0  0  0  0  0  0  0  0  0  0  0
    7.2621    3.5714    0.0000 C   0  0  0  0  0  0  0  0  0  0  0  0
    8.6478    4.3713    0.0000 C   0  0  0  0  0  0  0  0  0  0  0  0
    8.6478    5.9713    0.0000 H   0  0  0  0  0  0  0  0  0  0  0  0
   10.0333    3.5714    0.0000 C   0  0  0  0  0  0  0  0  0  0  0  0
   11.4191    4.3713    0.0000 H   0  0  0  0  0  0  0  0  0  0  0  0
   10.0333    1.9712    0.0000 C   0  0  0  0  0  0  0  0  0  0  0  0
    8.6478    1.1712    0.0000 C   0  0  0  0  0  0  0  0  0  0  0  0
    8.6478   -0.4287    0.0000 H   0  0  0  0  0  0  0  0  0  0  0  0
   11.4191    1.1712    0.0000 Cl  0  0  0  0  0  0  0  0  0  0  0  0
    5.7405    4.0657    0.0000 N   0  0  0  0  0  0  0  0  0  0  0  0
    2.4001    4.1570    0.0000 C   0  0  0  0  0  0  0  0  0  0  0  0
    3.2001    5.5425    0.0000 H   0  0  0  0  0  0  0  0  0  0  0  0
    0.8000    4.1570    0.0000 C   0  0  0  0  0  0  0  0  0  0  0  0
    0.0000    5.5425    0.0000 C   0  0  0  0  0  0  0  0  0  0  0  0
   -0.8000    6.9281    0.0000 C   0  0  0  0  0  0  0  0  0  0  0  0
   -1.5999    8.3139    0.0000 H   0  0  0  0  0  0  0  0  0  0  0  0
   -2.3756    7.2061    0.0000 H   0  0  0  0  0  0  0  0  0  0  0  0
   -0.2528    8.4317    0.0000 H   0  0  0  0  0  0  0  0  0  0  0  0
   -1.3857    4.7426    0.0000 C   0  0  0  0  0  0  0  0  0  0  0  0
   -2.8891    5.2898    0.0000 H   0  0  0  0  0  0  0  0  0  0  0  0
   -2.6112    3.7140    0.0000 H   0  0  0  0  0  0  0  0  0  0  0  0
   -1.6634    6.3182    0.0000 H   0  0  0  0  0  0  0  0  0  0  0  0
    1.3857    6.3425    0.0000 C   0  0  0  0  0  0  0  0  0  0  0  0
    2.8892    6.8898    0.0000 H   0  0  0  0  0  0  0  0  0  0  0  0
    1.6635    7.9183    0.0000 H   0  0  0  0  0  0  0  0  0  0  0  0
    0.1600    7.3711    0.0000 H   0  0  0  0  0  0  0  0  0  0  0  0
    0.0000    2.7714    0.0000 C   0  0  0  0  0  0  0  0  0  0  0  0
   -1.5999    2.7714    0.0000 H   0  0  0  0  0  0  0  0  0  0  0  0
    0.8000    1.3856    0.0000 C   0  0  0  0  0  0  0  0  0  0  0  0
    0.0000    0.0000    0.0000 C   0  0  0  0  0  0  0  0  0  0  0  0
   -0.8000   -1.3856    0.0000 C   0  0  0  0  0  0  0  0  0  0  0  0
   -1.5999   -2.7713    0.0000 H   0  0  0  0  0  0  0  0  0  0  0  0
   -0.2528   -2.8891    0.0000 H   0  0  0  0  0  0  0  0  0  0  0  0
   -2.3756   -1.6635    0.0000 H   0  0  0  0  0  0  0  0  0  0  0  0
   -1.3857    0.8000    0.0000 C   0  0  0  0  0  0  0  0  0  0  0  0
   -2.6112    1.8285    0.0000 H   0  0  0  0  0  0  0  0  0  0  0  0
   -2.8891    0.2527    0.0000 H   0  0  0  0  0  0  0  0  0  0  0  0
   -1.6634   -0.7756    0.0000 H   0  0  0  0  0  0  0  0  0  0  0  0
    1.3857   -0.8000    0.0000 C   0  0  0  0  0  0  0  0  0  0  0  0
    2.8892   -1.3472    0.0000 H   0  0  0  0  0  0  0  0  0  0  0  0
    1.6635   -2.3758    0.0000 H   0  0  0  0  0  0  0  0  0  0  0  0
    0.1600   -1.8285    0.0000 H   0  0  0  0  0  0  0  0  0  0  0  0
  1  2  1  0  0  0  0
  2  3  1  0  0  0  0
  1  4  1  0  0  0  0
  4  5  1  0  0  0  0
  5  6  1  0  0  0  0
  6  7  2  0  0  0  0
  7  8  1  0  0  0  0
  8  9  1  0  0  0  0
  9 10  1  0  0  0  0
  9 11  2  0  0  0  0
 11 12  1  0  0  0  0
 11 13  1  0  0  0  0
 13 14  2  0  0  0  0
 14  7  1  0  0  0  0
 14 15  1  0  0  0  0
 13 16  1  0  0  0  0
  8 17  2  0  0  0  0
 17  5  1  0  0  0  0
  4 18  2  0  0  0  0
 18 19  1  0  0  0  0
 18 20  1  0  0  0  0
 20 21  1  0  0  0  0
 21 22  1  0  0  0  0
 22 23  1  0  0  0  0
 22 24  1  0  0  0  0
 22 25  1  0  0  0  0
 21 26  1  0  0  0  0
 26 27  1  0  0  0  0
 26 28  1  0  0  0  0
 26 29  1  0  0  0  0
 21 30  1  0  0  0  0
 30 31  1  0  0  0  0
 30 32  1  0  0  0  0
 30 33  1  0  0  0  0
 20 34  2  0  0  0  0
 34 35  1  0  0  0  0
 34 36  1  0  0  0  0
 36  1  2  0  0  0  0
 36 37  1  0  0  0  0
 37 38  1  0  0  0  0
 38 39  1  0  0  0  0
 38 40  1  0  0  0  0
 38 41  1  0  0  0  0
 37 42  1  0  0  0  0
 42 43  1  0  0  0  0
 42 44  1  0  0  0  0
 42 45  1  0  0  0  0
 37 46  1  0  0  0  0
 46 47  1  0  0  0  0
 46 48  1  0  0  0  0
 46 49  1  0  0  0  0
M  END
> <ChemID>
100513

> <source_casrn>
3864-99-1

> <CAS>
3864-99-1

> <SMILES>
Oc(c(cc(c1)C(C)(C)C)C(C)(C)C)c1n(nc(c2cc(c3)Cl)c3)n2

> <NAME>
Phenol, 2-(5-chloro-2H-benzotriazol-2-yl)-4,6-bi

> <preferred_name>
Phenol, 2-(5-chloro-2H-benzotriazol-2-yl)-4,6-bis(1,1-dimethylethyl)-

> <iupac>
2,4-di-tert-butyl-6-(5-chloro-2H-benzotriazol-2-yl)phenol

> <MPID>
98434

> <dsstox_substance_id>
DTXSID4038893

> <Canonical_QSARr>
CC(C)(C)c1cc(cc(c1O)-[n]1[n]c2ccc(Cl)cc2[n]1)C(C)(C)C

> <InChI_Code_QSARr>
InChI=1S/C20H24ClN3O/c1-19(2,3)12-9-14(20(4,5)6)18(25)17(10-12)24-22-15-8-7-13(21)11-16(15)23-24/h7-11,25H,1-6H3

> <InChI Key_QSARr>
UWSMKYBKUPAEJQ-UHFFFAOYSA-N

> <Salt_Solvent>
?

> <LogBCF>
3.57

$$$$
100519
  -INDIGO-08031719362D

 30 30  0  0  0  0  0  0  0  0999 V2000
    1.6000    0.0001    0.0000 C   0  0  0  0  0  0  0  0  0  0  0  0
    2.0140    1.5455    0.0000 H   0  0  0  0  0  0  0  0  0  0  0  0
    2.9857   -0.8000    0.0000 C   0  0  0  0  0  0  0  0  0  0  0  0
    4.1170    0.3314    0.0000 H   0  0  0  0  0  0  0  0  0  0  0  0
    3.7856   -2.1856    0.0000 C   0  0  0  0  0  0  0  0  0  0  0  0
    4.8141   -0.9600    0.0000 H   0  0  0  0  0  0  0  0  0  0  0  0
    5.3613   -2.4634    0.0000 H   0  0  0  0  0  0  0  0  0  0  0  0
    3.7856   -3.7857    0.0000 C   0  0  0  0  0  0  0  0  0  0  0  0
    5.3613   -3.5079    0.0000 H   0  0  0  0  0  0  0  0  0  0  0  0
    4.8141   -5.0113    0.0000 H   0  0  0  0  0  0  0  0  0  0  0  0
    2.9857   -5.1712    0.0000 C   0  0  0  0  0  0  0  0  0  0  0  0
    4.1170   -6.3027    0.0000 H   0  0  0  0  0  0  0  0  0  0  0  0
    1.6000   -5.9713    0.0000 C   0  0  0  0  0  0  0  0  0  0  0  0
    2.0140   -7.5168    0.0000 H   0  0  0  0  0  0  0  0  0  0  0  0
    0.0001   -5.9713    0.0000 C   0  0  0  0  0  0  0  0  0  0  0  0
    0.5473   -7.4747    0.0000 H   0  0  0  0  0  0  0  0  0  0  0  0
   -1.0284   -7.1969    0.0000 H   0  0  0  0  0  0  0  0  0  0  0  0
   -1.3857   -5.1712    0.0000 C   0  0  0  0  0  0  0  0  0  0  0  0
   -1.9329   -6.6748    0.0000 H   0  0  0  0  0  0  0  0  0  0  0  0
   -2.9614   -5.4490    0.0000 H   0  0  0  0  0  0  0  0  0  0  0  0
   -2.1857   -3.7857    0.0000 C   0  0  0  0  0  0  0  0  0  0  0  0
   -3.7311   -4.1997    0.0000 H   0  0  0  0  0  0  0  0  0  0  0  0
   -2.1857   -2.1856    0.0000 C   0  0  0  0  0  0  0  0  0  0  0  0
   -3.7311   -1.7715    0.0000 H   0  0  0  0  0  0  0  0  0  0  0  0
   -1.3857   -0.8000    0.0000 C   0  0  0  0  0  0  0  0  0  0  0  0
   -2.9614   -0.5221    0.0000 H   0  0  0  0  0  0  0  0  0  0  0  0
   -1.9329    0.7035    0.0000 H   0  0  0  0  0  0  0  0  0  0  0  0
    0.0001    0.0001    0.0000 C   0  0  0  0  0  0  0  0  0  0  0  0
   -1.0284    1.2256    0.0000 H   0  0  0  0  0  0  0  0  0  0  0  0
    0.5473    1.5034    0.0000 H   0  0  0  0  0  0  0  0  0  0  0  0
  1  2  1  0  0  0  0
  1  3  2  0  0  0  0
  3  4  1  0  0  0  0
  3  5  1  0  0  0  0
  5  6  1  0  0  0  0
  5  7  1  0  0  0  0
  5  8  1  0  0  0  0
  8  9  1  0  0  0  0
  8 10  1  0  0  0  0
  8 11  1  0  0  0  0
 11 12  1  0  0  0  0
 11 13  2  0  0  0  0
 13 14  1  0  0  0  0
 13 15  1  0  0  0  0
 15 16  1  0  0  0  0
 15 17  1  0  0  0  0
 15 18  1  0  0  0  0
 18 19  1  0  0  0  0
 18 20  1  0  0  0  0
 18 21  1  0  0  0  0
 21 22  1  0  0  0  0
 21 23  2  0  0  0  0
 23 24  1  0  0  0  0
 23 25  1  0  0  0  0
 25 26  1  0  0  0  0
 25 27  1  0  0  0  0
 25 28  1  0  0  0  0
 28  1  1  0  0  0  0
 28 29  1  0  0  0  0
 28 30  1  0  0  0  0
M  END
> <ChemID>
100519

> <source_casrn>
4904-61-4

> <CAS>
4904-61-4

> <SMILES>
C1CC=CCCC=CCCC=C1

> <NAME>
1,5,9-CYCLODODECATRIENE

> <preferred_name>
1,5,9-Cyclododecatriene

> <iupac>


> <MPID>
98438

> <dsstox_substance_id>
DTXSID8027581

> <Canonical_QSARr>
C1CC=CCCC=CCCC=C1

> <InChI_Code_QSARr>
InChI=1S/C12H18/c1-2-4-6-8-10-12-11-9-7-5-3-1/h1-2,7-10H,3-6,11-12H2/b2-1-,9-7-,10-8-

> <InChI Key_QSARr>
ZOLLIQAKMYWTBR-MOLCZBCNSA-N

> <Salt_Solvent>
?

> <LogBCF>
3.92

$$$$
100524
  -INDIGO-08031719362D

 29 30  0  0  0  0  0  0  0  0999 V2000
    5.5427    3.2000    0.0000 O   0  0  0  0  0  0  0  0  0  0  0  0
    6.9282    2.4000    0.0000 H   0  0  0  0  0  0  0  0  0  0  0  0
    4.1569    2.4000    0.0000 S   0  0  0  0  0  0  0  0  0  0  0  0
    2.7714    1.6000    0.0000 C   0  0  0  0  0  0  0  0  0  0  0  0
    2.7714    0.0000    0.0000 C   0  0  0  0  0  0  0  0  0  0  0  0
    4.1569   -0.8000    0.0000 H   0  0  0  0  0  0  0  0  0  0  0  0
    1.3856   -0.8000    0.0000 C   0  0  0  0  0  0  0  0  0  0  0  0
    1.3856   -2.4000    0.0000 N   0  0  0  0  0  0  0  0  0  0  0  0
    2.7714   -3.2000    0.0000 H   0  0  0  0  0  0  0  0  0  0  0  0
    0.0001   -3.2000    0.0000 H   0  0  0  0  0  0  0  0  0  0  0  0
    0.0001    0.0000    0.0000 C   0  0  0  0  0  0  0  0  0  0  0  0
   -1.3856   -0.8000    0.0000 C   0  0  0  0  0  0  0  0  0  0  0  0
   -2.7712    0.0000    0.0000 C   0  0  0  0  0  0  0  0  0  0  0  0
   -4.1569   -0.8000    0.0000 H   0  0  0  0  0  0  0  0  0  0  0  0
   -2.7712    1.6000    0.0000 C   0  0  0  0  0  0  0  0  0  0  0  0
   -1.3856    2.4000    0.0000 C   0  0  0  0  0  0  0  0  0  0  0  0
   -1.3856    4.0000    0.0000 H   0  0  0  0  0  0  0  0  0  0  0  0
    0.0001    1.6000    0.0000 C   0  0  0  0  0  0  0  0  0  0  0  0
    1.3856    2.4000    0.0000 C   0  0  0  0  0  0  0  0  0  0  0  0
    1.3856    4.0000    0.0000 H   0  0  0  0  0  0  0  0  0  0  0  0
   -4.1569    2.4000    0.0000 S   0  0  0  0  0  0  0  0  0  0  0  0
   -4.9570    1.0143    0.0000 O   0  0  0  0  0  0  0  0  0  0  0  0
   -5.5427    3.2000    0.0000 O   0  0  0  0  0  0  0  0  0  0  0  0
   -6.9282    2.4000    0.0000 H   0  0  0  0  0  0  0  0  0  0  0  0
   -3.3569    3.7857    0.0000 O   0  0  0  0  0  0  0  0  0  0  0  0
   -1.3856   -2.4000    0.0000 O   0  0  0  0  0  0  0  0  0  0  0  0
   -2.7714   -3.2000    0.0000 H   0  0  0  0  0  0  0  0  0  0  0  0
    4.9570    1.0143    0.0000 O   0  0  0  0  0  0  0  0  0  0  0  0
    3.3569    3.7857    0.0000 O   0  0  0  0  0  0  0  0  0  0  0  0
  1  2  1  0  0  0  0
  1  3  1  0  0  0  0
  3  4  1  0  0  0  0
  4  5  1  0  0  0  0
  5  6  1  0  0  0  0
  5  7  2  0  0  0  0
  7  8  1  0  0  0  0
  8  9  1  0  0  0  0
  8 10  1  0  0  0  0
  7 11  1  0  0  0  0
 11 12  1  0  0  0  0
 12 13  2  0  0  0  0
 13 14  1  0  0  0  0
 13 15  1  0  0  0  0
 15 16  2  0  0  0  0
 16 17  1  0  0  0  0
 16 18  1  0  0  0  0
 18 11  2  0  0  0  0
 18 19  1  0  0  0  0
 19  4  2  0  0  0  0
 19 20  1  0  0  0  0
 15 21  1  0  0  0  0
 21 22  2  0  0  0  0
 21 23  1  0  0  0  0
 23 24  1  0  0  0  0
 21 25  2  0  0  0  0
 12 26  1  0  0  0  0
 26 27  1  0  0  0  0
  3 28  2  0  0  0  0
  3 29  2  0  0  0  0
M  END
> <ChemID>
100524

> <source_casrn>
5460-09-3

> <CAS>
5460-09-3

> <SMILES>
[Na]OS(=O)(=O)c1cc2cc(S(=O)(=O)O)cc(N)c2c(O)c1

> <NAME>
2,7-Naphthalenedisulfonic acid, 4-amino-5-hydrox

> <preferred_name>
4-Amino-5-hydroxy-2,7-naphthalenedisulfonic acid monosodium salt

> <iupac>
sodium 4-amino-5-hydroxy-7-sulfonaphthalene-2-sulfonate

> <MPID>
98442

> <dsstox_substance_id>
DTXSID4027600

> <Canonical_QSARr>
Nc1cc(cc2cc(cc(O)c21)S(O)(=O)=O)S(O)(=O)=O

> <InChI_Code_QSARr>
InChI=1S/C10H9NO7S2/c11-8-3-6(19(13,14)15)1-5-2-7(20(16,17)18)4-9(12)10(5)8/h1-4,12H,11H2,(H,13,14,15)(H,16,17,18)

> <InChI Key_QSARr>
APRRQJCCBSJQOQ-UHFFFAOYSA-N

> <Salt_Solvent>
[Na+]

> <LogBCF>
0.46

$$$$
100526
  -INDIGO-08031719362D

 24 26  0  0  0  0  0  0  0  0999 V2000
    1.5216   -2.0945    0.0000 C   0  0  0  0  0  0  0  0  0  0  0  0
    2.9073   -2.8944    0.0000 H   0  0  0  0  0  0  0  0  0  0  0  0
    0.8709   -3.5561    0.0000 H   0  0  0  0  0  0  0  0  0  0  0  0
    0.0000   -1.6000    0.0000 C   0  0  0  0  0  0  0  0  0  0  0  0
    0.0000   -3.2000    0.0000 H   0  0  0  0  0  0  0  0  0  0  0  0
   -1.5217   -2.0945    0.0000 C   0  0  0  0  0  0  0  0  0  0  0  0
   -1.5217   -3.6944    0.0000 Cl  0  0  0  0  0  0  0  0  0  0  0  0
   -2.4622   -0.8000    0.0000 C   0  0  0  0  0  0  0  0  0  0  0  0
   -3.9456   -0.2006    0.0000 Cl  0  0  0  0  0  0  0  0  0  0  0  0
   -3.9456   -1.3994    0.0000 Cl  0  0  0  0  0  0  0  0  0  0  0  0
   -1.5217    0.4945    0.0000 C   0  0  0  0  0  0  0  0  0  0  0  0
   -1.5217    2.0944    0.0000 Cl  0  0  0  0  0  0  0  0  0  0  0  0
    0.0000   -0.0000    0.0000 C   0  0  0  0  0  0  0  0  0  0  0  0
    0.0000    1.6000    0.0000 H   0  0  0  0  0  0  0  0  0  0  0  0
    1.5216    0.4945    0.0000 C   0  0  0  0  0  0  0  0  0  0  0  0
    2.9073    1.2944    0.0000 H   0  0  0  0  0  0  0  0  0  0  0  0
    0.8709    1.9561    0.0000 H   0  0  0  0  0  0  0  0  0  0  0  0
    2.4621   -0.8000    0.0000 C   0  0  0  0  0  0  0  0  0  0  0  0
    3.6512   -1.8706    0.0000 Cl  0  0  0  0  0  0  0  0  0  0  0  0
    3.6512    0.2706    0.0000 Cl  0  0  0  0  0  0  0  0  0  0  0  0
   -3.0434   -0.0000    0.0000 C   0  0  0  0  0  0  0  0  0  0  0  0
   -4.3378    0.9405    0.0000 Cl  0  0  0  0  0  0  0  0  0  0  0  0
   -3.0434   -1.6000    0.0000 C   0  0  0  0  0  0  0  0  0  0  0  0
   -4.3378   -2.5405    0.0000 Cl  0  0  0  0  0  0  0  0  0  0  0  0
  1  2  1  0  0  0  0
  1  3  1  0  0  0  0
  1  4  1  0  0  0  0
  4  5  1  0  0  0  0
  4  6  1  0  0  0  0
  6  7  1  0  0  0  0
  6  8  1  0  0  0  0
  8  9  1  0  0  0  0
  8 10  1  0  0  0  0
  8 11  1  0  0  0  0
 11 12  1  0  0  0  0
 11 13  1  0  0  0  0
 13  4  1  0  0  0  0
 13 14  1  0  0  0  0
 13 15  1  0  0  0  0
 15 16  1  0  0  0  0
 15 17  1  0  0  0  0
 15 18  1  0  0  0  0
 18  1  1  0  0  0  0
 18 19  1  0  0  0  0
 18 20  1  0  0  0  0
 11 21  1  0  0  0  0
 21 22  1  0  0  0  0
 21 23  2  0  0  0  0
 23  6  1  0  0  0  0
 23 24  1  0  0  0  0
M  END
> <ChemID>
100526

> <source_casrn>
5566-34-7

> <CAS>
5566-34-7

> <SMILES>
ClC12C(Cl)(Cl)C(C3C2CC(Cl)(Cl)C3)(Cl)C(Cl)=C1Cl

> <NAME>
GAMMA-CHLORDANE

> <preferred_name>
2,2,4,5,6,7,8,8-Octachloro-2,3,3a,4,7,7a-hexahydro-4,7-methano-1H-indene

> <iupac>
C10H6Cl8

> <MPID>
98444

> <dsstox_substance_id>
DTXSID10858938

> <Canonical_QSARr>
ClC1(Cl)CC2C(C1)C1(Cl)C(Cl)=C(Cl)C2(Cl)C1(Cl)Cl

> <InChI_Code_QSARr>
InChI=1S/C10H6Cl8/c11-5-6(12)9(16)4-2-7(13,14)1-3(4)8(5,15)10(9,17)18/h3-4H,1-2H2

> <InChI Key_QSARr>
JBZJEPYXXVKOKF-UHFFFAOYSA-N

> <Salt_Solvent>
?

> <LogBCF>
4.3

$$$$
100530
  -INDIGO-08031719362D

 16 16  0  0  0  0  0  0  0  0999 V2000
    0.0001   -0.0000    0.0000 C   0  0  0  0  0  0  0  0  0  0  0  0
    0.0001   -1.6000    0.0000 C   0  0  0  0  0  0  0  0  0  0  0  0
    1.3856   -2.4000    0.0000 Cl  0  0  0  0  0  0  0  0  0  0  0  0
   -1.3856   -2.4000    0.0000 C   0  0  0  0  0  0  0  0  0  0  0  0
   -1.3856   -4.0000    0.0000 H   0  0  0  0  0  0  0  0  0  0  0  0
   -2.7712   -1.6000    0.0000 C   0  0  0  0  0  0  0  0  0  0  0  0
   -4.1569   -2.4000    0.0000 Cl  0  0  0  0  0  0  0  0  0  0  0  0
   -2.7712   -0.0000    0.0000 C   0  0  0  0  0  0  0  0  0  0  0  0
   -4.1569    0.8000    0.0000 Cl  0  0  0  0  0  0  0  0  0  0  0  0
   -1.3856    0.8000    0.0000 C   0  0  0  0  0  0  0  0  0  0  0  0
   -1.3856    2.4000    0.0000 H   0  0  0  0  0  0  0  0  0  0  0  0
    1.3856    0.8000    0.0000 O   0  0  0  0  0  0  0  0  0  0  0  0
    2.7713   -0.0000    0.0000 C   0  0  0  0  0  0  0  0  0  0  0  0
    4.1569    0.8000    0.0000 H   0  0  0  0  0  0  0  0  0  0  0  0
    4.1569   -0.8000    0.0000 H   0  0  0  0  0  0  0  0  0  0  0  0
    2.7713    1.6000    0.0000 H   0  0  0  0  0  0  0  0  0  0  0  0
  1  2  1  0  0  0  0
  2  3  1  0  0  0  0
  2  4  2  0  0  0  0
  4  5  1  0  0  0  0
  4  6  1  0  0  0  0
  6  7  1  0  0  0  0
  6  8  2  0  0  0  0
  8  9  1  0  0  0  0
  8 10  1  0  0  0  0
 10  1  2  0  0  0  0
 10 11  1  0  0  0  0
  1 12  1  0  0  0  0
 12 13  1  0  0  0  0
 13 14  1  0  0  0  0
 13 15  1  0  0  0  0
 13 16  1  0  0  0  0
M  END
> <ChemID>
100530

> <source_casrn>
6130-75-2

> <CAS>
6130-75-2

> <SMILES>
COc1cc(Cl)c(Cl)cc1Cl

> <NAME>
2,4,5-TRICHLOROANISOLE

> <preferred_name>
Benzene, 1,2,4-trichloro-5-methoxy-

> <iupac>
1,2,4-trichloro-5-methoxybenzene

> <MPID>
98448

> <dsstox_substance_id>
DTXSID5064120

> <Canonical_QSARr>
COc1cc(Cl)c(Cl)cc1Cl

> <InChI_Code_QSARr>
InChI=1S/C7H5Cl3O/c1-11-7-3-5(9)4(8)2-6(7)10/h2-3H,1H3

> <InChI Key_QSARr>
SXKBHOQOOGRFJF-UHFFFAOYSA-N

> <Salt_Solvent>
?

> <LogBCF>
2.81

$$$$
100536
  -INDIGO-08031719362D

 16 16  0  0  0  0  0  0  0  0999 V2000
    2.4000    1.3856    0.0000 C   0  0  0  0  0  0  0  0  0  0  0  0
    3.2001   -0.0000    0.0000 C   0  0  0  0  0  0  0  0  0  0  0  0
    4.8000   -0.0000    0.0000 H   0  0  0  0  0  0  0  0  0  0  0  0
    2.4000   -1.3856    0.0000 C   0  0  0  0  0  0  0  0  0  0  0  0
    3.2001   -2.7713    0.0000 Cl  0  0  0  0  0  0  0  0  0  0  0  0
    0.8000   -1.3856    0.0000 C   0  0  0  0  0  0  0  0  0  0  0  0
    0.0000   -2.7713    0.0000 Cl  0  0  0  0  0  0  0  0  0  0  0  0
    0.0000    0.0000    0.0000 C   0  0  0  0  0  0  0  0  0  0  0  0
   -1.6000    0.0000    0.0000 O   0  0  0  0  0  0  0  0  0  0  0  0
   -2.4001   -1.3856    0.0000 C   0  0  0  0  0  0  0  0  0  0  0  0
   -4.0000   -1.3856    0.0000 H   0  0  0  0  0  0  0  0  0  0  0  0
   -3.2000   -2.7713    0.0000 H   0  0  0  0  0  0  0  0  0  0  0  0
   -3.2000    0.0000    0.0000 H   0  0  0  0  0  0  0  0  0  0  0  0
    0.8000    1.3856    0.0000 C   0  0  0  0  0  0  0  0  0  0  0  0
    0.0000    2.7713    0.0000 Cl  0  0  0  0  0  0  0  0  0  0  0  0
    3.2001    2.7713    0.0000 Cl  0  0  0  0  0  0  0  0  0  0  0  0
  1  2  1  0  0  0  0
  2  3  1  0  0  0  0
  2  4  2  0  0  0  0
  4  5  1  0  0  0  0
  4  6  1  0  0  0  0
  6  7  1  0  0  0  0
  6  8  2  0  0  0  0
  8  9  1  0  0  0  0
  9 10  1  0  0  0  0
 10 11  1  0  0  0  0
 10 12  1  0  0  0  0
 10 13  1  0  0  0  0
  8 14  1  0  0  0  0
 14  1  2  0  0  0  0
 14 15  1  0  0  0  0
  1 16  1  0  0  0  0
M  END
> <ChemID>
100536

> <source_casrn>
6936-40-9

> <CAS>
NOCAS_863963

> <SMILES>
c1c(Cl)c(Cl)c(OC)c(Cl)c1Cl

> <NAME>
BENZENE, 1,2,4,5-TETRACHLORO-3-METHOXY-

> <preferred_name>


> <iupac>


> <MPID>
98452

> <dsstox_substance_id>
DTXSID30863963

> <Canonical_QSARr>
COc1c(Cl)c(Cl)cc(Cl)c1Cl

> <InChI_Code_QSARr>
InChI=1S/C7H4Cl4O/c1-12-7-5(10)3(8)2-4(9)6(7)11/h2H,1H3

> <InChI Key_QSARr>
WMMFIDNWZNCBCT-UHFFFAOYSA-N

> <Salt_Solvent>
?

> <LogBCF>
3.69

$$$$
100543
  -INDIGO-08031719362D

 23 24  0  0  0  0  0  0  0  0999 V2000
   -3.9179    1.3383    0.0000 N   0  0  0  0  0  0  0  0  0  0  0  0
   -3.9179    2.9383    0.0000 H   0  0  0  0  0  0  0  0  0  0  0  0
   -5.3035    0.5382    0.0000 C   0  0  0  0  0  0  0  0  0  0  0  0
   -5.3035   -1.0617    0.0000 O   0  0  0  0  0  0  0  0  0  0  0  0
   -6.6891    1.3383    0.0000 O   0  0  0  0  0  0  0  0  0  0  0  0
   -8.0749    0.5382    0.0000 C   0  0  0  0  0  0  0  0  0  0  0  0
   -9.4605   -0.2617    0.0000 H   0  0  0  0  0  0  0  0  0  0  0  0
   -9.4605    1.3383    0.0000 H   0  0  0  0  0  0  0  0  0  0  0  0
   -8.0749   -1.0617    0.0000 H   0  0  0  0  0  0  0  0  0  0  0  0
   -2.5323    0.5382    0.0000 C   0  0  0  0  0  0  0  0  0  0  0  0
   -2.3649   -1.0530    0.0000 N   0  0  0  0  0  0  0  0  0  0  0  0
   -0.8001   -1.3857    0.0000 C   0  0  0  0  0  0  0  0  0  0  0  0
   -0.0000    0.0000    0.0000 C   0  0  0  0  0  0  0  0  0  0  0  0
    1.6000    0.0000    0.0000 C   0  0  0  0  0  0  0  0  0  0  0  0
    2.4000    1.3856    0.0000 H   0  0  0  0  0  0  0  0  0  0  0  0
    2.4000   -1.3857    0.0000 C   0  0  0  0  0  0  0  0  0  0  0  0
    4.0000   -1.3857    0.0000 H   0  0  0  0  0  0  0  0  0  0  0  0
    1.6000   -2.7712    0.0000 C   0  0  0  0  0  0  0  0  0  0  0  0
    2.4000   -4.1569    0.0000 H   0  0  0  0  0  0  0  0  0  0  0  0
   -0.0000   -2.7712    0.0000 C   0  0  0  0  0  0  0  0  0  0  0  0
   -0.8001   -4.1569    0.0000 H   0  0  0  0  0  0  0  0  0  0  0  0
   -1.0706    1.1890    0.0000 N   0  0  0  0  0  0  0  0  0  0  0  0
   -0.7380    2.7541    0.0000 H   0  0  0  0  0  0  0  0  0  0  0  0
  1  2  1  0  0  0  0
  1  3  1  0  0  0  0
  3  4  2  0  0  0  0
  3  5  1  0  0  0  0
  5  6  1  0  0  0  0
  6  7  1  0  0  0  0
  6  8  1  0  0  0  0
  6  9  1  0  0  0  0
  1 10  1  0  0  0  0
 10 11  2  0  0  0  0
 11 12  1  0  0  0  0
 12 13  1  0  0  0  0
 13 14  2  0  0  0  0
 14 15  1  0  0  0  0
 14 16  1  0  0  0  0
 16 17  1  0  0  0  0
 16 18  2  0  0  0  0
 18 19  1  0  0  0  0
 18 20  1  0  0  0  0
 20 12  2  0  0  0  0
 20 21  1  0  0  0  0
 13 22  1  0  0  0  0
 22 10  1  0  0  0  0
 22 23  1  0  0  0  0
M  END
> <ChemID>
100543

> <source_casrn>
10605-21-7

> <CAS>
10605-21-7

> <SMILES>
COC(=O)Nc1[nH]c2ccccc2[n]1

> <NAME>
CARBENDAZIM

> <preferred_name>
Carbendazim

> <iupac>
methyl 1H-benzimidazol-2-ylcarbamate

> <MPID>
98456

> <dsstox_substance_id>
DTXSID4024729

> <Canonical_QSARr>
COC(=O)Nc1[nH]c2ccccc2[n]1

> <InChI_Code_QSARr>
InChI=1S/C9H9N3O2/c1-14-9(13)12-8-10-6-4-2-3-5-7(6)11-8/h2-5H,1H3,(H2,10,11,12,13)

> <InChI Key_QSARr>
TWFZGCMQGLPBSX-UHFFFAOYSA-N

> <Salt_Solvent>
?

> <LogBCF>
0.4

$$$$
100549
  -INDIGO-08031719362D

 31 32  0  0  0  0  0  0  0  0999 V2000
   -0.0000   -0.0000    0.0000 C   0  0  0  0  0  0  0  0  0  0  0  0
    1.5999   -0.0000    0.0000 C   0  0  0  0  0  0  0  0  0  0  0  0
    1.8089    1.5864    0.0000 H   0  0  0  0  0  0  0  0  0  0  0  0
    2.8694    0.9740    0.0000 H   0  0  0  0  0  0  0  0  0  0  0  0
    2.8256   -1.0285    0.0000 C   0  0  0  0  0  0  0  0  0  0  0  0
    2.5479   -2.6042    0.0000 C   0  0  0  0  0  0  0  0  0  0  0  0
    1.0444   -3.1513    0.0000 H   0  0  0  0  0  0  0  0  0  0  0  0
    3.7734   -3.6326    0.0000 C   0  0  0  0  0  0  0  0  0  0  0  0
    3.4957   -5.2083    0.0000 H   0  0  0  0  0  0  0  0  0  0  0  0
    5.2769   -3.0853    0.0000 C   0  0  0  0  0  0  0  0  0  0  0  0
    6.5027   -4.1138    0.0000 H   0  0  0  0  0  0  0  0  0  0  0  0
    5.5549   -1.5097    0.0000 C   0  0  0  0  0  0  0  0  0  0  0  0
    7.0584   -0.9625    0.0000 H   0  0  0  0  0  0  0  0  0  0  0  0
    4.3291   -0.4812    0.0000 C   0  0  0  0  0  0  0  0  0  0  0  0
    4.6071    1.0945    0.0000 H   0  0  0  0  0  0  0  0  0  0  0  0
   -0.8000    1.3856    0.0000 C   0  0  0  0  0  0  0  0  0  0  0  0
   -0.0000    2.7713    0.0000 C   0  0  0  0  0  0  0  0  0  0  0  0
    0.7999    4.1569    0.0000 H   0  0  0  0  0  0  0  0  0  0  0  0
   -0.8000    4.1569    0.0000 H   0  0  0  0  0  0  0  0  0  0  0  0
    1.5999    2.7713    0.0000 H   0  0  0  0  0  0  0  0  0  0  0  0
   -2.3999    1.3856    0.0000 C   0  0  0  0  0  0  0  0  0  0  0  0
   -3.2001    2.7713    0.0000 H   0  0  0  0  0  0  0  0  0  0  0  0
   -3.2001   -0.0000    0.0000 C   0  0  0  0  0  0  0  0  0  0  0  0
   -4.8000   -0.0000    0.0000 H   0  0  0  0  0  0  0  0  0  0  0  0
   -2.3999   -1.3856    0.0000 C   0  0  0  0  0  0  0  0  0  0  0  0
   -3.2001   -2.7712    0.0000 C   0  0  0  0  0  0  0  0  0  0  0  0
   -4.0000   -4.1570    0.0000 H   0  0  0  0  0  0  0  0  0  0  0  0
   -4.8000   -2.7712    0.0000 H   0  0  0  0  0  0  0  0  0  0  0  0
   -2.3999   -4.1570    0.0000 H   0  0  0  0  0  0  0  0  0  0  0  0
   -0.8000   -1.3856    0.0000 C   0  0  0  0  0  0  0  0  0  0  0  0
   -0.0000   -2.7712    0.0000 H   0  0  0  0  0  0  0  0  0  0  0  0
  1  2  1  0  0  0  0
  2  3  1  0  0  0  0
  2  4  1  0  0  0  0
  2  5  1  0  0  0  0
  5  6  1  0  0  0  0
  6  7  1  0  0  0  0
  6  8  2  0  0  0  0
  8  9  1  0  0  0  0
  8 10  1  0  0  0  0
 10 11  1  0  0  0  0
 10 12  2  0  0  0  0
 12 13  1  0  0  0  0
 12 14  1  0  0  0  0
 14  5  2  0  0  0  0
 14 15  1  0  0  0  0
  1 16  1  0  0  0  0
 16 17  1  0  0  0  0
 17 18  1  0  0  0  0
 17 19  1  0  0  0  0
 17 20  1  0  0  0  0
 16 21  2  0  0  0  0
 21 22  1  0  0  0  0
 21 23  1  0  0  0  0
 23 24  1  0  0  0  0
 23 25  2  0  0  0  0
 25 26  1  0  0  0  0
 26 27  1  0  0  0  0
 26 28  1  0  0  0  0
 26 29  1  0  0  0  0
 25 30  1  0  0  0  0
 30  1  2  0  0  0  0
 30 31  1  0  0  0  0
M  END
> <ChemID>
100549

> <source_casrn>
13540-50-6

> <CAS>
13540-50-6

> <SMILES>
c1ccccc1Cc2cc(C)ccc2C

> <NAME>
PHENYL XYLYLMETHANE

> <preferred_name>
2,5-Dimethyldiphenylmethane

> <iupac>
1,4-dimethyl-2-(phenylmethyl)benzene

> <MPID>
98461

> <dsstox_substance_id>
DTXSID10159331

> <Canonical_QSARr>
Cc1cc(Cc2ccccc2)c(C)cc1

> <InChI_Code_QSARr>
InChI=1S/C15H16/c1-12-8-9-13(2)15(10-12)11-14-6-4-3-5-7-14/h3-10H,11H2,1-2H3

> <InChI Key_QSARr>
LJBGURBFHJJQQU-UHFFFAOYSA-N

> <Salt_Solvent>
?

> <LogBCF>
3.14

$$$$
100553
  -INDIGO-08031719362D

 34 34  0  0  0  0  0  0  0  0999 V2000
    8.3138    0.0000    0.0000 C   0  0  0  0  0  0  0  0  0  0  0  0
    9.6995    0.8000    0.0000 H   0  0  0  0  0  0  0  0  0  0  0  0
    8.3138   -1.6000    0.0000 C   0  0  0  0  0  0  0  0  0  0  0  0
    9.6995   -2.4001    0.0000 H   0  0  0  0  0  0  0  0  0  0  0  0
    6.9283   -2.4001    0.0000 C   0  0  0  0  0  0  0  0  0  0  0  0
    6.9283   -4.0000    0.0000 H   0  0  0  0  0  0  0  0  0  0  0  0
    5.5426   -1.6000    0.0000 C   0  0  0  0  0  0  0  0  0  0  0  0
    4.1569   -2.4001    0.0000 H   0  0  0  0  0  0  0  0  0  0  0  0
    5.5426    0.0000    0.0000 C   0  0  0  0  0  0  0  0  0  0  0  0
    4.1569    0.8000    0.0000 C   0  0  0  0  0  0  0  0  0  0  0  0
    4.1569    2.4000    0.0000 C   0  0  0  0  0  0  0  0  0  0  0  0
    4.1569    4.0000    0.0000 N   0  0  0  0  0  0  0  0  0  0  0  0
    2.7712    0.0000    0.0000 N   0  0  0  0  0  0  0  0  0  0  0  0
    1.3857    0.8000    0.0000 O   0  0  0  0  0  0  0  0  0  0  0  0
    0.0000    0.0000    0.0000 P   0  0  0  0  0  0  0  0  0  0  0  0
   -1.3857   -0.8000    0.0000 O   0  0  0  0  0  0  0  0  0  0  0  0
   -2.7714    0.0000    0.0000 C   0  0  0  0  0  0  0  0  0  0  0  0
   -2.1590    1.4782    0.0000 H   0  0  0  0  0  0  0  0  0  0  0  0
   -3.3835    1.4782    0.0000 H   0  0  0  0  0  0  0  0  0  0  0  0
   -4.1569   -0.8000    0.0000 C   0  0  0  0  0  0  0  0  0  0  0  0
   -5.5426   -1.6000    0.0000 H   0  0  0  0  0  0  0  0  0  0  0  0
   -5.5426    0.0000    0.0000 H   0  0  0  0  0  0  0  0  0  0  0  0
   -4.1569   -2.4001    0.0000 H   0  0  0  0  0  0  0  0  0  0  0  0
   -1.3857    0.8000    0.0000 O   0  0  0  0  0  0  0  0  0  0  0  0
   -1.3857    2.4000    0.0000 C   0  0  0  0  0  0  0  0  0  0  0  0
    0.2007    2.6088    0.0000 H   0  0  0  0  0  0  0  0  0  0  0  0
   -0.4116    3.6694    0.0000 H   0  0  0  0  0  0  0  0  0  0  0  0
   -2.7714    3.2001    0.0000 C   0  0  0  0  0  0  0  0  0  0  0  0
   -4.1569    4.0000    0.0000 H   0  0  0  0  0  0  0  0  0  0  0  0
   -2.7714    4.8000    0.0000 H   0  0  0  0  0  0  0  0  0  0  0  0
   -4.1569    2.4000    0.0000 H   0  0  0  0  0  0  0  0  0  0  0  0
    0.0000   -1.6000    0.0000 S   0  0  0  0  0  0  0  0  0  0  0  0
    6.9283    0.8000    0.0000 C   0  0  0  0  0  0  0  0  0  0  0  0
    6.9283    2.4000    0.0000 H   0  0  0  0  0  0  0  0  0  0  0  0
  1  2  1  0  0  0  0
  1  3  1  0  0  0  0
  3  4  1  0  0  0  0
  3  5  2  0  0  0  0
  5  6  1  0  0  0  0
  5  7  1  0  0  0  0
  7  8  1  0  0  0  0
  7  9  2  0  0  0  0
  9 10  1  0  0  0  0
 10 11  1  0  0  0  0
 11 12  3  0  0  0  0
 10 13  2  0  0  0  0
 13 14  1  0  0  0  0
 14 15  1  0  0  0  0
 15 16  1  0  0  0  0
 16 17  1  0  0  0  0
 17 18  1  0  0  0  0
 17 19  1  0  0  0  0
 17 20  1  0  0  0  0
 20 21  1  0  0  0  0
 20 22  1  0  0  0  0
 20 23  1  0  0  0  0
 15 24  1  0  0  0  0
 24 25  1  0  0  0  0
 25 26  1  0  0  0  0
 25 27  1  0  0  0  0
 25 28  1  0  0  0  0
 28 29  1  0  0  0  0
 28 30  1  0  0  0  0
 28 31  1  0  0  0  0
 15 32  2  0  0  0  0
  9 33  1  0  0  0  0
 33  1  2  0  0  0  0
 33 34  1  0  0  0  0
M  END
> <ChemID>
100553

> <source_casrn>
14816-18-3

> <CAS>
14816-18-3

> <SMILES>
CCOP(=S)(O/N=C(\C#N)/c1ccccc1)OCC

> <NAME>
PHOXIM

> <preferred_name>
Phoxim

> <iupac>
4-ethoxy-7-phenyl-3,5-dioxa-6-aza-4-phosphaoct-6-ene-8-nitrile 4-sulfide

> <MPID>
98465

> <dsstox_substance_id>
DTXSID8034324

> <Canonical_QSARr>
CCOP(=S)(ON=C(C#N)c1ccccc1)OCC

> <InChI_Code_QSARr>
InChI=1S/C12H15N2O3PS/c1-3-15-18(19,16-4-2)17-14-12(10-13)11-8-6-5-7-9-11/h5-9H,3-4H2,1-2H3/b14-12+

> <InChI Key_QSARr>
ATROHALUCMTWTB-WYMLVPIESA-N

> <Salt_Solvent>
?

> <LogBCF>
2.91

$$$$
100559
  -INDIGO-08031719362D

 38 38  0  0  0  0  0  0  0  0999 V2000
    0.8000    1.3857    0.0000 C   0  0  0  0  0  0  0  0  0  0  0  0
    2.4000    1.3857    0.0000 C   0  0  0  0  0  0  0  0  0  0  0  0
    3.6693    0.4116    0.0000 H   0  0  0  0  0  0  0  0  0  0  0  0
    2.6088   -0.2007    0.0000 H   0  0  0  0  0  0  0  0  0  0  0  0
    3.2000    2.7712    0.0000 C   0  0  0  0  0  0  0  0  0  0  0  0
    4.0001    4.1569    0.0000 H   0  0  0  0  0  0  0  0  0  0  0  0
    4.8001    2.7712    0.0000 H   0  0  0  0  0  0  0  0  0  0  0  0
    2.4000    4.1569    0.0000 H   0  0  0  0  0  0  0  0  0  0  0  0
   -0.0000    2.7712    0.0000 C   0  0  0  0  0  0  0  0  0  0  0  0
    0.8000    4.1569    0.0000 H   0  0  0  0  0  0  0  0  0  0  0  0
   -1.6001    2.7712    0.0000 C   0  0  0  0  0  0  0  0  0  0  0  0
   -2.3999    4.1569    0.0000 H   0  0  0  0  0  0  0  0  0  0  0  0
   -2.3999    1.3857    0.0000 C   0  0  0  0  0  0  0  0  0  0  0  0
   -4.0000    1.3857    0.0000 H   0  0  0  0  0  0  0  0  0  0  0  0
   -1.6001   -0.0000    0.0000 C   0  0  0  0  0  0  0  0  0  0  0  0
   -2.6284   -1.2256    0.0000 C   0  0  0  0  0  0  0  0  0  0  0  0
   -1.5475   -2.4053    0.0000 H   0  0  0  0  0  0  0  0  0  0  0  0
   -2.6983   -2.8242    0.0000 H   0  0  0  0  0  0  0  0  0  0  0  0
   -4.2042   -0.9478    0.0000 C   0  0  0  0  0  0  0  0  0  0  0  0
   -5.7798   -0.6701    0.0000 H   0  0  0  0  0  0  0  0  0  0  0  0
   -5.2326   -2.1736    0.0000 H   0  0  0  0  0  0  0  0  0  0  0  0
   -4.7513    0.5557    0.0000 H   0  0  0  0  0  0  0  0  0  0  0  0
   -0.0000   -0.0000    0.0000 C   0  0  0  0  0  0  0  0  0  0  0  0
    0.8000   -1.3856    0.0000 N   0  0  0  0  0  0  0  0  0  0  0  0
    2.3034   -1.9329    0.0000 C   0  0  0  0  0  0  0  0  0  0  0  0
    3.1632   -3.2822    0.0000 H   0  0  0  0  0  0  0  0  0  0  0  0
    1.9573   -3.4950    0.0000 H   0  0  0  0  0  0  0  0  0  0  0  0
    3.5291   -0.9044    0.0000 O   0  0  0  0  0  0  0  0  0  0  0  0
    5.0327   -1.4516    0.0000 C   0  0  0  0  0  0  0  0  0  0  0  0
    6.5362   -1.9988    0.0000 H   0  0  0  0  0  0  0  0  0  0  0  0
    6.2584   -0.4232    0.0000 H   0  0  0  0  0  0  0  0  0  0  0  0
    5.3105   -3.0273    0.0000 H   0  0  0  0  0  0  0  0  0  0  0  0
   -0.4257   -2.4140    0.0000 C   0  0  0  0  0  0  0  0  0  0  0  0
   -1.6514   -1.3856    0.0000 O   0  0  0  0  0  0  0  0  0  0  0  0
   -0.4257   -4.0141    0.0000 C   0  0  0  0  0  0  0  0  0  0  0  0
   -0.4257   -5.6141    0.0000 H   0  0  0  0  0  0  0  0  0  0  0  0
   -1.8113   -4.8140    0.0000 H   0  0  0  0  0  0  0  0  0  0  0  0
    0.9599   -4.8140    0.0000 Cl  0  0  0  0  0  0  0  0  0  0  0  0
  1  2  1  0  0  0  0
  2  3  1  0  0  0  0
  2  4  1  0  0  0  0
  2  5  1  0  0  0  0
  5  6  1  0  0  0  0
  5  7  1  0  0  0  0
  5  8  1  0  0  0  0
  1  9  1  0  0  0  0
  9 10  1  0  0  0  0
  9 11  2  0  0  0  0
 11 12  1  0  0  0  0
 11 13  1  0  0  0  0
 13 14  1  0  0  0  0
 13 15  2  0  0  0  0
 15 16  1  0  0  0  0
 16 17  1  0  0  0  0
 16 18  1  0  0  0  0
 16 19  1  0  0  0  0
 19 20  1  0  0  0  0
 19 21  1  0  0  0  0
 19 22  1  0  0  0  0
 15 23  1  0  0  0  0
 23  1  2  0  0  0  0
 23 24  1  0  0  0  0
 24 25  1  0  0  0  0
 25 26  1  0  0  0  0
 25 27  1  0  0  0  0
 25 28  1  0  0  0  0
 28 29  1  0  0  0  0
 29 30  1  0  0  0  0
 29 31  1  0  0  0  0
 29 32  1  0  0  0  0
 24 33  1  0  0  0  0
 33 34  2  0  0  0  0
 33 35  1  0  0  0  0
 35 36  1  0  0  0  0
 35 37  1  0  0  0  0
 35 38  1  0  0  0  0
M  END
> <ChemID>
100559

> <source_casrn>
15972-60-8

> <CAS>
15972-60-8

> <SMILES>
COCN(C(=O)CCl)c1c(CC)cccc1CC

> <NAME>
ALACHLOR

> <preferred_name>
Alachlor

> <iupac>
2-chloro-N-(2,6-diethylphenyl)-N-(methoxymethyl)acetamide

> <MPID>
98470

> <dsstox_substance_id>
DTXSID1022265

> <Canonical_QSARr>
COCN(C(=O)CCl)c1c(CC)cccc1CC

> <InChI_Code_QSARr>
InChI=1S/C14H20ClNO2/c1-4-11-7-6-8-12(5-2)14(11)16(10-18-3)13(17)9-15/h6-8H,4-5,9-10H2,1-3H3

> <InChI Key_QSARr>
XCSGPAVHZFQHGE-UHFFFAOYSA-N

> <Salt_Solvent>
?

> <LogBCF>
1.12

$$$$
100565
  -INDIGO-08031719362D

 34 35  0  0  0  0  0  0  0  0999 V2000
   -0.0001    0.0000    0.0000 P   0  0  0  0  0  0  0  0  0  0  0  0
    1.3856   -0.8001    0.0000 S   0  0  0  0  0  0  0  0  0  0  0  0
    2.7712    0.0000    0.0000 C   0  0  0  0  0  0  0  0  0  0  0  0
    4.1569   -0.7999    0.0000 C   0  0  0  0  0  0  0  0  0  0  0  0
    4.1569   -2.4000    0.0000 H   0  0  0  0  0  0  0  0  0  0  0  0
    5.5427    0.0000    0.0000 C   0  0  0  0  0  0  0  0  0  0  0  0
    6.9282   -0.7999    0.0000 H   0  0  0  0  0  0  0  0  0  0  0  0
    5.5425    1.6000    0.0000 C   0  0  0  0  0  0  0  0  0  0  0  0
    6.9282    2.4001    0.0000 H   0  0  0  0  0  0  0  0  0  0  0  0
    4.1569    2.4001    0.0000 C   0  0  0  0  0  0  0  0  0  0  0  0
    4.1569    4.0000    0.0000 H   0  0  0  0  0  0  0  0  0  0  0  0
    2.7712    1.6000    0.0000 C   0  0  0  0  0  0  0  0  0  0  0  0
    1.3856    2.3999    0.0000 H   0  0  0  0  0  0  0  0  0  0  0  0
   -1.3856    0.8000    0.0000 S   0  0  0  0  0  0  0  0  0  0  0  0
   -2.7714    0.0000    0.0000 C   0  0  0  0  0  0  0  0  0  0  0  0
   -2.7712   -1.6000    0.0000 C   0  0  0  0  0  0  0  0  0  0  0  0
   -1.3856   -2.4000    0.0000 H   0  0  0  0  0  0  0  0  0  0  0  0
   -4.1569   -2.4000    0.0000 C   0  0  0  0  0  0  0  0  0  0  0  0
   -4.1569   -4.0001    0.0000 H   0  0  0  0  0  0  0  0  0  0  0  0
   -5.5427   -1.6000    0.0000 C   0  0  0  0  0  0  0  0  0  0  0  0
   -6.9282   -2.4000    0.0000 H   0  0  0  0  0  0  0  0  0  0  0  0
   -5.5425    0.0000    0.0000 C   0  0  0  0  0  0  0  0  0  0  0  0
   -6.9282    0.8000    0.0000 H   0  0  0  0  0  0  0  0  0  0  0  0
   -4.1569    0.8000    0.0000 C   0  0  0  0  0  0  0  0  0  0  0  0
   -4.1569    2.3999    0.0000 H   0  0  0  0  0  0  0  0  0  0  0  0
   -1.3856   -0.8001    0.0000 O   0  0  0  0  0  0  0  0  0  0  0  0
    0.0001   -1.6000    0.0000 O   0  0  0  0  0  0  0  0  0  0  0  0
    1.3856   -2.4000    0.0000 C   0  0  0  0  0  0  0  0  0  0  0  0
    2.3597   -1.1307    0.0000 H   0  0  0  0  0  0  0  0  0  0  0  0
    2.9720   -2.1911    0.0000 H   0  0  0  0  0  0  0  0  0  0  0  0
    1.3856   -4.0001    0.0000 C   0  0  0  0  0  0  0  0  0  0  0  0
    1.3856   -5.6000    0.0000 H   0  0  0  0  0  0  0  0  0  0  0  0
    0.0001   -4.8000    0.0000 H   0  0  0  0  0  0  0  0  0  0  0  0
    2.7714   -4.8000    0.0000 H   0  0  0  0  0  0  0  0  0  0  0  0
  1  2  1  0  0  0  0
  2  3  1  0  0  0  0
  3  4  1  0  0  0  0
  4  5  1  0  0  0  0
  4  6  2  0  0  0  0
  6  7  1  0  0  0  0
  6  8  1  0  0  0  0
  8  9  1  0  0  0  0
  8 10  2  0  0  0  0
 10 11  1  0  0  0  0
 10 12  1  0  0  0  0
 12  3  2  0  0  0  0
 12 13  1  0  0  0  0
  1 14  1  0  0  0  0
 14 15  1  0  0  0  0
 15 16  1  0  0  0  0
 16 17  1  0  0  0  0
 16 18  2  0  0  0  0
 18 19  1  0  0  0  0
 18 20  1  0  0  0  0
 20 21  1  0  0  0  0
 20 22  2  0  0  0  0
 22 23  1  0  0  0  0
 22 24  1  0  0  0  0
 24 15  2  0  0  0  0
 24 25  1  0  0  0  0
  1 26  2  0  0  0  0
  1 27  1  0  0  0  0
 27 28  1  0  0  0  0
 28 29  1  0  0  0  0
 28 30  1  0  0  0  0
 28 31  1  0  0  0  0
 31 32  1  0  0  0  0
 31 33  1  0  0  0  0
 31 34  1  0  0  0  0
M  END
> <ChemID>
100565

> <source_casrn>
17109-49-8

> <CAS>
17109-49-8

> <SMILES>
CCOP(=O)(Sc1ccccc1)Sc1ccccc1

> <NAME>
EDIFENPHOS

> <preferred_name>
Edifenphos

> <iupac>
O-ethyl S,S-diphenyl phosphorodithioate

> <MPID>
98474

> <dsstox_substance_id>
DTXSID7041910

> <Canonical_QSARr>
CCOP(=O)(Sc1ccccc1)Sc1ccccc1

> <InChI_Code_QSARr>
InChI=1S/C14H15O2PS2/c1-2-16-17(15,18-13-9-5-3-6-10-13)19-14-11-7-4-8-12-14/h3-12H,2H2,1H3

> <InChI Key_QSARr>
AWZOLILCOUMRDG-UHFFFAOYSA-N

> <Salt_Solvent>
?

> <LogBCF>
1.51

$$$$
100569
  -INDIGO-08031719362D

 36 37  0  0  0  0  0  0  0  0999 V2000
    0.0001   -0.0001    0.0000 P   0  0  0  0  0  0  0  0  0  0  0  0
    0.1672    1.5913    0.0000 S   0  0  0  0  0  0  0  0  0  0  0  0
   -1.4616   -0.6507    0.0000 O   0  0  0  0  0  0  0  0  0  0  0  0
   -2.7560    0.2897    0.0000 C   0  0  0  0  0  0  0  0  0  0  0  0
   -2.7560    1.8897    0.0000 N   0  0  0  0  0  0  0  0  0  0  0  0
   -4.2779    2.3841    0.0000 O   0  0  0  0  0  0  0  0  0  0  0  0
   -5.2184    1.0896    0.0000 C   0  0  0  0  0  0  0  0  0  0  0  0
   -6.8181    1.0896    0.0000 C   0  0  0  0  0  0  0  0  0  0  0  0
   -7.6181    2.4754    0.0000 C   0  0  0  0  0  0  0  0  0  0  0  0
   -6.8181    3.8610    0.0000 H   0  0  0  0  0  0  0  0  0  0  0  0
   -9.2182    2.4754    0.0000 C   0  0  0  0  0  0  0  0  0  0  0  0
  -10.0182    3.8610    0.0000 H   0  0  0  0  0  0  0  0  0  0  0  0
  -10.0182    1.0896    0.0000 C   0  0  0  0  0  0  0  0  0  0  0  0
  -11.6182    1.0896    0.0000 H   0  0  0  0  0  0  0  0  0  0  0  0
   -9.2182   -0.2960    0.0000 C   0  0  0  0  0  0  0  0  0  0  0  0
  -10.0182   -1.6816    0.0000 H   0  0  0  0  0  0  0  0  0  0  0  0
   -7.6181   -0.2960    0.0000 C   0  0  0  0  0  0  0  0  0  0  0  0
   -6.8181   -1.6816    0.0000 H   0  0  0  0  0  0  0  0  0  0  0  0
   -4.2779   -0.2047    0.0000 C   0  0  0  0  0  0  0  0  0  0  0  0
   -4.7723   -1.7264    0.0000 H   0  0  0  0  0  0  0  0  0  0  0  0
    1.4616    0.6507    0.0000 O   0  0  0  0  0  0  0  0  0  0  0  0
    2.7560   -0.2897    0.0000 C   0  0  0  0  0  0  0  0  0  0  0  0
    3.2105   -1.8237    0.0000 H   0  0  0  0  0  0  0  0  0  0  0  0
    1.9926   -1.6957    0.0000 H   0  0  0  0  0  0  0  0  0  0  0  0
    4.2177    0.3611    0.0000 C   0  0  0  0  0  0  0  0  0  0  0  0
    5.6794    1.0119    0.0000 H   0  0  0  0  0  0  0  0  0  0  0  0
    5.5121   -0.5794    0.0000 H   0  0  0  0  0  0  0  0  0  0  0  0
    4.3851    1.9523    0.0000 H   0  0  0  0  0  0  0  0  0  0  0  0
    1.2945   -0.9405    0.0000 O   0  0  0  0  0  0  0  0  0  0  0  0
    1.1272   -2.5317    0.0000 C   0  0  0  0  0  0  0  0  0  0  0  0
    0.0257   -3.6924    0.0000 H   0  0  0  0  0  0  0  0  0  0  0  0
   -0.4723   -2.5735    0.0000 H   0  0  0  0  0  0  0  0  0  0  0  0
    2.4216   -3.4722    0.0000 C   0  0  0  0  0  0  0  0  0  0  0  0
    3.7160   -4.4126    0.0000 H   0  0  0  0  0  0  0  0  0  0  0  0
    2.2545   -5.0634    0.0000 H   0  0  0  0  0  0  0  0  0  0  0  0
    3.8833   -2.8214    0.0000 H   0  0  0  0  0  0  0  0  0  0  0  0
  1  2  2  0  0  0  0
  1  3  1  0  0  0  0
  3  4  1  0  0  0  0
  4  5  2  0  0  0  0
  5  6  1  0  0  0  0
  6  7  1  0  0  0  0
  7  8  1  0  0  0  0
  8  9  1  0  0  0  0
  9 10  1  0  0  0  0
  9 11  2  0  0  0  0
 11 12  1  0  0  0  0
 11 13  1  0  0  0  0
 13 14  1  0  0  0  0
 13 15  2  0  0  0  0
 15 16  1  0  0  0  0
 15 17  1  0  0  0  0
 17  8  2  0  0  0  0
 17 18  1  0  0  0  0
  7 19  2  0  0  0  0
 19  4  1  0  0  0  0
 19 20  1  0  0  0  0
  1 21  1  0  0  0  0
 21 22  1  0  0  0  0
 22 23  1  0  0  0  0
 22 24  1  0  0  0  0
 22 25  1  0  0  0  0
 25 26  1  0  0  0  0
 25 27  1  0  0  0  0
 25 28  1  0  0  0  0
  1 29  1  0  0  0  0
 29 30  1  0  0  0  0
 30 31  1  0  0  0  0
 30 32  1  0  0  0  0
 30 33  1  0  0  0  0
 33 34  1  0  0  0  0
 33 35  1  0  0  0  0
 33 36  1  0  0  0  0
M  END
> <ChemID>
100569

> <source_casrn>
18854-01-8

> <CAS>
18854-01-8

> <SMILES>
CCOP(=S)(Oc1cc(o[n]1)-c1ccccc1)OCC

> <NAME>
ISOXATHION

> <preferred_name>
Isoxathion

> <iupac>
O,O-diethyl O-(5-phenyl-1,2-oxazol-3-yl) phosphorothioate

> <MPID>
98478

> <dsstox_substance_id>
DTXSID0042080

> <Canonical_QSARr>
CCOP(=S)(Oc1cc(o[n]1)-c1ccccc1)OCC

> <InChI_Code_QSARr>
InChI=1S/C13H16NO4PS/c1-3-15-19(20,16-4-2)18-13-10-12(17-14-13)11-8-6-5-7-9-11/h5-10H,3-4H2,1-2H3

> <InChI Key_QSARr>
SDMSCIWHRZJSRN-UHFFFAOYSA-N

> <Salt_Solvent>
?

> <LogBCF>
2.61

$$$$
100573
  -INDIGO-08031719362D

 20 21  0  0  0  0  0  0  0  0999 V2000
    5.8891    2.7239    0.0000 S   0  0  0  0  0  0  0  0  0  0  0  0
    7.2749    1.9238    0.0000 C   0  0  0  0  0  0  0  0  0  0  0  0
    8.6605    1.1239    0.0000 N   0  0  0  0  0  0  0  0  0  0  0  0
    4.5035    1.9238    0.0000 C   0  0  0  0  0  0  0  0  0  0  0  0
    5.1158    0.4457    0.0000 H   0  0  0  0  0  0  0  0  0  0  0  0
    3.8912    0.4457    0.0000 H   0  0  0  0  0  0  0  0  0  0  0  0
    3.1179    2.7239    0.0000 S   0  0  0  0  0  0  0  0  0  0  0  0
    1.7323    1.9238    0.0000 C   0  0  0  0  0  0  0  0  0  0  0  0
    0.2706    2.5746    0.0000 N   0  0  0  0  0  0  0  0  0  0  0  0
   -0.8000    1.3856    0.0000 C   0  0  0  0  0  0  0  0  0  0  0  0
    0.0001   -0.0000    0.0000 C   0  0  0  0  0  0  0  0  0  0  0  0
   -0.8000   -1.3856    0.0000 C   0  0  0  0  0  0  0  0  0  0  0  0
    0.0001   -2.7713    0.0000 H   0  0  0  0  0  0  0  0  0  0  0  0
   -2.4000   -1.3856    0.0000 C   0  0  0  0  0  0  0  0  0  0  0  0
   -3.2000   -2.7713    0.0000 H   0  0  0  0  0  0  0  0  0  0  0  0
   -3.2000   -0.0000    0.0000 C   0  0  0  0  0  0  0  0  0  0  0  0
   -4.8000   -0.0000    0.0000 H   0  0  0  0  0  0  0  0  0  0  0  0
   -2.4000    1.3856    0.0000 C   0  0  0  0  0  0  0  0  0  0  0  0
   -3.2000    2.7713    0.0000 H   0  0  0  0  0  0  0  0  0  0  0  0
    1.5649    0.3327    0.0000 S   0  0  0  0  0  0  0  0  0  0  0  0
  1  2  1  0  0  0  0
  2  3  3  0  0  0  0
  1  4  1  0  0  0  0
  4  5  1  0  0  0  0
  4  6  1  0  0  0  0
  4  7  1  0  0  0  0
  7  8  1  0  0  0  0
  8  9  2  0  0  0  0
  9 10  1  0  0  0  0
 10 11  1  0  0  0  0
 11 12  2  0  0  0  0
 12 13  1  0  0  0  0
 12 14  1  0  0  0  0
 14 15  1  0  0  0  0
 14 16  2  0  0  0  0
 16 17  1  0  0  0  0
 16 18  1  0  0  0  0
 18 10  2  0  0  0  0
 18 19  1  0  0  0  0
 11 20  1  0  0  0  0
 20  8  1  0  0  0  0
M  END
> <ChemID>
100573

> <source_casrn>
21564-17-0

> <CAS>
21564-17-0

> <SMILES>
c1ccc2N=C(SCSC(#N))Sc2c1

> <NAME>
2-(THIOCYANATEMETHYLTHIO)BENZOTHIAZOLE

> <preferred_name>
2-(Thiocyanomethylthio)benzothiazole

> <iupac>
(1,3-benzothiazol-2-ylsulfanyl)methyl thiocyanate

> <MPID>
98482

> <dsstox_substance_id>
DTXSID6032647

> <Canonical_QSARr>
N#CSCSc1[n]c2ccccc2[s]1

> <InChI_Code_QSARr>
InChI=1S/C9H6N2S3/c10-5-12-6-13-9-11-7-3-1-2-4-8(7)14-9/h1-4H,6H2

> <InChI Key_QSARr>
TUBQDCKAWGHZPF-UHFFFAOYSA-N

> <Salt_Solvent>
?

> <LogBCF>
2.32

$$$$
100586
  -INDIGO-08031719362D

 39 39  0  0  0  0  0  0  0  0999 V2000
    1.3857   -0.8000    0.0000 C   0  0  0  0  0  0  0  0  0  0  0  0
    2.7713   -1.6000    0.0000 H   0  0  0  0  0  0  0  0  0  0  0  0
    1.3857   -2.3999    0.0000 H   0  0  0  0  0  0  0  0  0  0  0  0
    2.7713   -0.0000    0.0000 H   0  0  0  0  0  0  0  0  0  0  0  0
    0.0001   -0.0000    0.0000 C   0  0  0  0  0  0  0  0  0  0  0  0
   -1.3856    0.8001    0.0000 H   0  0  0  0  0  0  0  0  0  0  0  0
   -0.7999   -1.3857    0.0000 C   0  0  0  0  0  0  0  0  0  0  0  0
   -1.6001   -2.7713    0.0000 H   0  0  0  0  0  0  0  0  0  0  0  0
    0.0001   -2.7713    0.0000 H   0  0  0  0  0  0  0  0  0  0  0  0
   -2.4001   -1.3857    0.0000 H   0  0  0  0  0  0  0  0  0  0  0  0
    0.8000    1.3856    0.0000 O   0  0  0  0  0  0  0  0  0  0  0  0
    0.0001    2.7713    0.0000 P   0  0  0  0  0  0  0  0  0  0  0  0
    0.8000    4.1570    0.0000 O   0  0  0  0  0  0  0  0  0  0  0  0
    1.6000    2.7713    0.0000 O   0  0  0  0  0  0  0  0  0  0  0  0
    2.6285    3.9970    0.0000 C   0  0  0  0  0  0  0  0  0  0  0  0
    1.4027    5.0255    0.0000 H   0  0  0  0  0  0  0  0  0  0  0  0
    3.6568    5.2226    0.0000 C   0  0  0  0  0  0  0  0  0  0  0  0
    4.6853    6.4482    0.0000 H   0  0  0  0  0  0  0  0  0  0  0  0
    5.2326    4.9448    0.0000 H   0  0  0  0  0  0  0  0  0  0  0  0
    3.1096    6.7262    0.0000 H   0  0  0  0  0  0  0  0  0  0  0  0
    3.8541    2.9685    0.0000 C   0  0  0  0  0  0  0  0  0  0  0  0
    5.0798    1.9400    0.0000 H   0  0  0  0  0  0  0  0  0  0  0  0
    3.5762    1.3928    0.0000 H   0  0  0  0  0  0  0  0  0  0  0  0
    5.3576    3.5157    0.0000 H   0  0  0  0  0  0  0  0  0  0  0  0
   -1.6001    2.7713    0.0000 S   0  0  0  0  0  0  0  0  0  0  0  0
   -2.4001    4.1570    0.0000 C   0  0  0  0  0  0  0  0  0  0  0  0
   -2.1912    5.7433    0.0000 H   0  0  0  0  0  0  0  0  0  0  0  0
   -1.1307    5.1310    0.0000 H   0  0  0  0  0  0  0  0  0  0  0  0
   -4.0000    4.1570    0.0000 C   0  0  0  0  0  0  0  0  0  0  0  0
   -4.8000    5.5426    0.0000 C   0  0  0  0  0  0  0  0  0  0  0  0
   -4.0000    6.9282    0.0000 H   0  0  0  0  0  0  0  0  0  0  0  0
   -6.4001    5.5426    0.0000 C   0  0  0  0  0  0  0  0  0  0  0  0
   -7.2001    6.9282    0.0000 H   0  0  0  0  0  0  0  0  0  0  0  0
   -7.2001    4.1570    0.0000 C   0  0  0  0  0  0  0  0  0  0  0  0
   -8.8000    4.1570    0.0000 H   0  0  0  0  0  0  0  0  0  0  0  0
   -6.4001    2.7713    0.0000 C   0  0  0  0  0  0  0  0  0  0  0  0
   -7.2001    1.3856    0.0000 H   0  0  0  0  0  0  0  0  0  0  0  0
   -4.8000    2.7713    0.0000 C   0  0  0  0  0  0  0  0  0  0  0  0
   -4.0000    1.3856    0.0000 H   0  0  0  0  0  0  0  0  0  0  0  0
  1  2  1  0  0  0  0
  1  3  1  0  0  0  0
  1  4  1  0  0  0  0
  1  5  1  0  0  0  0
  5  6  1  0  0  0  0
  5  7  1  0  0  0  0
  7  8  1  0  0  0  0
  7  9  1  0  0  0  0
  7 10  1  0  0  0  0
  5 11  1  0  0  0  0
 11 12  1  0  0  0  0
 12 13  2  0  0  0  0
 12 14  1  0  0  0  0
 14 15  1  0  0  0  0
 15 16  1  0  0  0  0
 15 17  1  0  0  0  0
 17 18  1  0  0  0  0
 17 19  1  0  0  0  0
 17 20  1  0  0  0  0
 15 21  1  0  0  0  0
 21 22  1  0  0  0  0
 21 23  1  0  0  0  0
 21 24  1  0  0  0  0
 12 25  1  0  0  0  0
 25 26  1  0  0  0  0
 26 27  1  0  0  0  0
 26 28  1  0  0  0  0
 26 29  1  0  0  0  0
 29 30  1  0  0  0  0
 30 31  1  0  0  0  0
 30 32  2  0  0  0  0
 32 33  1  0  0  0  0
 32 34  1  0  0  0  0
 34 35  1  0  0  0  0
 34 36  2  0  0  0  0
 36 37  1  0  0  0  0
 36 38  1  0  0  0  0
 38 29  2  0  0  0  0
 38 39  1  0  0  0  0
M  END
> <ChemID>
100586

> <source_casrn>
26087-47-8

> <CAS>
26087-47-8

> <SMILES>
CC(C)OP(=O)(OC(C)C)SCc1ccccc1

> <NAME>
IBP (IPROBENFOS)

> <preferred_name>
Iprobenfos

> <iupac>
S-benzyl O,O-diisopropyl phosphorothioate

> <MPID>
98486

> <dsstox_substance_id>
DTXSID7058040

> <Canonical_QSARr>
CC(C)OP(=O)(OC(C)C)SCc1ccccc1

> <InChI_Code_QSARr>
InChI=1S/C13H21O3PS/c1-11(2)15-17(14,16-12(3)4)18-10-13-8-6-5-7-9-13/h5-9,11-12H,10H2,1-4H3

> <InChI Key_QSARr>
FCOAHACKGGIURQ-UHFFFAOYSA-N

> <Salt_Solvent>
?

> <LogBCF>
0.94

$$$$
100598
  -INDIGO-08031719362D

 16 16  0  0  0  0  0  0  0  0999 V2000
   -0.0000    2.7713    0.0000 Cl  0  0  0  0  0  0  0  0  0  0  0  0
   -0.8000    1.3856    0.0000 C   0  0  0  0  0  0  0  0  0  0  0  0
   -0.0000   -0.0000    0.0000 C   0  0  0  0  0  0  0  0  0  0  0  0
    1.6000   -0.0000    0.0000 C   0  0  0  0  0  0  0  0  0  0  0  0
    2.4001    1.3856    0.0000 C   0  0  0  0  0  0  0  0  0  0  0  0
    4.0000    1.3856    0.0000 Cl  0  0  0  0  0  0  0  0  0  0  0  0
    1.6000    2.7713    0.0000 Cl  0  0  0  0  0  0  0  0  0  0  0  0
    2.4001   -1.3856    0.0000 Cl  0  0  0  0  0  0  0  0  0  0  0  0
   -0.8000   -1.3856    0.0000 C   0  0  0  0  0  0  0  0  0  0  0  0
   -0.0000   -2.7713    0.0000 Cl  0  0  0  0  0  0  0  0  0  0  0  0
   -2.4000   -1.3856    0.0000 C   0  0  0  0  0  0  0  0  0  0  0  0
   -3.2001   -2.7713    0.0000 Cl  0  0  0  0  0  0  0  0  0  0  0  0
   -3.2001   -0.0000    0.0000 C   0  0  0  0  0  0  0  0  0  0  0  0
   -4.8000   -0.0000    0.0000 Cl  0  0  0  0  0  0  0  0  0  0  0  0
   -2.4000    1.3856    0.0000 C   0  0  0  0  0  0  0  0  0  0  0  0
   -3.2001    2.7713    0.0000 Cl  0  0  0  0  0  0  0  0  0  0  0  0
  1  2  1  0  0  0  0
  2  3  1  0  0  0  0
  3  4  1  0  0  0  0
  4  5  2  0  0  0  0
  5  6  1  0  0  0  0
  5  7  1  0  0  0  0
  4  8  1  0  0  0  0
  3  9  2  0  0  0  0
  9 10  1  0  0  0  0
  9 11  1  0  0  0  0
 11 12  1  0  0  0  0
 11 13  2  0  0  0  0
 13 14  1  0  0  0  0
 13 15  1  0  0  0  0
 15  2  2  0  0  0  0
 15 16  1  0  0  0  0
M  END
> <ChemID>
100598

> <source_casrn>
29082-74-4

> <CAS>
29082-74-4

> <SMILES>
ClC(Cl)=C(Cl)c1c(Cl)c(Cl)c(Cl)c(Cl)c1Cl

> <NAME>
OCTACHLOROSTYRENE

> <preferred_name>
Octachlorostyrene

> <iupac>
1,2,3,4,5-pentachloro-6-(trichloroethenyl)benzene

> <MPID>
98490

> <dsstox_substance_id>
DTXSID2021074

> <Canonical_QSARr>
ClC(Cl)=C(Cl)c1c(Cl)c(Cl)c(Cl)c(Cl)c1Cl

> <InChI_Code_QSARr>
InChI=1S/C8Cl8/c9-2-1(4(11)8(15)16)3(10)6(13)7(14)5(2)12

> <InChI Key_QSARr>
RUYUCCQRWINUHE-UHFFFAOYSA-N

> <Salt_Solvent>
?

> <LogBCF>
3.91

$$$$
100605
  -INDIGO-08031719362D

 32 33  0  0  0  0  0  0  0  0999 V2000
   -3.0853    3.6770    0.0000 Cl  0  0  0  0  0  0  0  0  0  0  0  0
   -1.5098    3.9549    0.0000 C   0  0  0  0  0  0  0  0  0  0  0  0
   -2.5381    5.1805    0.0000 H   0  0  0  0  0  0  0  0  0  0  0  0
   -0.9625    5.4584    0.0000 H   0  0  0  0  0  0  0  0  0  0  0  0
   -0.4813    2.7292    0.0000 C   0  0  0  0  0  0  0  0  0  0  0  0
    0.8682    3.5889    0.0000 H   0  0  0  0  0  0  0  0  0  0  0  0
    0.9970    2.1169    0.0000 H   0  0  0  0  0  0  0  0  0  0  0  0
   -1.0285    1.2257    0.0000 O   0  0  0  0  0  0  0  0  0  0  0  0
    0.0000    0.0001    0.0000 C   0  0  0  0  0  0  0  0  0  0  0  0
    0.8000   -1.3857    0.0000 H   0  0  0  0  0  0  0  0  0  0  0  0
   -1.3857   -0.8000    0.0000 C   0  0  0  0  0  0  0  0  0  0  0  0
   -2.7714    0.0001    0.0000 C   0  0  0  0  0  0  0  0  0  0  0  0
   -3.0491    1.5757    0.0000 H   0  0  0  0  0  0  0  0  0  0  0  0
   -4.1569   -0.8000    0.0000 C   0  0  0  0  0  0  0  0  0  0  0  0
   -5.5426    0.0001    0.0000 H   0  0  0  0  0  0  0  0  0  0  0  0
   -4.1569   -2.4000    0.0000 C   0  0  0  0  0  0  0  0  0  0  0  0
   -5.5426   -3.2001    0.0000 H   0  0  0  0  0  0  0  0  0  0  0  0
   -2.7714   -3.1999    0.0000 C   0  0  0  0  0  0  0  0  0  0  0  0
   -2.7714   -4.8000    0.0000 H   0  0  0  0  0  0  0  0  0  0  0  0
   -1.3857   -2.4000    0.0000 C   0  0  0  0  0  0  0  0  0  0  0  0
   -0.1600   -3.4285    0.0000 H   0  0  0  0  0  0  0  0  0  0  0  0
    1.6000    0.0001    0.0000 C   0  0  0  0  0  0  0  0  0  0  0  0
    2.4000    1.3857    0.0000 C   0  0  0  0  0  0  0  0  0  0  0  0
    1.8528    2.8892    0.0000 H   0  0  0  0  0  0  0  0  0  0  0  0
    4.0000    1.3857    0.0000 C   0  0  0  0  0  0  0  0  0  0  0  0
    4.8000    2.7713    0.0000 H   0  0  0  0  0  0  0  0  0  0  0  0
    4.8000    0.0001    0.0000 C   0  0  0  0  0  0  0  0  0  0  0  0
    6.4000    0.0001    0.0000 H   0  0  0  0  0  0  0  0  0  0  0  0
    4.0000   -1.3857    0.0000 C   0  0  0  0  0  0  0  0  0  0  0  0
    4.8000   -2.7713    0.0000 H   0  0  0  0  0  0  0  0  0  0  0  0
    2.4000   -1.3857    0.0000 C   0  0  0  0  0  0  0  0  0  0  0  0
    1.6000   -2.7713    0.0000 H   0  0  0  0  0  0  0  0  0  0  0  0
  1  2  1  0  0  0  0
  2  3  1  0  0  0  0
  2  4  1  0  0  0  0
  2  5  1  0  0  0  0
  5  6  1  0  0  0  0
  5  7  1  0  0  0  0
  5  8  1  0  0  0  0
  8  9  1  0  0  0  0
  9 10  1  0  0  0  0
  9 11  1  0  0  0  0
 11 12  1  0  0  0  0
 12 13  1  0  0  0  0
 12 14  2  0  0  0  0
 14 15  1  0  0  0  0
 14 16  1  0  0  0  0
 16 17  1  0  0  0  0
 16 18  2  0  0  0  0
 18 19  1  0  0  0  0
 18 20  1  0  0  0  0
 20 11  2  0  0  0  0
 20 21  1  0  0  0  0
  9 22  1  0  0  0  0
 22 23  1  0  0  0  0
 23 24  1  0  0  0  0
 23 25  2  0  0  0  0
 25 26  1  0  0  0  0
 25 27  1  0  0  0  0
 27 28  1  0  0  0  0
 27 29  2  0  0  0  0
 29 30  1  0  0  0  0
 29 31  1  0  0  0  0
 31 22  2  0  0  0  0
 31 32  1  0  0  0  0
M  END
> <ChemID>
100605

> <source_casrn>
32669-06-0

> <CAS>
32669-06-0

> <SMILES>
c1ccccc1C(OCCCl)c2ccccc2

> <NAME>
2-CHLOROETHYLBENZHYDRYL ETHER

> <preferred_name>
Benzhydryl 2-chloroethyl ether

> <iupac>
(2-chloroethoxy-phenylmethyl)benzene

> <MPID>
98494

> <dsstox_substance_id>
DTXSID30186341

> <Canonical_QSARr>
ClCCOC(c1ccccc1)c1ccccc1

> <InChI_Code_QSARr>
InChI=1S/C15H15ClO/c16-11-12-17-15(13-7-3-1-4-8-13)14-9-5-2-6-10-14/h1-10,15H,11-12H2

> <InChI Key_QSARr>
ZNVASENTCOLNJT-UHFFFAOYSA-N

> <Salt_Solvent>
?

> <LogBCF>
2.51

$$$$
100611
  -INDIGO-08031719362D

 22 23  0  0  0  0  0  0  0  0999 V2000
   -0.0001    0.0000    0.0000 C   0  0  0  0  0  0  0  0  0  0  0  0
    1.6001   -0.0000    0.0000 C   0  0  0  0  0  0  0  0  0  0  0  0
    2.4001   -1.3856    0.0000 C   0  0  0  0  0  0  0  0  0  0  0  0
    1.6001   -2.7713    0.0000 H   0  0  0  0  0  0  0  0  0  0  0  0
    4.0000   -1.3856    0.0000 C   0  0  0  0  0  0  0  0  0  0  0  0
    4.8000   -2.7713    0.0000 H   0  0  0  0  0  0  0  0  0  0  0  0
    4.8000    0.0000    0.0000 C   0  0  0  0  0  0  0  0  0  0  0  0
    6.4000    0.0000    0.0000 H   0  0  0  0  0  0  0  0  0  0  0  0
    4.0000    1.3856    0.0000 C   0  0  0  0  0  0  0  0  0  0  0  0
    4.8000    2.7713    0.0000 H   0  0  0  0  0  0  0  0  0  0  0  0
    2.4001    1.3856    0.0000 C   0  0  0  0  0  0  0  0  0  0  0  0
    1.6001    2.7713    0.0000 H   0  0  0  0  0  0  0  0  0  0  0  0
   -0.8001    1.3856    0.0000 C   0  0  0  0  0  0  0  0  0  0  0  0
   -0.0001    2.7713    0.0000 Cl  0  0  0  0  0  0  0  0  0  0  0  0
   -2.4000    1.3856    0.0000 C   0  0  0  0  0  0  0  0  0  0  0  0
   -3.2000    2.7713    0.0000 H   0  0  0  0  0  0  0  0  0  0  0  0
   -3.2000    0.0000    0.0000 C   0  0  0  0  0  0  0  0  0  0  0  0
   -4.8000   -0.0000    0.0000 H   0  0  0  0  0  0  0  0  0  0  0  0
   -2.4000   -1.3856    0.0000 C   0  0  0  0  0  0  0  0  0  0  0  0
   -3.2000   -2.7713    0.0000 Cl  0  0  0  0  0  0  0  0  0  0  0  0
   -0.8001   -1.3856    0.0000 C   0  0  0  0  0  0  0  0  0  0  0  0
   -0.0001   -2.7713    0.0000 H   0  0  0  0  0  0  0  0  0  0  0  0
  1  2  1  0  0  0  0
  2  3  1  0  0  0  0
  3  4  1  0  0  0  0
  3  5  2  0  0  0  0
  5  6  1  0  0  0  0
  5  7  1  0  0  0  0
  7  8  1  0  0  0  0
  7  9  2  0  0  0  0
  9 10  1  0  0  0  0
  9 11  1  0  0  0  0
 11  2  2  0  0  0  0
 11 12  1  0  0  0  0
  1 13  1  0  0  0  0
 13 14  1  0  0  0  0
 13 15  2  0  0  0  0
 15 16  1  0  0  0  0
 15 17  1  0  0  0  0
 17 18  1  0  0  0  0
 17 19  2  0  0  0  0
 19 20  1  0  0  0  0
 19 21  1  0  0  0  0
 21  1  2  0  0  0  0
 21 22  1  0  0  0  0
M  END
> <ChemID>
100611

> <source_casrn>
34883-39-1

> <CAS>
34883-39-1

> <SMILES>
Clc1cc(-c2ccccc2)c(Cl)cc1

> <NAME>
2,5-DICHLOROBIPHENYL

> <preferred_name>
2,5-Dichlorobiphenyl

> <iupac>
1,4-dichloro-2-phenylbenzene

> <MPID>
98498

> <dsstox_substance_id>
DTXSID7073480

> <Canonical_QSARr>
Clc1cc(-c2ccccc2)c(Cl)cc1

> <InChI_Code_QSARr>
InChI=1S/C12H8Cl2/c13-10-6-7-12(14)11(8-10)9-4-2-1-3-5-9/h1-8H

> <InChI Key_QSARr>
KKQWHYGECTYFIA-UHFFFAOYSA-N

> <Salt_Solvent>
?

> <LogBCF>
3.98

$$$$
100615
  -INDIGO-08031719362D

 22 23  0  0  0  0  0  0  0  0999 V2000
   -0.0001    0.0000    0.0000 C   0  0  0  0  0  0  0  0  0  0  0  0
    1.6001   -0.0000    0.0000 C   0  0  0  0  0  0  0  0  0  0  0  0
    2.4001   -1.3856    0.0000 C   0  0  0  0  0  0  0  0  0  0  0  0
    1.6001   -2.7713    0.0000 Cl  0  0  0  0  0  0  0  0  0  0  0  0
    4.0000   -1.3856    0.0000 C   0  0  0  0  0  0  0  0  0  0  0  0
    4.8000   -2.7713    0.0000 H   0  0  0  0  0  0  0  0  0  0  0  0
    4.8000    0.0000    0.0000 C   0  0  0  0  0  0  0  0  0  0  0  0
    6.4000    0.0000    0.0000 H   0  0  0  0  0  0  0  0  0  0  0  0
    4.0000    1.3856    0.0000 C   0  0  0  0  0  0  0  0  0  0  0  0
    4.8000    2.7713    0.0000 Cl  0  0  0  0  0  0  0  0  0  0  0  0
    2.4001    1.3856    0.0000 C   0  0  0  0  0  0  0  0  0  0  0  0
    1.6001    2.7713    0.0000 H   0  0  0  0  0  0  0  0  0  0  0  0
   -0.8001    1.3856    0.0000 C   0  0  0  0  0  0  0  0  0  0  0  0
   -0.0001    2.7713    0.0000 Cl  0  0  0  0  0  0  0  0  0  0  0  0
   -2.4000    1.3856    0.0000 C   0  0  0  0  0  0  0  0  0  0  0  0
   -3.2000    2.7713    0.0000 H   0  0  0  0  0  0  0  0  0  0  0  0
   -3.2000    0.0000    0.0000 C   0  0  0  0  0  0  0  0  0  0  0  0
   -4.8000   -0.0000    0.0000 H   0  0  0  0  0  0  0  0  0  0  0  0
   -2.4000   -1.3856    0.0000 C   0  0  0  0  0  0  0  0  0  0  0  0
   -3.2000   -2.7713    0.0000 Cl  0  0  0  0  0  0  0  0  0  0  0  0
   -0.8001   -1.3856    0.0000 C   0  0  0  0  0  0  0  0  0  0  0  0
   -0.0001   -2.7713    0.0000 H   0  0  0  0  0  0  0  0  0  0  0  0
  1  2  1  0  0  0  0
  2  3  1  0  0  0  0
  3  4  1  0  0  0  0
  3  5  2  0  0  0  0
  5  6  1  0  0  0  0
  5  7  1  0  0  0  0
  7  8  1  0  0  0  0
  7  9  2  0  0  0  0
  9 10  1  0  0  0  0
  9 11  1  0  0  0  0
 11  2  2  0  0  0  0
 11 12  1  0  0  0  0
  1 13  1  0  0  0  0
 13 14  1  0  0  0  0
 13 15  2  0  0  0  0
 15 16  1  0  0  0  0
 15 17  1  0  0  0  0
 17 18  1  0  0  0  0
 17 19  2  0  0  0  0
 19 20  1  0  0  0  0
 19 21  1  0  0  0  0
 21  1  2  0  0  0  0
 21 22  1  0  0  0  0
M  END
> <ChemID>
100615

> <source_casrn>
35693-99-3

> <CAS>
35693-99-3

> <SMILES>
Clc1cc(-c2cc(Cl)ccc2Cl)c(Cl)cc1

> <NAME>
2,2',5,5'-TETRACHLOROBIPHENYL

> <preferred_name>
2,2',5,5'-Tetrachlorobiphenyl

> <iupac>
2,2',5,5'-tetrachlorobiphenyl

> <MPID>
98502

> <dsstox_substance_id>
DTXSID3038305

> <Canonical_QSARr>
Clc1cc(-c2cc(Cl)ccc2Cl)c(Cl)cc1

> <InChI_Code_QSARr>
InChI=1S/C12H6Cl4/c13-7-1-3-11(15)9(5-7)10-6-8(14)2-4-12(10)16/h1-6H

> <InChI Key_QSARr>
HCWZEPKLWVAEOV-UHFFFAOYSA-N

> <Salt_Solvent>
?

> <LogBCF>
4.26

$$$$
100621
  -INDIGO-08031719362D

 22 23  0  0  0  0  0  0  0  0999 V2000
   -0.0001    0.0000    0.0000 C   0  0  0  0  0  0  0  0  0  0  0  0
    1.6001   -0.0000    0.0000 C   0  0  0  0  0  0  0  0  0  0  0  0
    2.4001   -1.3856    0.0000 C   0  0  0  0  0  0  0  0  0  0  0  0
    1.6001   -2.7713    0.0000 Cl  0  0  0  0  0  0  0  0  0  0  0  0
    4.0000   -1.3856    0.0000 C   0  0  0  0  0  0  0  0  0  0  0  0
    4.8000   -2.7713    0.0000 H   0  0  0  0  0  0  0  0  0  0  0  0
    4.8000    0.0000    0.0000 C   0  0  0  0  0  0  0  0  0  0  0  0
    6.4000    0.0000    0.0000 H   0  0  0  0  0  0  0  0  0  0  0  0
    4.0000    1.3856    0.0000 C   0  0  0  0  0  0  0  0  0  0  0  0
    4.8000    2.7713    0.0000 H   0  0  0  0  0  0  0  0  0  0  0  0
    2.4001    1.3856    0.0000 C   0  0  0  0  0  0  0  0  0  0  0  0
    1.6001    2.7713    0.0000 H   0  0  0  0  0  0  0  0  0  0  0  0
   -0.8001    1.3856    0.0000 C   0  0  0  0  0  0  0  0  0  0  0  0
   -0.0001    2.7713    0.0000 Cl  0  0  0  0  0  0  0  0  0  0  0  0
   -2.4000    1.3856    0.0000 C   0  0  0  0  0  0  0  0  0  0  0  0
   -3.2000    2.7713    0.0000 H   0  0  0  0  0  0  0  0  0  0  0  0
   -3.2000    0.0000    0.0000 C   0  0  0  0  0  0  0  0  0  0  0  0
   -4.8000   -0.0000    0.0000 H   0  0  0  0  0  0  0  0  0  0  0  0
   -2.4000   -1.3856    0.0000 C   0  0  0  0  0  0  0  0  0  0  0  0
   -3.2000   -2.7713    0.0000 Cl  0  0  0  0  0  0  0  0  0  0  0  0
   -0.8001   -1.3856    0.0000 C   0  0  0  0  0  0  0  0  0  0  0  0
   -0.0001   -2.7713    0.0000 H   0  0  0  0  0  0  0  0  0  0  0  0
  1  2  1  0  0  0  0
  2  3  1  0  0  0  0
  3  4  1  0  0  0  0
  3  5  2  0  0  0  0
  5  6  1  0  0  0  0
  5  7  1  0  0  0  0
  7  8  1  0  0  0  0
  7  9  2  0  0  0  0
  9 10  1  0  0  0  0
  9 11  1  0  0  0  0
 11  2  2  0  0  0  0
 11 12  1  0  0  0  0
  1 13  1  0  0  0  0
 13 14  1  0  0  0  0
 13 15  2  0  0  0  0
 15 16  1  0  0  0  0
 15 17  1  0  0  0  0
 17 18  1  0  0  0  0
 17 19  2  0  0  0  0
 19 20  1  0  0  0  0
 19 21  1  0  0  0  0
 21  1  2  0  0  0  0
 21 22  1  0  0  0  0
M  END
> <ChemID>
100621

> <source_casrn>
37680-65-2

> <CAS>
37680-65-2

> <SMILES>
Clc1cc(-c2ccccc2Cl)c(Cl)cc1

> <NAME>
2,2',5-TRICHLOROBIPHENYL

> <preferred_name>
2,2',5-Trichlorobiphenyl

> <iupac>
1,4-dichloro-2-(2-chlorophenyl)benzene

> <MPID>
98506

> <dsstox_substance_id>
DTXSID6073491

> <Canonical_QSARr>
Clc1cc(-c2ccccc2Cl)c(Cl)cc1

> <InChI_Code_QSARr>
InChI=1S/C12H7Cl3/c13-8-5-6-12(15)10(7-8)9-3-1-2-4-11(9)14/h1-7H

> <InChI Key_QSARr>
DCMURXAZTZQAFB-UHFFFAOYSA-N

> <Salt_Solvent>
?

> <LogBCF>
4.23

$$$$
100626
  -INDIGO-08031719362D

 21 23  0  0  0  0  0  0  0  0999 V2000
   -1.7322    1.9239    0.0000 C   0  0  0  0  0  0  0  0  0  0  0  0
   -3.1939    2.5747    0.0000 C   0  0  0  0  0  0  0  0  0  0  0  0
   -3.3612    4.1659    0.0000 Cl  0  0  0  0  0  0  0  0  0  0  0  0
   -4.4883    1.6342    0.0000 C   0  0  0  0  0  0  0  0  0  0  0  0
   -5.9501    2.2850    0.0000 Cl  0  0  0  0  0  0  0  0  0  0  0  0
   -4.3212    0.0430    0.0000 C   0  0  0  0  0  0  0  0  0  0  0  0
   -5.6156   -0.8974    0.0000 Cl  0  0  0  0  0  0  0  0  0  0  0  0
   -2.8595   -0.6078    0.0000 C   0  0  0  0  0  0  0  0  0  0  0  0
   -2.6921   -2.1990    0.0000 Cl  0  0  0  0  0  0  0  0  0  0  0  0
   -1.5651    0.3327    0.0000 C   0  0  0  0  0  0  0  0  0  0  0  0
    0.0000    0.0000    0.0000 C   0  0  0  0  0  0  0  0  0  0  0  0
    0.8000    1.3856    0.0000 C   0  0  0  0  0  0  0  0  0  0  0  0
    2.4000    1.3856    0.0000 C   0  0  0  0  0  0  0  0  0  0  0  0
    3.2000    2.7713    0.0000 Cl  0  0  0  0  0  0  0  0  0  0  0  0
    3.2000    0.0000    0.0000 C   0  0  0  0  0  0  0  0  0  0  0  0
    4.8000    0.0000    0.0000 Cl  0  0  0  0  0  0  0  0  0  0  0  0
    2.4000   -1.3856    0.0000 C   0  0  0  0  0  0  0  0  0  0  0  0
    3.2000   -2.7713    0.0000 Cl  0  0  0  0  0  0  0  0  0  0  0  0
    0.8000   -1.3856    0.0000 C   0  0  0  0  0  0  0  0  0  0  0  0
    0.0000   -2.7713    0.0000 Cl  0  0  0  0  0  0  0  0  0  0  0  0
   -0.2707    2.5747    0.0000 O   0  0  0  0  0  0  0  0  0  0  0  0
  1  2  1  0  0  0  0
  2  3  1  0  0  0  0
  2  4  2  0  0  0  0
  4  5  1  0  0  0  0
  4  6  1  0  0  0  0
  6  7  1  0  0  0  0
  6  8  2  0  0  0  0
  8  9  1  0  0  0  0
  8 10  1  0  0  0  0
 10  1  2  0  0  0  0
 10 11  1  0  0  0  0
 11 12  1  0  0  0  0
 12 13  2  0  0  0  0
 13 14  1  0  0  0  0
 13 15  1  0  0  0  0
 15 16  1  0  0  0  0
 15 17  2  0  0  0  0
 17 18  1  0  0  0  0
 17 19  1  0  0  0  0
 19 11  2  0  0  0  0
 19 20  1  0  0  0  0
 12 21  1  0  0  0  0
 21  1  1  0  0  0  0
M  END
> <ChemID>
100626

> <source_casrn>
39001-02-0

> <CAS>
39001-02-0

> <SMILES>
Clc1c2oc3c(c2c(Cl)c(Cl)c1Cl)c(Cl)c(Cl)c(Cl)c3Cl

> <NAME>
OCTACHLORODIBENZOFURAN

> <preferred_name>
Octachlorodibenzofuran

> <iupac>
1,2,3,4,6,7,8,9-octachlorodibenzo[b,d]furan

> <MPID>
98510

> <dsstox_substance_id>
DTXSID3052062

> <Canonical_QSARr>
Clc1c2oc3c(c2c(Cl)c(Cl)c1Cl)c(Cl)c(Cl)c(Cl)c3Cl

> <InChI_Code_QSARr>
InChI=1S/C12Cl8O/c13-3-1-2-4(14)6(16)8(18)10(20)12(2)21-11(1)9(19)7(17)5(3)15

> <InChI Key_QSARr>
RHIROFAGUQOFLU-UHFFFAOYSA-N

> <Salt_Solvent>
?

> <LogBCF>
2.89

$$$$
100630
  -INDIGO-08031719362D

 41 42  0  0  0  0  0  0  0  0999 V2000
    3.1999    2.7713    0.0000 C   0  0  0  0  0  0  0  0  0  0  0  0
    4.0001    4.1569    0.0000 H   0  0  0  0  0  0  0  0  0  0  0  0
    4.8000    2.7713    0.0000 H   0  0  0  0  0  0  0  0  0  0  0  0
    2.4001    4.1569    0.0000 H   0  0  0  0  0  0  0  0  0  0  0  0
    2.4001    1.3856    0.0000 C   0  0  0  0  0  0  0  0  0  0  0  0
    3.6693    0.4116    0.0000 H   0  0  0  0  0  0  0  0  0  0  0  0
    2.6088   -0.2006    0.0000 H   0  0  0  0  0  0  0  0  0  0  0  0
    0.8000    1.3856    0.0000 C   0  0  0  0  0  0  0  0  0  0  0  0
   -0.4692    2.3597    0.0000 H   0  0  0  0  0  0  0  0  0  0  0  0
    0.5913    2.9719    0.0000 H   0  0  0  0  0  0  0  0  0  0  0  0
    0.0001    0.0001    0.0000 C   0  0  0  0  0  0  0  0  0  0  0  0
    1.2694   -0.9740    0.0000 H   0  0  0  0  0  0  0  0  0  0  0  0
    0.2089   -1.5863    0.0000 H   0  0  0  0  0  0  0  0  0  0  0  0
   -1.5999    0.0001    0.0000 C   0  0  0  0  0  0  0  0  0  0  0  0
   -2.8695    0.9740    0.0000 H   0  0  0  0  0  0  0  0  0  0  0  0
   -1.8090    1.5863    0.0000 H   0  0  0  0  0  0  0  0  0  0  0  0
   -2.4001   -1.3856    0.0000 C   0  0  0  0  0  0  0  0  0  0  0  0
   -1.1306   -2.3597    0.0000 H   0  0  0  0  0  0  0  0  0  0  0  0
   -2.1911   -2.9719    0.0000 H   0  0  0  0  0  0  0  0  0  0  0  0
   -3.9999   -1.3856    0.0000 C   0  0  0  0  0  0  0  0  0  0  0  0
   -4.8001    0.0001    0.0000 C   0  0  0  0  0  0  0  0  0  0  0  0
   -3.9999    1.3856    0.0000 H   0  0  0  0  0  0  0  0  0  0  0  0
   -6.4001    0.0001    0.0000 C   0  0  0  0  0  0  0  0  0  0  0  0
   -7.2000    1.3856    0.0000 H   0  0  0  0  0  0  0  0  0  0  0  0
   -7.2000   -1.3856    0.0000 C   0  0  0  0  0  0  0  0  0  0  0  0
   -8.8001   -1.3856    0.0000 C   0  0  0  0  0  0  0  0  0  0  0  0
   -9.5999    0.0001    0.0000 C   0  0  0  0  0  0  0  0  0  0  0  0
   -8.8001    1.3856    0.0000 H   0  0  0  0  0  0  0  0  0  0  0  0
  -11.2000    0.0001    0.0000 C   0  0  0  0  0  0  0  0  0  0  0  0
  -11.9999    1.3856    0.0000 H   0  0  0  0  0  0  0  0  0  0  0  0
  -11.9999   -1.3856    0.0000 C   0  0  0  0  0  0  0  0  0  0  0  0
  -13.5999   -1.3856    0.0000 C   0  0  0  0  0  0  0  0  0  0  0  0
  -15.2000   -1.3856    0.0000 N   0  0  0  0  0  0  0  0  0  0  0  0
  -11.2000   -2.7712    0.0000 C   0  0  0  0  0  0  0  0  0  0  0  0
  -11.9999   -4.1569    0.0000 H   0  0  0  0  0  0  0  0  0  0  0  0
   -9.5999   -2.7712    0.0000 C   0  0  0  0  0  0  0  0  0  0  0  0
   -8.8001   -4.1569    0.0000 H   0  0  0  0  0  0  0  0  0  0  0  0
   -6.4001   -2.7712    0.0000 C   0  0  0  0  0  0  0  0  0  0  0  0
   -7.2000   -4.1569    0.0000 H   0  0  0  0  0  0  0  0  0  0  0  0
   -4.8001   -2.7712    0.0000 C   0  0  0  0  0  0  0  0  0  0  0  0
   -3.9999   -4.1569    0.0000 H   0  0  0  0  0  0  0  0  0  0  0  0
  1  2  1  0  0  0  0
  1  3  1  0  0  0  0
  1  4  1  0  0  0  0
  1  5  1  0  0  0  0
  5  6  1  0  0  0  0
  5  7  1  0  0  0  0
  5  8  1  0  0  0  0
  8  9  1  0  0  0  0
  8 10  1  0  0  0  0
  8 11  1  0  0  0  0
 11 12  1  0  0  0  0
 11 13  1  0  0  0  0
 11 14  1  0  0  0  0
 14 15  1  0  0  0  0
 14 16  1  0  0  0  0
 14 17  1  0  0  0  0
 17 18  1  0  0  0  0
 17 19  1  0  0  0  0
 17 20  1  0  0  0  0
 20 21  1  0  0  0  0
 21 22  1  0  0  0  0
 21 23  2  0  0  0  0
 23 24  1  0  0  0  0
 23 25  1  0  0  0  0
 25 26  1  0  0  0  0
 26 27  1  0  0  0  0
 27 28  1  0  0  0  0
 27 29  2  0  0  0  0
 29 30  1  0  0  0  0
 29 31  1  0  0  0  0
 31 32  1  0  0  0  0
 32 33  3  0  0  0  0
 31 34  2  0  0  0  0
 34 35  1  0  0  0  0
 34 36  1  0  0  0  0
 36 26  2  0  0  0  0
 36 37  1  0  0  0  0
 25 38  2  0  0  0  0
 38 39  1  0  0  0  0
 38 40  1  0  0  0  0
 40 20  2  0  0  0  0
 40 41  1  0  0  0  0
M  END
> <ChemID>
100630

> <source_casrn>
41122-70-7

> <CAS>
41122-70-7

> <SMILES>
CCCCCCc1ccc(cc1)-c1ccc(cc1)C#N

> <NAME>
1,1'-Biphenyl -4-carbonitrile, 4'-hexyl-

> <preferred_name>
4-Hexyl-4'-cyanobiphenyl

> <iupac>
4'-hexylbiphenyl-4-carbonitrile

> <MPID>
98514

> <dsstox_substance_id>
DTXSID4025404

> <Canonical_QSARr>
CCCCCCc1ccc(cc1)-c1ccc(cc1)C#N

> <InChI_Code_QSARr>
InChI=1S/C19H21N/c1-2-3-4-5-6-16-7-11-18(12-8-16)19-13-9-17(15-20)10-14-19/h7-14H,2-6H2,1H3

> <InChI Key_QSARr>
VADSDVGLFDVIMG-UHFFFAOYSA-N

> <Salt_Solvent>
?

> <LogBCF>
3.52

$$$$
100636
  -INDIGO-08031719362D

 21 23  0  0  0  0  0  0  0  0999 V2000
   -1.7322    1.9239    0.0000 C   0  0  0  0  0  0  0  0  0  0  0  0
   -3.1939    2.5747    0.0000 C   0  0  0  0  0  0  0  0  0  0  0  0
   -3.3612    4.1659    0.0000 H   0  0  0  0  0  0  0  0  0  0  0  0
   -4.4883    1.6342    0.0000 C   0  0  0  0  0  0  0  0  0  0  0  0
   -5.9501    2.2850    0.0000 Cl  0  0  0  0  0  0  0  0  0  0  0  0
   -4.3212    0.0430    0.0000 C   0  0  0  0  0  0  0  0  0  0  0  0
   -5.6156   -0.8974    0.0000 Cl  0  0  0  0  0  0  0  0  0  0  0  0
   -2.8595   -0.6078    0.0000 C   0  0  0  0  0  0  0  0  0  0  0  0
   -2.6921   -2.1990    0.0000 H   0  0  0  0  0  0  0  0  0  0  0  0
   -1.5651    0.3327    0.0000 C   0  0  0  0  0  0  0  0  0  0  0  0
    0.0000    0.0000    0.0000 C   0  0  0  0  0  0  0  0  0  0  0  0
    0.8000    1.3856    0.0000 C   0  0  0  0  0  0  0  0  0  0  0  0
    2.4000    1.3856    0.0000 C   0  0  0  0  0  0  0  0  0  0  0  0
    3.2000    2.7713    0.0000 H   0  0  0  0  0  0  0  0  0  0  0  0
    3.2000    0.0000    0.0000 C   0  0  0  0  0  0  0  0  0  0  0  0
    4.8000    0.0000    0.0000 Cl  0  0  0  0  0  0  0  0  0  0  0  0
    2.4000   -1.3856    0.0000 C   0  0  0  0  0  0  0  0  0  0  0  0
    3.2000   -2.7713    0.0000 Cl  0  0  0  0  0  0  0  0  0  0  0  0
    0.8000   -1.3856    0.0000 C   0  0  0  0  0  0  0  0  0  0  0  0
    0.0000   -2.7713    0.0000 H   0  0  0  0  0  0  0  0  0  0  0  0
   -0.2707    2.5747    0.0000 O   0  0  0  0  0  0  0  0  0  0  0  0
  1  2  1  0  0  0  0
  2  3  1  0  0  0  0
  2  4  2  0  0  0  0
  4  5  1  0  0  0  0
  4  6  1  0  0  0  0
  6  7  1  0  0  0  0
  6  8  2  0  0  0  0
  8  9  1  0  0  0  0
  8 10  1  0  0  0  0
 10  1  2  0  0  0  0
 10 11  1  0  0  0  0
 11 12  1  0  0  0  0
 12 13  2  0  0  0  0
 13 14  1  0  0  0  0
 13 15  1  0  0  0  0
 15 16  1  0  0  0  0
 15 17  2  0  0  0  0
 17 18  1  0  0  0  0
 17 19  1  0  0  0  0
 19 11  2  0  0  0  0
 19 20  1  0  0  0  0
 12 21  1  0  0  0  0
 21  1  1  0  0  0  0
M  END
> <ChemID>
100636

> <source_casrn>
51207-31-9

> <CAS>
51207-31-9

> <SMILES>
Clc1cc2c(cc1Cl)oc1cc(Cl)c(Cl)cc21

> <NAME>
2,3,7,8-TETRACHLORODIBENZOFURAN

> <preferred_name>
2,3,7,8-Tetrachlorodibenzofuran

> <iupac>
2,3,7,8-tetrachlorodibenzo[b,d]furan

> <MPID>
98518

> <dsstox_substance_id>
DTXSID3052147

> <Canonical_QSARr>
Clc1cc2c(cc1Cl)oc1cc(Cl)c(Cl)cc21

> <InChI_Code_QSARr>
InChI=1S/C12H4Cl4O/c13-7-1-5-6-2-8(14)10(16)4-12(6)17-11(5)3-9(7)15/h1-4H

> <InChI Key_QSARr>
KSMVNVHUTQZITP-UHFFFAOYSA-N

> <Salt_Solvent>
?

> <LogBCF>
3.61

$$$$
100641
  -INDIGO-08031719362D

 47 49  0  0  0  0  0  0  0  0999 V2000
   -0.0000    0.0000    0.0000 C   0  0  0  0  0  0  0  0  0  0  0  0
   -0.8000   -1.3857    0.0000 C   0  0  0  0  0  0  0  0  0  0  0  0
    0.4257   -2.4141    0.0000 H   0  0  0  0  0  0  0  0  0  0  0  0
   -2.1856   -2.1856    0.0000 C   0  0  0  0  0  0  0  0  0  0  0  0
   -3.1445   -2.1354    0.0000 H   0  0  0  0  0  0  0  0  0  0  0  0
   -2.1856   -3.7857    0.0000 C   0  0  0  0  0  0  0  0  0  0  0  0
   -3.5711   -4.5856    0.0000 Br  0  0  0  0  0  0  0  0  0  0  0  0
   -0.8000   -4.5856    0.0000 Br  0  0  0  0  0  0  0  0  0  0  0  0
   -1.6000    0.0000    0.0000 C   0  0  0  0  0  0  0  0  0  0  0  0
   -1.8780    1.5756    0.0000 H   0  0  0  0  0  0  0  0  0  0  0  0
   -3.1034   -0.5472    0.0000 C   0  0  0  0  0  0  0  0  0  0  0  0
   -4.3291    0.4812    0.0000 O   0  0  0  0  0  0  0  0  0  0  0  0
   -5.8328   -0.0660    0.0000 C   0  0  0  0  0  0  0  0  0  0  0  0
   -6.1104   -1.6417    0.0000 H   0  0  0  0  0  0  0  0  0  0  0  0
   -6.6328    1.3196    0.0000 C   0  0  0  0  0  0  0  0  0  0  0  0
   -7.4328    2.7053    0.0000 N   0  0  0  0  0  0  0  0  0  0  0  0
   -7.3362   -0.6133    0.0000 C   0  0  0  0  0  0  0  0  0  0  0  0
   -8.5619    0.4153    0.0000 C   0  0  0  0  0  0  0  0  0  0  0  0
   -8.2840    1.9909    0.0000 H   0  0  0  0  0  0  0  0  0  0  0  0
  -10.0653   -0.1320    0.0000 C   0  0  0  0  0  0  0  0  0  0  0  0
  -11.2910    0.8965    0.0000 O   0  0  0  0  0  0  0  0  0  0  0  0
  -12.8910    0.8965    0.0000 C   0  0  0  0  0  0  0  0  0  0  0  0
  -13.6910   -0.4892    0.0000 C   0  0  0  0  0  0  0  0  0  0  0  0
  -12.8910   -1.8748    0.0000 H   0  0  0  0  0  0  0  0  0  0  0  0
  -15.2910   -0.4892    0.0000 C   0  0  0  0  0  0  0  0  0  0  0  0
  -16.0910   -1.8748    0.0000 H   0  0  0  0  0  0  0  0  0  0  0  0
  -16.0910    0.8965    0.0000 C   0  0  0  0  0  0  0  0  0  0  0  0
  -17.6911    0.8965    0.0000 H   0  0  0  0  0  0  0  0  0  0  0  0
  -15.2910    2.2820    0.0000 C   0  0  0  0  0  0  0  0  0  0  0  0
  -16.0910    3.6677    0.0000 H   0  0  0  0  0  0  0  0  0  0  0  0
  -13.6910    2.2820    0.0000 C   0  0  0  0  0  0  0  0  0  0  0  0
  -12.8910    3.6677    0.0000 H   0  0  0  0  0  0  0  0  0  0  0  0
  -10.3432   -1.7077    0.0000 C   0  0  0  0  0  0  0  0  0  0  0  0
  -11.8466   -2.2549    0.0000 H   0  0  0  0  0  0  0  0  0  0  0  0
   -9.1175   -2.7361    0.0000 C   0  0  0  0  0  0  0  0  0  0  0  0
   -9.3954   -4.3119    0.0000 H   0  0  0  0  0  0  0  0  0  0  0  0
   -7.6141   -2.1889    0.0000 C   0  0  0  0  0  0  0  0  0  0  0  0
   -6.3884   -3.2174    0.0000 H   0  0  0  0  0  0  0  0  0  0  0  0
   -3.5711   -1.3857    0.0000 O   0  0  0  0  0  0  0  0  0  0  0  0
    0.2779    1.5756    0.0000 C   0  0  0  0  0  0  0  0  0  0  0  0
    0.5555    3.1514    0.0000 H   0  0  0  0  0  0  0  0  0  0  0  0
    1.7813    2.1230    0.0000 H   0  0  0  0  0  0  0  0  0  0  0  0
   -0.9478    2.6042    0.0000 H   0  0  0  0  0  0  0  0  0  0  0  0
    1.5037   -0.5472    0.0000 C   0  0  0  0  0  0  0  0  0  0  0  0
    3.0070   -1.0945    0.0000 H   0  0  0  0  0  0  0  0  0  0  0  0
    2.7291    0.4812    0.0000 H   0  0  0  0  0  0  0  0  0  0  0  0
    1.7813   -2.1229    0.0000 H   0  0  0  0  0  0  0  0  0  0  0  0
  1  2  1  0  0  0  0
  2  3  1  0  0  0  0
  2  4  1  0  0  0  0
  4  5  1  0  0  0  0
  4  6  2  0  0  0  0
  6  7  1  0  0  0  0
  6  8  1  0  0  0  0
  2  9  1  0  0  0  0
  9  1  1  0  0  0  0
  9 10  1  0  0  0  0
  9 11  1  0  0  0  0
 11 12  1  0  0  0  0
 12 13  1  0  0  0  0
 13 14  1  0  0  0  0
 13 15  1  0  0  0  0
 15 16  3  0  0  0  0
 13 17  1  0  0  0  0
 17 18  1  0  0  0  0
 18 19  1  0  0  0  0
 18 20  2  0  0  0  0
 20 21  1  0  0  0  0
 21 22  1  0  0  0  0
 22 23  1  0  0  0  0
 23 24  1  0  0  0  0
 23 25  2  0  0  0  0
 25 26  1  0  0  0  0
 25 27  1  0  0  0  0
 27 28  1  0  0  0  0
 27 29  2  0  0  0  0
 29 30  1  0  0  0  0
 29 31  1  0  0  0  0
 31 22  2  0  0  0  0
 31 32  1  0  0  0  0
 20 33  1  0  0  0  0
 33 34  1  0  0  0  0
 33 35  2  0  0  0  0
 35 36  1  0  0  0  0
 35 37  1  0  0  0  0
 37 17  2  0  0  0  0
 37 38  1  0  0  0  0
 11 39  2  0  0  0  0
  1 40  1  0  0  0  0
 40 41  1  0  0  0  0
 40 42  1  0  0  0  0
 40 43  1  0  0  0  0
  1 44  1  0  0  0  0
 44 45  1  0  0  0  0
 44 46  1  0  0  0  0
 44 47  1  0  0  0  0
M  END
> <ChemID>
100641

> <source_casrn>
52918-63-5

> <CAS>
52918-63-5

> <SMILES>
CC1(C)[C@@H]([C@@H]1C=C(Br)Br)C(=O)O[C@H](C#N)c1cccc(c1)Oc1ccccc1

> <NAME>
DELTAMETHRIN

> <preferred_name>
Deltamethrin

> <iupac>
(S)-cyano(3-phenoxyphenyl)methyl (1R,3R)-3-(2,2-dibromoethenyl)-2,2-dimethylcyclopropanecarboxylate

> <MPID>
98522

> <dsstox_substance_id>
DTXSID8020381
[truncated: 33,090 more chars]
