# Supplementary material for: OPERA models for predicting physicochemical properties and environmental fate endpoints
Source: J Cheminform. 2018 Mar 8;10:10. doi: 10.1186/s13321-018-0263-1 (PMC5843579; doi:10.1186/s13321-018-0263-1)
Supplement: Supplementary file 1 — Additional file 1: S1. Training and test sets of the models with the corresponding JRC validated QMRFs. [file 13321_2018_263_MOESM1_ESM.zip › OPERA_BioHL/TR_BioHL_112.sdf]

100001
  -INDIGO-08031720132D

 32 36  0  0  0  0  0  0  0  0999 V2000
    0.0000    2.7712    0.0000 C   0  0  0  0  0  0  0  0  0  0  0  0
    0.8000    4.1569    0.0000 H   0  0  0  0  0  0  0  0  0  0  0  0
   -1.6000    2.7712    0.0000 C   0  0  0  0  0  0  0  0  0  0  0  0
   -2.4000    4.1569    0.0000 H   0  0  0  0  0  0  0  0  0  0  0  0
   -2.4000    1.3856    0.0000 C   0  0  0  0  0  0  0  0  0  0  0  0
   -1.6000    0.0001    0.0000 C   0  0  0  0  0  0  0  0  0  0  0  0
   -2.4000   -1.3856    0.0000 C   0  0  0  0  0  0  0  0  0  0  0  0
   -4.0000   -1.3856    0.0000 C   0  0  0  0  0  0  0  0  0  0  0  0
   -4.8000   -2.7712    0.0000 H   0  0  0  0  0  0  0  0  0  0  0  0
   -4.8000    0.0001    0.0000 C   0  0  0  0  0  0  0  0  0  0  0  0
   -6.4000    0.0001    0.0000 H   0  0  0  0  0  0  0  0  0  0  0  0
   -4.0000    1.3856    0.0000 C   0  0  0  0  0  0  0  0  0  0  0  0
   -4.8000    2.7713    0.0000 H   0  0  0  0  0  0  0  0  0  0  0  0
   -1.6000   -2.7712    0.0000 C   0  0  0  0  0  0  0  0  0  0  0  0
   -2.4000   -4.1569    0.0000 H   0  0  0  0  0  0  0  0  0  0  0  0
    0.0000   -2.7712    0.0000 C   0  0  0  0  0  0  0  0  0  0  0  0
    0.8000   -4.1569    0.0000 H   0  0  0  0  0  0  0  0  0  0  0  0
    0.8000   -1.3856    0.0000 C   0  0  0  0  0  0  0  0  0  0  0  0
    0.0000   -0.0001    0.0000 C   0  0  0  0  0  0  0  0  0  0  0  0
    0.8000    1.3856    0.0000 C   0  0  0  0  0  0  0  0  0  0  0  0
    2.4000    1.3856    0.0000 C   0  0  0  0  0  0  0  0  0  0  0  0
    3.2000    0.0001    0.0000 C   0  0  0  0  0  0  0  0  0  0  0  0
    2.4000   -1.3856    0.0000 C   0  0  0  0  0  0  0  0  0  0  0  0
    3.2000   -2.7713    0.0000 H   0  0  0  0  0  0  0  0  0  0  0  0
    4.8000    0.0001    0.0000 C   0  0  0  0  0  0  0  0  0  0  0  0
    5.6000   -1.3856    0.0000 H   0  0  0  0  0  0  0  0  0  0  0  0
    5.6000    1.3856    0.0000 C   0  0  0  0  0  0  0  0  0  0  0  0
    7.2000    1.3856    0.0000 H   0  0  0  0  0  0  0  0  0  0  0  0
    4.8000    2.7712    0.0000 C   0  0  0  0  0  0  0  0  0  0  0  0
    5.6000    4.1569    0.0000 H   0  0  0  0  0  0  0  0  0  0  0  0
    3.2000    2.7712    0.0000 C   0  0  0  0  0  0  0  0  0  0  0  0
    2.4000    4.1569    0.0000 H   0  0  0  0  0  0  0  0  0  0  0  0
  1  2  1  0  0  0  0
  1  3  2  0  0  0  0
  3  4  1  0  0  0  0
  3  5  1  0  0  0  0
  5  6  1  0  0  0  0
  6  7  2  0  0  0  0
  7  8  1  0  0  0  0
  8  9  1  0  0  0  0
  8 10  2  0  0  0  0
 10 11  1  0  0  0  0
 10 12  1  0  0  0  0
 12  5  2  0  0  0  0
 12 13  1  0  0  0  0
  7 14  1  0  0  0  0
 14 15  1  0  0  0  0
 14 16  2  0  0  0  0
 16 17  1  0  0  0  0
 16 18  1  0  0  0  0
 18 19  2  0  0  0  0
 19  6  1  0  0  0  0
 19 20  1  0  0  0  0
 20  1  1  0  0  0  0
 20 21  2  0  0  0  0
 21 22  1  0  0  0  0
 22 23  2  0  0  0  0
 23 18  1  0  0  0  0
 23 24  1  0  0  0  0
 22 25  1  0  0  0  0
 25 26  1  0  0  0  0
 25 27  2  0  0  0  0
 27 28  1  0  0  0  0
 27 29  1  0  0  0  0
 29 30  1  0  0  0  0
 29 31  2  0  0  0  0
 31 21  1  0  0  0  0
 31 32  1  0  0  0  0
M  END
> <ChemID>
100001

> <source_casrn>
50-32-8

> <CAS>
50-32-8

> <SMILES>
c1c2ccccc2c2ccc3cccc4ccc1c2c34

> <NAME>
Benzo(a)pyrene

> <preferred_name>
Benzo(a)pyrene

> <iupac>
benzo[pqr]tetraphene

> <MPID>
152

> <dsstox_substance_id>
DTXSID2020139

> <Canonical_QSARr>
c1c2ccccc2c2ccc3cccc4ccc1c2c34

> <InChI_Code_QSARr>
InChI=1S/C20H12/c1-2-7-17-15(4-1)12-16-9-8-13-5-3-6-14-10-11-18(17)20(16)19(13)14/h1-12H

> <InChI Key_QSARr>
FMMWHPNWAFZXNH-UHFFFAOYSA-N

> <LogHalfLife>
2.3502

$$$$
100002
  -INDIGO-08031720132D

 36 40  0  0  0  0  0  0  0  0999 V2000
   -0.8001    1.3856    0.0000 C   0  0  0  0  0  0  0  0  0  0  0  0
    0.0000    2.7713    0.0000 H   0  0  0  0  0  0  0  0  0  0  0  0
   -2.3999    1.3856    0.0000 C   0  0  0  0  0  0  0  0  0  0  0  0
   -3.2000    0.0001    0.0000 C   0  0  0  0  0  0  0  0  0  0  0  0
   -4.8001    0.0001    0.0000 C   0  0  0  0  0  0  0  0  0  0  0  0
   -5.5999    1.3856    0.0000 C   0  0  0  0  0  0  0  0  0  0  0  0
   -4.8001    2.7712    0.0000 C   0  0  0  0  0  0  0  0  0  0  0  0
   -5.5999    4.1569    0.0000 H   0  0  0  0  0  0  0  0  0  0  0  0
   -3.2000    2.7713    0.0000 C   0  0  0  0  0  0  0  0  0  0  0  0
   -2.3999    4.1569    0.0000 H   0  0  0  0  0  0  0  0  0  0  0  0
   -7.2001    1.3856    0.0000 C   0  0  0  0  0  0  0  0  0  0  0  0
   -7.9999    2.7713    0.0000 H   0  0  0  0  0  0  0  0  0  0  0  0
   -7.9999    0.0001    0.0000 C   0  0  0  0  0  0  0  0  0  0  0  0
   -9.6000    0.0001    0.0000 H   0  0  0  0  0  0  0  0  0  0  0  0
   -7.2001   -1.3856    0.0000 C   0  0  0  0  0  0  0  0  0  0  0  0
   -8.0001   -2.7712    0.0000 H   0  0  0  0  0  0  0  0  0  0  0  0
   -5.5999   -1.3856    0.0000 C   0  0  0  0  0  0  0  0  0  0  0  0
   -4.8001   -2.7712    0.0000 H   0  0  0  0  0  0  0  0  0  0  0  0
   -2.3999   -1.3856    0.0000 C   0  0  0  0  0  0  0  0  0  0  0  0
   -3.2000   -2.7713    0.0000 H   0  0  0  0  0  0  0  0  0  0  0  0
   -0.8001   -1.3856    0.0000 C   0  0  0  0  0  0  0  0  0  0  0  0
    0.0000    0.0001    0.0000 C   0  0  0  0  0  0  0  0  0  0  0  0
    1.6001   -0.0001    0.0000 C   0  0  0  0  0  0  0  0  0  0  0  0
    2.3999   -1.3856    0.0000 C   0  0  0  0  0  0  0  0  0  0  0  0
    1.6001   -2.7712    0.0000 C   0  0  0  0  0  0  0  0  0  0  0  0
    2.3999   -4.1569    0.0000 H   0  0  0  0  0  0  0  0  0  0  0  0
    0.0000   -2.7712    0.0000 C   0  0  0  0  0  0  0  0  0  0  0  0
   -0.8001   -4.1569    0.0000 H   0  0  0  0  0  0  0  0  0  0  0  0
    4.0001   -1.3856    0.0000 C   0  0  0  0  0  0  0  0  0  0  0  0
    4.8001   -2.7713    0.0000 H   0  0  0  0  0  0  0  0  0  0  0  0
    4.8001   -0.0001    0.0000 C   0  0  0  0  0  0  0  0  0  0  0  0
    6.4000   -0.0001    0.0000 H   0  0  0  0  0  0  0  0  0  0  0  0
    4.0001    1.3856    0.0000 C   0  0  0  0  0  0  0  0  0  0  0  0
    4.8001    2.7712    0.0000 H   0  0  0  0  0  0  0  0  0  0  0  0
    2.3999    1.3856    0.0000 C   0  0  0  0  0  0  0  0  0  0  0  0
    1.6001    2.7712    0.0000 H   0  0  0  0  0  0  0  0  0  0  0  0
  1  2  1  0  0  0  0
  1  3  1  0  0  0  0
  3  4  1  0  0  0  0
  4  5  2  0  0  0  0
  5  6  1  0  0  0  0
  6  7  2  0  0  0  0
  7  8  1  0  0  0  0
  7  9  1  0  0  0  0
  9  3  2  0  0  0  0
  9 10  1  0  0  0  0
  6 11  1  0  0  0  0
 11 12  1  0  0  0  0
 11 13  2  0  0  0  0
 13 14  1  0  0  0  0
 13 15  1  0  0  0  0
 15 16  1  0  0  0  0
 15 17  2  0  0  0  0
 17  5  1  0  0  0  0
 17 18  1  0  0  0  0
  4 19  1  0  0  0  0
 19 20  1  0  0  0  0
 19 21  2  0  0  0  0
 21 22  1  0  0  0  0
 22  1  2  0  0  0  0
 22 23  1  0  0  0  0
 23 24  1  0  0  0  0
 24 25  1  0  0  0  0
 25 26  1  0  0  0  0
 25 27  2  0  0  0  0
 27 21  1  0  0  0  0
 27 28  1  0  0  0  0
 24 29  2  0  0  0  0
 29 30  1  0  0  0  0
 29 31  1  0  0  0  0
 31 32  1  0  0  0  0
 31 33  2  0  0  0  0
 33 34  1  0  0  0  0
 33 35  1  0  0  0  0
 35 23  2  0  0  0  0
 35 36  1  0  0  0  0
M  END
> <ChemID>
100002

> <source_casrn>
53-70-3

> <CAS>
53-70-3

> <SMILES>
c1c2c3ccccc3ccc2cc2c3ccccc3ccc21

> <NAME>
Dibenz(a,h)anthracene

> <preferred_name>
Dibenz(a,h)anthracene

> <iupac>
benzo[k]tetraphene

> <MPID>
153

> <dsstox_substance_id>
DTXSID9020409

> <Canonical_QSARr>
c1c2c3ccccc3ccc2cc2c3ccccc3ccc21

> <InChI_Code_QSARr>
InChI=1S/C22H14/c1-3-7-19-15(5-1)9-11-17-14-22-18(13-21(17)19)12-10-16-6-2-4-8-20(16)22/h1-14H

> <InChI Key_QSARr>
LHRCREOYAASXPZ-UHFFFAOYSA-N

> <LogHalfLife>
2.6232

$$$$
100003
  -INDIGO-08031720132D

 30 33  0  0  0  0  0  0  0  0999 V2000
    0.0000   -0.0001    0.0000 C   0  0  0  0  0  0  0  0  0  0  0  0
   -0.8000    1.3856    0.0000 C   0  0  0  0  0  0  0  0  0  0  0  0
    0.0000    2.7713    0.0000 H   0  0  0  0  0  0  0  0  0  0  0  0
   -2.4000    1.3856    0.0000 C   0  0  0  0  0  0  0  0  0  0  0  0
   -3.2000   -0.0001    0.0000 C   0  0  0  0  0  0  0  0  0  0  0  0
   -4.8000    0.0001    0.0000 C   0  0  0  0  0  0  0  0  0  0  0  0
   -5.6000   -1.3856    0.0000 H   0  0  0  0  0  0  0  0  0  0  0  0
   -5.6000    1.3856    0.0000 C   0  0  0  0  0  0  0  0  0  0  0  0
   -7.2000    1.3856    0.0000 H   0  0  0  0  0  0  0  0  0  0  0  0
   -4.8000    2.7712    0.0000 C   0  0  0  0  0  0  0  0  0  0  0  0
   -5.6000    4.1569    0.0000 H   0  0  0  0  0  0  0  0  0  0  0  0
   -3.2000    2.7712    0.0000 C   0  0  0  0  0  0  0  0  0  0  0  0
   -2.4000    4.1569    0.0000 H   0  0  0  0  0  0  0  0  0  0  0  0
   -2.4000   -1.3856    0.0000 C   0  0  0  0  0  0  0  0  0  0  0  0
   -3.2000   -2.7712    0.0000 H   0  0  0  0  0  0  0  0  0  0  0  0
   -0.8000   -1.3856    0.0000 C   0  0  0  0  0  0  0  0  0  0  0  0
    0.0000   -2.7712    0.0000 C   0  0  0  0  0  0  0  0  0  0  0  0
   -0.8000   -4.1569    0.0000 H   0  0  0  0  0  0  0  0  0  0  0  0
    1.6000   -2.7712    0.0000 C   0  0  0  0  0  0  0  0  0  0  0  0
    2.4000   -4.1569    0.0000 H   0  0  0  0  0  0  0  0  0  0  0  0
    2.4000   -1.3856    0.0000 C   0  0  0  0  0  0  0  0  0  0  0  0
    1.6000   -0.0001    0.0000 C   0  0  0  0  0  0  0  0  0  0  0  0
    2.4000    1.3856    0.0000 C   0  0  0  0  0  0  0  0  0  0  0  0
    1.6000    2.7712    0.0000 H   0  0  0  0  0  0  0  0  0  0  0  0
    4.0000    1.3856    0.0000 C   0  0  0  0  0  0  0  0  0  0  0  0
    4.8000    2.7712    0.0000 H   0  0  0  0  0  0  0  0  0  0  0  0
    4.8000   -0.0001    0.0000 C   0  0  0  0  0  0  0  0  0  0  0  0
    6.4000   -0.0001    0.0000 H   0  0  0  0  0  0  0  0  0  0  0  0
    4.0000   -1.3856    0.0000 C   0  0  0  0  0  0  0  0  0  0  0  0
    4.8000   -2.7713    0.0000 H   0  0  0  0  0  0  0  0  0  0  0  0
  1  2  1  0  0  0  0
  2  3  1  0  0  0  0
  2  4  2  0  0  0  0
  4  5  1  0  0  0  0
  5  6  1  0  0  0  0
  6  7  1  0  0  0  0
  6  8  2  0  0  0  0
  8  9  1  0  0  0  0
  8 10  1  0  0  0  0
 10 11  1  0  0  0  0
 10 12  2  0  0  0  0
 12  4  1  0  0  0  0
 12 13  1  0  0  0  0
  5 14  2  0  0  0  0
 14 15  1  0  0  0  0
 14 16  1  0  0  0  0
 16  1  1  0  0  0  0
 16 17  2  0  0  0  0
 17 18  1  0  0  0  0
 17 19  1  0  0  0  0
 19 20  1  0  0  0  0
 19 21  2  0  0  0  0
 21 22  1  0  0  0  0
 22  1  2  0  0  0  0
 22 23  1  0  0  0  0
 23 24  1  0  0  0  0
 23 25  2  0  0  0  0
 25 26  1  0  0  0  0
 25 27  1  0  0  0  0
 27 28  1  0  0  0  0
 27 29  2  0  0  0  0
 29 21  1  0  0  0  0
 29 30  1  0  0  0  0
M  END
> <ChemID>
100003

> <source_casrn>
56-55-3

> <CAS>
56-55-3

> <SMILES>
c1c2c3ccccc3ccc2cc2ccccc21

> <NAME>
Benzo(a)anthracene

> <preferred_name>
Benz(a)anthracene

> <iupac>
tetraphene

> <MPID>
154

> <dsstox_substance_id>
DTXSID5023902

> <Canonical_QSARr>
c1c2c3ccccc3ccc2cc2ccccc21

> <InChI_Code_QSARr>
InChI=1S/C18H12/c1-2-7-15-12-18-16(11-14(15)6-1)10-9-13-5-3-4-8-17(13)18/h1-12H

> <InChI Key_QSARr>
DXBHBZVCASKNBY-UHFFFAOYSA-N

> <LogHalfLife>
2.4564

$$$$
100005
  -INDIGO-08031720132D

 20 19  0  0  0  0  0  0  0  0999 V2000
    2.7713    0.0000    0.0000 C   0  0  0  0  0  0  0  0  0  0  0  0
    4.1569   -0.8000    0.0000 H   0  0  0  0  0  0  0  0  0  0  0  0
    4.1569    0.8000    0.0000 H   0  0  0  0  0  0  0  0  0  0  0  0
    2.7713   -1.6000    0.0000 H   0  0  0  0  0  0  0  0  0  0  0  0
    1.3856   -0.8000    0.0000 C   0  0  0  0  0  0  0  0  0  0  0  0
    1.9980   -2.2782    0.0000 H   0  0  0  0  0  0  0  0  0  0  0  0
    0.7733   -2.2782    0.0000 H   0  0  0  0  0  0  0  0  0  0  0  0
    0.0000    0.0000    0.0000 C   0  0  0  0  0  0  0  0  0  0  0  0
   -1.3856    0.8000    0.0000 C   0  0  0  0  0  0  0  0  0  0  0  0
   -2.7713    1.6000    0.0000 H   0  0  0  0  0  0  0  0  0  0  0  0
   -2.7713    0.0000    0.0000 H   0  0  0  0  0  0  0  0  0  0  0  0
   -1.3856    2.4000    0.0000 H   0  0  0  0  0  0  0  0  0  0  0  0
    0.8000    1.3856    0.0000 C   0  0  0  0  0  0  0  0  0  0  0  0
    1.6000    2.7713    0.0000 H   0  0  0  0  0  0  0  0  0  0  0  0
    0.0000    2.7713    0.0000 H   0  0  0  0  0  0  0  0  0  0  0  0
    2.4000    1.3856    0.0000 H   0  0  0  0  0  0  0  0  0  0  0  0
   -0.8000   -1.3857    0.0000 C   0  0  0  0  0  0  0  0  0  0  0  0
   -1.6000   -2.7713    0.0000 H   0  0  0  0  0  0  0  0  0  0  0  0
   -0.2528   -2.8891    0.0000 H   0  0  0  0  0  0  0  0  0  0  0  0
   -2.4000   -1.3857    0.0000 H   0  0  0  0  0  0  0  0  0  0  0  0
  1  2  1  0  0  0  0
  1  3  1  0  0  0  0
  1  4  1  0  0  0  0
  1  5  1  0  0  0  0
  5  6  1  0  0  0  0
  5  7  1  0  0  0  0
  5  8  1  0  0  0  0
  8  9  1  0  0  0  0
  9 10  1  0  0  0  0
  9 11  1  0  0  0  0
  9 12  1  0  0  0  0
  8 13  1  0  0  0  0
 13 14  1  0  0  0  0
 13 15  1  0  0  0  0
 13 16  1  0  0  0  0
  8 17  1  0  0  0  0
 17 18  1  0  0  0  0
 17 19  1  0  0  0  0
 17 20  1  0  0  0  0
M  END
> <ChemID>
100005

> <source_casrn>
75-83-2

> <CAS>
75-83-2

> <SMILES>
CCC(C)(C)C

> <NAME>
2,2-Dimethylbutane

> <preferred_name>
2,2-Dimethylbutane

> <iupac>
2,2-dimethylbutane

> <MPID>
156

> <dsstox_substance_id>
DTXSID4025111

> <Canonical_QSARr>
CCC(C)(C)C

> <InChI_Code_QSARr>
InChI=1S/C6H14/c1-5-6(2,3)4/h5H2,1-4H3

> <InChI Key_QSARr>
HNRMPXKDFBEGFZ-UHFFFAOYSA-N

> <LogHalfLife>
1.2788

$$$$
100006
  -INDIGO-08031720132D

 22 24  0  0  0  0  0  0  0  0999 V2000
    2.4000    1.3856    0.0000 C   0  0  0  0  0  0  0  0  0  0  0  0
    3.2001    2.7713    0.0000 H   0  0  0  0  0  0  0  0  0  0  0  0
    3.2001    0.0000    0.0000 C   0  0  0  0  0  0  0  0  0  0  0  0
    4.8000    0.0000    0.0000 H   0  0  0  0  0  0  0  0  0  0  0  0
    2.4000   -1.3857    0.0000 C   0  0  0  0  0  0  0  0  0  0  0  0
    3.2001   -2.7712    0.0000 H   0  0  0  0  0  0  0  0  0  0  0  0
    0.8000   -1.3857    0.0000 C   0  0  0  0  0  0  0  0  0  0  0  0
    0.0000   -2.7712    0.0000 C   0  0  0  0  0  0  0  0  0  0  0  0
    0.8000   -4.1569    0.0000 H   0  0  0  0  0  0  0  0  0  0  0  0
   -1.6000   -2.7712    0.0000 C   0  0  0  0  0  0  0  0  0  0  0  0
   -2.4001   -4.1569    0.0000 H   0  0  0  0  0  0  0  0  0  0  0  0
   -2.4001   -1.3857    0.0000 C   0  0  0  0  0  0  0  0  0  0  0  0
   -4.0000   -1.3857    0.0000 H   0  0  0  0  0  0  0  0  0  0  0  0
   -1.6000    0.0000    0.0000 C   0  0  0  0  0  0  0  0  0  0  0  0
    0.0000    0.0000    0.0000 C   0  0  0  0  0  0  0  0  0  0  0  0
    0.8000    1.3856    0.0000 C   0  0  0  0  0  0  0  0  0  0  0  0
   -0.4517    2.3823    0.0000 C   0  0  0  0  0  0  0  0  0  0  0  0
   -1.4181    3.6575    0.0000 H   0  0  0  0  0  0  0  0  0  0  0  0
    0.6932    3.5001    0.0000 H   0  0  0  0  0  0  0  0  0  0  0  0
   -1.8373    1.5823    0.0000 C   0  0  0  0  0  0  0  0  0  0  0  0
   -3.3777    1.1497    0.0000 H   0  0  0  0  0  0  0  0  0  0  0  0
   -2.4585    3.0569    0.0000 H   0  0  0  0  0  0  0  0  0  0  0  0
  1  2  1  0  0  0  0
  1  3  1  0  0  0  0
  3  4  1  0  0  0  0
  3  5  2  0  0  0  0
  5  6  1  0  0  0  0
  5  7  1  0  0  0  0
  7  8  2  0  0  0  0
  8  9  1  0  0  0  0
  8 10  1  0  0  0  0
 10 11  1  0  0  0  0
 10 12  2  0  0  0  0
 12 13  1  0  0  0  0
 12 14  1  0  0  0  0
 14 15  2  0  0  0  0
 15  7  1  0  0  0  0
 15 16  1  0  0  0  0
 16  1  2  0  0  0  0
 16 17  1  0  0  0  0
 17 18  1  0  0  0  0
 17 19  1  0  0  0  0
 17 20  1  0  0  0  0
 20 14  1  0  0  0  0
 20 21  1  0  0  0  0
 20 22  1  0  0  0  0
M  END
> <ChemID>
100006

> <source_casrn>
83-32-9

> <CAS>
83-32-9

> <SMILES>
C1Cc2cccc3cccc1c23

> <NAME>
Acenaphthene

> <preferred_name>
Acenaphthene

> <iupac>
1,2-dihydroacenaphthylene

> <MPID>
157

> <dsstox_substance_id>
DTXSID3021774

> <Canonical_QSARr>
C1Cc2cccc3cccc1c23

> <InChI_Code_QSARr>
InChI=1S/C12H10/c1-3-9-4-2-6-11-8-7-10(5-1)12(9)11/h1-6H,7-8H2

> <InChI Key_QSARr>
CWRYPZZKDGJXCA-UHFFFAOYSA-N

> <LogHalfLife>
1.5911

$$$$
100007
  -INDIGO-08031720132D

 24 26  0  0  0  0  0  0  0  0999 V2000
   -0.0001    0.0000    0.0000 C   0  0  0  0  0  0  0  0  0  0  0  0
    1.6001    0.0000    0.0000 C   0  0  0  0  0  0  0  0  0  0  0  0
    2.4001   -1.3856    0.0000 C   0  0  0  0  0  0  0  0  0  0  0  0
    4.0000   -1.3856    0.0000 C   0  0  0  0  0  0  0  0  0  0  0  0
    4.8000   -2.7713    0.0000 H   0  0  0  0  0  0  0  0  0  0  0  0
    4.8000    0.0000    0.0000 C   0  0  0  0  0  0  0  0  0  0  0  0
    6.4000    0.0000    0.0000 H   0  0  0  0  0  0  0  0  0  0  0  0
    4.0000    1.3856    0.0000 C   0  0  0  0  0  0  0  0  0  0  0  0
    4.8000    2.7713    0.0000 H   0  0  0  0  0  0  0  0  0  0  0  0
    2.4001    1.3856    0.0000 C   0  0  0  0  0  0  0  0  0  0  0  0
    1.6001    2.7713    0.0000 H   0  0  0  0  0  0  0  0  0  0  0  0
    1.6001   -2.7713    0.0000 C   0  0  0  0  0  0  0  0  0  0  0  0
    2.4001   -4.1569    0.0000 H   0  0  0  0  0  0  0  0  0  0  0  0
   -0.0001   -2.7713    0.0000 C   0  0  0  0  0  0  0  0  0  0  0  0
   -0.8001   -4.1569    0.0000 H   0  0  0  0  0  0  0  0  0  0  0  0
   -0.8001   -1.3856    0.0000 C   0  0  0  0  0  0  0  0  0  0  0  0
   -2.4000   -1.3856    0.0000 C   0  0  0  0  0  0  0  0  0  0  0  0
   -3.2000   -2.7713    0.0000 H   0  0  0  0  0  0  0  0  0  0  0  0
   -3.2000    0.0000    0.0000 C   0  0  0  0  0  0  0  0  0  0  0  0
   -4.8000    0.0000    0.0000 H   0  0  0  0  0  0  0  0  0  0  0  0
   -2.4000    1.3856    0.0000 C   0  0  0  0  0  0  0  0  0  0  0  0
   -3.2000    2.7713    0.0000 H   0  0  0  0  0  0  0  0  0  0  0  0
   -0.8001    1.3856    0.0000 C   0  0  0  0  0  0  0  0  0  0  0  0
   -0.0001    2.7713    0.0000 H   0  0  0  0  0  0  0  0  0  0  0  0
  1  2  1  0  0  0  0
  2  3  1  0  0  0  0
  3  4  2  0  0  0  0
  4  5  1  0  0  0  0
  4  6  1  0  0  0  0
  6  7  1  0  0  0  0
  6  8  2  0  0  0  0
  8  9  1  0  0  0  0
  8 10  1  0  0  0  0
 10  2  2  0  0  0  0
 10 11  1  0  0  0  0
  3 12  1  0  0  0  0
 12 13  1  0  0  0  0
 12 14  2  0  0  0  0
 14 15  1  0  0  0  0
 14 16  1  0  0  0  0
 16  1  1  0  0  0  0
 16 17  2  0  0  0  0
 17 18  1  0  0  0  0
 17 19  1  0  0  0  0
 19 20  1  0  0  0  0
 19 21  2  0  0  0  0
 21 22  1  0  0  0  0
 21 23  1  0  0  0  0
 23  1  2  0  0  0  0
 23 24  1  0  0  0  0
M  END
> <ChemID>
100007

> <source_casrn>
85-01-8

> <CAS>
85-01-8

> <SMILES>
c1cc2ccccc2c2ccccc21

> <NAME>
Phenanthrene

> <preferred_name>
Phenanthrene

> <iupac>
phenanthrenato

> <MPID>
158

> <dsstox_substance_id>
DTXSID6024254

> <Canonical_QSARr>
c1cc2ccccc2c2ccccc21

> <InChI_Code_QSARr>
InChI=1S/C14H10/c1-3-7-13-11(5-1)9-10-12-6-2-4-8-14(12)13/h1-10H

> <InChI Key_QSARr>
YNPNZTXNASCQKK-UHFFFAOYSA-N

> <LogHalfLife>
1.6232

$$$$
100009
  -INDIGO-08031720132D

 21 22  0  0  0  0  0  0  0  0999 V2000
    2.4001    1.3856    0.0000 C   0  0  0  0  0  0  0  0  0  0  0  0
    3.2000    2.7713    0.0000 H   0  0  0  0  0  0  0  0  0  0  0  0
    4.0000    1.3856    0.0000 H   0  0  0  0  0  0  0  0  0  0  0  0
    1.6000    2.7713    0.0000 H   0  0  0  0  0  0  0  0  0  0  0  0
    1.6000    0.0000    0.0000 C   0  0  0  0  0  0  0  0  0  0  0  0
   -0.0000    0.0000    0.0000 C   0  0  0  0  0  0  0  0  0  0  0  0
   -0.8000   -1.3856    0.0000 C   0  0  0  0  0  0  0  0  0  0  0  0
   -2.4000   -1.3856    0.0000 C   0  0  0  0  0  0  0  0  0  0  0  0
   -3.2001   -2.7713    0.0000 H   0  0  0  0  0  0  0  0  0  0  0  0
   -3.2001    0.0000    0.0000 C   0  0  0  0  0  0  0  0  0  0  0  0
   -4.8000    0.0000    0.0000 H   0  0  0  0  0  0  0  0  0  0  0  0
   -2.4000    1.3856    0.0000 C   0  0  0  0  0  0  0  0  0  0  0  0
   -3.2001    2.7713    0.0000 H   0  0  0  0  0  0  0  0  0  0  0  0
   -0.8000    1.3856    0.0000 C   0  0  0  0  0  0  0  0  0  0  0  0
   -0.0000    2.7713    0.0000 H   0  0  0  0  0  0  0  0  0  0  0  0
   -0.0000   -2.7713    0.0000 C   0  0  0  0  0  0  0  0  0  0  0  0
   -0.8000   -4.1569    0.0000 H   0  0  0  0  0  0  0  0  0  0  0  0
    1.6000   -2.7713    0.0000 C   0  0  0  0  0  0  0  0  0  0  0  0
    2.4001   -4.1569    0.0000 H   0  0  0  0  0  0  0  0  0  0  0  0
    2.4001   -1.3856    0.0000 C   0  0  0  0  0  0  0  0  0  0  0  0
    4.0000   -1.3856    0.0000 H   0  0  0  0  0  0  0  0  0  0  0  0
  1  2  1  0  0  0  0
  1  3  1  0  0  0  0
  1  4  1  0  0  0  0
  1  5  1  0  0  0  0
  5  6  1  0  0  0  0
  6  7  1  0  0  0  0
  7  8  2  0  0  0  0
  8  9  1  0  0  0  0
  8 10  1  0  0  0  0
 10 11  1  0  0  0  0
 10 12  2  0  0  0  0
 12 13  1  0  0  0  0
 12 14  1  0  0  0  0
 14  6  2  0  0  0  0
 14 15  1  0  0  0  0
  7 16  1  0  0  0  0
 16 17  1  0  0  0  0
 16 18  2  0  0  0  0
 18 19  1  0  0  0  0
 18 20  1  0  0  0  0
 20  5  2  0  0  0  0
 20 21  1  0  0  0  0
M  END
> <ChemID>
100009

> <source_casrn>
90-12-0|1321-94-4

> <CAS>
90-12-0|1321-94-4

> <SMILES>
Cc1cccc2ccccc21

> <NAME>
1-Methylnaphthalene, Methylnaphthalene

> <preferred_name>
1-Methylnaphthalene

> <iupac>
1-methylnaphthalene

> <MPID>
160|278

> <dsstox_substance_id>
DTXSID9020877|DTXSID3025625

> <Canonical_QSARr>
Cc1cccc2ccccc21

> <InChI_Code_QSARr>
InChI=1S/C11H10/c1-9-5-4-7-10-6-2-3-8-11(9)10/h2-8H,1H3

> <InChI Key_QSARr>
QPUYECUOLPXSFR-UHFFFAOYSA-N

> <LogHalfLife>
0.96215

$$$$
100010
  -INDIGO-08031720132D

 18 19  0  0  0  0  0  0  0  0999 V2000
    1.3856    2.4000    0.0000 C   0  0  0  0  0  0  0  0  0  0  0  0
    1.3856    4.0000    0.0000 H   0  0  0  0  0  0  0  0  0  0  0  0
    0.0001    1.6000    0.0000 C   0  0  0  0  0  0  0  0  0  0  0  0
    0.0001    0.0000    0.0000 C   0  0  0  0  0  0  0  0  0  0  0  0
   -1.3856   -0.8000    0.0000 C   0  0  0  0  0  0  0  0  0  0  0  0
   -1.3856   -2.4000    0.0000 H   0  0  0  0  0  0  0  0  0  0  0  0
   -2.7712    0.0000    0.0000 C   0  0  0  0  0  0  0  0  0  0  0  0
   -4.1569   -0.8000    0.0000 H   0  0  0  0  0  0  0  0  0  0  0  0
   -2.7712    1.6000    0.0000 C   0  0  0  0  0  0  0  0  0  0  0  0
   -4.1569    2.4000    0.0000 H   0  0  0  0  0  0  0  0  0  0  0  0
   -1.3856    2.4000    0.0000 C   0  0  0  0  0  0  0  0  0  0  0  0
   -1.3856    4.0000    0.0000 H   0  0  0  0  0  0  0  0  0  0  0  0
    1.3856   -0.8000    0.0000 C   0  0  0  0  0  0  0  0  0  0  0  0
    1.3856   -2.4000    0.0000 H   0  0  0  0  0  0  0  0  0  0  0  0
    2.7713    0.0000    0.0000 C   0  0  0  0  0  0  0  0  0  0  0  0
    4.1569   -0.8000    0.0000 H   0  0  0  0  0  0  0  0  0  0  0  0
    2.7713    1.6000    0.0000 C   0  0  0  0  0  0  0  0  0  0  0  0
    4.1569    2.4000    0.0000 H   0  0  0  0  0  0  0  0  0  0  0  0
  1  2  1  0  0  0  0
  1  3  1  0  0  0  0
  3  4  1  0  0  0  0
  4  5  2  0  0  0  0
  5  6  1  0  0  0  0
  5  7  1  0  0  0  0
  7  8  1  0  0  0  0
  7  9  2  0  0  0  0
  9 10  1  0  0  0  0
  9 11  1  0  0  0  0
 11  3  2  0  0  0  0
 11 12  1  0  0  0  0
  4 13  1  0  0  0  0
 13 14  1  0  0  0  0
 13 15  2  0  0  0  0
 15 16  1  0  0  0  0
 15 17  1  0  0  0  0
 17  1  2  0  0  0  0
 17 18  1  0  0  0  0
M  END
> <ChemID>
100010

> <source_casrn>
91-20-3

> <CAS>
91-20-3

> <SMILES>
c1cccc2ccccc21

> <NAME>
Naphthalene

> <preferred_name>
Naphthalene

> <iupac>
naphthalene

> <MPID>
161

> <dsstox_substance_id>
DTXSID8020913

> <Canonical_QSARr>
c1cccc2ccccc21

> <InChI_Code_QSARr>
InChI=1S/C10H8/c1-2-6-10-8-4-3-7-9(10)5-1/h1-8H

> <InChI Key_QSARr>
UFWIBTONFRDIAS-UHFFFAOYSA-N

> <LogHalfLife>
0.4771

$$$$
100011
  -INDIGO-08031720132D

 21 22  0  0  0  0  0  0  0  0999 V2000
    0.0001   -0.0000    0.0000 C   0  0  0  0  0  0  0  0  0  0  0  0
    1.3857    0.8000    0.0000 C   0  0  0  0  0  0  0  0  0  0  0  0
    1.3857    2.4000    0.0000 H   0  0  0  0  0  0  0  0  0  0  0  0
    2.7713   -0.0000    0.0000 C   0  0  0  0  0  0  0  0  0  0  0  0
    4.1569    0.8000    0.0000 H   0  0  0  0  0  0  0  0  0  0  0  0
    2.7713   -1.6000    0.0000 C   0  0  0  0  0  0  0  0  0  0  0  0
    4.1569   -2.4000    0.0000 H   0  0  0  0  0  0  0  0  0  0  0  0
    1.3857   -2.4000    0.0000 C   0  0  0  0  0  0  0  0  0  0  0  0
    1.3857   -4.0000    0.0000 H   0  0  0  0  0  0  0  0  0  0  0  0
    0.0001   -1.6000    0.0000 C   0  0  0  0  0  0  0  0  0  0  0  0
   -1.3857   -2.4000    0.0000 C   0  0  0  0  0  0  0  0  0  0  0  0
   -1.3857   -4.0000    0.0000 H   0  0  0  0  0  0  0  0  0  0  0  0
   -2.7713   -1.6000    0.0000 C   0  0  0  0  0  0  0  0  0  0  0  0
   -4.1569   -2.4000    0.0000 H   0  0  0  0  0  0  0  0  0  0  0  0
   -2.7713   -0.0000    0.0000 C   0  0  0  0  0  0  0  0  0  0  0  0
   -4.1569    0.8000    0.0000 C   0  0  0  0  0  0  0  0  0  0  0  0
   -5.5426    1.6000    0.0000 H   0  0  0  0  0  0  0  0  0  0  0  0
   -5.5426   -0.0000    0.0000 H   0  0  0  0  0  0  0  0  0  0  0  0
   -4.1569    2.4000    0.0000 H   0  0  0  0  0  0  0  0  0  0  0  0
   -1.3857    0.8000    0.0000 C   0  0  0  0  0  0  0  0  0  0  0  0
   -1.3857    2.4000    0.0000 H   0  0  0  0  0  0  0  0  0  0  0  0
  1  2  1  0  0  0  0
  2  3  1  0  0  0  0
  2  4  2  0  0  0  0
  4  5  1  0  0  0  0
  4  6  1  0  0  0  0
  6  7  1  0  0  0  0
  6  8  2  0  0  0  0
  8  9  1  0  0  0  0
  8 10  1  0  0  0  0
 10  1  1  0  0  0  0
 10 11  2  0  0  0  0
 11 12  1  0  0  0  0
 11 13  1  0  0  0  0
 13 14  1  0  0  0  0
 13 15  2  0  0  0  0
 15 16  1  0  0  0  0
 16 17  1  0  0  0  0
 16 18  1  0  0  0  0
 16 19  1  0  0  0  0
 15 20  1  0  0  0  0
 20  1  2  0  0  0  0
 20 21  1  0  0  0  0
M  END
> <ChemID>
100011

> <source_casrn>
91-57-6

> <CAS>
91-57-6

> <SMILES>
Cc1cc2ccccc2cc1

> <NAME>
2-Methylnaphthalene

> <preferred_name>
2-Methylnaphthalene

> <iupac>
2-methylnaphthalene

> <MPID>
162

> <dsstox_substance_id>
DTXSID4020878

> <Canonical_QSARr>
Cc1cc2ccccc2cc1

> <InChI_Code_QSARr>
InChI=1S/C11H10/c1-9-6-7-10-4-2-3-5-11(10)8-9/h2-8H,1H3

> <InChI Key_QSARr>
QIMMUPPBPVKWKM-UHFFFAOYSA-N

> <LogHalfLife>
1.1461

$$$$
100013
  -INDIGO-08031720132D

 17 18  0  0  0  0  0  0  0  0999 V2000
    2.4621   -0.8000    0.0000 C   0  0  0  0  0  0  0  0  0  0  0  0
    4.0621   -0.8000    0.0000 H   0  0  0  0  0  0  0  0  0  0  0  0
    1.5217   -2.0944    0.0000 C   0  0  0  0  0  0  0  0  0  0  0  0
    2.0161   -3.6161    0.0000 H   0  0  0  0  0  0  0  0  0  0  0  0
   -0.0000   -1.6000    0.0000 C   0  0  0  0  0  0  0  0  0  0  0  0
   -0.0000   -0.0000    0.0000 C   0  0  0  0  0  0  0  0  0  0  0  0
   -1.3856    0.8000    0.0000 C   0  0  0  0  0  0  0  0  0  0  0  0
   -1.3856    2.4000    0.0000 H   0  0  0  0  0  0  0  0  0  0  0  0
   -2.7713   -0.0000    0.0000 C   0  0  0  0  0  0  0  0  0  0  0  0
   -4.1569    0.8000    0.0000 H   0  0  0  0  0  0  0  0  0  0  0  0
   -2.7713   -1.6000    0.0000 C   0  0  0  0  0  0  0  0  0  0  0  0
   -4.1569   -2.4000    0.0000 H   0  0  0  0  0  0  0  0  0  0  0  0
   -1.3856   -2.4000    0.0000 C   0  0  0  0  0  0  0  0  0  0  0  0
   -1.3856   -4.0000    0.0000 H   0  0  0  0  0  0  0  0  0  0  0  0
    1.5217    0.4944    0.0000 C   0  0  0  0  0  0  0  0  0  0  0  0
    0.8710    1.9561    0.0000 H   0  0  0  0  0  0  0  0  0  0  0  0
    2.9073    1.2944    0.0000 H   0  0  0  0  0  0  0  0  0  0  0  0
  1  2  1  0  0  0  0
  1  3  2  0  0  0  0
  3  4  1  0  0  0  0
  3  5  1  0  0  0  0
  5  6  1  0  0  0  0
  6  7  2  0  0  0  0
  7  8  1  0  0  0  0
  7  9  1  0  0  0  0
  9 10  1  0  0  0  0
  9 11  2  0  0  0  0
 11 12  1  0  0  0  0
 11 13  1  0  0  0  0
 13  5  2  0  0  0  0
 13 14  1  0  0  0  0
  6 15  1  0  0  0  0
 15  1  1  0  0  0  0
 15 16  1  0  0  0  0
 15 17  1  0  0  0  0
M  END
> <ChemID>
100013

> <source_casrn>
95-13-6

> <CAS>
95-13-6

> <SMILES>
C1C=Cc2ccccc21

> <NAME>
Indene

> <preferred_name>
Indene

> <iupac>
1H-indene

> <MPID>
164

> <dsstox_substance_id>
DTXSID8042052

> <Canonical_QSARr>
C1C=Cc2ccccc21

> <InChI_Code_QSARr>
InChI=1S/C9H8/c1-2-5-9-7-3-6-8(9)4-1/h1-6H,7H2

> <InChI Key_QSARr>
YBYIRNPNPLQARY-UHFFFAOYSA-N

> <LogHalfLife>
0.4771

$$$$
100014
  -INDIGO-08031720132D

 15 16  0  0  0  0  0  0  0  0999 V2000
   -1.5217   -2.0944    0.0000 S   0  0  0  0  0  0  0  0  0  0  0  0
    0.0000   -1.6000    0.0000 C   0  0  0  0  0  0  0  0  0  0  0  0
    0.0000   -0.0000    0.0000 C   0  0  0  0  0  0  0  0  0  0  0  0
    1.3856    0.8000    0.0000 C   0  0  0  0  0  0  0  0  0  0  0  0
    1.3856    2.4000    0.0000 H   0  0  0  0  0  0  0  0  0  0  0  0
    2.7713   -0.0000    0.0000 C   0  0  0  0  0  0  0  0  0  0  0  0
    4.1569    0.8000    0.0000 H   0  0  0  0  0  0  0  0  0  0  0  0
    2.7713   -1.6000    0.0000 C   0  0  0  0  0  0  0  0  0  0  0  0
    4.1569   -2.4000    0.0000 H   0  0  0  0  0  0  0  0  0  0  0  0
    1.3856   -2.4000    0.0000 C   0  0  0  0  0  0  0  0  0  0  0  0
    1.3856   -4.0000    0.0000 H   0  0  0  0  0  0  0  0  0  0  0  0
   -1.5217    0.4944    0.0000 C   0  0  0  0  0  0  0  0  0  0  0  0
   -2.0161    2.0161    0.0000 H   0  0  0  0  0  0  0  0  0  0  0  0
   -2.4621   -0.8000    0.0000 C   0  0  0  0  0  0  0  0  0  0  0  0
   -4.0621   -0.8000    0.0000 H   0  0  0  0  0  0  0  0  0  0  0  0
  1  2  1  0  0  0  0
  2  3  1  0  0  0  0
  3  4  2  0  0  0  0
  4  5  1  0  0  0  0
  4  6  1  0  0  0  0
  6  7  1  0  0  0  0
  6  8  2  0  0  0  0
  8  9  1  0  0  0  0
  8 10  1  0  0  0  0
 10  2  2  0  0  0  0
 10 11  1  0  0  0  0
  3 12  1  0  0  0  0
 12 13  1  0  0  0  0
 12 14  2  0  0  0  0
 14  1  1  0  0  0  0
 14 15  1  0  0  0  0
M  END
> <ChemID>
100014

> <source_casrn>
95-15-8

> <CAS>
95-15-8

> <SMILES>
s(c(c(c1)ccc2)c2)c1

> <NAME>
2,3-Benzothiophene

> <preferred_name>
Benzothiophene

> <iupac>
1-benzothiophene

> <MPID>
165

> <dsstox_substance_id>
DTXSID2052736

> <Canonical_QSARr>
c1cccc2[s]ccc21

> <InChI_Code_QSARr>
InChI=1S/C8H6S/c1-2-4-8-7(3-1)5-6-9-8/h1-6H

> <InChI Key_QSARr>
FCEHBMOGCRZNNI-UHFFFAOYSA-N

> <LogHalfLife>
1.3979

$$$$
100015
  -INDIGO-08031720132D

 18 18  0  0  0  0  0  0  0  0999 V2000
    1.3856    2.4000    0.0000 C   0  0  0  0  0  0  0  0  0  0  0  0
    1.3856    4.0000    0.0000 H   0  0  0  0  0  0  0  0  0  0  0  0
    0.0000    1.6000    0.0000 C   0  0  0  0  0  0  0  0  0  0  0  0
   -1.3856    2.4000    0.0000 C   0  0  0  0  0  0  0  0  0  0  0  0
   -2.7713    3.2000    0.0000 H   0  0  0  0  0  0  0  0  0  0  0  0
   -1.3856    4.0000    0.0000 H   0  0  0  0  0  0  0  0  0  0  0  0
   -2.7713    1.6000    0.0000 H   0  0  0  0  0  0  0  0  0  0  0  0
    0.0000    0.0000    0.0000 C   0  0  0  0  0  0  0  0  0  0  0  0
   -1.3856   -0.8000    0.0000 C   0  0  0  0  0  0  0  0  0  0  0  0
   -2.7713   -1.6000    0.0000 H   0  0  0  0  0  0  0  0  0  0  0  0
   -1.3856   -2.4000    0.0000 H   0  0  0  0  0  0  0  0  0  0  0  0
   -2.7713    0.0000    0.0000 H   0  0  0  0  0  0  0  0  0  0  0  0
    1.3856   -0.8000    0.0000 C   0  0  0  0  0  0  0  0  0  0  0  0
    1.3856   -2.4000    0.0000 H   0  0  0  0  0  0  0  0  0  0  0  0
    2.7713    0.0000    0.0000 C   0  0  0  0  0  0  0  0  0  0  0  0
    4.1569   -0.8000    0.0000 H   0  0  0  0  0  0  0  0  0  0  0  0
    2.7713    1.6000    0.0000 C   0  0  0  0  0  0  0  0  0  0  0  0
    4.1569    2.4000    0.0000 H   0  0  0  0  0  0  0  0  0  0  0  0
  1  2  1  0  0  0  0
  1  3  1  0  0  0  0
  3  4  1  0  0  0  0
  4  5  1  0  0  0  0
  4  6  1  0  0  0  0
  4  7  1  0  0  0  0
  3  8  2  0  0  0  0
  8  9  1  0  0  0  0
  9 10  1  0  0  0  0
  9 11  1  0  0  0  0
  9 12  1  0  0  0  0
  8 13  1  0  0  0  0
 13 14  1  0  0  0  0
 13 15  2  0  0  0  0
 15 16  1  0  0  0  0
 15 17  1  0  0  0  0
 17  1  2  0  0  0  0
 17 18  1  0  0  0  0
M  END
> <ChemID>
100015

> <source_casrn>
95-47-6

> <CAS>
95-47-6

> <SMILES>
Cc1ccccc1C

> <NAME>
o-Xylene

> <preferred_name>
o-Xylene

> <iupac>
C8H10

> <MPID>
166

> <dsstox_substance_id>
DTXSID3021807

> <Canonical_QSARr>
Cc1ccccc1C

> <InChI_Code_QSARr>
InChI=1S/C8H10/c1-7-5-3-4-6-8(7)2/h3-6H,1-2H3

> <InChI Key_QSARr>
CTQNGGLPUBDAKN-UHFFFAOYSA-N

> <LogHalfLife>
0.7782

$$$$
100017
  -INDIGO-08031720132D

 24 24  0  0  0  0  0  0  0  0999 V2000
    0.0000   -0.0000    0.0000 C   0  0  0  0  0  0  0  0  0  0  0  0
    1.3857    0.8000    0.0000 C   0  0  0  0  0  0  0  0  0  0  0  0
    1.3857    2.4000    0.0000 H   0  0  0  0  0  0  0  0  0  0  0  0
    2.7713   -0.0000    0.0000 C   0  0  0  0  0  0  0  0  0  0  0  0
    4.1570    0.8000    0.0000 C   0  0  0  0  0  0  0  0  0  0  0  0
    5.5426    1.6000    0.0000 H   0  0  0  0  0  0  0  0  0  0  0  0
    4.1570    2.4000    0.0000 H   0  0  0  0  0  0  0  0  0  0  0  0
    5.5426   -0.0000    0.0000 H   0  0  0  0  0  0  0  0  0  0  0  0
    2.7713   -1.6000    0.0000 C   0  0  0  0  0  0  0  0  0  0  0  0
    4.1570   -2.4000    0.0000 C   0  0  0  0  0  0  0  0  0  0  0  0
    5.5426   -3.2000    0.0000 H   0  0  0  0  0  0  0  0  0  0  0  0
    4.1570   -4.0000    0.0000 H   0  0  0  0  0  0  0  0  0  0  0  0
    5.5426   -1.6000    0.0000 H   0  0  0  0  0  0  0  0  0  0  0  0
    1.3857   -2.4000    0.0000 C   0  0  0  0  0  0  0  0  0  0  0  0
    1.3857   -4.0000    0.0000 H   0  0  0  0  0  0  0  0  0  0  0  0
    0.0000   -1.6000    0.0000 C   0  0  0  0  0  0  0  0  0  0  0  0
   -1.3857   -2.4000    0.0000 C   0  0  0  0  0  0  0  0  0  0  0  0
   -2.7713   -3.2000    0.0000 H   0  0  0  0  0  0  0  0  0  0  0  0
   -2.7713   -1.6000    0.0000 H   0  0  0  0  0  0  0  0  0  0  0  0
   -1.3857   -4.0000    0.0000 H   0  0  0  0  0  0  0  0  0  0  0  0
   -1.3857    0.8000    0.0000 C   0  0  0  0  0  0  0  0  0  0  0  0
   -2.7713    1.6000    0.0000 H   0  0  0  0  0  0  0  0  0  0  0  0
   -1.3857    2.4000    0.0000 H   0  0  0  0  0  0  0  0  0  0  0  0
   -2.7713   -0.0000    0.0000 H   0  0  0  0  0  0  0  0  0  0  0  0
  1  2  1  0  0  0  0
  2  3  1  0  0  0  0
  2  4  2  0  0  0  0
  4  5  1  0  0  0  0
  5  6  1  0  0  0  0
  5  7  1  0  0  0  0
  5  8  1  0  0  0  0
  4  9  1  0  0  0  0
  9 10  1  0  0  0  0
 10 11  1  0  0  0  0
 10 12  1  0  0  0  0
 10 13  1  0  0  0  0
  9 14  2  0  0  0  0
 14 15  1  0  0  0  0
 14 16  1  0  0  0  0
 16  1  2  0  0  0  0
 16 17  1  0  0  0  0
 17 18  1  0  0  0  0
 17 19  1  0  0  0  0
 17 20  1  0  0  0  0
  1 21  1  0  0  0  0
 21 22  1  0  0  0  0
 21 23  1  0  0  0  0
 21 24  1  0  0  0  0
M  END
> <ChemID>
100017

> <source_casrn>
95-93-2

> <CAS>
95-93-2

> <SMILES>
Cc1cc(C)c(C)cc1C

> <NAME>
1,2,4,5-Tetramethylbenzene

> <preferred_name>
1,2,4,5-Tetramethylbenzene

> <iupac>
1,2,4,5-tetramethylbenzene

> <MPID>
168

> <dsstox_substance_id>
DTXSID1029124

> <Canonical_QSARr>
Cc1cc(C)c(C)cc1C

> <InChI_Code_QSARr>
InChI=1S/C10H14/c1-7-5-9(3)10(4)6-8(7)2/h5-6H,1-4H3

> <InChI Key_QSARr>
SQNZJJAZBFDUTD-UHFFFAOYSA-N

> <LogHalfLife>
0.8451

$$$$
100018
  -INDIGO-08031720132D

 18 18  0  0  0  0  0  0  0  0999 V2000
    0.0000    0.0000    0.0000 C   0  0  0  0  0  0  0  0  0  0  0  0
    0.6508    1.4617    0.0000 H   0  0  0  0  0  0  0  0  0  0  0  0
   -0.3327   -1.5651    0.0000 C   0  0  0  0  0  0  0  0  0  0  0  0
    1.2586   -1.7322    0.0000 H   0  0  0  0  0  0  0  0  0  0  0  0
   -0.3327   -3.1650    0.0000 H   0  0  0  0  0  0  0  0  0  0  0  0
   -1.9239   -1.7322    0.0000 C   0  0  0  0  0  0  0  0  0  0  0  0
   -1.5912   -3.2973    0.0000 H   0  0  0  0  0  0  0  0  0  0  0  0
   -3.4456   -2.2267    0.0000 H   0  0  0  0  0  0  0  0  0  0  0  0
   -2.5746   -0.2706    0.0000 C   0  0  0  0  0  0  0  0  0  0  0  0
   -3.9603   -1.0706    0.0000 H   0  0  0  0  0  0  0  0  0  0  0  0
   -3.5151    1.0238    0.0000 H   0  0  0  0  0  0  0  0  0  0  0  0
   -1.3857    0.8000    0.0000 C   0  0  0  0  0  0  0  0  0  0  0  0
   -2.5746    1.8706    0.0000 H   0  0  0  0  0  0  0  0  0  0  0  0
   -0.4452    2.0944    0.0000 H   0  0  0  0  0  0  0  0  0  0  0  0
    1.5990    0.0559    0.0000 C   0  0  0  0  0  0  0  0  0  0  0  0
    3.1981    0.1117    0.0000 H   0  0  0  0  0  0  0  0  0  0  0  0
    2.4469   -1.3011    0.0000 H   0  0  0  0  0  0  0  0  0  0  0  0
    2.3502    1.4686    0.0000 H   0  0  0  0  0  0  0  0  0  0  0  0
  1  2  1  0  0  0  0
  1  3  1  0  0  0  0
  3  4  1  0  0  0  0
  3  5  1  0  0  0  0
  3  6  1  0  0  0  0
  6  7  1  0  0  0  0
  6  8  1  0  0  0  0
  6  9  1  0  0  0  0
  9 10  1  0  0  0  0
  9 11  1  0  0  0  0
  9 12  1  0  0  0  0
 12  1  1  0  0  0  0
 12 13  1  0  0  0  0
 12 14  1  0  0  0  0
  1 15  1  0  0  0  0
 15 16  1  0  0  0  0
 15 17  1  0  0  0  0
 15 18  1  0  0  0  0
M  END
> <ChemID>
100018

> <source_casrn>
96-37-7

> <CAS>
96-37-7

> <SMILES>
CC1CCCC1

> <NAME>
Methylcyclopentane

> <preferred_name>
Methylcyclopentane

> <iupac>
methylcyclopentane

> <MPID>
169

> <dsstox_substance_id>
DTXSID3025590

> <Canonical_QSARr>
CC1CCCC1

> <InChI_Code_QSARr>
InChI=1S/C6H12/c1-6-4-2-3-5-6/h6H,2-5H2,1H3

> <InChI Key_QSARr>
GDOPTJXRTPNYNR-UHFFFAOYSA-N

> <LogHalfLife>
0.6021

$$$$
100019
  -INDIGO-08031720132D

 21 21  0  0  0  0  0  0  0  0999 V2000
   -2.4000    1.3857    0.0000 C   0  0  0  0  0  0  0  0  0  0  0  0
   -1.6000    2.7713    0.0000 H   0  0  0  0  0  0  0  0  0  0  0  0
   -4.0000    1.3857    0.0000 C   0  0  0  0  0  0  0  0  0  0  0  0
   -4.8000    2.7713    0.0000 H   0  0  0  0  0  0  0  0  0  0  0  0
   -4.8000    0.0000    0.0000 C   0  0  0  0  0  0  0  0  0  0  0  0
   -6.4000    0.0000    0.0000 H   0  0  0  0  0  0  0  0  0  0  0  0
   -4.0000   -1.3856    0.0000 C   0  0  0  0  0  0  0  0  0  0  0  0
   -4.8000   -2.7713    0.0000 H   0  0  0  0  0  0  0  0  0  0  0  0
   -2.4000   -1.3856    0.0000 C   0  0  0  0  0  0  0  0  0  0  0  0
   -1.6000   -2.7713    0.0000 H   0  0  0  0  0  0  0  0  0  0  0  0
   -1.6000    0.0000    0.0000 C   0  0  0  0  0  0  0  0  0  0  0  0
   -0.0001    0.0000    0.0000 C   0  0  0  0  0  0  0  0  0  0  0  0
   -0.0001    1.6000    0.0000 H   0  0  0  0  0  0  0  0  0  0  0  0
    1.5757    0.2778    0.0000 C   0  0  0  0  0  0  0  0  0  0  0  0
    3.1514    0.5557    0.0000 H   0  0  0  0  0  0  0  0  0  0  0  0
    2.1229    1.7813    0.0000 H   0  0  0  0  0  0  0  0  0  0  0  0
    2.6041   -0.9478    0.0000 H   0  0  0  0  0  0  0  0  0  0  0  0
   -0.0001   -1.6000    0.0000 C   0  0  0  0  0  0  0  0  0  0  0  0
   -0.0001   -3.2000    0.0000 H   0  0  0  0  0  0  0  0  0  0  0  0
    1.3857   -2.4000    0.0000 H   0  0  0  0  0  0  0  0  0  0  0  0
    1.3857   -0.8000    0.0000 H   0  0  0  0  0  0  0  0  0  0  0  0
  1  2  1  0  0  0  0
  1  3  1  0  0  0  0
  3  4  1  0  0  0  0
  3  5  2  0  0  0  0
  5  6  1  0  0  0  0
  5  7  1  0  0  0  0
  7  8  1  0  0  0  0
  7  9  2  0  0  0  0
  9 10  1  0  0  0  0
  9 11  1  0  0  0  0
 11  1  2  0  0  0  0
 11 12  1  0  0  0  0
 12 13  1  0  0  0  0
 12 14  1  0  0  0  0
 14 15  1  0  0  0  0
 14 16  1  0  0  0  0
 14 17  1  0  0  0  0
 12 18  1  0  0  0  0
 18 19  1  0  0  0  0
 18 20  1  0  0  0  0
 18 21  1  0  0  0  0
M  END
> <ChemID>
100019

> <source_casrn>
98-82-8

> <CAS>
98-82-8

> <SMILES>
CC(C)c1ccccc1

> <NAME>
Isopropylbenzene

> <preferred_name>
Cumene

> <iupac>
propan-2-ylbenzene

> <MPID>
170

> <dsstox_substance_id>
DTXSID1021827

> <Canonical_QSARr>
CC(C)c1ccccc1

> <InChI_Code_QSARr>
InChI=1S/C9H12/c1-8(2)9-6-4-3-5-7-9/h3-8H,1-2H3

> <InChI Key_QSARr>
RWGFKTVRMDUZSP-UHFFFAOYSA-N

> <LogHalfLife>
1.1761

$$$$
100021
  -INDIGO-08031720132D

 21 21  0  0  0  0  0  0  0  0999 V2000
   -1.3857   -0.8000    0.0000 C   0  0  0  0  0  0  0  0  0  0  0  0
   -1.3857   -2.4000    0.0000 C   0  0  0  0  0  0  0  0  0  0  0  0
    0.0001   -3.2000    0.0000 H   0  0  0  0  0  0  0  0  0  0  0  0
   -2.7713   -3.2000    0.0000 C   0  0  0  0  0  0  0  0  0  0  0  0
   -2.7713   -4.8000    0.0000 H   0  0  0  0  0  0  0  0  0  0  0  0
   -4.1569   -2.4000    0.0000 C   0  0  0  0  0  0  0  0  0  0  0  0
   -5.5426   -3.2000    0.0000 H   0  0  0  0  0  0  0  0  0  0  0  0
   -4.1569   -0.8000    0.0000 C   0  0  0  0  0  0  0  0  0  0  0  0
   -5.5426   -0.0000    0.0000 H   0  0  0  0  0  0  0  0  0  0  0  0
   -2.7713   -0.0000    0.0000 C   0  0  0  0  0  0  0  0  0  0  0  0
   -2.7713    1.6000    0.0000 H   0  0  0  0  0  0  0  0  0  0  0  0
    0.0001   -0.0000    0.0000 C   0  0  0  0  0  0  0  0  0  0  0  0
    0.6124    1.4782    0.0000 H   0  0  0  0  0  0  0  0  0  0  0  0
   -0.6122    1.4782    0.0000 H   0  0  0  0  0  0  0  0  0  0  0  0
    1.3857   -0.8000    0.0000 C   0  0  0  0  0  0  0  0  0  0  0  0
    0.7734   -2.2782    0.0000 H   0  0  0  0  0  0  0  0  0  0  0  0
    1.9980   -2.2782    0.0000 H   0  0  0  0  0  0  0  0  0  0  0  0
    2.7713   -0.0000    0.0000 C   0  0  0  0  0  0  0  0  0  0  0  0
    4.1569    0.8000    0.0000 H   0  0  0  0  0  0  0  0  0  0  0  0
    4.1569   -0.8000    0.0000 H   0  0  0  0  0  0  0  0  0  0  0  0
    2.7713    1.6000    0.0000 H   0  0  0  0  0  0  0  0  0  0  0  0
  1  2  1  0  0  0  0
  2  3  1  0  0  0  0
  2  4  2  0  0  0  0
  4  5  1  0  0  0  0
  4  6  1  0  0  0  0
  6  7  1  0  0  0  0
  6  8  2  0  0  0  0
  8  9  1  0  0  0  0
  8 10  1  0  0  0  0
 10  1  2  0  0  0  0
 10 11  1  0  0  0  0
  1 12  1  0  0  0  0
 12 13  1  0  0  0  0
 12 14  1  0  0  0  0
 12 15  1  0  0  0  0
 15 16  1  0  0  0  0
 15 17  1  0  0  0  0
 15 18  1  0  0  0  0
 18 19  1  0  0  0  0
 18 20  1  0  0  0  0
 18 21  1  0  0  0  0
M  END
> <ChemID>
100021

> <source_casrn>
103-65-1

> <CAS>
103-65-1

> <SMILES>
CCCc1ccccc1

> <NAME>
n-Propylbenzene

> <preferred_name>
Propylbenzene

> <iupac>
propylbenzene

> <MPID>
172

> <dsstox_substance_id>
DTXSID3042219

> <Canonical_QSARr>
CCCc1ccccc1

> <InChI_Code_QSARr>
InChI=1S/C9H12/c1-2-6-9-7-4-3-5-8-9/h3-5,7-8H,2,6H2,1H3

> <InChI Key_QSARr>
ODLMAHJVESYWTB-UHFFFAOYSA-N

> <LogHalfLife>
0.6021

$$$$
100022
  -INDIGO-08031720132D

 18 18  0  0  0  0  0  0  0  0999 V2000
    1.6001   -0.0000    0.0000 C   0  0  0  0  0  0  0  0  0  0  0  0
    3.2000   -0.0000    0.0000 H   0  0  0  0  0  0  0  0  0  0  0  0
    2.4000   -1.3856    0.0000 H   0  0  0  0  0  0  0  0  0  0  0  0
    2.4000    1.3856    0.0000 H   0  0  0  0  0  0  0  0  0  0  0  0
    0.0000   -0.0000    0.0000 C   0  0  0  0  0  0  0  0  0  0  0  0
   -0.8000    1.3856    0.0000 C   0  0  0  0  0  0  0  0  0  0  0  0
    0.0000    2.7713    0.0000 H   0  0  0  0  0  0  0  0  0  0  0  0
   -2.4000    1.3856    0.0000 C   0  0  0  0  0  0  0  0  0  0  0  0
   -3.2000    2.7713    0.0000 H   0  0  0  0  0  0  0  0  0  0  0  0
   -3.2000   -0.0000    0.0000 C   0  0  0  0  0  0  0  0  0  0  0  0
   -4.7999   -0.0000    0.0000 C   0  0  0  0  0  0  0  0  0  0  0  0
   -6.4000   -0.0000    0.0000 H   0  0  0  0  0  0  0  0  0  0  0  0
   -5.6000   -1.3856    0.0000 H   0  0  0  0  0  0  0  0  0  0  0  0
   -5.6000    1.3856    0.0000 H   0  0  0  0  0  0  0  0  0  0  0  0
   -2.4000   -1.3856    0.0000 C   0  0  0  0  0  0  0  0  0  0  0  0
   -3.2000   -2.7713    0.0000 H   0  0  0  0  0  0  0  0  0  0  0  0
   -0.8000   -1.3856    0.0000 C   0  0  0  0  0  0  0  0  0  0  0  0
    0.0000   -2.7713    0.0000 H   0  0  0  0  0  0  0  0  0  0  0  0
  1  2  1  0  0  0  0
  1  3  1  0  0  0  0
  1  4  1  0  0  0  0
  1  5  1  0  0  0  0
  5  6  1  0  0  0  0
  6  7  1  0  0  0  0
  6  8  2  0  0  0  0
  8  9  1  0  0  0  0
  8 10  1  0  0  0  0
 10 11  1  0  0  0  0
 11 12  1  0  0  0  0
 11 13  1  0  0  0  0
 11 14  1  0  0  0  0
 10 15  2  0  0  0  0
 15 16  1  0  0  0  0
 15 17  1  0  0  0  0
 17  5  2  0  0  0  0
 17 18  1  0  0  0  0
M  END
> <ChemID>
100022

> <source_casrn>
106-42-3

> <CAS>
106-42-3

> <SMILES>
Cc1ccc(C)cc1

> <NAME>
p-Xylene

> <preferred_name>
p-Xylene

> <iupac>
1,4-dimethylbenzene

> <MPID>
173

> <dsstox_substance_id>
DTXSID2021868

> <Canonical_QSARr>
Cc1ccc(C)cc1

> <InChI_Code_QSARr>
InChI=1S/C8H10/c1-7-3-5-8(2)6-4-7/h3-6H,1-2H3

> <InChI Key_QSARr>
URLKBWYHVLBVBO-UHFFFAOYSA-N

> <LogHalfLife>
0.9542

$$$$
100023
  -INDIGO-08031720132D

 23 22  0  0  0  0  0  0  0  0999 V2000
    0.0001    0.0000    0.0000 C   0  0  0  0  0  0  0  0  0  0  0  0
    0.8000   -1.3856    0.0000 H   0  0  0  0  0  0  0  0  0  0  0  0
    1.5035    0.5472    0.0000 C   0  0  0  0  0  0  0  0  0  0  0  0
    1.1572    2.1093    0.0000 H   0  0  0  0  0  0  0  0  0  0  0  0
    2.3632    1.8966    0.0000 H   0  0  0  0  0  0  0  0  0  0  0  0
    2.7292   -0.4812    0.0000 C   0  0  0  0  0  0  0  0  0  0  0  0
    1.9292   -1.8669    0.0000 H   0  0  0  0  0  0  0  0  0  0  0  0
    3.9548   -1.5097    0.0000 C   0  0  0  0  0  0  0  0  0  0  0  0
    5.1806   -2.5382    0.0000 H   0  0  0  0  0  0  0  0  0  0  0  0
    5.4584   -0.9625    0.0000 H   0  0  0  0  0  0  0  0  0  0  0  0
    3.6771   -3.0854    0.0000 H   0  0  0  0  0  0  0  0  0  0  0  0
    3.7577    0.7444    0.0000 C   0  0  0  0  0  0  0  0  0  0  0  0
    4.7861    1.9701    0.0000 H   0  0  0  0  0  0  0  0  0  0  0  0
    3.4798    2.3202    0.0000 H   0  0  0  0  0  0  0  0  0  0  0  0
    5.3333    0.4666    0.0000 H   0  0  0  0  0  0  0  0  0  0  0  0
   -1.3857   -0.8000    0.0000 C   0  0  0  0  0  0  0  0  0  0  0  0
   -2.7713   -1.6000    0.0000 H   0  0  0  0  0  0  0  0  0  0  0  0
   -2.7713    0.0000    0.0000 H   0  0  0  0  0  0  0  0  0  0  0  0
   -1.3857   -2.4000    0.0000 H   0  0  0  0  0  0  0  0  0  0  0  0
   -0.8000    1.3856    0.0000 C   0  0  0  0  0  0  0  0  0  0  0  0
   -1.6000    2.7713    0.0000 H   0  0  0  0  0  0  0  0  0  0  0  0
    0.0001    2.7713    0.0000 H   0  0  0  0  0  0  0  0  0  0  0  0
   -2.4000    1.3856    0.0000 H   0  0  0  0  0  0  0  0  0  0  0  0
  1  2  1  0  0  0  0
  1  3  1  0  0  0  0
  3  4  1  0  0  0  0
  3  5  1  0  0  0  0
  3  6  1  0  0  0  0
  6  7  1  0  0  0  0
  6  8  1  0  0  0  0
  8  9  1  0  0  0  0
  8 10  1  0  0  0  0
  8 11  1  0  0  0  0
  6 12  1  0  0  0  0
 12 13  1  0  0  0  0
 12 14  1  0  0  0  0
 12 15  1  0  0  0  0
  1 16  1  0  0  0  0
 16 17  1  0  0  0  0
 16 18  1  0  0  0  0
 16 19  1  0  0  0  0
  1 20  1  0  0  0  0
 20 21  1  0  0  0  0
 20 22  1  0  0  0  0
 20 23  1  0  0  0  0
M  END
> <ChemID>
100023

> <source_casrn>
108-08-7

> <CAS>
108-08-7

> <SMILES>
CC(C)CC(C)C

> <NAME>
2,4-Dimethylpentane

> <preferred_name>
2,4-Dimethylpentane

> <iupac>
2,4-Dimethylpentane

> <MPID>
174

> <dsstox_substance_id>
DTXSID2059358

> <Canonical_QSARr>
CC(C)CC(C)C

> <InChI_Code_QSARr>
InChI=1S/C7H16/c1-6(2)5-7(3)4/h6-7H,5H2,1-4H3

> <InChI Key_QSARr>
BZHMBWZPUJHVEE-UHFFFAOYSA-N

> <LogHalfLife>
1.6812

$$$$
100025
  -INDIGO-08031720132D

 21 21  0  0  0  0  0  0  0  0999 V2000
    0.0000    0.0001    0.0000 C   0  0  0  0  0  0  0  0  0  0  0  0
    1.3857    0.8000    0.0000 C   0  0  0  0  0  0  0  0  0  0  0  0
    1.3857    2.4000    0.0000 H   0  0  0  0  0  0  0  0  0  0  0  0
    2.7713    0.0001    0.0000 C   0  0  0  0  0  0  0  0  0  0  0  0
    4.1570    0.8000    0.0000 C   0  0  0  0  0  0  0  0  0  0  0  0
    5.5426    1.6001    0.0000 H   0  0  0  0  0  0  0  0  0  0  0  0
    5.5426    0.0001    0.0000 H   0  0  0  0  0  0  0  0  0  0  0  0
    4.1570    2.4000    0.0000 H   0  0  0  0  0  0  0  0  0  0  0  0
    2.7713   -1.5999    0.0000 C   0  0  0  0  0  0  0  0  0  0  0  0
    4.1570   -2.4000    0.0000 H   0  0  0  0  0  0  0  0  0  0  0  0
    1.3857   -2.4000    0.0000 C   0  0  0  0  0  0  0  0  0  0  0  0
    1.3857   -4.0000    0.0000 C   0  0  0  0  0  0  0  0  0  0  0  0
    1.3856   -5.6000    0.0000 H   0  0  0  0  0  0  0  0  0  0  0  0
    0.0000   -4.8001    0.0000 H   0  0  0  0  0  0  0  0  0  0  0  0
    2.7713   -4.8001    0.0000 H   0  0  0  0  0  0  0  0  0  0  0  0
    0.0000   -1.5999    0.0000 C   0  0  0  0  0  0  0  0  0  0  0  0
   -1.3857   -2.4000    0.0000 H   0  0  0  0  0  0  0  0  0  0  0  0
   -1.3857    0.8000    0.0000 C   0  0  0  0  0  0  0  0  0  0  0  0
   -2.7713    1.6001    0.0000 H   0  0  0  0  0  0  0  0  0  0  0  0
   -2.7713    0.0001    0.0000 H   0  0  0  0  0  0  0  0  0  0  0  0
   -1.3857    2.4000    0.0000 H   0  0  0  0  0  0  0  0  0  0  0  0
  1  2  1  0  0  0  0
  2  3  1  0  0  0  0
  2  4  2  0  0  0  0
  4  5  1  0  0  0  0
  5  6  1  0  0  0  0
  5  7  1  0  0  0  0
  5  8  1  0  0  0  0
  4  9  1  0  0  0  0
  9 10  1  0  0  0  0
  9 11  2  0  0  0  0
 11 12  1  0  0  0  0
 12 13  1  0  0  0  0
 12 14  1  0  0  0  0
 12 15  1  0  0  0  0
 11 16  1  0  0  0  0
 16  1  2  0  0  0  0
 16 17  1  0  0  0  0
  1 18  1  0  0  0  0
 18 19  1  0  0  0  0
 18 20  1  0  0  0  0
 18 21  1  0  0  0  0
M  END
> <ChemID>
100025

> <source_casrn>
108-67-8

> <CAS>
108-67-8

> <SMILES>
Cc1cc(C)cc(C)c1

> <NAME>
1,3,5-Trimethylbenzene

> <preferred_name>
1,3,5-Trimethylbenzene

> <iupac>
1,3,5-trimethylbenzene

> <MPID>
176

> <dsstox_substance_id>
DTXSID6026797

> <Canonical_QSARr>
Cc1cc(C)cc(C)c1

> <InChI_Code_QSARr>
InChI=1S/C9H12/c1-7-4-8(2)6-9(3)5-7/h4-6H,1-3H3

> <InChI Key_QSARr>
AUHZEENZYGFFBQ-UHFFFAOYSA-N

> <LogHalfLife>
0.4771

$$$$
100026
  -INDIGO-08031720132D

 21 21  0  0  0  0  0  0  0  0999 V2000
   -0.0000    1.6000    0.0000 C   0  0  0  0  0  0  0  0  0  0  0  0
    0.5472    3.1035    0.0000 H   0  0  0  0  0  0  0  0  0  0  0  0
    1.5757    1.3222    0.0000 H   0  0  0  0  0  0  0  0  0  0  0  0
   -1.3856    2.4000    0.0000 C   0  0  0  0  0  0  0  0  0  0  0  0
   -0.3572    3.6257    0.0000 H   0  0  0  0  0  0  0  0  0  0  0  0
   -2.4141    3.6257    0.0000 H   0  0  0  0  0  0  0  0  0  0  0  0
   -2.7713    1.6000    0.0000 C   0  0  0  0  0  0  0  0  0  0  0  0
   -3.3185    3.1035    0.0000 H   0  0  0  0  0  0  0  0  0  0  0  0
   -4.3470    1.3222    0.0000 H   0  0  0  0  0  0  0  0  0  0  0  0
   -2.7713   -0.0000    0.0000 C   0  0  0  0  0  0  0  0  0  0  0  0
   -4.3470    0.2778    0.0000 H   0  0  0  0  0  0  0  0  0  0  0  0
   -3.3185   -1.5035    0.0000 H   0  0  0  0  0  0  0  0  0  0  0  0
   -1.3856   -0.8000    0.0000 C   0  0  0  0  0  0  0  0  0  0  0  0
   -2.4141   -2.0257    0.0000 H   0  0  0  0  0  0  0  0  0  0  0  0
   -0.3572   -2.0257    0.0000 H   0  0  0  0  0  0  0  0  0  0  0  0
   -0.0000   -0.0000    0.0000 C   0  0  0  0  0  0  0  0  0  0  0  0
    0.5472   -1.5035    0.0000 H   0  0  0  0  0  0  0  0  0  0  0  0
    1.5757   -0.2778    0.0000 C   0  0  0  0  0  0  0  0  0  0  0  0
    3.1514   -0.5556    0.0000 H   0  0  0  0  0  0  0  0  0  0  0  0
    2.1229   -1.7814    0.0000 H   0  0  0  0  0  0  0  0  0  0  0  0
    2.6041    0.9478    0.0000 H   0  0  0  0  0  0  0  0  0  0  0  0
  1  2  1  0  0  0  0
  1  3  1  0  0  0  0
  1  4  1  0  0  0  0
  4  5  1  0  0  0  0
  4  6  1  0  0  0  0
  4  7  1  0  0  0  0
  7  8  1  0  0  0  0
  7  9  1  0  0  0  0
  7 10  1  0  0  0  0
 10 11  1  0  0  0  0
 10 12  1  0  0  0  0
 10 13  1  0  0  0  0
 13 14  1  0  0  0  0
 13 15  1  0  0  0  0
 13 16  1  0  0  0  0
 16  1  1  0  0  0  0
 16 17  1  0  0  0  0
 16 18  1  0  0  0  0
 18 19  1  0  0  0  0
 18 20  1  0  0  0  0
 18 21  1  0  0  0  0
M  END
> <ChemID>
100026

> <source_casrn>
108-87-2

> <CAS>
108-87-2

> <SMILES>
CC1CCCCC1

> <NAME>
Methylcyclohexane

> <preferred_name>
Methylcyclohexane

> <iupac>
methylcyclohexane

> <MPID>
177

> <dsstox_substance_id>
DTXSID0047749

> <Canonical_QSARr>
CC1CCCCC1

> <InChI_Code_QSARr>
InChI=1S/C7H14/c1-7-5-3-2-4-6-7/h7H,2-6H2,1H3

> <InChI Key_QSARr>
UAEPNZWRGJTJPN-UHFFFAOYSA-N

> <LogHalfLife>
0.6021

$$$$
100027
  -INDIGO-08031720132D

 15 15  0  0  0  0  0  0  0  0999 V2000
    1.6000   -0.0000    0.0000 C   0  0  0  0  0  0  0  0  0  0  0  0
    3.2000   -0.0000    0.0000 H   0  0  0  0  0  0  0  0  0  0  0  0
    2.4001   -1.3856    0.0000 H   0  0  0  0  0  0  0  0  0  0  0  0
    2.4001    1.3856    0.0000 H   0  0  0  0  0  0  0  0  0  0  0  0
    0.0000   -0.0000    0.0000 C   0  0  0  0  0  0  0  0  0  0  0  0
   -0.7999    1.3856    0.0000 C   0  0  0  0  0  0  0  0  0  0  0  0
    0.0000    2.7713    0.0000 H   0  0  0  0  0  0  0  0  0  0  0  0
   -2.4001    1.3856    0.0000 C   0  0  0  0  0  0  0  0  0  0  0  0
   -3.2000    2.7713    0.0000 H   0  0  0  0  0  0  0  0  0  0  0  0
   -3.2000   -0.0000    0.0000 C   0  0  0  0  0  0  0  0  0  0  0  0
   -4.8000   -0.0000    0.0000 H   0  0  0  0  0  0  0  0  0  0  0  0
   -2.4001   -1.3856    0.0000 C   0  0  0  0  0  0  0  0  0  0  0  0
   -3.2000   -2.7713    0.0000 H   0  0  0  0  0  0  0  0  0  0  0  0
   -0.8001   -1.3856    0.0000 C   0  0  0  0  0  0  0  0  0  0  0  0
    0.0000   -2.7713    0.0000 H   0  0  0  0  0  0  0  0  0  0  0  0
  1  2  1  0  0  0  0
  1  3  1  0  0  0  0
  1  4  1  0  0  0  0
  1  5  1  0  0  0  0
  5  6  1  0  0  0  0
  6  7  1  0  0  0  0
  6  8  2  0  0  0  0
  8  9  1  0  0  0  0
  8 10  1  0  0  0  0
 10 11  1  0  0  0  0
 10 12  2  0  0  0  0
 12 13  1  0  0  0  0
 12 14  1  0  0  0  0
 14  5  2  0  0  0  0
 14 15  1  0  0  0  0
M  END
> <ChemID>
100027

> <source_casrn>
108-88-3

> <CAS>
108-88-3

> <SMILES>
Cc1ccccc1

> <NAME>
Toluene

> <preferred_name>
Toluene

> <iupac>
methylbenzene

> <MPID>
178

> <dsstox_substance_id>
DTXSID7021360

> <Canonical_QSARr>
Cc1ccccc1

> <InChI_Code_QSARr>
InChI=1S/C7H8/c1-7-5-3-2-4-6-7/h2-6H,1H3

> <InChI Key_QSARr>
YXFVVABEGXRONW-UHFFFAOYSA-N

> <LogHalfLife>
0.301

$$$$
100029
  -INDIGO-08031720132D

 20 19  0  0  0  0  0  0  0  0999 V2000
    2.7713    0.0000    0.0000 C   0  0  0  0  0  0  0  0  0  0  0  0
    4.1569    0.8000    0.0000 H   0  0  0  0  0  0  0  0  0  0  0  0
    4.1569   -0.8000    0.0000 H   0  0  0  0  0  0  0  0  0  0  0  0
    2.7713    1.6000    0.0000 H   0  0  0  0  0  0  0  0  0  0  0  0
    1.3857   -0.8000    0.0000 C   0  0  0  0  0  0  0  0  0  0  0  0
    0.7734   -2.2782    0.0000 H   0  0  0  0  0  0  0  0  0  0  0  0
    1.9980   -2.2782    0.0000 H   0  0  0  0  0  0  0  0  0  0  0  0
    0.0001    0.0000    0.0000 C   0  0  0  0  0  0  0  0  0  0  0  0
    0.6124    1.4782    0.0000 H   0  0  0  0  0  0  0  0  0  0  0  0
   -0.6122    1.4782    0.0000 H   0  0  0  0  0  0  0  0  0  0  0  0
   -1.3857   -0.8000    0.0000 C   0  0  0  0  0  0  0  0  0  0  0  0
   -1.9980   -2.2782    0.0000 H   0  0  0  0  0  0  0  0  0  0  0  0
   -0.7734   -2.2782    0.0000 H   0  0  0  0  0  0  0  0  0  0  0  0
   -2.7713    0.0000    0.0000 C   0  0  0  0  0  0  0  0  0  0  0  0
   -2.1590    1.4782    0.0000 H   0  0  0  0  0  0  0  0  0  0  0  0
   -3.3836    1.4782    0.0000 H   0  0  0  0  0  0  0  0  0  0  0  0
   -4.1569   -0.8000    0.0000 C   0  0  0  0  0  0  0  0  0  0  0  0
   -5.5426   -1.6000    0.0000 H   0  0  0  0  0  0  0  0  0  0  0  0
   -5.5426    0.0000    0.0000 H   0  0  0  0  0  0  0  0  0  0  0  0
   -4.1569   -2.4000    0.0000 H   0  0  0  0  0  0  0  0  0  0  0  0
  1  2  1  0  0  0  0
  1  3  1  0  0  0  0
  1  4  1  0  0  0  0
  1  5  1  0  0  0  0
  5  6  1  0  0  0  0
  5  7  1  0  0  0  0
  5  8  1  0  0  0  0
  8  9  1  0  0  0  0
  8 10  1  0  0  0  0
  8 11  1  0  0  0  0
 11 12  1  0  0  0  0
 11 13  1  0  0  0  0
 11 14  1  0  0  0  0
 14 15  1  0  0  0  0
 14 16  1  0  0  0  0
 14 17  1  0  0  0  0
 17 18  1  0  0  0  0
 17 19  1  0  0  0  0
 17 20  1  0  0  0  0
M  END
> <ChemID>
100029

> <source_casrn>
110-54-3

> <CAS>
110-54-3

> <SMILES>
CCCCCC

> <NAME>
n-Hexane

> <preferred_name>
Hexane

> <iupac>
hexane

> <MPID>
180

> <dsstox_substance_id>
DTXSID0021917

> <Canonical_QSARr>
CCCCCC

> <InChI_Code_QSARr>
InChI=1S/C6H14/c1-3-5-6-4-2/h3-6H2,1-2H3

> <InChI Key_QSARr>
VLKZOEOYAKHREP-UHFFFAOYSA-N

> <LogHalfLife>
0.9542

$$$$
100030
  -INDIGO-08031720132D

 18 18  0  0  0  0  0  0  0  0999 V2000
    0.0000    0.0000    0.0000 C   0  0  0  0  0  0  0  0  0  0  0  0
    0.5472    1.5035    0.0000 H   0  0  0  0  0  0  0  0  0  0  0  0
    1.5757   -0.2778    0.0000 H   0  0  0  0  0  0  0  0  0  0  0  0
   -1.3856    0.8000    0.0000 C   0  0  0  0  0  0  0  0  0  0  0  0
   -0.3571    2.0257    0.0000 H   0  0  0  0  0  0  0  0  0  0  0  0
   -2.4141    2.0257    0.0000 H   0  0  0  0  0  0  0  0  0  0  0  0
   -2.7713    0.0000    0.0000 C   0  0  0  0  0  0  0  0  0  0  0  0
   -3.3185    1.5035    0.0000 H   0  0  0  0  0  0  0  0  0  0  0  0
   -4.3470   -0.2778    0.0000 H   0  0  0  0  0  0  0  0  0  0  0  0
   -2.7713   -1.6000    0.0000 C   0  0  0  0  0  0  0  0  0  0  0  0
   -4.3470   -1.3222    0.0000 H   0  0  0  0  0  0  0  0  0  0  0  0
   -3.3185   -3.1035    0.0000 H   0  0  0  0  0  0  0  0  0  0  0  0
   -1.3856   -2.4000    0.0000 C   0  0  0  0  0  0  0  0  0  0  0  0
   -2.4141   -3.6257    0.0000 H   0  0  0  0  0  0  0  0  0  0  0  0
   -0.3571   -3.6257    0.0000 H   0  0  0  0  0  0  0  0  0  0  0  0
    0.0000   -1.6000    0.0000 C   0  0  0  0  0  0  0  0  0  0  0  0
    0.5472   -3.1035    0.0000 H   0  0  0  0  0  0  0  0  0  0  0  0
    1.5757   -1.3222    0.0000 H   0  0  0  0  0  0  0  0  0  0  0  0
  1  2  1  0  0  0  0
  1  3  1  0  0  0  0
  1  4  1  0  0  0  0
  4  5  1  0  0  0  0
  4  6  1  0  0  0  0
  4  7  1  0  0  0  0
  7  8  1  0  0  0  0
  7  9  1  0  0  0  0
  7 10  1  0  0  0  0
 10 11  1  0  0  0  0
 10 12  1  0  0  0  0
 10 13  1  0  0  0  0
 13 14  1  0  0  0  0
 13 15  1  0  0  0  0
 13 16  1  0  0  0  0
 16  1  1  0  0  0  0
 16 17  1  0  0  0  0
 16 18  1  0  0  0  0
M  END
> <ChemID>
100030

> <source_casrn>
110-82-7

> <CAS>
110-82-7

> <SMILES>
C1CCCCC1

> <NAME>
Cyclohexane

> <preferred_name>
Cyclohexane

> <iupac>
cyclohexane

> <MPID>
181

> <dsstox_substance_id>
DTXSID4021923

> <Canonical_QSARr>
C1CCCCC1

> <InChI_Code_QSARr>
InChI=1S/C6H12/c1-2-4-6-5-3-1/h1-6H2

> <InChI Key_QSARr>
XDTMQSROBMDMFD-UHFFFAOYSA-N

> <LogHalfLife>
1.699

$$$$
100031
  -INDIGO-08031720132D

 92 91  0  0  0  0  0  0  0  0999 V2000
  -13.4559   -4.0590    0.0000 C   0  0  0  0  0  0  0  0  0  0  0  0
  -12.5961   -2.7097    0.0000 H   0  0  0  0  0  0  0  0  0  0  0  0
  -13.8021   -2.4971    0.0000 H   0  0  0  0  0  0  0  0  0  0  0  0
  -14.9594   -4.6063    0.0000 C   0  0  0  0  0  0  0  0  0  0  0  0
  -15.8191   -5.9557    0.0000 H   0  0  0  0  0  0  0  0  0  0  0  0
  -14.6132   -6.1684    0.0000 H   0  0  0  0  0  0  0  0  0  0  0  0
  -16.1851   -3.5778    0.0000 C   0  0  0  0  0  0  0  0  0  0  0  0
  -15.1564   -2.3522    0.0000 H   0  0  0  0  0  0  0  0  0  0  0  0
  -17.4109   -2.5493    0.0000 C   0  0  0  0  0  0  0  0  0  0  0  0
  -18.5904   -3.6302    0.0000 H   0  0  0  0  0  0  0  0  0  0  0  0
  -19.0092   -2.4796    0.0000 H   0  0  0  0  0  0  0  0  0  0  0  0
  -17.1327   -0.9738    0.0000 C   0  0  0  0  0  0  0  0  0  0  0  0
  -15.9531    0.1073    0.0000 H   0  0  0  0  0  0  0  0  0  0  0  0
  -15.5343   -1.0435    0.0000 H   0  0  0  0  0  0  0  0  0  0  0  0
  -18.3584    0.0547    0.0000 C   0  0  0  0  0  0  0  0  0  0  0  0
  -19.5380   -1.0262    0.0000 H   0  0  0  0  0  0  0  0  0  0  0  0
  -19.9571    0.1246    0.0000 H   0  0  0  0  0  0  0  0  0  0  0  0
  -18.0806    1.6304    0.0000 C   0  0  0  0  0  0  0  0  0  0  0  0
  -16.5771    1.0832    0.0000 H   0  0  0  0  0  0  0  0  0  0  0  0
  -17.5333    3.1340    0.0000 C   0  0  0  0  0  0  0  0  0  0  0  0
  -16.9863    4.6375    0.0000 H   0  0  0  0  0  0  0  0  0  0  0  0
  -18.5620    4.3597    0.0000 H   0  0  0  0  0  0  0  0  0  0  0  0
  -15.9576    3.4117    0.0000 H   0  0  0  0  0  0  0  0  0  0  0  0
  -19.5841    2.1777    0.0000 C   0  0  0  0  0  0  0  0  0  0  0  0
  -21.0877    2.7250    0.0000 H   0  0  0  0  0  0  0  0  0  0  0  0
  -19.8619    3.7535    0.0000 H   0  0  0  0  0  0  0  0  0  0  0  0
  -20.8099    1.1492    0.0000 H   0  0  0  0  0  0  0  0  0  0  0  0
  -17.2134   -4.8035    0.0000 C   0  0  0  0  0  0  0  0  0  0  0  0
  -18.2418   -6.0291    0.0000 H   0  0  0  0  0  0  0  0  0  0  0  0
  -18.8134   -4.8035    0.0000 H   0  0  0  0  0  0  0  0  0  0  0  0
  -16.9356   -6.3793    0.0000 H   0  0  0  0  0  0  0  0  0  0  0  0
  -12.2301   -5.0875    0.0000 C   0  0  0  0  0  0  0  0  0  0  0  0
  -13.0899   -6.4369    0.0000 H   0  0  0  0  0  0  0  0  0  0  0  0
  -11.8839   -6.6496    0.0000 H   0  0  0  0  0  0  0  0  0  0  0  0
  -10.7266   -4.5404    0.0000 C   0  0  0  0  0  0  0  0  0  0  0  0
  -11.2739   -3.0369    0.0000 H   0  0  0  0  0  0  0  0  0  0  0  0
   -9.2231   -3.9931    0.0000 C   0  0  0  0  0  0  0  0  0  0  0  0
   -7.6973   -4.4743    0.0000 H   0  0  0  0  0  0  0  0  0  0  0  0
   -8.4845   -5.4123    0.0000 H   0  0  0  0  0  0  0  0  0  0  0  0
   -8.9453   -2.4174    0.0000 C   0  0  0  0  0  0  0  0  0  0  0  0
  -10.4711   -1.9362    0.0000 H   0  0  0  0  0  0  0  0  0  0  0  0
   -9.6843   -0.9982    0.0000 H   0  0  0  0  0  0  0  0  0  0  0  0
   -7.4417   -1.8701    0.0000 C   0  0  0  0  0  0  0  0  0  0  0  0
   -5.9160   -2.3513    0.0000 H   0  0  0  0  0  0  0  0  0  0  0  0
   -6.7032   -3.2895    0.0000 H   0  0  0  0  0  0  0  0  0  0  0  0
   -7.1640   -0.2945    0.0000 C   0  0  0  0  0  0  0  0  0  0  0  0
   -8.6897    0.1867    0.0000 H   0  0  0  0  0  0  0  0  0  0  0  0
   -7.9025    1.1248    0.0000 H   0  0  0  0  0  0  0  0  0  0  0  0
   -5.6604    0.2527    0.0000 C   0  0  0  0  0  0  0  0  0  0  0  0
   -5.1131   -1.2508    0.0000 H   0  0  0  0  0  0  0  0  0  0  0  0
   -4.1569    0.8000    0.0000 C   0  0  0  0  0  0  0  0  0  0  0  0
   -3.5444    2.2782    0.0000 H   0  0  0  0  0  0  0  0  0  0  0  0
   -4.7694    2.2782    0.0000 H   0  0  0  0  0  0  0  0  0  0  0  0
   -2.7712   -0.0001    0.0000 C   0  0  0  0  0  0  0  0  0  0  0  0
   -3.3837   -1.4782    0.0000 H   0  0  0  0  0  0  0  0  0  0  0  0
   -2.1588   -1.4782    0.0000 H   0  0  0  0  0  0  0  0  0  0  0  0
   -1.3856    0.8000    0.0000 C   0  0  0  0  0  0  0  0  0  0  0  0
   -0.7736    2.2782    0.0000 H   0  0  0  0  0  0  0  0  0  0  0  0
   -1.9981    2.2782    0.0000 H   0  0  0  0  0  0  0  0  0  0  0  0
    0.0001   -0.0001    0.0000 C   0  0  0  0  0  0  0  0  0  0  0  0
   -0.7999   -1.3856    0.0000 H   0  0  0  0  0  0  0  0  0  0  0  0
    1.3857   -0.7999    0.0000 C   0  0  0  0  0  0  0  0  0  0  0  0
    2.9721   -0.5911    0.0000 H   0  0  0  0  0  0  0  0  0  0  0  0
    2.3596    0.4694    0.0000 H   0  0  0  0  0  0  0  0  0  0  0  0
    1.3857   -2.4001    0.0000 C   0  0  0  0  0  0  0  0  0  0  0  0
   -0.2007   -2.6089    0.0000 H   0  0  0  0  0  0  0  0  0  0  0  0
    0.4118   -3.6694    0.0000 H   0  0  0  0  0  0  0  0  0  0  0  0
    2.7714   -3.2000    0.0000 C   0  0  0  0  0  0  0  0  0  0  0  0
    4.3577   -2.9911    0.0000 H   0  0  0  0  0  0  0  0  0  0  0  0
    3.7453   -1.9306    0.0000 H   0  0  0  0  0  0  0  0  0  0  0  0
    2.7714   -4.8001    0.0000 C   0  0  0  0  0  0  0  0  0  0  0  0
    1.1957   -4.5221    0.0000 H   0  0  0  0  0  0  0  0  0  0  0  0
    2.4936   -6.3756    0.0000 C   0  0  0  0  0  0  0  0  0  0  0  0
    2.2158   -7.9514    0.0000 H   0  0  0  0  0  0  0  0  0  0  0  0
    3.7193   -7.4041    0.0000 H   0  0  0  0  0  0  0  0  0  0  0  0
    0.9900   -6.9229    0.0000 H   0  0  0  0  0  0  0  0  0  0  0  0
    4.3470   -5.0779    0.0000 C   0  0  0  0  0  0  0  0  0  0  0  0
    5.9227   -5.3556    0.0000 H   0  0  0  0  0  0  0  0  0  0  0  0
    5.3753   -3.8521    0.0000 H   0  0  0  0  0  0  0  0  0  0  0  0
    4.8943   -6.5814    0.0000 H   0  0  0  0  0  0  0  0  0  0  0  0
    0.8000    1.3857    0.0000 C   0  0  0  0  0  0  0  0  0  0  0  0
    1.6000    2.7713    0.0000 H   0  0  0  0  0  0  0  0  0  0  0  0
    2.3757    1.6635    0.0000 H   0  0  0  0  0  0  0  0  0  0  0  0
    0.2527    2.8892    0.0000 H   0  0  0  0  0  0  0  0  0  0  0  0
   -6.2078    1.7563    0.0000 C   0  0  0  0  0  0  0  0  0  0  0  0
   -6.7547    3.2598    0.0000 H   0  0  0  0  0  0  0  0  0  0  0  0
   -5.4078    3.1418    0.0000 H   0  0  0  0  0  0  0  0  0  0  0  0
   -7.7113    2.3035    0.0000 H   0  0  0  0  0  0  0  0  0  0  0  0
  -10.1793   -6.0439    0.0000 C   0  0  0  0  0  0  0  0  0  0  0  0
   -9.6323   -7.5474    0.0000 H   0  0  0  0  0  0  0  0  0  0  0  0
  -10.9792   -7.4295    0.0000 H   0  0  0  0  0  0  0  0  0  0  0  0
   -8.6757   -6.5910    0.0000 H   0  0  0  0  0  0  0  0  0  0  0  0
  1  2  1  0  0  0  0
  1  3  1  0  0  0  0
  1  4  1  0  0  0  0
  4  5  1  0  0  0  0
  4  6  1  0  0  0  0
  4  7  1  0  0  0  0
  7  8  1  0  0  0  0
  7  9  1  0  0  0  0
  9 10  1  0  0  0  0
  9 11  1  0  0  0  0
  9 12  1  0  0  0  0
 12 13  1  0  0  0  0
 12 14  1  0  0  0  0
 12 15  1  0  0  0  0
 15 16  1  0  0  0  0
 15 17  1  0  0  0  0
 15 18  1  0  0  0  0
 18 19  1  0  0  0  0
 18 20  1  0  0  0  0
 20 21  1  0  0  0  0
 20 22  1  0  0  0  0
 20 23  1  0  0  0  0
 18 24  1  0  0  0  0
 24 25  1  0  0  0  0
 24 26  1  0  0  0  0
 24 27  1  0  0  0  0
  7 28  1  0  0  0  0
 28 29  1  0  0  0  0
 28 30  1  0  0  0  0
 28 31  1  0  0  0  0
  1 32  1  0  0  0  0
 32 33  1  0  0  0  0
 32 34  1  0  0  0  0
 32 35  1  0  0  0  0
 35 36  1  0  0  0  0
 35 37  1  0  0  0  0
 37 38  1  0  0  0  0
 37 39  1  0  0  0  0
 37 40  1  0  0  0  0
 40 41  1  0  0  0  0
 40 42  1  0  0  0  0
 40 43  1  0  0  0  0
 43 44  1  0  0  0  0
 43 45  1  0  0  0  0
 43 46  1  0  0  0  0
 46 47  1  0  0  0  0
 46 48  1  0  0  0  0
 46 49  1  0  0  0  0
 49 50  1  0  0  0  0
 49 51  1  0  0  0  0
 51 52  1  0  0  0  0
 51 53  1  0  0  0  0
 51 54  1  0  0  0  0
 54 55  1  0  0  0  0
 54 56  1  0  0  0  0
 54 57  1  0  0  0  0
 57 58  1  0  0  0  0
 57 59  1  0  0  0  0
 57 60  1  0  0  0  0
 60 61  1  0  0  0  0
 60 62  1  0  0  0  0
 62 63  1  0  0  0  0
 62 64  1  0  0  0  0
 62 65  1  0  0  0  0
 65 66  1  0  0  0  0
 65 67  1  0  0  0  0
 65 68  1  0  0  0  0
 68 69  1  0  0  0  0
 68 70  1  0  0  0  0
 68 71  1  0  0  0  0
 71 72  1  0  0  0  0
 71 73  1  0  0  0  0
 73 74  1  0  0  0  0
 73 75  1  0  0  0  0
 73 76  1  0  0  0  0
 71 77  1  0  0  0  0
 77 78  1  0  0  0  0
 77 79  1  0  0  0  0
 77 80  1  0  0  0  0
 60 81  1  0  0  0  0
 81 82  1  0  0  0  0
 81 83  1  0  0  0  0
 81 84  1  0  0  0  0
 49 85  1  0  0  0  0
 85 86  1  0  0  0  0
 85 87  1  0  0  0  0
 85 88  1  0  0  0  0
 35 89  1  0  0  0  0
 89 90  1  0  0  0  0
 89 91  1  0  0  0  0
 89 92  1  0  0  0  0
M  END
> <ChemID>
100031

> <source_casrn>
111-01-3

> <CAS>
111-01-3

> <SMILES>
CC(C)CCCC(C)CCCC(C)CCCCC(C)CCCC(C)CCCC(C)C

> <NAME>
Squalane

> <preferred_name>
Squalane

> <iupac>
2,6,10,15,19,23-hexamethyltetracosane

> <MPID>
182

> <dsstox_substance_id>
DTXSID0046513

> <Canonical_QSARr>
CC(C)CCCC(C)CCCC(C)CCCCC(C)CCCC(C)CCCC(C)C

> <InChI_Code_QSARr>
InChI=1S/C30H62/c1-25(2)15-11-19-29(7)23-13-21-27(5)17-9-10-18-28(6)22-14-24-30(8)20-12-16-26(3)4/h25-30H,9-24H2,1-8H3

> <InChI Key_QSARr>
PRAKJMSDJKAYCZ-UHFFFAOYSA-N

> <LogHalfLife>
1.6232

$$$$
100033
  -INDIGO-08031720132D

 29 28  0  0  0  0  0  0  0  0999 V2000
   -4.1569    0.8000    0.0000 C   0  0  0  0  0  0  0  0  0  0  0  0
   -3.5446    2.2782    0.0000 H   0  0  0  0  0  0  0  0  0  0  0  0
   -4.7692    2.2782    0.0000 H   0  0  0  0  0  0  0  0  0  0  0  0
   -2.7712   -0.0000    0.0000 C   0  0  0  0  0  0  0  0  0  0  0  0
   -3.3835   -1.4782    0.0000 H   0  0  0  0  0  0  0  0  0  0  0  0
   -2.1591   -1.4782    0.0000 H   0  0  0  0  0  0  0  0  0  0  0  0
   -1.3856    0.8000    0.0000 C   0  0  0  0  0  0  0  0  0  0  0  0
   -0.7733    2.2782    0.0000 H   0  0  0  0  0  0  0  0  0  0  0  0
   -1.9980    2.2782    0.0000 H   0  0  0  0  0  0  0  0  0  0  0  0
    0.0001   -0.0000    0.0000 C   0  0  0  0  0  0  0  0  0  0  0  0
   -0.6122   -1.4782    0.0000 H   0  0  0  0  0  0  0  0  0  0  0  0
    0.6122   -1.4782    0.0000 H   0  0  0  0  0  0  0  0  0  0  0  0
    1.3856    0.8000    0.0000 C   0  0  0  0  0  0  0  0  0  0  0  0
    1.9980    2.2782    0.0000 H   0  0  0  0  0  0  0  0  0  0  0  0
    0.7733    2.2782    0.0000 H   0  0  0  0  0  0  0  0  0  0  0  0
    2.7714   -0.0000    0.0000 C   0  0  0  0  0  0  0  0  0  0  0  0
    2.1591   -1.4782    0.0000 H   0  0  0  0  0  0  0  0  0  0  0  0
    3.3835   -1.4782    0.0000 H   0  0  0  0  0  0  0  0  0  0  0  0
    4.1569    0.8000    0.0000 C   0  0  0  0  0  0  0  0  0  0  0  0
    4.7692    2.2782    0.0000 H   0  0  0  0  0  0  0  0  0  0  0  0
    3.5446    2.2782    0.0000 H   0  0  0  0  0  0  0  0  0  0  0  0
    5.5427   -0.0000    0.0000 C   0  0  0  0  0  0  0  0  0  0  0  0
    6.9282   -0.8000    0.0000 H   0  0  0  0  0  0  0  0  0  0  0  0
    6.9282    0.8000    0.0000 H   0  0  0  0  0  0  0  0  0  0  0  0
    5.5427   -1.6000    0.0000 H   0  0  0  0  0  0  0  0  0  0  0  0
   -5.5425   -0.0000    0.0000 C   0  0  0  0  0  0  0  0  0  0  0  0
   -6.9282   -0.8000    0.0000 H   0  0  0  0  0  0  0  0  0  0  0  0
   -6.9282    0.8000    0.0000 H   0  0  0  0  0  0  0  0  0  0  0  0
   -5.5425   -1.6000    0.0000 H   0  0  0  0  0  0  0  0  0  0  0  0
  1  2  1  0  0  0  0
  1  3  1  0  0  0  0
  1  4  1  0  0  0  0
  4  5  1  0  0  0  0
  4  6  1  0  0  0  0
  4  7  1  0  0  0  0
  7  8  1  0  0  0  0
  7  9  1  0  0  0  0
  7 10  1  0  0  0  0
 10 11  1  0  0  0  0
 10 12  1  0  0  0  0
 10 13  1  0  0  0  0
 13 14  1  0  0  0  0
 13 15  1  0  0  0  0
 13 16  1  0  0  0  0
 16 17  1  0  0  0  0
 16 18  1  0  0  0  0
 16 19  1  0  0  0  0
 19 20  1  0  0  0  0
 19 21  1  0  0  0  0
 19 22  1  0  0  0  0
 22 23  1  0  0  0  0
 22 24  1  0  0  0  0
 22 25  1  0  0  0  0
  1 26  1  0  0  0  0
 26 27  1  0  0  0  0
 26 28  1  0  0  0  0
 26 29  1  0  0  0  0
M  END
> <ChemID>
100033

> <source_casrn>
111-84-2

> <CAS>
111-84-2

> <SMILES>
CCCCCCCCC

> <NAME>
n-Nonane

> <preferred_name>
Nonane

> <iupac>
nonane

> <MPID>
184

> <dsstox_substance_id>
DTXSID9025796

> <Canonical_QSARr>
CCCCCCCCC

> <InChI_Code_QSARr>
InChI=1S/C9H20/c1-3-5-7-9-8-6-4-2/h3-9H2,1-2H3

> <InChI Key_QSARr>
BKIMMITUMNQMOS-UHFFFAOYSA-N

> <LogHalfLife>
0.9542

$$$$
100034
  -INDIGO-08031720132D

 38 37  0  0  0  0  0  0  0  0999 V2000
    6.9282   -0.8000    0.0000 C   0  0  0  0  0  0  0  0  0  0  0  0
    8.3138   -1.6000    0.0000 H   0  0  0  0  0  0  0  0  0  0  0  0
    8.3138    0.0000    0.0000 H   0  0  0  0  0  0  0  0  0  0  0  0
    6.9282   -2.4000    0.0000 H   0  0  0  0  0  0  0  0  0  0  0  0
    5.5426    0.0000    0.0000 C   0  0  0  0  0  0  0  0  0  0  0  0
    6.1548    1.4782    0.0000 H   0  0  0  0  0  0  0  0  0  0  0  0
    4.9302    1.4782    0.0000 H   0  0  0  0  0  0  0  0  0  0  0  0
    4.1570   -0.8000    0.0000 C   0  0  0  0  0  0  0  0  0  0  0  0
    3.5446   -2.2782    0.0000 H   0  0  0  0  0  0  0  0  0  0  0  0
    4.7692   -2.2782    0.0000 H   0  0  0  0  0  0  0  0  0  0  0  0
    2.7712    0.0000    0.0000 C   0  0  0  0  0  0  0  0  0  0  0  0
    3.3836    1.4782    0.0000 H   0  0  0  0  0  0  0  0  0  0  0  0
    2.1590    1.4782    0.0000 H   0  0  0  0  0  0  0  0  0  0  0  0
    1.3856   -0.8000    0.0000 C   0  0  0  0  0  0  0  0  0  0  0  0
    0.7735   -2.2782    0.0000 H   0  0  0  0  0  0  0  0  0  0  0  0
    1.9980   -2.2782    0.0000 H   0  0  0  0  0  0  0  0  0  0  0  0
   -0.0000    0.0000    0.0000 C   0  0  0  0  0  0  0  0  0  0  0  0
    0.6124    1.4782    0.0000 H   0  0  0  0  0  0  0  0  0  0  0  0
   -0.6124    1.4782    0.0000 H   0  0  0  0  0  0  0  0  0  0  0  0
   -1.3856   -0.8000    0.0000 C   0  0  0  0  0  0  0  0  0  0  0  0
   -1.9980   -2.2782    0.0000 H   0  0  0  0  0  0  0  0  0  0  0  0
   -0.7732   -2.2782    0.0000 H   0  0  0  0  0  0  0  0  0  0  0  0
   -2.7712    0.0000    0.0000 C   0  0  0  0  0  0  0  0  0  0  0  0
   -2.1591    1.4782    0.0000 H   0  0  0  0  0  0  0  0  0  0  0  0
   -3.3836    1.4782    0.0000 H   0  0  0  0  0  0  0  0  0  0  0  0
   -4.1568   -0.8000    0.0000 C   0  0  0  0  0  0  0  0  0  0  0  0
   -4.7692   -2.2782    0.0000 H   0  0  0  0  0  0  0  0  0  0  0  0
   -3.5447   -2.2782    0.0000 H   0  0  0  0  0  0  0  0  0  0  0  0
   -5.5427    0.0000    0.0000 C   0  0  0  0  0  0  0  0  0  0  0  0
   -4.9303    1.4782    0.0000 H   0  0  0  0  0  0  0  0  0  0  0  0
   -6.1548    1.4782    0.0000 H   0  0  0  0  0  0  0  0  0  0  0  0
   -6.9283   -0.8000    0.0000 C   0  0  0  0  0  0  0  0  0  0  0  0
   -7.5404   -2.2782    0.0000 H   0  0  0  0  0  0  0  0  0  0  0  0
   -6.3159   -2.2782    0.0000 H   0  0  0  0  0  0  0  0  0  0  0  0
   -8.3139    0.0000    0.0000 C   0  0  0  0  0  0  0  0  0  0  0  0
   -9.6995    0.8000    0.0000 H   0  0  0  0  0  0  0  0  0  0  0  0
   -9.6995   -0.8000    0.0000 H   0  0  0  0  0  0  0  0  0  0  0  0
   -8.3139    1.6000    0.0000 H   0  0  0  0  0  0  0  0  0  0  0  0
  1  2  1  0  0  0  0
  1  3  1  0  0  0  0
  1  4  1  0  0  0  0
  1  5  1  0  0  0  0
  5  6  1  0  0  0  0
  5  7  1  0  0  0  0
  5  8  1  0  0  0  0
  8  9  1  0  0  0  0
  8 10  1  0  0  0  0
  8 11  1  0  0  0  0
 11 12  1  0  0  0  0
 11 13  1  0  0  0  0
 11 14  1  0  0  0  0
 14 15  1  0  0  0  0
 14 16  1  0  0  0  0
 14 17  1  0  0  0  0
 17 18  1  0  0  0  0
 17 19  1  0  0  0  0
 17 20  1  0  0  0  0
 20 21  1  0  0  0  0
 20 22  1  0  0  0  0
 20 23  1  0  0  0  0
 23 24  1  0  0  0  0
 23 25  1  0  0  0  0
 23 26  1  0  0  0  0
 26 27  1  0  0  0  0
 26 28  1  0  0  0  0
 26 29  1  0  0  0  0
 29 30  1  0  0  0  0
 29 31  1  0  0  0  0
 29 32  1  0  0  0  0
 32 33  1  0  0  0  0
 32 34  1  0  0  0  0
 32 35  1  0  0  0  0
 35 36  1  0  0  0  0
 35 37  1  0  0  0  0
 35 38  1  0  0  0  0
M  END
> <ChemID>
100034

> <source_casrn>
112-40-3

> <CAS>
112-40-3

> <SMILES>
CCCCCCCCCCCC

> <NAME>
n-Dodecane

> <preferred_name>
Dodecane

> <iupac>
dodecane

> <MPID>
185

> <dsstox_substance_id>
DTXSID0026913

> <Canonical_QSARr>
CCCCCCCCCCCC

> <InChI_Code_QSARr>
InChI=1S/C12H26/c1-3-5-7-9-11-12-10-8-6-4-2/h3-12H2,1-2H3

> <InChI Key_QSARr>
SNRUBQQJIBEYMU-UHFFFAOYSA-N

> <LogHalfLife>
1.0

$$$$
100035
  -INDIGO-08031720132D

 62 61  0  0  0  0  0  0  0  0999 V2000
    9.6994   -0.8000    0.0000 C   0  0  0  0  0  0  0  0  0  0  0  0
   11.0851   -1.6000    0.0000 H   0  0  0  0  0  0  0  0  0  0  0  0
   11.0851    0.0000    0.0000 H   0  0  0  0  0  0  0  0  0  0  0  0
    9.6994   -2.4000    0.0000 H   0  0  0  0  0  0  0  0  0  0  0  0
    8.3140    0.0000    0.0000 C   0  0  0  0  0  0  0  0  0  0  0  0
    8.9263    1.4782    0.0000 H   0  0  0  0  0  0  0  0  0  0  0  0
    7.7017    1.4782    0.0000 H   0  0  0  0  0  0  0  0  0  0  0  0
    6.9283   -0.8000    0.0000 C   0  0  0  0  0  0  0  0  0  0  0  0
    6.3160   -2.2782    0.0000 H   0  0  0  0  0  0  0  0  0  0  0  0
    7.5406   -2.2782    0.0000 H   0  0  0  0  0  0  0  0  0  0  0  0
    5.5425    0.0000    0.0000 C   0  0  0  0  0  0  0  0  0  0  0  0
    6.1548    1.4782    0.0000 H   0  0  0  0  0  0  0  0  0  0  0  0
    4.9302    1.4782    0.0000 H   0  0  0  0  0  0  0  0  0  0  0  0
    4.1567   -0.8000    0.0000 C   0  0  0  0  0  0  0  0  0  0  0  0
    3.5444   -2.2782    0.0000 H   0  0  0  0  0  0  0  0  0  0  0  0
    4.7690   -2.2782    0.0000 H   0  0  0  0  0  0  0  0  0  0  0  0
    2.7714    0.0000    0.0000 C   0  0  0  0  0  0  0  0  0  0  0  0
    3.3837    1.4782    0.0000 H   0  0  0  0  0  0  0  0  0  0  0  0
    2.1591    1.4782    0.0000 H   0  0  0  0  0  0  0  0  0  0  0  0
    1.3856   -0.8000    0.0000 C   0  0  0  0  0  0  0  0  0  0  0  0
    0.7733   -2.2782    0.0000 H   0  0  0  0  0  0  0  0  0  0  0  0
    1.9979   -2.2782    0.0000 H   0  0  0  0  0  0  0  0  0  0  0  0
   -0.0001    0.0000    0.0000 C   0  0  0  0  0  0  0  0  0  0  0  0
    0.6122    1.4782    0.0000 H   0  0  0  0  0  0  0  0  0  0  0  0
   -0.6124    1.4782    0.0000 H   0  0  0  0  0  0  0  0  0  0  0  0
   -1.3855   -0.8000    0.0000 C   0  0  0  0  0  0  0  0  0  0  0  0
   -1.9977   -2.2782    0.0000 H   0  0  0  0  0  0  0  0  0  0  0  0
   -0.7732   -2.2782    0.0000 H   0  0  0  0  0  0  0  0  0  0  0  0
   -2.7712    0.0000    0.0000 C   0  0  0  0  0  0  0  0  0  0  0  0
   -2.1589    1.4782    0.0000 H   0  0  0  0  0  0  0  0  0  0  0  0
   -3.3835    1.4782    0.0000 H   0  0  0  0  0  0  0  0  0  0  0  0
   -4.1570   -0.8000    0.0000 C   0  0  0  0  0  0  0  0  0  0  0  0
   -4.7693   -2.2782    0.0000 H   0  0  0  0  0  0  0  0  0  0  0  0
   -3.5447   -2.2782    0.0000 H   0  0  0  0  0  0  0  0  0  0  0  0
   -5.5428    0.0000    0.0000 C   0  0  0  0  0  0  0  0  0  0  0  0
   -4.9305    1.4782    0.0000 H   0  0  0  0  0  0  0  0  0  0  0  0
   -6.1550    1.4782    0.0000 H   0  0  0  0  0  0  0  0  0  0  0  0
   -6.9281   -0.8000    0.0000 C   0  0  0  0  0  0  0  0  0  0  0  0
   -7.5404   -2.2782    0.0000 H   0  0  0  0  0  0  0  0  0  0  0  0
   -6.3158   -2.2782    0.0000 H   0  0  0  0  0  0  0  0  0  0  0  0
   -8.3138    0.0000    0.0000 C   0  0  0  0  0  0  0  0  0  0  0  0
   -7.7015    1.4782    0.0000 H   0  0  0  0  0  0  0  0  0  0  0  0
   -8.9261    1.4782    0.0000 H   0  0  0  0  0  0  0  0  0  0  0  0
   -9.6996   -0.8000    0.0000 C   0  0  0  0  0  0  0  0  0  0  0  0
  -10.3119   -2.2782    0.0000 H   0  0  0  0  0  0  0  0  0  0  0  0
   -9.0873   -2.2782    0.0000 H   0  0  0  0  0  0  0  0  0  0  0  0
  -11.0849    0.0000    0.0000 C   0  0  0  0  0  0  0  0  0  0  0  0
  -10.4726    1.4782    0.0000 H   0  0  0  0  0  0  0  0  0  0  0  0
  -11.6972    1.4782    0.0000 H   0  0  0  0  0  0  0  0  0  0  0  0
  -12.4707   -0.8000    0.0000 C   0  0  0  0  0  0  0  0  0  0  0  0
  -13.0830   -2.2782    0.0000 H   0  0  0  0  0  0  0  0  0  0  0  0
  -11.8584   -2.2782    0.0000 H   0  0  0  0  0  0  0  0  0  0  0  0
  -13.8565    0.0000    0.0000 C   0  0  0  0  0  0  0  0  0  0  0  0
  -13.2442    1.4782    0.0000 H   0  0  0  0  0  0  0  0  0  0  0  0
  -14.4688    1.4782    0.0000 H   0  0  0  0  0  0  0  0  0  0  0  0
  -15.2422   -0.8000    0.0000 C   0  0  0  0  0  0  0  0  0  0  0  0
  -15.8545   -2.2782    0.0000 H   0  0  0  0  0  0  0  0  0  0  0  0
  -14.6299   -2.2782    0.0000 H   0  0  0  0  0  0  0  0  0  0  0  0
  -16.6276    0.0000    0.0000 C   0  0  0  0  0  0  0  0  0  0  0  0
  -18.0133    0.8000    0.0000 H   0  0  0  0  0  0  0  0  0  0  0  0
  -18.0133   -0.8000    0.0000 H   0  0  0  0  0  0  0  0  0  0  0  0
  -16.6276    1.6000    0.0000 H   0  0  0  0  0  0  0  0  0  0  0  0
  1  2  1  0  0  0  0
  1  3  1  0  0  0  0
  1  4  1  0  0  0  0
  1  5  1  0  0  0  0
  5  6  1  0  0  0  0
  5  7  1  0  0  0  0
  5  8  1  0  0  0  0
  8  9  1  0  0  0  0
  8 10  1  0  0  0  0
  8 11  1  0  0  0  0
 11 12  1  0  0  0  0
 11 13  1  0  0  0  0
 11 14  1  0  0  0  0
 14 15  1  0  0  0  0
 14 16  1  0  0  0  0
 14 17  1  0  0  0  0
 17 18  1  0  0  0  0
 17 19  1  0  0  0  0
 17 20  1  0  0  0  0
 20 21  1  0  0  0  0
 20 22  1  0  0  0  0
 20 23  1  0  0  0  0
 23 24  1  0  0  0  0
 23 25  1  0  0  0  0
 23 26  1  0  0  0  0
 26 27  1  0  0  0  0
 26 28  1  0  0  0  0
 26 29  1  0  0  0  0
 29 30  1  0  0  0  0
 29 31  1  0  0  0  0
 29 32  1  0  0  0  0
 32 33  1  0  0  0  0
 32 34  1  0  0  0  0
 32 35  1  0  0  0  0
 35 36  1  0  0  0  0
 35 37  1  0  0  0  0
 35 38  1  0  0  0  0
 38 39  1  0  0  0  0
 38 40  1  0  0  0  0
 38 41  1  0  0  0  0
 41 42  1  0  0  0  0
 41 43  1  0  0  0  0
 41 44  1  0  0  0  0
 44 45  1  0  0  0  0
 44 46  1  0  0  0  0
 44 47  1  0  0  0  0
 47 48  1  0  0  0  0
 47 49  1  0  0  0  0
 47 50  1  0  0  0  0
 50 51  1  0  0  0  0
 50 52  1  0  0  0  0
 50 53  1  0  0  0  0
 53 54  1  0  0  0  0
 53 55  1  0  0  0  0
 53 56  1  0  0  0  0
 56 57  1  0  0  0  0
 56 58  1  0  0  0  0
 56 59  1  0  0  0  0
 59 60  1  0  0  0  0
 59 61  1  0  0  0  0
 59 62  1  0  0  0  0
M  END
> <ChemID>
100035

> <source_casrn>
112-95-8

> <CAS>
112-95-8

> <SMILES>
CCCCCCCCCCCCCCCCCCCC

> <NAME>
n-Eicosane

> <preferred_name>
Eicosane

> <iupac>
icosane

> <MPID>
186

> <dsstox_substance_id>
DTXSID1025227

> <Canonical_QSARr>
CCCCCCCCCCCCCCCCCCCC

> <InChI_Code_QSARr>
InChI=1S/C20H42/c1-3-5-7-9-11-13-15-17-19-20-18-16-14-12-10-8-6-4-2/h3-20H2,1-2H3

> <InChI Key_QSARr>
CBFCDTFDPHXCNY-UHFFFAOYSA-N

> <LogHalfLife>
1.3979

$$$$
100037
  -INDIGO-08031720132D

 24 26  0  0  0  0  0  0  0  0999 V2000
   -1.3856    0.8000    0.0000 C   0  0  0  0  0  0  0  0  0  0  0  0
   -1.3856    2.4000    0.0000 H   0  0  0  0  0  0  0  0  0  0  0  0
   -2.7712   -0.0000    0.0000 C   0  0  0  0  0  0  0  0  0  0  0  0
   -2.7712   -1.6000    0.0000 C   0  0  0  0  0  0  0  0  0  0  0  0
   -4.1569   -2.4000    0.0000 C   0  0  0  0  0  0  0  0  0  0  0  0
   -4.1569   -4.0000    0.0000 H   0  0  0  0  0  0  0  0  0  0  0  0
   -5.5425   -1.6000    0.0000 C   0  0  0  0  0  0  0  0  0  0  0  0
   -6.9282   -2.4000    0.0000 H   0  0  0  0  0  0  0  0  0  0  0  0
   -5.5425   -0.0000    0.0000 C   0  0  0  0  0  0  0  0  0  0  0  0
   -6.9282    0.8000    0.0000 H   0  0  0  0  0  0  0  0  0  0  0  0
   -4.1569    0.8000    0.0000 C   0  0  0  0  0  0  0  0  0  0  0  0
   -4.1569    2.4000    0.0000 H   0  0  0  0  0  0  0  0  0  0  0  0
   -1.3856   -2.4000    0.0000 C   0  0  0  0  0  0  0  0  0  0  0  0
   -1.3856   -4.0000    0.0000 H   0  0  0  0  0  0  0  0  0  0  0  0
   -0.0001   -1.6000    0.0000 C   0  0  0  0  0  0  0  0  0  0  0  0
   -0.0001   -0.0000    0.0000 C   0  0  0  0  0  0  0  0  0  0  0  0
    1.3856    0.8000    0.0000 C   0  0  0  0  0  0  0  0  0  0  0  0
    1.3856    2.4000    0.0000 H   0  0  0  0  0  0  0  0  0  0  0  0
    2.7713   -0.0000    0.0000 C   0  0  0  0  0  0  0  0  0  0  0  0
    4.1569    0.8000    0.0000 H   0  0  0  0  0  0  0  0  0  0  0  0
    2.7713   -1.6000    0.0000 C   0  0  0  0  0  0  0  0  0  0  0  0
    4.1569   -2.4000    0.0000 H   0  0  0  0  0  0  0  0  0  0  0  0
    1.3856   -2.4000    0.0000 C   0  0  0  0  0  0  0  0  0  0  0  0
    1.3856   -4.0000    0.0000 H   0  0  0  0  0  0  0  0  0  0  0  0
  1  2  1  0  0  0  0
  1  3  1  0  0  0  0
  3  4  1  0  0  0  0
  4  5  2  0  0  0  0
  5  6  1  0  0  0  0
  5  7  1  0  0  0  0
  7  8  1  0  0  0  0
  7  9  2  0  0  0  0
  9 10  1  0  0  0  0
  9 11  1  0  0  0  0
 11  3  2  0  0  0  0
 11 12  1  0  0  0  0
  4 13  1  0  0  0  0
 13 14  1  0  0  0  0
 13 15  2  0  0  0  0
 15 16  1  0  0  0  0
 16  1  2  0  0  0  0
 16 17  1  0  0  0  0
 17 18  1  0  0  0  0
 17 19  2  0  0  0  0
 19 20  1  0  0  0  0
 19 21  1  0  0  0  0
 21 22  1  0  0  0  0
 21 23  2  0  0  0  0
 23 15  1  0  0  0  0
 23 24  1  0  0  0  0
M  END
> <ChemID>
100037

> <source_casrn>
120-12-7

> <CAS>
120-12-7

> <SMILES>
c1c2ccccc2cc2ccccc21

> <NAME>
Anthracene

> <preferred_name>
Anthracene

> <iupac>
anthracene

> <MPID>
188

> <dsstox_substance_id>
DTXSID0023878

> <Canonical_QSARr>
c1c2ccccc2cc2ccccc21

> <InChI_Code_QSARr>
InChI=1S/C14H10/c1-2-6-12-10-14-8-4-3-7-13(14)9-11(12)5-1/h1-10H

> <InChI Key_QSARr>
MWPLVEDNUUSJAV-UHFFFAOYSA-N

> <LogHalfLife>
2.0899

$$$$
100038
  -INDIGO-08031720132D

 32 31  0  0  0  0  0  0  0  0999 V2000
   -4.1570   -0.8000    0.0000 C   0  0  0  0  0  0  0  0  0  0  0  0
   -3.5446   -2.2782    0.0000 H   0  0  0  0  0  0  0  0  0  0  0  0
   -4.7692   -2.2782    0.0000 H   0  0  0  0  0  0  0  0  0  0  0  0
   -2.7713    0.0000    0.0000 C   0  0  0  0  0  0  0  0  0  0  0  0
   -3.3835    1.4782    0.0000 H   0  0  0  0  0  0  0  0  0  0  0  0
   -2.1589    1.4782    0.0000 H   0  0  0  0  0  0  0  0  0  0  0  0
   -1.3856   -0.8000    0.0000 C   0  0  0  0  0  0  0  0  0  0  0  0
   -0.7732   -2.2782    0.0000 H   0  0  0  0  0  0  0  0  0  0  0  0
   -1.9980   -2.2782    0.0000 H   0  0  0  0  0  0  0  0  0  0  0  0
    0.0001    0.0000    0.0000 C   0  0  0  0  0  0  0  0  0  0  0  0
   -0.6123    1.4782    0.0000 H   0  0  0  0  0  0  0  0  0  0  0  0
    0.6122    1.4782    0.0000 H   0  0  0  0  0  0  0  0  0  0  0  0
    1.3856   -0.8000    0.0000 C   0  0  0  0  0  0  0  0  0  0  0  0
    1.9979   -2.2782    0.0000 H   0  0  0  0  0  0  0  0  0  0  0  0
    0.7734   -2.2782    0.0000 H   0  0  0  0  0  0  0  0  0  0  0  0
    2.7713    0.0000    0.0000 C   0  0  0  0  0  0  0  0  0  0  0  0
    2.1589    1.4782    0.0000 H   0  0  0  0  0  0  0  0  0  0  0  0
    3.3836    1.4782    0.0000 H   0  0  0  0  0  0  0  0  0  0  0  0
    4.1570   -0.8000    0.0000 C   0  0  0  0  0  0  0  0  0  0  0  0
    4.7691   -2.2782    0.0000 H   0  0  0  0  0  0  0  0  0  0  0  0
    3.5446   -2.2782    0.0000 H   0  0  0  0  0  0  0  0  0  0  0  0
    5.5427    0.0000    0.0000 C   0  0  0  0  0  0  0  0  0  0  0  0
    4.9303    1.4782    0.0000 H   0  0  0  0  0  0  0  0  0  0  0  0
    6.1548    1.4782    0.0000 H   0  0  0  0  0  0  0  0  0  0  0  0
    6.9281   -0.8000    0.0000 C   0  0  0  0  0  0  0  0  0  0  0  0
    8.3138   -1.6000    0.0000 H   0  0  0  0  0  0  0  0  0  0  0  0
    8.3138    0.0000    0.0000 H   0  0  0  0  0  0  0  0  0  0  0  0
    6.9281   -2.4000    0.0000 H   0  0  0  0  0  0  0  0  0  0  0  0
   -5.5425    0.0000    0.0000 C   0  0  0  0  0  0  0  0  0  0  0  0
   -6.9282    0.8000    0.0000 H   0  0  0  0  0  0  0  0  0  0  0  0
   -6.9282   -0.8000    0.0000 H   0  0  0  0  0  0  0  0  0  0  0  0
   -5.5425    1.6000    0.0000 H   0  0  0  0  0  0  0  0  0  0  0  0
  1  2  1  0  0  0  0
  1  3  1  0  0  0  0
  1  4  1  0  0  0  0
  4  5  1  0  0  0  0
  4  6  1  0  0  0  0
  4  7  1  0  0  0  0
  7  8  1  0  0  0  0
  7  9  1  0  0  0  0
  7 10  1  0  0  0  0
 10 11  1  0  0  0  0
 10 12  1  0  0  0  0
 10 13  1  0  0  0  0
 13 14  1  0  0  0  0
 13 15  1  0  0  0  0
 13 16  1  0  0  0  0
 16 17  1  0  0  0  0
 16 18  1  0  0  0  0
 16 19  1  0  0  0  0
 19 20  1  0  0  0  0
 19 21  1  0  0  0  0
 19 22  1  0  0  0  0
 22 23  1  0  0  0  0
 22 24  1  0  0  0  0
 22 25  1  0  0  0  0
 25 26  1  0  0  0  0
 25 27  1  0  0  0  0
 25 28  1  0  0  0  0
  1 29  1  0  0  0  0
 29 30  1  0  0  0  0
 29 31  1  0  0  0  0
 29 32  1  0  0  0  0
M  END
> <ChemID>
100038

> <source_casrn>
124-18-5

> <CAS>
124-18-5

> <SMILES>
CCCCCCCCCC

> <NAME>
n-Decane

> <preferred_name>
Decane

> <iupac>
decane

> <MPID>
189

> <dsstox_substance_id>
DTXSID6024913

> <Canonical_QSARr>
CCCCCCCCCC

> <InChI_Code_QSARr>
InChI=1S/C10H22/c1-3-5-7-9-10-8-6-4-2/h3-10H2,1-2H3

> <InChI Key_QSARr>
DIOQZVSQGTUSAI-UHFFFAOYSA-N

> <LogHalfLife>
0.9542

$$$$
100039
  -INDIGO-08031720132D

 26 29  0  0  0  0  0  0  0  0999 V2000
    0.0001    0.0001    0.0000 C   0  0  0  0  0  0  0  0  0  0  0  0
   -1.6001    0.0001    0.0000 C   0  0  0  0  0  0  0  0  0  0  0  0
   -2.4001   -1.3856    0.0000 C   0  0  0  0  0  0  0  0  0  0  0  0
   -4.0000   -1.3856    0.0000 C   0  0  0  0  0  0  0  0  0  0  0  0
   -4.8000   -2.7712    0.0000 H   0  0  0  0  0  0  0  0  0  0  0  0
   -4.8000    0.0001    0.0000 C   0  0  0  0  0  0  0  0  0  0  0  0
   -6.4000    0.0001    0.0000 H   0  0  0  0  0  0  0  0  0  0  0  0
   -4.0000    1.3856    0.0000 C   0  0  0  0  0  0  0  0  0  0  0  0
   -4.8000    2.7713    0.0000 H   0  0  0  0  0  0  0  0  0  0  0  0
   -2.4001    1.3856    0.0000 C   0  0  0  0  0  0  0  0  0  0  0  0
   -1.6001    2.7713    0.0000 C   0  0  0  0  0  0  0  0  0  0  0  0
   -2.4001    4.1569    0.0000 H   0  0  0  0  0  0  0  0  0  0  0  0
    0.0001    2.7713    0.0000 C   0  0  0  0  0  0  0  0  0  0  0  0
    0.8001    4.1569    0.0000 H   0  0  0  0  0  0  0  0  0  0  0  0
    0.8001    1.3856    0.0000 C   0  0  0  0  0  0  0  0  0  0  0  0
    2.4000    1.3856    0.0000 C   0  0  0  0  0  0  0  0  0  0  0  0
    3.2000    2.7712    0.0000 H   0  0  0  0  0  0  0  0  0  0  0  0
    3.2000    0.0001    0.0000 C   0  0  0  0  0  0  0  0  0  0  0  0
    4.8000    0.0001    0.0000 H   0  0  0  0  0  0  0  0  0  0  0  0
    2.4000   -1.3856    0.0000 C   0  0  0  0  0  0  0  0  0  0  0  0
    3.2000   -2.7712    0.0000 H   0  0  0  0  0  0  0  0  0  0  0  0
    0.8001   -1.3856    0.0000 C   0  0  0  0  0  0  0  0  0  0  0  0
    0.0001   -2.7712    0.0000 C   0  0  0  0  0  0  0  0  0  0  0  0
    0.8001   -4.1569    0.0000 H   0  0  0  0  0  0  0  0  0  0  0  0
   -1.6001   -2.7712    0.0000 C   0  0  0  0  0  0  0  0  0  0  0  0
   -2.4001   -4.1569    0.0000 H   0  0  0  0  0  0  0  0  0  0  0  0
  1  2  2  0  0  0  0
  2  3  1  0  0  0  0
  3  4  1  0  0  0  0
  4  5  1  0  0  0  0
  4  6  2  0  0  0  0
  6  7  1  0  0  0  0
  6  8  1  0  0  0  0
  8  9  1  0  0  0  0
  8 10  2  0  0  0  0
 10  2  1  0  0  0  0
 10 11  1  0  0  0  0
 11 12  1  0  0  0  0
 11 13  2  0  0  0  0
 13 14  1  0  0  0  0
 13 15  1  0  0  0  0
 15  1  1  0  0  0  0
 15 16  2  0  0  0  0
 16 17  1  0  0  0  0
 16 18  1  0  0  0  0
 18 19  1  0  0  0  0
 18 20  2  0  0  0  0
 20 21  1  0  0  0  0
 20 22  1  0  0  0  0
 22  1  1  0  0  0  0
 22 23  2  0  0  0  0
 23 24  1  0  0  0  0
 23 25  1  0  0  0  0
 25  3  2  0  0  0  0
 25 26  1  0  0  0  0
M  END
> <ChemID>
100039

> <source_casrn>
129-00-0

> <CAS>
129-00-0

> <SMILES>
c1cc2cccc3ccc4cccc1c4c32

> <NAME>
Pyrene

> <preferred_name>
Pyrene

> <iupac>
pyrene

> <MPID>
190

> <dsstox_substance_id>
DTXSID3024289

> <Canonical_QSARr>
c1cc2cccc3ccc4cccc1c4c32

> <InChI_Code_QSARr>
InChI=1S/C16H10/c1-3-11-7-9-13-5-2-6-14-10-8-12(4-1)15(11)16(13)14/h1-10H

> <InChI Key_QSARr>
BBEAQIROQSPTKN-UHFFFAOYSA-N

> <LogHalfLife>
2.3747

$$$$
100041
  -INDIGO-08031720132D

 24 24  0  0  0  0  0  0  0  0999 V2000
    2.7713   -0.0000    0.0000 C   0  0  0  0  0  0  0  0  0  0  0  0
    4.1569    0.8000    0.0000 H   0  0  0  0  0  0  0  0  0  0  0  0
    4.1569   -0.8000    0.0000 H   0  0  0  0  0  0  0  0  0  0  0  0
    2.7713    1.6000    0.0000 H   0  0  0  0  0  0  0  0  0  0  0  0
    1.3856    0.8000    0.0000 C   0  0  0  0  0  0  0  0  0  0  0  0
    0.7733    2.2782    0.0000 H   0  0  0  0  0  0  0  0  0  0  0  0
    1.9979    2.2782    0.0000 H   0  0  0  0  0  0  0  0  0  0  0  0
   -0.0001   -0.0000    0.0000 C   0  0  0  0  0  0  0  0  0  0  0  0
   -1.3857    0.8000    0.0000 C   0  0  0  0  0  0  0  0  0  0  0  0
   -1.3857    2.4000    0.0000 H   0  0  0  0  0  0  0  0  0  0  0  0
   -2.7712   -0.0000    0.0000 C   0  0  0  0  0  0  0  0  0  0  0  0
   -4.1569    0.8000    0.0000 C   0  0  0  0  0  0  0  0  0  0  0  0
   -4.7692    2.2782    0.0000 H   0  0  0  0  0  0  0  0  0  0  0  0
   -3.5446    2.2782    0.0000 H   0  0  0  0  0  0  0  0  0  0  0  0
   -5.5425   -0.0000    0.0000 C   0  0  0  0  0  0  0  0  0  0  0  0
   -6.9282    0.8000    0.0000 H   0  0  0  0  0  0  0  0  0  0  0  0
   -6.9282   -0.8000    0.0000 H   0  0  0  0  0  0  0  0  0  0  0  0
   -5.5425    1.6000    0.0000 H   0  0  0  0  0  0  0  0  0  0  0  0
   -2.7712   -1.6000    0.0000 C   0  0  0  0  0  0  0  0  0  0  0  0
   -4.1569   -2.4000    0.0000 H   0  0  0  0  0  0  0  0  0  0  0  0
   -1.3856   -2.4000    0.0000 C   0  0  0  0  0  0  0  0  0  0  0  0
   -1.3857   -4.0000    0.0000 H   0  0  0  0  0  0  0  0  0  0  0  0
   -0.0001   -1.6000    0.0000 C   0  0  0  0  0  0  0  0  0  0  0  0
    1.3856   -2.4000    0.0000 H   0  0  0  0  0  0  0  0  0  0  0  0
  1  2  1  0  0  0  0
  1  3  1  0  0  0  0
  1  4  1  0  0  0  0
  1  5  1  0  0  0  0
  5  6  1  0  0  0  0
  5  7  1  0  0  0  0
  5  8  1  0  0  0  0
  8  9  1  0  0  0  0
  9 10  1  0  0  0  0
  9 11  2  0  0  0  0
 11 12  1  0  0  0  0
 12 13  1  0  0  0  0
 12 14  1  0  0  0  0
 12 15  1  0  0  0  0
 15 16  1  0  0  0  0
 15 17  1  0  0  0  0
 15 18  1  0  0  0  0
 11 19  1  0  0  0  0
 19 20  1  0  0  0  0
 19 21  2  0  0  0  0
 21 22  1  0  0  0  0
 21 23  1  0  0  0  0
 23  8  2  0  0  0  0
 23 24  1  0  0  0  0
M  END
> <ChemID>
100041

> <source_casrn>
141-93-5

> <CAS>
141-93-5

> <SMILES>
CCc1cc(CC)ccc1

> <NAME>
1,3-Diethylbenzene

> <preferred_name>
1,3-Diethylbenzene

> <iupac>
1,3-diethylbenzene

> <MPID>
192

> <dsstox_substance_id>
DTXSID1022003

> <Canonical_QSARr>
CCc1cc(CC)ccc1

> <InChI_Code_QSARr>
InChI=1S/C10H14/c1-3-9-6-5-7-10(4-2)8-9/h5-8H,3-4H2,1-2H3

> <InChI Key_QSARr>
AFZZYIJIWUTJFO-UHFFFAOYSA-N

> <LogHalfLife>
0.8451

$$$$
100042
  -INDIGO-08031720132D

 23 22  0  0  0  0  0  0  0  0999 V2000
    2.7712    0.0000    0.0000 C   0  0  0  0  0  0  0  0  0  0  0  0
    3.3836   -1.4782    0.0000 H   0  0  0  0  0  0  0  0  0  0  0  0
    2.1589   -1.4782    0.0000 H   0  0  0  0  0  0  0  0  0  0  0  0
    1.3856    0.8000    0.0000 C   0  0  0  0  0  0  0  0  0  0  0  0
    0.7734    2.2782    0.0000 H   0  0  0  0  0  0  0  0  0  0  0  0
    1.9979    2.2782    0.0000 H   0  0  0  0  0  0  0  0  0  0  0  0
    0.0001    0.0000    0.0000 C   0  0  0  0  0  0  0  0  0  0  0  0
    0.6122   -1.4782    0.0000 H   0  0  0  0  0  0  0  0  0  0  0  0
   -0.6122   -1.4782    0.0000 H   0  0  0  0  0  0  0  0  0  0  0  0
   -1.3856    0.8000    0.0000 C   0  0  0  0  0  0  0  0  0  0  0  0
   -1.9979    2.2782    0.0000 H   0  0  0  0  0  0  0  0  0  0  0  0
   -0.7734    2.2782    0.0000 H   0  0  0  0  0  0  0  0  0  0  0  0
   -2.7712    0.0000    0.0000 C   0  0  0  0  0  0  0  0  0  0  0  0
   -2.1589   -1.4782    0.0000 H   0  0  0  0  0  0  0  0  0  0  0  0
   -3.3836   -1.4782    0.0000 H   0  0  0  0  0  0  0  0  0  0  0  0
   -4.1569    0.8000    0.0000 C   0  0  0  0  0  0  0  0  0  0  0  0
   -5.5426    1.6000    0.0000 H   0  0  0  0  0  0  0  0  0  0  0  0
   -5.5426    0.0000    0.0000 H   0  0  0  0  0  0  0  0  0  0  0  0
   -4.1569    2.4000    0.0000 H   0  0  0  0  0  0  0  0  0  0  0  0
    4.1569    0.8000    0.0000 C   0  0  0  0  0  0  0  0  0  0  0  0
    5.5426    1.6000    0.0000 H   0  0  0  0  0  0  0  0  0  0  0  0
    5.5426    0.0000    0.0000 H   0  0  0  0  0  0  0  0  0  0  0  0
    4.1569    2.4000    0.0000 H   0  0  0  0  0  0  0  0  0  0  0  0
  1  2  1  0  0  0  0
  1  3  1  0  0  0  0
  1  4  1  0  0  0  0
  4  5  1  0  0  0  0
  4  6  1  0  0  0  0
  4  7  1  0  0  0  0
  7  8  1  0  0  0  0
  7  9  1  0  0  0  0
  7 10  1  0  0  0  0
 10 11  1  0  0  0  0
 10 12  1  0  0  0  0
 10 13  1  0  0  0  0
 13 14  1  0  0  0  0
 13 15  1  0  0  0  0
 13 16  1  0  0  0  0
 16 17  1  0  0  0  0
 16 18  1  0  0  0  0
 16 19  1  0  0  0  0
  1 20  1  0  0  0  0
 20 21  1  0  0  0  0
 20 22  1  0  0  0  0
 20 23  1  0  0  0  0
M  END
> <ChemID>
100042

> <source_casrn>
142-82-5

> <CAS>
142-82-5

> <SMILES>
CCCCCCC

> <NAME>
n-Heptane

> <preferred_name>
Heptane

> <iupac>
heptane

> <MPID>
193

> <dsstox_substance_id>
DTXSID6024127

> <Canonical_QSARr>
CCCCCCC

> <InChI_Code_QSARr>
InChI=1S/C7H16/c1-3-5-7-6-4-2/h3-7H2,1-2H3

> <InChI Key_QSARr>
IMNFDUFMRHMDMM-UHFFFAOYSA-N

> <LogHalfLife>
0.8451

$$$$
100043
  -INDIGO-08031720132D

 38 43  0  0  0  0  0  0  0  0999 V2000
   -0.0001    0.0001    0.0000 C   0  0  0  0  0  0  0  0  0  0  0  0
   -1.5999   -0.0001    0.0000 C   0  0  0  0  0  0  0  0  0  0  0  0
   -2.4000    1.3856    0.0000 C   0  0  0  0  0  0  0  0  0  0  0  0
   -3.9999    1.3856    0.0000 C   0  0  0  0  0  0  0  0  0  0  0  0
   -4.7999   -0.0001    0.0000 C   0  0  0  0  0  0  0  0  0  0  0  0
   -3.9999   -1.3856    0.0000 C   0  0  0  0  0  0  0  0  0  0  0  0
   -4.7999   -2.7713    0.0000 H   0  0  0  0  0  0  0  0  0  0  0  0
   -2.4000   -1.3856    0.0000 C   0  0  0  0  0  0  0  0  0  0  0  0
   -1.5999   -2.7713    0.0000 C   0  0  0  0  0  0  0  0  0  0  0  0
   -2.4000   -4.1569    0.0000 H   0  0  0  0  0  0  0  0  0  0  0  0
   -0.0001   -2.7712    0.0000 C   0  0  0  0  0  0  0  0  0  0  0  0
    0.8000   -4.1569    0.0000 H   0  0  0  0  0  0  0  0  0  0  0  0
    0.8000   -1.3856    0.0000 C   0  0  0  0  0  0  0  0  0  0  0  0
    2.4001   -1.3856    0.0000 C   0  0  0  0  0  0  0  0  0  0  0  0
    3.1999   -2.7712    0.0000 H   0  0  0  0  0  0  0  0  0  0  0  0
    3.1999    0.0001    0.0000 C   0  0  0  0  0  0  0  0  0  0  0  0
    2.4001    1.3856    0.0000 C   0  0  0  0  0  0  0  0  0  0  0  0
    0.8000    1.3856    0.0000 C   0  0  0  0  0  0  0  0  0  0  0  0
   -0.0001    2.7712    0.0000 C   0  0  0  0  0  0  0  0  0  0  0  0
    0.8000    4.1569    0.0000 H   0  0  0  0  0  0  0  0  0  0  0  0
   -1.5999    2.7712    0.0000 C   0  0  0  0  0  0  0  0  0  0  0  0
   -2.4000    4.1569    0.0000 H   0  0  0  0  0  0  0  0  0  0  0  0
    3.1999    2.7713    0.0000 C   0  0  0  0  0  0  0  0  0  0  0  0
    2.4001    4.1569    0.0000 H   0  0  0  0  0  0  0  0  0  0  0  0
    4.8001    2.7713    0.0000 C   0  0  0  0  0  0  0  0  0  0  0  0
    5.6001    4.1569    0.0000 H   0  0  0  0  0  0  0  0  0  0  0  0
    5.6001    1.3856    0.0000 C   0  0  0  0  0  0  0  0  0  0  0  0
    7.2000    1.3856    0.0000 H   0  0  0  0  0  0  0  0  0  0  0  0
    4.8001    0.0001    0.0000 C   0  0  0  0  0  0  0  0  0  0  0  0
    5.6001   -1.3856    0.0000 H   0  0  0  0  0  0  0  0  0  0  0  0
   -6.4001    0.0001    0.0000 C   0  0  0  0  0  0  0  0  0  0  0  0
   -7.2001   -1.3856    0.0000 H   0  0  0  0  0  0  0  0  0  0  0  0
   -7.1999    1.3856    0.0000 C   0  0  0  0  0  0  0  0  0  0  0  0
   -8.8000    1.3856    0.0000 H   0  0  0  0  0  0  0  0  0  0  0  0
   -6.4001    2.7712    0.0000 C   0  0  0  0  0  0  0  0  0  0  0  0
   -7.2001    4.1569    0.0000 H   0  0  0  0  0  0  0  0  0  0  0  0
   -4.7999    2.7712    0.0000 C   0  0  0  0  0  0  0  0  0  0  0  0
   -4.0001    4.1569    0.0000 H   0  0  0  0  0  0  0  0  0  0  0  0
  1  2  2  0  0  0  0
  2  3  1  0  0  0  0
  3  4  1  0  0  0  0
  4  5  1  0  0  0  0
  5  6  1  0  0  0  0
  6  7  1  0  0  0  0
  6  8  2  0  0  0  0
  8  2  1  0  0  0  0
  8  9  1  0  0  0  0
  9 10  1  0  0  0  0
  9 11  2  0  0  0  0
 11 12  1  0  0  0  0
 11 13  1  0  0  0  0
 13  1  1  0  0  0  0
 13 14  2  0  0  0  0
 14 15  1  0  0  0  0
 14 16  1  0  0  0  0
 16 17  1  0  0  0  0
 17 18  1  0  0  0  0
 18  1  1  0  0  0  0
 18 19  2  0  0  0  0
 19 20  1  0  0  0  0
 19 21  1  0  0  0  0
 21  3  2  0  0  0  0
 21 22  1  0  0  0  0
 17 23  2  0  0  0  0
 23 24  1  0  0  0  0
 23 25  1  0  0  0  0
 25 26  1  0  0  0  0
 25 27  2  0  0  0  0
 27 28  1  0  0  0  0
 27 29  1  0  0  0  0
 29 16  2  0  0  0  0
 29 30  1  0  0  0  0
  5 31  2  0  0  0  0
 31 32  1  0  0  0  0
 31 33  1  0  0  0  0
 33 34  1  0  0  0  0
 33 35  2  0  0  0  0
 35 36  1  0  0  0  0
 35 37  1  0  0  0  0
 37  4  2  0  0  0  0
 37 38  1  0  0  0  0
M  END
> <ChemID>
100043

> <source_casrn>
189-55-9

> <CAS>
189-55-9

> <SMILES>
c1c2ccccc2c2ccc3c4c2c1ccc4cc1ccccc13

> <NAME>
Dibenzo(a,I)pyrene

> <preferred_name>
Dibenzo[a,i]pyrene

> <iupac>


> <MPID>
194

> <dsstox_substance_id>
DTXSID9059751

> <Canonical_QSARr>
c1c2ccccc2c2ccc3c4c2c1ccc4cc1ccccc13

> <InChI_Code_QSARr>
InChI=1S/C24H14/c1-3-7-19-15(5-1)13-17-9-10-18-14-16-6-2-4-8-20(16)22-12-11-21(19)23(17)24(18)22/h1-14H

> <InChI Key_QSARr>
TUGYIJVAYAHHHM-UHFFFAOYSA-N

> <LogHalfLife>
2.4713

$$$$
100045
  -INDIGO-08031720132D

 34 39  0  0  0  0  0  0  0  0999 V2000
    0.0001    0.0001    0.0000 C   0  0  0  0  0  0  0  0  0  0  0  0
   -1.6001    0.0001    0.0000 C   0  0  0  0  0  0  0  0  0  0  0  0
   -2.4001    1.3857    0.0000 C   0  0  0  0  0  0  0  0  0  0  0  0
   -4.0000    1.3857    0.0000 C   0  0  0  0  0  0  0  0  0  0  0  0
   -4.8000    2.7713    0.0000 H   0  0  0  0  0  0  0  0  0  0  0  0
   -4.8000    0.0001    0.0000 C   0  0  0  0  0  0  0  0  0  0  0  0
   -6.4000    0.0001    0.0000 H   0  0  0  0  0  0  0  0  0  0  0  0
   -4.0000   -1.3857    0.0000 C   0  0  0  0  0  0  0  0  0  0  0  0
   -2.4001   -1.3857    0.0000 C   0  0  0  0  0  0  0  0  0  0  0  0
   -1.6001   -2.7713    0.0000 C   0  0  0  0  0  0  0  0  0  0  0  0
    0.0001   -2.7713    0.0000 C   0  0  0  0  0  0  0  0  0  0  0  0
    0.8001   -1.3857    0.0000 C   0  0  0  0  0  0  0  0  0  0  0  0
    2.4000   -1.3857    0.0000 C   0  0  0  0  0  0  0  0  0  0  0  0
    3.2000    0.0001    0.0000 C   0  0  0  0  0  0  0  0  0  0  0  0
    4.8000    0.0001    0.0000 H   0  0  0  0  0  0  0  0  0  0  0  0
    2.4000    1.3857    0.0000 C   0  0  0  0  0  0  0  0  0  0  0  0
    3.2000    2.7713    0.0000 H   0  0  0  0  0  0  0  0  0  0  0  0
    0.8001    1.3857    0.0000 C   0  0  0  0  0  0  0  0  0  0  0  0
    0.0001    2.7713    0.0000 C   0  0  0  0  0  0  0  0  0  0  0  0
    0.8001    4.1569    0.0000 H   0  0  0  0  0  0  0  0  0  0  0  0
   -1.6001    2.7713    0.0000 C   0  0  0  0  0  0  0  0  0  0  0  0
   -2.4001    4.1569    0.0000 H   0  0  0  0  0  0  0  0  0  0  0  0
    3.2000   -2.7713    0.0000 C   0  0  0  0  0  0  0  0  0  0  0  0
    4.8000   -2.7713    0.0000 H   0  0  0  0  0  0  0  0  0  0  0  0
    2.4000   -4.1569    0.0000 C   0  0  0  0  0  0  0  0  0  0  0  0
    3.2000   -5.5426    0.0000 H   0  0  0  0  0  0  0  0  0  0  0  0
    0.8001   -4.1569    0.0000 C   0  0  0  0  0  0  0  0  0  0  0  0
    0.0001   -5.5426    0.0000 H   0  0  0  0  0  0  0  0  0  0  0  0
   -2.4001   -4.1569    0.0000 C   0  0  0  0  0  0  0  0  0  0  0  0
   -1.6001   -5.5426    0.0000 H   0  0  0  0  0  0  0  0  0  0  0  0
   -4.0000   -4.1569    0.0000 C   0  0  0  0  0  0  0  0  0  0  0  0
   -4.8000   -5.5426    0.0000 H   0  0  0  0  0  0  0  0  0  0  0  0
   -4.8000   -2.7713    0.0000 C   0  0  0  0  0  0  0  0  0  0  0  0
   -6.4000   -2.7713    0.0000 H   0  0  0  0  0  0  0  0  0  0  0  0
  1  2  1  0  0  0  0
  2  3  1  0  0  0  0
  3  4  1  0  0  0  0
  4  5  1  0  0  0  0
  4  6  2  0  0  0  0
  6  7  1  0  0  0  0
  6  8  1  0  0  0  0
  8  9  1  0  0  0  0
  9  2  2  0  0  0  0
  9 10  1  0  0  0  0
 10 11  2  0  0  0  0
 11 12  1  0  0  0  0
 12  1  2  0  0  0  0
 12 13  1  0  0  0  0
 13 14  1  0  0  0  0
 14 15  1  0  0  0  0
 14 16  2  0  0  0  0
 16 17  1  0  0  0  0
 16 18  1  0  0  0  0
 18  1  1  0  0  0  0
 18 19  2  0  0  0  0
 19 20  1  0  0  0  0
 19 21  1  0  0  0  0
 21  3  2  0  0  0  0
 21 22  1  0  0  0  0
 13 23  2  0  0  0  0
 23 24  1  0  0  0  0
 23 25  1  0  0  0  0
 25 26  1  0  0  0  0
 25 27  2  0  0  0  0
 27 11  1  0  0  0  0
 27 28  1  0  0  0  0
 10 29  1  0  0  0  0
 29 30  1  0  0  0  0
 29 31  2  0  0  0  0
 31 32  1  0  0  0  0
 31 33  1  0  0  0  0
 33  8  2  0  0  0  0
 33 34  1  0  0  0  0
M  END
> <ChemID>
100045

> <source_casrn>
191-24-2

> <CAS>
191-24-2

> <SMILES>
c1cc2ccc3cccc4c3c2c2c3c4cccc3ccc21

> <NAME>
Benzo(ghi)perylene

> <preferred_name>
Benzo(g,h,i)perylene

> <iupac>
benzo[ghi]perylene

> <MPID>
196

> <dsstox_substance_id>
DTXSID5023908

> <Canonical_QSARr>
c1cc2ccc3cccc4c3c2c2c3c4cccc3ccc21

> <InChI_Code_QSARr>
InChI=1S/C22H12/c1-3-13-7-9-15-11-12-16-10-8-14-4-2-6-18-17(5-1)19(13)21(15)22(16)20(14)18/h1-12H

> <InChI Key_QSARr>
GYFAGKUZYNFMBN-UHFFFAOYSA-N

> <LogHalfLife>
2.7497

$$$$
100046
  -INDIGO-08031720132D

 32 36  0  0  0  0  0  0  0  0999 V2000
   -1.6001    0.0001    0.0000 C   0  0  0  0  0  0  0  0  0  0  0  0
   -2.4001   -1.3857    0.0000 C   0  0  0  0  0  0  0  0  0  0  0  0
   -1.6001   -2.7713    0.0000 C   0  0  0  0  0  0  0  0  0  0  0  0
   -2.4001   -4.1569    0.0000 C   0  0  0  0  0  0  0  0  0  0  0  0
   -1.6001   -5.5426    0.0000 H   0  0  0  0  0  0  0  0  0  0  0  0
   -4.0000   -4.1569    0.0000 C   0  0  0  0  0  0  0  0  0  0  0  0
   -4.8000   -5.5426    0.0000 H   0  0  0  0  0  0  0  0  0  0  0  0
   -4.8000   -2.7713    0.0000 C   0  0  0  0  0  0  0  0  0  0  0  0
   -6.4000   -2.7713    0.0000 H   0  0  0  0  0  0  0  0  0  0  0  0
   -4.0000   -1.3857    0.0000 C   0  0  0  0  0  0  0  0  0  0  0  0
   -4.8000    0.0001    0.0000 H   0  0  0  0  0  0  0  0  0  0  0  0
    0.0001   -2.7713    0.0000 C   0  0  0  0  0  0  0  0  0  0  0  0
    0.8001   -1.3857    0.0000 C   0  0  0  0  0  0  0  0  0  0  0  0
    2.4000   -1.3857    0.0000 C   0  0  0  0  0  0  0  0  0  0  0  0
    3.2000   -2.7713    0.0000 C   0  0  0  0  0  0  0  0  0  0  0  0
    4.8000   -2.7713    0.0000 H   0  0  0  0  0  0  0  0  0  0  0  0
    2.4000   -4.1569    0.0000 C   0  0  0  0  0  0  0  0  0  0  0  0
    3.2000   -5.5426    0.0000 H   0  0  0  0  0  0  0  0  0  0  0  0
    0.8001   -4.1569    0.0000 C   0  0  0  0  0  0  0  0  0  0  0  0
    0.0001   -5.5426    0.0000 H   0  0  0  0  0  0  0  0  0  0  0  0
    3.2000    0.0001    0.0000 C   0  0  0  0  0  0  0  0  0  0  0  0
    4.8000    0.0001    0.0000 H   0  0  0  0  0  0  0  0  0  0  0  0
    2.4000    1.3857    0.0000 C   0  0  0  0  0  0  0  0  0  0  0  0
    3.2000    2.7713    0.0000 H   0  0  0  0  0  0  0  0  0  0  0  0
    0.8001    1.3857    0.0000 C   0  0  0  0  0  0  0  0  0  0  0  0
    0.0001    2.7713    0.0000 C   0  0  0  0  0  0  0  0  0  0  0  0
    0.8001    4.1569    0.0000 H   0  0  0  0  0  0  0  0  0  0  0  0
   -1.6001    2.7713    0.0000 C   0  0  0  0  0  0  0  0  0  0  0  0
   -2.4001    4.1569    0.0000 H   0  0  0  0  0  0  0  0  0  0  0  0
   -2.4001    1.3857    0.0000 C   0  0  0  0  0  0  0  0  0  0  0  0
   -4.0000    1.3857    0.0000 H   0  0  0  0  0  0  0  0  0  0  0  0
    0.0001    0.0001    0.0000 C   0  0  0  0  0  0  0  0  0  0  0  0
  1  2  1  0  0  0  0
  2  3  1  0  0  0  0
  3  4  2  0  0  0  0
  4  5  1  0  0  0  0
  4  6  1  0  0  0  0
  6  7  1  0  0  0  0
  6  8  2  0  0  0  0
  8  9  1  0  0  0  0
  8 10  1  0  0  0  0
 10  2  2  0  0  0  0
 10 11  1  0  0  0  0
  3 12  1  0  0  0  0
 12 13  1  0  0  0  0
 13 14  2  0  0  0  0
 14 15  1  0  0  0  0
 15 16  1  0  0  0  0
 15 17  2  0  0  0  0
 17 18  1  0  0  0  0
 17 19  1  0  0  0  0
 19 12  2  0  0  0  0
 19 20  1  0  0  0  0
 14 21  1  0  0  0  0
 21 22  1  0  0  0  0
 21 23  2  0  0  0  0
 23 24  1  0  0  0  0
 23 25  1  0  0  0  0
 25 26  2  0  0  0  0
 26 27  1  0  0  0  0
 26 28  1  0  0  0  0
 28 29  1  0  0  0  0
 28 30  2  0  0  0  0
 30  1  1  0  0  0  0
 30 31  1  0  0  0  0
 25 32  1  0  0  0  0
 32  1  2  0  0  0  0
 32 13  1  0  0  0  0
M  END
> <ChemID>
100046

> <source_casrn>
192-97-2

> <CAS>
192-97-2

> <SMILES>
c1cc2cccc3c2c2c(cccc21)c1ccccc31

> <NAME>
Benzo(e)pyrene

> <preferred_name>
Benzo(e)pyrene

> <iupac>
benzo[e]pyrene

> <MPID>
197

> <dsstox_substance_id>
DTXSID3023764

> <Canonical_QSARr>
c1cc2cccc3c2c2c(cccc21)c1ccccc31

> <InChI_Code_QSARr>
InChI=1S/C20H12/c1-2-8-16-15(7-1)17-9-3-5-13-11-12-14-6-4-10-18(16)20(14)19(13)17/h1-12H

> <InChI Key_QSARr>
TXVHTIQJNYSSKO-UHFFFAOYSA-N

> <LogHalfLife>
2.5623

$$$$
100047
  -INDIGO-08031720132D

 34 39  0  0  0  0  0  0  0  0999 V2000
   -0.0001    0.0000    0.0000 C   0  0  0  0  0  0  0  0  0  0  0  0
   -1.3857    0.8000    0.0000 C   0  0  0  0  0  0  0  0  0  0  0  0
   -1.3857    2.4000    0.0000 C   0  0  0  0  0  0  0  0  0  0  0  0
   -2.7712    3.2000    0.0000 C   0  0  0  0  0  0  0  0  0  0  0  0
   -2.7712    4.8000    0.0000 H   0  0  0  0  0  0  0  0  0  0  0  0
   -4.1568    2.4000    0.0000 C   0  0  0  0  0  0  0  0  0  0  0  0
   -5.5426    3.2000    0.0000 H   0  0  0  0  0  0  0  0  0  0  0  0
   -4.1568    0.8000    0.0000 C   0  0  0  0  0  0  0  0  0  0  0  0
   -2.7712    0.0000    0.0000 C   0  0  0  0  0  0  0  0  0  0  0  0
   -2.7712   -1.6000    0.0000 C   0  0  0  0  0  0  0  0  0  0  0  0
   -1.3857   -2.4000    0.0000 C   0  0  0  0  0  0  0  0  0  0  0  0
   -1.3857   -4.0000    0.0000 H   0  0  0  0  0  0  0  0  0  0  0  0
   -0.0001   -1.6000    0.0000 C   0  0  0  0  0  0  0  0  0  0  0  0
    1.5823   -1.8373    0.0000 C   0  0  0  0  0  0  0  0  0  0  0  0
    2.3823   -3.2229    0.0000 C   0  0  0  0  0  0  0  0  0  0  0  0
    1.5823   -4.6086    0.0000 H   0  0  0  0  0  0  0  0  0  0  0  0
    3.9822   -3.2229    0.0000 C   0  0  0  0  0  0  0  0  0  0  0  0
    4.7822   -4.6086    0.0000 H   0  0  0  0  0  0  0  0  0  0  0  0
    4.7822   -1.8373    0.0000 C   0  0  0  0  0  0  0  0  0  0  0  0
    6.3823   -1.8373    0.0000 H   0  0  0  0  0  0  0  0  0  0  0  0
    3.9822   -0.4516    0.0000 C   0  0  0  0  0  0  0  0  0  0  0  0
    4.7822    0.9339    0.0000 H   0  0  0  0  0  0  0  0  0  0  0  0
    2.3823   -0.4516    0.0000 C   0  0  0  0  0  0  0  0  0  0  0  0
    1.3857    0.8000    0.0000 C   0  0  0  0  0  0  0  0  0  0  0  0
    1.3857    2.4000    0.0000 C   0  0  0  0  0  0  0  0  0  0  0  0
    2.7713    3.2000    0.0000 H   0  0  0  0  0  0  0  0  0  0  0  0
   -0.0001    3.2000    0.0000 C   0  0  0  0  0  0  0  0  0  0  0  0
   -0.0001    4.8000    0.0000 H   0  0  0  0  0  0  0  0  0  0  0  0
   -4.1568   -2.4000    0.0000 C   0  0  0  0  0  0  0  0  0  0  0  0
   -4.1568   -4.0000    0.0000 H   0  0  0  0  0  0  0  0  0  0  0  0
   -5.5426   -1.6000    0.0000 C   0  0  0  0  0  0  0  0  0  0  0  0
   -6.9282   -2.4000    0.0000 H   0  0  0  0  0  0  0  0  0  0  0  0
   -5.5426    0.0000    0.0000 C   0  0  0  0  0  0  0  0  0  0  0  0
   -6.9282    0.8000    0.0000 H   0  0  0  0  0  0  0  0  0  0  0  0
  1  2  1  0  0  0  0
  2  3  1  0  0  0  0
  3  4  2  0  0  0  0
  4  5  1  0  0  0  0
  4  6  1  0  0  0  0
  6  7  1  0  0  0  0
  6  8  2  0  0  0  0
  8  9  1  0  0  0  0
  9  2  2  0  0  0  0
  9 10  1  0  0  0  0
 10 11  1  0  0  0  0
 11 12  1  0  0  0  0
 11 13  2  0  0  0  0
 13  1  1  0  0  0  0
 13 14  1  0  0  0  0
 14 15  1  0  0  0  0
 15 16  1  0  0  0  0
 15 17  2  0  0  0  0
 17 18  1  0  0  0  0
 17 19  1  0  0  0  0
 19 20  1  0  0  0  0
 19 21  2  0  0  0  0
 21 22  1  0  0  0  0
 21 23  1  0  0  0  0
 23 14  2  0  0  0  0
 23 24  1  0  0  0  0
 24  1  2  0  0  0  0
 24 25  1  0  0  0  0
 25 26  1  0  0  0  0
 25 27  2  0  0  0  0
 27  3  1  0  0  0  0
 27 28  1  0  0  0  0
 10 29  2  0  0  0  0
 29 30  1  0  0  0  0
 29 31  1  0  0  0  0
 31 32  1  0  0  0  0
 31 33  2  0  0  0  0
 33  8  1  0  0  0  0
 33 34  1  0  0  0  0
M  END
> <ChemID>
100047

> <source_casrn>
193-39-5

> <CAS>
193-39-5

> <SMILES>
c1c2c3c4c5c1cccc5ccc4ccc3-c1ccccc1-2

> <NAME>
Indeno(1,2,3-cd)pyrene

> <preferred_name>
Indeno(1,2,3-cd)pyrene

> <iupac>
indeno[1,2,3-cd]pyrene

> <MPID>
198

> <dsstox_substance_id>
DTXSID8024153

> <Canonical_QSARr>
c1c2c3c4c5c1cccc5ccc4ccc3-c1ccccc1-2

> <InChI_Code_QSARr>
InChI=1S/C22H12/c1-2-7-17-16(6-1)18-11-10-14-9-8-13-4-3-5-15-12-19(17)22(18)21(14)20(13)15/h1-12H

> <InChI Key_QSARr>
SXQBHARYMNFBPS-UHFFFAOYSA-N

> <LogHalfLife>
2.5185

$$$$
100049
  -INDIGO-08031720132D

 28 32  0  0  0  0  0  0  0  0999 V2000
    0.0001    0.0000    0.0000 C   0  0  0  0  0  0  0  0  0  0  0  0
   -1.3856    0.8000    0.0000 C   0  0  0  0  0  0  0  0  0  0  0  0
   -1.3856    2.4000    0.0000 C   0  0  0  0  0  0  0  0  0  0  0  0
   -2.7712    3.2001    0.0000 C   0  0  0  0  0  0  0  0  0  0  0  0
   -2.7712    4.8000    0.0000 H   0  0  0  0  0  0  0  0  0  0  0  0
   -4.1569    2.4000    0.0000 C   0  0  0  0  0  0  0  0  0  0  0  0
   -5.5426    3.2001    0.0000 H   0  0  0  0  0  0  0  0  0  0  0  0
   -4.1569    0.8000    0.0000 C   0  0  0  0  0  0  0  0  0  0  0  0
   -5.5426    0.0000    0.0000 H   0  0  0  0  0  0  0  0  0  0  0  0
   -2.7712    0.0000    0.0000 C   0  0  0  0  0  0  0  0  0  0  0  0
   -2.7712   -1.6000    0.0000 C   0  0  0  0  0  0  0  0  0  0  0  0
   -4.1569   -2.4001    0.0000 H   0  0  0  0  0  0  0  0  0  0  0  0
   -1.3856   -2.4001    0.0000 C   0  0  0  0  0  0  0  0  0  0  0  0
   -1.3856   -4.0000    0.0000 H   0  0  0  0  0  0  0  0  0  0  0  0
    0.0001   -1.6000    0.0000 C   0  0  0  0  0  0  0  0  0  0  0  0
    1.3856   -2.4001    0.0000 C   0  0  0  0  0  0  0  0  0  0  0  0
    1.3856   -4.0000    0.0000 H   0  0  0  0  0  0  0  0  0  0  0  0
    2.7712   -1.6000    0.0000 C   0  0  0  0  0  0  0  0  0  0  0  0
    4.1569   -2.4001    0.0000 H   0  0  0  0  0  0  0  0  0  0  0  0
    2.7712    0.0000    0.0000 C   0  0  0  0  0  0  0  0  0  0  0  0
    1.3856    0.8000    0.0000 C   0  0  0  0  0  0  0  0  0  0  0  0
    1.3856    2.4000    0.0000 C   0  0  0  0  0  0  0  0  0  0  0  0
    2.7712    3.2001    0.0000 C   0  0  0  0  0  0  0  0  0  0  0  0
    2.7712    4.8000    0.0000 H   0  0  0  0  0  0  0  0  0  0  0  0
    4.1569    2.4000    0.0000 C   0  0  0  0  0  0  0  0  0  0  0  0
    5.5426    3.2001    0.0000 H   0  0  0  0  0  0  0  0  0  0  0  0
    4.1569    0.8000    0.0000 C   0  0  0  0  0  0  0  0  0  0  0  0
    5.5426    0.0000    0.0000 H   0  0  0  0  0  0  0  0  0  0  0  0
  1  2  1  0  0  0  0
  2  3  1  0  0  0  0
  3  4  2  0  0  0  0
  4  5  1  0  0  0  0
  4  6  1  0  0  0  0
  6  7  1  0  0  0  0
  6  8  2  0  0  0  0
  8  9  1  0  0  0  0
  8 10  1  0  0  0  0
 10  2  2  0  0  0  0
 10 11  1  0  0  0  0
 11 12  1  0  0  0  0
 11 13  2  0  0  0  0
 13 14  1  0  0  0  0
 13 15  1  0  0  0  0
 15  1  1  0  0  0  0
 15 16  2  0  0  0  0
 16 17  1  0  0  0  0
 16 18  1  0  0  0  0
 18 19  1  0  0  0  0
 18 20  2  0  0  0  0
 20 21  1  0  0  0  0
 21  1  2  0  0  0  0
 21 22  1  0  0  0  0
 22  3  1  0  0  0  0
 22 23  2  0  0  0  0
 23 24  1  0  0  0  0
 23 25  1  0  0  0  0
 25 26  1  0  0  0  0
 25 27  2  0  0  0  0
 27 20  1  0  0  0  0
 27 28  1  0  0  0  0
M  END
> <ChemID>
100049

> <source_casrn>
203-12-3

> <CAS>
203-12-3

> <SMILES>
c1cc2cccc3c2c2c4c-3cccc4ccc21

> <NAME>
Benzo(ghi)fluoranthene

> <preferred_name>
Benzo[ghi]fluoranthene

> <iupac>


> <MPID>
200

> <dsstox_substance_id>
DTXSID4075455

> <Canonical_QSARr>
c1cc2cccc3c2c2c4c3cccc4ccc21

> <InChI_Code_QSARr>
InChI=1S/C18H10/c1-3-11-7-9-13-10-8-12-4-2-6-15-14(5-1)16(11)18(13)17(12)15/h1-10H

> <InChI Key_QSARr>
YEIHPPOCKIHUQJ-UHFFFAOYSA-N

> <LogHalfLife>
2.5441

$$$$
100050
  -INDIGO-08031720132D

 32 36  0  0  0  0  0  0  0  0999 V2000
   -0.0001   -0.0001    0.0000 C   0  0  0  0  0  0  0  0  0  0  0  0
   -1.0707    1.1891    0.0000 C   0  0  0  0  0  0  0  0  0  0  0  0
   -2.5322    0.5383    0.0000 C   0  0  0  0  0  0  0  0  0  0  0  0
   -3.8267    1.4787    0.0000 C   0  0  0  0  0  0  0  0  0  0  0  0
   -3.6594    3.0700    0.0000 C   0  0  0  0  0  0  0  0  0  0  0  0
   -4.9539    4.0104    0.0000 H   0  0  0  0  0  0  0  0  0  0  0  0
   -2.1977    3.7207    0.0000 C   0  0  0  0  0  0  0  0  0  0  0  0
   -2.0305    5.3120    0.0000 H   0  0  0  0  0  0  0  0  0  0  0  0
   -0.9034    2.7803    0.0000 C   0  0  0  0  0  0  0  0  0  0  0  0
    0.5583    3.4310    0.0000 H   0  0  0  0  0  0  0  0  0  0  0  0
   -5.1786    0.6228    0.0000 C   0  0  0  0  0  0  0  0  0  0  0  0
   -6.5854    1.3848    0.0000 H   0  0  0  0  0  0  0  0  0  0  0  0
   -5.1568   -0.9771    0.0000 C   0  0  0  0  0  0  0  0  0  0  0  0
   -6.5425   -1.7770    0.0000 H   0  0  0  0  0  0  0  0  0  0  0  0
   -3.7821   -1.7957    0.0000 C   0  0  0  0  0  0  0  0  0  0  0  0
   -3.8257   -3.3952    0.0000 H   0  0  0  0  0  0  0  0  0  0  0  0
   -2.3650   -1.0529    0.0000 C   0  0  0  0  0  0  0  0  0  0  0  0
   -0.8000   -1.3857    0.0000 C   0  0  0  0  0  0  0  0  0  0  0  0
   -0.0001   -2.7713    0.0000 C   0  0  0  0  0  0  0  0  0  0  0  0
   -0.8000   -4.1569    0.0000 H   0  0  0  0  0  0  0  0  0  0  0  0
    1.5999   -2.7713    0.0000 C   0  0  0  0  0  0  0  0  0  0  0  0
    2.4000   -4.1569    0.0000 H   0  0  0  0  0  0  0  0  0  0  0  0
    2.4000   -1.3857    0.0000 C   0  0  0  0  0  0  0  0  0  0  0  0
    1.5999   -0.0001    0.0000 C   0  0  0  0  0  0  0  0  0  0  0  0
    2.4000    1.3857    0.0000 C   0  0  0  0  0  0  0  0  0  0  0  0
    1.5999    2.7713    0.0000 H   0  0  0  0  0  0  0  0  0  0  0  0
    4.0001    1.3857    0.0000 C   0  0  0  0  0  0  0  0  0  0  0  0
    4.8000    2.7713    0.0000 H   0  0  0  0  0  0  0  0  0  0  0  0
    4.8000   -0.0001    0.0000 C   0  0  0  0  0  0  0  0  0  0  0  0
    6.4000   -0.0001    0.0000 H   0  0  0  0  0  0  0  0  0  0  0  0
    4.0001   -1.3857    0.0000 C   0  0  0  0  0  0  0  0  0  0  0  0
    4.8000   -2.7713    0.0000 H   0  0  0  0  0  0  0  0  0  0  0  0
  1  2  1  0  0  0  0
  2  3  1  0  0  0  0
  3  4  1  0  0  0  0
  4  5  1  0  0  0  0
  5  6  1  0  0  0  0
  5  7  2  0  0  0  0
  7  8  1  0  0  0  0
  7  9  1  0  0  0  0
  9  2  2  0  0  0  0
  9 10  1  0  0  0  0
  4 11  2  0  0  0  0
 11 12  1  0  0  0  0
 11 13  1  0  0  0  0
 13 14  1  0  0  0  0
 13 15  2  0  0  0  0
 15 16  1  0  0  0  0
 15 17  1  0  0  0  0
 17  3  2  0  0  0  0
 17 18  1  0  0  0  0
 18  1  1  0  0  0  0
 18 19  2  0  0  0  0
 19 20  1  0  0  0  0
 19 21  1  0  0  0  0
 21 22  1  0  0  0  0
 21 23  2  0  0  0  0
 23 24  1  0  0  0  0
 24  1  2  0  0  0  0
 24 25  1  0  0  0  0
 25 26  1  0  0  0  0
 25 27  2  0  0  0  0
 27 28  1  0  0  0  0
 27 29  1  0  0  0  0
 29 30  1  0  0  0  0
 29 31  2  0  0  0  0
 31 23  1  0  0  0  0
 31 32  1  0  0  0  0
M  END
> <ChemID>
100050

> <source_casrn>
205-82-3

> <CAS>
205-82-3

> <SMILES>
c1cc2c(c3ccccc31)-c1cccc3cccc-2c31

> <NAME>
Benzo(j)fluoranthene

> <preferred_name>
Benzo(j)fluoranthene

> <iupac>
benzo[j]fluoranthene

> <MPID>
201

> <dsstox_substance_id>
DTXSID8052691

> <Canonical_QSARr>
c1cc2c(c3ccccc31)-c1cccc3cccc-2c31

> <InChI_Code_QSARr>
InChI=1S/C20H12/c1-2-8-15-13(5-1)11-12-17-16-9-3-6-14-7-4-10-18(19(14)16)20(15)17/h1-12H

> <InChI Key_QSARr>
KHNYNFUTFKJLDD-UHFFFAOYSA-N

> <LogHalfLife>
2.4771

$$$$
100051
  -INDIGO-08031720132D

 32 36  0  0  0  0  0  0  0  0999 V2000
    0.0001    0.0000    0.0000 C   0  0  0  0  0  0  0  0  0  0  0  0
    1.3857    0.8000    0.0000 C   0  0  0  0  0  0  0  0  0  0  0  0
    1.3857    2.4000    0.0000 C   0  0  0  0  0  0  0  0  0  0  0  0
    2.7712    3.2000    0.0000 H   0  0  0  0  0  0  0  0  0  0  0  0
    0.0001    3.2000    0.0000 C   0  0  0  0  0  0  0  0  0  0  0  0
    0.0001    4.8000    0.0000 H   0  0  0  0  0  0  0  0  0  0  0  0
   -1.3857    2.4000    0.0000 C   0  0  0  0  0  0  0  0  0  0  0  0
   -2.7713    3.2000    0.0000 H   0  0  0  0  0  0  0  0  0  0  0  0
   -1.3857    0.8000    0.0000 C   0  0  0  0  0  0  0  0  0  0  0  0
   -2.3823   -0.4516    0.0000 C   0  0  0  0  0  0  0  0  0  0  0  0
   -1.5823   -1.8373    0.0000 C   0  0  0  0  0  0  0  0  0  0  0  0
    0.0001   -1.6000    0.0000 C   0  0  0  0  0  0  0  0  0  0  0  0
    1.3857   -2.4000    0.0000 C   0  0  0  0  0  0  0  0  0  0  0  0
    1.3857   -4.0000    0.0000 H   0  0  0  0  0  0  0  0  0  0  0  0
    2.7712   -1.6000    0.0000 C   0  0  0  0  0  0  0  0  0  0  0  0
    2.7712    0.0000    0.0000 C   0  0  0  0  0  0  0  0  0  0  0  0
    4.1568    0.8000    0.0000 C   0  0  0  0  0  0  0  0  0  0  0  0
    4.1568    2.4000    0.0000 H   0  0  0  0  0  0  0  0  0  0  0  0
    5.5426    0.0000    0.0000 C   0  0  0  0  0  0  0  0  0  0  0  0
    6.9282    0.8000    0.0000 H   0  0  0  0  0  0  0  0  0  0  0  0
    5.5426   -1.6000    0.0000 C   0  0  0  0  0  0  0  0  0  0  0  0
    6.9282   -2.4000    0.0000 H   0  0  0  0  0  0  0  0  0  0  0  0
    4.1568   -2.4000    0.0000 C   0  0  0  0  0  0  0  0  0  0  0  0
    4.1568   -4.0000    0.0000 H   0  0  0  0  0  0  0  0  0  0  0  0
   -2.3823   -3.2229    0.0000 C   0  0  0  0  0  0  0  0  0  0  0  0
   -1.5823   -4.6086    0.0000 H   0  0  0  0  0  0  0  0  0  0  0  0
   -3.9822   -3.2229    0.0000 C   0  0  0  0  0  0  0  0  0  0  0  0
   -4.7822   -4.6086    0.0000 H   0  0  0  0  0  0  0  0  0  0  0  0
   -4.7822   -1.8373    0.0000 C   0  0  0  0  0  0  0  0  0  0  0  0
   -6.3823   -1.8373    0.0000 H   0  0  0  0  0  0  0  0  0  0  0  0
   -3.9822   -0.4516    0.0000 C   0  0  0  0  0  0  0  0  0  0  0  0
   -4.7822    0.9339    0.0000 H   0  0  0  0  0  0  0  0  0  0  0  0
  1  2  2  0  0  0  0
  2  3  1  0  0  0  0
  3  4  1  0  0  0  0
  3  5  2  0  0  0  0
  5  6  1  0  0  0  0
  5  7  1  0  0  0  0
  7  8  1  0  0  0  0
  7  9  2  0  0  0  0
  9  1  1  0  0  0  0
  9 10  1  0  0  0  0
 10 11  1  0  0  0  0
 11 12  1  0  0  0  0
 12  1  1  0  0  0  0
 12 13  2  0  0  0  0
 13 14  1  0  0  0  0
 13 15  1  0  0  0  0
 15 16  1  0  0  0  0
 16  2  1  0  0  0  0
 16 17  2  0  0  0  0
 17 18  1  0  0  0  0
 17 19  1  0  0  0  0
 19 20  1  0  0  0  0
 19 21  2  0  0  0  0
 21 22  1  0  0  0  0
 21 23  1  0  0  0  0
 23 15  2  0  0  0  0
 23 24  1  0  0  0  0
 11 25  2  0  0  0  0
 25 26  1  0  0  0  0
 25 27  1  0  0  0  0
 27 28  1  0  0  0  0
 27 29  2  0  0  0  0
 29 30  1  0  0  0  0
 29 31  1  0  0  0  0
 31 10  2  0  0  0  0
 31 32  1  0  0  0  0
M  END
> <ChemID>
100051

> <source_casrn>
205-99-2

> <CAS>
205-99-2

> <SMILES>
c1c2c3c(cccc3-c3ccccc3-2)c2ccccc21

> <NAME>
Benzo(b)fluoranthene

> <preferred_name>
Benzo(b)fluoranthene

> <iupac>
benzo[e]acephenanthrylene

> <MPID>
202

> <dsstox_substance_id>
DTXSID0023907

> <Canonical_QSARr>
c1c2c3c(cccc3-c3ccccc3-2)c2ccccc21

> <InChI_Code_QSARr>
InChI=1S/C20H12/c1-2-7-14-13(6-1)12-19-16-9-4-3-8-15(16)18-11-5-10-17(14)20(18)19/h1-12H

> <InChI Key_QSARr>
FTOVXSOBNPWTSH-UHFFFAOYSA-N

> <LogHalfLife>
2.4502

$$$$
100053
  -INDIGO-08031720132D

 32 36  0  0  0  0  0  0  0  0999 V2000
   -0.0000   -0.0000    0.0000 C   0  0  0  0  0  0  0  0  0  0  0  0
   -1.5913   -0.1673    0.0000 C   0  0  0  0  0  0  0  0  0  0  0  0
   -2.3340    1.2498    0.0000 C   0  0  0  0  0  0  0  0  0  0  0  0
   -3.9334    1.2934    0.0000 H   0  0  0  0  0  0  0  0  0  0  0  0
   -1.5153    2.6245    0.0000 C   0  0  0  0  0  0  0  0  0  0  0  0
   -2.3153    4.0102    0.0000 H   0  0  0  0  0  0  0  0  0  0  0  0
    0.0845    2.6462    0.0000 C   0  0  0  0  0  0  0  0  0  0  0  0
    0.8465    4.0532    0.0000 H   0  0  0  0  0  0  0  0  0  0  0  0
    0.9405    1.2944    0.0000 C   0  0  0  0  0  0  0  0  0  0  0  0
    2.4622    0.8000    0.0000 C   0  0  0  0  0  0  0  0  0  0  0  0
    2.4622   -0.8000    0.0000 C   0  0  0  0  0  0  0  0  0  0  0  0
    0.9405   -1.2944    0.0000 C   0  0  0  0  0  0  0  0  0  0  0  0
    0.2897   -2.7561    0.0000 C   0  0  0  0  0  0  0  0  0  0  0  0
    1.2302   -4.0505    0.0000 H   0  0  0  0  0  0  0  0  0  0  0  0
   -1.3016   -2.9234    0.0000 C   0  0  0  0  0  0  0  0  0  0  0  0
   -1.9524   -4.3850    0.0000 H   0  0  0  0  0  0  0  0  0  0  0  0
   -2.2419   -1.6289    0.0000 C   0  0  0  0  0  0  0  0  0  0  0  0
   -3.8332   -1.7962    0.0000 H   0  0  0  0  0  0  0  0  0  0  0  0
    3.8478   -1.6000    0.0000 C   0  0  0  0  0  0  0  0  0  0  0  0
    3.8478   -3.2001    0.0000 H   0  0  0  0  0  0  0  0  0  0  0  0
    5.2335   -0.8000    0.0000 C   0  0  0  0  0  0  0  0  0  0  0  0
    5.2335    0.8000    0.0000 C   0  0  0  0  0  0  0  0  0  0  0  0
    6.6191    1.6001    0.0000 C   0  0  0  0  0  0  0  0  0  0  0  0
    6.6191    3.2000    0.0000 H   0  0  0  0  0  0  0  0  0  0  0  0
    8.0048    0.8000    0.0000 C   0  0  0  0  0  0  0  0  0  0  0  0
    9.3904    1.6001    0.0000 H   0  0  0  0  0  0  0  0  0  0  0  0
    8.0048   -0.8000    0.0000 C   0  0  0  0  0  0  0  0  0  0  0  0
    9.3904   -1.6000    0.0000 H   0  0  0  0  0  0  0  0  0  0  0  0
    6.6191   -1.6000    0.0000 C   0  0  0  0  0  0  0  0  0  0  0  0
    6.6191   -3.2001    0.0000 H   0  0  0  0  0  0  0  0  0  0  0  0
    3.8478    1.6001    0.0000 C   0  0  0  0  0  0  0  0  0  0  0  0
    3.8478    3.2000    0.0000 H   0  0  0  0  0  0  0  0  0  0  0  0
  1  2  2  0  0  0  0
  2  3  1  0  0  0  0
  3  4  1  0  0  0  0
  3  5  2  0  0  0  0
  5  6  1  0  0  0  0
  5  7  1  0  0  0  0
  7  8  1  0  0  0  0
  7  9  2  0  0  0  0
  9  1  1  0  0  0  0
  9 10  1  0  0  0  0
 10 11  1  0  0  0  0
 11 12  1  0  0  0  0
 12  1  1  0  0  0  0
 12 13  2  0  0  0  0
 13 14  1  0  0  0  0
 13 15  1  0  0  0  0
 15 16  1  0  0  0  0
 15 17  2  0  0  0  0
 17  2  1  0  0  0  0
 17 18  1  0  0  0  0
 11 19  2  0  0  0  0
 19 20  1  0  0  0  0
 19 21  1  0  0  0  0
 21 22  1  0  0  0  0
 22 23  2  0  0  0  0
 23 24  1  0  0  0  0
 23 25  1  0  0  0  0
 25 26  1  0  0  0  0
 25 27  2  0  0  0  0
 27 28  1  0  0  0  0
 27 29  1  0  0  0  0
 29 21  2  0  0  0  0
 29 30  1  0  0  0  0
 22 31  1  0  0  0  0
 31 10  2  0  0  0  0
 31 32  1  0  0  0  0
M  END
> <ChemID>
100053

> <source_casrn>
207-08-9

> <CAS>
207-08-9

> <SMILES>
c1c2-c3cccc4cccc(c43)-c2cc2ccccc21

> <NAME>
Benzo(k)fluoranthene

> <preferred_name>
Benzo(k)fluoranthene

> <iupac>
benzo[k]fluoranthene

> <MPID>
204

> <dsstox_substance_id>
DTXSID0023909

> <Canonical_QSARr>
c1c2-c3cccc4cccc(c43)-c2cc2ccccc21

> <InChI_Code_QSARr>
InChI=1S/C20H12/c1-2-6-15-12-19-17-10-4-8-13-7-3-9-16(20(13)17)18(19)11-14(15)5-1/h1-12H

> <InChI Key_QSARr>
HAXBIWFMXWRORI-UHFFFAOYSA-N

> <LogHalfLife>
2.5453

$$$$
100054
  -INDIGO-08031720132D

 20 22  0  0  0  0  0  0  0  0999 V2000
    0.8000    2.2890    0.0000 C   0  0  0  0  0  0  0  0  0  0  0  0
    1.7008    3.6113    0.0000 H   0  0  0  0  0  0  0  0  0  0  0  0
   -0.8000    2.2890    0.0000 C   0  0  0  0  0  0  0  0  0  0  0  0
   -1.7009    3.6113    0.0000 H   0  0  0  0  0  0  0  0  0  0  0  0
   -1.3856    0.8000    0.0000 C   0  0  0  0  0  0  0  0  0  0  0  0
    0.0001    0.0000    0.0000 C   0  0  0  0  0  0  0  0  0  0  0  0
    0.0001   -1.6000    0.0000 C   0  0  0  0  0  0  0  0  0  0  0  0
   -1.3856   -2.4000    0.0000 C   0  0  0  0  0  0  0  0  0  0  0  0
   -1.3856   -4.0000    0.0000 H   0  0  0  0  0  0  0  0  0  0  0  0
   -2.7713   -1.6000    0.0000 C   0  0  0  0  0  0  0  0  0  0  0  0
   -4.1569   -2.4000    0.0000 H   0  0  0  0  0  0  0  0  0  0  0  0
   -2.7712    0.0000    0.0000 C   0  0  0  0  0  0  0  0  0  0  0  0
   -4.1569    0.8000    0.0000 H   0  0  0  0  0  0  0  0  0  0  0  0
    1.3856   -2.4000    0.0000 C   0  0  0  0  0  0  0  0  0  0  0  0
    1.3856   -4.0000    0.0000 H   0  0  0  0  0  0  0  0  0  0  0  0
    2.7713   -1.6000    0.0000 C   0  0  0  0  0  0  0  0  0  0  0  0
    4.1569   -2.4000    0.0000 H   0  0  0  0  0  0  0  0  0  0  0  0
    2.7713    0.0000    0.0000 C   0  0  0  0  0  0  0  0  0  0  0  0
    4.1569    0.8000    0.0000 H   0  0  0  0  0  0  0  0  0  0  0  0
    1.3856    0.8000    0.0000 C   0  0  0  0  0  0  0  0  0  0  0  0
  1  2  1  0  0  0  0
  1  3  2  0  0  0  0
  3  4  1  0  0  0  0
  3  5  1  0  0  0  0
  5  6  1  0  0  0  0
  6  7  1  0  0  0  0
  7  8  1  0  0  0  0
  8  9  1  0  0  0  0
  8 10  2  0  0  0  0
 10 11  1  0  0  0  0
 10 12  1  0  0  0  0
 12  5  2  0  0  0  0
 12 13  1  0  0  0  0
  7 14  2  0  0  0  0
 14 15  1  0  0  0  0
 14 16  1  0  0  0  0
 16 17  1  0  0  0  0
 16 18  2  0  0  0  0
 18 19  1  0  0  0  0
 18 20  1  0  0  0  0
 20  1  1  0  0  0  0
 20  6  2  0  0  0  0
M  END
> <ChemID>
100054

> <source_casrn>
208-96-8

> <CAS>
208-96-8

> <SMILES>
c1ccc2C=Cc3cccc1c32

> <NAME>
Acenaphthylene

> <preferred_name>
Acenaphthylene

> <iupac>
acenaphthylene

> <MPID>
205

> <dsstox_substance_id>
DTXSID3023845

> <Canonical_QSARr>
c1ccc2C=Cc3cccc1c32

> <InChI_Code_QSARr>
InChI=1S/C12H8/c1-3-9-4-2-6-11-8-7-10(5-1)12(9)11/h1-8H

> <InChI Key_QSARr>
HXGDTGSAIMULJN-UHFFFAOYSA-N

> <LogHalfLife>
1.5798

$$$$
100055
  -INDIGO-08031720132D

 30 33  0  0  0  0  0  0  0  0999 V2000
   -0.0001    0.0001    0.0000 C   0  0  0  0  0  0  0  0  0  0  0  0
   -0.8001   -1.3857    0.0000 C   0  0  0  0  0  0  0  0  0  0  0  0
   -0.0001   -2.7713    0.0000 C   0  0  0  0  0  0  0  0  0  0  0  0
   -0.8001   -4.1569    0.0000 C   0  0  0  0  0  0  0  0  0  0  0  0
   -0.0001   -5.5426    0.0000 H   0  0  0  0  0  0  0  0  0  0  0  0
   -2.4000   -4.1569    0.0000 C   0  0  0  0  0  0  0  0  0  0  0  0
   -3.2000   -5.5426    0.0000 H   0  0  0  0  0  0  0  0  0  0  0  0
   -3.2000   -2.7713    0.0000 C   0  0  0  0  0  0  0  0  0  0  0  0
   -4.8000   -2.7713    0.0000 H   0  0  0  0  0  0  0  0  0  0  0  0
   -2.4000   -1.3857    0.0000 C   0  0  0  0  0  0  0  0  0  0  0  0
   -3.2000    0.0001    0.0000 H   0  0  0  0  0  0  0  0  0  0  0  0
    1.6001   -2.7713    0.0000 C   0  0  0  0  0  0  0  0  0  0  0  0
    2.4001   -1.3857    0.0000 C   0  0  0  0  0  0  0  0  0  0  0  0
    4.0000   -1.3857    0.0000 C   0  0  0  0  0  0  0  0  0  0  0  0
    4.8000    0.0001    0.0000 H   0  0  0  0  0  0  0  0  0  0  0  0
    4.8000   -2.7713    0.0000 C   0  0  0  0  0  0  0  0  0  0  0  0
    6.4000   -2.7713    0.0000 H   0  0  0  0  0  0  0  0  0  0  0  0
    4.0000   -4.1569    0.0000 C   0  0  0  0  0  0  0  0  0  0  0  0
    4.8000   -5.5426    0.0000 H   0  0  0  0  0  0  0  0  0  0  0  0
    2.4001   -4.1569    0.0000 C   0  0  0  0  0  0  0  0  0  0  0  0
    1.6001   -5.5426    0.0000 H   0  0  0  0  0  0  0  0  0  0  0  0
    1.6001    0.0001    0.0000 C   0  0  0  0  0  0  0  0  0  0  0  0
    2.4001    1.3857    0.0000 C   0  0  0  0  0  0  0  0  0  0  0  0
    4.0000    1.3857    0.0000 H   0  0  0  0  0  0  0  0  0  0  0  0
    1.6001    2.7713    0.0000 C   0  0  0  0  0  0  0  0  0  0  0  0
    2.4001    4.1569    0.0000 H   0  0  0  0  0  0  0  0  0  0  0  0
   -0.0001    2.7713    0.0000 C   0  0  0  0  0  0  0  0  0  0  0  0
   -0.8001    4.1569    0.0000 H   0  0  0  0  0  0  0  0  0  0  0  0
   -0.8001    1.3857    0.0000 C   0  0  0  0  0  0  0  0  0  0  0  0
   -2.4000    1.3857    0.0000 H   0  0  0  0  0  0  0  0  0  0  0  0
  1  2  1  0  0  0  0
  2  3  1  0  0  0  0
  3  4  2  0  0  0  0
  4  5  1  0  0  0  0
  4  6  1  0  0  0  0
  6  7  1  0  0  0  0
  6  8  2  0  0  0  0
  8  9  1  0  0  0  0
  8 10  1  0  0  0  0
 10  2  2  0  0  0  0
 10 11  1  0  0  0  0
  3 12  1  0  0  0  0
 12 13  1  0  0  0  0
 13 14  2  0  0  0  0
 14 15  1  0  0  0  0
 14 16  1  0  0  0  0
 16 17  1  0  0  0  0
 16 18  2  0  0  0  0
 18 19  1  0  0  0  0
 18 20  1  0  0  0  0
 20 12  2  0  0  0  0
 20 21  1  0  0  0  0
 13 22  1  0  0  0  0
 22  1  1  0  0  0  0
 22 23  2  0  0  0  0
 23 24  1  0  0  0  0
 23 25  1  0  0  0  0
 25 26  1  0  0  0  0
 25 27  2  0  0  0  0
 27 28  1  0  0  0  0
 27 29  1  0  0  0  0
 29  1  2  0  0  0  0
 29 30  1  0  0  0  0
M  END
> <ChemID>
100055

> <source_casrn>
217-59-4

> <CAS>
217-59-4

> <SMILES>
c1cccc2c1c1ccccc1c1ccccc12

> <NAME>
Triphenylene

> <preferred_name>
Triphenylene

> <iupac>
Triphenylene

> <MPID>
206

> <dsstox_substance_id>
DTXSID9059757

> <Canonical_QSARr>
c1cccc2c1c1ccccc1c1ccccc12

> <InChI_Code_QSARr>
InChI=1S/C18H12/c1-2-8-14-13(7-1)15-9-3-4-11-17(15)18-12-6-5-10-16(14)18/h1-12H

> <InChI Key_QSARr>
SLGBZMMZGDRARJ-UHFFFAOYSA-N

> <LogHalfLife>
2.5775

$$$$
100057
  -INDIGO-08031720132D

 29 32  0  0  0  0  0  0  0  0999 V2000
    0.0000    0.0000    0.0000 C   0  0  0  0  0  0  0  0  0  0  0  0
   -1.0707    1.1891    0.0000 C   0  0  0  0  0  0  0  0  0  0  0  0
    0.2238    2.1295    0.0000 H   0  0  0  0  0  0  0  0  0  0  0  0
   -1.8707    2.5747    0.0000 H   0  0  0  0  0  0  0  0  0  0  0  0
   -2.5322    0.5383    0.0000 C   0  0  0  0  0  0  0  0  0  0  0  0
   -3.9940    1.1891    0.0000 C   0  0  0  0  0  0  0  0  0  0  0  0
   -4.1612    2.7803    0.0000 H   0  0  0  0  0  0  0  0  0  0  0  0
   -5.2885    0.2485    0.0000 C   0  0  0  0  0  0  0  0  0  0  0  0
   -6.7501    0.8993    0.0000 H   0  0  0  0  0  0  0  0  0  0  0  0
   -5.1211   -1.3427    0.0000 C   0  0  0  0  0  0  0  0  0  0  0  0
   -6.4156   -2.2831    0.0000 H   0  0  0  0  0  0  0  0  0  0  0  0
   -3.6595   -1.9935    0.0000 C   0  0  0  0  0  0  0  0  0  0  0  0
   -3.4922   -3.5847    0.0000 H   0  0  0  0  0  0  0  0  0  0  0  0
   -2.3651   -1.0529    0.0000 C   0  0  0  0  0  0  0  0  0  0  0  0
   -0.8000   -1.3856    0.0000 C   0  0  0  0  0  0  0  0  0  0  0  0
    0.0000   -2.7713    0.0000 C   0  0  0  0  0  0  0  0  0  0  0  0
   -0.8000   -4.1569    0.0000 H   0  0  0  0  0  0  0  0  0  0  0  0
    1.6001   -2.7713    0.0000 C   0  0  0  0  0  0  0  0  0  0  0  0
    2.3999   -4.1569    0.0000 H   0  0  0  0  0  0  0  0  0  0  0  0
    2.3999   -1.3856    0.0000 C   0  0  0  0  0  0  0  0  0  0  0  0
    1.6001    0.0000    0.0000 C   0  0  0  0  0  0  0  0  0  0  0  0
    2.3999    1.3856    0.0000 C   0  0  0  0  0  0  0  0  0  0  0  0
    1.6001    2.7713    0.0000 H   0  0  0  0  0  0  0  0  0  0  0  0
    3.9999    1.3856    0.0000 C   0  0  0  0  0  0  0  0  0  0  0  0
    4.8000    2.7713    0.0000 H   0  0  0  0  0  0  0  0  0  0  0  0
    4.8000    0.0000    0.0000 C   0  0  0  0  0  0  0  0  0  0  0  0
    6.4000    0.0000    0.0000 H   0  0  0  0  0  0  0  0  0  0  0  0
    3.9999   -1.3856    0.0000 C   0  0  0  0  0  0  0  0  0  0  0  0
    4.8000   -2.7713    0.0000 H   0  0  0  0  0  0  0  0  0  0  0  0
  1  2  1  0  0  0  0
  2  3  1  0  0  0  0
  2  4  1  0  0  0  0
  2  5  1  0  0  0  0
  5  6  1  0  0  0  0
  6  7  1  0  0  0  0
  6  8  2  0  0  0  0
  8  9  1  0  0  0  0
  8 10  1  0  0  0  0
 10 11  1  0  0  0  0
 10 12  2  0  0  0  0
 12 13  1  0  0  0  0
 12 14  1  0  0  0  0
 14  5  2  0  0  0  0
 14 15  1  0  0  0  0
 15  1  1  0  0  0  0
 15 16  2  0  0  0  0
 16 17  1  0  0  0  0
 16 18  1  0  0  0  0
 18 19  1  0  0  0  0
 18 20  2  0  0  0  0
 20 21  1  0  0  0  0
 21  1  2  0  0  0  0
 21 22  1  0  0  0  0
 22 23  1  0  0  0  0
 22 24  2  0  0  0  0
 24 25  1  0  0  0  0
 24 26  1  0  0  0  0
 26 27  1  0  0  0  0
 26 28  2  0  0  0  0
 28 20  1  0  0  0  0
 28 29  1  0  0  0  0
M  END
> <ChemID>
100057

> <source_casrn>
238-84-6

> <CAS>
238-84-6

> <SMILES>
C1c2c3ccccc3ccc2-c2ccccc21

> <NAME>
Benzo(a)fluorene

> <preferred_name>
11H-Benzo[a]fluorene

> <iupac>
11H-Benzo[a]fluorene

> <MPID>
208

> <dsstox_substance_id>
DTXSID3075204

> <Canonical_QSARr>
C1c2c3ccccc3ccc2-c2ccccc21

> <InChI_Code_QSARr>
InChI=1S/C17H12/c1-3-7-14-12(5-1)9-10-16-15-8-4-2-6-13(15)11-17(14)16/h1-10H,11H2

> <InChI Key_QSARr>
HKMTVMBEALTRRR-UHFFFAOYSA-N

> <LogHalfLife>
2.1492

$$$$
100058
  -INDIGO-08031720132D

 26 28  0  0  0  0  0  0  0  0999 V2000
    0.0000   -0.0000    0.0000 C   0  0  0  0  0  0  0  0  0  0  0  0
    1.6000   -0.0003    0.0000 H   0  0  0  0  0  0  0  0  0  0  0  0
   -1.4140   -2.4491    0.0000 C   0  0  0  0  0  0  0  0  0  0  0  0
   -1.6922   -4.0248    0.0000 H   0  0  0  0  0  0  0  0  0  0  0  0
    0.0894   -2.9965    0.0000 H   0  0  0  0  0  0  0  0  0  0  0  0
   -4.2350   -2.4483    0.0000 C   0  0  0  0  0  0  0  0  0  0  0  0
   -5.0340   -3.8345    0.0000 H   0  0  0  0  0  0  0  0  0  0  0  0
   -5.6537   -0.0014    0.0000 C   0  0  0  0  0  0  0  0  0  0  0  0
   -6.8800    1.0264    0.0000 H   0  0  0  0  0  0  0  0  0  0  0  0
   -6.8781   -1.0313    0.0000 H   0  0  0  0  0  0  0  0  0  0  0  0
   -4.2397    2.4478    0.0000 C   0  0  0  0  0  0  0  0  0  0  0  0
   -5.0390    3.8339    0.0000 H   0  0  0  0  0  0  0  0  0  0  0  0
   -1.4102    2.4445    0.0000 C   0  0  0  0  0  0  0  0  0  0  0  0
    0.0937    2.9908    0.0000 H   0  0  0  0  0  0  0  0  0  0  0  0
   -1.6867    4.0204    0.0000 H   0  0  0  0  0  0  0  0  0  0  0  0
   -3.4311    1.2040    0.0000 C   0  0  0  0  0  0  0  0  0  0  0  0
   -1.9142    0.6954    0.0000 H   0  0  0  0  0  0  0  0  0  0  0  0
   -2.6860    2.6200    0.0000 H   0  0  0  0  0  0  0  0  0  0  0  0
   -2.7811    0.1085    0.0000 C   0  0  0  0  0  0  0  0  0  0  0  0
   -1.9909   -1.2826    0.0000 H   0  0  0  0  0  0  0  0  0  0  0  0
   -3.4518   -1.0531    0.0000 C   0  0  0  0  0  0  0  0  0  0  0  0
   -4.2573    0.3293    0.0000 H   0  0  0  0  0  0  0  0  0  0  0  0
   -5.0518   -1.0660    0.0000 H   0  0  0  0  0  0  0  0  0  0  0  0
   -1.4061    0.0892    0.0000 C   0  0  0  0  0  0  0  0  0  0  0  0
   -0.5420    1.4358    0.0000 H   0  0  0  0  0  0  0  0  0  0  0  0
   -2.1635    1.4985    0.0000 H   0  0  0  0  0  0  0  0  0  0  0  0
  1  2  1  0  0  0  0
  1  3  1  0  0  0  0
  3  4  1  0  0  0  0
  3  5  1  0  0  0  0
  3  6  1  0  0  0  0
  6  7  1  0  0  0  0
  6  8  1  0  0  0  0
  8  9  1  0  0  0  0
  8 10  1  0  0  0  0
  8 11  1  0  0  0  0
 11 12  1  0  0  0  0
 11 13  1  0  0  0  0
 13  1  1  0  0  0  0
 13 14  1  0  0  0  0
 13 15  1  0  0  0  0
 11 16  1  0  0  0  0
 16 17  1  0  0  0  0
 16 18  1  0  0  0  0
 16 19  1  0  0  0  0
 19 20  1  0  0  0  0
 19 21  1  0  0  0  0
 21  6  1  0  0  0  0
 21 22  1  0  0  0  0
 21 23  1  0  0  0  0
 19 24  1  0  0  0  0
 24  1  1  0  0  0  0
 24 25  1  0  0  0  0
 24 26  1  0  0  0  0
M  END
> <ChemID>
100058

> <source_casrn>
281-23-2

> <CAS>
281-23-2

> <SMILES>
C1C2CC3CC1CC(C2)C3

> <NAME>
Adamantane

> <preferred_name>
Adamantane

> <iupac>
tricyclo[3.3.1.1~3,7~]decane

> <MPID>
209

> <dsstox_substance_id>
DTXSID5022017

> <Canonical_QSARr>
C1C2CC3CC1CC(C2)C3

> <InChI_Code_QSARr>
InChI=1S/C10H16/c1-7-2-9-4-8(1)5-10(3-7)6-9/h7-10H,1-6H2

> <InChI Key_QSARr>
ORILYTVJVMAKLC-UHFFFAOYSA-N

> <LogHalfLife>
3.0

$$$$
100059
  -INDIGO-08031720132D

 15 15  0  0  0  0  0  0  0  0999 V2000
    0.0000    0.0000    0.0000 C   0  0  0  0  0  0  0  0  0  0  0  0
    1.5651    0.3327    0.0000 H   0  0  0  0  0  0  0  0  0  0  0  0
   -0.1673    1.5912    0.0000 H   0  0  0  0  0  0  0  0  0  0  0  0
    0.4944   -1.5217    0.0000 C   0  0  0  0  0  0  0  0  0  0  0  0
    1.9561   -0.8709    0.0000 H   0  0  0  0  0  0  0  0  0  0  0  0
    1.2944   -2.9073    0.0000 H   0  0  0  0  0  0  0  0  0  0  0  0
   -0.8000   -2.4621    0.0000 C   0  0  0  0  0  0  0  0  0  0  0  0
    0.2706   -3.6512    0.0000 H   0  0  0  0  0  0  0  0  0  0  0  0
   -1.8706   -3.6512    0.0000 H   0  0  0  0  0  0  0  0  0  0  0  0
   -2.0944   -1.5217    0.0000 C   0  0  0  0  0  0  0  0  0  0  0  0
   -2.8944   -2.9073    0.0000 H   0  0  0  0  0  0  0  0  0  0  0  0
   -3.5561   -0.8709    0.0000 H   0  0  0  0  0  0  0  0  0  0  0  0
   -1.6000    0.0000    0.0000 C   0  0  0  0  0  0  0  0  0  0  0  0
   -3.1651    0.3327    0.0000 H   0  0  0  0  0  0  0  0  0  0  0  0
   -1.4327    1.5912    0.0000 H   0  0  0  0  0  0  0  0  0  0  0  0
  1  2  1  0  0  0  0
  1  3  1  0  0  0  0
  1  4  1  0  0  0  0
  4  5  1  0  0  0  0
  4  6  1  0  0  0  0
  4  7  1  0  0  0  0
  7  8  1  0  0  0  0
  7  9  1  0  0  0  0
  7 10  1  0  0  0  0
 10 11  1  0  0  0  0
 10 12  1  0  0  0  0
 10 13  1  0  0  0  0
 13  1  1  0  0  0  0
 13 14  1  0  0  0  0
 13 15  1  0  0  0  0
M  END
> <ChemID>
100059

> <source_casrn>
287-92-3

> <CAS>
287-92-3

> <SMILES>
C1CCCC1

> <NAME>
Cyclopentane

> <preferred_name>
Cyclopentane

> <iupac>
cyclopentane

> <MPID>
210

> <dsstox_substance_id>
DTXSID6024886

> <Canonical_QSARr>
C1CCCC1

> <InChI_Code_QSARr>
InChI=1S/C5H10/c1-2-4-5-3-1/h1-5H2

> <InChI Key_QSARr>
RGSFGYAAUTVSQA-UHFFFAOYSA-N

> <LogHalfLife>
1.699

$$$$
100061
  -INDIGO-08031720132D

 24 24  0  0  0  0  0  0  0  0999 V2000
   -0.0000    0.0000    0.0000 C   0  0  0  0  0  0  0  0  0  0  0  0
    1.6000    0.0000    0.0000 C   0  0  0  0  0  0  0  0  0  0  0  0
    2.4000    1.3856    0.0000 C   0  0  0  0  0  0  0  0  0  0  0  0
    3.2000    2.7713    0.0000 H   0  0  0  0  0  0  0  0  0  0  0  0
    4.0001    1.3856    0.0000 H   0  0  0  0  0  0  0  0  0  0  0  0
    1.6000    2.7713    0.0000 H   0  0  0  0  0  0  0  0  0  0  0  0
    2.4000   -1.3856    0.0000 C   0  0  0  0  0  0  0  0  0  0  0  0
    4.0001   -1.3856    0.0000 C   0  0  0  0  0  0  0  0  0  0  0  0
    5.6000   -1.3856    0.0000 H   0  0  0  0  0  0  0  0  0  0  0  0
    4.8000   -2.7713    0.0000 H   0  0  0  0  0  0  0  0  0  0  0  0
    4.8000    0.0000    0.0000 H   0  0  0  0  0  0  0  0  0  0  0  0
    1.6000   -2.7713    0.0000 C   0  0  0  0  0  0  0  0  0  0  0  0
    2.4000   -4.1569    0.0000 H   0  0  0  0  0  0  0  0  0  0  0  0
   -0.0000   -2.7713    0.0000 C   0  0  0  0  0  0  0  0  0  0  0  0
   -0.8000   -4.1569    0.0000 H   0  0  0  0  0  0  0  0  0  0  0  0
   -0.8000   -1.3856    0.0000 C   0  0  0  0  0  0  0  0  0  0  0  0
   -2.4001   -1.3856    0.0000 C   0  0  0  0  0  0  0  0  0  0  0  0
   -4.0000   -1.3856    0.0000 H   0  0  0  0  0  0  0  0  0  0  0  0
   -3.2000   -2.7713    0.0000 H   0  0  0  0  0  0  0  0  0  0  0  0
   -3.2000    0.0000    0.0000 H   0  0  0  0  0  0  0  0  0  0  0  0
   -0.8000    1.3856    0.0000 C   0  0  0  0  0  0  0  0  0  0  0  0
   -1.6000    2.7713    0.0000 H   0  0  0  0  0  0  0  0  0  0  0  0
   -2.4001    1.3856    0.0000 H   0  0  0  0  0  0  0  0  0  0  0  0
   -0.0000    2.7713    0.0000 H   0  0  0  0  0  0  0  0  0  0  0  0
  1  2  1  0  0  0  0
  2  3  1  0  0  0  0
  3  4  1  0  0  0  0
  3  5  1  0  0  0  0
  3  6  1  0  0  0  0
  2  7  2  0  0  0  0
  7  8  1  0  0  0  0
  8  9  1  0  0  0  0
  8 10  1  0  0  0  0
  8 11  1  0  0  0  0
  7 12  1  0  0  0  0
 12 13  1  0  0  0  0
 12 14  2  0  0  0  0
 14 15  1  0  0  0  0
 14 16  1  0  0  0  0
 16  1  2  0  0  0  0
 16 17  1  0  0  0  0
 17 18  1  0  0  0  0
 17 19  1  0  0  0  0
 17 20  1  0  0  0  0
  1 21  1  0  0  0  0
 21 22  1  0  0  0  0
 21 23  1  0  0  0  0
 21 24  1  0  0  0  0
M  END
> <ChemID>
100061

> <source_casrn>
488-23-3

> <CAS>
488-23-3

> <SMILES>
Cc1ccc(C)c(C)c1C

> <NAME>
1,2,3,4-Tetramethylbenzene

> <preferred_name>
1,2,3,4-Tetramethylbenzene

> <iupac>
1,2,3,4-TETRAMETHYLBENZENE

> <MPID>
212

> <dsstox_substance_id>
DTXSID4060072

> <Canonical_QSARr>
Cc1ccc(C)c(C)c1C

> <InChI_Code_QSARr>
InChI=1S/C10H14/c1-7-5-6-8(2)10(4)9(7)3/h5-6H,1-4H3

> <InChI Key_QSARr>
UOHMMEJUHBCKEE-UHFFFAOYSA-N

> <LogHalfLife>
0.6021

$$$$
100062
  -INDIGO-08031720132D

 19 20  0  0  0  0  0  0  0  0999 V2000
    2.4621    0.8000    0.0000 C   0  0  0  0  0  0  0  0  0  0  0  0
    3.8478    1.6000    0.0000 C   0  0  0  0  0  0  0  0  0  0  0  0
    3.8478    3.2000    0.0000 H   0  0  0  0  0  0  0  0  0  0  0  0
    5.2334    0.8000    0.0000 C   0  0  0  0  0  0  0  0  0  0  0  0
    6.6191    1.6000    0.0000 H   0  0  0  0  0  0  0  0  0  0  0  0
    5.2334   -0.8000    0.0000 C   0  0  0  0  0  0  0  0  0  0  0  0
    6.6191   -1.6000    0.0000 H   0  0  0  0  0  0  0  0  0  0  0  0
    3.8478   -1.6000    0.0000 C   0  0  0  0  0  0  0  0  0  0  0  0
    3.8478   -3.2000    0.0000 H   0  0  0  0  0  0  0  0  0  0  0  0
    2.4621   -0.8000    0.0000 C   0  0  0  0  0  0  0  0  0  0  0  0
    0.9404   -1.2944    0.0000 C   0  0  0  0  0  0  0  0  0  0  0  0
    1.5912   -2.7561    0.0000 H   0  0  0  0  0  0  0  0  0  0  0  0
   -0.4452   -2.0944    0.0000 H   0  0  0  0  0  0  0  0  0  0  0  0
    0.0000    0.0000    0.0000 C   0  0  0  0  0  0  0  0  0  0  0  0
   -1.1890   -1.0706    0.0000 H   0  0  0  0  0  0  0  0  0  0  0  0
   -1.1890    1.0706    0.0000 H   0  0  0  0  0  0  0  0  0  0  0  0
    0.9404    1.2944    0.0000 C   0  0  0  0  0  0  0  0  0  0  0  0
   -0.4452    2.0944    0.0000 H   0  0  0  0  0  0  0  0  0  0  0  0
    1.5912    2.7561    0.0000 H   0  0  0  0  0  0  0  0  0  0  0  0
  1  2  1  0  0  0  0
  2  3  1  0  0  0  0
  2  4  2  0  0  0  0
  4  5  1  0  0  0  0
  4  6  1  0  0  0  0
  6  7  1  0  0  0  0
  6  8  2  0  0  0  0
  8  9  1  0  0  0  0
  8 10  1  0  0  0  0
 10  1  2  0  0  0  0
 10 11  1  0  0  0  0
 11 12  1  0  0  0  0
 11 13  1  0  0  0  0
 11 14  1  0  0  0  0
 14 15  1  0  0  0  0
 14 16  1  0  0  0  0
 14 17  1  0  0  0  0
 17  1  1  0  0  0  0
 17 18  1  0  0  0  0
 17 19  1  0  0  0  0
M  END
> <ChemID>
100062

> <source_casrn>
496-11-7

> <CAS>
496-11-7

> <SMILES>
C1CCc2ccccc21

> <NAME>
Indan

> <preferred_name>
Indan

> <iupac>
indane

> <MPID>
213

> <dsstox_substance_id>
DTXSID4052132

> <Canonical_QSARr>
C1CCc2ccccc21

> <InChI_Code_QSARr>
InChI=1S/C9H10/c1-2-5-9-7-3-6-8(9)4-1/h1-2,4-5H,3,6-7H2

> <InChI Key_QSARr>
PQNFLJBBNBOBRQ-UHFFFAOYSA-N

> <LogHalfLife>
0.7782

$$$$
100063
  -INDIGO-08031720132D

 21 21  0  0  0  0  0  0  0  0999 V2000
    1.5999    0.0000    0.0000 C   0  0  0  0  0  0  0  0  0  0  0  0
    2.4000   -1.3856    0.0000 C   0  0  0  0  0  0  0  0  0  0  0  0
    4.0000   -1.3856    0.0000 H   0  0  0  0  0  0  0  0  0  0  0  0
    1.6001   -2.7713    0.0000 C   0  0  0  0  0  0  0  0  0  0  0  0
    2.4000   -4.1569    0.0000 H   0  0  0  0  0  0  0  0  0  0  0  0
   -0.0001   -2.7713    0.0000 C   0  0  0  0  0  0  0  0  0  0  0  0
   -0.8000   -4.1569    0.0000 H   0  0  0  0  0  0  0  0  0  0  0  0
   -0.8000   -1.3856    0.0000 C   0  0  0  0  0  0  0  0  0  0  0  0
   -2.4000   -1.3856    0.0000 C   0  0  0  0  0  0  0  0  0  0  0  0
   -4.0000   -1.3856    0.0000 H   0  0  0  0  0  0  0  0  0  0  0  0
   -3.2001   -2.7713    0.0000 H   0  0  0  0  0  0  0  0  0  0  0  0
   -3.2001    0.0000    0.0000 H   0  0  0  0  0  0  0  0  0  0  0  0
   -0.0001    0.0000    0.0000 C   0  0  0  0  0  0  0  0  0  0  0  0
   -0.8000    1.3856    0.0000 C   0  0  0  0  0  0  0  0  0  0  0  0
   -1.5999    2.7713    0.0000 H   0  0  0  0  0  0  0  0  0  0  0  0
   -2.4000    1.3856    0.0000 H   0  0  0  0  0  0  0  0  0  0  0  0
    0.0001    2.7713    0.0000 H   0  0  0  0  0  0  0  0  0  0  0  0
    2.4000    1.3856    0.0000 C   0  0  0  0  0  0  0  0  0  0  0  0
    3.1999    2.7713    0.0000 H   0  0  0  0  0  0  0  0  0  0  0  0
    4.0000    1.3856    0.0000 H   0  0  0  0  0  0  0  0  0  0  0  0
    1.5999    2.7713    0.0000 H   0  0  0  0  0  0  0  0  0  0  0  0
  1  2  1  0  0  0  0
  2  3  1  0  0  0  0
  2  4  2  0  0  0  0
  4  5  1  0  0  0  0
  4  6  1  0  0  0  0
  6  7  1  0  0  0  0
  6  8  2  0  0  0  0
  8  9  1  0  0  0  0
  9 10  1  0  0  0  0
  9 11  1  0  0  0  0
  9 12  1  0  0  0  0
  8 13  1  0  0  0  0
 13  1  2  0  0  0  0
 13 14  1  0  0  0  0
 14 15  1  0  0  0  0
 14 16  1  0  0  0  0
 14 17  1  0  0  0  0
  1 18  1  0  0  0  0
 18 19  1  0  0  0  0
 18 20  1  0  0  0  0
 18 21  1  0  0  0  0
M  END
> <ChemID>
100063

> <source_casrn>
526-73-8

> <CAS>
526-73-8

> <SMILES>
Cc1c(C)cccc1C

> <NAME>
1,2,3-Trimethylbenzene

> <preferred_name>
1,2,3-Trimethylbenzene

> <iupac>
1,2,3-trimethylbenzene

> <MPID>
214

> <dsstox_substance_id>
DTXSID8047769

> <Canonical_QSARr>
Cc1c(C)cccc1C

> <InChI_Code_QSARr>
InChI=1S/C9H12/c1-7-5-4-6-8(2)9(7)3/h4-6H,1-3H3

> <InChI Key_QSARr>
FYGHSUNMUKGBRK-UHFFFAOYSA-N

> <LogHalfLife>
0.6021

$$$$
100065
  -INDIGO-08031720132D

 24 24  0  0  0  0  0  0  0  0999 V2000
   -2.7713    0.0000    0.0000 C   0  0  0  0  0  0  0  0  0  0  0  0
   -2.7713   -1.6000    0.0000 C   0  0  0  0  0  0  0  0  0  0  0  0
   -1.3856   -2.4000    0.0000 H   0  0  0  0  0  0  0  0  0  0  0  0
   -4.1569   -2.4000    0.0000 C   0  0  0  0  0  0  0  0  0  0  0  0
   -4.1569   -4.0000    0.0000 H   0  0  0  0  0  0  0  0  0  0  0  0
   -5.5426   -1.6000    0.0000 C   0  0  0  0  0  0  0  0  0  0  0  0
   -6.9282   -2.4000    0.0000 H   0  0  0  0  0  0  0  0  0  0  0  0
   -5.5426    0.0000    0.0000 C   0  0  0  0  0  0  0  0  0  0  0  0
   -6.9282    0.8000    0.0000 H   0  0  0  0  0  0  0  0  0  0  0  0
   -4.1569    0.8000    0.0000 C   0  0  0  0  0  0  0  0  0  0  0  0
   -4.1569    2.4000    0.0000 H   0  0  0  0  0  0  0  0  0  0  0  0
   -1.3856    0.8000    0.0000 C   0  0  0  0  0  0  0  0  0  0  0  0
   -0.7733    2.2782    0.0000 H   0  0  0  0  0  0  0  0  0  0  0  0
   -1.9979    2.2782    0.0000 H   0  0  0  0  0  0  0  0  0  0  0  0
    0.0000    0.0000    0.0000 C   0  0  0  0  0  0  0  0  0  0  0  0
   -1.0284   -1.2257    0.0000 H   0  0  0  0  0  0  0  0  0  0  0  0
    1.2256   -1.0284    0.0000 C   0  0  0  0  0  0  0  0  0  0  0  0
    2.4514   -2.0569    0.0000 H   0  0  0  0  0  0  0  0  0  0  0  0
    2.7292   -0.4812    0.0000 H   0  0  0  0  0  0  0  0  0  0  0  0
    0.9479   -2.6042    0.0000 H   0  0  0  0  0  0  0  0  0  0  0  0
    1.0285    1.2256    0.0000 C   0  0  0  0  0  0  0  0  0  0  0  0
    2.0569    2.4513    0.0000 H   0  0  0  0  0  0  0  0  0  0  0  0
    0.4812    2.7292    0.0000 H   0  0  0  0  0  0  0  0  0  0  0  0
    2.6042    0.9479    0.0000 H   0  0  0  0  0  0  0  0  0  0  0  0
  1  2  1  0  0  0  0
  2  3  1  0  0  0  0
  2  4  2  0  0  0  0
  4  5  1  0  0  0  0
  4  6  1  0  0  0  0
  6  7  1  0  0  0  0
  6  8  2  0  0  0  0
  8  9  1  0  0  0  0
  8 10  1  0  0  0  0
 10  1  2  0  0  0  0
 10 11  1  0  0  0  0
  1 12  1  0  0  0  0
 12 13  1  0  0  0  0
 12 14  1  0  0  0  0
 12 15  1  0  0  0  0
 15 16  1  0  0  0  0
 15 17  1  0  0  0  0
 17 18  1  0  0  0  0
 17 19  1  0  0  0  0
 17 20  1  0  0  0  0
 15 21  1  0  0  0  0
 21 22  1  0  0  0  0
 21 23  1  0  0  0  0
 21 24  1  0  0  0  0
M  END
> <ChemID>
100065

> <source_casrn>
538-93-2

> <CAS>
538-93-2

> <SMILES>
c(cccc1)(c1)CC(C)C

> <NAME>
Isobutylbenzene

> <preferred_name>
Isobutylbenzene

> <iupac>
(2-methylpropyl)benzene

> <MPID>
216

> <dsstox_substance_id>
DTXSID6027181

> <Canonical_QSARr>
CC(C)Cc1ccccc1

> <InChI_Code_QSARr>
InChI=1S/C10H14/c1-9(2)8-10-6-4-3-5-7-10/h3-7,9H,8H2,1-2H3

> <InChI Key_QSARr>
KXUHSQYYJYAXGZ-UHFFFAOYSA-N

> <LogHalfLife>
1.0

$$$$
100066
  -INDIGO-08031720132D

 26 25  0  0  0  0  0  0  0  0999 V2000
    0.0000    0.0000    0.0000 C   0  0  0  0  0  0  0  0  0  0  0  0
    1.3857   -0.8000    0.0000 C   0  0  0  0  0  0  0  0  0  0  0  0
    1.9979   -2.2782    0.0000 H   0  0  0  0  0  0  0  0  0  0  0  0
    0.7733   -2.2782    0.0000 H   0  0  0  0  0  0  0  0  0  0  0  0
    2.7713    0.0000    0.0000 C   0  0  0  0  0  0  0  0  0  0  0  0
    1.9713    1.3857    0.0000 H   0  0  0  0  0  0  0  0  0  0  0  0
    4.1570    0.8000    0.0000 C   0  0  0  0  0  0  0  0  0  0  0  0
    5.5426    1.6000    0.0000 H   0  0  0  0  0  0  0  0  0  0  0  0
    5.5426    0.0000    0.0000 H   0  0  0  0  0  0  0  0  0  0  0  0
    4.1570    2.4000    0.0000 H   0  0  0  0  0  0  0  0  0  0  0  0
    3.5713   -1.3857    0.0000 C   0  0  0  0  0  0  0  0  0  0  0  0
    4.3713   -2.7713    0.0000 H   0  0  0  0  0  0  0  0  0  0  0  0
    3.0240   -2.8891    0.0000 H   0  0  0  0  0  0  0  0  0  0  0  0
    5.1712   -1.3857    0.0000 H   0  0  0  0  0  0  0  0  0  0  0  0
   -1.3856    0.8000    0.0000 C   0  0  0  0  0  0  0  0  0  0  0  0
   -2.7713    1.6000    0.0000 H   0  0  0  0  0  0  0  0  0  0  0  0
   -2.7713    0.0000    0.0000 H   0  0  0  0  0  0  0  0  0  0  0  0
   -1.6635    2.3757    0.0000 H   0  0  0  0  0  0  0  0  0  0  0  0
    0.8000    1.3857    0.0000 C   0  0  0  0  0  0  0  0  0  0  0  0
    1.8284    2.6113    0.0000 H   0  0  0  0  0  0  0  0  0  0  0  0
    0.2527    2.8891    0.0000 H   0  0  0  0  0  0  0  0  0  0  0  0
   -0.7756    1.6635    0.0000 H   0  0  0  0  0  0  0  0  0  0  0  0
   -0.8000   -1.3857    0.0000 C   0  0  0  0  0  0  0  0  0  0  0  0
   -1.6000   -2.7713    0.0000 H   0  0  0  0  0  0  0  0  0  0  0  0
   -0.2527   -2.8891    0.0000 H   0  0  0  0  0  0  0  0  0  0  0  0
   -2.4000   -1.3857    0.0000 H   0  0  0  0  0  0  0  0  0  0  0  0
  1  2  1  0  0  0  0
  2  3  1  0  0  0  0
  2  4  1  0  0  0  0
  2  5  1  0  0  0  0
  5  6  1  0  0  0  0
  5  7  1  0  0  0  0
  7  8  1  0  0  0  0
  7  9  1  0  0  0  0
  7 10  1  0  0  0  0
  5 11  1  0  0  0  0
 11 12  1  0  0  0  0
 11 13  1  0  0  0  0
 11 14  1  0  0  0  0
  1 15  1  0  0  0  0
 15 16  1  0  0  0  0
 15 17  1  0  0  0  0
 15 18  1  0  0  0  0
  1 19  1  0  0  0  0
 19 20  1  0  0  0  0
 19 21  1  0  0  0  0
 19 22  1  0  0  0  0
  1 23  1  0  0  0  0
 23 24  1  0  0  0  0
 23 25  1  0  0  0  0
 23 26  1  0  0  0  0
M  END
> <ChemID>
100066

> <source_casrn>
540-84-1

> <CAS>
540-84-1

> <SMILES>
CC(C)CC(C)(C)C

> <NAME>
2,2,4-Trimethylpentane

> <preferred_name>
2,2,4-Trimethylpentane

> <iupac>
2,2,4-trimethylpentane

> <MPID>
217

> <dsstox_substance_id>
DTXSID7024370

> <Canonical_QSARr>
CC(C)CC(C)(C)C

> <InChI_Code_QSARr>
InChI=1S/C8H18/c1-7(2)6-8(3,4)5/h7H,6H2,1-5H3

> <InChI Key_QSARr>
NHTMVDHEPJAVLT-UHFFFAOYSA-N

> <LogHalfLife>
1.6021

$$$$
100067
  -INDIGO-08031720132D

 50 49  0  0  0  0  0  0  0  0999 V2000
    9.6995   -0.8000    0.0000 C   0  0  0  0  0  0  0  0  0  0  0  0
   11.0851   -1.6000    0.0000 H   0  0  0  0  0  0  0  0  0  0  0  0
   11.0851    0.0000    0.0000 H   0  0  0  0  0  0  0  0  0  0  0  0
    9.6995   -2.4000    0.0000 H   0  0  0  0  0  0  0  0  0  0  0  0
    8.3138    0.0000    0.0000 C   0  0  0  0  0  0  0  0  0  0  0  0
    8.9260    1.4782    0.0000 H   0  0  0  0  0  0  0  0  0  0  0  0
    7.7017    1.4782    0.0000 H   0  0  0  0  0  0  0  0  0  0  0  0
    6.9282   -0.8000    0.0000 C   0  0  0  0  0  0  0  0  0  0  0  0
    6.3161   -2.2782    0.0000 H   0  0  0  0  0  0  0  0  0  0  0  0
    7.5403   -2.2782    0.0000 H   0  0  0  0  0  0  0  0  0  0  0  0
    5.5426    0.0000    0.0000 C   0  0  0  0  0  0  0  0  0  0  0  0
    6.1547    1.4782    0.0000 H   0  0  0  0  0  0  0  0  0  0  0  0
    4.9304    1.4782    0.0000 H   0  0  0  0  0  0  0  0  0  0  0  0
    4.1569   -0.8000    0.0000 C   0  0  0  0  0  0  0  0  0  0  0  0
    3.5448   -2.2782    0.0000 H   0  0  0  0  0  0  0  0  0  0  0  0
    4.7690   -2.2782    0.0000 H   0  0  0  0  0  0  0  0  0  0  0  0
    2.7713    0.0000    0.0000 C   0  0  0  0  0  0  0  0  0  0  0  0
    3.3834    1.4782    0.0000 H   0  0  0  0  0  0  0  0  0  0  0  0
    2.1592    1.4782    0.0000 H   0  0  0  0  0  0  0  0  0  0  0  0
    1.3856   -0.8000    0.0000 C   0  0  0  0  0  0  0  0  0  0  0  0
    0.7735   -2.2782    0.0000 H   0  0  0  0  0  0  0  0  0  0  0  0
    1.9978   -2.2782    0.0000 H   0  0  0  0  0  0  0  0  0  0  0  0
    0.0000    0.0000    0.0000 C   0  0  0  0  0  0  0  0  0  0  0  0
    0.6121    1.4782    0.0000 H   0  0  0  0  0  0  0  0  0  0  0  0
   -0.6121    1.4782    0.0000 H   0  0  0  0  0  0  0  0  0  0  0  0
   -1.3856   -0.8000    0.0000 C   0  0  0  0  0  0  0  0  0  0  0  0
   -1.9978   -2.2782    0.0000 H   0  0  0  0  0  0  0  0  0  0  0  0
   -0.7735   -2.2782    0.0000 H   0  0  0  0  0  0  0  0  0  0  0  0
   -2.7713    0.0000    0.0000 C   0  0  0  0  0  0  0  0  0  0  0  0
   -2.1592    1.4782    0.0000 H   0  0  0  0  0  0  0  0  0  0  0  0
   -3.3834    1.4782    0.0000 H   0  0  0  0  0  0  0  0  0  0  0  0
   -4.1569   -0.8000    0.0000 C   0  0  0  0  0  0  0  0  0  0  0  0
   -4.7690   -2.2782    0.0000 H   0  0  0  0  0  0  0  0  0  0  0  0
   -3.5448   -2.2782    0.0000 H   0  0  0  0  0  0  0  0  0  0  0  0
   -5.5426    0.0000    0.0000 C   0  0  0  0  0  0  0  0  0  0  0  0
   -4.9304    1.4782    0.0000 H   0  0  0  0  0  0  0  0  0  0  0  0
   -6.1547    1.4782    0.0000 H   0  0  0  0  0  0  0  0  0  0  0  0
   -6.9282   -0.8000    0.0000 C   0  0  0  0  0  0  0  0  0  0  0  0
   -7.5403   -2.2782    0.0000 H   0  0  0  0  0  0  0  0  0  0  0  0
   -6.3161   -2.2782    0.0000 H   0  0  0  0  0  0  0  0  0  0  0  0
   -8.3138    0.0000    0.0000 C   0  0  0  0  0  0  0  0  0  0  0  0
   -7.7017    1.4782    0.0000 H   0  0  0  0  0  0  0  0  0  0  0  0
   -8.9260    1.4782    0.0000 H   0  0  0  0  0  0  0  0  0  0  0  0
   -9.6995   -0.8000    0.0000 C   0  0  0  0  0  0  0  0  0  0  0  0
  -10.3116   -2.2782    0.0000 H   0  0  0  0  0  0  0  0  0  0  0  0
   -9.0874   -2.2782    0.0000 H   0  0  0  0  0  0  0  0  0  0  0  0
  -11.0851    0.0000    0.0000 C   0  0  0  0  0  0  0  0  0  0  0  0
  -12.4708    0.8000    0.0000 H   0  0  0  0  0  0  0  0  0  0  0  0
  -12.4708   -0.8000    0.0000 H   0  0  0  0  0  0  0  0  0  0  0  0
  -11.0851    1.6000    0.0000 H   0  0  0  0  0  0  0  0  0  0  0  0
  1  2  1  0  0  0  0
  1  3  1  0  0  0  0
  1  4  1  0  0  0  0
  1  5  1  0  0  0  0
  5  6  1  0  0  0  0
  5  7  1  0  0  0  0
  5  8  1  0  0  0  0
  8  9  1  0  0  0  0
  8 10  1  0  0  0  0
  8 11  1  0  0  0  0
 11 12  1  0  0  0  0
 11 13  1  0  0  0  0
 11 14  1  0  0  0  0
 14 15  1  0  0  0  0
 14 16  1  0  0  0  0
 14 17  1  0  0  0  0
 17 18  1  0  0  0  0
 17 19  1  0  0  0  0
 17 20  1  0  0  0  0
 20 21  1  0  0  0  0
 20 22  1  0  0  0  0
 20 23  1  0  0  0  0
 23 24  1  0  0  0  0
 23 25  1  0  0  0  0
 23 26  1  0  0  0  0
 26 27  1  0  0  0  0
 26 28  1  0  0  0  0
 26 29  1  0  0  0  0
 29 30  1  0  0  0  0
 29 31  1  0  0  0  0
 29 32  1  0  0  0  0
 32 33  1  0  0  0  0
 32 34  1  0  0  0  0
 32 35  1  0  0  0  0
 35 36  1  0  0  0  0
 35 37  1  0  0  0  0
 35 38  1  0  0  0  0
 38 39  1  0  0  0  0
 38 40  1  0  0  0  0
 38 41  1  0  0  0  0
 41 42  1  0  0  0  0
 41 43  1  0  0  0  0
 41 44  1  0  0  0  0
 44 45  1  0  0  0  0
 44 46  1  0  0  0  0
 44 47  1  0  0  0  0
 47 48  1  0  0  0  0
 47 49  1  0  0  0  0
 47 50  1  0  0  0  0
M  END
> <ChemID>
100067

> <source_casrn>
544-76-3

> <CAS>
544-76-3

> <SMILES>
CCCCCCCCCCCCCCCC

> <NAME>
n-Hexadecane

> <preferred_name>
Hexadecane

> <iupac>
hexadecane

> <MPID>
218

> <dsstox_substance_id>
DTXSID0027195

> <Canonical_QSARr>
CCCCCCCCCCCCCCCC

> <InChI_Code_QSARr>
InChI=1S/C16H34/c1-3-5-7-9-11-13-15-16-14-12-10-8-6-4-2/h3-16H2,1-2H3

> <InChI Key_QSARr>
DCAYPVUWAIABOU-UHFFFAOYSA-N

> <LogHalfLife>
1.2304

$$$$
100069
  -INDIGO-08031720132D

 26 25  0  0  0  0  0  0  0  0999 V2000
   -0.0000    0.0000    0.0000 C   0  0  0  0  0  0  0  0  0  0  0  0
    1.6000    0.0000    0.0000 C   0  0  0  0  0  0  0  0  0  0  0  0
    1.0528    1.5035    0.0000 H   0  0  0  0  0  0  0  0  0  0  0  0
    2.9856    0.8000    0.0000 C   0  0  0  0  0  0  0  0  0  0  0  0
    4.3713    1.6000    0.0000 H   0  0  0  0  0  0  0  0  0  0  0  0
    2.9856    2.4000    0.0000 H   0  0  0  0  0  0  0  0  0  0  0  0
    4.3713    0.0000    0.0000 H   0  0  0  0  0  0  0  0  0  0  0  0
    2.1472   -1.5035    0.0000 C   0  0  0  0  0  0  0  0  0  0  0  0
    3.7229   -1.7813    0.0000 H   0  0  0  0  0  0  0  0  0  0  0  0
    2.6945   -3.0070    0.0000 H   0  0  0  0  0  0  0  0  0  0  0  0
    3.1757   -0.2779    0.0000 H   0  0  0  0  0  0  0  0  0  0  0  0
   -1.5999   -0.0000    0.0000 C   0  0  0  0  0  0  0  0  0  0  0  0
   -1.8088   -1.5863    0.0000 H   0  0  0  0  0  0  0  0  0  0  0  0
   -2.8694   -0.9740    0.0000 H   0  0  0  0  0  0  0  0  0  0  0  0
   -2.4000    1.3856    0.0000 C   0  0  0  0  0  0  0  0  0  0  0  0
   -4.0000    1.3856    0.0000 H   0  0  0  0  0  0  0  0  0  0  0  0
   -3.2000    2.7713    0.0000 H   0  0  0  0  0  0  0  0  0  0  0  0
   -3.2000    0.0000    0.0000 H   0  0  0  0  0  0  0  0  0  0  0  0
   -0.0000    1.6000    0.0000 C   0  0  0  0  0  0  0  0  0  0  0  0
   -0.0000    3.2000    0.0000 H   0  0  0  0  0  0  0  0  0  0  0  0
   -1.3856    2.4000    0.0000 H   0  0  0  0  0  0  0  0  0  0  0  0
    1.2256    2.6285    0.0000 H   0  0  0  0  0  0  0  0  0  0  0  0
   -0.0000   -1.6000    0.0000 C   0  0  0  0  0  0  0  0  0  0  0  0
   -0.0000   -3.2000    0.0000 H   0  0  0  0  0  0  0  0  0  0  0  0
   -1.2257   -2.6285    0.0000 H   0  0  0  0  0  0  0  0  0  0  0  0
    1.3857   -2.4000    0.0000 H   0  0  0  0  0  0  0  0  0  0  0  0
  1  2  1  0  0  0  0
  2  3  1  0  0  0  0
  2  4  1  0  0  0  0
  4  5  1  0  0  0  0
  4  6  1  0  0  0  0
  4  7  1  0  0  0  0
  2  8  1  0  0  0  0
  8  9  1  0  0  0  0
  8 10  1  0  0  0  0
  8 11  1  0  0  0  0
  1 12  1  0  0  0  0
 12 13  1  0  0  0  0
 12 14  1  0  0  0  0
 12 15  1  0  0  0  0
 15 16  1  0  0  0  0
 15 17  1  0  0  0  0
 15 18  1  0  0  0  0
  1 19  1  0  0  0  0
 19 20  1  0  0  0  0
 19 21  1  0  0  0  0
 19 22  1  0  0  0  0
  1 23  1  0  0  0  0
 23 24  1  0  0  0  0
 23 25  1  0  0  0  0
 23 26  1  0  0  0  0
M  END
> <ChemID>
100069

> <source_casrn>
560-21-4

> <CAS>
560-21-4

> <SMILES>
CCC(C)(C)C(C)C

> <NAME>
2,3,3-Trimethylpentane

> <preferred_name>
Pentane, 2,3,3-trimethyl-

> <iupac>
2,3,3-Trimethylpentane

> <MPID>
220

> <dsstox_substance_id>
DTXSID2060333

> <Canonical_QSARr>
CCC(C)(C)C(C)C

> <InChI_Code_QSARr>
InChI=1S/C8H18/c1-6-8(4,5)7(2)3/h7H,6H2,1-5H3

> <InChI Key_QSARr>
OKVWYBALHQFVFP-UHFFFAOYSA-N

> <LogHalfLife>
1.7243

$$$$
100070
  -INDIGO-08031720132D

 23 22  0  0  0  0  0  0  0  0999 V2000
    2.7713    0.0000    0.0000 C   0  0  0  0  0  0  0  0  0  0  0  0
    4.1569   -0.8000    0.0000 H   0  0  0  0  0  0  0  0  0  0  0  0
    4.1569    0.8000    0.0000 H   0  0  0  0  0  0  0  0  0  0  0  0
    2.7713   -1.6000    0.0000 H   0  0  0  0  0  0  0  0  0  0  0  0
    1.3856   -0.8000    0.0000 C   0  0  0  0  0  0  0  0  0  0  0  0
    1.9979   -2.2782    0.0000 H   0  0  0  0  0  0  0  0  0  0  0  0
    0.7734   -2.2782    0.0000 H   0  0  0  0  0  0  0  0  0  0  0  0
    0.0001    0.0000    0.0000 C   0  0  0  0  0  0  0  0  0  0  0  0
    0.8000    1.3857    0.0000 C   0  0  0  0  0  0  0  0  0  0  0  0
    1.6000    2.7713    0.0000 H   0  0  0  0  0  0  0  0  0  0  0  0
    0.2528    2.8891    0.0000 H   0  0  0  0  0  0  0  0  0  0  0  0
    2.4000    1.3857    0.0000 H   0  0  0  0  0  0  0  0  0  0  0  0
   -0.8000   -1.3857    0.0000 C   0  0  0  0  0  0  0  0  0  0  0  0
   -1.6000   -2.7713    0.0000 H   0  0  0  0  0  0  0  0  0  0  0  0
   -0.2528   -2.8891    0.0000 H   0  0  0  0  0  0  0  0  0  0  0  0
   -2.4000   -1.3857    0.0000 H   0  0  0  0  0  0  0  0  0  0  0  0
   -1.3856    0.8000    0.0000 C   0  0  0  0  0  0  0  0  0  0  0  0
   -1.9979    2.2782    0.0000 H   0  0  0  0  0  0  0  0  0  0  0  0
   -0.7734    2.2782    0.0000 H   0  0  0  0  0  0  0  0  0  0  0  0
   -2.7712    0.0000    0.0000 C   0  0  0  0  0  0  0  0  0  0  0  0
   -4.1569    0.8000    0.0000 H   0  0  0  0  0  0  0  0  0  0  0  0
   -4.1569   -0.8000    0.0000 H   0  0  0  0  0  0  0  0  0  0  0  0
   -2.7712    1.6000    0.0000 H   0  0  0  0  0  0  0  0  0  0  0  0
  1  2  1  0  0  0  0
  1  3  1  0  0  0  0
  1  4  1  0  0  0  0
  1  5  1  0  0  0  0
  5  6  1  0  0  0  0
  5  7  1  0  0  0  0
  5  8  1  0  0  0  0
  8  9  1  0  0  0  0
  9 10  1  0  0  0  0
  9 11  1  0  0  0  0
  9 12  1  0  0  0  0
  8 13  1  0  0  0  0
 13 14  1  0  0  0  0
 13 15  1  0  0  0  0
 13 16  1  0  0  0  0
  8 17  1  0  0  0  0
 17 18  1  0  0  0  0
 17 19  1  0  0  0  0
 17 20  1  0  0  0  0
 20 21  1  0  0  0  0
 20 22  1  0  0  0  0
 20 23  1  0  0  0  0
M  END
> <ChemID>
100070

> <source_casrn>
562-49-2

> <CAS>
562-49-2

> <SMILES>
CC(C)(CC)CC

> <NAME>
3,3-Dimethylpentane

> <preferred_name>
Pentane,3,3-dimethyl-

> <iupac>
3,3-dimethylpentane

> <MPID>
221

> <dsstox_substance_id>
DTXSID0049319

> <Canonical_QSARr>
CC(C)(CC)CC

> <InChI_Code_QSARr>
InChI=1S/C7H16/c1-5-7(3,4)6-2/h5-6H2,1-4H3

> <InChI Key_QSARr>
AEXMKKGTQYQZCS-UHFFFAOYSA-N

> <LogHalfLife>
0.9542

$$$$
100071
  -INDIGO-08031720132D

 26 25  0  0  0  0  0  0  0  0999 V2000
   -0.0000    0.0000    0.0000 C   0  0  0  0  0  0  0  0  0  0  0  0
    1.6000    0.0000    0.0000 C   0  0  0  0  0  0  0  0  0  0  0  0
    2.8694   -0.9740    0.0000 H   0  0  0  0  0  0  0  0  0  0  0  0
    1.8089   -1.5863    0.0000 H   0  0  0  0  0  0  0  0  0  0  0  0
    2.9856    0.8000    0.0000 C   0  0  0  0  0  0  0  0  0  0  0  0
    2.3733    2.2782    0.0000 H   0  0  0  0  0  0  0  0  0  0  0  0
    3.5980    2.2782    0.0000 H   0  0  0  0  0  0  0  0  0  0  0  0
    4.3713    0.0000    0.0000 C   0  0  0  0  0  0  0  0  0  0  0  0
    5.7569   -0.8000    0.0000 H   0  0  0  0  0  0  0  0  0  0  0  0
    4.3713   -1.6000    0.0000 H   0  0  0  0  0  0  0  0  0  0  0  0
    5.7569    0.8000    0.0000 H   0  0  0  0  0  0  0  0  0  0  0  0
   -1.6000   -0.0000    0.0000 C   0  0  0  0  0  0  0  0  0  0  0  0
   -2.8694    0.9740    0.0000 H   0  0  0  0  0  0  0  0  0  0  0  0
   -1.8088    1.5863    0.0000 H   0  0  0  0  0  0  0  0  0  0  0  0
   -2.4000   -1.3856    0.0000 C   0  0  0  0  0  0  0  0  0  0  0  0
   -4.0000   -1.3856    0.0000 H   0  0  0  0  0  0  0  0  0  0  0  0
   -3.2001   -2.7713    0.0000 H   0  0  0  0  0  0  0  0  0  0  0  0
   -3.2001   -0.0000    0.0000 H   0  0  0  0  0  0  0  0  0  0  0  0
   -0.0000    1.6000    0.0000 C   0  0  0  0  0  0  0  0  0  0  0  0
   -0.0000    3.2000    0.0000 H   0  0  0  0  0  0  0  0  0  0  0  0
   -1.2256    2.6285    0.0000 H   0  0  0  0  0  0  0  0  0  0  0  0
    1.3856    2.4000    0.0000 H   0  0  0  0  0  0  0  0  0  0  0  0
   -0.0000   -1.6000    0.0000 C   0  0  0  0  0  0  0  0  0  0  0  0
   -0.0000   -3.2000    0.0000 H   0  0  0  0  0  0  0  0  0  0  0  0
    1.2257   -2.6285    0.0000 H   0  0  0  0  0  0  0  0  0  0  0  0
   -1.3856   -2.4000    0.0000 H   0  0  0  0  0  0  0  0  0  0  0  0
  1  2  1  0  0  0  0
  2  3  1  0  0  0  0
  2  4  1  0  0  0  0
  2  5  1  0  0  0  0
  5  6  1  0  0  0  0
  5  7  1  0  0  0  0
  5  8  1  0  0  0  0
  8  9  1  0  0  0  0
  8 10  1  0  0  0  0
  8 11  1  0  0  0  0
  1 12  1  0  0  0  0
 12 13  1  0  0  0  0
 12 14  1  0  0  0  0
 12 15  1  0  0  0  0
 15 16  1  0  0  0  0
 15 17  1  0  0  0  0
 15 18  1  0  0  0  0
  1 19  1  0  0  0  0
 19 20  1  0  0  0  0
 19 21  1  0  0  0  0
 19 22  1  0  0  0  0
  1 23  1  0  0  0  0
 23 24  1  0  0  0  0
 23 25  1  0  0  0  0
 23 26  1  0  0  0  0
M  END
> <ChemID>
100071

> <source_casrn>
563-16-6

> <CAS>
563-16-6

> <SMILES>
CCC(C)(C)CCC

> <NAME>
3,3-Dimethylhexane

> <preferred_name>
3,3-Dimethylhexane

> <iupac>
3,3-Dimethylhexane

> <MPID>
222

> <dsstox_substance_id>
DTXSID2073194

> <Canonical_QSARr>
CCC(C)(C)CCC

> <InChI_Code_QSARr>
InChI=1S/C8H18/c1-5-7-8(3,4)6-2/h5-7H2,1-4H3

> <InChI Key_QSARr>
KUMXLFIBWFCMOJ-UHFFFAOYSA-N

> <LogHalfLife>
0.699

$$$$
100073
  -INDIGO-08031720132D

 23 22  0  0  0  0  0  0  0  0999 V2000
    2.3035   -0.8384    0.0000 C   0  0  0  0  0  0  0  0  0  0  0  0
    3.1035   -2.2241    0.0000 H   0  0  0  0  0  0  0  0  0  0  0  0
    3.9035   -0.8384    0.0000 H   0  0  0  0  0  0  0  0  0  0  0  0
    1.5035   -2.2241    0.0000 H   0  0  0  0  0  0  0  0  0  0  0  0
    1.5035    0.5472    0.0000 C   0  0  0  0  0  0  0  0  0  0  0  0
    0.7035    1.9328    0.0000 H   0  0  0  0  0  0  0  0  0  0  0  0
   -0.0001   -0.0000    0.0000 C   0  0  0  0  0  0  0  0  0  0  0  0
    0.7999   -1.3857    0.0000 H   0  0  0  0  0  0  0  0  0  0  0  0
   -1.3856   -0.8000    0.0000 C   0  0  0  0  0  0  0  0  0  0  0  0
   -1.9979   -2.2782    0.0000 H   0  0  0  0  0  0  0  0  0  0  0  0
   -0.7733   -2.2782    0.0000 H   0  0  0  0  0  0  0  0  0  0  0  0
   -2.7713   -0.0000    0.0000 C   0  0  0  0  0  0  0  0  0  0  0  0
   -4.1569   -0.8000    0.0000 H   0  0  0  0  0  0  0  0  0  0  0  0
   -4.1569    0.8000    0.0000 H   0  0  0  0  0  0  0  0  0  0  0  0
   -2.7713   -1.6000    0.0000 H   0  0  0  0  0  0  0  0  0  0  0  0
   -0.8001    1.3856    0.0000 C   0  0  0  0  0  0  0  0  0  0  0  0
   -1.5999    2.7713    0.0000 H   0  0  0  0  0  0  0  0  0  0  0  0
   -2.3999    1.3856    0.0000 H   0  0  0  0  0  0  0  0  0  0  0  0
   -0.0001    2.7713    0.0000 H   0  0  0  0  0  0  0  0  0  0  0  0
    2.8891    1.3473    0.0000 C   0  0  0  0  0  0  0  0  0  0  0  0
    4.2748    2.1473    0.0000 H   0  0  0  0  0  0  0  0  0  0  0  0
    4.2748    0.5472    0.0000 H   0  0  0  0  0  0  0  0  0  0  0  0
    2.8891    2.9472    0.0000 H   0  0  0  0  0  0  0  0  0  0  0  0
  1  2  1  0  0  0  0
  1  3  1  0  0  0  0
  1  4  1  0  0  0  0
  1  5  1  0  0  0  0
  5  6  1  0  0  0  0
  5  7  1  0  0  0  0
  7  8  1  0  0  0  0
  7  9  1  0  0  0  0
  9 10  1  0  0  0  0
  9 11  1  0  0  0  0
  9 12  1  0  0  0  0
 12 13  1  0  0  0  0
 12 14  1  0  0  0  0
 12 15  1  0  0  0  0
  7 16  1  0  0  0  0
 16 17  1  0  0  0  0
 16 18  1  0  0  0  0
 16 19  1  0  0  0  0
  5 20  1  0  0  0  0
 20 21  1  0  0  0  0
 20 22  1  0  0  0  0
 20 23  1  0  0  0  0
M  END
> <ChemID>
100073

> <source_casrn>
565-59-3

> <CAS>
NOCAS_862203

> <SMILES>
C(C(CC)C)(C)C

> <NAME>
2,3-Dimethylpentane

> <preferred_name>


> <iupac>


> <MPID>
224

> <dsstox_substance_id>
DTXSID20862203

> <Canonical_QSARr>
CC(C)C(C)CC

> <InChI_Code_QSARr>
InChI=1S/C7H16/c1-5-7(4)6(2)3/h6-7H,5H2,1-4H3

> <InChI Key_QSARr>
WGECXQBGLLYSFP-UHFFFAOYSA-N

> <LogHalfLife>
0.8451

$$$$
100074
  -INDIGO-08031720132D

 26 25  0  0  0  0  0  0  0  0999 V2000
    0.0001    0.0000    0.0000 C   0  0  0  0  0  0  0  0  0  0  0  0
    0.0001   -1.6000    0.0000 H   0  0  0  0  0  0  0  0  0  0  0  0
   -1.6000   -0.0000    0.0000 C   0  0  0  0  0  0  0  0  0  0  0  0
   -1.6000    1.6000    0.0000 H   0  0  0  0  0  0  0  0  0  0  0  0
   -3.1756    0.2779    0.0000 C   0  0  0  0  0  0  0  0  0  0  0  0
   -4.7514    0.5557    0.0000 H   0  0  0  0  0  0  0  0  0  0  0  0
   -4.2041   -0.9478    0.0000 H   0  0  0  0  0  0  0  0  0  0  0  0
   -3.7229    1.7813    0.0000 H   0  0  0  0  0  0  0  0  0  0  0  0
   -1.6000   -1.6000    0.0000 C   0  0  0  0  0  0  0  0  0  0  0  0
   -1.6000   -3.2000    0.0000 H   0  0  0  0  0  0  0  0  0  0  0  0
   -2.9857   -2.4000    0.0000 H   0  0  0  0  0  0  0  0  0  0  0  0
   -2.9857   -0.8000    0.0000 H   0  0  0  0  0  0  0  0  0  0  0  0
    1.6000    0.0000    0.0000 C   0  0  0  0  0  0  0  0  0  0  0  0
    1.3222    1.5757    0.0000 H   0  0  0  0  0  0  0  0  0  0  0  0
    3.1756    0.2779    0.0000 C   0  0  0  0  0  0  0  0  0  0  0  0
    4.7514    0.5557    0.0000 H   0  0  0  0  0  0  0  0  0  0  0  0
    4.2041   -0.9478    0.0000 H   0  0  0  0  0  0  0  0  0  0  0  0
    3.7229    1.7813    0.0000 H   0  0  0  0  0  0  0  0  0  0  0  0
    1.8779   -1.5757    0.0000 C   0  0  0  0  0  0  0  0  0  0  0  0
    2.1557   -3.1514    0.0000 H   0  0  0  0  0  0  0  0  0  0  0  0
    3.3814   -2.1229    0.0000 H   0  0  0  0  0  0  0  0  0  0  0  0
    0.6522   -2.6042    0.0000 H   0  0  0  0  0  0  0  0  0  0  0  0
    0.0001    1.6000    0.0000 C   0  0  0  0  0  0  0  0  0  0  0  0
   -0.0001    3.2000    0.0000 H   0  0  0  0  0  0  0  0  0  0  0  0
    1.2256    2.6285    0.0000 H   0  0  0  0  0  0  0  0  0  0  0  0
   -1.2256    2.6285    0.0000 H   0  0  0  0  0  0  0  0  0  0  0  0
  1  2  1  0  0  0  0
  1  3  1  0  0  0  0
  3  4  1  0  0  0  0
  3  5  1  0  0  0  0
  5  6  1  0  0  0  0
  5  7  1  0  0  0  0
  5  8  1  0  0  0  0
  3  9  1  0  0  0  0
  9 10  1  0  0  0  0
  9 11  1  0  0  0  0
  9 12  1  0  0  0  0
  1 13  1  0  0  0  0
 13 14  1  0  0  0  0
 13 15  1  0  0  0  0
 15 16  1  0  0  0  0
 15 17  1  0  0  0  0
 15 18  1  0  0  0  0
 13 19  1  0  0  0  0
 19 20  1  0  0  0  0
 19 21  1  0  0  0  0
 19 22  1  0  0  0  0
  1 23  1  0  0  0  0
 23 24  1  0  0  0  0
 23 25  1  0  0  0  0
 23 26  1  0  0  0  0
M  END
> <ChemID>
100074

> <source_casrn>
565-75-3

> <CAS>
565-75-3

> <SMILES>
CC(C(C)C)C(C)C

> <NAME>
2,3,4-Trimethylpentane

> <preferred_name>
2,3,4-Trimethylpentane

> <iupac>
2,3,4-Trimethylpentane

> <MPID>
225

> <dsstox_substance_id>
DTXSID6060343

> <Canonical_QSARr>
CC(C(C)C)C(C)C

> <InChI_Code_QSARr>
InChI=1S/C8H18/c1-6(2)8(5)7(3)4/h6-8H,1-5H3

> <InChI Key_QSARr>
RLPGDEORIPLBNF-UHFFFAOYSA-N

> <LogHalfLife>
1.1761

$$$$
100075
  -INDIGO-08031720132D

 24 25  0  0  0  0  0  0  0  0999 V2000
   -0.0000    0.0000    0.0000 C   0  0  0  0  0  0  0  0  0  0  0  0
   -0.8000    1.3856    0.0000 C   0  0  0  0  0  0  0  0  0  0  0  0
   -0.0000    2.7713    0.0000 H   0  0  0  0  0  0  0  0  0  0  0  0
   -2.4000    1.3856    0.0000 C   0  0  0  0  0  0  0  0  0  0  0  0
   -3.2001    2.7713    0.0000 H   0  0  0  0  0  0  0  0  0  0  0  0
   -3.2001    0.0000    0.0000 C   0  0  0  0  0  0  0  0  0  0  0  0
   -4.8000    0.0000    0.0000 H   0  0  0  0  0  0  0  0  0  0  0  0
   -2.4000   -1.3856    0.0000 C   0  0  0  0  0  0  0  0  0  0  0  0
   -3.2001   -2.7713    0.0000 H   0  0  0  0  0  0  0  0  0  0  0  0
   -0.8000   -1.3857    0.0000 C   0  0  0  0  0  0  0  0  0  0  0  0
   -0.0000   -2.7713    0.0000 C   0  0  0  0  0  0  0  0  0  0  0  0
   -0.8000   -4.1570    0.0000 C   0  0  0  0  0  0  0  0  0  0  0  0
   -1.6000   -5.5426    0.0000 H   0  0  0  0  0  0  0  0  0  0  0  0
   -0.0000   -5.5426    0.0000 H   0  0  0  0  0  0  0  0  0  0  0  0
   -2.4000   -4.1570    0.0000 H   0  0  0  0  0  0  0  0  0  0  0  0
    1.6000   -2.7713    0.0000 C   0  0  0  0  0  0  0  0  0  0  0  0
    2.4001   -4.1569    0.0000 H   0  0  0  0  0  0  0  0  0  0  0  0
    2.4001   -1.3856    0.0000 C   0  0  0  0  0  0  0  0  0  0  0  0
    4.0000   -1.3856    0.0000 H   0  0  0  0  0  0  0  0  0  0  0  0
    1.6000    0.0000    0.0000 C   0  0  0  0  0  0  0  0  0  0  0  0
    2.4001    1.3857    0.0000 C   0  0  0  0  0  0  0  0  0  0  0  0
    3.2000    2.7713    0.0000 H   0  0  0  0  0  0  0  0  0  0  0  0
    4.0000    1.3857    0.0000 H   0  0  0  0  0  0  0  0  0  0  0  0
    1.6000    2.7713    0.0000 H   0  0  0  0  0  0  0  0  0  0  0  0
  1  2  1  0  0  0  0
  2  3  1  0  0  0  0
  2  4  2  0  0  0  0
  4  5  1  0  0  0  0
  4  6  1  0  0  0  0
  6  7  1  0  0  0  0
  6  8  2  0  0  0  0
  8  9  1  0  0  0  0
  8 10  1  0  0  0  0
 10  1  1  0  0  0  0
 10 11  2  0  0  0  0
 11 12  1  0  0  0  0
 12 13  1  0  0  0  0
 12 14  1  0  0  0  0
 12 15  1  0  0  0  0
 11 16  1  0  0  0  0
 16 17  1  0  0  0  0
 16 18  2  0  0  0  0
 18 19  1  0  0  0  0
 18 20  1  0  0  0  0
 20  1  2  0  0  0  0
 20 21  1  0  0  0  0
 21 22  1  0  0  0  0
 21 23  1  0  0  0  0
 21 24  1  0  0  0  0
M  END
> <ChemID>
100075

> <source_casrn>
571-58-4

> <CAS>
571-58-4

> <SMILES>
Cc1ccc(C)c2ccccc12

> <NAME>
1,4-Dimethylnaphthalene

> <preferred_name>
1,4-Dimethylnaphthalene

> <iupac>
1,4-dimethylnaphthalene

> <MPID>
226

> <dsstox_substance_id>
DTXSID8035423

> <Canonical_QSARr>
Cc1ccc(C)c2ccccc12

> <InChI_Code_QSARr>
InChI=1S/C12H12/c1-9-7-8-10(2)12-6-4-3-5-11(9)12/h3-8H,1-2H3

> <InChI Key_QSARr>
APQSQLNWAIULLK-UHFFFAOYSA-N

> <LogHalfLife>
1.1761

$$$$
100077
  -INDIGO-08031720132D

 26 25  0  0  0  0  0  0  0  0999 V2000
    2.7712    0.0000    0.0000 C   0  0  0  0  0  0  0  0  0  0  0  0
    4.1569   -0.8000    0.0000 H   0  0  0  0  0  0  0  0  0  0  0  0
    4.1569    0.8000    0.0000 H   0  0  0  0  0  0  0  0  0  0  0  0
    2.7712   -1.6000    0.0000 H   0  0  0  0  0  0  0  0  0  0  0  0
    1.3857   -0.8000    0.0000 C   0  0  0  0  0  0  0  0  0  0  0  0
    1.9980   -2.2782    0.0000 H   0  0  0  0  0  0  0  0  0  0  0  0
    0.7733   -2.2782    0.0000 H   0  0  0  0  0  0  0  0  0  0  0  0
    0.0000    0.0000    0.0000 C   0  0  0  0  0  0  0  0  0  0  0  0
   -0.8001   -1.3857    0.0000 H   0  0  0  0  0  0  0  0  0  0  0  0
   -1.5035    0.5472    0.0000 C   0  0  0  0  0  0  0  0  0  0  0  0
   -0.7034    1.9329    0.0000 H   0  0  0  0  0  0  0  0  0  0  0  0
   -2.8892    1.3473    0.0000 C   0  0  0  0  0  0  0  0  0  0  0  0
   -3.5015    2.8254    0.0000 H   0  0  0  0  0  0  0  0  0  0  0  0
   -2.2768    2.8254    0.0000 H   0  0  0  0  0  0  0  0  0  0  0  0
   -4.2748    0.5472    0.0000 C   0  0  0  0  0  0  0  0  0  0  0  0
   -5.6604    1.3473    0.0000 H   0  0  0  0  0  0  0  0  0  0  0  0
   -5.6604   -0.2528    0.0000 H   0  0  0  0  0  0  0  0  0  0  0  0
   -4.2748    2.1472    0.0000 H   0  0  0  0  0  0  0  0  0  0  0  0
   -2.3035   -0.8384    0.0000 C   0  0  0  0  0  0  0  0  0  0  0  0
   -3.1034   -2.2241    0.0000 H   0  0  0  0  0  0  0  0  0  0  0  0
   -3.9035   -0.8384    0.0000 H   0  0  0  0  0  0  0  0  0  0  0  0
   -1.5035   -2.2241    0.0000 H   0  0  0  0  0  0  0  0  0  0  0  0
    0.8000    1.3857    0.0000 C   0  0  0  0  0  0  0  0  0  0  0  0
    1.5999    2.7713    0.0000 H   0  0  0  0  0  0  0  0  0  0  0  0
    2.4000    1.3857    0.0000 H   0  0  0  0  0  0  0  0  0  0  0  0
    0.0000    2.7713    0.0000 H   0  0  0  0  0  0  0  0  0  0  0  0
  1  2  1  0  0  0  0
  1  3  1  0  0  0  0
  1  4  1  0  0  0  0
  1  5  1  0  0  0  0
  5  6  1  0  0  0  0
  5  7  1  0  0  0  0
  5  8  1  0  0  0  0
  8  9  1  0  0  0  0
  8 10  1  0  0  0  0
 10 11  1  0  0  0  0
 10 12  1  0  0  0  0
 12 13  1  0  0  0  0
 12 14  1  0  0  0  0
 12 15  1  0  0  0  0
 15 16  1  0  0  0  0
 15 17  1  0  0  0  0
 15 18  1  0  0  0  0
 10 19  1  0  0  0  0
 19 20  1  0  0  0  0
 19 21  1  0  0  0  0
 19 22  1  0  0  0  0
  8 23  1  0  0  0  0
 23 24  1  0  0  0  0
 23 25  1  0  0  0  0
 23 26  1  0  0  0  0
M  END
> <ChemID>
100077

> <source_casrn>
583-48-2

> <CAS>
NOCAS_862234

> <SMILES>
C(C(CC)C)(CC)C

> <NAME>
3,4-Dimethylhexane

> <preferred_name>


> <iupac>


> <MPID>
228

> <dsstox_substance_id>
DTXSID30862234

> <Canonical_QSARr>
CC(CC)C(C)CC

> <InChI_Code_QSARr>
InChI=1S/C8H18/c1-5-7(3)8(4)6-2/h7-8H,5-6H2,1-4H3

> <InChI Key_QSARr>
RNTWWGNZUXGTAX-UHFFFAOYSA-N

> <LogHalfLife>
0.4771

$$$$
100078
  -INDIGO-08031720132D

 24 24  0  0  0  0  0  0  0  0999 V2000
   -0.0000    0.0000    0.0000 C   0  0  0  0  0  0  0  0  0  0  0  0
    1.5757    0.2778    0.0000 H   0  0  0  0  0  0  0  0  0  0  0  0
   -0.0000    1.6000    0.0000 C   0  0  0  0  0  0  0  0  0  0  0  0
    1.5757    1.3222    0.0000 H   0  0  0  0  0  0  0  0  0  0  0  0
    1.0284    2.8256    0.0000 C   0  0  0  0  0  0  0  0  0  0  0  0
    2.0570    4.0513    0.0000 H   0  0  0  0  0  0  0  0  0  0  0  0
    2.6042    2.5479    0.0000 H   0  0  0  0  0  0  0  0  0  0  0  0
    0.4812    4.3292    0.0000 H   0  0  0  0  0  0  0  0  0  0  0  0
   -1.3857    2.4000    0.0000 C   0  0  0  0  0  0  0  0  0  0  0  0
   -0.3571    3.6257    0.0000 H   0  0  0  0  0  0  0  0  0  0  0  0
   -2.4141    3.6257    0.0000 H   0  0  0  0  0  0  0  0  0  0  0  0
   -2.7712    1.6000    0.0000 C   0  0  0  0  0  0  0  0  0  0  0  0
   -3.3185    3.1035    0.0000 H   0  0  0  0  0  0  0  0  0  0  0  0
   -4.3470    1.3222    0.0000 H   0  0  0  0  0  0  0  0  0  0  0  0
   -2.7712    0.0000    0.0000 C   0  0  0  0  0  0  0  0  0  0  0  0
   -4.3470    0.2778    0.0000 H   0  0  0  0  0  0  0  0  0  0  0  0
   -3.3185   -1.5035    0.0000 H   0  0  0  0  0  0  0  0  0  0  0  0
   -1.3857   -0.8000    0.0000 C   0  0  0  0  0  0  0  0  0  0  0  0
   -2.4141   -2.0257    0.0000 H   0  0  0  0  0  0  0  0  0  0  0  0
   -0.3571   -2.0257    0.0000 H   0  0  0  0  0  0  0  0  0  0  0  0
    1.0284   -1.2256    0.0000 C   0  0  0  0  0  0  0  0  0  0  0  0
    2.0570   -2.4513    0.0000 H   0  0  0  0  0  0  0  0  0  0  0  0
    2.6042   -0.9479    0.0000 H   0  0  0  0  0  0  0  0  0  0  0  0
    0.4812   -2.7292    0.0000 H   0  0  0  0  0  0  0  0  0  0  0  0
  1  2  1  0  0  0  0
  1  3  1  0  0  0  0
  3  4  1  0  0  0  0
  3  5  1  0  0  0  0
  5  6  1  0  0  0  0
  5  7  1  0  0  0  0
  5  8  1  0  0  0  0
  3  9  1  0  0  0  0
  9 10  1  0  0  0  0
  9 11  1  0  0  0  0
  9 12  1  0  0  0  0
 12 13  1  0  0  0  0
 12 14  1  0  0  0  0
 12 15  1  0  0  0  0
 15 16  1  0  0  0  0
 15 17  1  0  0  0  0
 15 18  1  0  0  0  0
 18  1  1  0  0  0  0
 18 19  1  0  0  0  0
 18 20  1  0  0  0  0
  1 21  1  0  0  0  0
 21 22  1  0  0  0  0
 21 23  1  0  0  0  0
 21 24  1  0  0  0  0
M  END
> <ChemID>
100078

> <source_casrn>
583-57-3

> <CAS>
583-57-3

> <SMILES>
CC1CCCCC1C

> <NAME>
1,2-Dimethylcyclohexane

> <preferred_name>
1,2-Dimethylcyclohexane

> <iupac>
C8H16

> <MPID>
229

> <dsstox_substance_id>
DTXSID50858730

> <Canonical_QSARr>
CC1CCCCC1C

> <InChI_Code_QSARr>
InChI=1S/C8H16/c1-7-5-3-4-6-8(7)2/h7-8H,3-6H2,1-2H3

> <InChI Key_QSARr>
KVZJLSYJROEPSQ-UHFFFAOYSA-N

> <LogHalfLife>
1.2553

$$$$
100080
  -INDIGO-08031720132D

 23 22  0  0  0  0  0  0  0  0999 V2000
    2.1230   -1.7814    0.0000 C   0  0  0  0  0  0  0  0  0  0  0  0
    2.6701   -3.2849    0.0000 H   0  0  0  0  0  0  0  0  0  0  0  0
    3.6986   -2.0592    0.0000 H   0  0  0  0  0  0  0  0  0  0  0  0
    1.0944   -3.0070    0.0000 H   0  0  0  0  0  0  0  0  0  0  0  0
    1.5757   -0.2779    0.0000 C   0  0  0  0  0  0  0  0  0  0  0  0
    2.9949    0.4610    0.0000 H   0  0  0  0  0  0  0  0  0  0  0  0
    2.0568    1.2481    0.0000 H   0  0  0  0  0  0  0  0  0  0  0  0
    0.0000    0.0000    0.0000 C   0  0  0  0  0  0  0  0  0  0  0  0
    0.0000   -1.6000    0.0000 H   0  0  0  0  0  0  0  0  0  0  0  0
   -1.5757   -0.2779    0.0000 C   0  0  0  0  0  0  0  0  0  0  0  0
   -2.0569    1.2481    0.0000 H   0  0  0  0  0  0  0  0  0  0  0  0
   -2.9949    0.4610    0.0000 H   0  0  0  0  0  0  0  0  0  0  0  0
   -2.1229   -1.7814    0.0000 C   0  0  0  0  0  0  0  0  0  0  0  0
   -1.6417   -3.3073    0.0000 H   0  0  0  0  0  0  0  0  0  0  0  0
   -0.7037   -2.5201    0.0000 H   0  0  0  0  0  0  0  0  0  0  0  0
   -3.6987   -2.0592    0.0000 C   0  0  0  0  0  0  0  0  0  0  0  0
   -5.2743   -2.3370    0.0000 H   0  0  0  0  0  0  0  0  0  0  0  0
   -4.2459   -3.5627    0.0000 H   0  0  0  0  0  0  0  0  0  0  0  0
   -4.7270   -0.8335    0.0000 H   0  0  0  0  0  0  0  0  0  0  0  0
    0.0000    1.6000    0.0000 C   0  0  0  0  0  0  0  0  0  0  0  0
    0.0000    3.2000    0.0000 H   0  0  0  0  0  0  0  0  0  0  0  0
    1.3857    2.4000    0.0000 H   0  0  0  0  0  0  0  0  0  0  0  0
   -1.3857    2.4000    0.0000 H   0  0  0  0  0  0  0  0  0  0  0  0
  1  2  1  0  0  0  0
  1  3  1  0  0  0  0
  1  4  1  0  0  0  0
  1  5  1  0  0  0  0
  5  6  1  0  0  0  0
  5  7  1  0  0  0  0
  5  8  1  0  0  0  0
  8  9  1  0  0  0  0
  8 10  1  0  0  0  0
 10 11  1  0  0  0  0
 10 12  1  0  0  0  0
 10 13  1  0  0  0  0
 13 14  1  0  0  0  0
 13 15  1  0  0  0  0
 13 16  1  0  0  0  0
 16 17  1  0  0  0  0
 16 18  1  0  0  0  0
 16 19  1  0  0  0  0
  8 20  1  0  0  0  0
 20 21  1  0  0  0  0
 20 22  1  0  0  0  0
 20 23  1  0  0  0  0
M  END
> <ChemID>
100080

> <source_casrn>
589-34-4

> <CAS>
589-34-4

> <SMILES>
CCC(C)CCC

> <NAME>
3-Methylhexane

> <preferred_name>
3-Methylhexane

> <iupac>
3-methylhexane

> <MPID>
231

> <dsstox_substance_id>
DTXSID3044334

> <Canonical_QSARr>
CCC(C)CCC

> <InChI_Code_QSARr>
InChI=1S/C7H16/c1-4-6-7(3)5-2/h7H,4-6H2,1-3H3

> <InChI Key_QSARr>
VLJXXKKOSFGPHI-UHFFFAOYSA-N

> <LogHalfLife>
0.9542

$$$$
100081
  -INDIGO-08031720132D

 26 25  0  0  0  0  0  0  0  0999 V2000
   -1.3857   -0.8000    0.0000 C   0  0  0  0  0  0  0  0  0  0  0  0
   -0.7734   -2.2782    0.0000 H   0  0  0  0  0  0  0  0  0  0  0  0
   -1.9979   -2.2782    0.0000 H   0  0  0  0  0  0  0  0  0  0  0  0
   -0.0001    0.0000    0.0000 C   0  0  0  0  0  0  0  0  0  0  0  0
    0.8000   -1.3856    0.0000 H   0  0  0  0  0  0  0  0  0  0  0  0
    1.5035    0.5472    0.0000 C   0  0  0  0  0  0  0  0  0  0  0  0
    1.1573    2.1093    0.0000 H   0  0  0  0  0  0  0  0  0  0  0  0
    2.3632    1.8966    0.0000 H   0  0  0  0  0  0  0  0  0  0  0  0
    2.7292   -0.4812    0.0000 C   0  0  0  0  0  0  0  0  0  0  0  0
    1.9292   -1.8669    0.0000 H   0  0  0  0  0  0  0  0  0  0  0  0
    3.9549   -1.5097    0.0000 C   0  0  0  0  0  0  0  0  0  0  0  0
    5.1805   -2.5382    0.0000 H   0  0  0  0  0  0  0  0  0  0  0  0
    5.4584   -0.9625    0.0000 H   0  0  0  0  0  0  0  0  0  0  0  0
    3.6770   -3.0854    0.0000 H   0  0  0  0  0  0  0  0  0  0  0  0
    3.7576    0.7444    0.0000 C   0  0  0  0  0  0  0  0  0  0  0  0
    4.7861    1.9701    0.0000 H   0  0  0  0  0  0  0  0  0  0  0  0
    3.4798    2.3202    0.0000 H   0  0  0  0  0  0  0  0  0  0  0  0
    5.3334    0.4666    0.0000 H   0  0  0  0  0  0  0  0  0  0  0  0
   -0.8000    1.3856    0.0000 C   0  0  0  0  0  0  0  0  0  0  0  0
   -1.6000    2.7713    0.0000 H   0  0  0  0  0  0  0  0  0  0  0  0
   -0.0001    2.7713    0.0000 H   0  0  0  0  0  0  0  0  0  0  0  0
   -2.4000    1.3856    0.0000 H   0  0  0  0  0  0  0  0  0  0  0  0
   -2.7713    0.0000    0.0000 C   0  0  0  0  0  0  0  0  0  0  0  0
   -4.1569   -0.8000    0.0000 H   0  0  0  0  0  0  0  0  0  0  0  0
   -4.1569    0.8000    0.0000 H   0  0  0  0  0  0  0  0  0  0  0  0
   -2.7713   -1.6000    0.0000 H   0  0  0  0  0  0  0  0  0  0  0  0
  1  2  1  0  0  0  0
  1  3  1  0  0  0  0
  1  4  1  0  0  0  0
  4  5  1  0  0  0  0
  4  6  1  0  0  0  0
  6  7  1  0  0  0  0
  6  8  1  0  0  0  0
  6  9  1  0  0  0  0
  9 10  1  0  0  0  0
  9 11  1  0  0  0  0
 11 12  1  0  0  0  0
 11 13  1  0  0  0  0
 11 14  1  0  0  0  0
  9 15  1  0  0  0  0
 15 16  1  0  0  0  0
 15 17  1  0  0  0  0
 15 18  1  0  0  0  0
  4 19  1  0  0  0  0
 19 20  1  0  0  0  0
 19 21  1  0  0  0  0
 19 22  1  0  0  0  0
  1 23  1  0  0  0  0
 23 24  1  0  0  0  0
 23 25  1  0  0  0  0
 23 26  1  0  0  0  0
M  END
> <ChemID>
100081

> <source_casrn>
589-43-5

> <CAS>
589-43-5

> <SMILES>
CC(C)CC(C)CC

> <NAME>
2,4-Dimethylhexane

> <preferred_name>
Alkanes, C7-10-iso-

> <iupac>
2,4-dimethylhexane

> <MPID>
232

> <dsstox_substance_id>
DTXSID60873237

> <Canonical_QSARr>
CC(C)CC(C)CC

> <InChI_Code_QSARr>
InChI=1S/C8H18/c1-5-8(4)6-7(2)3/h7-8H,5-6H2,1-4H3

> <InChI Key_QSARr>
HDGQICNBXPAKLR-UHFFFAOYSA-N

> <LogHalfLife>
0.8451

$$$$
100082
  -INDIGO-08031720132D

 26 25  0  0  0  0  0  0  0  0999 V2000
    0.0001    0.0000    0.0000 C   0  0  0  0  0  0  0  0  0  0  0  0
    0.0001   -1.6000    0.0000 H   0  0  0  0  0  0  0  0  0  0  0  0
   -1.6001    0.0000    0.0000 C   0  0  0  0  0  0  0  0  0  0  0  0
   -2.8693    0.9740    0.0000 H   0  0  0  0  0  0  0  0  0  0  0  0
   -1.8089    1.5864    0.0000 H   0  0  0  0  0  0  0  0  0  0  0  0
   -2.4000   -1.3856    0.0000 C   0  0  0  0  0  0  0  0  0  0  0  0
   -1.1306   -2.3597    0.0000 H   0  0  0  0  0  0  0  0  0  0  0  0
   -2.1912   -2.9720    0.0000 H   0  0  0  0  0  0  0  0  0  0  0  0
   -4.0000   -1.3856    0.0000 C   0  0  0  0  0  0  0  0  0  0  0  0
   -5.6000   -1.3856    0.0000 H   0  0  0  0  0  0  0  0  0  0  0  0
   -4.8000   -2.7713    0.0000 H   0  0  0  0  0  0  0  0  0  0  0  0
   -4.8000    0.0000    0.0000 H   0  0  0  0  0  0  0  0  0  0  0  0
    1.6001    0.0000    0.0000 C   0  0  0  0  0  0  0  0  0  0  0  0
    1.8089    1.5864    0.0000 H   0  0  0  0  0  0  0  0  0  0  0  0
    2.8693    0.9740    0.0000 H   0  0  0  0  0  0  0  0  0  0  0  0
    2.4000   -1.3856    0.0000 C   0  0  0  0  0  0  0  0  0  0  0  0
    2.1912   -2.9720    0.0000 H   0  0  0  0  0  0  0  0  0  0  0  0
    1.1306   -2.3597    0.0000 H   0  0  0  0  0  0  0  0  0  0  0  0
    4.0000   -1.3856    0.0000 C   0  0  0  0  0  0  0  0  0  0  0  0
    5.6000   -1.3856    0.0000 H   0  0  0  0  0  0  0  0  0  0  0  0
    4.8000   -2.7713    0.0000 H   0  0  0  0  0  0  0  0  0  0  0  0
    4.8000    0.0000    0.0000 H   0  0  0  0  0  0  0  0  0  0  0  0
    0.0001    1.6000    0.0000 C   0  0  0  0  0  0  0  0  0  0  0  0
   -0.0001    3.2000    0.0000 H   0  0  0  0  0  0  0  0  0  0  0  0
   -1.2256    2.6284    0.0000 H   0  0  0  0  0  0  0  0  0  0  0  0
    1.2256    2.6284    0.0000 H   0  0  0  0  0  0  0  0  0  0  0  0
  1  2  1  0  0  0  0
  1  3  1  0  0  0  0
  3  4  1  0  0  0  0
  3  5  1  0  0  0  0
  3  6  1  0  0  0  0
  6  7  1  0  0  0  0
  6  8  1  0  0  0  0
  6  9  1  0  0  0  0
  9 10  1  0  0  0  0
  9 11  1  0  0  0  0
  9 12  1  0  0  0  0
  1 13  1  0  0  0  0
 13 14  1  0  0  0  0
 13 15  1  0  0  0  0
 13 16  1  0  0  0  0
 16 17  1  0  0  0  0
 16 18  1  0  0  0  0
 16 19  1  0  0  0  0
 19 20  1  0  0  0  0
 19 21  1  0  0  0  0
 19 22  1  0  0  0  0
  1 23  1  0  0  0  0
 23 24  1  0  0  0  0
 23 25  1  0  0  0  0
 23 26  1  0  0  0  0
M  END
> <ChemID>
100082

> <source_casrn>
589-53-7

> <CAS>
589-53-7

> <SMILES>
CC(CCC)CCC

> <NAME>
4-Methylheptane

> <preferred_name>
4-Methylheptane

> <iupac>
4-Methylheptane

> <MPID>
233

> <dsstox_substance_id>
DTXSID6060428

> <Canonical_QSARr>
CC(CCC)CCC

> <InChI_Code_QSARr>
InChI=1S/C8H18/c1-4-6-8(3)7-5-2/h8H,4-7H2,1-3H3

> <InChI Key_QSARr>
CHBAWFGIXDBEBT-UHFFFAOYSA-N

> <LogHalfLife>
0.6021

$$$$
100084
  -INDIGO-08031720132D

 23 22  0  0  0  0  0  0  0  0999 V2000
    1.3857   -0.8000    0.0000 C   0  0  0  0  0  0  0  0  0  0  0  0
    1.9979   -2.2782    0.0000 H   0  0  0  0  0  0  0  0  0  0  0  0
    0.7734   -2.2782    0.0000 H   0  0  0  0  0  0  0  0  0  0  0  0
   -0.0000    0.0000    0.0000 C   0  0  0  0  0  0  0  0  0  0  0  0
   -1.3856    0.8000    0.0000 C   0  0  0  0  0  0  0  0  0  0  0  0
   -2.7713    1.6000    0.0000 H   0  0  0  0  0  0  0  0  0  0  0  0
   -2.7713    0.0000    0.0000 H   0  0  0  0  0  0  0  0  0  0  0  0
   -1.3856    2.4000    0.0000 H   0  0  0  0  0  0  0  0  0  0  0  0
    0.8000    1.3857    0.0000 C   0  0  0  0  0  0  0  0  0  0  0  0
    1.6000    2.7713    0.0000 H   0  0  0  0  0  0  0  0  0  0  0  0
   -0.0000    2.7713    0.0000 H   0  0  0  0  0  0  0  0  0  0  0  0
    2.4001    1.3857    0.0000 H   0  0  0  0  0  0  0  0  0  0  0  0
   -0.8000   -1.3857    0.0000 C   0  0  0  0  0  0  0  0  0  0  0  0
   -1.6001   -2.7713    0.0000 H   0  0  0  0  0  0  0  0  0  0  0  0
   -0.2528   -2.8892    0.0000 H   0  0  0  0  0  0  0  0  0  0  0  0
   -2.4000   -1.3857    0.0000 H   0  0  0  0  0  0  0  0  0  0  0  0
    2.9857   -0.8000    0.0000 C   0  0  0  0  0  0  0  0  0  0  0  0
    3.1945    0.7863    0.0000 H   0  0  0  0  0  0  0  0  0  0  0  0
    4.2550    0.1741    0.0000 H   0  0  0  0  0  0  0  0  0  0  0  0
    3.7856   -2.1857    0.0000 C   0  0  0  0  0  0  0  0  0  0  0  0
    4.5857   -3.5713    0.0000 H   0  0  0  0  0  0  0  0  0  0  0  0
    2.9857   -3.5713    0.0000 H   0  0  0  0  0  0  0  0  0  0  0  0
    5.3856   -2.1857    0.0000 H   0  0  0  0  0  0  0  0  0  0  0  0
  1  2  1  0  0  0  0
  1  3  1  0  0  0  0
  1  4  1  0  0  0  0
  4  5  1  0  0  0  0
  5  6  1  0  0  0  0
  5  7  1  0  0  0  0
  5  8  1  0  0  0  0
  4  9  1  0  0  0  0
  9 10  1  0  0  0  0
  9 11  1  0  0  0  0
  9 12  1  0  0  0  0
  4 13  1  0  0  0  0
 13 14  1  0  0  0  0
 13 15  1  0  0  0  0
 13 16  1  0  0  0  0
  1 17  1  0  0  0  0
 17 18  1  0  0  0  0
 17 19  1  0  0  0  0
 17 20  1  0  0  0  0
 20 21  1  0  0  0  0
 20 22  1  0  0  0  0
 20 23  1  0  0  0  0
M  END
> <ChemID>
100084

> <source_casrn>
590-35-2

> <CAS>
590-35-2

> <SMILES>
CCCC(C)(C)C

> <NAME>
2,2-Dimethylpentane

> <preferred_name>
Pentane, 2,2-dimethyl-

> <iupac>
2,2-DIMETHYLPENTANE

> <MPID>
235

> <dsstox_substance_id>
DTXSID5060439

> <Canonical_QSARr>
CCCC(C)(C)C

> <InChI_Code_QSARr>
InChI=1S/C7H16/c1-5-6-7(2,3)4/h5-6H2,1-4H3

> <InChI Key_QSARr>
CXOWYJMDMMMMJO-UHFFFAOYSA-N

> <LogHalfLife>
0.8451

$$$$
100085
  -INDIGO-08031720132D

 26 25  0  0  0  0  0  0  0  0999 V2000
    1.5035   -0.5472    0.0000 C   0  0  0  0  0  0  0  0  0  0  0  0
    2.3631   -1.8967    0.0000 H   0  0  0  0  0  0  0  0  0  0  0  0
    1.1572   -2.1093    0.0000 H   0  0  0  0  0  0  0  0  0  0  0  0
    0.0001    0.0000    0.0000 C   0  0  0  0  0  0  0  0  0  0  0  0
   -1.3856    0.8000    0.0000 C   0  0  0  0  0  0  0  0  0  0  0  0
   -2.7713    1.6000    0.0000 H   0  0  0  0  0  0  0  0  0  0  0  0
   -2.7713    0.0000    0.0000 H   0  0  0  0  0  0  0  0  0  0  0  0
   -1.3856    2.4000    0.0000 H   0  0  0  0  0  0  0  0  0  0  0  0
    0.8000    1.3856    0.0000 C   0  0  0  0  0  0  0  0  0  0  0  0
    1.6001    2.7713    0.0000 H   0  0  0  0  0  0  0  0  0  0  0  0
    1.6482    1.6609    0.0000 H   0  0  0  0  0  0  0  0  0  0  0  0
    0.0001    2.7713    0.0000 H   0  0  0  0  0  0  0  0  0  0  0  0
   -0.8000   -1.3856    0.0000 C   0  0  0  0  0  0  0  0  0  0  0  0
   -1.6001   -2.7713    0.0000 H   0  0  0  0  0  0  0  0  0  0  0  0
    0.0001   -2.7713    0.0000 H   0  0  0  0  0  0  0  0  0  0  0  0
   -2.4000   -1.3856    0.0000 H   0  0  0  0  0  0  0  0  0  0  0  0
    2.7292    0.4813    0.0000 C   0  0  0  0  0  0  0  0  0  0  0  0
    2.4242    1.3192    0.0000 H   0  0  0  0  0  0  0  0  0  0  0  0
    3.0754    2.0433    0.0000 H   0  0  0  0  0  0  0  0  0  0  0  0
    4.2327   -0.0660    0.0000 C   0  0  0  0  0  0  0  0  0  0  0  0
    5.0923   -1.4154    0.0000 H   0  0  0  0  0  0  0  0  0  0  0  0
    3.8863   -1.6281    0.0000 H   0  0  0  0  0  0  0  0  0  0  0  0
    5.4584    0.9625    0.0000 C   0  0  0  0  0  0  0  0  0  0  0  0
    6.6840    1.9909    0.0000 H   0  0  0  0  0  0  0  0  0  0  0  0
    6.9619    0.4152    0.0000 H   0  0  0  0  0  0  0  0  0  0  0  0
    5.1805    2.5381    0.0000 H   0  0  0  0  0  0  0  0  0  0  0  0
  1  2  1  0  0  0  0
  1  3  1  0  0  0  0
  1  4  1  0  0  0  0
  4  5  1  0  0  0  0
  5  6  1  0  0  0  0
  5  7  1  0  0  0  0
  5  8  1  0  0  0  0
  4  9  1  0  0  0  0
  9 10  1  0  0  0  0
  9 11  1  0  0  0  0
  9 12  1  0  0  0  0
  4 13  1  0  0  0  0
 13 14  1  0  0  0  0
 13 15  1  0  0  0  0
 13 16  1  0  0  0  0
  1 17  1  0  0  0  0
 17 18  1  0  0  0  0
 17 19  1  0  0  0  0
 17 20  1  0  0  0  0
 20 21  1  0  0  0  0
 20 22  1  0  0  0  0
 20 23  1  0  0  0  0
 23 24  1  0  0  0  0
 23 25  1  0  0  0  0
 23 26  1  0  0  0  0
M  END
> <ChemID>
100085

> <source_casrn>
590-73-8

> <CAS>
590-73-8

> <SMILES>
CCCCC(C)(C)C

> <NAME>
2,2-Dimethylhexane

> <preferred_name>
Hexane, 2,2-dimethyl-

> <iupac>
2,2-DIMETHYLHEXANE

> <MPID>
236

> <dsstox_substance_id>
DTXSID9073200

> <Canonical_QSARr>
CCCCC(C)(C)C

> <InChI_Code_QSARr>
InChI=1S/C8H18/c1-5-6-7-8(2,3)4/h5-7H2,1-4H3

> <InChI Key_QSARr>
FLTJDUOFAQWHDF-UHFFFAOYSA-N

> <LogHalfLife>
0.6021

$$$$
100086
  -INDIGO-08031720132D

 23 22  0  0  0  0  0  0  0  0999 V2000
    0.8000    1.3857    0.0000 C   0  0  0  0  0  0  0  0  0  0  0  0
    1.6001    2.7713    0.0000 H   0  0  0  0  0  0  0  0  0  0  0  0
   -0.0001    2.7713    0.0000 H   0  0  0  0  0  0  0  0  0  0  0  0
    2.4000    1.3857    0.0000 H   0  0  0  0  0  0  0  0  0  0  0  0
   -0.0001    0.0000    0.0000 C   0  0  0  0  0  0  0  0  0  0  0  0
   -0.8000   -1.3856    0.0000 H   0  0  0  0  0  0  0  0  0  0  0  0
   -1.5035    0.5472    0.0000 C   0  0  0  0  0  0  0  0  0  0  0  0
   -1.1572    2.1093    0.0000 H   0  0  0  0  0  0  0  0  0  0  0  0
   -2.3631    1.8966    0.0000 H   0  0  0  0  0  0  0  0  0  0  0  0
   -2.7292   -0.4812    0.0000 C   0  0  0  0  0  0  0  0  0  0  0  0
   -3.0754   -2.0433    0.0000 H   0  0  0  0  0  0  0  0  0  0  0  0
   -1.8695   -1.8306    0.0000 H   0  0  0  0  0  0  0  0  0  0  0  0
   -4.2327    0.0660    0.0000 C   0  0  0  0  0  0  0  0  0  0  0  0
   -3.8863    1.6281    0.0000 H   0  0  0  0  0  0  0  0  0  0  0  0
   -5.0923    1.4155    0.0000 H   0  0  0  0  0  0  0  0  0  0  0  0
   -5.4584   -0.9625    0.0000 C   0  0  0  0  0  0  0  0  0  0  0  0
   -6.6840   -1.9909    0.0000 H   0  0  0  0  0  0  0  0  0  0  0  0
   -6.9619   -0.4152    0.0000 H   0  0  0  0  0  0  0  0  0  0  0  0
   -5.1805   -2.5381    0.0000 H   0  0  0  0  0  0  0  0  0  0  0  0
    1.3856   -0.8000    0.0000 C   0  0  0  0  0  0  0  0  0  0  0  0
    2.7713   -1.6000    0.0000 H   0  0  0  0  0  0  0  0  0  0  0  0
    1.3856   -2.4000    0.0000 H   0  0  0  0  0  0  0  0  0  0  0  0
    2.7713    0.0000    0.0000 H   0  0  0  0  0  0  0  0  0  0  0  0
  1  2  1  0  0  0  0
  1  3  1  0  0  0  0
  1  4  1  0  0  0  0
  1  5  1  0  0  0  0
  5  6  1  0  0  0  0
  5  7  1  0  0  0  0
  7  8  1  0  0  0  0
  7  9  1  0  0  0  0
  7 10  1  0  0  0  0
 10 11  1  0  0  0  0
 10 12  1  0  0  0  0
 10 13  1  0  0  0  0
 13 14  1  0  0  0  0
 13 15  1  0  0  0  0
 13 16  1  0  0  0  0
 16 17  1  0  0  0  0
 16 18  1  0  0  0  0
 16 19  1  0  0  0  0
  5 20  1  0  0  0  0
 20 21  1  0  0  0  0
 20 22  1  0  0  0  0
 20 23  1  0  0  0  0
M  END
> <ChemID>
100086

> <source_casrn>
591-76-4

> <CAS>
591-76-4

> <SMILES>
CCCCC(C)C

> <NAME>
2-Methylhexane

> <preferred_name>
2-Methylhexane

> <iupac>
2-methylhexane

> <MPID>
237

> <dsstox_substance_id>
DTXSID5052256

> <Canonical_QSARr>
CCCCC(C)C

> <InChI_Code_QSARr>
InChI=1S/C7H16/c1-4-5-6-7(2)3/h7H,4-6H2,1-3H3

> <InChI Key_QSARr>
GXDHCNNESPLIKD-UHFFFAOYSA-N

> <LogHalfLife>
0.4771

$$$$
100088
  -INDIGO-08031720132D

 26 25  0  0  0  0  0  0  0  0999 V2000
   -1.5036    0.5473    0.0000 C   0  0  0  0  0  0  0  0  0  0  0  0
   -1.1572    2.1093    0.0000 H   0  0  0  0  0  0  0  0  0  0  0  0
   -2.3633    1.8967    0.0000 H   0  0  0  0  0  0  0  0  0  0  0  0
   -2.7292   -0.4812    0.0000 C   0  0  0  0  0  0  0  0  0  0  0  0
   -3.0755   -2.0433    0.0000 H   0  0  0  0  0  0  0  0  0  0  0  0
   -1.8695   -1.8306    0.0000 H   0  0  0  0  0  0  0  0  0  0  0  0
   -4.2327    0.0660    0.0000 C   0  0  0  0  0  0  0  0  0  0  0  0
   -3.8864    1.6281    0.0000 H   0  0  0  0  0  0  0  0  0  0  0  0
   -5.0924    1.4155    0.0000 H   0  0  0  0  0  0  0  0  0  0  0  0
   -5.4583   -0.9625    0.0000 C   0  0  0  0  0  0  0  0  0  0  0  0
   -5.8047   -2.5245    0.0000 H   0  0  0  0  0  0  0  0  0  0  0  0
   -4.5986   -2.3119    0.0000 H   0  0  0  0  0  0  0  0  0  0  0  0
   -6.9618   -0.4153    0.0000 C   0  0  0  0  0  0  0  0  0  0  0  0
   -8.4654    0.1320    0.0000 H   0  0  0  0  0  0  0  0  0  0  0  0
   -8.1876   -1.4437    0.0000 H   0  0  0  0  0  0  0  0  0  0  0  0
   -7.2398    1.1604    0.0000 H   0  0  0  0  0  0  0  0  0  0  0  0
   -0.0000    0.0000    0.0000 C   0  0  0  0  0  0  0  0  0  0  0  0
   -0.8001   -1.3856    0.0000 H   0  0  0  0  0  0  0  0  0  0  0  0
    1.3857   -0.8000    0.0000 C   0  0  0  0  0  0  0  0  0  0  0  0
    2.7713   -1.6000    0.0000 H   0  0  0  0  0  0  0  0  0  0  0  0
    1.3857   -2.4000    0.0000 H   0  0  0  0  0  0  0  0  0  0  0  0
    2.7713    0.0000    0.0000 H   0  0  0  0  0  0  0  0  0  0  0  0
    0.8000    1.3857    0.0000 C   0  0  0  0  0  0  0  0  0  0  0  0
    1.6000    2.7713    0.0000 H   0  0  0  0  0  0  0  0  0  0  0  0
   -0.0000    2.7713    0.0000 H   0  0  0  0  0  0  0  0  0  0  0  0
    2.4001    1.3857    0.0000 H   0  0  0  0  0  0  0  0  0  0  0  0
  1  2  1  0  0  0  0
  1  3  1  0  0  0  0
  1  4  1  0  0  0  0
  4  5  1  0  0  0  0
  4  6  1  0  0  0  0
  4  7  1  0  0  0  0
  7  8  1  0  0  0  0
  7  9  1  0  0  0  0
  7 10  1  0  0  0  0
 10 11  1  0  0  0  0
 10 12  1  0  0  0  0
 10 13  1  0  0  0  0
 13 14  1  0  0  0  0
 13 15  1  0  0  0  0
 13 16  1  0  0  0  0
  1 17  1  0  0  0  0
 17 18  1  0  0  0  0
 17 19  1  0  0  0  0
 19 20  1  0  0  0  0
 19 21  1  0  0  0  0
 19 22  1  0  0  0  0
 17 23  1  0  0  0  0
 23 24  1  0  0  0  0
 23 25  1  0  0  0  0
 23 26  1  0  0  0  0
M  END
> <ChemID>
100088

> <source_casrn>
592-27-8

> <CAS>
592-27-8

> <SMILES>
CCCCCC(C)C

> <NAME>
2-Methylheptane

> <preferred_name>
2-Methylheptane

> <iupac>
2-Methylheptane

> <MPID>
239

> <dsstox_substance_id>
DTXSID2060460

> <Canonical_QSARr>
CCCCCC(C)C

> <InChI_Code_QSARr>
InChI=1S/C8H18/c1-4-5-6-7-8(2)3/h8H,4-7H2,1-3H3

> <InChI Key_QSARr>
JVSWJIKNEAIKJW-UHFFFAOYSA-N

> <LogHalfLife>
0.4771

$$$$
100089
  -INDIGO-08031720132D

 56 55  0  0  0  0  0  0  0  0999 V2000
    9.6996   -0.8000    0.0000 C   0  0  0  0  0  0  0  0  0  0  0  0
   11.0851   -1.6000    0.0000 H   0  0  0  0  0  0  0  0  0  0  0  0
   11.0851    0.0000    0.0000 H   0  0  0  0  0  0  0  0  0  0  0  0
    9.6996   -2.4000    0.0000 H   0  0  0  0  0  0  0  0  0  0  0  0
    8.3140    0.0000    0.0000 C   0  0  0  0  0  0  0  0  0  0  0  0
    8.9262    1.4782    0.0000 H   0  0  0  0  0  0  0  0  0  0  0  0
    7.7014    1.4782    0.0000 H   0  0  0  0  0  0  0  0  0  0  0  0
    6.9281   -0.8000    0.0000 C   0  0  0  0  0  0  0  0  0  0  0  0
    6.3158   -2.2782    0.0000 H   0  0  0  0  0  0  0  0  0  0  0  0
    7.5407   -2.2782    0.0000 H   0  0  0  0  0  0  0  0  0  0  0  0
    5.5425    0.0000    0.0000 C   0  0  0  0  0  0  0  0  0  0  0  0
    6.1547    1.4782    0.0000 H   0  0  0  0  0  0  0  0  0  0  0  0
    4.9303    1.4782    0.0000 H   0  0  0  0  0  0  0  0  0  0  0  0
    4.1569   -0.8000    0.0000 C   0  0  0  0  0  0  0  0  0  0  0  0
    3.5447   -2.2782    0.0000 H   0  0  0  0  0  0  0  0  0  0  0  0
    4.7692   -2.2782    0.0000 H   0  0  0  0  0  0  0  0  0  0  0  0
    2.7714    0.0000    0.0000 C   0  0  0  0  0  0  0  0  0  0  0  0
    3.3836    1.4782    0.0000 H   0  0  0  0  0  0  0  0  0  0  0  0
    2.1592    1.4782    0.0000 H   0  0  0  0  0  0  0  0  0  0  0  0
    1.3858   -0.8000    0.0000 C   0  0  0  0  0  0  0  0  0  0  0  0
    0.7732   -2.2782    0.0000 H   0  0  0  0  0  0  0  0  0  0  0  0
    1.9981   -2.2782    0.0000 H   0  0  0  0  0  0  0  0  0  0  0  0
   -0.0001    0.0000    0.0000 C   0  0  0  0  0  0  0  0  0  0  0  0
    0.6121    1.4782    0.0000 H   0  0  0  0  0  0  0  0  0  0  0  0
   -0.6124    1.4782    0.0000 H   0  0  0  0  0  0  0  0  0  0  0  0
   -1.3857   -0.8000    0.0000 C   0  0  0  0  0  0  0  0  0  0  0  0
   -1.9979   -2.2782    0.0000 H   0  0  0  0  0  0  0  0  0  0  0  0
   -0.7735   -2.2782    0.0000 H   0  0  0  0  0  0  0  0  0  0  0  0
   -2.7712    0.0000    0.0000 C   0  0  0  0  0  0  0  0  0  0  0  0
   -2.1590    1.4782    0.0000 H   0  0  0  0  0  0  0  0  0  0  0  0
   -3.3835    1.4782    0.0000 H   0  0  0  0  0  0  0  0  0  0  0  0
   -4.1568   -0.8000    0.0000 C   0  0  0  0  0  0  0  0  0  0  0  0
   -4.7690   -2.2782    0.0000 H   0  0  0  0  0  0  0  0  0  0  0  0
   -3.5446   -2.2782    0.0000 H   0  0  0  0  0  0  0  0  0  0  0  0
   -5.5428    0.0000    0.0000 C   0  0  0  0  0  0  0  0  0  0  0  0
   -4.9301    1.4782    0.0000 H   0  0  0  0  0  0  0  0  0  0  0  0
   -6.1550    1.4782    0.0000 H   0  0  0  0  0  0  0  0  0  0  0  0
   -6.9283   -0.8000    0.0000 C   0  0  0  0  0  0  0  0  0  0  0  0
   -7.5405   -2.2782    0.0000 H   0  0  0  0  0  0  0  0  0  0  0  0
   -6.3161   -2.2782    0.0000 H   0  0  0  0  0  0  0  0  0  0  0  0
   -8.3139    0.0000    0.0000 C   0  0  0  0  0  0  0  0  0  0  0  0
   -7.7016    1.4782    0.0000 H   0  0  0  0  0  0  0  0  0  0  0  0
   -8.9261    1.4782    0.0000 H   0  0  0  0  0  0  0  0  0  0  0  0
   -9.6994   -0.8000    0.0000 C   0  0  0  0  0  0  0  0  0  0  0  0
  -10.3117   -2.2782    0.0000 H   0  0  0  0  0  0  0  0  0  0  0  0
   -9.0872   -2.2782    0.0000 H   0  0  0  0  0  0  0  0  0  0  0  0
  -11.0850    0.0000    0.0000 C   0  0  0  0  0  0  0  0  0  0  0  0
  -10.4727    1.4782    0.0000 H   0  0  0  0  0  0  0  0  0  0  0  0
  -11.6976    1.4782    0.0000 H   0  0  0  0  0  0  0  0  0  0  0  0
  -12.4709   -0.8000    0.0000 C   0  0  0  0  0  0  0  0  0  0  0  0
  -13.0832   -2.2782    0.0000 H   0  0  0  0  0  0  0  0  0  0  0  0
  -11.8583   -2.2782    0.0000 H   0  0  0  0  0  0  0  0  0  0  0  0
  -13.8565    0.0000    0.0000 C   0  0  0  0  0  0  0  0  0  0  0  0
  -15.2420    0.8000    0.0000 H   0  0  0  0  0  0  0  0  0  0  0  0
  -15.2420   -0.8000    0.0000 H   0  0  0  0  0  0  0  0  0  0  0  0
  -13.8565    1.6000    0.0000 H   0  0  0  0  0  0  0  0  0  0  0  0
  1  2  1  0  0  0  0
  1  3  1  0  0  0  0
  1  4  1  0  0  0  0
  1  5  1  0  0  0  0
  5  6  1  0  0  0  0
  5  7  1  0  0  0  0
  5  8  1  0  0  0  0
  8  9  1  0  0  0  0
  8 10  1  0  0  0  0
  8 11  1  0  0  0  0
 11 12  1  0  0  0  0
 11 13  1  0  0  0  0
 11 14  1  0  0  0  0
 14 15  1  0  0  0  0
 14 16  1  0  0  0  0
 14 17  1  0  0  0  0
 17 18  1  0  0  0  0
 17 19  1  0  0  0  0
 17 20  1  0  0  0  0
 20 21  1  0  0  0  0
 20 22  1  0  0  0  0
 20 23  1  0  0  0  0
 23 24  1  0  0  0  0
 23 25  1  0  0  0  0
 23 26  1  0  0  0  0
 26 27  1  0  0  0  0
 26 28  1  0  0  0  0
 26 29  1  0  0  0  0
 29 30  1  0  0  0  0
 29 31  1  0  0  0  0
 29 32  1  0  0  0  0
 32 33  1  0  0  0  0
 32 34  1  0  0  0  0
 32 35  1  0  0  0  0
 35 36  1  0  0  0  0
 35 37  1  0  0  0  0
 35 38  1  0  0  0  0
 38 39  1  0  0  0  0
 38 40  1  0  0  0  0
 38 41  1  0  0  0  0
 41 42  1  0  0  0  0
 41 43  1  0  0  0  0
 41 44  1  0  0  0  0
 44 45  1  0  0  0  0
 44 46  1  0  0  0  0
 44 47  1  0  0  0  0
 47 48  1  0  0  0  0
 47 49  1  0  0  0  0
 47 50  1  0  0  0  0
 50 51  1  0  0  0  0
 50 52  1  0  0  0  0
 50 53  1  0  0  0  0
 53 54  1  0  0  0  0
 53 55  1  0  0  0  0
 53 56  1  0  0  0  0
M  END
> <ChemID>
100089

> <source_casrn>
593-45-3

> <CAS>
593-45-3

> <SMILES>
CCCCCCCCCCCCCCCCCC

> <NAME>
n-Octadecane

> <preferred_name>
Octadecane

> <iupac>
octadecane

> <MPID>
240

> <dsstox_substance_id>
DTXSID9047172

> <Canonical_QSARr>
CCCCCCCCCCCCCCCCCC

> <InChI_Code_QSARr>
InChI=1S/C18H38/c1-3-5-7-9-11-13-15-17-18-16-14-12-10-8-6-4-2/h3-18H2,1-2H3

> <InChI Key_QSARr>
RZJRJXONCZWCBN-UHFFFAOYSA-N

> <LogHalfLife>
1.3222

$$$$
100090
  -INDIGO-08031720132D

 83 82  0  0  0  0  0  0  0  0999 V2000
   -0.0003    0.0000    0.0000 C   0  0  0  0  0  0  0  0  0  0  0  0
    0.6124    1.4782    0.0000 H   0  0  0  0  0  0  0  0  0  0  0  0
   -0.6124    1.4782    0.0000 H   0  0  0  0  0  0  0  0  0  0  0  0
    1.3856   -0.8000    0.0000 C   0  0  0  0  0  0  0  0  0  0  0  0
    0.7735   -2.2782    0.0000 H   0  0  0  0  0  0  0  0  0  0  0  0
    1.9978   -2.2782    0.0000 H   0  0  0  0  0  0  0  0  0  0  0  0
    2.7715    0.0000    0.0000 C   0  0  0  0  0  0  0  0  0  0  0  0
    3.3837    1.4782    0.0000 H   0  0  0  0  0  0  0  0  0  0  0  0
    2.1588    1.4782    0.0000 H   0  0  0  0  0  0  0  0  0  0  0  0
    4.1569   -0.8000    0.0000 C   0  0  0  0  0  0  0  0  0  0  0  0
    3.5447   -2.2782    0.0000 H   0  0  0  0  0  0  0  0  0  0  0  0
    4.7690   -2.2782    0.0000 H   0  0  0  0  0  0  0  0  0  0  0  0
    5.5428    0.0000    0.0000 C   0  0  0  0  0  0  0  0  0  0  0  0
    6.1549    1.4782    0.0000 H   0  0  0  0  0  0  0  0  0  0  0  0
    4.9300    1.4782    0.0000 H   0  0  0  0  0  0  0  0  0  0  0  0
    6.9281   -0.8000    0.0000 C   0  0  0  0  0  0  0  0  0  0  0  0
    6.3160   -2.2782    0.0000 H   0  0  0  0  0  0  0  0  0  0  0  0
    7.5402   -2.2782    0.0000 H   0  0  0  0  0  0  0  0  0  0  0  0
    8.3140    0.0000    0.0000 C   0  0  0  0  0  0  0  0  0  0  0  0
    8.9262    1.4782    0.0000 H   0  0  0  0  0  0  0  0  0  0  0  0
    7.7013    1.4782    0.0000 H   0  0  0  0  0  0  0  0  0  0  0  0
    9.6993   -0.8000    0.0000 C   0  0  0  0  0  0  0  0  0  0  0  0
    9.0872   -2.2782    0.0000 H   0  0  0  0  0  0  0  0  0  0  0  0
   10.3115   -2.2782    0.0000 H   0  0  0  0  0  0  0  0  0  0  0  0
   11.0853    0.0000    0.0000 C   0  0  0  0  0  0  0  0  0  0  0  0
   11.6974    1.4782    0.0000 H   0  0  0  0  0  0  0  0  0  0  0  0
   10.4731    1.4782    0.0000 H   0  0  0  0  0  0  0  0  0  0  0  0
   12.4706   -0.8000    0.0000 C   0  0  0  0  0  0  0  0  0  0  0  0
   11.8584   -2.2782    0.0000 H   0  0  0  0  0  0  0  0  0  0  0  0
   13.0833   -2.2782    0.0000 H   0  0  0  0  0  0  0  0  0  0  0  0
   13.8565    0.0000    0.0000 C   0  0  0  0  0  0  0  0  0  0  0  0
   14.4686    1.4782    0.0000 H   0  0  0  0  0  0  0  0  0  0  0  0
   13.2443    1.4782    0.0000 H   0  0  0  0  0  0  0  0  0  0  0  0
   15.2418   -0.8000    0.0000 C   0  0  0  0  0  0  0  0  0  0  0  0
   14.6297   -2.2782    0.0000 H   0  0  0  0  0  0  0  0  0  0  0  0
   15.8546   -2.2782    0.0000 H   0  0  0  0  0  0  0  0  0  0  0  0
   16.6277    0.0000    0.0000 C   0  0  0  0  0  0  0  0  0  0  0  0
   17.2399    1.4782    0.0000 H   0  0  0  0  0  0  0  0  0  0  0  0
   16.0156    1.4782    0.0000 H   0  0  0  0  0  0  0  0  0  0  0  0
   18.0131   -0.8000    0.0000 C   0  0  0  0  0  0  0  0  0  0  0  0
   19.3990   -1.6000    0.0000 H   0  0  0  0  0  0  0  0  0  0  0  0
   19.3990    0.0000    0.0000 H   0  0  0  0  0  0  0  0  0  0  0  0
   18.0131   -2.4000    0.0000 H   0  0  0  0  0  0  0  0  0  0  0  0
   -1.3856   -0.8000    0.0000 C   0  0  0  0  0  0  0  0  0  0  0  0
   -1.9978   -2.2782    0.0000 H   0  0  0  0  0  0  0  0  0  0  0  0
   -0.7735   -2.2782    0.0000 H   0  0  0  0  0  0  0  0  0  0  0  0
   -2.7715    0.0000    0.0000 C   0  0  0  0  0  0  0  0  0  0  0  0
   -2.1588    1.4782    0.0000 H   0  0  0  0  0  0  0  0  0  0  0  0
   -3.3837    1.4782    0.0000 H   0  0  0  0  0  0  0  0  0  0  0  0
   -4.1569   -0.8000    0.0000 C   0  0  0  0  0  0  0  0  0  0  0  0
   -4.7690   -2.2782    0.0000 H   0  0  0  0  0  0  0  0  0  0  0  0
   -3.5447   -2.2782    0.0000 H   0  0  0  0  0  0  0  0  0  0  0  0
   -5.5428    0.0000    0.0000 C   0  0  0  0  0  0  0  0  0  0  0  0
   -4.9300    1.4782    0.0000 H   0  0  0  0  0  0  0  0  0  0  0  0
   -6.1549    1.4782    0.0000 H   0  0  0  0  0  0  0  0  0  0  0  0
   -6.9281   -0.8000    0.0000 C   0  0  0  0  0  0  0  0  0  0  0  0
   -7.5402   -2.2782    0.0000 H   0  0  0  0  0  0  0  0  0  0  0  0
   -6.3159   -2.2782    0.0000 H   0  0  0  0  0  0  0  0  0  0  0  0
   -8.3140    0.0000    0.0000 C   0  0  0  0  0  0  0  0  0  0  0  0
   -7.7013    1.4782    0.0000 H   0  0  0  0  0  0  0  0  0  0  0  0
   -8.9262    1.4782    0.0000 H   0  0  0  0  0  0  0  0  0  0  0  0
   -9.6993   -0.8000    0.0000 C   0  0  0  0  0  0  0  0  0  0  0  0
  -10.3115   -2.2782    0.0000 H   0  0  0  0  0  0  0  0  0  0  0  0
   -9.0872   -2.2782    0.0000 H   0  0  0  0  0  0  0  0  0  0  0  0
  -11.0853    0.0000    0.0000 C   0  0  0  0  0  0  0  0  0  0  0  0
  -10.4731    1.4782    0.0000 H   0  0  0  0  0  0  0  0  0  0  0  0
  -11.6974    1.4782    0.0000 H   0  0  0  0  0  0  0  0  0  0  0  0
  -12.4706   -0.8000    0.0000 C   0  0  0  0  0  0  0  0  0  0  0  0
  -13.0833   -2.2782    0.0000 H   0  0  0  0  0  0  0  0  0  0  0  0
  -11.8584   -2.2782    0.0000 H   0  0  0  0  0  0  0  0  0  0  0  0
  -13.8565    0.0000    0.0000 C   0  0  0  0  0  0  0  0  0  0  0  0
  -13.2443    1.4782    0.0000 H   0  0  0  0  0  0  0  0  0  0  0  0
  -14.4686    1.4782    0.0000 H   0  0  0  0  0  0  0  0  0  0  0  0
  -15.2418   -0.8000    0.0000 C   0  0  0  0  0  0  0  0  0  0  0  0
  -15.8546   -2.2782    0.0000 H   0  0  0  0  0  0  0  0  0  0  0  0
  -14.6297   -2.2782    0.0000 H   0  0  0  0  0  0  0  0  0  0  0  0
  -16.6277    0.0000    0.0000 C   0  0  0  0  0  0  0  0  0  0  0  0
  -16.0156    1.4782    0.0000 H   0  0  0  0  0  0  0  0  0  0  0  0
  -17.2399    1.4782    0.0000 H   0  0  0  0  0  0  0  0  0  0  0  0
  -18.0131   -0.8000    0.0000 C   0  0  0  0  0  0  0  0  0  0  0  0
  -19.3990   -1.6000    0.0000 H   0  0  0  0  0  0  0  0  0  0  0  0
  -19.3990    0.0000    0.0000 H   0  0  0  0  0  0  0  0  0  0  0  0
  -18.0131   -2.4000    0.0000 H   0  0  0  0  0  0  0  0  0  0  0  0
  1  2  1  0  0  0  0
  1  3  1  0  0  0  0
  1  4  1  0  0  0  0
  4  5  1  0  0  0  0
  4  6  1  0  0  0  0
  4  7  1  0  0  0  0
  7  8  1  0  0  0  0
  7  9  1  0  0  0  0
  7 10  1  0  0  0  0
 10 11  1  0  0  0  0
 10 12  1  0  0  0  0
 10 13  1  0  0  0  0
 13 14  1  0  0  0  0
 13 15  1  0  0  0  0
 13 16  1  0  0  0  0
 16 17  1  0  0  0  0
 16 18  1  0  0  0  0
 16 19  1  0  0  0  0
 19 20  1  0  0  0  0
 19 21  1  0  0  0  0
 19 22  1  0  0  0  0
 22 23  1  0  0  0  0
 22 24  1  0  0  0  0
 22 25  1  0  0  0  0
 25 26  1  0  0  0  0
 25 27  1  0  0  0  0
 25 28  1  0  0  0  0
 28 29  1  0  0  0  0
 28 30  1  0  0  0  0
 28 31  1  0  0  0  0
 31 32  1  0  0  0  0
 31 33  1  0  0  0  0
 31 34  1  0  0  0  0
 34 35  1  0  0  0  0
 34 36  1  0  0  0  0
 34 37  1  0  0  0  0
 37 38  1  0  0  0  0
 37 39  1  0  0  0  0
 37 40  1  0  0  0  0
 40 41  1  0  0  0  0
 40 42  1  0  0  0  0
 40 43  1  0  0  0  0
  1 44  1  0  0  0  0
 44 45  1  0  0  0  0
 44 46  1  0  0  0  0
 44 47  1  0  0  0  0
 47 48  1  0  0  0  0
 47 49  1  0  0  0  0
 47 50  1  0  0  0  0
 50 51  1  0  0  0  0
 50 52  1  0  0  0  0
 50 53  1  0  0  0  0
 53 54  1  0  0  0  0
 53 55  1  0  0  0  0
 53 56  1  0  0  0  0
 56 57  1  0  0  0  0
 56 58  1  0  0  0  0
 56 59  1  0  0  0  0
 59 60  1  0  0  0  0
 59 61  1  0  0  0  0
 59 62  1  0  0  0  0
 62 63  1  0  0  0  0
 62 64  1  0  0  0  0
 62 65  1  0  0  0  0
 65 66  1  0  0  0  0
 65 67  1  0  0  0  0
 65 68  1  0  0  0  0
 68 69  1  0  0  0  0
 68 70  1  0  0  0  0
 68 71  1  0  0  0  0
 71 72  1  0  0  0  0
 71 73  1  0  0  0  0
 71 74  1  0  0  0  0
 74 75  1  0  0  0  0
 74 76  1  0  0  0  0
 74 77  1  0  0  0  0
 77 78  1  0  0  0  0
 77 79  1  0  0  0  0
 77 80  1  0  0  0  0
 80 81  1  0  0  0  0
 80 82  1  0  0  0  0
 80 83  1  0  0  0  0
M  END
> <ChemID>
100090

> <source_casrn>
593-49-7

> <CAS>
593-49-7

> <SMILES>
CCCCCCCCCCCCCCCCCCCCCCCCCCC

> <NAME>
n-Heptacosane

> <preferred_name>
Heptacosane

> <iupac>
Heptacosane

> <MPID>
241

> <dsstox_substance_id>
DTXSID6058637

> <Canonical_QSARr>
CCCCCCCCCCCCCCCCCCCCCCCCCCC

> <InChI_Code_QSARr>
InChI=1S/C27H56/c1-3-5-7-9-11-13-15-17-19-21-23-25-27-26-24-22-20-18-16-14-12-10-8-6-4-2/h3-27H2,1-2H3

> <InChI Key_QSARr>
BJQWYEJQWHSSCJ-UHFFFAOYSA-N

> <LogHalfLife>
2.1492

$$$$
100092
  -INDIGO-08031720132D

 21 21  0  0  0  0  0  0  0  0999 V2000
    0.0000    0.0000    0.0000 C   0  0  0  0  0  0  0  0  0  0  0  0
    0.8000   -1.3856    0.0000 C   0  0  0  0  0  0  0  0  0  0  0  0
    0.0000   -2.7713    0.0000 H   0  0  0  0  0  0  0  0  0  0  0  0
    2.4000   -1.3856    0.0000 C   0  0  0  0  0  0  0  0  0  0  0  0
    3.2001   -2.7713    0.0000 H   0  0  0  0  0  0  0  0  0  0  0  0
    3.2001    0.0000    0.0000 C   0  0  0  0  0  0  0  0  0  0  0  0
    4.8000    0.0000    0.0000 H   0  0  0  0  0  0  0  0  0  0  0  0
    2.4000    1.3856    0.0000 C   0  0  0  0  0  0  0  0  0  0  0  0
    3.2001    2.7713    0.0000 H   0  0  0  0  0  0  0  0  0  0  0  0
    0.8000    1.3856    0.0000 C   0  0  0  0  0  0  0  0  0  0  0  0
    0.0000    2.7713    0.0000 C   0  0  0  0  0  0  0  0  0  0  0  0
   -0.8000    4.1569    0.0000 H   0  0  0  0  0  0  0  0  0  0  0  0
    0.8000    4.1569    0.0000 H   0  0  0  0  0  0  0  0  0  0  0  0
   -1.6000    2.7713    0.0000 H   0  0  0  0  0  0  0  0  0  0  0  0
   -1.6000    0.0000    0.0000 C   0  0  0  0  0  0  0  0  0  0  0  0
   -2.8694    0.9740    0.0000 H   0  0  0  0  0  0  0  0  0  0  0  0
   -1.8088    1.5863    0.0000 H   0  0  0  0  0  0  0  0  0  0  0  0
   -2.4001   -1.3856    0.0000 C   0  0  0  0  0  0  0  0  0  0  0  0
   -3.2000   -2.7713    0.0000 H   0  0  0  0  0  0  0  0  0  0  0  0
   -4.0000   -1.3856    0.0000 H   0  0  0  0  0  0  0  0  0  0  0  0
   -1.6000   -2.7713    0.0000 H   0  0  0  0  0  0  0  0  0  0  0  0
  1  2  1  0  0  0  0
  2  3  1  0  0  0  0
  2  4  2  0  0  0  0
  4  5  1  0  0  0  0
  4  6  1  0  0  0  0
  6  7  1  0  0  0  0
  6  8  2  0  0  0  0
  8  9  1  0  0  0  0
  8 10  1  0  0  0  0
 10  1  2  0  0  0  0
 10 11  1  0  0  0  0
 11 12  1  0  0  0  0
 11 13  1  0  0  0  0
 11 14  1  0  0  0  0
  1 15  1  0  0  0  0
 15 16  1  0  0  0  0
 15 17  1  0  0  0  0
 15 18  1  0  0  0  0
 18 19  1  0  0  0  0
 18 20  1  0  0  0  0
 18 21  1  0  0  0  0
M  END
> <ChemID>
100092

> <source_casrn>
611-14-3

> <CAS>
611-14-3

> <SMILES>
Cc1ccccc1CC

> <NAME>
1-Methyl-2-ethylbenzene

> <preferred_name>
1-Ethyl-2-methylbenzene

> <iupac>
1-ethyl-2-methylbenzene

> <MPID>
243

> <dsstox_substance_id>
DTXSID2050403

> <Canonical_QSARr>
Cc1ccccc1CC

> <InChI_Code_QSARr>
InChI=1S/C9H12/c1-3-9-7-5-4-6-8(9)2/h4-7H,3H2,1-2H3

> <InChI Key_QSARr>
HYFLWBNQFMXCPA-UHFFFAOYSA-N

> <LogHalfLife>
0.6021

$$$$
100093
  -INDIGO-08031720132D

 23 22  0  0  0  0  0  0  0  0999 V2000
   -0.0000   -0.0000    0.0000 C   0  0  0  0  0  0  0  0  0  0  0  0
    0.8001   -1.3856    0.0000 H   0  0  0  0  0  0  0  0  0  0  0  0
   -1.3857   -0.8000    0.0000 C   0  0  0  0  0  0  0  0  0  0  0  0
   -1.9979   -2.2782    0.0000 H   0  0  0  0  0  0  0  0  0  0  0  0
   -0.7734   -2.2782    0.0000 H   0  0  0  0  0  0  0  0  0  0  0  0
   -2.8891   -0.2528    0.0000 C   0  0  0  0  0  0  0  0  0  0  0  0
   -4.1148   -1.2812    0.0000 H   0  0  0  0  0  0  0  0  0  0  0  0
   -4.3927    0.2945    0.0000 H   0  0  0  0  0  0  0  0  0  0  0  0
   -3.1669    1.3230    0.0000 H   0  0  0  0  0  0  0  0  0  0  0  0
   -0.8000    1.3856    0.0000 C   0  0  0  0  0  0  0  0  0  0  0  0
   -2.2781    0.7734    0.0000 H   0  0  0  0  0  0  0  0  0  0  0  0
   -2.2781    1.9979    0.0000 H   0  0  0  0  0  0  0  0  0  0  0  0
   -0.0000    2.7713    0.0000 C   0  0  0  0  0  0  0  0  0  0  0  0
   -0.8000    4.1569    0.0000 H   0  0  0  0  0  0  0  0  0  0  0  0
    0.8001    4.1569    0.0000 H   0  0  0  0  0  0  0  0  0  0  0  0
   -1.6001    2.7713    0.0000 H   0  0  0  0  0  0  0  0  0  0  0  0
    1.5035    0.5472    0.0000 C   0  0  0  0  0  0  0  0  0  0  0  0
    1.1573    2.1093    0.0000 H   0  0  0  0  0  0  0  0  0  0  0  0
    2.3632    1.8967    0.0000 H   0  0  0  0  0  0  0  0  0  0  0  0
    2.7291   -0.4813    0.0000 C   0  0  0  0  0  0  0  0  0  0  0  0
    3.9548   -1.5096    0.0000 H   0  0  0  0  0  0  0  0  0  0  0  0
    4.2327    0.0660    0.0000 H   0  0  0  0  0  0  0  0  0  0  0  0
    2.4513   -2.0569    0.0000 H   0  0  0  0  0  0  0  0  0  0  0  0
  1  2  1  0  0  0  0
  1  3  1  0  0  0  0
  3  4  1  0  0  0  0
  3  5  1  0  0  0  0
  3  6  1  0  0  0  0
  6  7  1  0  0  0  0
  6  8  1  0  0  0  0
  6  9  1  0  0  0  0
  1 10  1  0  0  0  0
 10 11  1  0  0  0  0
 10 12  1  0  0  0  0
 10 13  1  0  0  0  0
 13 14  1  0  0  0  0
 13 15  1  0  0  0  0
 13 16  1  0  0  0  0
  1 17  1  0  0  0  0
 17 18  1  0  0  0  0
 17 19  1  0  0  0  0
 17 20  1  0  0  0  0
 20 21  1  0  0  0  0
 20 22  1  0  0  0  0
 20 23  1  0  0  0  0
M  END
> <ChemID>
100093

> <source_casrn>
617-78-7

> <CAS>
617-78-7

> <SMILES>
CCC(CC)CC

> <NAME>
3-Ethylpentane

> <preferred_name>
Pentane, 3-ethyl-

> <iupac>
3-Ethylpentane

> <MPID>
244

> <dsstox_substance_id>
DTXSID8073211

> <Canonical_QSARr>
CCC(CC)CC

> <InChI_Code_QSARr>
InChI=1S/C7H16/c1-4-7(5-2)6-3/h7H,4-6H2,1-3H3

> <InChI Key_QSARr>
AORMDLNPRGXHHL-UHFFFAOYSA-N

> <LogHalfLife>
0.6021

$$$$
100094
  -INDIGO-08031720132D

 26 25  0  0  0  0  0  0  0  0999 V2000
    0.0000    0.0000    0.0000 C   0  0  0  0  0  0  0  0  0  0  0  0
    0.0000   -1.6000    0.0000 H   0  0  0  0  0  0  0  0  0  0  0  0
    1.5757   -0.2779    0.0000 C   0  0  0  0  0  0  0  0  0  0  0  0
    1.2293   -1.8399    0.0000 H   0  0  0  0  0  0  0  0  0  0  0  0
    2.4354   -1.6272    0.0000 H   0  0  0  0  0  0  0  0  0  0  0  0
    3.0792    0.2694    0.0000 C   0  0  0  0  0  0  0  0  0  0  0  0
    3.9389    1.6188    0.0000 H   0  0  0  0  0  0  0  0  0  0  0  0
    2.7329    1.8315    0.0000 H   0  0  0  0  0  0  0  0  0  0  0  0
    4.3049   -0.7591    0.0000 C   0  0  0  0  0  0  0  0  0  0  0  0
    5.5306   -1.7875    0.0000 H   0  0  0  0  0  0  0  0  0  0  0  0
    5.8084   -0.2118    0.0000 H   0  0  0  0  0  0  0  0  0  0  0  0
    4.0271   -2.3348    0.0000 H   0  0  0  0  0  0  0  0  0  0  0  0
   -1.5757   -0.2779    0.0000 C   0  0  0  0  0  0  0  0  0  0  0  0
   -2.9949    0.4610    0.0000 H   0  0  0  0  0  0  0  0  0  0  0  0
   -2.0569    1.2481    0.0000 H   0  0  0  0  0  0  0  0  0  0  0  0
   -2.1229   -1.7813    0.0000 C   0  0  0  0  0  0  0  0  0  0  0  0
   -2.6701   -3.2849    0.0000 H   0  0  0  0  0  0  0  0  0  0  0  0
   -3.6986   -2.0592    0.0000 H   0  0  0  0  0  0  0  0  0  0  0  0
   -1.0945   -3.0071    0.0000 H   0  0  0  0  0  0  0  0  0  0  0  0
    0.0000    1.6000    0.0000 C   0  0  0  0  0  0  0  0  0  0  0  0
    0.9740    2.8694    0.0000 H   0  0  0  0  0  0  0  0  0  0  0  0
    1.5863    1.8088    0.0000 H   0  0  0  0  0  0  0  0  0  0  0  0
   -1.3857    2.4000    0.0000 C   0  0  0  0  0  0  0  0  0  0  0  0
   -1.3857    4.0000    0.0000 H   0  0  0  0  0  0  0  0  0  0  0  0
   -2.7713    3.2000    0.0000 H   0  0  0  0  0  0  0  0  0  0  0  0
    0.0000    3.2000    0.0000 H   0  0  0  0  0  0  0  0  0  0  0  0
  1  2  1  0  0  0  0
  1  3  1  0  0  0  0
  3  4  1  0  0  0  0
  3  5  1  0  0  0  0
  3  6  1  0  0  0  0
  6  7  1  0  0  0  0
  6  8  1  0  0  0  0
  6  9  1  0  0  0  0
  9 10  1  0  0  0  0
  9 11  1  0  0  0  0
  9 12  1  0  0  0  0
  1 13  1  0  0  0  0
 13 14  1  0  0  0  0
 13 15  1  0  0  0  0
 13 16  1  0  0  0  0
 16 17  1  0  0  0  0
 16 18  1  0  0  0  0
 16 19  1  0  0  0  0
  1 20  1  0  0  0  0
 20 21  1  0  0  0  0
 20 22  1  0  0  0  0
 20 23  1  0  0  0  0
 23 24  1  0  0  0  0
 23 25  1  0  0  0  0
 23 26  1  0  0  0  0
M  END
> <ChemID>
100094

> <source_casrn>
619-99-8

> <CAS>
619-99-8

> <SMILES>
CCCC(CC)CC

> <NAME>
3-Ethylhexane

> <preferred_name>
3-Ethylhexane

> <iupac>
3-Ethylhexane

> <MPID>
245

> <dsstox_substance_id>
DTXSID6060713

> <Canonical_QSARr>
CCCC(CC)CC

> <InChI_Code_QSARr>
InChI=1S/C8H18/c1-4-7-8(5-2)6-3/h8H,4-7H2,1-3H3

> <InChI Key_QSARr>
SFRKSDZMZHIISH-UHFFFAOYSA-N

> <LogHalfLife>
0.6021

$$$$
100096
  -INDIGO-08031720132D

 21 21  0  0  0  0  0  0  0  0999 V2000
   -0.0000   -0.0000    0.0000 C   0  0  0  0  0  0  0  0  0  0  0  0
   -0.8000    1.3856    0.0000 C   0  0  0  0  0  0  0  0  0  0  0  0
   -0.0000    2.7713    0.0000 H   0  0  0  0  0  0  0  0  0  0  0  0
   -2.4000    1.3856    0.0000 C   0  0  0  0  0  0  0  0  0  0  0  0
   -3.1999    2.7713    0.0000 H   0  0  0  0  0  0  0  0  0  0  0  0
   -3.1999   -0.0000    0.0000 C   0  0  0  0  0  0  0  0  0  0  0  0
   -4.8000   -0.0000    0.0000 C   0  0  0  0  0  0  0  0  0  0  0  0
   -6.4000   -0.0000    0.0000 H   0  0  0  0  0  0  0  0  0  0  0  0
   -5.6000   -1.3856    0.0000 H   0  0  0  0  0  0  0  0  0  0  0  0
   -5.6000    1.3856    0.0000 H   0  0  0  0  0  0  0  0  0  0  0  0
   -2.4000   -1.3856    0.0000 C   0  0  0  0  0  0  0  0  0  0  0  0
   -3.1999   -2.7713    0.0000 H   0  0  0  0  0  0  0  0  0  0  0  0
   -0.8000   -1.3856    0.0000 C   0  0  0  0  0  0  0  0  0  0  0  0
   -0.0000   -2.7713    0.0000 H   0  0  0  0  0  0  0  0  0  0  0  0
    1.6001   -0.0000    0.0000 C   0  0  0  0  0  0  0  0  0  0  0  0
    2.8693   -0.9740    0.0000 H   0  0  0  0  0  0  0  0  0  0  0  0
    1.8089   -1.5863    0.0000 H   0  0  0  0  0  0  0  0  0  0  0  0
    2.4000    1.3856    0.0000 C   0  0  0  0  0  0  0  0  0  0  0  0
    4.0000    1.3856    0.0000 H   0  0  0  0  0  0  0  0  0  0  0  0
    3.2000    2.7713    0.0000 H   0  0  0  0  0  0  0  0  0  0  0  0
    3.2000   -0.0000    0.0000 H   0  0  0  0  0  0  0  0  0  0  0  0
  1  2  1  0  0  0  0
  2  3  1  0  0  0  0
  2  4  2  0  0  0  0
  4  5  1  0  0  0  0
  4  6  1  0  0  0  0
  6  7  1  0  0  0  0
  7  8  1  0  0  0  0
  7  9  1  0  0  0  0
  7 10  1  0  0  0  0
  6 11  2  0  0  0  0
 11 12  1  0  0  0  0
 11 13  1  0  0  0  0
 13  1  2  0  0  0  0
 13 14  1  0  0  0  0
  1 15  1  0  0  0  0
 15 16  1  0  0  0  0
 15 17  1  0  0  0  0
 15 18  1  0  0  0  0
 18 19  1  0  0  0  0
 18 20  1  0  0  0  0
 18 21  1  0  0  0  0
M  END
> <ChemID>
100096

> <source_casrn>
622-96-8

> <CAS>
622-96-8

> <SMILES>
Cc1ccc(CC)cc1

> <NAME>
1-Methyl-4-ethylbenzene

> <preferred_name>
4-Ethyltoluene

> <iupac>
1-ethyl-4-methylbenzene

> <MPID>
247

> <dsstox_substance_id>
DTXSID9029194

> <Canonical_QSARr>
Cc1ccc(CC)cc1

> <InChI_Code_QSARr>
InChI=1S/C9H12/c1-3-9-6-4-8(2)5-7-9/h4-7H,3H2,1-2H3

> <InChI Key_QSARr>
JRLPEMVDPFPYPJ-UHFFFAOYSA-N

> <LogHalfLife>
0.6021

$$$$
100097
  -INDIGO-08031720132D

 41 40  0  0  0  0  0  0  0  0999 V2000
    8.3139   -0.0000    0.0000 C   0  0  0  0  0  0  0  0  0  0  0  0
    9.6995   -0.8000    0.0000 H   0  0  0  0  0  0  0  0  0  0  0  0
    9.6995    0.8000    0.0000 H   0  0  0  0  0  0  0  0  0  0  0  0
    8.3139   -1.6000    0.0000 H   0  0  0  0  0  0  0  0  0  0  0  0
    6.9282    0.8000    0.0000 C   0  0  0  0  0  0  0  0  0  0  0  0
    6.3158    2.2782    0.0000 H   0  0  0  0  0  0  0  0  0  0  0  0
    7.5404    2.2782    0.0000 H   0  0  0  0  0  0  0  0  0  0  0  0
    5.5426   -0.0000    0.0000 C   0  0  0  0  0  0  0  0  0  0  0  0
    6.1548   -1.4782    0.0000 H   0  0  0  0  0  0  0  0  0  0  0  0
    4.9302   -1.4782    0.0000 H   0  0  0  0  0  0  0  0  0  0  0  0
    4.1570    0.8000    0.0000 C   0  0  0  0  0  0  0  0  0  0  0  0
    3.5446    2.2782    0.0000 H   0  0  0  0  0  0  0  0  0  0  0  0
    4.7692    2.2782    0.0000 H   0  0  0  0  0  0  0  0  0  0  0  0
    2.7714   -0.0000    0.0000 C   0  0  0  0  0  0  0  0  0  0  0  0
    3.3835   -1.4782    0.0000 H   0  0  0  0  0  0  0  0  0  0  0  0
    2.1589   -1.4782    0.0000 H   0  0  0  0  0  0  0  0  0  0  0  0
    1.3858    0.8000    0.0000 C   0  0  0  0  0  0  0  0  0  0  0  0
    0.7733    2.2782    0.0000 H   0  0  0  0  0  0  0  0  0  0  0  0
    1.9979    2.2782    0.0000 H   0  0  0  0  0  0  0  0  0  0  0  0
    0.0001   -0.0000    0.0000 C   0  0  0  0  0  0  0  0  0  0  0  0
    0.6123   -1.4782    0.0000 H   0  0  0  0  0  0  0  0  0  0  0  0
   -0.6123   -1.4782    0.0000 H   0  0  0  0  0  0  0  0  0  0  0  0
   -1.3858    0.8000    0.0000 C   0  0  0  0  0  0  0  0  0  0  0  0
   -1.9979    2.2782    0.0000 H   0  0  0  0  0  0  0  0  0  0  0  0
   -0.7733    2.2782    0.0000 H   0  0  0  0  0  0  0  0  0  0  0  0
   -2.7714   -0.0000    0.0000 C   0  0  0  0  0  0  0  0  0  0  0  0
   -2.1589   -1.4782    0.0000 H   0  0  0  0  0  0  0  0  0  0  0  0
   -3.3835   -1.4782    0.0000 H   0  0  0  0  0  0  0  0  0  0  0  0
   -4.1570    0.8000    0.0000 C   0  0  0  0  0  0  0  0  0  0  0  0
   -4.7692    2.2782    0.0000 H   0  0  0  0  0  0  0  0  0  0  0  0
   -3.5446    2.2782    0.0000 H   0  0  0  0  0  0  0  0  0  0  0  0
   -5.5426   -0.0000    0.0000 C   0  0  0  0  0  0  0  0  0  0  0  0
   -4.9302   -1.4782    0.0000 H   0  0  0  0  0  0  0  0  0  0  0  0
   -6.1548   -1.4782    0.0000 H   0  0  0  0  0  0  0  0  0  0  0  0
   -6.9282    0.8000    0.0000 C   0  0  0  0  0  0  0  0  0  0  0  0
   -7.5404    2.2782    0.0000 H   0  0  0  0  0  0  0  0  0  0  0  0
   -6.3158    2.2782    0.0000 H   0  0  0  0  0  0  0  0  0  0  0  0
   -8.3139   -0.0000    0.0000 C   0  0  0  0  0  0  0  0  0  0  0  0
   -9.6995   -0.8000    0.0000 H   0  0  0  0  0  0  0  0  0  0  0  0
   -9.6995    0.8000    0.0000 H   0  0  0  0  0  0  0  0  0  0  0  0
   -8.3139   -1.6000    0.0000 H   0  0  0  0  0  0  0  0  0  0  0  0
  1  2  1  0  0  0  0
  1  3  1  0  0  0  0
  1  4  1  0  0  0  0
  1  5  1  0  0  0  0
  5  6  1  0  0  0  0
  5  7  1  0  0  0  0
  5  8  1  0  0  0  0
  8  9  1  0  0  0  0
  8 10  1  0  0  0  0
  8 11  1  0  0  0  0
 11 12  1  0  0  0  0
 11 13  1  0  0  0  0
 11 14  1  0  0  0  0
 14 15  1  0  0  0  0
 14 16  1  0  0  0  0
 14 17  1  0  0  0  0
 17 18  1  0  0  0  0
 17 19  1  0  0  0  0
 17 20  1  0  0  0  0
 20 21  1  0  0  0  0
 20 22  1  0  0  0  0
 20 23  1  0  0  0  0
 23 24  1  0  0  0  0
 23 25  1  0  0  0  0
 23 26  1  0  0  0  0
 26 27  1  0  0  0  0
 26 28  1  0  0  0  0
 26 29  1  0  0  0  0
 29 30  1  0  0  0  0
 29 31  1  0  0  0  0
 29 32  1  0  0  0  0
 32 33  1  0  0  0  0
 32 34  1  0  0  0  0
 32 35  1  0  0  0  0
 35 36  1  0  0  0  0
 35 37  1  0  0  0  0
 35 38  1  0  0  0  0
 38 39  1  0  0  0  0
 38 40  1  0  0  0  0
 38 41  1  0  0  0  0
M  END
> <ChemID>
100097

> <source_casrn>
629-50-5

> <CAS>
629-50-5

> <SMILES>
CCCCCCCCCCCCC

> <NAME>
n-Tridecane

> <preferred_name>
Tridecane

> <iupac>
tridecane

> <MPID>
248

> <dsstox_substance_id>
DTXSID6027266

> <Canonical_QSARr>
CCCCCCCCCCCCC

> <InChI_Code_QSARr>
InChI=1S/C13H28/c1-3-5-7-9-11-13-12-10-8-6-4-2/h3-13H2,1-2H3

> <InChI Key_QSARr>
IIYFAKIEWZDVMP-UHFFFAOYSA-N

> <LogHalfLife>
1.0792

$$$$
100098
  -INDIGO-08031720132D

 44 43  0  0  0  0  0  0  0  0999 V2000
    8.3138    0.0000    0.0000 C   0  0  0  0  0  0  0  0  0  0  0  0
    9.6995    0.8000    0.0000 H   0  0  0  0  0  0  0  0  0  0  0  0
    9.6995   -0.8000    0.0000 H   0  0  0  0  0  0  0  0  0  0  0  0
    8.3138    1.6000    0.0000 H   0  0  0  0  0  0  0  0  0  0  0  0
    6.9282   -0.8000    0.0000 C   0  0  0  0  0  0  0  0  0  0  0  0
    6.3158   -2.2782    0.0000 H   0  0  0  0  0  0  0  0  0  0  0  0
    7.5406   -2.2782    0.0000 H   0  0  0  0  0  0  0  0  0  0  0  0
    5.5426    0.0000    0.0000 C   0  0  0  0  0  0  0  0  0  0  0  0
    6.1550    1.4782    0.0000 H   0  0  0  0  0  0  0  0  0  0  0  0
    4.9301    1.4782    0.0000 H   0  0  0  0  0  0  0  0  0  0  0  0
    4.1569   -0.8000    0.0000 C   0  0  0  0  0  0  0  0  0  0  0  0
    3.5445   -2.2782    0.0000 H   0  0  0  0  0  0  0  0  0  0  0  0
    4.7693   -2.2782    0.0000 H   0  0  0  0  0  0  0  0  0  0  0  0
    2.7713    0.0000    0.0000 C   0  0  0  0  0  0  0  0  0  0  0  0
    3.3837    1.4782    0.0000 H   0  0  0  0  0  0  0  0  0  0  0  0
    2.1589    1.4782    0.0000 H   0  0  0  0  0  0  0  0  0  0  0  0
    1.3856   -0.8000    0.0000 C   0  0  0  0  0  0  0  0  0  0  0  0
    0.7732   -2.2782    0.0000 H   0  0  0  0  0  0  0  0  0  0  0  0
    1.9981   -2.2782    0.0000 H   0  0  0  0  0  0  0  0  0  0  0  0
    0.0000    0.0000    0.0000 C   0  0  0  0  0  0  0  0  0  0  0  0
    0.6124    1.4782    0.0000 H   0  0  0  0  0  0  0  0  0  0  0  0
   -0.6124    1.4782    0.0000 H   0  0  0  0  0  0  0  0  0  0  0  0
   -1.3856   -0.8000    0.0000 C   0  0  0  0  0  0  0  0  0  0  0  0
   -1.9981   -2.2782    0.0000 H   0  0  0  0  0  0  0  0  0  0  0  0
   -0.7732   -2.2782    0.0000 H   0  0  0  0  0  0  0  0  0  0  0  0
   -2.7713    0.0000    0.0000 C   0  0  0  0  0  0  0  0  0  0  0  0
   -2.1589    1.4782    0.0000 H   0  0  0  0  0  0  0  0  0  0  0  0
   -3.3837    1.4782    0.0000 H   0  0  0  0  0  0  0  0  0  0  0  0
   -4.1569   -0.8000    0.0000 C   0  0  0  0  0  0  0  0  0  0  0  0
   -4.7693   -2.2782    0.0000 H   0  0  0  0  0  0  0  0  0  0  0  0
   -3.5445   -2.2782    0.0000 H   0  0  0  0  0  0  0  0  0  0  0  0
   -5.5426    0.0000    0.0000 C   0  0  0  0  0  0  0  0  0  0  0  0
   -4.9301    1.4782    0.0000 H   0  0  0  0  0  0  0  0  0  0  0  0
   -6.1550    1.4782    0.0000 H   0  0  0  0  0  0  0  0  0  0  0  0
   -6.9282   -0.8000    0.0000 C   0  0  0  0  0  0  0  0  0  0  0  0
   -7.5406   -2.2782    0.0000 H   0  0  0  0  0  0  0  0  0  0  0  0
   -6.3158   -2.2782    0.0000 H   0  0  0  0  0  0  0  0  0  0  0  0
   -8.3138    0.0000    0.0000 C   0  0  0  0  0  0  0  0  0  0  0  0
   -7.7014    1.4782    0.0000 H   0  0  0  0  0  0  0  0  0  0  0  0
   -8.9263    1.4782    0.0000 H   0  0  0  0  0  0  0  0  0  0  0  0
   -9.6995   -0.8000    0.0000 C   0  0  0  0  0  0  0  0  0  0  0  0
  -11.0851   -1.6000    0.0000 H   0  0  0  0  0  0  0  0  0  0  0  0
  -11.0851    0.0000    0.0000 H   0  0  0  0  0  0  0  0  0  0  0  0
   -9.6995   -2.4000    0.0000 H   0  0  0  0  0  0  0  0  0  0  0  0
  1  2  1  0  0  0  0
  1  3  1  0  0  0  0
  1  4  1  0  0  0  0
  1  5  1  0  0  0  0
  5  6  1  0  0  0  0
  5  7  1  0  0  0  0
  5  8  1  0  0  0  0
  8  9  1  0  0  0  0
  8 10  1  0  0  0  0
  8 11  1  0  0  0  0
 11 12  1  0  0  0  0
 11 13  1  0  0  0  0
 11 14  1  0  0  0  0
 14 15  1  0  0  0  0
 14 16  1  0  0  0  0
 14 17  1  0  0  0  0
 17 18  1  0  0  0  0
 17 19  1  0  0  0  0
 17 20  1  0  0  0  0
 20 21  1  0  0  0  0
 20 22  1  0  0  0  0
 20 23  1  0  0  0  0
 23 24  1  0  0  0  0
 23 25  1  0  0  0  0
 23 26  1  0  0  0  0
 26 27  1  0  0  0  0
 26 28  1  0  0  0  0
 26 29  1  0  0  0  0
 29 30  1  0  0  0  0
 29 31  1  0  0  0  0
 29 32  1  0  0  0  0
 32 33  1  0  0  0  0
 32 34  1  0  0  0  0
 32 35  1  0  0  0  0
 35 36  1  0  0  0  0
 35 37  1  0  0  0  0
 35 38  1  0  0  0  0
 38 39  1  0  0  0  0
 38 40  1  0  0  0  0
 38 41  1  0  0  0  0
 41 42  1  0  0  0  0
 41 43  1  0  0  0  0
 41 44  1  0  0  0  0
M  END
> <ChemID>
100098

> <source_casrn>
629-59-4

> <CAS>
629-59-4

> <SMILES>
CCCCCCCCCCCCCC

> <NAME>
n-Tetradecane

> <preferred_name>
Tetradecane

> <iupac>
tetradecane

> <MPID>
249

> <dsstox_substance_id>
DTXSID1027267

> <Canonical_QSARr>
CCCCCCCCCCCCCC

> <InChI_Code_QSARr>
InChI=1S/C14H30/c1-3-5-7-9-11-13-14-12-10-8-6-4-2/h3-14H2,1-2H3

> <InChI Key_QSARr>
BGHCVCJVXZWKCC-UHFFFAOYSA-N

> <LogHalfLife>
1.3617

$$$$
100100
  -INDIGO-08031720132D

 53 52  0  0  0  0  0  0  0  0999 V2000
    9.6994   -0.8000    0.0000 C   0  0  0  0  0  0  0  0  0  0  0  0
   11.0851   -1.6000    0.0000 H   0  0  0  0  0  0  0  0  0  0  0  0
   11.0851    0.0000    0.0000 H   0  0  0  0  0  0  0  0  0  0  0  0
    9.6994   -2.4000    0.0000 H   0  0  0  0  0  0  0  0  0  0  0  0
    8.3137    0.0000    0.0000 C   0  0  0  0  0  0  0  0  0  0  0  0
    8.9261    1.4782    0.0000 H   0  0  0  0  0  0  0  0  0  0  0  0
    7.7017    1.4782    0.0000 H   0  0  0  0  0  0  0  0  0  0  0  0
    6.9284   -0.8000    0.0000 C   0  0  0  0  0  0  0  0  0  0  0  0
    6.3160   -2.2782    0.0000 H   0  0  0  0  0  0  0  0  0  0  0  0
    7.5404   -2.2782    0.0000 H   0  0  0  0  0  0  0  0  0  0  0  0
    5.5427    0.0000    0.0000 C   0  0  0  0  0  0  0  0  0  0  0  0
    6.1547    1.4782    0.0000 H   0  0  0  0  0  0  0  0  0  0  0  0
    4.9303    1.4782    0.0000 H   0  0  0  0  0  0  0  0  0  0  0  0
    4.1570   -0.8000    0.0000 C   0  0  0  0  0  0  0  0  0  0  0  0
    3.5446   -2.2782    0.0000 H   0  0  0  0  0  0  0  0  0  0  0  0
    4.7693   -2.2782    0.0000 H   0  0  0  0  0  0  0  0  0  0  0  0
    2.7713    0.0000    0.0000 C   0  0  0  0  0  0  0  0  0  0  0  0
    3.3836    1.4782    0.0000 H   0  0  0  0  0  0  0  0  0  0  0  0
    2.1589    1.4782    0.0000 H   0  0  0  0  0  0  0  0  0  0  0  0
    1.3856   -0.8000    0.0000 C   0  0  0  0  0  0  0  0  0  0  0  0
    0.7732   -2.2782    0.0000 H   0  0  0  0  0  0  0  0  0  0  0  0
    1.9979   -2.2782    0.0000 H   0  0  0  0  0  0  0  0  0  0  0  0
   -0.0001    0.0000    0.0000 C   0  0  0  0  0  0  0  0  0  0  0  0
    0.6122    1.4782    0.0000 H   0  0  0  0  0  0  0  0  0  0  0  0
   -0.6121    1.4782    0.0000 H   0  0  0  0  0  0  0  0  0  0  0  0
   -1.3854   -0.8000    0.0000 C   0  0  0  0  0  0  0  0  0  0  0  0
   -1.9978   -2.2782    0.0000 H   0  0  0  0  0  0  0  0  0  0  0  0
   -0.7735   -2.2782    0.0000 H   0  0  0  0  0  0  0  0  0  0  0  0
   -2.7712    0.0000    0.0000 C   0  0  0  0  0  0  0  0  0  0  0  0
   -2.1592    1.4782    0.0000 H   0  0  0  0  0  0  0  0  0  0  0  0
   -3.3835    1.4782    0.0000 H   0  0  0  0  0  0  0  0  0  0  0  0
   -4.1569   -0.8000    0.0000 C   0  0  0  0  0  0  0  0  0  0  0  0
   -4.7692   -2.2782    0.0000 H   0  0  0  0  0  0  0  0  0  0  0  0
   -3.5445   -2.2782    0.0000 H   0  0  0  0  0  0  0  0  0  0  0  0
   -5.5426    0.0000    0.0000 C   0  0  0  0  0  0  0  0  0  0  0  0
   -4.9302    1.4782    0.0000 H   0  0  0  0  0  0  0  0  0  0  0  0
   -6.1549    1.4782    0.0000 H   0  0  0  0  0  0  0  0  0  0  0  0
   -6.9283   -0.8000    0.0000 C   0  0  0  0  0  0  0  0  0  0  0  0
   -7.5406   -2.2782    0.0000 H   0  0  0  0  0  0  0  0  0  0  0  0
   -6.3159   -2.2782    0.0000 H   0  0  0  0  0  0  0  0  0  0  0  0
   -8.3140    0.0000    0.0000 C   0  0  0  0  0  0  0  0  0  0  0  0
   -7.7016    1.4782    0.0000 H   0  0  0  0  0  0  0  0  0  0  0  0
   -8.9259    1.4782    0.0000 H   0  0  0  0  0  0  0  0  0  0  0  0
   -9.6997   -0.8000    0.0000 C   0  0  0  0  0  0  0  0  0  0  0  0
  -10.3117   -2.2782    0.0000 H   0  0  0  0  0  0  0  0  0  0  0  0
   -9.0873   -2.2782    0.0000 H   0  0  0  0  0  0  0  0  0  0  0  0
  -11.0850    0.0000    0.0000 C   0  0  0  0  0  0  0  0  0  0  0  0
  -10.4730    1.4782    0.0000 H   0  0  0  0  0  0  0  0  0  0  0  0
  -11.6974    1.4782    0.0000 H   0  0  0  0  0  0  0  0  0  0  0  0
  -12.4707   -0.8000    0.0000 C   0  0  0  0  0  0  0  0  0  0  0  0
  -13.8564   -1.6000    0.0000 H   0  0  0  0  0  0  0  0  0  0  0  0
  -13.8564    0.0000    0.0000 H   0  0  0  0  0  0  0  0  0  0  0  0
  -12.4707   -2.4000    0.0000 H   0  0  0  0  0  0  0  0  0  0  0  0
  1  2  1  0  0  0  0
  1  3  1  0  0  0  0
  1  4  1  0  0  0  0
  1  5  1  0  0  0  0
  5  6  1  0  0  0  0
  5  7  1  0  0  0  0
  5  8  1  0  0  0  0
  8  9  1  0  0  0  0
  8 10  1  0  0  0  0
  8 11  1  0  0  0  0
 11 12  1  0  0  0  0
 11 13  1  0  0  0  0
 11 14  1  0  0  0  0
 14 15  1  0  0  0  0
 14 16  1  0  0  0  0
 14 17  1  0  0  0  0
 17 18  1  0  0  0  0
 17 19  1  0  0  0  0
 17 20  1  0  0  0  0
 20 21  1  0  0  0  0
 20 22  1  0  0  0  0
 20 23  1  0  0  0  0
 23 24  1  0  0  0  0
 23 25  1  0  0  0  0
 23 26  1  0  0  0  0
 26 27  1  0  0  0  0
 26 28  1  0  0  0  0
 26 29  1  0  0  0  0
 29 30  1  0  0  0  0
 29 31  1  0  0  0  0
 29 32  1  0  0  0  0
 32 33  1  0  0  0  0
 32 34  1  0  0  0  0
 32 35  1  0  0  0  0
 35 36  1  0  0  0  0
 35 37  1  0  0  0  0
 35 38  1  0  0  0  0
 38 39  1  0  0  0  0
 38 40  1  0  0  0  0
 38 41  1  0  0  0  0
 41 42  1  0  0  0  0
 41 43  1  0  0  0  0
 41 44  1  0  0  0  0
 44 45  1  0  0  0  0
 44 46  1  0  0  0  0
 44 47  1  0  0  0  0
 47 48  1  0  0  0  0
 47 49  1  0  0  0  0
 47 50  1  0  0  0  0
 50 51  1  0  0  0  0
 50 52  1  0  0  0  0
 50 53  1  0  0  0  0
M  END
> <ChemID>
100100

> <source_casrn>
629-78-7

> <CAS>
629-78-7

> <SMILES>
CCCCCCCCCCCCCCCCC

> <NAME>
n-Heptadecane

> <preferred_name>
Heptadecane

> <iupac>
heptadecane

> <MPID>
251

> <dsstox_substance_id>
DTXSID7047061

> <Canonical_QSARr>
CCCCCCCCCCCCCCCCC

> <InChI_Code_QSARr>
InChI=1S/C17H36/c1-3-5-7-9-11-13-15-17-16-14-12-10-8-6-4-2/h3-17H2,1-2H3

> <InChI Key_QSARr>
NDJKXXJCMXVBJW-UHFFFAOYSA-N

> <LogHalfLife>
1.301

$$$$
100101
  -INDIGO-08031720132D

 59 58  0  0  0  0  0  0  0  0999 V2000
    9.6994   -0.8000    0.0000 C   0  0  0  0  0  0  0  0  0  0  0  0
   11.0851   -1.6000    0.0000 H   0  0  0  0  0  0  0  0  0  0  0  0
   11.0851    0.0000    0.0000 H   0  0  0  0  0  0  0  0  0  0  0  0
    9.6994   -2.4000    0.0000 H   0  0  0  0  0  0  0  0  0  0  0  0
    8.3141    0.0000    0.0000 C   0  0  0  0  0  0  0  0  0  0  0  0
    8.9259    1.4782    0.0000 H   0  0  0  0  0  0  0  0  0  0  0  0
    7.7017    1.4782    0.0000 H   0  0  0  0  0  0  0  0  0  0  0  0
    6.9283   -0.8000    0.0000 C   0  0  0  0  0  0  0  0  0  0  0  0
    6.3160   -2.2782    0.0000 H   0  0  0  0  0  0  0  0  0  0  0  0
    7.5406   -2.2782    0.0000 H   0  0  0  0  0  0  0  0  0  0  0  0
    5.5426    0.0000    0.0000 C   0  0  0  0  0  0  0  0  0  0  0  0
    6.1549    1.4782    0.0000 H   0  0  0  0  0  0  0  0  0  0  0  0
    4.9302    1.4782    0.0000 H   0  0  0  0  0  0  0  0  0  0  0  0
    4.1568   -0.8000    0.0000 C   0  0  0  0  0  0  0  0  0  0  0  0
    3.5445   -2.2782    0.0000 H   0  0  0  0  0  0  0  0  0  0  0  0
    4.7691   -2.2782    0.0000 H   0  0  0  0  0  0  0  0  0  0  0  0
    2.7715    0.0000    0.0000 C   0  0  0  0  0  0  0  0  0  0  0  0
    3.3834    1.4782    0.0000 H   0  0  0  0  0  0  0  0  0  0  0  0
    2.1592    1.4782    0.0000 H   0  0  0  0  0  0  0  0  0  0  0  0
    1.3857   -0.8000    0.0000 C   0  0  0  0  0  0  0  0  0  0  0  0
    0.7734   -2.2782    0.0000 H   0  0  0  0  0  0  0  0  0  0  0  0
    1.9981   -2.2782    0.0000 H   0  0  0  0  0  0  0  0  0  0  0  0
    0.0000    0.0000    0.0000 C   0  0  0  0  0  0  0  0  0  0  0  0
    0.6123    1.4782    0.0000 H   0  0  0  0  0  0  0  0  0  0  0  0
   -0.6123    1.4782    0.0000 H   0  0  0  0  0  0  0  0  0  0  0  0
   -1.3857   -0.8000    0.0000 C   0  0  0  0  0  0  0  0  0  0  0  0
   -1.9981   -2.2782    0.0000 H   0  0  0  0  0  0  0  0  0  0  0  0
   -0.7734   -2.2782    0.0000 H   0  0  0  0  0  0  0  0  0  0  0  0
   -2.7711    0.0000    0.0000 C   0  0  0  0  0  0  0  0  0  0  0  0
   -2.1592    1.4782    0.0000 H   0  0  0  0  0  0  0  0  0  0  0  0
   -3.3834    1.4782    0.0000 H   0  0  0  0  0  0  0  0  0  0  0  0
   -4.1568   -0.8000    0.0000 C   0  0  0  0  0  0  0  0  0  0  0  0
   -4.7691   -2.2782    0.0000 H   0  0  0  0  0  0  0  0  0  0  0  0
   -3.5445   -2.2782    0.0000 H   0  0  0  0  0  0  0  0  0  0  0  0
   -5.5426    0.0000    0.0000 C   0  0  0  0  0  0  0  0  0  0  0  0
   -4.9302    1.4782    0.0000 H   0  0  0  0  0  0  0  0  0  0  0  0
   -6.1549    1.4782    0.0000 H   0  0  0  0  0  0  0  0  0  0  0  0
   -6.9283   -0.8000    0.0000 C   0  0  0  0  0  0  0  0  0  0  0  0
   -7.5406   -2.2782    0.0000 H   0  0  0  0  0  0  0  0  0  0  0  0
   -6.3160   -2.2782    0.0000 H   0  0  0  0  0  0  0  0  0  0  0  0
   -8.3136    0.0000    0.0000 C   0  0  0  0  0  0  0  0  0  0  0  0
   -7.7017    1.4782    0.0000 H   0  0  0  0  0  0  0  0  0  0  0  0
   -8.9260    1.4782    0.0000 H   0  0  0  0  0  0  0  0  0  0  0  0
   -9.6994   -0.8000    0.0000 C   0  0  0  0  0  0  0  0  0  0  0  0
  -10.3117   -2.2782    0.0000 H   0  0  0  0  0  0  0  0  0  0  0  0
   -9.0871   -2.2782    0.0000 H   0  0  0  0  0  0  0  0  0  0  0  0
  -11.0851    0.0000    0.0000 C   0  0  0  0  0  0  0  0  0  0  0  0
  -10.4728    1.4782    0.0000 H   0  0  0  0  0  0  0  0  0  0  0  0
  -11.6974    1.4782    0.0000 H   0  0  0  0  0  0  0  0  0  0  0  0
  -12.4709   -0.8000    0.0000 C   0  0  0  0  0  0  0  0  0  0  0  0
  -13.0832   -2.2782    0.0000 H   0  0  0  0  0  0  0  0  0  0  0  0
  -11.8586   -2.2782    0.0000 H   0  0  0  0  0  0  0  0  0  0  0  0
  -13.8562    0.0000    0.0000 C   0  0  0  0  0  0  0  0  0  0  0  0
  -13.2443    1.4782    0.0000 H   0  0  0  0  0  0  0  0  0  0  0  0
  -14.4685    1.4782    0.0000 H   0  0  0  0  0  0  0  0  0  0  0  0
  -15.2419   -0.8000    0.0000 C   0  0  0  0  0  0  0  0  0  0  0  0
  -16.6277   -1.6000    0.0000 H   0  0  0  0  0  0  0  0  0  0  0  0
  -16.6277    0.0000    0.0000 H   0  0  0  0  0  0  0  0  0  0  0  0
  -15.2419   -2.4000    0.0000 H   0  0  0  0  0  0  0  0  0  0  0  0
  1  2  1  0  0  0  0
  1  3  1  0  0  0  0
  1  4  1  0  0  0  0
  1  5  1  0  0  0  0
  5  6  1  0  0  0  0
  5  7  1  0  0  0  0
  5  8  1  0  0  0  0
  8  9  1  0  0  0  0
  8 10  1  0  0  0  0
  8 11  1  0  0  0  0
 11 12  1  0  0  0  0
 11 13  1  0  0  0  0
 11 14  1  0  0  0  0
 14 15  1  0  0  0  0
 14 16  1  0  0  0  0
 14 17  1  0  0  0  0
 17 18  1  0  0  0  0
 17 19  1  0  0  0  0
 17 20  1  0  0  0  0
 20 21  1  0  0  0  0
 20 22  1  0  0  0  0
 20 23  1  0  0  0  0
 23 24  1  0  0  0  0
 23 25  1  0  0  0  0
 23 26  1  0  0  0  0
 26 27  1  0  0  0  0
 26 28  1  0  0  0  0
 26 29  1  0  0  0  0
 29 30  1  0  0  0  0
 29 31  1  0  0  0  0
 29 32  1  0  0  0  0
 32 33  1  0  0  0  0
 32 34  1  0  0  0  0
 32 35  1  0  0  0  0
 35 36  1  0  0  0  0
 35 37  1  0  0  0  0
 35 38  1  0  0  0  0
 38 39  1  0  0  0  0
 38 40  1  0  0  0  0
 38 41  1  0  0  0  0
 41 42  1  0  0  0  0
 41 43  1  0  0  0  0
 41 44  1  0  0  0  0
 44 45  1  0  0  0  0
 44 46  1  0  0  0  0
 44 47  1  0  0  0  0
 47 48  1  0  0  0  0
 47 49  1  0  0  0  0
 47 50  1  0  0  0  0
 50 51  1  0  0  0  0
 50 52  1  0  0  0  0
 50 53  1  0  0  0  0
 53 54  1  0  0  0  0
 53 55  1  0  0  0  0
 53 56  1  0  0  0  0
 56 57  1  0  0  0  0
 56 58  1  0  0  0  0
 56 59  1  0  0  0  0
M  END
> <ChemID>
100101

> <source_casrn>
629-92-5

> <CAS>
629-92-5

> <SMILES>
CCCCCCCCCCCCCCCCCCC

> <NAME>
n-Nonadecane

> <preferred_name>
Nonadecane

> <iupac>
nonadecane

> <MPID>
252

> <dsstox_substance_id>
DTXSID9047170

> <Canonical_QSARr>
CCCCCCCCCCCCCCCCCCC

> <InChI_Code_QSARr>
InChI=1S/C19H40/c1-3-5-7-9-11-13-15-17-19-18-16-14-12-10-8-6-4-2/h3-19H2,1-2H3

> <InChI Key_QSARr>
LQERIDTXQFOHKA-UHFFFAOYSA-N

> <LogHalfLife>
1.2553

$$$$
100102
  -INDIGO-08031720132D

 65 64  0  0  0  0  0  0  0  0999 V2000
    8.3137    0.0000    0.0000 C   0  0  0  0  0  0  0  0  0  0  0  0
    8.9263    1.4782    0.0000 H   0  0  0  0  0  0  0  0  0  0  0  0
    7.7016    1.4782    0.0000 H   0  0  0  0  0  0  0  0  0  0  0  0
    6.9280   -0.8000    0.0000 C   0  0  0  0  0  0  0  0  0  0  0  0
    6.3159   -2.2782    0.0000 H   0  0  0  0  0  0  0  0  0  0  0  0
    7.5406   -2.2782    0.0000 H   0  0  0  0  0  0  0  0  0  0  0  0
    5.5428    0.0000    0.0000 C   0  0  0  0  0  0  0  0  0  0  0  0
    6.1549    1.4782    0.0000 H   0  0  0  0  0  0  0  0  0  0  0  0
    4.9302    1.4782    0.0000 H   0  0  0  0  0  0  0  0  0  0  0  0
    4.1571   -0.8000    0.0000 C   0  0  0  0  0  0  0  0  0  0  0  0
    3.5445   -2.2782    0.0000 H   0  0  0  0  0  0  0  0  0  0  0  0
    4.7692   -2.2782    0.0000 H   0  0  0  0  0  0  0  0  0  0  0  0
    2.7714    0.0000    0.0000 C   0  0  0  0  0  0  0  0  0  0  0  0
    3.3835    1.4782    0.0000 H   0  0  0  0  0  0  0  0  0  0  0  0
    2.1592    1.4782    0.0000 H   0  0  0  0  0  0  0  0  0  0  0  0
    1.3857   -0.8000    0.0000 C   0  0  0  0  0  0  0  0  0  0  0  0
    0.7735   -2.2782    0.0000 H   0  0  0  0  0  0  0  0  0  0  0  0
    1.9978   -2.2782    0.0000 H   0  0  0  0  0  0  0  0  0  0  0  0
   -0.0000    0.0000    0.0000 C   0  0  0  0  0  0  0  0  0  0  0  0
    0.6121    1.4782    0.0000 H   0  0  0  0  0  0  0  0  0  0  0  0
   -0.6122    1.4782    0.0000 H   0  0  0  0  0  0  0  0  0  0  0  0
   -1.3857   -0.8000    0.0000 C   0  0  0  0  0  0  0  0  0  0  0  0
   -1.9979   -2.2782    0.0000 H   0  0  0  0  0  0  0  0  0  0  0  0
   -0.7731   -2.2782    0.0000 H   0  0  0  0  0  0  0  0  0  0  0  0
   -2.7715    0.0000    0.0000 C   0  0  0  0  0  0  0  0  0  0  0  0
   -2.1588    1.4782    0.0000 H   0  0  0  0  0  0  0  0  0  0  0  0
   -3.3836    1.4782    0.0000 H   0  0  0  0  0  0  0  0  0  0  0  0
   -4.1567   -0.8000    0.0000 C   0  0  0  0  0  0  0  0  0  0  0  0
   -4.7693   -2.2782    0.0000 H   0  0  0  0  0  0  0  0  0  0  0  0
   -3.5445   -2.2782    0.0000 H   0  0  0  0  0  0  0  0  0  0  0  0
   -5.5424    0.0000    0.0000 C   0  0  0  0  0  0  0  0  0  0  0  0
   -4.9302    1.4782    0.0000 H   0  0  0  0  0  0  0  0  0  0  0  0
   -6.1550    1.4782    0.0000 H   0  0  0  0  0  0  0  0  0  0  0  0
   -6.9281   -0.8000    0.0000 C   0  0  0  0  0  0  0  0  0  0  0  0
   -7.5407   -2.2782    0.0000 H   0  0  0  0  0  0  0  0  0  0  0  0
   -6.3159   -2.2782    0.0000 H   0  0  0  0  0  0  0  0  0  0  0  0
   -8.3138    0.0000    0.0000 C   0  0  0  0  0  0  0  0  0  0  0  0
   -7.7017    1.4782    0.0000 H   0  0  0  0  0  0  0  0  0  0  0  0
   -8.9259    1.4782    0.0000 H   0  0  0  0  0  0  0  0  0  0  0  0
   -9.6995   -0.8000    0.0000 C   0  0  0  0  0  0  0  0  0  0  0  0
  -10.3117   -2.2782    0.0000 H   0  0  0  0  0  0  0  0  0  0  0  0
   -9.0874   -2.2782    0.0000 H   0  0  0  0  0  0  0  0  0  0  0  0
  -11.0852    0.0000    0.0000 C   0  0  0  0  0  0  0  0  0  0  0  0
  -10.4731    1.4782    0.0000 H   0  0  0  0  0  0  0  0  0  0  0  0
  -11.6974    1.4782    0.0000 H   0  0  0  0  0  0  0  0  0  0  0  0
  -12.4709   -0.8000    0.0000 C   0  0  0  0  0  0  0  0  0  0  0  0
  -13.0831   -2.2782    0.0000 H   0  0  0  0  0  0  0  0  0  0  0  0
  -11.8583   -2.2782    0.0000 H   0  0  0  0  0  0  0  0  0  0  0  0
  -13.8566    0.0000    0.0000 C   0  0  0  0  0  0  0  0  0  0  0  0
  -13.2440    1.4782    0.0000 H   0  0  0  0  0  0  0  0  0  0  0  0
  -14.4688    1.4782    0.0000 H   0  0  0  0  0  0  0  0  0  0  0  0
  -15.2419   -0.8000    0.0000 C   0  0  0  0  0  0  0  0  0  0  0  0
  -15.8545   -2.2782    0.0000 H   0  0  0  0  0  0  0  0  0  0  0  0
  -14.6297   -2.2782    0.0000 H   0  0  0  0  0  0  0  0  0  0  0  0
  -16.6276    0.0000    0.0000 C   0  0  0  0  0  0  0  0  0  0  0  0
  -16.0154    1.4782    0.0000 H   0  0  0  0  0  0  0  0  0  0  0  0
  -17.2402    1.4782    0.0000 H   0  0  0  0  0  0  0  0  0  0  0  0
  -18.0133   -0.8000    0.0000 C   0  0  0  0  0  0  0  0  0  0  0  0
  -19.3990   -1.6000    0.0000 H   0  0  0  0  0  0  0  0  0  0  0  0
  -19.3990    0.0000    0.0000 H   0  0  0  0  0  0  0  0  0  0  0  0
  -18.0133   -2.4000    0.0000 H   0  0  0  0  0  0  0  0  0  0  0  0
    9.6994   -0.8000    0.0000 C   0  0  0  0  0  0  0  0  0  0  0  0
   11.0851   -1.6000    0.0000 H   0  0  0  0  0  0  0  0  0  0  0  0
   11.0851    0.0000    0.0000 H   0  0  0  0  0  0  0  0  0  0  0  0
    9.6994   -2.4000    0.0000 H   0  0  0  0  0  0  0  0  0  0  0  0
  1  2  1  0  0  0  0
  1  3  1  0  0  0  0
  1  4  1  0  0  0  0
  4  5  1  0  0  0  0
  4  6  1  0  0  0  0
  4  7  1  0  0  0  0
  7  8  1  0  0  0  0
  7  9  1  0  0  0  0
  7 10  1  0  0  0  0
 10 11  1  0  0  0  0
 10 12  1  0  0  0  0
 10 13  1  0  0  0  0
 13 14  1  0  0  0  0
 13 15  1  0  0  0  0
 13 16  1  0  0  0  0
 16 17  1  0  0  0  0
 16 18  1  0  0  0  0
 16 19  1  0  0  0  0
 19 20  1  0  0  0  0
 19 21  1  0  0  0  0
 19 22  1  0  0  0  0
 22 23  1  0  0  0  0
 22 24  1  0  0  0  0
 22 25  1  0  0  0  0
 25 26  1  0  0  0  0
 25 27  1  0  0  0  0
 25 28  1  0  0  0  0
 28 29  1  0  0  0  0
 28 30  1  0  0  0  0
 28 31  1  0  0  0  0
 31 32  1  0  0  0  0
 31 33  1  0  0  0  0
 31 34  1  0  0  0  0
 34 35  1  0  0  0  0
 34 36  1  0  0  0  0
 34 37  1  0  0  0  0
 37 38  1  0  0  0  0
 37 39  1  0  0  0  0
 37 40  1  0  0  0  0
 40 41  1  0  0  0  0
 40 42  1  0  0  0  0
 40 43  1  0  0  0  0
 43 44  1  0  0  0  0
 43 45  1  0  0  0  0
 43 46  1  0  0  0  0
 46 47  1  0  0  0  0
 46 48  1  0  0  0  0
 46 49  1  0  0  0  0
 49 50  1  0  0  0  0
 49 51  1  0  0  0  0
 49 52  1  0  0  0  0
 52 53  1  0  0  0  0
 52 54  1  0  0  0  0
 52 55  1  0  0  0  0
 55 56  1  0  0  0  0
 55 57  1  0  0  0  0
 55 58  1  0  0  0  0
 58 59  1  0  0  0  0
 58 60  1  0  0  0  0
 58 61  1  0  0  0  0
  1 62  1  0  0  0  0
 62 63  1  0  0  0  0
 62 64  1  0  0  0  0
 62 65  1  0  0  0  0
M  END
> <ChemID>
100102

> <source_casrn>
629-94-7

> <CAS>
629-94-7

> <SMILES>
CCCCCCCCCCCCCCCCCCCCC

> <NAME>
n-Heneicosane

> <preferred_name>
Heneicosane

> <iupac>
henicosane

> <MPID>
253

> <dsstox_substance_id>
DTXSID9047097

> <Canonical_QSARr>
CCCCCCCCCCCCCCCCCCCCC

> <InChI_Code_QSARr>
InChI=1S/C21H44/c1-3-5-7-9-11-13-15-17-19-21-20-18-16-14-12-10-8-6-4-2/h3-21H2,1-2H3

> <InChI Key_QSARr>
FNAZRRHPUDJQCJ-UHFFFAOYSA-N

> <LogHalfLife>
1.3979

$$$$
100104
  -INDIGO-08031720132D

 77 76  0  0  0  0  0  0  0  0999 V2000
    0.0003    0.0000    0.0000 C   0  0  0  0  0  0  0  0  0  0  0  0
    0.6121    1.4782    0.0000 H   0  0  0  0  0  0  0  0  0  0  0  0
   -0.6121    1.4782    0.0000 H   0  0  0  0  0  0  0  0  0  0  0  0
    1.3856   -0.8000    0.0000 C   0  0  0  0  0  0  0  0  0  0  0  0
    0.7732   -2.2782    0.0000 H   0  0  0  0  0  0  0  0  0  0  0  0
    1.9980   -2.2782    0.0000 H   0  0  0  0  0  0  0  0  0  0  0  0
    2.7715    0.0000    0.0000 C   0  0  0  0  0  0  0  0  0  0  0  0
    3.3833    1.4782    0.0000 H   0  0  0  0  0  0  0  0  0  0  0  0
    2.1591    1.4782    0.0000 H   0  0  0  0  0  0  0  0  0  0  0  0
    4.1568   -0.8000    0.0000 C   0  0  0  0  0  0  0  0  0  0  0  0
    3.5444   -2.2782    0.0000 H   0  0  0  0  0  0  0  0  0  0  0  0
    4.7692   -2.2782    0.0000 H   0  0  0  0  0  0  0  0  0  0  0  0
    5.5427    0.0000    0.0000 C   0  0  0  0  0  0  0  0  0  0  0  0
    6.1551    1.4782    0.0000 H   0  0  0  0  0  0  0  0  0  0  0  0
    4.9303    1.4782    0.0000 H   0  0  0  0  0  0  0  0  0  0  0  0
    6.9280   -0.8000    0.0000 C   0  0  0  0  0  0  0  0  0  0  0  0
    6.3161   -2.2782    0.0000 H   0  0  0  0  0  0  0  0  0  0  0  0
    7.5404   -2.2782    0.0000 H   0  0  0  0  0  0  0  0  0  0  0  0
    8.3139    0.0000    0.0000 C   0  0  0  0  0  0  0  0  0  0  0  0
    8.9263    1.4782    0.0000 H   0  0  0  0  0  0  0  0  0  0  0  0
    7.7015    1.4782    0.0000 H   0  0  0  0  0  0  0  0  0  0  0  0
    9.6997   -0.8000    0.0000 C   0  0  0  0  0  0  0  0  0  0  0  0
    9.0873   -2.2782    0.0000 H   0  0  0  0  0  0  0  0  0  0  0  0
   10.3116   -2.2782    0.0000 H   0  0  0  0  0  0  0  0  0  0  0  0
   11.0851    0.0000    0.0000 C   0  0  0  0  0  0  0  0  0  0  0  0
   11.6975    1.4782    0.0000 H   0  0  0  0  0  0  0  0  0  0  0  0
   10.4727    1.4782    0.0000 H   0  0  0  0  0  0  0  0  0  0  0  0
   12.4709   -0.8000    0.0000 C   0  0  0  0  0  0  0  0  0  0  0  0
   11.8585   -2.2782    0.0000 H   0  0  0  0  0  0  0  0  0  0  0  0
   13.0833   -2.2782    0.0000 H   0  0  0  0  0  0  0  0  0  0  0  0
   13.8563    0.0000    0.0000 C   0  0  0  0  0  0  0  0  0  0  0  0
   14.4687    1.4782    0.0000 H   0  0  0  0  0  0  0  0  0  0  0  0
   13.2439    1.4782    0.0000 H   0  0  0  0  0  0  0  0  0  0  0  0
   15.2421   -0.8000    0.0000 C   0  0  0  0  0  0  0  0  0  0  0  0
   14.6297   -2.2782    0.0000 H   0  0  0  0  0  0  0  0  0  0  0  0
   15.8545   -2.2782    0.0000 H   0  0  0  0  0  0  0  0  0  0  0  0
   16.6275    0.0000    0.0000 C   0  0  0  0  0  0  0  0  0  0  0  0
   18.0133    0.8000    0.0000 H   0  0  0  0  0  0  0  0  0  0  0  0
   18.0133   -0.8000    0.0000 H   0  0  0  0  0  0  0  0  0  0  0  0
   16.6275    1.6000    0.0000 H   0  0  0  0  0  0  0  0  0  0  0  0
   -1.3856   -0.8000    0.0000 C   0  0  0  0  0  0  0  0  0  0  0  0
   -1.9980   -2.2782    0.0000 H   0  0  0  0  0  0  0  0  0  0  0  0
   -0.7732   -2.2782    0.0000 H   0  0  0  0  0  0  0  0  0  0  0  0
   -2.7715    0.0000    0.0000 C   0  0  0  0  0  0  0  0  0  0  0  0
   -2.1591    1.4782    0.0000 H   0  0  0  0  0  0  0  0  0  0  0  0
   -3.3833    1.4782    0.0000 H   0  0  0  0  0  0  0  0  0  0  0  0
   -4.1568   -0.8000    0.0000 C   0  0  0  0  0  0  0  0  0  0  0  0
   -4.7692   -2.2782    0.0000 H   0  0  0  0  0  0  0  0  0  0  0  0
   -3.5444   -2.2782    0.0000 H   0  0  0  0  0  0  0  0  0  0  0  0
   -5.5427    0.0000    0.0000 C   0  0  0  0  0  0  0  0  0  0  0  0
   -4.9303    1.4782    0.0000 H   0  0  0  0  0  0  0  0  0  0  0  0
   -6.1551    1.4782    0.0000 H   0  0  0  0  0  0  0  0  0  0  0  0
   -6.9280   -0.8000    0.0000 C   0  0  0  0  0  0  0  0  0  0  0  0
   -7.5404   -2.2782    0.0000 H   0  0  0  0  0  0  0  0  0  0  0  0
   -6.3161   -2.2782    0.0000 H   0  0  0  0  0  0  0  0  0  0  0  0
   -8.3139    0.0000    0.0000 C   0  0  0  0  0  0  0  0  0  0  0  0
   -7.7015    1.4782    0.0000 H   0  0  0  0  0  0  0  0  0  0  0  0
   -8.9263    1.4782    0.0000 H   0  0  0  0  0  0  0  0  0  0  0  0
   -9.6997   -0.8000    0.0000 C   0  0  0  0  0  0  0  0  0  0  0  0
  -10.3116   -2.2782    0.0000 H   0  0  0  0  0  0  0  0  0  0  0  0
   -9.0873   -2.2782    0.0000 H   0  0  0  0  0  0  0  0  0  0  0  0
  -11.0851    0.0000    0.0000 C   0  0  0  0  0  0  0  0  0  0  0  0
  -10.4727    1.4782    0.0000 H   0  0  0  0  0  0  0  0  0  0  0  0
  -11.6975    1.4782    0.0000 H   0  0  0  0  0  0  0  0  0  0  0  0
  -12.4709   -0.8000    0.0000 C   0  0  0  0  0  0  0  0  0  0  0  0
  -13.0828   -2.2782    0.0000 H   0  0  0  0  0  0  0  0  0  0  0  0
  -11.8585   -2.2782    0.0000 H   0  0  0  0  0  0  0  0  0  0  0  0
  -13.8563    0.0000    0.0000 C   0  0  0  0  0  0  0  0  0  0  0  0
  -13.2439    1.4782    0.0000 H   0  0  0  0  0  0  0  0  0  0  0  0
  -14.4687    1.4782    0.0000 H   0  0  0  0  0  0  0  0  0  0  0  0
  -15.2421   -0.8000    0.0000 C   0  0  0  0  0  0  0  0  0  0  0  0
  -15.8545   -2.2782    0.0000 H   0  0  0  0  0  0  0  0  0  0  0  0
  -14.6297   -2.2782    0.0000 H   0  0  0  0  0  0  0  0  0  0  0  0
  -16.6275    0.0000    0.0000 C   0  0  0  0  0  0  0  0  0  0  0  0
  -18.0133    0.8000    0.0000 H   0  0  0  0  0  0  0  0  0  0  0  0
  -18.0133   -0.8000    0.0000 H   0  0  0  0  0  0  0  0  0  0  0  0
  -16.6275    1.6000    0.0000 H   0  0  0  0  0  0  0  0  0  0  0  0
  1  2  1  0  0  0  0
  1  3  1  0  0  0  0
  1  4  1  0  0  0  0
  4  5  1  0  0  0  0
  4  6  1  0  0  0  0
  4  7  1  0  0  0  0
  7  8  1  0  0  0  0
  7  9  1  0  0  0  0
  7 10  1  0  0  0  0
 10 11  1  0  0  0  0
 10 12  1  0  0  0  0
 10 13  1  0  0  0  0
 13 14  1  0  0  0  0
 13 15  1  0  0  0  0
 13 16  1  0  0  0  0
 16 17  1  0  0  0  0
 16 18  1  0  0  0  0
 16 19  1  0  0  0  0
 19 20  1  0  0  0  0
 19 21  1  0  0  0  0
 19 22  1  0  0  0  0
 22 23  1  0  0  0  0
 22 24  1  0  0  0  0
 22 25  1  0  0  0  0
 25 26  1  0  0  0  0
 25 27  1  0  0  0  0
 25 28  1  0  0  0  0
 28 29  1  0  0  0  0
 28 30  1  0  0  0  0
 28 31  1  0  0  0  0
 31 32  1  0  0  0  0
 31 33  1  0  0  0  0
 31 34  1  0  0  0  0
 34 35  1  0  0  0  0
 34 36  1  0  0  0  0
 34 37  1  0  0  0  0
 37 38  1  0  0  0  0
 37 39  1  0  0  0  0
 37 40  1  0  0  0  0
  1 41  1  0  0  0  0
 41 42  1  0  0  0  0
 41 43  1  0  0  0  0
 41 44  1  0  0  0  0
 44 45  1  0  0  0  0
 44 46  1  0  0  0  0
 44 47  1  0  0  0  0
 47 48  1  0  0  0  0
 47 49  1  0  0  0  0
 47 50  1  0  0  0  0
 50 51  1  0  0  0  0
 50 52  1  0  0  0  0
 50 53  1  0  0  0  0
 53 54  1  0  0  0  0
 53 55  1  0  0  0  0
 53 56  1  0  0  0  0
 56 57  1  0  0  0  0
 56 58  1  0  0  0  0
 56 59  1  0  0  0  0
 59 60  1  0  0  0  0
 59 61  1  0  0  0  0
 59 62  1  0  0  0  0
 62 63  1  0  0  0  0
 62 64  1  0  0  0  0
 62 65  1  0  0  0  0
 65 66  1  0  0  0  0
 65 67  1  0  0  0  0
 65 68  1  0  0  0  0
 68 69  1  0  0  0  0
 68 70  1  0  0  0  0
 68 71  1  0  0  0  0
 71 72  1  0  0  0  0
 71 73  1  0  0  0  0
 71 74  1  0  0  0  0
 74 75  1  0  0  0  0
 74 76  1  0  0  0  0
 74 77  1  0  0  0  0
M  END
> <ChemID>
100104

> <source_casrn>
629-99-2

> <CAS>
629-99-2

> <SMILES>
CCCCCCCCCCCCCCCCCCCCCCCCC

> <NAME>
n-Pentacosane

> <preferred_name>
Pentacosane

> <iupac>
PENTACOSANE

> <MPID>
255

> <dsstox_substance_id>
DTXSID2060882

> <Canonical_QSARr>
CCCCCCCCCCCCCCCCCCCCCCCCC

> <InChI_Code_QSARr>
InChI=1S/C25H52/c1-3-5-7-9-11-13-15-17-19-21-23-25-24-22-20-18-16-14-12-10-8-6-4-2/h3-25H2,1-2H3

> <InChI Key_QSARr>
YKNWIILGEFFOPE-UHFFFAOYSA-N

> <LogHalfLife>
2.0828

$$$$
100105
  -INDIGO-08031720132D

 80 79  0  0  0  0  0  0  0  0999 V2000
    0.0001    0.0000    0.0000 C   0  0  0  0  0  0  0  0  0  0  0  0
    0.6120    1.4782    0.0000 H   0  0  0  0  0  0  0  0  0  0  0  0
   -0.6125    1.4782    0.0000 H   0  0  0  0  0  0  0  0  0  0  0  0
    1.3856   -0.8000    0.0000 C   0  0  0  0  0  0  0  0  0  0  0  0
    0.7736   -2.2782    0.0000 H   0  0  0  0  0  0  0  0  0  0  0  0
    1.9981   -2.2782    0.0000 H   0  0  0  0  0  0  0  0  0  0  0  0
    2.7711    0.0000    0.0000 C   0  0  0  0  0  0  0  0  0  0  0  0
    3.3836    1.4782    0.0000 H   0  0  0  0  0  0  0  0  0  0  0  0
    2.1591    1.4782    0.0000 H   0  0  0  0  0  0  0  0  0  0  0  0
    4.1572   -0.8000    0.0000 C   0  0  0  0  0  0  0  0  0  0  0  0
    3.5446   -2.2782    0.0000 H   0  0  0  0  0  0  0  0  0  0  0  0
    4.7692   -2.2782    0.0000 H   0  0  0  0  0  0  0  0  0  0  0  0
    5.5427    0.0000    0.0000 C   0  0  0  0  0  0  0  0  0  0  0  0
    6.1547    1.4782    0.0000 H   0  0  0  0  0  0  0  0  0  0  0  0
    4.9301    1.4782    0.0000 H   0  0  0  0  0  0  0  0  0  0  0  0
    6.9282   -0.8000    0.0000 C   0  0  0  0  0  0  0  0  0  0  0  0
    6.3157   -2.2782    0.0000 H   0  0  0  0  0  0  0  0  0  0  0  0
    7.5408   -2.2782    0.0000 H   0  0  0  0  0  0  0  0  0  0  0  0
    8.3137    0.0000    0.0000 C   0  0  0  0  0  0  0  0  0  0  0  0
    8.9263    1.4782    0.0000 H   0  0  0  0  0  0  0  0  0  0  0  0
    7.7017    1.4782    0.0000 H   0  0  0  0  0  0  0  0  0  0  0  0
    9.6992   -0.8000    0.0000 C   0  0  0  0  0  0  0  0  0  0  0  0
    9.0873   -2.2782    0.0000 H   0  0  0  0  0  0  0  0  0  0  0  0
   10.3118   -2.2782    0.0000 H   0  0  0  0  0  0  0  0  0  0  0  0
   11.0853    0.0000    0.0000 C   0  0  0  0  0  0  0  0  0  0  0  0
   11.6973    1.4782    0.0000 H   0  0  0  0  0  0  0  0  0  0  0  0
   10.4728    1.4782    0.0000 H   0  0  0  0  0  0  0  0  0  0  0  0
   12.4708   -0.8000    0.0000 C   0  0  0  0  0  0  0  0  0  0  0  0
   11.8583   -2.2782    0.0000 H   0  0  0  0  0  0  0  0  0  0  0  0
   13.0828   -2.2782    0.0000 H   0  0  0  0  0  0  0  0  0  0  0  0
   13.8563    0.0000    0.0000 C   0  0  0  0  0  0  0  0  0  0  0  0
   14.4689    1.4782    0.0000 H   0  0  0  0  0  0  0  0  0  0  0  0
   13.2444    1.4782    0.0000 H   0  0  0  0  0  0  0  0  0  0  0  0
   15.2419   -0.8000    0.0000 C   0  0  0  0  0  0  0  0  0  0  0  0
   14.6299   -2.2782    0.0000 H   0  0  0  0  0  0  0  0  0  0  0  0
   15.8544   -2.2782    0.0000 H   0  0  0  0  0  0  0  0  0  0  0  0
   16.6279    0.0000    0.0000 C   0  0  0  0  0  0  0  0  0  0  0  0
   17.2399    1.4782    0.0000 H   0  0  0  0  0  0  0  0  0  0  0  0
   16.0154    1.4782    0.0000 H   0  0  0  0  0  0  0  0  0  0  0  0
   18.0135   -0.8000    0.0000 C   0  0  0  0  0  0  0  0  0  0  0  0
   19.3990   -1.6000    0.0000 H   0  0  0  0  0  0  0  0  0  0  0  0
   19.3990    0.0000    0.0000 H   0  0  0  0  0  0  0  0  0  0  0  0
   18.0135   -2.4000    0.0000 H   0  0  0  0  0  0  0  0  0  0  0  0
   -1.3854   -0.8000    0.0000 C   0  0  0  0  0  0  0  0  0  0  0  0
   -1.9980   -2.2782    0.0000 H   0  0  0  0  0  0  0  0  0  0  0  0
   -0.7735   -2.2782    0.0000 H   0  0  0  0  0  0  0  0  0  0  0  0
   -2.7715    0.0000    0.0000 C   0  0  0  0  0  0  0  0  0  0  0  0
   -2.1590    1.4782    0.0000 H   0  0  0  0  0  0  0  0  0  0  0  0
   -3.3835    1.4782    0.0000 H   0  0  0  0  0  0  0  0  0  0  0  0
   -4.1570   -0.8000    0.0000 C   0  0  0  0  0  0  0  0  0  0  0  0
   -4.7690   -2.2782    0.0000 H   0  0  0  0  0  0  0  0  0  0  0  0
   -3.5445   -2.2782    0.0000 H   0  0  0  0  0  0  0  0  0  0  0  0
   -5.5426    0.0000    0.0000 C   0  0  0  0  0  0  0  0  0  0  0  0
   -4.9300    1.4782    0.0000 H   0  0  0  0  0  0  0  0  0  0  0  0
   -6.1551    1.4782    0.0000 H   0  0  0  0  0  0  0  0  0  0  0  0
   -6.9281   -0.8000    0.0000 C   0  0  0  0  0  0  0  0  0  0  0  0
   -7.5406   -2.2782    0.0000 H   0  0  0  0  0  0  0  0  0  0  0  0
   -6.3161   -2.2782    0.0000 H   0  0  0  0  0  0  0  0  0  0  0  0
   -8.3136    0.0000    0.0000 C   0  0  0  0  0  0  0  0  0  0  0  0
   -7.7016    1.4782    0.0000 H   0  0  0  0  0  0  0  0  0  0  0  0
   -8.9261    1.4782    0.0000 H   0  0  0  0  0  0  0  0  0  0  0  0
   -9.6997   -0.8000    0.0000 C   0  0  0  0  0  0  0  0  0  0  0  0
  -10.3117   -2.2782    0.0000 H   0  0  0  0  0  0  0  0  0  0  0  0
   -9.0871   -2.2782    0.0000 H   0  0  0  0  0  0  0  0  0  0  0  0
  -11.0852    0.0000    0.0000 C   0  0  0  0  0  0  0  0  0  0  0  0
  -10.4726    1.4782    0.0000 H   0  0  0  0  0  0  0  0  0  0  0  0
  -11.6972    1.4782    0.0000 H   0  0  0  0  0  0  0  0  0  0  0  0
  -12.4707   -0.8000    0.0000 C   0  0  0  0  0  0  0  0  0  0  0  0
  -13.0833   -2.2782    0.0000 H   0  0  0  0  0  0  0  0  0  0  0  0
  -11.8587   -2.2782    0.0000 H   0  0  0  0  0  0  0  0  0  0  0  0
  -13.8562    0.0000    0.0000 C   0  0  0  0  0  0  0  0  0  0  0  0
  -13.2442    1.4782    0.0000 H   0  0  0  0  0  0  0  0  0  0  0  0
  -14.4688    1.4782    0.0000 H   0  0  0  0  0  0  0  0  0  0  0  0
  -15.2423   -0.8000    0.0000 C   0  0  0  0  0  0  0  0  0  0  0  0
  -15.8543   -2.2782    0.0000 H   0  0  0  0  0  0  0  0  0  0  0  0
  -14.6298   -2.2782    0.0000 H   0  0  0  0  0  0  0  0  0  0  0  0
  -16.6278    0.0000    0.0000 C   0  0  0  0  0  0  0  0  0  0  0  0
  -18.0133    0.8000    0.0000 H   0  0  0  0  0  0  0  0  0  0  0  0
  -18.0133   -0.8000    0.0000 H   0  0  0  0  0  0  0  0  0  0  0  0
  -16.6278    1.6000    0.0000 H   0  0  0  0  0  0  0  0  0  0  0  0
  1  2  1  0  0  0  0
  1  3  1  0  0  0  0
  1  4  1  0  0  0  0
  4  5  1  0  0  0  0
  4  6  1  0  0  0  0
  4  7  1  0  0  0  0
  7  8  1  0  0  0  0
  7  9  1  0  0  0  0
  7 10  1  0  0  0  0
 10 11  1  0  0  0  0
 10 12  1  0  0  0  0
 10 13  1  0  0  0  0
 13 14  1  0  0  0  0
 13 15  1  0  0  0  0
 13 16  1  0  0  0  0
 16 17  1  0  0  0  0
 16 18  1  0  0  0  0
 16 19  1  0  0  0  0
 19 20  1  0  0  0  0
 19 21  1  0  0  0  0
 19 22  1  0  0  0  0
 22 23  1  0  0  0  0
 22 24  1  0  0  0  0
 22 25  1  0  0  0  0
 25 26  1  0  0  0  0
 25 27  1  0  0  0  0
 25 28  1  0  0  0  0
 28 29  1  0  0  0  0
 28 30  1  0  0  0  0
 28 31  1  0  0  0  0
 31 32  1  0  0  0  0
 31 33  1  0  0  0  0
 31 34  1  0  0  0  0
 34 35  1  0  0  0  0
 34 36  1  0  0  0  0
 34 37  1  0  0  0  0
 37 38  1  0  0  0  0
 37 39  1  0  0  0  0
 37 40  1  0  0  0  0
 40 41  1  0  0  0  0
 40 42  1  0  0  0  0
 40 43  1  0  0  0  0
  1 44  1  0  0  0  0
 44 45  1  0  0  0  0
 44 46  1  0  0  0  0
 44 47  1  0  0  0  0
 47 48  1  0  0  0  0
 47 49  1  0  0  0  0
 47 50  1  0  0  0  0
 50 51  1  0  0  0  0
 50 52  1  0  0  0  0
 50 53  1  0  0  0  0
 53 54  1  0  0  0  0
 53 55  1  0  0  0  0
 53 56  1  0  0  0  0
 56 57  1  0  0  0  0
 56 58  1  0  0  0  0
 56 59  1  0  0  0  0
 59 60  1  0  0  0  0
 59 61  1  0  0  0  0
 59 62  1  0  0  0  0
 62 63  1  0  0  0  0
 62 64  1  0  0  0  0
 62 65  1  0  0  0  0
 65 66  1  0  0  0  0
 65 67  1  0  0  0  0
 65 68  1  0  0  0  0
 68 69  1  0  0  0  0
 68 70  1  0  0  0  0
 68 71  1  0  0  0  0
 71 72  1  0  0  0  0
 71 73  1  0  0  0  0
 71 74  1  0  0  0  0
 74 75  1  0  0  0  0
 74 76  1  0  0  0  0
 74 77  1  0  0  0  0
 77 78  1  0  0  0  0
 77 79  1  0  0  0  0
 77 80  1  0  0  0  0
M  END
> <ChemID>
100105

> <source_casrn>
630-01-3

> <CAS>
630-01-3

> <SMILES>
CCCCCCCCCCCCCCCCCCCCCCCCCC

> <NAME>
n-Hexacosane

> <preferred_name>
Hexacosane

> <iupac>
HEXACOSANE

> <MPID>
256

> <dsstox_substance_id>
DTXSID7060883

> <Canonical_QSARr>
CCCCCCCCCCCCCCCCCCCCCCCCCC

> <InChI_Code_QSARr>
InChI=1S/C26H54/c1-3-5-7-9-11-13-15-17-19-21-23-25-26-24-22-20-18-16-14-12-10-8-6-4-2/h3-26H2,1-2H3

> <InChI Key_QSARr>
HMSWAIKSFDFLKN-UHFFFAOYSA-N

> <LogHalfLife>
2.0

$$$$
100106
  -INDIGO-08031720132D

 86 85  0  0  0  0  0  0  0  0999 V2000
    0.0003    0.0000    0.0000 C   0  0  0  0  0  0  0  0  0  0  0  0
    0.6122    1.4782    0.0000 H   0  0  0  0  0  0  0  0  0  0  0  0
   -0.6123    1.4782    0.0000 H   0  0  0  0  0  0  0  0  0  0  0  0
    1.3854   -0.8000    0.0000 C   0  0  0  0  0  0  0  0  0  0  0  0
    0.7735   -2.2782    0.0000 H   0  0  0  0  0  0  0  0  0  0  0  0
    1.9979   -2.2782    0.0000 H   0  0  0  0  0  0  0  0  0  0  0  0
    2.7711    0.0000    0.0000 C   0  0  0  0  0  0  0  0  0  0  0  0
    3.3837    1.4782    0.0000 H   0  0  0  0  0  0  0  0  0  0  0  0
    2.1592    1.4782    0.0000 H   0  0  0  0  0  0  0  0  0  0  0  0
    4.1569   -0.8000    0.0000 C   0  0  0  0  0  0  0  0  0  0  0  0
    3.5443   -2.2782    0.0000 H   0  0  0  0  0  0  0  0  0  0  0  0
    4.7694   -2.2782    0.0000 H   0  0  0  0  0  0  0  0  0  0  0  0
    5.5426    0.0000    0.0000 C   0  0  0  0  0  0  0  0  0  0  0  0
    6.1546    1.4782    0.0000 H   0  0  0  0  0  0  0  0  0  0  0  0
    4.9301    1.4782    0.0000 H   0  0  0  0  0  0  0  0  0  0  0  0
    6.9284   -0.8000    0.0000 C   0  0  0  0  0  0  0  0  0  0  0  0
    6.3158   -2.2782    0.0000 H   0  0  0  0  0  0  0  0  0  0  0  0
    7.5403   -2.2782    0.0000 H   0  0  0  0  0  0  0  0  0  0  0  0
    8.3141    0.0000    0.0000 C   0  0  0  0  0  0  0  0  0  0  0  0
    8.9261    1.4782    0.0000 H   0  0  0  0  0  0  0  0  0  0  0  0
    7.7016    1.4782    0.0000 H   0  0  0  0  0  0  0  0  0  0  0  0
    9.6993   -0.8000    0.0000 C   0  0  0  0  0  0  0  0  0  0  0  0
    9.0873   -2.2782    0.0000 H   0  0  0  0  0  0  0  0  0  0  0  0
   10.3118   -2.2782    0.0000 H   0  0  0  0  0  0  0  0  0  0  0  0
   11.0850    0.0000    0.0000 C   0  0  0  0  0  0  0  0  0  0  0  0
   11.6975    1.4782    0.0000 H   0  0  0  0  0  0  0  0  0  0  0  0
   10.4731    1.4782    0.0000 H   0  0  0  0  0  0  0  0  0  0  0  0
   12.4707   -0.8000    0.0000 C   0  0  0  0  0  0  0  0  0  0  0  0
   11.8582   -2.2782    0.0000 H   0  0  0  0  0  0  0  0  0  0  0  0
   13.0833   -2.2782    0.0000 H   0  0  0  0  0  0  0  0  0  0  0  0
   13.8565    0.0000    0.0000 C   0  0  0  0  0  0  0  0  0  0  0  0
   14.4684    1.4782    0.0000 H   0  0  0  0  0  0  0  0  0  0  0  0
   13.2439    1.4782    0.0000 H   0  0  0  0  0  0  0  0  0  0  0  0
   15.2422   -0.8000    0.0000 C   0  0  0  0  0  0  0  0  0  0  0  0
   14.6297   -2.2782    0.0000 H   0  0  0  0  0  0  0  0  0  0  0  0
   15.8542   -2.2782    0.0000 H   0  0  0  0  0  0  0  0  0  0  0  0
   16.6280    0.0000    0.0000 C   0  0  0  0  0  0  0  0  0  0  0  0
   17.2399    1.4782    0.0000 H   0  0  0  0  0  0  0  0  0  0  0  0
   16.0154    1.4782    0.0000 H   0  0  0  0  0  0  0  0  0  0  0  0
   18.0131   -0.8000    0.0000 C   0  0  0  0  0  0  0  0  0  0  0  0
   17.4012   -2.2782    0.0000 H   0  0  0  0  0  0  0  0  0  0  0  0
   18.6257   -2.2782    0.0000 H   0  0  0  0  0  0  0  0  0  0  0  0
   19.3989    0.0000    0.0000 C   0  0  0  0  0  0  0  0  0  0  0  0
   20.7846    0.8000    0.0000 H   0  0  0  0  0  0  0  0  0  0  0  0
   20.7846   -0.8000    0.0000 H   0  0  0  0  0  0  0  0  0  0  0  0
   19.3989    1.6000    0.0000 H   0  0  0  0  0  0  0  0  0  0  0  0
   -1.3855   -0.8000    0.0000 C   0  0  0  0  0  0  0  0  0  0  0  0
   -1.9980   -2.2782    0.0000 H   0  0  0  0  0  0  0  0  0  0  0  0
   -0.7736   -2.2782    0.0000 H   0  0  0  0  0  0  0  0  0  0  0  0
   -2.7712    0.0000    0.0000 C   0  0  0  0  0  0  0  0  0  0  0  0
   -2.1587    1.4782    0.0000 H   0  0  0  0  0  0  0  0  0  0  0  0
   -3.3838    1.4782    0.0000 H   0  0  0  0  0  0  0  0  0  0  0  0
   -4.1570   -0.8000    0.0000 C   0  0  0  0  0  0  0  0  0  0  0  0
   -4.7689   -2.2782    0.0000 H   0  0  0  0  0  0  0  0  0  0  0  0
   -3.5444   -2.2782    0.0000 H   0  0  0  0  0  0  0  0  0  0  0  0
   -5.5427    0.0000    0.0000 C   0  0  0  0  0  0  0  0  0  0  0  0
   -4.9302    1.4782    0.0000 H   0  0  0  0  0  0  0  0  0  0  0  0
   -6.1547    1.4782    0.0000 H   0  0  0  0  0  0  0  0  0  0  0  0
   -6.9285   -0.8000    0.0000 C   0  0  0  0  0  0  0  0  0  0  0  0
   -7.5404   -2.2782    0.0000 H   0  0  0  0  0  0  0  0  0  0  0  0
   -6.3159   -2.2782    0.0000 H   0  0  0  0  0  0  0  0  0  0  0  0
   -8.3136    0.0000    0.0000 C   0  0  0  0  0  0  0  0  0  0  0  0
   -7.7017    1.4782    0.0000 H   0  0  0  0  0  0  0  0  0  0  0  0
   -8.9262    1.4782    0.0000 H   0  0  0  0  0  0  0  0  0  0  0  0
   -9.6994   -0.8000    0.0000 C   0  0  0  0  0  0  0  0  0  0  0  0
  -10.3119   -2.2782    0.0000 H   0  0  0  0  0  0  0  0  0  0  0  0
   -9.0874   -2.2782    0.0000 H   0  0  0  0  0  0  0  0  0  0  0  0
  -11.0851    0.0000    0.0000 C   0  0  0  0  0  0  0  0  0  0  0  0
  -10.4726    1.4782    0.0000 H   0  0  0  0  0  0  0  0  0  0  0  0
  -11.6977    1.4782    0.0000 H   0  0  0  0  0  0  0  0  0  0  0  0
  -12.4708   -0.8000    0.0000 C   0  0  0  0  0  0  0  0  0  0  0  0
  -13.0828   -2.2782    0.0000 H   0  0  0  0  0  0  0  0  0  0  0  0
  -11.8583   -2.2782    0.0000 H   0  0  0  0  0  0  0  0  0  0  0  0
  -13.8566    0.0000    0.0000 C   0  0  0  0  0  0  0  0  0  0  0  0
  -13.2440    1.4782    0.0000 H   0  0  0  0  0  0  0  0  0  0  0  0
  -14.4685    1.4782    0.0000 H   0  0  0  0  0  0  0  0  0  0  0  0
  -15.2423   -0.8000    0.0000 C   0  0  0  0  0  0  0  0  0  0  0  0
  -15.8543   -2.2782    0.0000 H   0  0  0  0  0  0  0  0  0  0  0  0
  -14.6298   -2.2782    0.0000 H   0  0  0  0  0  0  0  0  0  0  0  0
  -16.6275    0.0000    0.0000 C   0  0  0  0  0  0  0  0  0  0  0  0
  -16.0155    1.4782    0.0000 H   0  0  0  0  0  0  0  0  0  0  0  0
  -17.2400    1.4782    0.0000 H   0  0  0  0  0  0  0  0  0  0  0  0
  -18.0132   -0.8000    0.0000 C   0  0  0  0  0  0  0  0  0  0  0  0
  -19.3990   -1.6000    0.0000 H   0  0  0  0  0  0  0  0  0  0  0  0
  -19.3990    0.0000    0.0000 H   0  0  0  0  0  0  0  0  0  0  0  0
  -18.0132   -2.4000    0.0000 H   0  0  0  0  0  0  0  0  0  0  0  0
  1  2  1  0  0  0  0
  1  3  1  0  0  0  0
  1  4  1  0  0  0  0
  4  5  1  0  0  0  0
  4  6  1  0  0  0  0
  4  7  1  0  0  0  0
  7  8  1  0  0  0  0
  7  9  1  0  0  0  0
  7 10  1  0  0  0  0
 10 11  1  0  0  0  0
 10 12  1  0  0  0  0
 10 13  1  0  0  0  0
 13 14  1  0  0  0  0
 13 15  1  0  0  0  0
 13 16  1  0  0  0  0
 16 17  1  0  0  0  0
 16 18  1  0  0  0  0
 16 19  1  0  0  0  0
 19 20  1  0  0  0  0
 19 21  1  0  0  0  0
 19 22  1  0  0  0  0
 22 23  1  0  0  0  0
 22 24  1  0  0  0  0
 22 25  1  0  0  0  0
 25 26  1  0  0  0  0
 25 27  1  0  0  0  0
 25 28  1  0  0  0  0
 28 29  1  0  0  0  0
 28 30  1  0  0  0  0
 28 31  1  0  0  0  0
 31 32  1  0  0  0  0
 31 33  1  0  0  0  0
 31 34  1  0  0  0  0
 34 35  1  0  0  0  0
 34 36  1  0  0  0  0
 34 37  1  0  0  0  0
 37 38  1  0  0  0  0
 37 39  1  0  0  0  0
 37 40  1  0  0  0  0
 40 41  1  0  0  0  0
 40 42  1  0  0  0  0
 40 43  1  0  0  0  0
 43 44  1  0  0  0  0
 43 45  1  0  0  0  0
 43 46  1  0  0  0  0
  1 47  1  0  0  0  0
 47 48  1  0  0  0  0
 47 49  1  0  0  0  0
 47 50  1  0  0  0  0
 50 51  1  0  0  0  0
 50 52  1  0  0  0  0
 50 53  1  0  0  0  0
 53 54  1  0  0  0  0
 53 55  1  0  0  0  0
 53 56  1  0  0  0  0
 56 57  1  0  0  0  0
 56 58  1  0  0  0  0
 56 59  1  0  0  0  0
 59 60  1  0  0  0  0
 59 61  1  0  0  0  0
 59 62  1  0  0  0  0
 62 63  1  0  0  0  0
 62 64  1  0  0  0  0
 62 65  1  0  0  0  0
 65 66  1  0  0  0  0
 65 67  1  0  0  0  0
 65 68  1  0  0  0  0
 68 69  1  0  0  0  0
 68 70  1  0  0  0  0
 68 71  1  0  0  0  0
 71 72  1  0  0  0  0
 71 73  1  0  0  0  0
 71 74  1  0  0  0  0
 74 75  1  0  0  0  0
 74 76  1  0  0  0  0
 74 77  1  0  0  0  0
 77 78  1  0  0  0  0
 77 79  1  0  0  0  0
 77 80  1  0  0  0  0
 80 81  1  0  0  0  0
 80 82  1  0  0  0  0
 80 83  1  0  0  0  0
 83 84  1  0  0  0  0
 83 85  1  0  0  0  0
 83 86  1  0  0  0  0
M  END
> <ChemID>
100106

> <source_casrn>
630-02-4

> <CAS>
630-02-4

> <SMILES>
CCCCCCCCCCCCCCCCCCCCCCCCCCCC

> <NAME>
n-Octacosane

> <preferred_name>
Octacosane

> <iupac>
Octacosane

> <MPID>
257

> <dsstox_substance_id>
DTXSID6058639

> <Canonical_QSARr>
CCCCCCCCCCCCCCCCCCCCCCCCCCCC

> <InChI_Code_QSARr>
InChI=1S/C28H58/c1-3-5-7-9-11-13-15-17-19-21-23-25-27-28-26-24-22-20-18-16-14-12-10-8-6-4-2/h3-28H2,1-2H3

> <InChI Key_QSARr>
ZYURHZPYMFLWSH-UHFFFAOYSA-N

> <LogHalfLife>
2.0969

$$$$
100108
  -INDIGO-08031720132D

 95 94  0  0  0  0  0  0  0  0999 V2000
    0.0003    0.0000    0.0000 C   0  0  0  0  0  0  0  0  0  0  0  0
    0.6120    1.4782    0.0000 H   0  0  0  0  0  0  0  0  0  0  0  0
   -0.6120    1.4782    0.0000 H   0  0  0  0  0  0  0  0  0  0  0  0
    1.3853   -0.8000    0.0000 C   0  0  0  0  0  0  0  0  0  0  0  0
    0.7737   -2.2782    0.0000 H   0  0  0  0  0  0  0  0  0  0  0  0
    1.9976   -2.2782    0.0000 H   0  0  0  0  0  0  0  0  0  0  0  0
    2.7710    0.0000    0.0000 C   0  0  0  0  0  0  0  0  0  0  0  0
    3.3833    1.4782    0.0000 H   0  0  0  0  0  0  0  0  0  0  0  0
    2.1587    1.4782    0.0000 H   0  0  0  0  0  0  0  0  0  0  0  0
    4.1566   -0.8000    0.0000 C   0  0  0  0  0  0  0  0  0  0  0  0
    3.5443   -2.2782    0.0000 H   0  0  0  0  0  0  0  0  0  0  0  0
    4.7690   -2.2782    0.0000 H   0  0  0  0  0  0  0  0  0  0  0  0
    5.5423    0.0000    0.0000 C   0  0  0  0  0  0  0  0  0  0  0  0
    6.1546    1.4782    0.0000 H   0  0  0  0  0  0  0  0  0  0  0  0
    4.9300    1.4782    0.0000 H   0  0  0  0  0  0  0  0  0  0  0  0
    6.9280   -0.8000    0.0000 C   0  0  0  0  0  0  0  0  0  0  0  0
    6.3157   -2.2782    0.0000 H   0  0  0  0  0  0  0  0  0  0  0  0
    7.5403   -2.2782    0.0000 H   0  0  0  0  0  0  0  0  0  0  0  0
    8.3136    0.0000    0.0000 C   0  0  0  0  0  0  0  0  0  0  0  0
    8.9260    1.4782    0.0000 H   0  0  0  0  0  0  0  0  0  0  0  0
    7.7013    1.4782    0.0000 H   0  0  0  0  0  0  0  0  0  0  0  0
    9.6993   -0.8000    0.0000 C   0  0  0  0  0  0  0  0  0  0  0  0
    9.0870   -2.2782    0.0000 H   0  0  0  0  0  0  0  0  0  0  0  0
   10.3116   -2.2782    0.0000 H   0  0  0  0  0  0  0  0  0  0  0  0
   11.0850    0.0000    0.0000 C   0  0  0  0  0  0  0  0  0  0  0  0
   11.6973    1.4782    0.0000 H   0  0  0  0  0  0  0  0  0  0  0  0
   10.4726    1.4782    0.0000 H   0  0  0  0  0  0  0  0  0  0  0  0
   12.4706   -0.8000    0.0000 C   0  0  0  0  0  0  0  0  0  0  0  0
   11.8583   -2.2782    0.0000 H   0  0  0  0  0  0  0  0  0  0  0  0
   13.0829   -2.2782    0.0000 H   0  0  0  0  0  0  0  0  0  0  0  0
   13.8563    0.0000    0.0000 C   0  0  0  0  0  0  0  0  0  0  0  0
   14.4686    1.4782    0.0000 H   0  0  0  0  0  0  0  0  0  0  0  0
   13.2440    1.4782    0.0000 H   0  0  0  0  0  0  0  0  0  0  0  0
   15.2419   -0.8000    0.0000 C   0  0  0  0  0  0  0  0  0  0  0  0
   14.6296   -2.2782    0.0000 H   0  0  0  0  0  0  0  0  0  0  0  0
   15.8543   -2.2782    0.0000 H   0  0  0  0  0  0  0  0  0  0  0  0
   16.6276    0.0000    0.0000 C   0  0  0  0  0  0  0  0  0  0  0  0
   17.2399    1.4782    0.0000 H   0  0  0  0  0  0  0  0  0  0  0  0
   16.0153    1.4782    0.0000 H   0  0  0  0  0  0  0  0  0  0  0  0
   18.0133   -0.8000    0.0000 C   0  0  0  0  0  0  0  0  0  0  0  0
   17.4009   -2.2782    0.0000 H   0  0  0  0  0  0  0  0  0  0  0  0
   18.6256   -2.2782    0.0000 H   0  0  0  0  0  0  0  0  0  0  0  0
   19.3989    0.0000    0.0000 C   0  0  0  0  0  0  0  0  0  0  0  0
   20.0112    1.4782    0.0000 H   0  0  0  0  0  0  0  0  0  0  0  0
   18.7866    1.4782    0.0000 H   0  0  0  0  0  0  0  0  0  0  0  0
   20.7846   -0.8000    0.0000 C   0  0  0  0  0  0  0  0  0  0  0  0
   22.1703   -1.6000    0.0000 H   0  0  0  0  0  0  0  0  0  0  0  0
   22.1703    0.0000    0.0000 H   0  0  0  0  0  0  0  0  0  0  0  0
   20.7846   -2.4000    0.0000 H   0  0  0  0  0  0  0  0  0  0  0  0
   -1.3853   -0.8000    0.0000 C   0  0  0  0  0  0  0  0  0  0  0  0
   -1.9976   -2.2782    0.0000 H   0  0  0  0  0  0  0  0  0  0  0  0
   -0.7730   -2.2782    0.0000 H   0  0  0  0  0  0  0  0  0  0  0  0
   -2.7710    0.0000    0.0000 C   0  0  0  0  0  0  0  0  0  0  0  0
   -2.1587    1.4782    0.0000 H   0  0  0  0  0  0  0  0  0  0  0  0
   -3.3833    1.4782    0.0000 H   0  0  0  0  0  0  0  0  0  0  0  0
   -4.1566   -0.8000    0.0000 C   0  0  0  0  0  0  0  0  0  0  0  0
   -4.7690   -2.2782    0.0000 H   0  0  0  0  0  0  0  0  0  0  0  0
   -3.5443   -2.2782    0.0000 H   0  0  0  0  0  0  0  0  0  0  0  0
   -5.5423    0.0000    0.0000 C   0  0  0  0  0  0  0  0  0  0  0  0
   -4.9300    1.4782    0.0000 H   0  0  0  0  0  0  0  0  0  0  0  0
   -6.1546    1.4782    0.0000 H   0  0  0  0  0  0  0  0  0  0  0  0
   -6.9280   -0.8000    0.0000 C   0  0  0  0  0  0  0  0  0  0  0  0
   -7.5403   -2.2782    0.0000 H   0  0  0  0  0  0  0  0  0  0  0  0
   -6.3157   -2.2782    0.0000 H   0  0  0  0  0  0  0  0  0  0  0  0
   -8.3136    0.0000    0.0000 C   0  0  0  0  0  0  0  0  0  0  0  0
   -7.7013    1.4782    0.0000 H   0  0  0  0  0  0  0  0  0  0  0  0
   -8.9259    1.4782    0.0000 H   0  0  0  0  0  0  0  0  0  0  0  0
   -9.6993   -0.8000    0.0000 C   0  0  0  0  0  0  0  0  0  0  0  0
  -10.3116   -2.2782    0.0000 H   0  0  0  0  0  0  0  0  0  0  0  0
   -9.0870   -2.2782    0.0000 H   0  0  0  0  0  0  0  0  0  0  0  0
  -11.0850    0.0000    0.0000 C   0  0  0  0  0  0  0  0  0  0  0  0
  -10.4726    1.4782    0.0000 H   0  0  0  0  0  0  0  0  0  0  0  0
  -11.6973    1.4782    0.0000 H   0  0  0  0  0  0  0  0  0  0  0  0
  -12.4706   -0.8000    0.0000 C   0  0  0  0  0  0  0  0  0  0  0  0
  -13.0829   -2.2782    0.0000 H   0  0  0  0  0  0  0  0  0  0  0  0
  -11.8583   -2.2782    0.0000 H   0  0  0  0  0  0  0  0  0  0  0  0
  -13.8563    0.0000    0.0000 C   0  0  0  0  0  0  0  0  0  0  0  0
  -13.2440    1.4782    0.0000 H   0  0  0  0  0  0  0  0  0  0  0  0
  -14.4686    1.4782    0.0000 H   0  0  0  0  0  0  0  0  0  0  0  0
  -15.2419   -0.8000    0.0000 C   0  0  0  0  0  0  0  0  0  0  0  0
  -15.8543   -2.2782    0.0000 H   0  0  0  0  0  0  0  0  0  0  0  0
  -14.6296   -2.2782    0.0000 H   0  0  0  0  0  0  0  0  0  0  0  0
  -16.6276    0.0000    0.0000 C   0  0  0  0  0  0  0  0  0  0  0  0
  -16.0153    1.4782    0.0000 H   0  0  0  0  0  0  0  0  0  0  0  0
  -17.2399    1.4782    0.0000 H   0  0  0  0  0  0  0  0  0  0  0  0
  -18.0133   -0.8000    0.0000 C   0  0  0  0  0  0  0  0  0  0  0  0
  -18.6256   -2.2782    0.0000 H   0  0  0  0  0  0  0  0  0  0  0  0
  -17.4009   -2.2782    0.0000 H   0  0  0  0  0  0  0  0  0  0  0  0
  -19.3989    0.0000    0.0000 C   0  0  0  0  0  0  0  0  0  0  0  0
  -18.7866    1.4782    0.0000 H   0  0  0  0  0  0  0  0  0  0  0  0
  -20.0112    1.4782    0.0000 H   0  0  0  0  0  0  0  0  0  0  0  0
  -20.7846   -0.8000    0.0000 C   0  0  0  0  0  0  0  0  0  0  0  0
  -22.1703   -1.6000    0.0000 H   0  0  0  0  0  0  0  0  0  0  0  0
  -22.1703    0.0000    0.0000 H   0  0  0  0  0  0  0  0  0  0  0  0
  -20.7846   -2.4000    0.0000 H   0  0  0  0  0  0  0  0  0  0  0  0
  1  2  1  0  0  0  0
  1  3  1  0  0  0  0
  1  4  1  0  0  0  0
  4  5  1  0  0  0  0
  4  6  1  0  0  0  0
  4  7  1  0  0  0  0
  7  8  1  0  0  0  0
  7  9  1  0  0  0  0
  7 10  1  0  0  0  0
 10 11  1  0  0  0  0
 10 12  1  0  0  0  0
 10 13  1  0  0  0  0
 13 14  1  0  0  0  0
 13 15  1  0  0  0  0
 13 16  1  0  0  0  0
 16 17  1  0  0  0  0
 16 18  1  0  0  0  0
 16 19  1  0  0  0  0
 19 20  1  0  0  0  0
 19 21  1  0  0  0  0
 19 22  1  0  0  0  0
 22 23  1  0  0  0  0
 22 24  1  0  0  0  0
 22 25  1  0  0  0  0
 25 26  1  0  0  0  0
 25 27  1  0  0  0  0
 25 28  1  0  0  0  0
 28 29  1  0  0  0  0
 28 30  1  0  0  0  0
 28 31  1  0  0  0  0
 31 32  1  0  0  0  0
 31 33  1  0  0  0  0
 31 34  1  0  0  0  0
 34 35  1  0  0  0  0
 34 36  1  0  0  0  0
 34 37  1  0  0  0  0
 37 38  1  0  0  0  0
 37 39  1  0  0  0  0
 37 40  1  0  0  0  0
 40 41  1  0  0  0  0
 40 42  1  0  0  0  0
 40 43  1  0  0  0  0
 43 44  1  0  0  0  0
 43 45  1  0  0  0  0
 43 46  1  0  0  0  0
 46 47  1  0  0  0  0
 46 48  1  0  0  0  0
 46 49  1  0  0  0  0
  1 50  1  0  0  0  0
 50 51  1  0  0  0  0
 50 52  1  0  0  0  0
 50 53  1  0  0  0  0
 53 54  1  0  0  0  0
 53 55  1  0  0  0  0
 53 56  1  0  0  0  0
 56 57  1  0  0  0  0
 56 58  1  0  0  0  0
 56 59  1  0  0  0  0
 59 60  1  0  0  0  0
 59 61  1  0  0  0  0
 59 62  1  0  0  0  0
 62 63  1  0  0  0  0
 62 64  1  0  0  0  0
 62 65  1  0  0  0  0
 65 66  1  0  0  0  0
 65 67  1  0  0  0  0
 65 68  1  0  0  0  0
 68 69  1  0  0  0  0
 68 70  1  0  0  0  0
 68 71  1  0  0  0  0
 71 72  1  0  0  0  0
 71 73  1  0  0  0  0
 71 74  1  0  0  0  0
 74 75  1  0  0  0  0
 74 76  1  0  0  0  0
 74 77  1  0  0  0  0
 77 78  1  0  0  0  0
 77 79  1  0  0  0  0
 77 80  1  0  0  0  0
 80 81  1  0  0  0  0
 80 82  1  0  0  0  0
 80 83  1  0  0  0  0
 83 84  1  0  0  0  0
 83 85  1  0  0  0  0
 83 86  1  0  0  0  0
 86 87  1  0  0  0  0
 86 88  1  0  0  0  0
 86 89  1  0  0  0  0
 89 90  1  0  0  0  0
 89 91  1  0  0  0  0
 89 92  1  0  0  0  0
 92 93  1  0  0  0  0
 92 94  1  0  0  0  0
 92 95  1  0  0  0  0
M  END
> <ChemID>
100108

> <source_casrn>
630-04-6

> <CAS>
630-04-6

> <SMILES>
CCCCCCCCCCCCCCCCCCCCCCCCCCCCCCC

> <NAME>
n-Hentriacontane

> <preferred_name>
Hentriacontane

> <iupac>
Hentriacontane

> <MPID>
259

> <dsstox_substance_id>
DTXSID0075443

> <Canonical_QSARr>
CCCCCCCCCCCCCCCCCCCCCCCCCCCCCCC

> <InChI_Code_QSARr>
InChI=1S/C31H64/c1-3-5-7-9-11-13-15-17-19-21-23-25-27-29-31-30-28-26-24-22-20-18-16-14-12-10-8-6-4-2/h3-31H2,1-2H3

> <InChI Key_QSARr>
IUJAMGNYPWYUPM-UHFFFAOYSA-N

> <LogHalfLife>
2.4409

$$$$
100109
  -INDIGO-08031720132D

101100  0  0  0  0  0  0  0  0999 V2000
   -0.0004    0.0000    0.0000 C   0  0  0  0  0  0  0  0  0  0  0  0
    0.6121    1.4782    0.0000 H   0  0  0  0  0  0  0  0  0  0  0  0
   -0.6121    1.4782    0.0000 H   0  0  0  0  0  0  0  0  0  0  0  0
    1.3856   -0.8000    0.0000 C   0  0  0  0  0  0  0  0  0  0  0  0
    0.7732   -2.2782    0.0000 H   0  0  0  0  0  0  0  0  0  0  0  0
    1.9981   -2.2782    0.0000 H   0  0  0  0  0  0  0  0  0  0  0  0
    2.7709    0.0000    0.0000 C   0  0  0  0  0  0  0  0  0  0  0  0
    3.3834    1.4782    0.0000 H   0  0  0  0  0  0  0  0  0  0  0  0
    2.1592    1.4782    0.0000 H   0  0  0  0  0  0  0  0  0  0  0  0
    4.1569   -0.8000    0.0000 C   0  0  0  0  0  0  0  0  0  0  0  0
    3.5444   -2.2782    0.0000 H   0  0  0  0  0  0  0  0  0  0  0  0
    4.7694   -2.2782    0.0000 H   0  0  0  0  0  0  0  0  0  0  0  0
    5.5422    0.0000    0.0000 C   0  0  0  0  0  0  0  0  0  0  0  0
    6.1547    1.4782    0.0000 H   0  0  0  0  0  0  0  0  0  0  0  0
    4.9304    1.4782    0.0000 H   0  0  0  0  0  0  0  0  0  0  0  0
    6.9282   -0.8000    0.0000 C   0  0  0  0  0  0  0  0  0  0  0  0
    6.3157   -2.2782    0.0000 H   0  0  0  0  0  0  0  0  0  0  0  0
    7.5407   -2.2782    0.0000 H   0  0  0  0  0  0  0  0  0  0  0  0
    8.3142    0.0000    0.0000 C   0  0  0  0  0  0  0  0  0  0  0  0
    8.9260    1.4782    0.0000 H   0  0  0  0  0  0  0  0  0  0  0  0
    7.7017    1.4782    0.0000 H   0  0  0  0  0  0  0  0  0  0  0  0
    9.6995   -0.8000    0.0000 C   0  0  0  0  0  0  0  0  0  0  0  0
    9.0870   -2.2782    0.0000 H   0  0  0  0  0  0  0  0  0  0  0  0
   10.3120   -2.2782    0.0000 H   0  0  0  0  0  0  0  0  0  0  0  0
   11.0848    0.0000    0.0000 C   0  0  0  0  0  0  0  0  0  0  0  0
   11.6973    1.4782    0.0000 H   0  0  0  0  0  0  0  0  0  0  0  0
   10.4730    1.4782    0.0000 H   0  0  0  0  0  0  0  0  0  0  0  0
   12.4708   -0.8000    0.0000 C   0  0  0  0  0  0  0  0  0  0  0  0
   11.8583   -2.2782    0.0000 H   0  0  0  0  0  0  0  0  0  0  0  0
   13.0833   -2.2782    0.0000 H   0  0  0  0  0  0  0  0  0  0  0  0
   13.8568    0.0000    0.0000 C   0  0  0  0  0  0  0  0  0  0  0  0
   14.4685    1.4782    0.0000 H   0  0  0  0  0  0  0  0  0  0  0  0
   13.2443    1.4782    0.0000 H   0  0  0  0  0  0  0  0  0  0  0  0
   15.2421   -0.8000    0.0000 C   0  0  0  0  0  0  0  0  0  0  0  0
   14.6296   -2.2782    0.0000 H   0  0  0  0  0  0  0  0  0  0  0  0
   15.8545   -2.2782    0.0000 H   0  0  0  0  0  0  0  0  0  0  0  0
   16.6273    0.0000    0.0000 C   0  0  0  0  0  0  0  0  0  0  0  0
   17.2398    1.4782    0.0000 H   0  0  0  0  0  0  0  0  0  0  0  0
   16.0156    1.4782    0.0000 H   0  0  0  0  0  0  0  0  0  0  0  0
   18.0133   -0.8000    0.0000 C   0  0  0  0  0  0  0  0  0  0  0  0
   17.4008   -2.2782    0.0000 H   0  0  0  0  0  0  0  0  0  0  0  0
   18.6258   -2.2782    0.0000 H   0  0  0  0  0  0  0  0  0  0  0  0
   19.3986    0.0000    0.0000 C   0  0  0  0  0  0  0  0  0  0  0  0
   20.0111    1.4782    0.0000 H   0  0  0  0  0  0  0  0  0  0  0  0
   18.7868    1.4782    0.0000 H   0  0  0  0  0  0  0  0  0  0  0  0
   20.7846   -0.8000    0.0000 C   0  0  0  0  0  0  0  0  0  0  0  0
   20.1721   -2.2782    0.0000 H   0  0  0  0  0  0  0  0  0  0  0  0
   21.3971   -2.2782    0.0000 H   0  0  0  0  0  0  0  0  0  0  0  0
   22.1706    0.0000    0.0000 C   0  0  0  0  0  0  0  0  0  0  0  0
   23.5559    0.8000    0.0000 H   0  0  0  0  0  0  0  0  0  0  0  0
   23.5559   -0.8000    0.0000 H   0  0  0  0  0  0  0  0  0  0  0  0
   22.1706    1.6000    0.0000 H   0  0  0  0  0  0  0  0  0  0  0  0
   -1.3856   -0.8000    0.0000 C   0  0  0  0  0  0  0  0  0  0  0  0
   -1.9981   -2.2782    0.0000 H   0  0  0  0  0  0  0  0  0  0  0  0
   -0.7732   -2.2782    0.0000 H   0  0  0  0  0  0  0  0  0  0  0  0
   -2.7716    0.0000    0.0000 C   0  0  0  0  0  0  0  0  0  0  0  0
   -2.1592    1.4782    0.0000 H   0  0  0  0  0  0  0  0  0  0  0  0
   -3.3834    1.4782    0.0000 H   0  0  0  0  0  0  0  0  0  0  0  0
   -4.1569   -0.8000    0.0000 C   0  0  0  0  0  0  0  0  0  0  0  0
   -4.7694   -2.2782    0.0000 H   0  0  0  0  0  0  0  0  0  0  0  0
   -3.5444   -2.2782    0.0000 H   0  0  0  0  0  0  0  0  0  0  0  0
   -5.5429    0.0000    0.0000 C   0  0  0  0  0  0  0  0  0  0  0  0
   -4.9304    1.4782    0.0000 H   0  0  0  0  0  0  0  0  0  0  0  0
   -6.1547    1.4782    0.0000 H   0  0  0  0  0  0  0  0  0  0  0  0
   -6.9282   -0.8000    0.0000 C   0  0  0  0  0  0  0  0  0  0  0  0
   -7.5407   -2.2782    0.0000 H   0  0  0  0  0  0  0  0  0  0  0  0
   -6.3157   -2.2782    0.0000 H   0  0  0  0  0  0  0  0  0  0  0  0
   -8.3142    0.0000    0.0000 C   0  0  0  0  0  0  0  0  0  0  0  0
   -7.7017    1.4782    0.0000 H   0  0  0  0  0  0  0  0  0  0  0  0
   -8.9260    1.4782    0.0000 H   0  0  0  0  0  0  0  0  0  0  0  0
   -9.6995   -0.8000    0.0000 C   0  0  0  0  0  0  0  0  0  0  0  0
  -10.3120   -2.2782    0.0000 H   0  0  0  0  0  0  0  0  0  0  0  0
   -9.0870   -2.2782    0.0000 H   0  0  0  0  0  0  0  0  0  0  0  0
  -11.0855    0.0000    0.0000 C   0  0  0  0  0  0  0  0  0  0  0  0
  -10.4730    1.4782    0.0000 H   0  0  0  0  0  0  0  0  0  0  0  0
  -11.6973    1.4782    0.0000 H   0  0  0  0  0  0  0  0  0  0  0  0
  -12.4708   -0.8000    0.0000 C   0  0  0  0  0  0  0  0  0  0  0  0
  -13.0833   -2.2782    0.0000 H   0  0  0  0  0  0  0  0  0  0  0  0
  -11.8583   -2.2782    0.0000 H   0  0  0  0  0  0  0  0  0  0  0  0
  -13.8568    0.0000    0.0000 C   0  0  0  0  0  0  0  0  0  0  0  0
  -13.2443    1.4782    0.0000 H   0  0  0  0  0  0  0  0  0  0  0  0
  -14.4685    1.4782    0.0000 H   0  0  0  0  0  0  0  0  0  0  0  0
  -15.2420   -0.8000    0.0000 C   0  0  0  0  0  0  0  0  0  0  0  0
  -15.8545   -2.2782    0.0000 H   0  0  0  0  0  0  0  0  0  0  0  0
  -14.6296   -2.2782    0.0000 H   0  0  0  0  0  0  0  0  0  0  0  0
  -16.6280    0.0000    0.0000 C   0  0  0  0  0  0  0  0  0  0  0  0
  -16.0156    1.4782    0.0000 H   0  0  0  0  0  0  0  0  0  0  0  0
  -17.2398    1.4782    0.0000 H   0  0  0  0  0  0  0  0  0  0  0  0
  -18.0133   -0.8000    0.0000 C   0  0  0  0  0  0  0  0  0  0  0  0
  -18.6258   -2.2782    0.0000 H   0  0  0  0  0  0  0  0  0  0  0  0
  -17.4008   -2.2782    0.0000 H   0  0  0  0  0  0  0  0  0  0  0  0
  -19.3993    0.0000    0.0000 C   0  0  0  0  0  0  0  0  0  0  0  0
  -18.7868    1.4782    0.0000 H   0  0  0  0  0  0  0  0  0  0  0  0
  -20.0111    1.4782    0.0000 H   0  0  0  0  0  0  0  0  0  0  0  0
  -20.7846   -0.8000    0.0000 C   0  0  0  0  0  0  0  0  0  0  0  0
  -21.3971   -2.2782    0.0000 H   0  0  0  0  0  0  0  0  0  0  0  0
  -20.1721   -2.2782    0.0000 H   0  0  0  0  0  0  0  0  0  0  0  0
  -22.1699    0.0000    0.0000 C   0  0  0  0  0  0  0  0  0  0  0  0
  -23.5559    0.8000    0.0000 H   0  0  0  0  0  0  0  0  0  0  0  0
  -23.5559   -0.8000    0.0000 H   0  0  0  0  0  0  0  0  0  0  0  0
  -22.1706    1.6000    0.0000 H   0  0  0  0  0  0  0  0  0  0  0  0
  1  2  1  0  0  0  0
  1  3  1  0  0  0  0
  1  4  1  0  0  0  0
  4  5  1  0  0  0  0
  4  6  1  0  0  0  0
  4  7  1  0  0  0  0
  7  8  1  0  0  0  0
  7  9  1  0  0  0  0
  7 10  1  0  0  0  0
 10 11  1  0  0  0  0
 10 12  1  0  0  0  0
 10 13  1  0  0  0  0
 13 14  1  0  0  0  0
 13 15  1  0  0  0  0
 13 16  1  0  0  0  0
 16 17  1  0  0  0  0
 16 18  1  0  0  0  0
 16 19  1  0  0  0  0
 19 20  1  0  0  0  0
 19 21  1  0  0  0  0
 19 22  1  0  0  0  0
 22 23  1  0  0  0  0
 22 24  1  0  0  0  0
 22 25  1  0  0  0  0
 25 26  1  0  0  0  0
 25 27  1  0  0  0  0
 25 28  1  0  0  0  0
 28 29  1  0  0  0  0
 28 30  1  0  0  0  0
 28 31  1  0  0  0  0
 31 32  1  0  0  0  0
 31 33  1  0  0  0  0
 31 34  1  0  0  0  0
 34 35  1  0  0  0  0
 34 36  1  0  0  0  0
 34 37  1  0  0  0  0
 37 38  1  0  0  0  0
 37 39  1  0  0  0  0
 37 40  1  0  0  0  0
 40 41  1  0  0  0  0
 40 42  1  0  0  0  0
 40 43  1  0  0  0  0
 43 44  1  0  0  0  0
 43 45  1  0  0  0  0
 43 46  1  0  0  0  0
 46 47  1  0  0  0  0
 46 48  1  0  0  0  0
 46 49  1  0  0  0  0
 49 50  1  0  0  0  0
 49 51  1  0  0  0  0
 49 52  1  0  0  0  0
  1 53  1  0  0  0  0
 53 54  1  0  0  0  0
 53 55  1  0  0  0  0
 53 56  1  0  0  0  0
 56 57  1  0  0  0  0
 56 58  1  0  0  0  0
 56 59  1  0  0  0  0
 59 60  1  0  0  0  0
 59 61  1  0  0  0  0
 59 62  1  0  0  0  0
 62 63  1  0  0  0  0
 62 64  1  0  0  0  0
 62 65  1  0  0  0  0
 65 66  1  0  0  0  0
 65 67  1  0  0  0  0
 65 68  1  0  0  0  0
 68 69  1  0  0  0  0
 68 70  1  0  0  0  0
 68 71  1  0  0  0  0
 71 72  1  0  0  0  0
 71 73  1  0  0  0  0
 71 74  1  0  0  0  0
 74 75  1  0  0  0  0
 74 76  1  0  0  0  0
 74 77  1  0  0  0  0
 77 78  1  0  0  0  0
 77 79  1  0  0  0  0
 77 80  1  0  0  0  0
 80 81  1  0  0  0  0
 80 82  1  0  0  0  0
 80 83  1  0  0  0  0
 83 84  1  0  0  0  0
 83 85  1  0  0  0  0
 83 86  1  0  0  0  0
 86 87  1  0  0  0  0
 86 88  1  0  0  0  0
 86 89  1  0  0  0  0
 89 90  1  0  0  0  0
 89 91  1  0  0  0  0
 89 92  1  0  0  0  0
 92 93  1  0  0  0  0
 92 94  1  0  0  0  0
 92 95  1  0  0  0  0
 95 96  1  0  0  0  0
 95 97  1  0  0  0  0
 95 98  1  0  0  0  0
 98 99  1  0  0  0  0
 98100  1  0  0  0  0
 98101  1  0  0  0  0
M  END
> <ChemID>
100109

> <source_casrn>
630-05-7

> <CAS>
630-05-7

> <SMILES>
CCCCCCCCCCCCCCCCCCCCCCCCCCCCCCCCC

> <NAME>
n-Tritriacontane

> <preferred_name>
Tritriacontane

> <iupac>
Tritriacontane

> <MPID>
260

> <dsstox_substance_id>
DTXSID5075444

> <Canonical_QSARr>
CCCCCCCCCCCCCCCCCCCCCCCCCCCCCCCCC

> <InChI_Code_QSARr>
InChI=1S/C33H68/c1-3-5-7-9-11-13-15-17-19-21-23-25-27-29-31-33-32-30-28-26-24-22-20-18-16-14-12-10-8-6-4-2/h3-33H2,1-2H3

> <InChI Key_QSARr>
SUJUOAZFECLBOA-UHFFFAOYSA-N

> <LogHalfLife>
2.5599

$$$$
100111
  -INDIGO-08031720132D

 71 70  0  0  0  0  0  0  0  0999 V2000
    9.6993   -0.8000    0.0000 C   0  0  0  0  0  0  0  0  0  0  0  0
   11.0851   -1.6000    0.0000 H   0  0  0  0  0  0  0  0  0  0  0  0
   11.0851    0.0000    0.0000 H   0  0  0  0  0  0  0  0  0  0  0  0
    9.6993   -2.4000    0.0000 H   0  0  0  0  0  0  0  0  0  0  0  0
    8.3140    0.0000    0.0000 C   0  0  0  0  0  0  0  0  0  0  0  0
    8.9259    1.4782    0.0000 H   0  0  0  0  0  0  0  0  0  0  0  0
    7.7015    1.4782    0.0000 H   0  0  0  0  0  0  0  0  0  0  0  0
    6.9281   -0.8000    0.0000 C   0  0  0  0  0  0  0  0  0  0  0  0
    6.3162   -2.2782    0.0000 H   0  0  0  0  0  0  0  0  0  0  0  0
    7.5406   -2.2782    0.0000 H   0  0  0  0  0  0  0  0  0  0  0  0
    5.5428    0.0000    0.0000 C   0  0  0  0  0  0  0  0  0  0  0  0
    6.1548    1.4782    0.0000 H   0  0  0  0  0  0  0  0  0  0  0  0
    4.9303    1.4782    0.0000 H   0  0  0  0  0  0  0  0  0  0  0  0
    4.1570   -0.8000    0.0000 C   0  0  0  0  0  0  0  0  0  0  0  0
    3.5445   -2.2782    0.0000 H   0  0  0  0  0  0  0  0  0  0  0  0
    4.7695   -2.2782    0.0000 H   0  0  0  0  0  0  0  0  0  0  0  0
    2.7712    0.0000    0.0000 C   0  0  0  0  0  0  0  0  0  0  0  0
    3.3836    1.4782    0.0000 H   0  0  0  0  0  0  0  0  0  0  0  0
    2.1592    1.4782    0.0000 H   0  0  0  0  0  0  0  0  0  0  0  0
    1.3858   -0.8000    0.0000 C   0  0  0  0  0  0  0  0  0  0  0  0
    0.7733   -2.2782    0.0000 H   0  0  0  0  0  0  0  0  0  0  0  0
    1.9978   -2.2782    0.0000 H   0  0  0  0  0  0  0  0  0  0  0  0
    0.0000    0.0000    0.0000 C   0  0  0  0  0  0  0  0  0  0  0  0
    0.6125    1.4782    0.0000 H   0  0  0  0  0  0  0  0  0  0  0  0
   -0.6125    1.4782    0.0000 H   0  0  0  0  0  0  0  0  0  0  0  0
   -1.3858   -0.8000    0.0000 C   0  0  0  0  0  0  0  0  0  0  0  0
   -1.9978   -2.2782    0.0000 H   0  0  0  0  0  0  0  0  0  0  0  0
   -0.7733   -2.2782    0.0000 H   0  0  0  0  0  0  0  0  0  0  0  0
   -2.7712    0.0000    0.0000 C   0  0  0  0  0  0  0  0  0  0  0  0
   -2.1592    1.4782    0.0000 H   0  0  0  0  0  0  0  0  0  0  0  0
   -3.3836    1.4782    0.0000 H   0  0  0  0  0  0  0  0  0  0  0  0
   -4.1570   -0.8000    0.0000 C   0  0  0  0  0  0  0  0  0  0  0  0
   -4.7690   -2.2782    0.0000 H   0  0  0  0  0  0  0  0  0  0  0  0
   -3.5445   -2.2782    0.0000 H   0  0  0  0  0  0  0  0  0  0  0  0
   -5.5423    0.0000    0.0000 C   0  0  0  0  0  0  0  0  0  0  0  0
   -4.9303    1.4782    0.0000 H   0  0  0  0  0  0  0  0  0  0  0  0
   -6.1548    1.4782    0.0000 H   0  0  0  0  0  0  0  0  0  0  0  0
   -6.9281   -0.8000    0.0000 C   0  0  0  0  0  0  0  0  0  0  0  0
   -7.5406   -2.2782    0.0000 H   0  0  0  0  0  0  0  0  0  0  0  0
   -6.3162   -2.2782    0.0000 H   0  0  0  0  0  0  0  0  0  0  0  0
   -8.3140    0.0000    0.0000 C   0  0  0  0  0  0  0  0  0  0  0  0
   -7.7015    1.4782    0.0000 H   0  0  0  0  0  0  0  0  0  0  0  0
   -8.9259    1.4782    0.0000 H   0  0  0  0  0  0  0  0  0  0  0  0
   -9.6993   -0.8000    0.0000 C   0  0  0  0  0  0  0  0  0  0  0  0
  -10.3118   -2.2782    0.0000 H   0  0  0  0  0  0  0  0  0  0  0  0
   -9.0873   -2.2782    0.0000 H   0  0  0  0  0  0  0  0  0  0  0  0
  -11.0851    0.0000    0.0000 C   0  0  0  0  0  0  0  0  0  0  0  0
  -10.4726    1.4782    0.0000 H   0  0  0  0  0  0  0  0  0  0  0  0
  -11.6976    1.4782    0.0000 H   0  0  0  0  0  0  0  0  0  0  0  0
  -12.4710   -0.8000    0.0000 C   0  0  0  0  0  0  0  0  0  0  0  0
  -13.0829   -2.2782    0.0000 H   0  0  0  0  0  0  0  0  0  0  0  0
  -11.8585   -2.2782    0.0000 H   0  0  0  0  0  0  0  0  0  0  0  0
  -13.8563    0.0000    0.0000 C   0  0  0  0  0  0  0  0  0  0  0  0
  -13.2443    1.4782    0.0000 H   0  0  0  0  0  0  0  0  0  0  0  0
  -14.4688    1.4782    0.0000 H   0  0  0  0  0  0  0  0  0  0  0  0
  -15.2421   -0.8000    0.0000 C   0  0  0  0  0  0  0  0  0  0  0  0
  -15.8541   -2.2782    0.0000 H   0  0  0  0  0  0  0  0  0  0  0  0
  -14.6296   -2.2782    0.0000 H   0  0  0  0  0  0  0  0  0  0  0  0
  -16.6279    0.0000    0.0000 C   0  0  0  0  0  0  0  0  0  0  0  0
  -16.0155    1.4782    0.0000 H   0  0  0  0  0  0  0  0  0  0  0  0
  -17.2399    1.4782    0.0000 H   0  0  0  0  0  0  0  0  0  0  0  0
  -18.0133   -0.8000    0.0000 C   0  0  0  0  0  0  0  0  0  0  0  0
  -18.6258   -2.2782    0.0000 H   0  0  0  0  0  0  0  0  0  0  0  0
  -17.4013   -2.2782    0.0000 H   0  0  0  0  0  0  0  0  0  0  0  0
  -19.3991    0.0000    0.0000 C   0  0  0  0  0  0  0  0  0  0  0  0
  -18.7866    1.4782    0.0000 H   0  0  0  0  0  0  0  0  0  0  0  0
  -20.0111    1.4782    0.0000 H   0  0  0  0  0  0  0  0  0  0  0  0
  -20.7844   -0.8000    0.0000 C   0  0  0  0  0  0  0  0  0  0  0  0
  -22.1703   -1.6000    0.0000 H   0  0  0  0  0  0  0  0  0  0  0  0
  -22.1703    0.0000    0.0000 H   0  0  0  0  0  0  0  0  0  0  0  0
  -20.7844   -2.4000    0.0000 H   0  0  0  0  0  0  0  0  0  0  0  0
  1  2  1  0  0  0  0
  1  3  1  0  0  0  0
  1  4  1  0  0  0  0
  1  5  1  0  0  0  0
  5  6  1  0  0  0  0
  5  7  1  0  0  0  0
  5  8  1  0  0  0  0
  8  9  1  0  0  0  0
  8 10  1  0  0  0  0
  8 11  1  0  0  0  0
 11 12  1  0  0  0  0
 11 13  1  0  0  0  0
 11 14  1  0  0  0  0
 14 15  1  0  0  0  0
 14 16  1  0  0  0  0
 14 17  1  0  0  0  0
 17 18  1  0  0  0  0
 17 19  1  0  0  0  0
 17 20  1  0  0  0  0
 20 21  1  0  0  0  0
 20 22  1  0  0  0  0
 20 23  1  0  0  0  0
 23 24  1  0  0  0  0
 23 25  1  0  0  0  0
 23 26  1  0  0  0  0
 26 27  1  0  0  0  0
 26 28  1  0  0  0  0
 26 29  1  0  0  0  0
 29 30  1  0  0  0  0
 29 31  1  0  0  0  0
 29 32  1  0  0  0  0
 32 33  1  0  0  0  0
 32 34  1  0  0  0  0
 32 35  1  0  0  0  0
 35 36  1  0  0  0  0
 35 37  1  0  0  0  0
 35 38  1  0  0  0  0
 38 39  1  0  0  0  0
 38 40  1  0  0  0  0
 38 41  1  0  0  0  0
 41 42  1  0  0  0  0
 41 43  1  0  0  0  0
 41 44  1  0  0  0  0
 44 45  1  0  0  0  0
 44 46  1  0  0  0  0
 44 47  1  0  0  0  0
 47 48  1  0  0  0  0
 47 49  1  0  0  0  0
 47 50  1  0  0  0  0
 50 51  1  0  0  0  0
 50 52  1  0  0  0  0
 50 53  1  0  0  0  0
 53 54  1  0  0  0  0
 53 55  1  0  0  0  0
 53 56  1  0  0  0  0
 56 57  1  0  0  0  0
 56 58  1  0  0  0  0
 56 59  1  0  0  0  0
 59 60  1  0  0  0  0
 59 61  1  0  0  0  0
 59 62  1  0  0  0  0
 62 63  1  0  0  0  0
 62 64  1  0  0  0  0
 62 65  1  0  0  0  0
 65 66  1  0  0  0  0
 65 67  1  0  0  0  0
 65 68  1  0  0  0  0
 68 69  1  0  0  0  0
 68 70  1  0  0  0  0
 68 71  1  0  0  0  0
M  END
> <ChemID>
100111

> <source_casrn>
638-67-5

> <CAS>
638-67-5

> <SMILES>
CCCCCCCCCCCCCCCCCCCCCCC

> <NAME>
n-Tricosane

> <preferred_name>
Tricosane

> <iupac>
tricosane

> <MPID>
261

> <dsstox_substance_id>
DTXSID7047699

> <Canonical_QSARr>
CCCCCCCCCCCCCCCCCCCCCCC

> <InChI_Code_QSARr>
InChI=1S/C23H48/c1-3-5-7-9-11-13-15-17-19-21-23-22-20-18-16-14-12-10-8-6-4-2/h3-23H2,1-2H3

> <InChI Key_QSARr>
FIGVVZUWCLSUEI-UHFFFAOYSA-N

> <LogHalfLife>
2.1614

$$$$
100113
  -INDIGO-08031720132D

 25 26  0  0  0  0  0  0  0  0999 V2000
   -0.7999    1.3856    0.0000 C   0  0  0  0  0  0  0  0  0  0  0  0
    0.0001    2.7713    0.0000 H   0  0  0  0  0  0  0  0  0  0  0  0
   -2.3999    1.3856    0.0000 C   0  0  0  0  0  0  0  0  0  0  0  0
   -3.2000    2.7713    0.0000 H   0  0  0  0  0  0  0  0  0  0  0  0
   -3.2000   -0.0000    0.0000 C   0  0  0  0  0  0  0  0  0  0  0  0
   -4.8000   -0.0000    0.0000 C   0  0  0  0  0  0  0  0  0  0  0  0
   -6.4000   -0.0000    0.0000 H   0  0  0  0  0  0  0  0  0  0  0  0
   -5.6000   -1.3856    0.0000 H   0  0  0  0  0  0  0  0  0  0  0  0
   -5.6000    1.3856    0.0000 H   0  0  0  0  0  0  0  0  0  0  0  0
   -2.3999   -1.3856    0.0000 C   0  0  0  0  0  0  0  0  0  0  0  0
   -3.2000   -2.7713    0.0000 H   0  0  0  0  0  0  0  0  0  0  0  0
   -0.7999   -1.3856    0.0000 C   0  0  0  0  0  0  0  0  0  0  0  0
    0.0001   -2.7713    0.0000 H   0  0  0  0  0  0  0  0  0  0  0  0
    0.0001   -0.0000    0.0000 C   0  0  0  0  0  0  0  0  0  0  0  0
    1.5999   -0.0000    0.0000 C   0  0  0  0  0  0  0  0  0  0  0  0
    2.3999   -1.3856    0.0000 C   0  0  0  0  0  0  0  0  0  0  0  0
    1.5999   -2.7713    0.0000 H   0  0  0  0  0  0  0  0  0  0  0  0
    4.0000   -1.3856    0.0000 C   0  0  0  0  0  0  0  0  0  0  0  0
    4.8000   -2.7713    0.0000 H   0  0  0  0  0  0  0  0  0  0  0  0
    4.8000    0.0000    0.0000 C   0  0  0  0  0  0  0  0  0  0  0  0
    6.4000    0.0000    0.0000 H   0  0  0  0  0  0  0  0  0  0  0  0
    4.0000    1.3856    0.0000 C   0  0  0  0  0  0  0  0  0  0  0  0
    4.8000    2.7713    0.0000 H   0  0  0  0  0  0  0  0  0  0  0  0
    2.3999    1.3856    0.0000 C   0  0  0  0  0  0  0  0  0  0  0  0
    1.5999    2.7713    0.0000 H   0  0  0  0  0  0  0  0  0  0  0  0
  1  2  1  0  0  0  0
  1  3  1  0  0  0  0
  3  4  1  0  0  0  0
  3  5  2  0  0  0  0
  5  6  1  0  0  0  0
  6  7  1  0  0  0  0
  6  8  1  0  0  0  0
  6  9  1  0  0  0  0
  5 10  1  0  0  0  0
 10 11  1  0  0  0  0
 10 12  2  0  0  0  0
 12 13  1  0  0  0  0
 12 14  1  0  0  0  0
 14  1  2  0  0  0  0
 14 15  1  0  0  0  0
 15 16  1  0  0  0  0
 16 17  1  0  0  0  0
 16 18  2  0  0  0  0
 18 19  1  0  0  0  0
 18 20  1  0  0  0  0
 20 21  1  0  0  0  0
 20 22  2  0  0  0  0
 22 23  1  0  0  0  0
 22 24  1  0  0  0  0
 24 15  2  0  0  0  0
 24 25  1  0  0  0  0
M  END
> <ChemID>
100113

> <source_casrn>
644-08-6

> <CAS>
644-08-6

> <SMILES>
Cc1ccc(cc1)-c1ccccc1

> <NAME>
4-Methylbiphenyl

> <preferred_name>
4-Phenyltoluene

> <iupac>
4-methylbiphenyl

> <MPID>
263

> <dsstox_substance_id>
DTXSID4047177

> <Canonical_QSARr>
Cc1ccc(cc1)-c1ccccc1

> <InChI_Code_QSARr>
InChI=1S/C13H12/c1-11-7-9-13(10-8-11)12-5-3-2-4-6-12/h2-10H,1H3

> <InChI Key_QSARr>
ZZLCFHIKESPLTH-UHFFFAOYSA-N

> <LogHalfLife>
1.5798

$$$$
100114
  -INDIGO-08031720132D

 74 73  0  0  0  0  0  0  0  0999 V2000
    0.0001    0.0000    0.0000 C   0  0  0  0  0  0  0  0  0  0  0  0
    0.6122    1.4782    0.0000 H   0  0  0  0  0  0  0  0  0  0  0  0
   -0.6125    1.4782    0.0000 H   0  0  0  0  0  0  0  0  0  0  0  0
    1.3855   -0.8000    0.0000 C   0  0  0  0  0  0  0  0  0  0  0  0
    0.7734   -2.2782    0.0000 H   0  0  0  0  0  0  0  0  0  0  0  0
    1.9982   -2.2782    0.0000 H   0  0  0  0  0  0  0  0  0  0  0  0
    2.7715    0.0000    0.0000 C   0  0  0  0  0  0  0  0  0  0  0  0
    3.3836    1.4782    0.0000 H   0  0  0  0  0  0  0  0  0  0  0  0
    2.1589    1.4782    0.0000 H   0  0  0  0  0  0  0  0  0  0  0  0
    4.1569   -0.8000    0.0000 C   0  0  0  0  0  0  0  0  0  0  0  0
    3.5448   -2.2782    0.0000 H   0  0  0  0  0  0  0  0  0  0  0  0
    4.7690   -2.2782    0.0000 H   0  0  0  0  0  0  0  0  0  0  0  0
    5.5424    0.0000    0.0000 C   0  0  0  0  0  0  0  0  0  0  0  0
    6.1550    1.4782    0.0000 H   0  0  0  0  0  0  0  0  0  0  0  0
    4.9302    1.4782    0.0000 H   0  0  0  0  0  0  0  0  0  0  0  0
    6.9283   -0.8000    0.0000 C   0  0  0  0  0  0  0  0  0  0  0  0
    6.3157   -2.2782    0.0000 H   0  0  0  0  0  0  0  0  0  0  0  0
    7.5404   -2.2782    0.0000 H   0  0  0  0  0  0  0  0  0  0  0  0
    8.3137    0.0000    0.0000 C   0  0  0  0  0  0  0  0  0  0  0  0
    8.9264    1.4782    0.0000 H   0  0  0  0  0  0  0  0  0  0  0  0
    7.7016    1.4782    0.0000 H   0  0  0  0  0  0  0  0  0  0  0  0
    9.6997   -0.8000    0.0000 C   0  0  0  0  0  0  0  0  0  0  0  0
    9.0871   -2.2782    0.0000 H   0  0  0  0  0  0  0  0  0  0  0  0
   10.3118   -2.2782    0.0000 H   0  0  0  0  0  0  0  0  0  0  0  0
   11.0851    0.0000    0.0000 C   0  0  0  0  0  0  0  0  0  0  0  0
   11.6972    1.4782    0.0000 H   0  0  0  0  0  0  0  0  0  0  0  0
   10.4730    1.4782    0.0000 H   0  0  0  0  0  0  0  0  0  0  0  0
   12.4706   -0.8000    0.0000 C   0  0  0  0  0  0  0  0  0  0  0  0
   11.8585   -2.2782    0.0000 H   0  0  0  0  0  0  0  0  0  0  0  0
   13.0832   -2.2782    0.0000 H   0  0  0  0  0  0  0  0  0  0  0  0
   13.8565    0.0000    0.0000 C   0  0  0  0  0  0  0  0  0  0  0  0
   14.4686    1.4782    0.0000 H   0  0  0  0  0  0  0  0  0  0  0  0
   13.2439    1.4782    0.0000 H   0  0  0  0  0  0  0  0  0  0  0  0
   15.2419   -0.8000    0.0000 C   0  0  0  0  0  0  0  0  0  0  0  0
   14.6298   -2.2782    0.0000 H   0  0  0  0  0  0  0  0  0  0  0  0
   15.8546   -2.2782    0.0000 H   0  0  0  0  0  0  0  0  0  0  0  0
   16.6279    0.0000    0.0000 C   0  0  0  0  0  0  0  0  0  0  0  0
   18.0133    0.8000    0.0000 H   0  0  0  0  0  0  0  0  0  0  0  0
   18.0133   -0.8000    0.0000 H   0  0  0  0  0  0  0  0  0  0  0  0
   16.6279    1.6000    0.0000 H   0  0  0  0  0  0  0  0  0  0  0  0
   -1.3859   -0.8000    0.0000 C   0  0  0  0  0  0  0  0  0  0  0  0
   -1.9980   -2.2782    0.0000 H   0  0  0  0  0  0  0  0  0  0  0  0
   -0.7732   -2.2782    0.0000 H   0  0  0  0  0  0  0  0  0  0  0  0
   -2.7713    0.0000    0.0000 C   0  0  0  0  0  0  0  0  0  0  0  0
   -2.1592    1.4782    0.0000 H   0  0  0  0  0  0  0  0  0  0  0  0
   -3.3834    1.4782    0.0000 H   0  0  0  0  0  0  0  0  0  0  0  0
   -4.1567   -0.8000    0.0000 C   0  0  0  0  0  0  0  0  0  0  0  0
   -4.7693   -2.2782    0.0000 H   0  0  0  0  0  0  0  0  0  0  0  0
   -3.5446   -2.2782    0.0000 H   0  0  0  0  0  0  0  0  0  0  0  0
   -5.5427    0.0000    0.0000 C   0  0  0  0  0  0  0  0  0  0  0  0
   -4.9300    1.4782    0.0000 H   0  0  0  0  0  0  0  0  0  0  0  0
   -6.1548    1.4782    0.0000 H   0  0  0  0  0  0  0  0  0  0  0  0
   -6.9281   -0.8000    0.0000 C   0  0  0  0  0  0  0  0  0  0  0  0
   -7.5407   -2.2782    0.0000 H   0  0  0  0  0  0  0  0  0  0  0  0
   -6.3160   -2.2782    0.0000 H   0  0  0  0  0  0  0  0  0  0  0  0
   -8.3141    0.0000    0.0000 C   0  0  0  0  0  0  0  0  0  0  0  0
   -7.7014    1.4782    0.0000 H   0  0  0  0  0  0  0  0  0  0  0  0
   -8.9262    1.4782    0.0000 H   0  0  0  0  0  0  0  0  0  0  0  0
   -9.6995   -0.8000    0.0000 C   0  0  0  0  0  0  0  0  0  0  0  0
  -10.3116   -2.2782    0.0000 H   0  0  0  0  0  0  0  0  0  0  0  0
   -9.0874   -2.2782    0.0000 H   0  0  0  0  0  0  0  0  0  0  0  0
  -11.0849    0.0000    0.0000 C   0  0  0  0  0  0  0  0  0  0  0  0
  -10.4728    1.4782    0.0000 H   0  0  0  0  0  0  0  0  0  0  0  0
  -11.6975    1.4782    0.0000 H   0  0  0  0  0  0  0  0  0  0  0  0
  -12.4709   -0.8000    0.0000 C   0  0  0  0  0  0  0  0  0  0  0  0
  -13.0830   -2.2782    0.0000 H   0  0  0  0  0  0  0  0  0  0  0  0
  -11.8582   -2.2782    0.0000 H   0  0  0  0  0  0  0  0  0  0  0  0
  -13.8563    0.0000    0.0000 C   0  0  0  0  0  0  0  0  0  0  0  0
  -13.2442    1.4782    0.0000 H   0  0  0  0  0  0  0  0  0  0  0  0
  -14.4689    1.4782    0.0000 H   0  0  0  0  0  0  0  0  0  0  0  0
  -15.2423   -0.8000    0.0000 C   0  0  0  0  0  0  0  0  0  0  0  0
  -16.6277   -1.6000    0.0000 H   0  0  0  0  0  0  0  0  0  0  0  0
  -16.6277    0.0000    0.0000 H   0  0  0  0  0  0  0  0  0  0  0  0
  -15.2423   -2.4000    0.0000 H   0  0  0  0  0  0  0  0  0  0  0  0
  1  2  1  0  0  0  0
  1  3  1  0  0  0  0
  1  4  1  0  0  0  0
  4  5  1  0  0  0  0
  4  6  1  0  0  0  0
  4  7  1  0  0  0  0
  7  8  1  0  0  0  0
  7  9  1  0  0  0  0
  7 10  1  0  0  0  0
 10 11  1  0  0  0  0
 10 12  1  0  0  0  0
 10 13  1  0  0  0  0
 13 14  1  0  0  0  0
 13 15  1  0  0  0  0
 13 16  1  0  0  0  0
 16 17  1  0  0  0  0
 16 18  1  0  0  0  0
 16 19  1  0  0  0  0
 19 20  1  0  0  0  0
 19 21  1  0  0  0  0
 19 22  1  0  0  0  0
 22 23  1  0  0  0  0
 22 24  1  0  0  0  0
 22 25  1  0  0  0  0
 25 26  1  0  0  0  0
 25 27  1  0  0  0  0
 25 28  1  0  0  0  0
 28 29  1  0  0  0  0
 28 30  1  0  0  0  0
 28 31  1  0  0  0  0
 31 32  1  0  0  0  0
 31 33  1  0  0  0  0
 31 34  1  0  0  0  0
 34 35  1  0  0  0  0
 34 36  1  0  0  0  0
 34 37  1  0  0  0  0
 37 38  1  0  0  0  0
 37 39  1  0  0  0  0
 37 40  1  0  0  0  0
  1 41  1  0  0  0  0
 41 42  1  0  0  0  0
 41 43  1  0  0  0  0
 41 44  1  0  0  0  0
 44 45  1  0  0  0  0
 44 46  1  0  0  0  0
 44 47  1  0  0  0  0
 47 48  1  0  0  0  0
 47 49  1  0  0  0  0
 47 50  1  0  0  0  0
 50 51  1  0  0  0  0
 50 52  1  0  0  0  0
 50 53  1  0  0  0  0
 53 54  1  0  0  0  0
 53 55  1  0  0  0  0
 53 56  1  0  0  0  0
 56 57  1  0  0  0  0
 56 58  1  0  0  0  0
 56 59  1  0  0  0  0
 59 60  1  0  0  0  0
 59 61  1  0  0  0  0
 59 62  1  0  0  0  0
 62 63  1  0  0  0  0
 62 64  1  0  0  0  0
 62 65  1  0  0  0  0
 65 66  1  0  0  0  0
 65 67  1  0  0  0  0
 65 68  1  0  0  0  0
 68 69  1  0  0  0  0
 68 70  1  0  0  0  0
 68 71  1  0  0  0  0
 71 72  1  0  0  0  0
 71 73  1  0  0  0  0
 71 74  1  0  0  0  0
M  END
> <ChemID>
100114

> <source_casrn>
646-31-1

> <CAS>
646-31-1

> <SMILES>
CCCCCCCCCCCCCCCCCCCCCCCC

> <NAME>
n-Tetracosane

> <preferred_name>
Tetracosane

> <iupac>
Tetracosane

> <MPID>
264

> <dsstox_substance_id>
DTXSID8060955

> <Canonical_QSARr>
CCCCCCCCCCCCCCCCCCCCCCCC

> <InChI_Code_QSARr>
InChI=1S/C24H50/c1-3-5-7-9-11-13-15-17-19-21-23-24-22-20-18-16-14-12-10-8-6-4-2/h3-24H2,1-2H3

> <InChI Key_QSARr>
POOSGDOYLQNASK-UHFFFAOYSA-N

> <LogHalfLife>
2.0569

$$$$
100115
  -INDIGO-08031720132D

 20 21  0  0  0  0  0  0  0  0999 V2000
    0.7999    1.3856    0.0000 C   0  0  0  0  0  0  0  0  0  0  0  0
   -0.2706    2.5747    0.0000 C   0  0  0  0  0  0  0  0  0  0  0  0
    1.0239    3.5151    0.0000 H   0  0  0  0  0  0  0  0  0  0  0  0
   -1.0706    3.9603    0.0000 H   0  0  0  0  0  0  0  0  0  0  0  0
   -1.7323    1.9239    0.0000 C   0  0  0  0  0  0  0  0  0  0  0  0
   -3.1179    2.7239    0.0000 H   0  0  0  0  0  0  0  0  0  0  0  0
   -1.5650    0.3326    0.0000 C   0  0  0  0  0  0  0  0  0  0  0  0
   -2.7541   -0.7380    0.0000 C   0  0  0  0  0  0  0  0  0  0  0  0
   -3.9431   -1.8085    0.0000 H   0  0  0  0  0  0  0  0  0  0  0  0
   -4.2758   -0.2435    0.0000 H   0  0  0  0  0  0  0  0  0  0  0  0
   -2.4214   -2.3030    0.0000 H   0  0  0  0  0  0  0  0  0  0  0  0
    0.0000    0.0000    0.0000 C   0  0  0  0  0  0  0  0  0  0  0  0
    0.7999   -1.3856    0.0000 C   0  0  0  0  0  0  0  0  0  0  0  0
    0.0000   -2.7713    0.0000 H   0  0  0  0  0  0  0  0  0  0  0  0
    2.4000   -1.3856    0.0000 C   0  0  0  0  0  0  0  0  0  0  0  0
    3.2001   -2.7713    0.0000 H   0  0  0  0  0  0  0  0  0  0  0  0
    3.2001    0.0000    0.0000 C   0  0  0  0  0  0  0  0  0  0  0  0
    4.8000    0.0000    0.0000 H   0  0  0  0  0  0  0  0  0  0  0  0
    2.4000    1.3856    0.0000 C   0  0  0  0  0  0  0  0  0  0  0  0
    3.2001    2.7713    0.0000 H   0  0  0  0  0  0  0  0  0  0  0  0
  1  2  1  0  0  0  0
  2  3  1  0  0  0  0
  2  4  1  0  0  0  0
  2  5  1  0  0  0  0
  5  6  1  0  0  0  0
  5  7  2  0  0  0  0
  7  8  1  0  0  0  0
  8  9  1  0  0  0  0
  8 10  1  0  0  0  0
  8 11  1  0  0  0  0
  7 12  1  0  0  0  0
 12  1  1  0  0  0  0
 12 13  2  0  0  0  0
 13 14  1  0  0  0  0
 13 15  1  0  0  0  0
 15 16  1  0  0  0  0
 15 17  2  0  0  0  0
 17 18  1  0  0  0  0
 17 19  1  0  0  0  0
 19  1  2  0  0  0  0
 19 20  1  0  0  0  0
M  END
> <ChemID>
100115

> <source_casrn>
767-60-2

> <CAS>
767-60-2

> <SMILES>
CC1=CCc2ccccc21

> <NAME>
3-Methylindene

> <preferred_name>
3-Methylindene

> <iupac>
3-METHYL-1H-INDENE

> <MPID>
265

> <dsstox_substance_id>
DTXSID40227496

> <Canonical_QSARr>
CC1=CCc2ccccc21

> <InChI_Code_QSARr>
InChI=1S/C10H10/c1-8-6-7-9-4-2-3-5-10(8)9/h2-6H,7H2,1H3

> <InChI Key_QSARr>
COOKKJGOGWACMY-UHFFFAOYSA-N

> <LogHalfLife>
0.4771

$$$$
100117
  -INDIGO-08031720132D

 22 23  0  0  0  0  0  0  0  0999 V2000
   -0.0000    0.0000    0.0000 C   0  0  0  0  0  0  0  0  0  0  0  0
    1.6000    0.0000    0.0000 C   0  0  0  0  0  0  0  0  0  0  0  0
    2.4001    1.3856    0.0000 C   0  0  0  0  0  0  0  0  0  0  0  0
    3.2000    2.7713    0.0000 H   0  0  0  0  0  0  0  0  0  0  0  0
    4.0000    1.3856    0.0000 H   0  0  0  0  0  0  0  0  0  0  0  0
    1.6000    2.7713    0.0000 H   0  0  0  0  0  0  0  0  0  0  0  0
    2.4001   -1.3856    0.0000 C   0  0  0  0  0  0  0  0  0  0  0  0
    4.0000   -1.3856    0.0000 H   0  0  0  0  0  0  0  0  0  0  0  0
    1.6000   -2.7713    0.0000 C   0  0  0  0  0  0  0  0  0  0  0  0
    2.4001   -4.1569    0.0000 H   0  0  0  0  0  0  0  0  0  0  0  0
   -0.0000   -2.7713    0.0000 C   0  0  0  0  0  0  0  0  0  0  0  0
   -0.7999   -4.1569    0.0000 H   0  0  0  0  0  0  0  0  0  0  0  0
   -0.7999   -1.3856    0.0000 C   0  0  0  0  0  0  0  0  0  0  0  0
   -2.3650   -1.0529    0.0000 C   0  0  0  0  0  0  0  0  0  0  0  0
   -2.5323   -2.6442    0.0000 H   0  0  0  0  0  0  0  0  0  0  0  0
   -3.9650   -1.0529    0.0000 H   0  0  0  0  0  0  0  0  0  0  0  0
   -2.5322    0.5382    0.0000 C   0  0  0  0  0  0  0  0  0  0  0  0
   -4.0973    0.2056    0.0000 H   0  0  0  0  0  0  0  0  0  0  0  0
   -3.0267    2.0599    0.0000 H   0  0  0  0  0  0  0  0  0  0  0  0
   -1.0707    1.1890    0.0000 C   0  0  0  0  0  0  0  0  0  0  0  0
   -1.8706    2.5746    0.0000 H   0  0  0  0  0  0  0  0  0  0  0  0
    0.2238    2.1295    0.0000 H   0  0  0  0  0  0  0  0  0  0  0  0
  1  2  1  0  0  0  0
  2  3  1  0  0  0  0
  3  4  1  0  0  0  0
  3  5  1  0  0  0  0
  3  6  1  0  0  0  0
  2  7  2  0  0  0  0
  7  8  1  0  0  0  0
  7  9  1  0  0  0  0
  9 10  1  0  0  0  0
  9 11  2  0  0  0  0
 11 12  1  0  0  0  0
 11 13  1  0  0  0  0
 13  1  2  0  0  0  0
 13 14  1  0  0  0  0
 14 15  1  0  0  0  0
 14 16  1  0  0  0  0
 14 17  1  0  0  0  0
 17 18  1  0  0  0  0
 17 19  1  0  0  0  0
 17 20  1  0  0  0  0
 20  1  1  0  0  0  0
 20 21  1  0  0  0  0
 20 22  1  0  0  0  0
M  END
> <ChemID>
100117

> <source_casrn>
824-22-6

> <CAS>
824-22-6

> <SMILES>
Cc1cccc2CCCc21

> <NAME>
4-Methylindan

> <preferred_name>
4-Methylindan

> <iupac>
4-methyl-2,3-dihydro-1H-indene

> <MPID>
267

> <dsstox_substance_id>
DTXSID7073931

> <Canonical_QSARr>
Cc1cccc2CCCc21

> <InChI_Code_QSARr>
InChI=1S/C10H12/c1-8-4-2-5-9-6-3-7-10(8)9/h2,4-5H,3,6-7H2,1H3

> <InChI Key_QSARr>
LNNSODHYZXCEJP-UHFFFAOYSA-N

> <LogHalfLife>
0.301

$$$$
100118
  -INDIGO-08031720132D

 27 29  0  0  0  0  0  0  0  0999 V2000
    4.1569    2.4000    0.0000 C   0  0  0  0  0  0  0  0  0  0  0  0
    5.5426    3.2001    0.0000 H   0  0  0  0  0  0  0  0  0  0  0  0
    4.1569    0.8000    0.0000 C   0  0  0  0  0  0  0  0  0  0  0  0
    5.5426    0.0000    0.0000 H   0  0  0  0  0  0  0  0  0  0  0  0
    2.7712    0.0000    0.0000 C   0  0  0  0  0  0  0  0  0  0  0  0
    2.7712   -1.6000    0.0000 H   0  0  0  0  0  0  0  0  0  0  0  0
    1.3856    0.8000    0.0000 C   0  0  0  0  0  0  0  0  0  0  0  0
    1.3856    2.4000    0.0000 C   0  0  0  0  0  0  0  0  0  0  0  0
   -0.0001    3.2001    0.0000 C   0  0  0  0  0  0  0  0  0  0  0  0
    0.0001    4.8000    0.0000 H   0  0  0  0  0  0  0  0  0  0  0  0
   -1.3856    2.4000    0.0000 C   0  0  0  0  0  0  0  0  0  0  0  0
   -2.7712    3.2001    0.0000 H   0  0  0  0  0  0  0  0  0  0  0  0
   -1.3856    0.8000    0.0000 C   0  0  0  0  0  0  0  0  0  0  0  0
   -0.0001    0.0000    0.0000 C   0  0  0  0  0  0  0  0  0  0  0  0
   -0.0001   -1.6000    0.0000 C   0  0  0  0  0  0  0  0  0  0  0  0
    1.3856   -2.4001    0.0000 H   0  0  0  0  0  0  0  0  0  0  0  0
   -1.3856   -2.4001    0.0000 C   0  0  0  0  0  0  0  0  0  0  0  0
   -1.3856   -4.0000    0.0000 H   0  0  0  0  0  0  0  0  0  0  0  0
   -2.7712   -1.6000    0.0000 C   0  0  0  0  0  0  0  0  0  0  0  0
   -4.1569   -2.4001    0.0000 H   0  0  0  0  0  0  0  0  0  0  0  0
   -2.7712    0.0000    0.0000 C   0  0  0  0  0  0  0  0  0  0  0  0
   -4.1569    0.8000    0.0000 C   0  0  0  0  0  0  0  0  0  0  0  0
   -5.5426    1.6000    0.0000 H   0  0  0  0  0  0  0  0  0  0  0  0
   -5.5426    0.0000    0.0000 H   0  0  0  0  0  0  0  0  0  0  0  0
   -4.1569    2.4000    0.0000 H   0  0  0  0  0  0  0  0  0  0  0  0
    2.7712    3.2001    0.0000 C   0  0  0  0  0  0  0  0  0  0  0  0
    2.7712    4.8000    0.0000 H   0  0  0  0  0  0  0  0  0  0  0  0
  1  2  1  0  0  0  0
  1  3  1  0  0  0  0
  3  4  1  0  0  0  0
  3  5  2  0  0  0  0
  5  6  1  0  0  0  0
  5  7  1  0  0  0  0
  7  8  1  0  0  0  0
  8  9  2  0  0  0  0
  9 10  1  0  0  0  0
  9 11  1  0  0  0  0
 11 12  1  0  0  0  0
 11 13  2  0  0  0  0
 13 14  1  0  0  0  0
 14  7  2  0  0  0  0
 14 15  1  0  0  0  0
 15 16  1  0  0  0  0
 15 17  2  0  0  0  0
 17 18  1  0  0  0  0
 17 19  1  0  0  0  0
 19 20  1  0  0  0  0
 19 21  2  0  0  0  0
 21 13  1  0  0  0  0
 21 22  1  0  0  0  0
 22 23  1  0  0  0  0
 22 24  1  0  0  0  0
 22 25  1  0  0  0  0
  8 26  1  0  0  0  0
 26  1  2  0  0  0  0
 26 27  1  0  0  0  0
M  END
> <ChemID>
100118

> <source_casrn>
832-69-9

> <CAS>
832-69-9

> <SMILES>
Cc1cccc2c3ccccc3ccc21

> <NAME>
1-Methylphenanthrene

> <preferred_name>
1-Methyl phenanthrene

> <iupac>
1-methylphenanthrene

> <MPID>
268

> <dsstox_substance_id>
DTXSID6025648

> <Canonical_QSARr>
Cc1cccc2c3ccccc3ccc21

> <InChI_Code_QSARr>
InChI=1S/C15H12/c1-11-5-4-8-15-13(11)10-9-12-6-2-3-7-14(12)15/h2-10H,1H3

> <InChI Key_QSARr>
DOWJXOHBNXRUOD-UHFFFAOYSA-N

> <LogHalfLife>
1.3617

$$$$
100119
  -INDIGO-08031720132D

 22 23  0  0  0  0  0  0  0  0999 V2000
   -0.0001    1.6000    0.0000 C   0  0  0  0  0  0  0  0  0  0  0  0
    1.3857    2.4000    0.0000 C   0  0  0  0  0  0  0  0  0  0  0  0
    1.3857    4.0000    0.0000 H   0  0  0  0  0  0  0  0  0  0  0  0
    2.7713    1.6000    0.0000 C   0  0  0  0  0  0  0  0  0  0  0  0
    4.1569    2.4000    0.0000 H   0  0  0  0  0  0  0  0  0  0  0  0
    2.7713    0.0000    0.0000 C   0  0  0  0  0  0  0  0  0  0  0  0
    4.1569   -0.8000    0.0000 C   0  0  0  0  0  0  0  0  0  0  0  0
    5.5426   -1.6000    0.0000 H   0  0  0  0  0  0  0  0  0  0  0  0
    5.5426    0.0000    0.0000 H   0  0  0  0  0  0  0  0  0  0  0  0
    4.1569   -2.4000    0.0000 H   0  0  0  0  0  0  0  0  0  0  0  0
    1.3857   -0.8000    0.0000 C   0  0  0  0  0  0  0  0  0  0  0  0
    1.3857   -2.4000    0.0000 H   0  0  0  0  0  0  0  0  0  0  0  0
   -0.0001    0.0000    0.0000 C   0  0  0  0  0  0  0  0  0  0  0  0
   -1.5218   -0.4944    0.0000 C   0  0  0  0  0  0  0  0  0  0  0  0
   -0.8710   -1.9561    0.0000 H   0  0  0  0  0  0  0  0  0  0  0  0
   -2.9074   -1.2944    0.0000 H   0  0  0  0  0  0  0  0  0  0  0  0
   -2.4621    0.8000    0.0000 C   0  0  0  0  0  0  0  0  0  0  0  0
   -3.6512   -0.2706    0.0000 H   0  0  0  0  0  0  0  0  0  0  0  0
   -3.6512    1.8706    0.0000 H   0  0  0  0  0  0  0  0  0  0  0  0
   -1.5218    2.0944    0.0000 C   0  0  0  0  0  0  0  0  0  0  0  0
   -2.9074    2.8944    0.0000 H   0  0  0  0  0  0  0  0  0  0  0  0
   -0.8710    3.5561    0.0000 H   0  0  0  0  0  0  0  0  0  0  0  0
  1  2  1  0  0  0  0
  2  3  1  0  0  0  0
  2  4  2  0  0  0  0
  4  5  1  0  0  0  0
  4  6  1  0  0  0  0
  6  7  1  0  0  0  0
  7  8  1  0  0  0  0
  7  9  1  0  0  0  0
  7 10  1  0  0  0  0
  6 11  2  0  0  0  0
 11 12  1  0  0  0  0
 11 13  1  0  0  0  0
 13  1  2  0  0  0  0
 13 14  1  0  0  0  0
 14 15  1  0  0  0  0
 14 16  1  0  0  0  0
 14 17  1  0  0  0  0
 17 18  1  0  0  0  0
 17 19  1  0  0  0  0
 17 20  1  0  0  0  0
 20  1  1  0  0  0  0
 20 21  1  0  0  0  0
 20 22  1  0  0  0  0
M  END
> <ChemID>
100119

> <source_casrn>
874-35-1

> <CAS>
874-35-1

> <SMILES>
Cc1cc2CCCc2cc1

> <NAME>
5-Methylindan

> <preferred_name>
5-Methylindan

> <iupac>
5-methyl-2,3-dihydro-1H-indene

> <MPID>
269

> <dsstox_substance_id>
DTXSID5061245

> <Canonical_QSARr>
Cc1cc2CCCc2cc1

> <InChI_Code_QSARr>
InChI=1S/C10H12/c1-8-5-6-9-3-2-4-10(9)7-8/h5-7H,2-4H2,1H3

> <InChI Key_QSARr>
RFXBCGVZEJEYGG-UHFFFAOYSA-N

> <LogHalfLife>
0.301

$$$$
100121
  -INDIGO-08031720132D

 24 24  0  0  0  0  0  0  0  0999 V2000
    2.4000    1.3856    0.0000 C   0  0  0  0  0  0  0  0  0  0  0  0
    3.2001    0.0000    0.0000 C   0  0  0  0  0  0  0  0  0  0  0  0
    4.8000    0.0000    0.0000 H   0  0  0  0  0  0  0  0  0  0  0  0
    2.4000   -1.3856    0.0000 C   0  0  0  0  0  0  0  0  0  0  0  0
    3.2001   -2.7713    0.0000 H   0  0  0  0  0  0  0  0  0  0  0  0
    0.8000   -1.3856    0.0000 C   0  0  0  0  0  0  0  0  0  0  0  0
    0.0000   -2.7713    0.0000 H   0  0  0  0  0  0  0  0  0  0  0  0
    0.0000    0.0000    0.0000 C   0  0  0  0  0  0  0  0  0  0  0  0
   -1.6000    0.0000    0.0000 C   0  0  0  0  0  0  0  0  0  0  0  0
   -1.8088    1.5863    0.0000 H   0  0  0  0  0  0  0  0  0  0  0  0
   -2.8694    0.9740    0.0000 H   0  0  0  0  0  0  0  0  0  0  0  0
   -2.4001   -1.3856    0.0000 C   0  0  0  0  0  0  0  0  0  0  0  0
   -3.2000   -2.7713    0.0000 H   0  0  0  0  0  0  0  0  0  0  0  0
   -4.0000   -1.3856    0.0000 H   0  0  0  0  0  0  0  0  0  0  0  0
   -1.6000   -2.7713    0.0000 H   0  0  0  0  0  0  0  0  0  0  0  0
    0.8000    1.3856    0.0000 C   0  0  0  0  0  0  0  0  0  0  0  0
    0.0000    2.7713    0.0000 C   0  0  0  0  0  0  0  0  0  0  0  0
   -0.8000    4.1569    0.0000 H   0  0  0  0  0  0  0  0  0  0  0  0
    0.8000    4.1569    0.0000 H   0  0  0  0  0  0  0  0  0  0  0  0
   -1.6000    2.7713    0.0000 H   0  0  0  0  0  0  0  0  0  0  0  0
    3.2001    2.7713    0.0000 C   0  0  0  0  0  0  0  0  0  0  0  0
    4.0000    4.1569    0.0000 H   0  0  0  0  0  0  0  0  0  0  0  0
    4.8000    2.7713    0.0000 H   0  0  0  0  0  0  0  0  0  0  0  0
    2.4000    4.1569    0.0000 H   0  0  0  0  0  0  0  0  0  0  0  0
  1  2  1  0  0  0  0
  2  3  1  0  0  0  0
  2  4  2  0  0  0  0
  4  5  1  0  0  0  0
  4  6  1  0  0  0  0
  6  7  1  0  0  0  0
  6  8  2  0  0  0  0
  8  9  1  0  0  0  0
  9 10  1  0  0  0  0
  9 11  1  0  0  0  0
  9 12  1  0  0  0  0
 12 13  1  0  0  0  0
 12 14  1  0  0  0  0
 12 15  1  0  0  0  0
  8 16  1  0  0  0  0
 16  1  2  0  0  0  0
 16 17  1  0  0  0  0
 17 18  1  0  0  0  0
 17 19  1  0  0  0  0
 17 20  1  0  0  0  0
  1 21  1  0  0  0  0
 21 22  1  0  0  0  0
 21 23  1  0  0  0  0
 21 24  1  0  0  0  0
M  END
> <ChemID>
100121

> <source_casrn>
933-98-2

> <CAS>
933-98-2

> <SMILES>
c(c(c(cc1)C)C)(c1)CC

> <NAME>
1,2-Dimethyl-3-ethylbenzene

> <preferred_name>


> <iupac>


> <MPID>
271

> <dsstox_substance_id>
DTXSID00865479

> <Canonical_QSARr>
CCc1cccc(C)c1C

> <InChI_Code_QSARr>
InChI=1S/C10H14/c1-4-10-7-5-6-8(2)9(10)3/h5-7H,4H2,1-3H3

> <InChI Key_QSARr>
QUBBAXISAHIDNM-UHFFFAOYSA-N

> <LogHalfLife>
0.7782

$$$$
100122
  -INDIGO-08031720132D

 24 24  0  0  0  0  0  0  0  0999 V2000
    0.0001    0.0001    0.0000 C   0  0  0  0  0  0  0  0  0  0  0  0
    0.0001   -1.6001    0.0000 C   0  0  0  0  0  0  0  0  0  0  0  0
    1.3857   -2.4000    0.0000 H   0  0  0  0  0  0  0  0  0  0  0  0
   -1.3857   -2.4000    0.0000 C   0  0  0  0  0  0  0  0  0  0  0  0
   -1.3857   -4.0000    0.0000 C   0  0  0  0  0  0  0  0  0  0  0  0
   -1.3857   -5.6000    0.0000 H   0  0  0  0  0  0  0  0  0  0  0  0
   -2.7713   -4.8001    0.0000 H   0  0  0  0  0  0  0  0  0  0  0  0
    0.0001   -4.8001    0.0000 H   0  0  0  0  0  0  0  0  0  0  0  0
   -2.7713   -1.5999    0.0000 C   0  0  0  0  0  0  0  0  0  0  0  0
   -4.1569   -2.4000    0.0000 H   0  0  0  0  0  0  0  0  0  0  0  0
   -2.7713    0.0001    0.0000 C   0  0  0  0  0  0  0  0  0  0  0  0
   -4.1569    0.8000    0.0000 C   0  0  0  0  0  0  0  0  0  0  0  0
   -5.5426    1.6001    0.0000 H   0  0  0  0  0  0  0  0  0  0  0  0
   -4.1569    2.4000    0.0000 H   0  0  0  0  0  0  0  0  0  0  0  0
   -5.5426    0.0001    0.0000 H   0  0  0  0  0  0  0  0  0  0  0  0
   -1.3857    0.8000    0.0000 C   0  0  0  0  0  0  0  0  0  0  0  0
   -1.3857    2.4000    0.0000 H   0  0  0  0  0  0  0  0  0  0  0  0
    1.3857    0.8000    0.0000 C   0  0  0  0  0  0  0  0  0  0  0  0
    1.9980    2.2782    0.0000 H   0  0  0  0  0  0  0  0  0  0  0  0
    0.7734    2.2782    0.0000 H   0  0  0  0  0  0  0  0  0  0  0  0
    2.7713    0.0001    0.0000 C   0  0  0  0  0  0  0  0  0  0  0  0
    4.1569    0.8000    0.0000 H   0  0  0  0  0  0  0  0  0  0  0  0
    4.1569   -0.8000    0.0000 H   0  0  0  0  0  0  0  0  0  0  0  0
    2.7713    1.6001    0.0000 H   0  0  0  0  0  0  0  0  0  0  0  0
  1  2  1  0  0  0  0
  2  3  1  0  0  0  0
  2  4  2  0  0  0  0
  4  5  1  0  0  0  0
  5  6  1  0  0  0  0
  5  7  1  0  0  0  0
  5  8  1  0  0  0  0
  4  9  1  0  0  0  0
  9 10  1  0  0  0  0
  9 11  2  0  0  0  0
 11 12  1  0  0  0  0
 12 13  1  0  0  0  0
 12 14  1  0  0  0  0
 12 15  1  0  0  0  0
 11 16  1  0  0  0  0
 16  1  2  0  0  0  0
 16 17  1  0  0  0  0
  1 18  1  0  0  0  0
 18 19  1  0  0  0  0
 18 20  1  0  0  0  0
 18 21  1  0  0  0  0
 21 22  1  0  0  0  0
 21 23  1  0  0  0  0
 21 24  1  0  0  0  0
M  END
> <ChemID>
100122

> <source_casrn>
934-74-7

> <CAS>
934-74-7

> <SMILES>
CCc1cc(C)cc(C)c1

> <NAME>
1,3-Dimethyl-5-ethylbenzene

> <preferred_name>
1,3-Dimethyl-5-ethylbenzene

> <iupac>
1-Ethyl-3,5-dimethylbenzene

> <MPID>
272

> <dsstox_substance_id>
DTXSID1061316

> <Canonical_QSARr>
CCc1cc(C)cc(C)c1

> <InChI_Code_QSARr>
InChI=1S/C10H14/c1-4-10-6-8(2)5-9(3)7-10/h5-7H,4H2,1-3H3

> <InChI Key_QSARr>
LMAUULKNZLEMGN-UHFFFAOYSA-N

> <LogHalfLife>
0.301

$$$$
100123
  -INDIGO-08031720132D

 24 24  0  0  0  0  0  0  0  0999 V2000
   -0.0001   -0.0000    0.0000 C   0  0  0  0  0  0  0  0  0  0  0  0
    1.3857    0.8000    0.0000 C   0  0  0  0  0  0  0  0  0  0  0  0
    1.3857    2.4000    0.0000 H   0  0  0  0  0  0  0  0  0  0  0  0
    2.7713   -0.0000    0.0000 C   0  0  0  0  0  0  0  0  0  0  0  0
    4.1569    0.8000    0.0000 C   0  0  0  0  0  0  0  0  0  0  0  0
    5.5426    1.6000    0.0000 H   0  0  0  0  0  0  0  0  0  0  0  0
    4.1569    2.4000    0.0000 H   0  0  0  0  0  0  0  0  0  0  0  0
    5.5426   -0.0000    0.0000 H   0  0  0  0  0  0  0  0  0  0  0  0
    2.7713   -1.6000    0.0000 C   0  0  0  0  0  0  0  0  0  0  0  0
    4.1569   -2.4000    0.0000 C   0  0  0  0  0  0  0  0  0  0  0  0
    5.5426   -3.2000    0.0000 H   0  0  0  0  0  0  0  0  0  0  0  0
    4.1569   -4.0000    0.0000 H   0  0  0  0  0  0  0  0  0  0  0  0
    5.5426   -1.6000    0.0000 H   0  0  0  0  0  0  0  0  0  0  0  0
    1.3857   -2.4000    0.0000 C   0  0  0  0  0  0  0  0  0  0  0  0
    1.3857   -4.0000    0.0000 H   0  0  0  0  0  0  0  0  0  0  0  0
   -0.0001   -1.6000    0.0000 C   0  0  0  0  0  0  0  0  0  0  0  0
   -1.3857   -2.4000    0.0000 H   0  0  0  0  0  0  0  0  0  0  0  0
   -1.3857    0.8000    0.0000 C   0  0  0  0  0  0  0  0  0  0  0  0
   -0.7734    2.2782    0.0000 H   0  0  0  0  0  0  0  0  0  0  0  0
   -1.9980    2.2782    0.0000 H   0  0  0  0  0  0  0  0  0  0  0  0
   -2.7713   -0.0000    0.0000 C   0  0  0  0  0  0  0  0  0  0  0  0
   -4.1569    0.8000    0.0000 H   0  0  0  0  0  0  0  0  0  0  0  0
   -4.1569   -0.8000    0.0000 H   0  0  0  0  0  0  0  0  0  0  0  0
   -2.7713    1.6000    0.0000 H   0  0  0  0  0  0  0  0  0  0  0  0
  1  2  1  0  0  0  0
  2  3  1  0  0  0  0
  2  4  2  0  0  0  0
  4  5  1  0  0  0  0
  5  6  1  0  0  0  0
  5  7  1  0  0  0  0
  5  8  1  0  0  0  0
  4  9  1  0  0  0  0
  9 10  1  0  0  0  0
 10 11  1  0  0  0  0
 10 12  1  0  0  0  0
 10 13  1  0  0  0  0
  9 14  2  0  0  0  0
 14 15  1  0  0  0  0
 14 16  1  0  0  0  0
 16  1  2  0  0  0  0
 16 17  1  0  0  0  0
  1 18  1  0  0  0  0
 18 19  1  0  0  0  0
 18 20  1  0  0  0  0
 18 21  1  0  0  0  0
 21 22  1  0  0  0  0
 21 23  1  0  0  0  0
 21 24  1  0  0  0  0
M  END
> <ChemID>
100123

> <source_casrn>
934-80-5

> <CAS>
934-80-5

> <SMILES>
CCc1cc(C)c(C)cc1

> <NAME>
1,2-Dimethyl-4-ethylbenzene

> <preferred_name>
1,2-Dimethyl-4-ethylbenzene

> <iupac>
4-Ethyl-1,2-dimethylbenzene

> <MPID>
273

> <dsstox_substance_id>
DTXSID6061317

> <Canonical_QSARr>
CCc1cc(C)c(C)cc1

> <InChI_Code_QSARr>
InChI=1S/C10H14/c1-4-10-6-5-8(2)9(3)7-10/h5-7H,4H2,1-3H3

> <InChI Key_QSARr>
SBUYFICWQNHBCM-UHFFFAOYSA-N

> <LogHalfLife>
0.699

$$$$
100125
  -INDIGO-08031720132D

 29 28  0  0  0  0  0  0  0  0999 V2000
    1.5036   -0.5472    0.0000 C   0  0  0  0  0  0  0  0  0  0  0  0
    2.3633   -1.8967    0.0000 H   0  0  0  0  0  0  0  0  0  0  0  0
    1.1572   -2.1093    0.0000 H   0  0  0  0  0  0  0  0  0  0  0  0
    0.0000    0.0000    0.0000 C   0  0  0  0  0  0  0  0  0  0  0  0
   -1.3857    0.8000    0.0000 C   0  0  0  0  0  0  0  0  0  0  0  0
   -2.7713    1.6000    0.0000 H   0  0  0  0  0  0  0  0  0  0  0  0
   -2.7713    0.0000    0.0000 H   0  0  0  0  0  0  0  0  0  0  0  0
   -1.3857    2.4000    0.0000 H   0  0  0  0  0  0  0  0  0  0  0  0
    0.8001    1.3856    0.0000 C   0  0  0  0  0  0  0  0  0  0  0  0
    1.5999    2.7713    0.0000 H   0  0  0  0  0  0  0  0  0  0  0  0
    1.6483    1.6609    0.0000 H   0  0  0  0  0  0  0  0  0  0  0  0
    0.0000    2.7713    0.0000 H   0  0  0  0  0  0  0  0  0  0  0  0
   -0.8000   -1.3856    0.0000 C   0  0  0  0  0  0  0  0  0  0  0  0
   -1.6000   -2.7713    0.0000 H   0  0  0  0  0  0  0  0  0  0  0  0
    0.0000   -2.7713    0.0000 H   0  0  0  0  0  0  0  0  0  0  0  0
   -2.4001   -1.3856    0.0000 H   0  0  0  0  0  0  0  0  0  0  0  0
    2.7292    0.4813    0.0000 C   0  0  0  0  0  0  0  0  0  0  0  0
    2.4241    1.3192    0.0000 H   0  0  0  0  0  0  0  0  0  0  0  0
    3.0755    2.0433    0.0000 H   0  0  0  0  0  0  0  0  0  0  0  0
    4.2327   -0.0660    0.0000 C   0  0  0  0  0  0  0  0  0  0  0  0
    5.0924   -1.4154    0.0000 H   0  0  0  0  0  0  0  0  0  0  0  0
    3.8864   -1.6281    0.0000 H   0  0  0  0  0  0  0  0  0  0  0  0
    5.4583    0.9625    0.0000 C   0  0  0  0  0  0  0  0  0  0  0  0
    4.5986    2.3119    0.0000 H   0  0  0  0  0  0  0  0  0  0  0  0
    5.8047    2.5245    0.0000 H   0  0  0  0  0  0  0  0  0  0  0  0
    6.9618    0.4152    0.0000 C   0  0  0  0  0  0  0  0  0  0  0  0
    8.4654   -0.1320    0.0000 H   0  0  0  0  0  0  0  0  0  0  0  0
    8.1876    1.4437    0.0000 H   0  0  0  0  0  0  0  0  0  0  0  0
    7.2398   -1.1605    0.0000 H   0  0  0  0  0  0  0  0  0  0  0  0
  1  2  1  0  0  0  0
  1  3  1  0  0  0  0
  1  4  1  0  0  0  0
  4  5  1  0  0  0  0
  5  6  1  0  0  0  0
  5  7  1  0  0  0  0
  5  8  1  0  0  0  0
  4  9  1  0  0  0  0
  9 10  1  0  0  0  0
  9 11  1  0  0  0  0
  9 12  1  0  0  0  0
  4 13  1  0  0  0  0
 13 14  1  0  0  0  0
 13 15  1  0  0  0  0
 13 16  1  0  0  0  0
  1 17  1  0  0  0  0
 17 18  1  0  0  0  0
 17 19  1  0  0  0  0
 17 20  1  0  0  0  0
 20 21  1  0  0  0  0
 20 22  1  0  0  0  0
 20 23  1  0  0  0  0
 23 24  1  0  0  0  0
 23 25  1  0  0  0  0
 23 26  1  0  0  0  0
 26 27  1  0  0  0  0
 26 28  1  0  0  0  0
 26 29  1  0  0  0  0
M  END
> <ChemID>
100125

> <source_casrn>
1071-26-7

> <CAS>
1071-26-7

> <SMILES>
CCCCCC(C)(C)C

> <NAME>
2,2-Dimethylheptane

> <preferred_name>
2,2-Dimethylheptane

> <iupac>
2,2-Dimethylheptane

> <MPID>
275

> <dsstox_substance_id>
DTXSID0061454

> <Canonical_QSARr>
CCCCCC(C)(C)C

> <InChI_Code_QSARr>
InChI=1S/C9H20/c1-5-6-7-8-9(2,3)4/h5-8H2,1-4H3

> <InChI Key_QSARr>
PSABUFWDVWCFDP-UHFFFAOYSA-N

> <LogHalfLife>
0.7782

$$$$
100126
  -INDIGO-08031720132D

 24 24  0  0  0  0  0  0  0  0999 V2000
   -1.6000    0.0000    0.0000 C   0  0  0  0  0  0  0  0  0  0  0  0
   -2.4000    1.3857    0.0000 C   0  0  0  0  0  0  0  0  0  0  0  0
   -1.6000    2.7713    0.0000 C   0  0  0  0  0  0  0  0  0  0  0  0
   -0.8000    4.1569    0.0000 H   0  0  0  0  0  0  0  0  0  0  0  0
   -2.4000    4.1569    0.0000 H   0  0  0  0  0  0  0  0  0  0  0  0
   -0.0000    2.7713    0.0000 H   0  0  0  0  0  0  0  0  0  0  0  0
   -4.0001    1.3857    0.0000 C   0  0  0  0  0  0  0  0  0  0  0  0
   -4.8000    2.7713    0.0000 H   0  0  0  0  0  0  0  0  0  0  0  0
   -4.8000    0.0000    0.0000 C   0  0  0  0  0  0  0  0  0  0  0  0
   -6.4000    0.0000    0.0000 H   0  0  0  0  0  0  0  0  0  0  0  0
   -4.0001   -1.3856    0.0000 C   0  0  0  0  0  0  0  0  0  0  0  0
   -4.8000   -2.7713    0.0000 H   0  0  0  0  0  0  0  0  0  0  0  0
   -2.4000   -1.3856    0.0000 C   0  0  0  0  0  0  0  0  0  0  0  0
   -1.6000   -2.7713    0.0000 H   0  0  0  0  0  0  0  0  0  0  0  0
   -0.0000    0.0000    0.0000 C   0  0  0  0  0  0  0  0  0  0  0  0
    0.2088    1.5864    0.0000 H   0  0  0  0  0  0  0  0  0  0  0  0
    1.2694    0.9740    0.0000 H   0  0  0  0  0  0  0  0  0  0  0  0
    0.7999   -1.3856    0.0000 C   0  0  0  0  0  0  0  0  0  0  0  0
    0.5911   -2.9720    0.0000 H   0  0  0  0  0  0  0  0  0  0  0  0
   -0.4693   -2.3596    0.0000 H   0  0  0  0  0  0  0  0  0  0  0  0
    2.4000   -1.3856    0.0000 C   0  0  0  0  0  0  0  0  0  0  0  0
    4.0000   -1.3856    0.0000 H   0  0  0  0  0  0  0  0  0  0  0  0
    3.2000   -2.7713    0.0000 H   0  0  0  0  0  0  0  0  0  0  0  0
    3.2000    0.0000    0.0000 H   0  0  0  0  0  0  0  0  0  0  0  0
  1  2  1  0  0  0  0
  2  3  1  0  0  0  0
  3  4  1  0  0  0  0
  3  5  1  0  0  0  0
  3  6  1  0  0  0  0
  2  7  2  0  0  0  0
  7  8  1  0  0  0  0
  7  9  1  0  0  0  0
  9 10  1  0  0  0  0
  9 11  2  0  0  0  0
 11 12  1  0  0  0  0
 11 13  1  0  0  0  0
 13  1  2  0  0  0  0
 13 14  1  0  0  0  0
  1 15  1  0  0  0  0
 15 16  1  0  0  0  0
 15 17  1  0  0  0  0
 15 18  1  0  0  0  0
 18 19  1  0  0  0  0
 18 20  1  0  0  0  0
 18 21  1  0  0  0  0
 21 22  1  0  0  0  0
 21 23  1  0  0  0  0
 21 24  1  0  0  0  0
M  END
> <ChemID>
100126

> <source_casrn>
1074-17-5

> <CAS>
1074-17-5

> <SMILES>
Cc1ccccc1CCC

> <NAME>
1-Methyl-2-n-propylbenzene

> <preferred_name>
1-Methyl-2-propylbenzene

> <iupac>
1-Methyl-2-propylbenzene

> <MPID>
276

> <dsstox_substance_id>
DTXSID4061466

> <Canonical_QSARr>
Cc1ccccc1CCC

> <InChI_Code_QSARr>
InChI=1S/C10H14/c1-3-6-10-8-5-4-7-9(10)2/h4-5,7-8H,3,6H2,1-2H3

> <InChI Key_QSARr>
YQZBFMJOASEONC-UHFFFAOYSA-N

> <LogHalfLife>
0.4771

$$$$
100127
  -INDIGO-08031720132D

 35 34  0  0  0  0  0  0  0  0999 V2000
    6.9283    0.8000    0.0000 C   0  0  0  0  0  0  0  0  0  0  0  0
    8.3138    1.6000    0.0000 H   0  0  0  0  0  0  0  0  0  0  0  0
    8.3138    0.0000    0.0000 H   0  0  0  0  0  0  0  0  0  0  0  0
    6.9283    2.4000    0.0000 H   0  0  0  0  0  0  0  0  0  0  0  0
    5.5427    0.0000    0.0000 C   0  0  0  0  0  0  0  0  0  0  0  0
    6.1549   -1.4782    0.0000 H   0  0  0  0  0  0  0  0  0  0  0  0
    4.9302   -1.4782    0.0000 H   0  0  0  0  0  0  0  0  0  0  0  0
    4.1569    0.8000    0.0000 C   0  0  0  0  0  0  0  0  0  0  0  0
    3.5446    2.2782    0.0000 H   0  0  0  0  0  0  0  0  0  0  0  0
    4.7691    2.2782    0.0000 H   0  0  0  0  0  0  0  0  0  0  0  0
    2.7713    0.0000    0.0000 C   0  0  0  0  0  0  0  0  0  0  0  0
    3.3835   -1.4782    0.0000 H   0  0  0  0  0  0  0  0  0  0  0  0
    2.1590   -1.4782    0.0000 H   0  0  0  0  0  0  0  0  0  0  0  0
    1.3857    0.8000    0.0000 C   0  0  0  0  0  0  0  0  0  0  0  0
    0.7735    2.2782    0.0000 H   0  0  0  0  0  0  0  0  0  0  0  0
    1.9979    2.2782    0.0000 H   0  0  0  0  0  0  0  0  0  0  0  0
    0.0001    0.0000    0.0000 C   0  0  0  0  0  0  0  0  0  0  0  0
    0.6124   -1.4782    0.0000 H   0  0  0  0  0  0  0  0  0  0  0  0
   -0.6124   -1.4782    0.0000 H   0  0  0  0  0  0  0  0  0  0  0  0
   -1.3857    0.8000    0.0000 C   0  0  0  0  0  0  0  0  0  0  0  0
   -1.9979    2.2782    0.0000 H   0  0  0  0  0  0  0  0  0  0  0  0
   -0.7735    2.2782    0.0000 H   0  0  0  0  0  0  0  0  0  0  0  0
   -2.7713    0.0000    0.0000 C   0  0  0  0  0  0  0  0  0  0  0  0
   -2.1590   -1.4782    0.0000 H   0  0  0  0  0  0  0  0  0  0  0  0
   -3.3835   -1.4782    0.0000 H   0  0  0  0  0  0  0  0  0  0  0  0
   -4.1569    0.8000    0.0000 C   0  0  0  0  0  0  0  0  0  0  0  0
   -4.7691    2.2782    0.0000 H   0  0  0  0  0  0  0  0  0  0  0  0
   -3.5446    2.2782    0.0000 H   0  0  0  0  0  0  0  0  0  0  0  0
   -5.5427    0.0000    0.0000 C   0  0  0  0  0  0  0  0  0  0  0  0
   -4.9302   -1.4782    0.0000 H   0  0  0  0  0  0  0  0  0  0  0  0
   -6.1549   -1.4782    0.0000 H   0  0  0  0  0  0  0  0  0  0  0  0
   -6.9283    0.8000    0.0000 C   0  0  0  0  0  0  0  0  0  0  0  0
   -8.3138    1.6000    0.0000 H   0  0  0  0  0  0  0  0  0  0  0  0
   -8.3138    0.0000    0.0000 H   0  0  0  0  0  0  0  0  0  0  0  0
   -6.9283    2.4000    0.0000 H   0  0  0  0  0  0  0  0  0  0  0  0
  1  2  1  0  0  0  0
  1  3  1  0  0  0  0
  1  4  1  0  0  0  0
  1  5  1  0  0  0  0
  5  6  1  0  0  0  0
  5  7  1  0  0  0  0
  5  8  1  0  0  0  0
  8  9  1  0  0  0  0
  8 10  1  0  0  0  0
  8 11  1  0  0  0  0
 11 12  1  0  0  0  0
 11 13  1  0  0  0  0
 11 14  1  0  0  0  0
 14 15  1  0  0  0  0
 14 16  1  0  0  0  0
 14 17  1  0  0  0  0
 17 18  1  0  0  0  0
 17 19  1  0  0  0  0
 17 20  1  0  0  0  0
 20 21  1  0  0  0  0
 20 22  1  0  0  0  0
 20 23  1  0  0  0  0
 23 24  1  0  0  0  0
 23 25  1  0  0  0  0
 23 26  1  0  0  0  0
 26 27  1  0  0  0  0
 26 28  1  0  0  0  0
 26 29  1  0  0  0  0
 29 30  1  0  0  0  0
 29 31  1  0  0  0  0
 29 32  1  0  0  0  0
 32 33  1  0  0  0  0
 32 34  1  0  0  0  0
 32 35  1  0  0  0  0
M  END
> <ChemID>
100127

> <source_casrn>
1120-21-4

> <CAS>
1120-21-4

> <SMILES>
CCCCCCCCCCC

> <NAME>
n-Undecane

> <preferred_name>
Undecane

> <iupac>
C11H24

> <MPID>
277

> <dsstox_substance_id>
DTXSID9021689

> <Canonical_QSARr>
CCCCCCCCCCC

> <InChI_Code_QSARr>
InChI=1S/C11H24/c1-3-5-7-9-11-10-8-6-4-2/h3-11H2,1-2H3

> <InChI Key_QSARr>
RSJKGSCJYJTIGS-UHFFFAOYSA-N

> <LogHalfLife>
0.8451

$$$$
100131
  -INDIGO-08031720132D

 21 21  0  0  0  0  0  0  0  0999 V2000
   -0.0000    0.0000    0.0000 C   0  0  0  0  0  0  0  0  0  0  0  0
    0.6508    1.4617    0.0000 H   0  0  0  0  0  0  0  0  0  0  0  0
   -0.3327   -1.5651    0.0000 C   0  0  0  0  0  0  0  0  0  0  0  0
    1.2585   -1.7322    0.0000 H   0  0  0  0  0  0  0  0  0  0  0  0
   -0.3327   -3.1650    0.0000 H   0  0  0  0  0  0  0  0  0  0  0  0
   -1.9238   -1.7322    0.0000 C   0  0  0  0  0  0  0  0  0  0  0  0
   -1.5913   -3.2973    0.0000 H   0  0  0  0  0  0  0  0  0  0  0  0
   -3.4456   -2.2267    0.0000 H   0  0  0  0  0  0  0  0  0  0  0  0
   -2.5747   -0.2706    0.0000 C   0  0  0  0  0  0  0  0  0  0  0  0
   -3.9603   -1.0706    0.0000 H   0  0  0  0  0  0  0  0  0  0  0  0
   -3.5151    1.0238    0.0000 H   0  0  0  0  0  0  0  0  0  0  0  0
   -1.3857    0.8000    0.0000 C   0  0  0  0  0  0  0  0  0  0  0  0
   -2.5747    1.8706    0.0000 H   0  0  0  0  0  0  0  0  0  0  0  0
   -0.4451    2.0944    0.0000 H   0  0  0  0  0  0  0  0  0  0  0  0
    1.5844   -0.2227    0.0000 C   0  0  0  0  0  0  0  0  0  0  0  0
    2.0120    1.3192    0.0000 H   0  0  0  0  0  0  0  0  0  0  0  0
    2.9770    0.5652    0.0000 H   0  0  0  0  0  0  0  0  0  0  0  0
    2.4323   -1.5795    0.0000 C   0  0  0  0  0  0  0  0  0  0  0  0
    3.2801   -2.9365    0.0000 H   0  0  0  0  0  0  0  0  0  0  0  0
    4.0313   -1.5237    0.0000 H   0  0  0  0  0  0  0  0  0  0  0  0
    1.6811   -2.9923    0.0000 H   0  0  0  0  0  0  0  0  0  0  0  0
  1  2  1  0  0  0  0
  1  3  1  0  0  0  0
  3  4  1  0  0  0  0
  3  5  1  0  0  0  0
  3  6  1  0  0  0  0
  6  7  1  0  0  0  0
  6  8  1  0  0  0  0
  6  9  1  0  0  0  0
  9 10  1  0  0  0  0
  9 11  1  0  0  0  0
  9 12  1  0  0  0  0
 12  1  1  0  0  0  0
 12 13  1  0  0  0  0
 12 14  1  0  0  0  0
  1 15  1  0  0  0  0
 15 16  1  0  0  0  0
 15 17  1  0  0  0  0
 15 18  1  0  0  0  0
 18 19  1  0  0  0  0
 18 20  1  0  0  0  0
 18 21  1  0  0  0  0
M  END
> <ChemID>
100131

> <source_casrn>
1640-89-7

> <CAS>
1640-89-7

> <SMILES>
CCC1CCCC1

> <NAME>
Ethylcyclopentane

> <preferred_name>
Cyclopentane, ethyl-

> <iupac>
Ethylcyclopentane

> <MPID>
280

> <dsstox_substance_id>
DTXSID5075109

> <Canonical_QSARr>
CCC1CCCC1

> <InChI_Code_QSARr>
InChI=1S/C7H14/c1-2-7-5-3-4-6-7/h7H,2-6H2,1H3

> <InChI Key_QSARr>
IFTRQJLVEBNKJK-UHFFFAOYSA-N

> <LogHalfLife>
1.1761

$$$$
100132
  -INDIGO-08031720132D

 24 24  0  0  0  0  0  0  0  0999 V2000
    0.0000   -0.0000    0.0000 C   0  0  0  0  0  0  0  0  0  0  0  0
    1.2257   -1.0285    0.0000 H   0  0  0  0  0  0  0  0  0  0  0  0
   -0.8000    1.3857    0.0000 C   0  0  0  0  0  0  0  0  0  0  0  0
    0.7757    1.6635    0.0000 H   0  0  0  0  0  0  0  0  0  0  0  0
   -1.0778    2.9613    0.0000 H   0  0  0  0  0  0  0  0  0  0  0  0
   -2.4000    1.3857    0.0000 C   0  0  0  0  0  0  0  0  0  0  0  0
   -2.1222    2.9613    0.0000 H   0  0  0  0  0  0  0  0  0  0  0  0
   -3.9035    1.9329    0.0000 H   0  0  0  0  0  0  0  0  0  0  0  0
   -3.2000   -0.0000    0.0000 C   0  0  0  0  0  0  0  0  0  0  0  0
   -4.4257    1.0285    0.0000 H   0  0  0  0  0  0  0  0  0  0  0  0
   -4.4257   -1.0285    0.0000 H   0  0  0  0  0  0  0  0  0  0  0  0
   -2.4000   -1.3857    0.0000 C   0  0  0  0  0  0  0  0  0  0  0  0
   -3.9035   -1.9329    0.0000 H   0  0  0  0  0  0  0  0  0  0  0  0
   -2.1222   -2.9613    0.0000 H   0  0  0  0  0  0  0  0  0  0  0  0
   -0.8000   -1.3857    0.0000 C   0  0  0  0  0  0  0  0  0  0  0  0
   -1.0778   -2.9613    0.0000 H   0  0  0  0  0  0  0  0  0  0  0  0
    0.7035   -1.9329    0.0000 H   0  0  0  0  0  0  0  0  0  0  0  0
    1.2257    1.0285    0.0000 C   0  0  0  0  0  0  0  0  0  0  0  0
    0.3660    2.3779    0.0000 H   0  0  0  0  0  0  0  0  0  0  0  0
    1.5720    2.5905    0.0000 H   0  0  0  0  0  0  0  0  0  0  0  0
    2.7292    0.4812    0.0000 C   0  0  0  0  0  0  0  0  0  0  0  0
    4.2327   -0.0660    0.0000 H   0  0  0  0  0  0  0  0  0  0  0  0
    3.9548    1.5097    0.0000 H   0  0  0  0  0  0  0  0  0  0  0  0
    3.0070   -1.0945    0.0000 H   0  0  0  0  0  0  0  0  0  0  0  0
  1  2  1  0  0  0  0
  1  3  1  0  0  0  0
  3  4  1  0  0  0  0
  3  5  1  0  0  0  0
  3  6  1  0  0  0  0
  6  7  1  0  0  0  0
  6  8  1  0  0  0  0
  6  9  1  0  0  0  0
  9 10  1  0  0  0  0
  9 11  1  0  0  0  0
  9 12  1  0  0  0  0
 12 13  1  0  0  0  0
 12 14  1  0  0  0  0
 12 15  1  0  0  0  0
 15  1  1  0  0  0  0
 15 16  1  0  0  0  0
 15 17  1  0  0  0  0
  1 18  1  0  0  0  0
 18 19  1  0  0  0  0
 18 20  1  0  0  0  0
 18 21  1  0  0  0  0
 21 22  1  0  0  0  0
 21 23  1  0  0  0  0
 21 24  1  0  0  0  0
M  END
> <ChemID>
100132

> <source_casrn>
1678-91-7

> <CAS>
1678-91-7

> <SMILES>
CCC1CCCCC1

> <NAME>
Ethylcyclohexane

> <preferred_name>
Ethylcyclohexane

> <iupac>
ethylcyclohexane

> <MPID>
281

> <dsstox_substance_id>
DTXSID1051779

> <Canonical_QSARr>
CCC1CCCCC1

> <InChI_Code_QSARr>
InChI=1S/C8H16/c1-2-8-6-4-3-5-7-8/h8H,2-7H2,1H3

> <InChI Key_QSARr>
IIEWJVIFRVWJOD-UHFFFAOYSA-N

> <LogHalfLife>
0.301

$$$$
100133
  -INDIGO-08031720132D

 24 24  0  0  0  0  0  0  0  0999 V2000
   -0.0000    0.0001    0.0000 C   0  0  0  0  0  0  0  0  0  0  0  0
   -0.0000   -1.5999    0.0000 C   0  0  0  0  0  0  0  0  0  0  0  0
    1.3856   -2.4000    0.0000 C   0  0  0  0  0  0  0  0  0  0  0  0
    2.7712   -3.1999    0.0000 H   0  0  0  0  0  0  0  0  0  0  0  0
    1.3856   -4.0000    0.0000 H   0  0  0  0  0  0  0  0  0  0  0  0
    2.7712   -1.6001    0.0000 H   0  0  0  0  0  0  0  0  0  0  0  0
   -1.3857   -2.4000    0.0000 C   0  0  0  0  0  0  0  0  0  0  0  0
   -1.3857   -4.0000    0.0000 H   0  0  0  0  0  0  0  0  0  0  0  0
   -2.7713   -1.5999    0.0000 C   0  0  0  0  0  0  0  0  0  0  0  0
   -4.1569   -2.4000    0.0000 H   0  0  0  0  0  0  0  0  0  0  0  0
   -2.7713    0.0001    0.0000 C   0  0  0  0  0  0  0  0  0  0  0  0
   -4.1569    0.8000    0.0000 C   0  0  0  0  0  0  0  0  0  0  0  0
   -5.5426    1.6001    0.0000 H   0  0  0  0  0  0  0  0  0  0  0  0
   -5.5426    0.0001    0.0000 H   0  0  0  0  0  0  0  0  0  0  0  0
   -4.1569    2.4000    0.0000 H   0  0  0  0  0  0  0  0  0  0  0  0
   -1.3857    0.8000    0.0000 C   0  0  0  0  0  0  0  0  0  0  0  0
   -1.3857    2.4000    0.0000 H   0  0  0  0  0  0  0  0  0  0  0  0
    1.3856    0.8000    0.0000 C   0  0  0  0  0  0  0  0  0  0  0  0
    2.3596   -0.4693    0.0000 H   0  0  0  0  0  0  0  0  0  0  0  0
    2.9720    0.5911    0.0000 H   0  0  0  0  0  0  0  0  0  0  0  0
    1.3856    2.4000    0.0000 C   0  0  0  0  0  0  0  0  0  0  0  0
    2.7712    3.2001    0.0000 H   0  0  0  0  0  0  0  0  0  0  0  0
    1.3856    4.0000    0.0000 H   0  0  0  0  0  0  0  0  0  0  0  0
    2.7712    1.6001    0.0000 H   0  0  0  0  0  0  0  0  0  0  0  0
  1  2  1  0  0  0  0
  2  3  1  0  0  0  0
  3  4  1  0  0  0  0
  3  5  1  0  0  0  0
  3  6  1  0  0  0  0
  2  7  2  0  0  0  0
  7  8  1  0  0  0  0
  7  9  1  0  0  0  0
  9 10  1  0  0  0  0
  9 11  2  0  0  0  0
 11 12  1  0  0  0  0
 12 13  1  0  0  0  0
 12 14  1  0  0  0  0
 12 15  1  0  0  0  0
 11 16  1  0  0  0  0
 16  1  2  0  0  0  0
 16 17  1  0  0  0  0
  1 18  1  0  0  0  0
 18 19  1  0  0  0  0
 18 20  1  0  0  0  0
 18 21  1  0  0  0  0
 21 22  1  0  0  0  0
 21 23  1  0  0  0  0
 21 24  1  0  0  0  0
M  END
> <ChemID>
100133

> <source_casrn>
1758-88-9

> <CAS>
1758-88-9

> <SMILES>
CCc1cc(C)ccc1C

> <NAME>
1,4-Dimethyl-2-ethylbenzene

> <preferred_name>
2-Ethyl-p-xylene

> <iupac>
2-Ethyl-1,4-dimethylbenzene

> <MPID>
282

> <dsstox_substance_id>
DTXSID0061951

> <Canonical_QSARr>
CCc1cc(C)ccc1C

> <InChI_Code_QSARr>
InChI=1S/C10H14/c1-4-10-7-8(2)5-6-9(10)3/h5-7H,4H2,1-3H3

> <InChI Key_QSARr>
AXIUBBVSOWPLDA-UHFFFAOYSA-N

> <LogHalfLife>
0.4771

$$$$
100135
  -INDIGO-08031720132D

 20 21  0  0  0  0  0  0  0  0999 V2000
   -0.0001    0.0000    0.0000 C   0  0  0  0  0  0  0  0  0  0  0  0
    0.6508   -1.4617    0.0000 H   0  0  0  0  0  0  0  0  0  0  0  0
   -1.3857   -0.8000    0.0000 H   0  0  0  0  0  0  0  0  0  0  0  0
    1.5217    0.4945    0.0000 C   0  0  0  0  0  0  0  0  0  0  0  0
    1.5217    2.0944    0.0000 C   0  0  0  0  0  0  0  0  0  0  0  0
    2.9074    2.8944    0.0000 C   0  0  0  0  0  0  0  0  0  0  0  0
    2.9074    4.4944    0.0000 H   0  0  0  0  0  0  0  0  0  0  0  0
    4.2930    2.0944    0.0000 C   0  0  0  0  0  0  0  0  0  0  0  0
    5.6786    2.8944    0.0000 H   0  0  0  0  0  0  0  0  0  0  0  0
    4.2930    0.4945    0.0000 C   0  0  0  0  0  0  0  0  0  0  0  0
    5.6786   -0.3055    0.0000 H   0  0  0  0  0  0  0  0  0  0  0  0
    2.9074   -0.3055    0.0000 C   0  0  0  0  0  0  0  0  0  0  0  0
    2.9074   -1.9056    0.0000 H   0  0  0  0  0  0  0  0  0  0  0  0
   -0.0001    2.5888    0.0000 C   0  0  0  0  0  0  0  0  0  0  0  0
   -0.4944    4.1105    0.0000 H   0  0  0  0  0  0  0  0  0  0  0  0
   -0.9404    1.2945    0.0000 C   0  0  0  0  0  0  0  0  0  0  0  0
   -2.5404    1.2945    0.0000 C   0  0  0  0  0  0  0  0  0  0  0  0
   -4.1405    1.2945    0.0000 H   0  0  0  0  0  0  0  0  0  0  0  0
   -3.3405    2.6800    0.0000 H   0  0  0  0  0  0  0  0  0  0  0  0
   -3.3405   -0.0912    0.0000 H   0  0  0  0  0  0  0  0  0  0  0  0
  1  2  1  0  0  0  0
  1  3  1  0  0  0  0
  1  4  1  0  0  0  0
  4  5  1  0  0  0  0
  5  6  2  0  0  0  0
  6  7  1  0  0  0  0
  6  8  1  0  0  0  0
  8  9  1  0  0  0  0
  8 10  2  0  0  0  0
 10 11  1  0  0  0  0
 10 12  1  0  0  0  0
 12  4  2  0  0  0  0
 12 13  1  0  0  0  0
  5 14  1  0  0  0  0
 14 15  1  0  0  0  0
 14 16  2  0  0  0  0
 16  1  1  0  0  0  0
 16 17  1  0  0  0  0
 17 18  1  0  0  0  0
 17 19  1  0  0  0  0
 17 20  1  0  0  0  0
M  END
> <ChemID>
100135

> <source_casrn>
2177-47-1

> <CAS>
2177-47-1

> <SMILES>
CC1Cc2ccccc2C=1

> <NAME>
2-Methylindene

> <preferred_name>
1H-Indene, 2-methyl-

> <iupac>
2-METHYL-1H-INDENE

> <MPID>
284

> <dsstox_substance_id>
DTXSID00176173

> <Canonical_QSARr>
CC1Cc2ccccc2C=1

> <InChI_Code_QSARr>
InChI=1S/C10H10/c1-8-6-9-4-2-3-5-10(9)7-8/h2-6H,7H2,1H3

> <InChI Key_QSARr>
YSAXEHWHSLANOM-UHFFFAOYSA-N

> <LogHalfLife>
0.4771

$$$$
100136
  -INDIGO-08031720132D

 29 28  0  0  0  0  0  0  0  0999 V2000
    3.7856   -0.5856    0.0000 C   0  0  0  0  0  0  0  0  0  0  0  0
    5.1713    0.2143    0.0000 H   0  0  0  0  0  0  0  0  0  0  0  0
    4.0635    0.9901    0.0000 H   0  0  0  0  0  0  0  0  0  0  0  0
    5.1713   -1.3857    0.0000 H   0  0  0  0  0  0  0  0  0  0  0  0
    2.4000   -1.3857    0.0000 C   0  0  0  0  0  0  0  0  0  0  0  0
    1.0143   -2.1856    0.0000 H   0  0  0  0  0  0  0  0  0  0  0  0
    1.5999    0.0000    0.0000 C   0  0  0  0  0  0  0  0  0  0  0  0
    1.8088    1.5863    0.0000 H   0  0  0  0  0  0  0  0  0  0  0  0
    2.8694    0.9740    0.0000 H   0  0  0  0  0  0  0  0  0  0  0  0
    0.0000    0.0000    0.0000 C   0  0  0  0  0  0  0  0  0  0  0  0
    0.0000   -1.6000    0.0000 H   0  0  0  0  0  0  0  0  0  0  0  0
   -1.6000    0.0000    0.0000 C   0  0  0  0  0  0  0  0  0  0  0  0
   -1.8089    1.5863    0.0000 H   0  0  0  0  0  0  0  0  0  0  0  0
   -2.8693    0.9740    0.0000 H   0  0  0  0  0  0  0  0  0  0  0  0
   -2.3999   -1.3857    0.0000 C   0  0  0  0  0  0  0  0  0  0  0  0
   -2.1912   -2.9719    0.0000 H   0  0  0  0  0  0  0  0  0  0  0  0
   -1.1306   -2.3596    0.0000 H   0  0  0  0  0  0  0  0  0  0  0  0
   -4.0000   -1.3857    0.0000 C   0  0  0  0  0  0  0  0  0  0  0  0
   -5.6000   -1.3857    0.0000 H   0  0  0  0  0  0  0  0  0  0  0  0
   -4.8001   -2.7713    0.0000 H   0  0  0  0  0  0  0  0  0  0  0  0
   -4.8001    0.0000    0.0000 H   0  0  0  0  0  0  0  0  0  0  0  0
    0.0000    1.6000    0.0000 C   0  0  0  0  0  0  0  0  0  0  0  0
    0.0000    3.2000    0.0000 H   0  0  0  0  0  0  0  0  0  0  0  0
   -1.2257    2.6285    0.0000 H   0  0  0  0  0  0  0  0  0  0  0  0
    1.2257    2.6285    0.0000 H   0  0  0  0  0  0  0  0  0  0  0  0
    3.2000   -2.7713    0.0000 C   0  0  0  0  0  0  0  0  0  0  0  0
    4.0001   -4.1569    0.0000 H   0  0  0  0  0  0  0  0  0  0  0  0
    4.8000   -2.7713    0.0000 H   0  0  0  0  0  0  0  0  0  0  0  0
    2.4000   -4.1569    0.0000 H   0  0  0  0  0  0  0  0  0  0  0  0
  1  2  1  0  0  0  0
  1  3  1  0  0  0  0
  1  4  1  0  0  0  0
  1  5  1  0  0  0  0
  5  6  1  0  0  0  0
  5  7  1  0  0  0  0
  7  8  1  0  0  0  0
  7  9  1  0  0  0  0
  7 10  1  0  0  0  0
 10 11  1  0  0  0  0
 10 12  1  0  0  0  0
 12 13  1  0  0  0  0
 12 14  1  0  0  0  0
 12 15  1  0  0  0  0
 15 16  1  0  0  0  0
 15 17  1  0  0  0  0
 15 18  1  0  0  0  0
 18 19  1  0  0  0  0
 18 20  1  0  0  0  0
 18 21  1  0  0  0  0
 10 22  1  0  0  0  0
 22 23  1  0  0  0  0
 22 24  1  0  0  0  0
 22 25  1  0  0  0  0
  5 26  1  0  0  0  0
 26 27  1  0  0  0  0
 26 28  1  0  0  0  0
 26 29  1  0  0  0  0
M  END
> <ChemID>
100136

> <source_casrn>
2213-23-2

> <CAS>
2213-23-2

> <SMILES>
CCCC(C)CC(C)C

> <NAME>
2,4-Dimethylheptane

> <preferred_name>


> <iupac>


> <MPID>
285

> <dsstox_substance_id>
DTXSID10862873

> <Canonical_QSARr>
CC(C)CC(C)CCC

> <InChI_Code_QSARr>
InChI=1S/C9H20/c1-5-6-9(4)7-8(2)3/h8-9H,5-7H2,1-4H3

> <InChI Key_QSARr>
AUKVIBNBLXQNIZ-UHFFFAOYSA-N

> <LogHalfLife>
0.7782

$$$$
100137
  -INDIGO-08031720132D

 29 28  0  0  0  0  0  0  0  0999 V2000
    5.0327   -1.3197    0.0000 C   0  0  0  0  0  0  0  0  0  0  0  0
    5.8326   -2.7053    0.0000 H   0  0  0  0  0  0  0  0  0  0  0  0
    4.2326   -2.7053    0.0000 H   0  0  0  0  0  0  0  0  0  0  0  0
    6.6327   -1.3197    0.0000 H   0  0  0  0  0  0  0  0  0  0  0  0
    4.2326    0.0660    0.0000 C   0  0  0  0  0  0  0  0  0  0  0  0
    3.4327    1.4517    0.0000 H   0  0  0  0  0  0  0  0  0  0  0  0
    2.7292   -0.4812    0.0000 C   0  0  0  0  0  0  0  0  0  0  0  0
    3.0756   -2.0433    0.0000 H   0  0  0  0  0  0  0  0  0  0  0  0
    1.8695   -1.8307    0.0000 H   0  0  0  0  0  0  0  0  0  0  0  0
    1.5035    0.5472    0.0000 C   0  0  0  0  0  0  0  0  0  0  0  0
    1.1573    2.1093    0.0000 H   0  0  0  0  0  0  0  0  0  0  0  0
    2.3632    1.8967    0.0000 H   0  0  0  0  0  0  0  0  0  0  0  0
    0.0000    0.0000    0.0000 C   0  0  0  0  0  0  0  0  0  0  0  0
    0.8000   -1.3857    0.0000 H   0  0  0  0  0  0  0  0  0  0  0  0
   -1.3856   -0.8000    0.0000 C   0  0  0  0  0  0  0  0  0  0  0  0
   -0.7733   -2.2782    0.0000 H   0  0  0  0  0  0  0  0  0  0  0  0
   -1.9980   -2.2782    0.0000 H   0  0  0  0  0  0  0  0  0  0  0  0
   -2.7713    0.0000    0.0000 C   0  0  0  0  0  0  0  0  0  0  0  0
   -4.1569   -0.8000    0.0000 H   0  0  0  0  0  0  0  0  0  0  0  0
   -4.1569    0.8000    0.0000 H   0  0  0  0  0  0  0  0  0  0  0  0
   -2.7713   -1.6000    0.0000 H   0  0  0  0  0  0  0  0  0  0  0  0
   -0.8001    1.3857    0.0000 C   0  0  0  0  0  0  0  0  0  0  0  0
   -1.6000    2.7713    0.0000 H   0  0  0  0  0  0  0  0  0  0  0  0
    0.0000    2.7713    0.0000 H   0  0  0  0  0  0  0  0  0  0  0  0
   -2.4001    1.3857    0.0000 H   0  0  0  0  0  0  0  0  0  0  0  0
    5.6184    0.8660    0.0000 C   0  0  0  0  0  0  0  0  0  0  0  0
    7.0040    1.6660    0.0000 H   0  0  0  0  0  0  0  0  0  0  0  0
    7.0040    0.0660    0.0000 H   0  0  0  0  0  0  0  0  0  0  0  0
    5.6184    2.4660    0.0000 H   0  0  0  0  0  0  0  0  0  0  0  0
  1  2  1  0  0  0  0
  1  3  1  0  0  0  0
  1  4  1  0  0  0  0
  1  5  1  0  0  0  0
  5  6  1  0  0  0  0
  5  7  1  0  0  0  0
  7  8  1  0  0  0  0
  7  9  1  0  0  0  0
  7 10  1  0  0  0  0
 10 11  1  0  0  0  0
 10 12  1  0  0  0  0
 10 13  1  0  0  0  0
 13 14  1  0  0  0  0
 13 15  1  0  0  0  0
 15 16  1  0  0  0  0
 15 17  1  0  0  0  0
 15 18  1  0  0  0  0
 18 19  1  0  0  0  0
 18 20  1  0  0  0  0
 18 21  1  0  0  0  0
 13 22  1  0  0  0  0
 22 23  1  0  0  0  0
 22 24  1  0  0  0  0
 22 25  1  0  0  0  0
  5 26  1  0  0  0  0
 26 27  1  0  0  0  0
 26 28  1  0  0  0  0
 26 29  1  0  0  0  0
M  END
> <ChemID>
100137

> <source_casrn>
2216-30-0

> <CAS>
NOCAS_862874

> <SMILES>
CCC(C)CCC(C)C

> <NAME>
2,5-Dimethylheptane

> <preferred_name>


> <iupac>


> <MPID>
286

> <dsstox_substance_id>
DTXSID70862874

> <Canonical_QSARr>
CC(C)CCC(C)CC

> <InChI_Code_QSARr>
InChI=1S/C9H20/c1-5-9(4)7-6-8(2)3/h8-9H,5-7H2,1-4H3

> <InChI Key_QSARr>
HQZHQNKZOYIKQC-UHFFFAOYSA-N

> <LogHalfLife>
0.7782

$$$$
100139
  -INDIGO-08031720132D

 29 28  0  0  0  0  0  0  0  0999 V2000
    4.0000   -1.3857    0.0000 C   0  0  0  0  0  0  0  0  0  0  0  0
    5.6000   -1.3857    0.0000 H   0  0  0  0  0  0  0  0  0  0  0  0
    4.8000   -2.7713    0.0000 H   0  0  0  0  0  0  0  0  0  0  0  0
    4.8000    0.0000    0.0000 H   0  0  0  0  0  0  0  0  0  0  0  0
    2.4000   -1.3857    0.0000 C   0  0  0  0  0  0  0  0  0  0  0  0
    1.1307   -2.3596    0.0000 H   0  0  0  0  0  0  0  0  0  0  0  0
    2.1911   -2.9719    0.0000 H   0  0  0  0  0  0  0  0  0  0  0  0
    1.6000    0.0000    0.0000 C   0  0  0  0  0  0  0  0  0  0  0  0
    2.8693    0.9740    0.0000 H   0  0  0  0  0  0  0  0  0  0  0  0
    1.8089    1.5863    0.0000 H   0  0  0  0  0  0  0  0  0  0  0  0
    0.0000    0.0000    0.0000 C   0  0  0  0  0  0  0  0  0  0  0  0
    0.0000   -1.6000    0.0000 H   0  0  0  0  0  0  0  0  0  0  0  0
   -1.6000    0.0000    0.0000 C   0  0  0  0  0  0  0  0  0  0  0  0
   -1.8089    1.5863    0.0000 H   0  0  0  0  0  0  0  0  0  0  0  0
   -2.8693    0.9740    0.0000 H   0  0  0  0  0  0  0  0  0  0  0  0
   -2.4000   -1.3857    0.0000 C   0  0  0  0  0  0  0  0  0  0  0  0
   -2.1911   -2.9719    0.0000 H   0  0  0  0  0  0  0  0  0  0  0  0
   -1.1307   -2.3596    0.0000 H   0  0  0  0  0  0  0  0  0  0  0  0
   -4.0000   -1.3857    0.0000 C   0  0  0  0  0  0  0  0  0  0  0  0
   -4.2089    0.2007    0.0000 H   0  0  0  0  0  0  0  0  0  0  0  0
   -5.2693   -0.4116    0.0000 H   0  0  0  0  0  0  0  0  0  0  0  0
   -4.8000   -2.7713    0.0000 C   0  0  0  0  0  0  0  0  0  0  0  0
   -5.6000   -4.1569    0.0000 H   0  0  0  0  0  0  0  0  0  0  0  0
   -6.4000   -2.7713    0.0000 H   0  0  0  0  0  0  0  0  0  0  0  0
   -4.0000   -4.1569    0.0000 H   0  0  0  0  0  0  0  0  0  0  0  0
    0.0000    1.6000    0.0000 C   0  0  0  0  0  0  0  0  0  0  0  0
    0.0000    3.2000    0.0000 H   0  0  0  0  0  0  0  0  0  0  0  0
    1.2257    2.6285    0.0000 H   0  0  0  0  0  0  0  0  0  0  0  0
   -1.2257    2.6285    0.0000 H   0  0  0  0  0  0  0  0  0  0  0  0
  1  2  1  0  0  0  0
  1  3  1  0  0  0  0
  1  4  1  0  0  0  0
  1  5  1  0  0  0  0
  5  6  1  0  0  0  0
  5  7  1  0  0  0  0
  5  8  1  0  0  0  0
  8  9  1  0  0  0  0
  8 10  1  0  0  0  0
  8 11  1  0  0  0  0
 11 12  1  0  0  0  0
 11 13  1  0  0  0  0
 13 14  1  0  0  0  0
 13 15  1  0  0  0  0
 13 16  1  0  0  0  0
 16 17  1  0  0  0  0
 16 18  1  0  0  0  0
 16 19  1  0  0  0  0
 19 20  1  0  0  0  0
 19 21  1  0  0  0  0
 19 22  1  0  0  0  0
 22 23  1  0  0  0  0
 22 24  1  0  0  0  0
 22 25  1  0  0  0  0
 11 26  1  0  0  0  0
 26 27  1  0  0  0  0
 26 28  1  0  0  0  0
 26 29  1  0  0  0  0
M  END
> <ChemID>
100139

> <source_casrn>
2216-34-4

> <CAS>
2216-34-4

> <SMILES>
CCCC(C)CCCC

> <NAME>
4-Methyloctane

> <preferred_name>


> <iupac>


> <MPID>
288

> <dsstox_substance_id>
DTXSID90862876

> <Canonical_QSARr>
CC(CCC)CCCC

> <InChI_Code_QSARr>
InChI=1S/C9H20/c1-4-6-8-9(3)7-5-2/h9H,4-8H2,1-3H3

> <InChI Key_QSARr>
DOGIHOCMZJUJNR-UHFFFAOYSA-N

> <LogHalfLife>
0.699

$$$$
100140
  -INDIGO-08031720132D

 34 38  0  0  0  0  0  0  0  0999 V2000
   -0.0000    0.0000    0.0000 C   0  0  0  0  0  0  0  0  0  0  0  0
   -0.0000    1.6000    0.0000 H   0  0  0  0  0  0  0  0  0  0  0  0
   -0.8000   -1.3857    0.0000 C   0  0  0  0  0  0  0  0  0  0  0  0
    0.6612   -0.7339    0.0000 H   0  0  0  0  0  0  0  0  0  0  0  0
   -0.0000   -2.7713    0.0000 C   0  0  0  0  0  0  0  0  0  0  0  0
   -0.0000   -4.3713    0.0000 H   0  0  0  0  0  0  0  0  0  0  0  0
    1.6000   -2.7713    0.0000 C   0  0  0  0  0  0  0  0  0  0  0  0
    1.6000   -4.3713    0.0000 H   0  0  0  0  0  0  0  0  0  0  0  0
    3.2000   -2.7713    0.0000 C   0  0  0  0  0  0  0  0  0  0  0  0
    2.9222   -4.3470    0.0000 H   0  0  0  0  0  0  0  0  0  0  0  0
    4.7035   -3.3185    0.0000 H   0  0  0  0  0  0  0  0  0  0  0  0
    4.0001   -1.3857    0.0000 C   0  0  0  0  0  0  0  0  0  0  0  0
    5.6000   -1.3857    0.0000 H   0  0  0  0  0  0  0  0  0  0  0  0
    1.6000   -0.1056    0.0000 C   0  0  0  0  0  0  0  0  0  0  0  0
    2.6146    1.1315    0.0000 H   0  0  0  0  0  0  0  0  0  0  0  0
    1.2140    0.9365    0.0000 H   0  0  0  0  0  0  0  0  0  0  0  0
    3.2000    0.0000    0.0000 C   0  0  0  0  0  0  0  0  0  0  0  0
    4.7035    0.5472    0.0000 H   0  0  0  0  0  0  0  0  0  0  0  0
    3.2000    1.6000    0.0000 H   0  0  0  0  0  0  0  0  0  0  0  0
    1.6000    0.0000    0.0000 C   0  0  0  0  0  0  0  0  0  0  0  0
    1.6000    1.6000    0.0000 H   0  0  0  0  0  0  0  0  0  0  0  0
    2.4000   -1.3856    0.0000 C   0  0  0  0  0  0  0  0  0  0  0  0
    1.0741   -0.4901    0.0000 H   0  0  0  0  0  0  0  0  0  0  0  0
   -0.0000   -0.1056    0.0000 C   0  0  0  0  0  0  0  0  0  0  0  0
    0.3860    0.9365    0.0000 H   0  0  0  0  0  0  0  0  0  0  0  0
   -1.0146    1.1315    0.0000 H   0  0  0  0  0  0  0  0  0  0  0  0
   -2.3999   -1.3857    0.0000 C   0  0  0  0  0  0  0  0  0  0  0  0
   -4.0000   -1.3857    0.0000 H   0  0  0  0  0  0  0  0  0  0  0  0
   -1.6000   -2.7713    0.0000 C   0  0  0  0  0  0  0  0  0  0  0  0
   -3.1035   -3.3185    0.0000 H   0  0  0  0  0  0  0  0  0  0  0  0
   -1.3222   -4.3470    0.0000 H   0  0  0  0  0  0  0  0  0  0  0  0
   -1.6000    0.0000    0.0000 C   0  0  0  0  0  0  0  0  0  0  0  0
   -1.6000    1.6000    0.0000 H   0  0  0  0  0  0  0  0  0  0  0  0
   -3.1035    0.5472    0.0000 H   0  0  0  0  0  0  0  0  0  0  0  0
  1  2  1  0  0  0  0
  1  3  1  0  0  0  0
  3  4  1  0  0  0  0
  3  5  1  0  0  0  0
  5  6  1  0  0  0  0
  5  7  1  0  0  0  0
  7  8  1  0  0  0  0
  7  9  1  0  0  0  0
  9 10  1  0  0  0  0
  9 11  1  0  0  0  0
  9 12  1  0  0  0  0
 12 13  1  0  0  0  0
 12 14  1  0  0  0  0
 14  3  1  0  0  0  0
 14 15  1  0  0  0  0
 14 16  1  0  0  0  0
 12 17  1  0  0  0  0
 17 18  1  0  0  0  0
 17 19  1  0  0  0  0
 17 20  1  0  0  0  0
 20  1  1  0  0  0  0
 20 21  1  0  0  0  0
 20 22  1  0  0  0  0
 22  7  1  0  0  0  0
 22 23  1  0  0  0  0
 22 24  1  0  0  0  0
 24 25  1  0  0  0  0
 24 26  1  0  0  0  0
 24 27  1  0  0  0  0
 27 28  1  0  0  0  0
 27 29  1  0  0  0  0
 29  5  1  0  0  0  0
 29 30  1  0  0  0  0
 29 31  1  0  0  0  0
 27 32  1  0  0  0  0
 32  1  1  0  0  0  0
 32 33  1  0  0  0  0
 32 34  1  0  0  0  0
M  END
> <ChemID>
100140

> <source_casrn>
2292-79-7

> <CAS>
2292-79-7

> <SMILES>
C15CC(C(CC2CC34)C4C1)C(C3C5)C2

> <NAME>
Diadamantane

> <preferred_name>
Congressane

> <iupac>


> <MPID>
289

> <dsstox_substance_id>
DTXSID60177464

> <Canonical_QSARr>
C1C2C3CC4CC5C(CC1CC53)C2C4

> <InChI_Code_QSARr>
InChI=1S/C14H20/c1-7-2-12-10-4-8-5-11(9(1)10)13(3-7)14(12)6-8/h7-14H,1-6H2

> <InChI Key_QSARr>
ZICQBHNGXDOVJF-UHFFFAOYSA-N

> <LogHalfLife>
3.301

$$$$
100141
  -INDIGO-08031720132D

 29 31  0  0  0  0  0  0  0  0999 V2000
   -0.2706    2.5746    0.0000 C   0  0  0  0  0  0  0  0  0  0  0  0
    1.2945    2.2420    0.0000 C   0  0  0  0  0  0  0  0  0  0  0  0
    1.4616    0.6507    0.0000 C   0  0  0  0  0  0  0  0  0  0  0  0
    2.9233   -0.0000    0.0000 C   0  0  0  0  0  0  0  0  0  0  0  0
    3.0906   -1.5912    0.0000 H   0  0  0  0  0  0  0  0  0  0  0  0
    4.2177    0.9405    0.0000 C   0  0  0  0  0  0  0  0  0  0  0  0
    5.6794    0.2896    0.0000 H   0  0  0  0  0  0  0  0  0  0  0  0
    4.0506    2.5317    0.0000 C   0  0  0  0  0  0  0  0  0  0  0  0
    5.3450    3.4721    0.0000 H   0  0  0  0  0  0  0  0  0  0  0  0
    2.5889    3.1825    0.0000 C   0  0  0  0  0  0  0  0  0  0  0  0
    2.4215    4.7736    0.0000 H   0  0  0  0  0  0  0  0  0  0  0  0
    0.0001   -0.0000    0.0000 C   0  0  0  0  0  0  0  0  0  0  0  0
    0.8001   -1.3857    0.0000 H   0  0  0  0  0  0  0  0  0  0  0  0
   -1.1115   -1.1510    0.0000 C   0  0  0  0  0  0  0  0  0  0  0  0
   -2.3977   -0.1993    0.0000 H   0  0  0  0  0  0  0  0  0  0  0  0
   -2.6939   -1.3875    0.0000 H   0  0  0  0  0  0  0  0  0  0  0  0
   -0.6704   -2.6890    0.0000 C   0  0  0  0  0  0  0  0  0  0  0  0
   -0.2294   -4.2270    0.0000 H   0  0  0  0  0  0  0  0  0  0  0  0
   -1.7819   -3.8399    0.0000 H   0  0  0  0  0  0  0  0  0  0  0  0
    0.8821   -3.0761    0.0000 H   0  0  0  0  0  0  0  0  0  0  0  0
   -1.0706    1.1890    0.0000 C   0  0  0  0  0  0  0  0  0  0  0  0
   -2.6706    1.1890    0.0000 C   0  0  0  0  0  0  0  0  0  0  0  0
   -3.4706   -0.1967    0.0000 H   0  0  0  0  0  0  0  0  0  0  0  0
   -3.4706    2.5746    0.0000 C   0  0  0  0  0  0  0  0  0  0  0  0
   -5.0706    2.5746    0.0000 H   0  0  0  0  0  0  0  0  0  0  0  0
   -2.6706    3.9603    0.0000 C   0  0  0  0  0  0  0  0  0  0  0  0
   -3.4706    5.3460    0.0000 H   0  0  0  0  0  0  0  0  0  0  0  0
   -1.0706    3.9603    0.0000 C   0  0  0  0  0  0  0  0  0  0  0  0
   -0.2706    5.3460    0.0000 H   0  0  0  0  0  0  0  0  0  0  0  0
  1  2  1  0  0  0  0
  2  3  1  0  0  0  0
  3  4  2  0  0  0  0
  4  5  1  0  0  0  0
  4  6  1  0  0  0  0
  6  7  1  0  0  0  0
  6  8  2  0  0  0  0
  8  9  1  0  0  0  0
  8 10  1  0  0  0  0
 10  2  2  0  0  0  0
 10 11  1  0  0  0  0
  3 12  1  0  0  0  0
 12 13  1  0  0  0  0
 12 14  1  0  0  0  0
 14 15  1  0  0  0  0
 14 16  1  0  0  0  0
 14 17  1  0  0  0  0
 17 18  1  0  0  0  0
 17 19  1  0  0  0  0
 17 20  1  0  0  0  0
 12 21  1  0  0  0  0
 21  1  1  0  0  0  0
 21 22  2  0  0  0  0
 22 23  1  0  0  0  0
 22 24  1  0  0  0  0
 24 25  1  0  0  0  0
 24 26  2  0  0  0  0
 26 27  1  0  0  0  0
 26 28  1  0  0  0  0
 28  1  2  0  0  0  0
 28 29  1  0  0  0  0
M  END
> <ChemID>
100141

> <source_casrn>
2294-82-8

> <CAS>
2294-82-8

> <SMILES>
CCC1C3=C(C=CC=C3)C2=C1C=CC=C2

> <NAME>
9-Ethylfluorene

> <preferred_name>


> <iupac>


> <MPID>
290

> <dsstox_substance_id>
DTXSID10872977

> <Canonical_QSARr>
CCC1c2ccccc2-c2ccccc21

> <InChI_Code_QSARr>
InChI=1S/C15H14/c1-2-11-12-7-3-5-9-14(12)15-10-6-4-8-13(11)15/h3-11H,2H2,1H3

> <InChI Key_QSARr>
QBBCCEYJCKGWIK-UHFFFAOYSA-N

> <LogHalfLife>
1.4624

$$$$
100143
  -INDIGO-08031720132D

 21 21  0  0  0  0  0  0  0  0999 V2000
   -0.0001   -0.0000    0.0000 C   0  0  0  0  0  0  0  0  0  0  0  0
    0.4944    1.5217    0.0000 H   0  0  0  0  0  0  0  0  0  0  0  0
    1.5651   -0.3327    0.0000 C   0  0  0  0  0  0  0  0  0  0  0  0
    1.7322    1.2586    0.0000 H   0  0  0  0  0  0  0  0  0  0  0  0
    3.0686    0.2146    0.0000 C   0  0  0  0  0  0  0  0  0  0  0  0
    4.5721    0.7618    0.0000 H   0  0  0  0  0  0  0  0  0  0  0  0
    3.3464    1.7903    0.0000 H   0  0  0  0  0  0  0  0  0  0  0  0
    4.2942   -0.8139    0.0000 H   0  0  0  0  0  0  0  0  0  0  0  0
    1.7322   -1.9239    0.0000 C   0  0  0  0  0  0  0  0  0  0  0  0
    3.2973   -1.5912    0.0000 H   0  0  0  0  0  0  0  0  0  0  0  0
    2.2267   -3.4456    0.0000 H   0  0  0  0  0  0  0  0  0  0  0  0
    0.2706   -2.5747    0.0000 C   0  0  0  0  0  0  0  0  0  0  0  0
    1.0706   -3.9603    0.0000 H   0  0  0  0  0  0  0  0  0  0  0  0
   -1.0238   -3.5152    0.0000 H   0  0  0  0  0  0  0  0  0  0  0  0
   -0.8000   -1.3856    0.0000 C   0  0  0  0  0  0  0  0  0  0  0  0
   -1.8706   -2.5747    0.0000 H   0  0  0  0  0  0  0  0  0  0  0  0
   -2.0944   -0.4452    0.0000 H   0  0  0  0  0  0  0  0  0  0  0  0
   -1.1509    1.1114    0.0000 C   0  0  0  0  0  0  0  0  0  0  0  0
   -2.3018    2.2229    0.0000 H   0  0  0  0  0  0  0  0  0  0  0  0
   -0.7639    2.6639    0.0000 H   0  0  0  0  0  0  0  0  0  0  0  0
   -2.6890    0.6704    0.0000 H   0  0  0  0  0  0  0  0  0  0  0  0
  1  2  1  0  0  0  0
  1  3  1  0  0  0  0
  3  4  1  0  0  0  0
  3  5  1  0  0  0  0
  5  6  1  0  0  0  0
  5  7  1  0  0  0  0
  5  8  1  0  0  0  0
  3  9  1  0  0  0  0
  9 10  1  0  0  0  0
  9 11  1  0  0  0  0
  9 12  1  0  0  0  0
 12 13  1  0  0  0  0
 12 14  1  0  0  0  0
 12 15  1  0  0  0  0
 15  1  1  0  0  0  0
 15 16  1  0  0  0  0
 15 17  1  0  0  0  0
  1 18  1  0  0  0  0
 18 19  1  0  0  0  0
 18 20  1  0  0  0  0
 18 21  1  0  0  0  0
M  END
> <ChemID>
100143

> <source_casrn>
2452-99-5

> <CAS>
2452-99-5

> <SMILES>
C(CC1C)CC1C

> <NAME>
1,2-Dimethylcyclopentane

> <preferred_name>


> <iupac>


> <MPID>
292

> <dsstox_substance_id>
DTXSID80873330

> <Canonical_QSARr>
CC1CCCC1C

> <InChI_Code_QSARr>
InChI=1S/C7H14/c1-6-4-3-5-7(6)2/h6-7H,3-5H2,1-2H3

> <InChI Key_QSARr>
RIRARCHMRDHZAR-UHFFFAOYSA-N

> <LogHalfLife>
0.6021

$$$$
100144
  -INDIGO-08031720132D

 21 21  0  0  0  0  0  0  0  0999 V2000
    0.0000    0.0000    0.0000 C   0  0  0  0  0  0  0  0  0  0  0  0
    1.0706    1.1890    0.0000 H   0  0  0  0  0  0  0  0  0  0  0  0
   -1.0706    1.1890    0.0000 C   0  0  0  0  0  0  0  0  0  0  0  0
    0.2238    2.1295    0.0000 H   0  0  0  0  0  0  0  0  0  0  0  0
   -1.8706    2.5747    0.0000 H   0  0  0  0  0  0  0  0  0  0  0  0
   -2.5323    0.5382    0.0000 C   0  0  0  0  0  0  0  0  0  0  0  0
   -3.0267    2.0600    0.0000 H   0  0  0  0  0  0  0  0  0  0  0  0
   -4.1167    0.7609    0.0000 C   0  0  0  0  0  0  0  0  0  0  0  0
   -5.7011    0.9836    0.0000 H   0  0  0  0  0  0  0  0  0  0  0  0
   -4.7161    2.2444    0.0000 H   0  0  0  0  0  0  0  0  0  0  0  0
   -5.1018   -0.4999    0.0000 H   0  0  0  0  0  0  0  0  0  0  0  0
   -2.3650   -1.0530    0.0000 C   0  0  0  0  0  0  0  0  0  0  0  0
   -3.9650   -1.0530    0.0000 H   0  0  0  0  0  0  0  0  0  0  0  0
   -2.5323   -2.6443    0.0000 H   0  0  0  0  0  0  0  0  0  0  0  0
   -0.8001   -1.3857    0.0000 C   0  0  0  0  0  0  0  0  0  0  0  0
   -1.2944   -2.9073    0.0000 H   0  0  0  0  0  0  0  0  0  0  0  0
    0.6617   -2.0365    0.0000 H   0  0  0  0  0  0  0  0  0  0  0  0
    1.5380   -0.4410    0.0000 C   0  0  0  0  0  0  0  0  0  0  0  0
    3.0760   -0.8821    0.0000 H   0  0  0  0  0  0  0  0  0  0  0  0
    2.6890    0.6705    0.0000 H   0  0  0  0  0  0  0  0  0  0  0  0
    1.9250   -1.9935    0.0000 H   0  0  0  0  0  0  0  0  0  0  0  0
  1  2  1  0  0  0  0
  1  3  1  0  0  0  0
  3  4  1  0  0  0  0
  3  5  1  0  0  0  0
  3  6  1  0  0  0  0
  6  7  1  0  0  0  0
  6  8  1  0  0  0  0
  8  9  1  0  0  0  0
  8 10  1  0  0  0  0
  8 11  1  0  0  0  0
  6 12  1  0  0  0  0
 12 13  1  0  0  0  0
 12 14  1  0  0  0  0
 12 15  1  0  0  0  0
 15  1  1  0  0  0  0
 15 16  1  0  0  0  0
 15 17  1  0  0  0  0
  1 18  1  0  0  0  0
 18 19  1  0  0  0  0
 18 20  1  0  0  0  0
 18 21  1  0  0  0  0
M  END
> <ChemID>
100144

> <source_casrn>
2453-00-1

> <CAS>
2453-00-1

> <SMILES>
C1(C)CC(C)CC1

> <NAME>
1,3-Dimethylcyclopentane

> <preferred_name>


> <iupac>


> <MPID>
293

> <dsstox_substance_id>
DTXSID10871849

> <Canonical_QSARr>
CC1CC(C)CC1

> <InChI_Code_QSARr>
InChI=1S/C7H14/c1-6-3-4-7(2)5-6/h6-7H,3-5H2,1-2H3

> <InChI Key_QSARr>
XAZKFISIRYLAEE-UHFFFAOYSA-N

> <LogHalfLife>
0.6021

$$$$
100145
  -INDIGO-08031720132D

 27 29  0  0  0  0  0  0  0  0999 V2000
    4.8000    0.0000    0.0000 C   0  0  0  0  0  0  0  0  0  0  0  0
    6.4000    0.0000    0.0000 H   0  0  0  0  0  0  0  0  0  0  0  0
    5.6000    1.3856    0.0000 H   0  0  0  0  0  0  0  0  0  0  0  0
    5.6000   -1.3856    0.0000 H   0  0  0  0  0  0  0  0  0  0  0  0
    3.2000    0.0000    0.0000 C   0  0  0  0  0  0  0  0  0  0  0  0
    2.3999    1.3856    0.0000 C   0  0  0  0  0  0  0  0  0  0  0  0
    3.2000    2.7713    0.0000 H   0  0  0  0  0  0  0  0  0  0  0  0
    0.7999    1.3856    0.0000 C   0  0  0  0  0  0  0  0  0  0  0  0
    0.0001    2.7713    0.0000 H   0  0  0  0  0  0  0  0  0  0  0  0
    0.0001    0.0000    0.0000 C   0  0  0  0  0  0  0  0  0  0  0  0
    0.7999   -1.3856    0.0000 C   0  0  0  0  0  0  0  0  0  0  0  0
    0.0001   -2.7713    0.0000 C   0  0  0  0  0  0  0  0  0  0  0  0
    0.7999   -4.1569    0.0000 H   0  0  0  0  0  0  0  0  0  0  0  0
   -1.5999   -2.7713    0.0000 C   0  0  0  0  0  0  0  0  0  0  0  0
   -2.3999   -4.1569    0.0000 H   0  0  0  0  0  0  0  0  0  0  0  0
   -2.3999   -1.3856    0.0000 C   0  0  0  0  0  0  0  0  0  0  0  0
   -4.0000   -1.3856    0.0000 C   0  0  0  0  0  0  0  0  0  0  0  0
   -4.8000   -2.7713    0.0000 H   0  0  0  0  0  0  0  0  0  0  0  0
   -4.8000    0.0000    0.0000 C   0  0  0  0  0  0  0  0  0  0  0  0
   -6.4000    0.0000    0.0000 H   0  0  0  0  0  0  0  0  0  0  0  0
   -4.0000    1.3856    0.0000 C   0  0  0  0  0  0  0  0  0  0  0  0
   -4.8000    2.7713    0.0000 H   0  0  0  0  0  0  0  0  0  0  0  0
   -2.3999    1.3856    0.0000 C   0  0  0  0  0  0  0  0  0  0  0  0
   -1.5999    2.7713    0.0000 H   0  0  0  0  0  0  0  0  0  0  0  0
   -1.5999    0.0000    0.0000 C   0  0  0  0  0  0  0  0  0  0  0  0
    2.3999   -1.3856    0.0000 C   0  0  0  0  0  0  0  0  0  0  0  0
    3.2000   -2.7713    0.0000 H   0  0  0  0  0  0  0  0  0  0  0  0
  1  2  1  0  0  0  0
  1  3  1  0  0  0  0
  1  4  1  0  0  0  0
  1  5  1  0  0  0  0
  5  6  1  0  0  0  0
  6  7  1  0  0  0  0
  6  8  2  0  0  0  0
  8  9  1  0  0  0  0
  8 10  1  0  0  0  0
 10 11  1  0  0  0  0
 11 12  2  0  0  0  0
 12 13  1  0  0  0  0
 12 14  1  0  0  0  0
 14 15  1  0  0  0  0
 14 16  2  0  0  0  0
 16 17  1  0  0  0  0
 17 18  1  0  0  0  0
 17 19  2  0  0  0  0
 19 20  1  0  0  0  0
 19 21  1  0  0  0  0
 21 22  1  0  0  0  0
 21 23  2  0  0  0  0
 23 24  1  0  0  0  0
 23 25  1  0  0  0  0
 25 16  1  0  0  0  0
 25 10  2  0  0  0  0
 11 26  1  0  0  0  0
 26  5  2  0  0  0  0
 26 27  1  0  0  0  0
M  END
> <ChemID>
100145

> <source_casrn>
2531-84-2

> <CAS>
2531-84-2

> <SMILES>
Cc1cc2ccc3ccccc3c2cc1

> <NAME>
2-Methylphenanthrene

> <preferred_name>
2-Methyl phenanthrene

> <iupac>
2-methylphenanthrene

> <MPID>
294

> <dsstox_substance_id>
DTXSID1025649

> <Canonical_QSARr>
Cc1cc2ccc3ccccc3c2cc1

> <InChI_Code_QSARr>
InChI=1S/C15H12/c1-11-6-9-15-13(10-11)8-7-12-4-2-3-5-14(12)15/h2-10H,1H3

> <InChI Key_QSARr>
KANLOADZXMMCQA-UHFFFAOYSA-N

> <LogHalfLife>
1.3617

$$$$
100147
  -INDIGO-08031720132D

 29 28  0  0  0  0  0  0  0  0999 V2000
    0.8001    1.3856    0.0000 C   0  0  0  0  0  0  0  0  0  0  0  0
    1.6001    2.7713    0.0000 H   0  0  0  0  0  0  0  0  0  0  0  0
    0.0000    2.7713    0.0000 H   0  0  0  0  0  0  0  0  0  0  0  0
    2.4001    1.3856    0.0000 H   0  0  0  0  0  0  0  0  0  0  0  0
    0.0000   -0.0000    0.0000 C   0  0  0  0  0  0  0  0  0  0  0  0
   -0.8000   -1.3856    0.0000 H   0  0  0  0  0  0  0  0  0  0  0  0
   -1.5036    0.5473    0.0000 C   0  0  0  0  0  0  0  0  0  0  0  0
   -1.1573    2.1093    0.0000 H   0  0  0  0  0  0  0  0  0  0  0  0
   -2.3631    1.8967    0.0000 H   0  0  0  0  0  0  0  0  0  0  0  0
   -2.7292   -0.4812    0.0000 C   0  0  0  0  0  0  0  0  0  0  0  0
   -3.0755   -2.0433    0.0000 H   0  0  0  0  0  0  0  0  0  0  0  0
   -1.8695   -1.8307    0.0000 H   0  0  0  0  0  0  0  0  0  0  0  0
   -4.2326    0.0660    0.0000 C   0  0  0  0  0  0  0  0  0  0  0  0
   -3.8863    1.6281    0.0000 H   0  0  0  0  0  0  0  0  0  0  0  0
   -5.0923    1.4154    0.0000 H   0  0  0  0  0  0  0  0  0  0  0  0
   -5.4584   -0.9624    0.0000 C   0  0  0  0  0  0  0  0  0  0  0  0
   -5.8047   -2.5246    0.0000 H   0  0  0  0  0  0  0  0  0  0  0  0
   -4.5987   -2.3119    0.0000 H   0  0  0  0  0  0  0  0  0  0  0  0
   -6.9618   -0.4152    0.0000 C   0  0  0  0  0  0  0  0  0  0  0  0
   -6.6155    1.1469    0.0000 H   0  0  0  0  0  0  0  0  0  0  0  0
   -7.8216    0.9342    0.0000 H   0  0  0  0  0  0  0  0  0  0  0  0
   -8.1876   -1.4437    0.0000 C   0  0  0  0  0  0  0  0  0  0  0  0
   -9.4132   -2.4722    0.0000 H   0  0  0  0  0  0  0  0  0  0  0  0
   -9.6910   -0.8964    0.0000 H   0  0  0  0  0  0  0  0  0  0  0  0
   -7.9098   -3.0194    0.0000 H   0  0  0  0  0  0  0  0  0  0  0  0
    1.3856   -0.8000    0.0000 C   0  0  0  0  0  0  0  0  0  0  0  0
    2.7713   -1.6000    0.0000 H   0  0  0  0  0  0  0  0  0  0  0  0
    1.3856   -2.4000    0.0000 H   0  0  0  0  0  0  0  0  0  0  0  0
    2.7713   -0.0000    0.0000 H   0  0  0  0  0  0  0  0  0  0  0  0
  1  2  1  0  0  0  0
  1  3  1  0  0  0  0
  1  4  1  0  0  0  0
  1  5  1  0  0  0  0
  5  6  1  0  0  0  0
  5  7  1  0  0  0  0
  7  8  1  0  0  0  0
  7  9  1  0  0  0  0
  7 10  1  0  0  0  0
 10 11  1  0  0  0  0
 10 12  1  0  0  0  0
 10 13  1  0  0  0  0
 13 14  1  0  0  0  0
 13 15  1  0  0  0  0
 13 16  1  0  0  0  0
 16 17  1  0  0  0  0
 16 18  1  0  0  0  0
 16 19  1  0  0  0  0
 19 20  1  0  0  0  0
 19 21  1  0  0  0  0
 19 22  1  0  0  0  0
 22 23  1  0  0  0  0
 22 24  1  0  0  0  0
 22 25  1  0  0  0  0
  5 26  1  0  0  0  0
 26 27  1  0  0  0  0
 26 28  1  0  0  0  0
 26 29  1  0  0  0  0
M  END
> <ChemID>
100147

> <source_casrn>
3221-61-2

> <CAS>
3221-61-2

> <SMILES>
CC(C)CCCCCC

> <NAME>
2-Methyloctane

> <preferred_name>


> <iupac>


> <MPID>
296

> <dsstox_substance_id>
DTXSID30863125

> <Canonical_QSARr>
CCCCCCC(C)C

> <InChI_Code_QSARr>
InChI=1S/C9H20/c1-4-5-6-7-8-9(2)3/h9H,4-8H2,1-3H3

> <InChI Key_QSARr>
ZUBZATZOEPUUQF-UHFFFAOYSA-N

> <LogHalfLife>
0.699

$$$$
100149
  -INDIGO-08031720132D

 29 28  0  0  0  0  0  0  0  0999 V2000
   -0.0001    0.0000    0.0000 C   0  0  0  0  0  0  0  0  0  0  0  0
    1.3856    0.8000    0.0000 C   0  0  0  0  0  0  0  0  0  0  0  0
    2.7713    1.6000    0.0000 H   0  0  0  0  0  0  0  0  0  0  0  0
    2.7713    0.0000    0.0000 H   0  0  0  0  0  0  0  0  0  0  0  0
    1.3856    2.4000    0.0000 H   0  0  0  0  0  0  0  0  0  0  0  0
   -1.3856   -0.8000    0.0000 C   0  0  0  0  0  0  0  0  0  0  0  0
   -1.7319   -2.3621    0.0000 H   0  0  0  0  0  0  0  0  0  0  0  0
   -0.5260   -2.1494    0.0000 H   0  0  0  0  0  0  0  0  0  0  0  0
   -2.9614   -0.5222    0.0000 C   0  0  0  0  0  0  0  0  0  0  0  0
   -2.8916   -2.1206    0.0000 H   0  0  0  0  0  0  0  0  0  0  0  0
   -4.0422   -1.7018    0.0000 H   0  0  0  0  0  0  0  0  0  0  0  0
   -4.1870    0.5063    0.0000 C   0  0  0  0  0  0  0  0  0  0  0  0
   -3.1586    1.7320    0.0000 H   0  0  0  0  0  0  0  0  0  0  0  0
   -5.4127    1.5347    0.0000 C   0  0  0  0  0  0  0  0  0  0  0  0
   -6.6383    2.5632    0.0000 H   0  0  0  0  0  0  0  0  0  0  0  0
   -6.9162    0.9875    0.0000 H   0  0  0  0  0  0  0  0  0  0  0  0
   -5.1348    3.1104    0.0000 H   0  0  0  0  0  0  0  0  0  0  0  0
   -5.2155   -0.7194    0.0000 C   0  0  0  0  0  0  0  0  0  0  0  0
   -6.2439   -1.9450    0.0000 H   0  0  0  0  0  0  0  0  0  0  0  0
   -6.7911   -0.4415    0.0000 H   0  0  0  0  0  0  0  0  0  0  0  0
   -4.9376   -2.2951    0.0000 H   0  0  0  0  0  0  0  0  0  0  0  0
   -0.7999    1.3857    0.0000 C   0  0  0  0  0  0  0  0  0  0  0  0
   -1.5999    2.7713    0.0000 H   0  0  0  0  0  0  0  0  0  0  0  0
   -2.3757    1.1078    0.0000 H   0  0  0  0  0  0  0  0  0  0  0  0
   -0.0001    2.7713    0.0000 H   0  0  0  0  0  0  0  0  0  0  0  0
    0.7999   -1.3857    0.0000 C   0  0  0  0  0  0  0  0  0  0  0  0
    1.5999   -2.7713    0.0000 H   0  0  0  0  0  0  0  0  0  0  0  0
    0.2527   -2.8891    0.0000 H   0  0  0  0  0  0  0  0  0  0  0  0
    2.4000   -1.3857    0.0000 H   0  0  0  0  0  0  0  0  0  0  0  0
  1  2  1  0  0  0  0
  2  3  1  0  0  0  0
  2  4  1  0  0  0  0
  2  5  1  0  0  0  0
  1  6  1  0  0  0  0
  6  7  1  0  0  0  0
  6  8  1  0  0  0  0
  6  9  1  0  0  0  0
  9 10  1  0  0  0  0
  9 11  1  0  0  0  0
  9 12  1  0  0  0  0
 12 13  1  0  0  0  0
 12 14  1  0  0  0  0
 14 15  1  0  0  0  0
 14 16  1  0  0  0  0
 14 17  1  0  0  0  0
 12 18  1  0  0  0  0
 18 19  1  0  0  0  0
 18 20  1  0  0  0  0
 18 21  1  0  0  0  0
  1 22  1  0  0  0  0
 22 23  1  0  0  0  0
 22 24  1  0  0  0  0
 22 25  1  0  0  0  0
  1 26  1  0  0  0  0
 26 27  1  0  0  0  0
 26 28  1  0  0  0  0
 26 29  1  0  0  0  0
M  END
> <ChemID>
100149

> <source_casrn>
3522-94-9

> <CAS>
3522-94-9

> <SMILES>
CC(C)CCC(C)(C)C

> <NAME>
2,2,5-Trimethylhexane

> <preferred_name>
Hexane, 2,2,5-trimethyl-

> <iupac>
2,2,5-Trimethylhexane

> <MPID>
297

> <dsstox_substance_id>
DTXSID0073326

> <Canonical_QSARr>
CC(C)CCC(C)(C)C

> <InChI_Code_QSARr>
InChI=1S/C9H20/c1-8(2)6-7-9(3,4)5/h8H,6-7H2,1-5H3

> <InChI Key_QSARr>
HHOSMYBYIHNXNO-UHFFFAOYSA-N

> <LogHalfLife>
1.2553

$$$$
100152
  -INDIGO-08031720132D

104103  0  0  0  0  0  0  0  0999 V2000
   -0.0002    0.0000    0.0000 C   0  0  0  0  0  0  0  0  0  0  0  0
    0.6125    1.4782    0.0000 H   0  0  0  0  0  0  0  0  0  0  0  0
   -0.6122    1.4782    0.0000 H   0  0  0  0  0  0  0  0  0  0  0  0
    1.3859   -0.8000    0.0000 C   0  0  0  0  0  0  0  0  0  0  0  0
    0.7731   -2.2782    0.0000 H   0  0  0  0  0  0  0  0  0  0  0  0
    1.9979   -2.2782    0.0000 H   0  0  0  0  0  0  0  0  0  0  0  0
    2.7712    0.0000    0.0000 C   0  0  0  0  0  0  0  0  0  0  0  0
    3.3839    1.4782    0.0000 H   0  0  0  0  0  0  0  0  0  0  0  0
    2.1592    1.4782    0.0000 H   0  0  0  0  0  0  0  0  0  0  0  0
    4.1572   -0.8000    0.0000 C   0  0  0  0  0  0  0  0  0  0  0  0
    3.5445   -2.2782    0.0000 H   0  0  0  0  0  0  0  0  0  0  0  0
    4.7692   -2.2782    0.0000 H   0  0  0  0  0  0  0  0  0  0  0  0
    5.5426    0.0000    0.0000 C   0  0  0  0  0  0  0  0  0  0  0  0
    6.1546    1.4782    0.0000 H   0  0  0  0  0  0  0  0  0  0  0  0
    4.9306    1.4782    0.0000 H   0  0  0  0  0  0  0  0  0  0  0  0
    6.9279   -0.8000    0.0000 C   0  0  0  0  0  0  0  0  0  0  0  0
    6.3159   -2.2782    0.0000 H   0  0  0  0  0  0  0  0  0  0  0  0
    7.5406   -2.2782    0.0000 H   0  0  0  0  0  0  0  0  0  0  0  0
    8.3139    0.0000    0.0000 C   0  0  0  0  0  0  0  0  0  0  0  0
    8.9259    1.4782    0.0000 H   0  0  0  0  0  0  0  0  0  0  0  0
    7.7012    1.4782    0.0000 H   0  0  0  0  0  0  0  0  0  0  0  0
    9.6993   -0.8000    0.0000 C   0  0  0  0  0  0  0  0  0  0  0  0
    9.0873   -2.2782    0.0000 H   0  0  0  0  0  0  0  0  0  0  0  0
   10.3120   -2.2782    0.0000 H   0  0  0  0  0  0  0  0  0  0  0  0
   11.0853    0.0000    0.0000 C   0  0  0  0  0  0  0  0  0  0  0  0
   11.6973    1.4782    0.0000 H   0  0  0  0  0  0  0  0  0  0  0  0
   10.4726    1.4782    0.0000 H   0  0  0  0  0  0  0  0  0  0  0  0
   12.4707   -0.8000    0.0000 C   0  0  0  0  0  0  0  0  0  0  0  0
   11.8587   -2.2782    0.0000 H   0  0  0  0  0  0  0  0  0  0  0  0
   13.0834   -2.2782    0.0000 H   0  0  0  0  0  0  0  0  0  0  0  0
   13.8567    0.0000    0.0000 C   0  0  0  0  0  0  0  0  0  0  0  0
   14.4687    1.4782    0.0000 H   0  0  0  0  0  0  0  0  0  0  0  0
   13.2440    1.4782    0.0000 H   0  0  0  0  0  0  0  0  0  0  0  0
   15.2420   -0.8000    0.0000 C   0  0  0  0  0  0  0  0  0  0  0  0
   14.6301   -2.2782    0.0000 H   0  0  0  0  0  0  0  0  0  0  0  0
   15.8540   -2.2782    0.0000 H   0  0  0  0  0  0  0  0  0  0  0  0
   16.6274    0.0000    0.0000 C   0  0  0  0  0  0  0  0  0  0  0  0
   17.2401    1.4782    0.0000 H   0  0  0  0  0  0  0  0  0  0  0  0
   16.0154    1.4782    0.0000 H   0  0  0  0  0  0  0  0  0  0  0  0
   18.0134   -0.8000    0.0000 C   0  0  0  0  0  0  0  0  0  0  0  0
   17.4007   -2.2782    0.0000 H   0  0  0  0  0  0  0  0  0  0  0  0
   18.6254   -2.2782    0.0000 H   0  0  0  0  0  0  0  0  0  0  0  0
   19.3988    0.0000    0.0000 C   0  0  0  0  0  0  0  0  0  0  0  0
   20.0115    1.4782    0.0000 H   0  0  0  0  0  0  0  0  0  0  0  0
   18.7868    1.4782    0.0000 H   0  0  0  0  0  0  0  0  0  0  0  0
   20.7848   -0.8000    0.0000 C   0  0  0  0  0  0  0  0  0  0  0  0
   20.1721   -2.2782    0.0000 H   0  0  0  0  0  0  0  0  0  0  0  0
   21.3968   -2.2782    0.0000 H   0  0  0  0  0  0  0  0  0  0  0  0
   22.1701    0.0000    0.0000 C   0  0  0  0  0  0  0  0  0  0  0  0
   22.7829    1.4782    0.0000 H   0  0  0  0  0  0  0  0  0  0  0  0
   21.5581    1.4782    0.0000 H   0  0  0  0  0  0  0  0  0  0  0  0
   23.5562   -0.8000    0.0000 C   0  0  0  0  0  0  0  0  0  0  0  0
   24.9415   -1.6000    0.0000 H   0  0  0  0  0  0  0  0  0  0  0  0
   24.9415    0.0000    0.0000 H   0  0  0  0  0  0  0  0  0  0  0  0
   23.5562   -2.4000    0.0000 H   0  0  0  0  0  0  0  0  0  0  0  0
   -1.3855   -0.8000    0.0000 C   0  0  0  0  0  0  0  0  0  0  0  0
   -1.9983   -2.2782    0.0000 H   0  0  0  0  0  0  0  0  0  0  0  0
   -0.7735   -2.2782    0.0000 H   0  0  0  0  0  0  0  0  0  0  0  0
   -2.7716    0.0000    0.0000 C   0  0  0  0  0  0  0  0  0  0  0  0
   -2.1589    1.4782    0.0000 H   0  0  0  0  0  0  0  0  0  0  0  0
   -3.3836    1.4782    0.0000 H   0  0  0  0  0  0  0  0  0  0  0  0
   -4.1569   -0.8000    0.0000 C   0  0  0  0  0  0  0  0  0  0  0  0
   -4.7689   -2.2782    0.0000 H   0  0  0  0  0  0  0  0  0  0  0  0
   -3.5449   -2.2782    0.0000 H   0  0  0  0  0  0  0  0  0  0  0  0
   -5.5422    0.0000    0.0000 C   0  0  0  0  0  0  0  0  0  0  0  0
   -4.9302    1.4782    0.0000 H   0  0  0  0  0  0  0  0  0  0  0  0
   -6.1550    1.4782    0.0000 H   0  0  0  0  0  0  0  0  0  0  0  0
   -6.9283   -0.8000    0.0000 C   0  0  0  0  0  0  0  0  0  0  0  0
   -7.5403   -2.2782    0.0000 H   0  0  0  0  0  0  0  0  0  0  0  0
   -6.3156   -2.2782    0.0000 H   0  0  0  0  0  0  0  0  0  0  0  0
   -8.3136    0.0000    0.0000 C   0  0  0  0  0  0  0  0  0  0  0  0
   -7.7016    1.4782    0.0000 H   0  0  0  0  0  0  0  0  0  0  0  0
   -8.9264    1.4782    0.0000 H   0  0  0  0  0  0  0  0  0  0  0  0
   -9.6997   -0.8000    0.0000 C   0  0  0  0  0  0  0  0  0  0  0  0
  -10.3117   -2.2782    0.0000 H   0  0  0  0  0  0  0  0  0  0  0  0
   -9.0870   -2.2782    0.0000 H   0  0  0  0  0  0  0  0  0  0  0  0
  -11.0850    0.0000    0.0000 C   0  0  0  0  0  0  0  0  0  0  0  0
  -10.4730    1.4782    0.0000 H   0  0  0  0  0  0  0  0  0  0  0  0
  -11.6978    1.4782    0.0000 H   0  0  0  0  0  0  0  0  0  0  0  0
  -12.4711   -0.8000    0.0000 C   0  0  0  0  0  0  0  0  0  0  0  0
  -13.0831   -2.2782    0.0000 H   0  0  0  0  0  0  0  0  0  0  0  0
  -11.8583   -2.2782    0.0000 H   0  0  0  0  0  0  0  0  0  0  0  0
  -13.8564    0.0000    0.0000 C   0  0  0  0  0  0  0  0  0  0  0  0
  -13.2444    1.4782    0.0000 H   0  0  0  0  0  0  0  0  0  0  0  0
  -14.4684    1.4782    0.0000 H   0  0  0  0  0  0  0  0  0  0  0  0
  -15.2417   -0.8000    0.0000 C   0  0  0  0  0  0  0  0  0  0  0  0
  -15.8545   -2.2782    0.0000 H   0  0  0  0  0  0  0  0  0  0  0  0
  -14.6297   -2.2782    0.0000 H   0  0  0  0  0  0  0  0  0  0  0  0
  -16.6278    0.0000    0.0000 C   0  0  0  0  0  0  0  0  0  0  0  0
  -16.0151    1.4782    0.0000 H   0  0  0  0  0  0  0  0  0  0  0  0
  -17.2398    1.4782    0.0000 H   0  0  0  0  0  0  0  0  0  0  0  0
  -18.0131   -0.8000    0.0000 C   0  0  0  0  0  0  0  0  0  0  0  0
  -18.6259   -2.2782    0.0000 H   0  0  0  0  0  0  0  0  0  0  0  0
  -17.4011   -2.2782    0.0000 H   0  0  0  0  0  0  0  0  0  0  0  0
  -19.3992    0.0000    0.0000 C   0  0  0  0  0  0  0  0  0  0  0  0
  -18.7864    1.4782    0.0000 H   0  0  0  0  0  0  0  0  0  0  0  0
  -20.0112    1.4782    0.0000 H   0  0  0  0  0  0  0  0  0  0  0  0
  -20.7845   -0.8000    0.0000 C   0  0  0  0  0  0  0  0  0  0  0  0
  -21.3972   -2.2782    0.0000 H   0  0  0  0  0  0  0  0  0  0  0  0
  -20.1725   -2.2782    0.0000 H   0  0  0  0  0  0  0  0  0  0  0  0
  -22.1706    0.0000    0.0000 C   0  0  0  0  0  0  0  0  0  0  0  0
  -23.5559    0.8000    0.0000 H   0  0  0  0  0  0  0  0  0  0  0  0
  -23.5559   -0.8000    0.0000 H   0  0  0  0  0  0  0  0  0  0  0  0
  -22.1706    1.6000    0.0000 H   0  0  0  0  0  0  0  0  0  0  0  0
  1  2  1  0  0  0  0
  1  3  1  0  0  0  0
  1  4  1  0  0  0  0
  4  5  1  0  0  0  0
  4  6  1  0  0  0  0
  4  7  1  0  0  0  0
  7  8  1  0  0  0  0
  7  9  1  0  0  0  0
  7 10  1  0  0  0  0
 10 11  1  0  0  0  0
 10 12  1  0  0  0  0
 10 13  1  0  0  0  0
 13 14  1  0  0  0  0
 13 15  1  0  0  0  0
 13 16  1  0  0  0  0
 16 17  1  0  0  0  0
 16 18  1  0  0  0  0
 16 19  1  0  0  0  0
 19 20  1  0  0  0  0
 19 21  1  0  0  0  0
 19 22  1  0  0  0  0
 22 23  1  0  0  0  0
 22 24  1  0  0  0  0
 22 25  1  0  0  0  0
 25 26  1  0  0  0  0
 25 27  1  0  0  0  0
 25 28  1  0  0  0  0
 28 29  1  0  0  0  0
 28 30  1  0  0  0  0
 28 31  1  0  0  0  0
 31 32  1  0  0  0  0
 31 33  1  0  0  0  0
 31 34  1  0  0  0  0
 34 35  1  0  0  0  0
 34 36  1  0  0  0  0
 34 37  1  0  0  0  0
 37 38  1  0  0  0  0
 37 39  1  0  0  0  0
 37 40  1  0  0  0  0
 40 41  1  0  0  0  0
 40 42  1  0  0  0  0
 40 43  1  0  0  0  0
 43 44  1  0  0  0  0
 43 45  1  0  0  0  0
 43 46  1  0  0  0  0
 46 47  1  0  0  0  0
 46 48  1  0  0  0  0
 46 49  1  0  0  0  0
 49 50  1  0  0  0  0
 49 51  1  0  0  0  0
 49 52  1  0  0  0  0
 52 53  1  0  0  0  0
 52 54  1  0  0  0  0
 52 55  1  0  0  0  0
  1 56  1  0  0  0  0
 56 57  1  0  0  0  0
 56 58  1  0  0  0  0
 56 59  1  0  0  0  0
 59 60  1  0  0  0  0
 59 61  1  0  0  0  0
 59 62  1  0  0  0  0
 62 63  1  0  0  0  0
 62 64  1  0  0  0  0
 62 65  1  0  0  0  0
 65 66  1  0  0  0  0
 65 67  1  0  0  0  0
 65 68  1  0  0  0  0
 68 69  1  0  0  0  0
 68 70  1  0  0  0  0
 68 71  1  0  0  0  0
 71 72  1  0  0  0  0
 71 73  1  0  0  0  0
 71 74  1  0  0  0  0
 74 75  1  0  0  0  0
 74 76  1  0  0  0  0
 74 77  1  0  0  0  0
 77 78  1  0  0  0  0
 77 79  1  0  0  0  0
 77 80  1  0  0  0  0
 80 81  1  0  0  0  0
 80 82  1  0  0  0  0
 80 83  1  0  0  0  0
 83 84  1  0  0  0  0
 83 85  1  0  0  0  0
 83 86  1  0  0  0  0
 86 87  1  0  0  0  0
 86 88  1  0  0  0  0
 86 89  1  0  0  0  0
 89 90  1  0  0  0  0
 89 91  1  0  0  0  0
 89 92  1  0  0  0  0
 92 93  1  0  0  0  0
 92 94  1  0  0  0  0
 92 95  1  0  0  0  0
 95 96  1  0  0  0  0
 95 97  1  0  0  0  0
 95 98  1  0  0  0  0
 98 99  1  0  0  0  0
 98100  1  0  0  0  0
 98101  1  0  0  0  0
101102  1  0  0  0  0
101103  1  0  0  0  0
101104  1  0  0  0  0
M  END
> <ChemID>
100152

> <source_casrn>
14167-59-0

> <CAS>
14167-59-0

> <SMILES>
CCCCCCCCCCCCCCCCCCCCCCCCCCCCCCCCCC

> <NAME>
n-Tetratriacontane

> <preferred_name>
Tetratriacontane

> <iupac>
Tetratriacontane

> <MPID>
298

> <dsstox_substance_id>
DTXSID7058622

> <Canonical_QSARr>
CCCCCCCCCCCCCCCCCCCCCCCCCCCCCCCCCC

> <InChI_Code_QSARr>
InChI=1S/C34H70/c1-3-5-7-9-11-13-15-17-19-21-23-25-27-29-31-33-34-32-30-28-26-24-22-20-18-16-14-12-10-8-6-4-2/h3-34H2,1-2H3

> <InChI Key_QSARr>
GWVDBZWVFGFBCN-UHFFFAOYSA-N

> <LogHalfLife>
2.5832

$$$$
100154
  -INDIGO-08031720132D

 40 39  0  0  0  0  0  0  0  0999 V2000
    0.0000    0.0000    0.0000 C   0  0  0  0  0  0  0  0  0  0  0  0
    0.6124    1.4782    0.0000 H   0  0  0  0  0  0  0  0  0  0  0  0
   -0.6124    1.4782    0.0000 H   0  0  0  0  0  0  0  0  0  0  0  0
   -1.3856   -0.8000    0.0000 C   0  0  0  0  0  0  0  0  0  0  0  0
   -1.9981   -2.2782    0.0000 H   0  0  0  0  0  0  0  0  0  0  0  0
   -0.7732   -2.2782    0.0000 H   0  0  0  0  0  0  0  0  0  0  0  0
   -2.7713    0.0000    0.0000 C   0  0  0  0  0  0  0  0  0  0  0  0
   -2.1589    1.4782    0.0000 H   0  0  0  0  0  0  0  0  0  0  0  0
   -3.3837    1.4782    0.0000 H   0  0  0  0  0  0  0  0  0  0  0  0
   -4.1569   -0.8000    0.0000 C   0  0  0  0  0  0  0  0  0  0  0  0
   -4.7693   -2.2782    0.0000 H   0  0  0  0  0  0  0  0  0  0  0  0
   -3.5445   -2.2782    0.0000 H   0  0  0  0  0  0  0  0  0  0  0  0
   -5.5426    0.0000    0.0000 C   0  0  0  0  0  0  0  0  0  0  0  0
   -4.9301    1.4782    0.0000 H   0  0  0  0  0  0  0  0  0  0  0  0
   -6.1550    1.4782    0.0000 H   0  0  0  0  0  0  0  0  0  0  0  0
   -6.9282   -0.8000    0.0000 C   0  0  0  0  0  0  0  0  0  0  0  0
   -7.5406   -2.2782    0.0000 H   0  0  0  0  0  0  0  0  0  0  0  0
   -6.3158   -2.2782    0.0000 H   0  0  0  0  0  0  0  0  0  0  0  0
   -8.3138    0.0000    0.0000 C   0  0  0  0  0  0  0  0  0  0  0  0
   -8.3138    1.6000    0.0000 H   0  0  0  0  0  0  0  0  0  0  0  0
   -9.6995   -0.8000    0.0000 C   0  0  0  0  0  0  0  0  0  0  0  0
  -11.0851    0.0000    0.0000 H   0  0  0  0  0  0  0  0  0  0  0  0
   -9.6995   -2.4000    0.0000 H   0  0  0  0  0  0  0  0  0  0  0  0
    1.3856   -0.8000    0.0000 C   0  0  0  0  0  0  0  0  0  0  0  0
    0.7732   -2.2782    0.0000 H   0  0  0  0  0  0  0  0  0  0  0  0
    1.9981   -2.2782    0.0000 H   0  0  0  0  0  0  0  0  0  0  0  0
    2.7713    0.0000    0.0000 C   0  0  0  0  0  0  0  0  0  0  0  0
    3.3837    1.4782    0.0000 H   0  0  0  0  0  0  0  0  0  0  0  0
    2.1589    1.4782    0.0000 H   0  0  0  0  0  0  0  0  0  0  0  0
    4.1569   -0.8000    0.0000 C   0  0  0  0  0  0  0  0  0  0  0  0
    3.5445   -2.2782    0.0000 H   0  0  0  0  0  0  0  0  0  0  0  0
    4.7693   -2.2782    0.0000 H   0  0  0  0  0  0  0  0  0  0  0  0
    5.5426    0.0000    0.0000 C   0  0  0  0  0  0  0  0  0  0  0  0
    6.1550    1.4782    0.0000 H   0  0  0  0  0  0  0  0  0  0  0  0
    4.9301    1.4782    0.0000 H   0  0  0  0  0  0  0  0  0  0  0  0
    6.9282   -0.8000    0.0000 C   0  0  0  0  0  0  0  0  0  0  0  0
    6.9282   -2.4000    0.0000 H   0  0  0  0  0  0  0  0  0  0  0  0
    8.3138    0.0000    0.0000 C   0  0  0  0  0  0  0  0  0  0  0  0
    9.6995   -0.8000    0.0000 H   0  0  0  0  0  0  0  0  0  0  0  0
    8.3138    1.6000    0.0000 H   0  0  0  0  0  0  0  0  0  0  0  0
  1  2  1  0  0  0  0
  1  3  1  0  0  0  0
  1  4  1  0  0  0  0
  4  5  1  0  0  0  0
  4  6  1  0  0  0  0
  4  7  1  0  0  0  0
  7  8  1  0  0  0  0
  7  9  1  0  0  0  0
  7 10  1  0  0  0  0
 10 11  1  0  0  0  0
 10 12  1  0  0  0  0
 10 13  1  0  0  0  0
 13 14  1  0  0  0  0
 13 15  1  0  0  0  0
 13 16  1  0  0  0  0
 16 17  1  0  0  0  0
 16 18  1  0  0  0  0
 16 19  1  0  0  0  0
 19 20  1  0  0  0  0
 19 21  2  0  0  0  0
 21 22  1  0  0  0  0
 21 23  1  0  0  0  0
  1 24  1  0  0  0  0
 24 25  1  0  0  0  0
 24 26  1  0  0  0  0
 24 27  1  0  0  0  0
 27 28  1  0  0  0  0
 27 29  1  0  0  0  0
 27 30  1  0  0  0  0
 30 31  1  0  0  0  0
 30 32  1  0  0  0  0
 30 33  1  0  0  0  0
 33 34  1  0  0  0  0
 33 35  1  0  0  0  0
 33 36  1  0  0  0  0
 36 37  1  0  0  0  0
 36 38  2  0  0  0  0
 38 39  1  0  0  0  0
 38 40  1  0  0  0  0
M  END
> <ChemID>
100154

> <source_casrn>
21964-49-8

> <CAS>
21964-49-8

> <SMILES>
C=CCCCCCCCCCCC=C

> <NAME>
1,13-Tetradecadiene

> <preferred_name>
Tetradeca-1,13-diene

> <iupac>
Tetradeca-1,13-diene

> <MPID>
300

> <dsstox_substance_id>
DTXSID80176373

> <Canonical_QSARr>
C=CCCCCCCCCCCC=C

> <InChI_Code_QSARr>
InChI=1S/C14H26/c1-3-5-7-9-11-13-14-12-10-8-6-4-2/h3-4H,1-2,5-14H2

> <InChI Key_QSARr>
XMRSTLBCBDIKFI-UHFFFAOYSA-N

> <LogHalfLife>
1.1139

$$$$
100161
  -INDIGO-08031720132D

 33 35  0  0  0  0  0  0  0  0999 V2000
    0.0000   -0.0001    0.0000 C   0  0  0  0  0  0  0  0  0  0  0  0
    0.8000    1.3857    0.0000 C   0  0  0  0  0  0  0  0  0  0  0  0
    2.4000    1.3857    0.0000 C   0  0  0  0  0  0  0  0  0  0  0  0
    3.1999    2.7713    0.0000 C   0  0  0  0  0  0  0  0  0  0  0  0
    2.4000    4.1569    0.0000 C   0  0  0  0  0  0  0  0  0  0  0  0
    3.1999    5.5426    0.0000 H   0  0  0  0  0  0  0  0  0  0  0  0
    0.8000    4.1569    0.0000 C   0  0  0  0  0  0  0  0  0  0  0  0
    0.0000    5.5426    0.0000 H   0  0  0  0  0  0  0  0  0  0  0  0
    0.0000    2.7713    0.0000 C   0  0  0  0  0  0  0  0  0  0  0  0
   -1.6001    2.7713    0.0000 H   0  0  0  0  0  0  0  0  0  0  0  0
    4.8000    2.7713    0.0000 C   0  0  0  0  0  0  0  0  0  0  0  0
    6.4000    2.7713    0.0000 H   0  0  0  0  0  0  0  0  0  0  0  0
    5.6000    4.1569    0.0000 H   0  0  0  0  0  0  0  0  0  0  0  0
    5.6000    1.3857    0.0000 H   0  0  0  0  0  0  0  0  0  0  0  0
    3.1999   -0.0001    0.0000 C   0  0  0  0  0  0  0  0  0  0  0  0
    4.8000   -0.0001    0.0000 H   0  0  0  0  0  0  0  0  0  0  0  0
    2.4000   -1.3857    0.0000 C   0  0  0  0  0  0  0  0  0  0  0  0
    3.1999   -2.7713    0.0000 C   0  0  0  0  0  0  0  0  0  0  0  0
    4.0001   -4.1569    0.0000 H   0  0  0  0  0  0  0  0  0  0  0  0
    4.8000   -2.7713    0.0000 H   0  0  0  0  0  0  0  0  0  0  0  0
    2.4000   -4.1569    0.0000 H   0  0  0  0  0  0  0  0  0  0  0  0
    0.8000   -1.3857    0.0000 C   0  0  0  0  0  0  0  0  0  0  0  0
    0.0000   -2.7713    0.0000 C   0  0  0  0  0  0  0  0  0  0  0  0
    0.8000   -4.1569    0.0000 H   0  0  0  0  0  0  0  0  0  0  0  0
   -1.6001   -2.7713    0.0000 C   0  0  0  0  0  0  0  0  0  0  0  0
   -2.4001   -4.1569    0.0000 H   0  0  0  0  0  0  0  0  0  0  0  0
   -2.4001   -1.3857    0.0000 C   0  0  0  0  0  0  0  0  0  0  0  0
   -4.0000   -1.3857    0.0000 H   0  0  0  0  0  0  0  0  0  0  0  0
   -1.6001   -0.0001    0.0000 C   0  0  0  0  0  0  0  0  0  0  0  0
   -2.4001    1.3857    0.0000 C   0  0  0  0  0  0  0  0  0  0  0  0
   -4.0000    1.3857    0.0000 H   0  0  0  0  0  0  0  0  0  0  0  0
   -3.2000    2.7713    0.0000 H   0  0  0  0  0  0  0  0  0  0  0  0
   -3.2000   -0.0001    0.0000 H   0  0  0  0  0  0  0  0  0  0  0  0
  1  2  1  0  0  0  0
  2  3  1  0  0  0  0
  3  4  2  0  0  0  0
  4  5  1  0  0  0  0
  5  6  1  0  0  0  0
  5  7  2  0  0  0  0
  7  8  1  0  0  0  0
  7  9  1  0  0  0  0
  9  2  2  0  0  0  0
  9 10  1  0  0  0  0
  4 11  1  0  0  0  0
 11 12  1  0  0  0  0
 11 13  1  0  0  0  0
 11 14  1  0  0  0  0
  3 15  1  0  0  0  0
 15 16  1  0  0  0  0
 15 17  2  0  0  0  0
 17 18  1  0  0  0  0
 18 19  1  0  0  0  0
 18 20  1  0  0  0  0
 18 21  1  0  0  0  0
 17 22  1  0  0  0  0
 22  1  1  0  0  0  0
 22 23  2  0  0  0  0
 23 24  1  0  0  0  0
 23 25  1  0  0  0  0
 25 26  1  0  0  0  0
 25 27  2  0  0  0  0
 27 28  1  0  0  0  0
 27 29  1  0  0  0  0
 29  1  2  0  0  0  0
 29 30  1  0  0  0  0
 30 31  1  0  0  0  0
 30 32  1  0  0  0  0
 30 33  1  0  0  0  0
M  END
> <ChemID>
100161

> <source_casrn>
30232-26-9

> <CAS>
30232-26-9

> <SMILES>
Cc1cc2c(c3c1cccc3C)cccc2C

> <NAME>
Trimethylphenanthrene

> <preferred_name>
Phenanthrene, trimethyl-

> <iupac>
1,5,9-trimethylphenanthrene

> <MPID>
302

> <dsstox_substance_id>
DTXSID90184328

> <Canonical_QSARr>
Cc1cc2c(cccc2C)c2c1cccc2C

> <InChI_Code_QSARr>
InChI=1S/C17H16/c1-11-6-4-9-15-16(11)10-13(3)14-8-5-7-12(2)17(14)15/h4-10H,1-3H3

> <InChI Key_QSARr>
RPXNJRYZAWDANB-UHFFFAOYSA-N

> <LogHalfLife>
1.9191

$$$$
