# Supplementary material for: OPERA models for predicting physicochemical properties and environmental fate endpoints
Source: J Cheminform. 2018 Mar 8;10:10. doi: 10.1186/s13321-018-0263-1 (PMC5843579; doi:10.1186/s13321-018-0263-1)
Supplement: Supplementary file 1 — Additional file 1: S1. Training and test sets of the models with the corresponding JRC validated QMRFs. [file 13321_2018_263_MOESM1_ESM.zip › OPERA_BioHL/TST_BioHL_38.sdf]

100004
  -INDIGO-08031720132D

 12 12  0  0  0  0  0  0  0  0999 V2000
   -0.0000   -0.0000    0.0000 C   0  0  0  0  0  0  0  0  0  0  0  0
    0.8000    1.3856    0.0000 H   0  0  0  0  0  0  0  0  0  0  0  0
    0.8000   -1.3857    0.0000 C   0  0  0  0  0  0  0  0  0  0  0  0
    2.4000   -1.3857    0.0000 H   0  0  0  0  0  0  0  0  0  0  0  0
   -0.0000   -2.7713    0.0000 C   0  0  0  0  0  0  0  0  0  0  0  0
    0.8000   -4.1569    0.0000 H   0  0  0  0  0  0  0  0  0  0  0  0
   -1.6000   -2.7713    0.0000 C   0  0  0  0  0  0  0  0  0  0  0  0
   -2.4000   -4.1569    0.0000 H   0  0  0  0  0  0  0  0  0  0  0  0
   -2.4000   -1.3856    0.0000 C   0  0  0  0  0  0  0  0  0  0  0  0
   -4.0000   -1.3856    0.0000 H   0  0  0  0  0  0  0  0  0  0  0  0
   -1.6000   -0.0000    0.0000 C   0  0  0  0  0  0  0  0  0  0  0  0
   -2.4000    1.3856    0.0000 H   0  0  0  0  0  0  0  0  0  0  0  0
  1  2  1  0  0  0  0
  1  3  1  0  0  0  0
  3  4  1  0  0  0  0
  3  5  2  0  0  0  0
  5  6  1  0  0  0  0
  5  7  1  0  0  0  0
  7  8  1  0  0  0  0
  7  9  2  0  0  0  0
  9 10  1  0  0  0  0
  9 11  1  0  0  0  0
 11  1  2  0  0  0  0
 11 12  1  0  0  0  0
M  END
> <ChemID>
100004

> <source_casrn>
71-43-2

> <CAS>
71-43-2

> <SMILES>
c1ccccc1

> <NAME>
Benzene

> <preferred_name>
Benzene

> <iupac>
benzene

> <MPID>
155

> <dsstox_substance_id>
DTXSID3039242

> <Canonical_QSARr>
c1ccccc1

> <InChI_Code_QSARr>
InChI=1S/C6H6/c1-2-4-6-5-3-1/h1-6H

> <InChI Key_QSARr>
UHOVQNZJYSORNB-UHFFFAOYSA-N

> <LogHalfLife>
0.7782

$$$$
100008
  -INDIGO-08031720132D

 23 25  0  0  0  0  0  0  0  0999 V2000
   -0.2706   -2.5747    0.0000 C   0  0  0  0  0  0  0  0  0  0  0  0
    1.2945   -2.2420    0.0000 C   0  0  0  0  0  0  0  0  0  0  0  0
    1.4616   -0.6508    0.0000 C   0  0  0  0  0  0  0  0  0  0  0  0
    2.9233    0.0000    0.0000 C   0  0  0  0  0  0  0  0  0  0  0  0
    3.0906    1.5912    0.0000 H   0  0  0  0  0  0  0  0  0  0  0  0
    4.2177   -0.9405    0.0000 C   0  0  0  0  0  0  0  0  0  0  0  0
    5.6794   -0.2897    0.0000 H   0  0  0  0  0  0  0  0  0  0  0  0
    4.0506   -2.5317    0.0000 C   0  0  0  0  0  0  0  0  0  0  0  0
    5.3450   -3.4721    0.0000 H   0  0  0  0  0  0  0  0  0  0  0  0
    2.5889   -3.1825    0.0000 C   0  0  0  0  0  0  0  0  0  0  0  0
    2.4215   -4.7737    0.0000 H   0  0  0  0  0  0  0  0  0  0  0  0
    0.0001    0.0000    0.0000 C   0  0  0  0  0  0  0  0  0  0  0  0
    0.8001    1.3857    0.0000 H   0  0  0  0  0  0  0  0  0  0  0  0
   -1.2944    0.9404    0.0000 H   0  0  0  0  0  0  0  0  0  0  0  0
   -1.0706   -1.1890    0.0000 C   0  0  0  0  0  0  0  0  0  0  0  0
   -2.6706   -1.1890    0.0000 C   0  0  0  0  0  0  0  0  0  0  0  0
   -3.4706    0.1966    0.0000 H   0  0  0  0  0  0  0  0  0  0  0  0
   -3.4706   -2.5747    0.0000 C   0  0  0  0  0  0  0  0  0  0  0  0
   -5.0706   -2.5747    0.0000 H   0  0  0  0  0  0  0  0  0  0  0  0
   -2.6706   -3.9603    0.0000 C   0  0  0  0  0  0  0  0  0  0  0  0
   -3.4706   -5.3460    0.0000 H   0  0  0  0  0  0  0  0  0  0  0  0
   -1.0706   -3.9603    0.0000 C   0  0  0  0  0  0  0  0  0  0  0  0
   -0.2706   -5.3460    0.0000 H   0  0  0  0  0  0  0  0  0  0  0  0
  1  2  1  0  0  0  0
  2  3  1  0  0  0  0
  3  4  2  0  0  0  0
  4  5  1  0  0  0  0
  4  6  1  0  0  0  0
  6  7  1  0  0  0  0
  6  8  2  0  0  0  0
  8  9  1  0  0  0  0
  8 10  1  0  0  0  0
 10  2  2  0  0  0  0
 10 11  1  0  0  0  0
  3 12  1  0  0  0  0
 12 13  1  0  0  0  0
 12 14  1  0  0  0  0
 12 15  1  0  0  0  0
 15  1  1  0  0  0  0
 15 16  2  0  0  0  0
 16 17  1  0  0  0  0
 16 18  1  0  0  0  0
 18 19  1  0  0  0  0
 18 20  2  0  0  0  0
 20 21  1  0  0  0  0
 20 22  1  0  0  0  0
 22  1  2  0  0  0  0
 22 23  1  0  0  0  0
M  END
> <ChemID>
100008

> <source_casrn>
86-73-7

> <CAS>
86-73-7

> <SMILES>
C1c2ccccc2-c2ccccc21

> <NAME>
Fluorene

> <preferred_name>
Fluorene

> <iupac>
9H-fluorene

> <MPID>
159

> <dsstox_substance_id>
DTXSID8024105

> <Canonical_QSARr>
C1c2ccccc2-c2ccccc21

> <InChI_Code_QSARr>
InChI=1S/C13H10/c1-3-7-12-10(5-1)9-11-6-2-4-8-13(11)12/h1-8H,9H2

> <InChI Key_QSARr>
NIHNNTQXNPWCJQ-UHFFFAOYSA-N

> <LogHalfLife>
1.6435

$$$$
100012
  -INDIGO-08031720132D

 22 23  0  0  0  0  0  0  0  0999 V2000
   -0.8001    1.3856    0.0000 C   0  0  0  0  0  0  0  0  0  0  0  0
   -0.0001    2.7713    0.0000 H   0  0  0  0  0  0  0  0  0  0  0  0
   -0.0001   -0.0000    0.0000 C   0  0  0  0  0  0  0  0  0  0  0  0
    1.6001    0.0000    0.0000 C   0  0  0  0  0  0  0  0  0  0  0  0
    2.4001    1.3856    0.0000 C   0  0  0  0  0  0  0  0  0  0  0  0
    1.6001    2.7713    0.0000 H   0  0  0  0  0  0  0  0  0  0  0  0
    4.0000    1.3856    0.0000 C   0  0  0  0  0  0  0  0  0  0  0  0
    4.8000    2.7713    0.0000 H   0  0  0  0  0  0  0  0  0  0  0  0
    4.8000    0.0000    0.0000 C   0  0  0  0  0  0  0  0  0  0  0  0
    6.4000    0.0000    0.0000 H   0  0  0  0  0  0  0  0  0  0  0  0
    4.0000   -1.3856    0.0000 C   0  0  0  0  0  0  0  0  0  0  0  0
    4.8000   -2.7713    0.0000 H   0  0  0  0  0  0  0  0  0  0  0  0
    2.4001   -1.3856    0.0000 C   0  0  0  0  0  0  0  0  0  0  0  0
    1.6001   -2.7713    0.0000 H   0  0  0  0  0  0  0  0  0  0  0  0
   -0.8001   -1.3856    0.0000 C   0  0  0  0  0  0  0  0  0  0  0  0
   -0.0001   -2.7713    0.0000 H   0  0  0  0  0  0  0  0  0  0  0  0
   -2.4000   -1.3856    0.0000 C   0  0  0  0  0  0  0  0  0  0  0  0
   -3.2000   -2.7713    0.0000 H   0  0  0  0  0  0  0  0  0  0  0  0
   -3.2000   -0.0000    0.0000 C   0  0  0  0  0  0  0  0  0  0  0  0
   -4.8000   -0.0000    0.0000 H   0  0  0  0  0  0  0  0  0  0  0  0
   -2.4000    1.3856    0.0000 C   0  0  0  0  0  0  0  0  0  0  0  0
   -3.2000    2.7713    0.0000 H   0  0  0  0  0  0  0  0  0  0  0  0
  1  2  1  0  0  0  0
  1  3  1  0  0  0  0
  3  4  1  0  0  0  0
  4  5  1  0  0  0  0
  5  6  1  0  0  0  0
  5  7  2  0  0  0  0
  7  8  1  0  0  0  0
  7  9  1  0  0  0  0
  9 10  1  0  0  0  0
  9 11  2  0  0  0  0
 11 12  1  0  0  0  0
 11 13  1  0  0  0  0
 13  4  2  0  0  0  0
 13 14  1  0  0  0  0
  3 15  2  0  0  0  0
 15 16  1  0  0  0  0
 15 17  1  0  0  0  0
 17 18  1  0  0  0  0
 17 19  2  0  0  0  0
 19 20  1  0  0  0  0
 19 21  1  0  0  0  0
 21  1  2  0  0  0  0
 21 22  1  0  0  0  0
M  END
> <ChemID>
100012

> <source_casrn>
92-52-4

> <CAS>
92-52-4

> <SMILES>
c1ccccc1-c1ccccc1

> <NAME>
Biphenyl

> <preferred_name>
Biphenyl

> <iupac>
biphenyl

> <MPID>
163

> <dsstox_substance_id>
DTXSID4020161

> <Canonical_QSARr>
c1ccccc1-c1ccccc1

> <InChI_Code_QSARr>
InChI=1S/C12H10/c1-3-7-11(8-4-1)12-9-5-2-6-10-12/h1-10H

> <InChI Key_QSARr>
ZUOUZKKEUPVFJK-UHFFFAOYSA-N

> <LogHalfLife>
1.4914

$$$$
100016
  -INDIGO-08031720132D

 21 21  0  0  0  0  0  0  0  0999 V2000
    1.3857    0.8000    0.0000 C   0  0  0  0  0  0  0  0  0  0  0  0
    2.7713    1.6000    0.0000 H   0  0  0  0  0  0  0  0  0  0  0  0
    1.3857    2.4000    0.0000 H   0  0  0  0  0  0  0  0  0  0  0  0
    2.7713   -0.0000    0.0000 H   0  0  0  0  0  0  0  0  0  0  0  0
    0.0000   -0.0000    0.0000 C   0  0  0  0  0  0  0  0  0  0  0  0
    0.0000   -1.6000    0.0000 C   0  0  0  0  0  0  0  0  0  0  0  0
    1.3857   -2.4000    0.0000 C   0  0  0  0  0  0  0  0  0  0  0  0
    2.7713   -3.2000    0.0000 H   0  0  0  0  0  0  0  0  0  0  0  0
    1.3857   -4.0000    0.0000 H   0  0  0  0  0  0  0  0  0  0  0  0
    2.7713   -1.6000    0.0000 H   0  0  0  0  0  0  0  0  0  0  0  0
   -1.3856   -2.4000    0.0000 C   0  0  0  0  0  0  0  0  0  0  0  0
   -1.3856   -4.0000    0.0000 H   0  0  0  0  0  0  0  0  0  0  0  0
   -2.7713   -1.6000    0.0000 C   0  0  0  0  0  0  0  0  0  0  0  0
   -4.1570   -2.4000    0.0000 H   0  0  0  0  0  0  0  0  0  0  0  0
   -2.7713   -0.0000    0.0000 C   0  0  0  0  0  0  0  0  0  0  0  0
   -4.1569    0.8000    0.0000 C   0  0  0  0  0  0  0  0  0  0  0  0
   -5.5426    1.6000    0.0000 H   0  0  0  0  0  0  0  0  0  0  0  0
   -5.5426   -0.0000    0.0000 H   0  0  0  0  0  0  0  0  0  0  0  0
   -4.1569    2.4000    0.0000 H   0  0  0  0  0  0  0  0  0  0  0  0
   -1.3856    0.8000    0.0000 C   0  0  0  0  0  0  0  0  0  0  0  0
   -1.3856    2.4000    0.0000 H   0  0  0  0  0  0  0  0  0  0  0  0
  1  2  1  0  0  0  0
  1  3  1  0  0  0  0
  1  4  1  0  0  0  0
  1  5  1  0  0  0  0
  5  6  1  0  0  0  0
  6  7  1  0  0  0  0
  7  8  1  0  0  0  0
  7  9  1  0  0  0  0
  7 10  1  0  0  0  0
  6 11  2  0  0  0  0
 11 12  1  0  0  0  0
 11 13  1  0  0  0  0
 13 14  1  0  0  0  0
 13 15  2  0  0  0  0
 15 16  1  0  0  0  0
 16 17  1  0  0  0  0
 16 18  1  0  0  0  0
 16 19  1  0  0  0  0
 15 20  1  0  0  0  0
 20  5  2  0  0  0  0
 20 21  1  0  0  0  0
M  END
> <ChemID>
100016

> <source_casrn>
95-63-6

> <CAS>
95-63-6

> <SMILES>
Cc1cc(C)c(C)cc1

> <NAME>
1,2,4-Trimethylbenzene

> <preferred_name>
1,2,4-Trimethylbenzene

> <iupac>
1,2,4-trimethylbenzene

> <MPID>
167

> <dsstox_substance_id>
DTXSID6021402

> <Canonical_QSARr>
Cc1cc(C)c(C)cc1

> <InChI_Code_QSARr>
InChI=1S/C9H12/c1-7-4-5-8(2)9(3)6-7/h4-6H,1-3H3

> <InChI Key_QSARr>
GWHJZXXIDMPWGX-UHFFFAOYSA-N

> <LogHalfLife>
0.6021

$$$$
100020
  -INDIGO-08031720132D

 18 18  0  0  0  0  0  0  0  0999 V2000
    0.8001   -1.3856    0.0000 C   0  0  0  0  0  0  0  0  0  0  0  0
    2.4000   -1.3856    0.0000 H   0  0  0  0  0  0  0  0  0  0  0  0
    1.6000   -2.7713    0.0000 H   0  0  0  0  0  0  0  0  0  0  0  0
    1.6000   -0.0000    0.0000 H   0  0  0  0  0  0  0  0  0  0  0  0
    0.0000   -0.0000    0.0000 C   0  0  0  0  0  0  0  0  0  0  0  0
    0.2088    1.5863    0.0000 H   0  0  0  0  0  0  0  0  0  0  0  0
    1.2694    0.9740    0.0000 H   0  0  0  0  0  0  0  0  0  0  0  0
   -1.6000    0.0000    0.0000 C   0  0  0  0  0  0  0  0  0  0  0  0
   -2.4000    1.3856    0.0000 C   0  0  0  0  0  0  0  0  0  0  0  0
   -1.6000    2.7713    0.0000 H   0  0  0  0  0  0  0  0  0  0  0  0
   -4.0000    1.3856    0.0000 C   0  0  0  0  0  0  0  0  0  0  0  0
   -4.8001    2.7713    0.0000 H   0  0  0  0  0  0  0  0  0  0  0  0
   -4.8001    0.0000    0.0000 C   0  0  0  0  0  0  0  0  0  0  0  0
   -6.4000    0.0000    0.0000 H   0  0  0  0  0  0  0  0  0  0  0  0
   -4.0000   -1.3856    0.0000 C   0  0  0  0  0  0  0  0  0  0  0  0
   -4.8001   -2.7713    0.0000 H   0  0  0  0  0  0  0  0  0  0  0  0
   -2.4000   -1.3856    0.0000 C   0  0  0  0  0  0  0  0  0  0  0  0
   -1.6000   -2.7713    0.0000 H   0  0  0  0  0  0  0  0  0  0  0  0
  1  2  1  0  0  0  0
  1  3  1  0  0  0  0
  1  4  1  0  0  0  0
  1  5  1  0  0  0  0
  5  6  1  0  0  0  0
  5  7  1  0  0  0  0
  5  8  1  0  0  0  0
  8  9  1  0  0  0  0
  9 10  1  0  0  0  0
  9 11  2  0  0  0  0
 11 12  1  0  0  0  0
 11 13  1  0  0  0  0
 13 14  1  0  0  0  0
 13 15  2  0  0  0  0
 15 16  1  0  0  0  0
 15 17  1  0  0  0  0
 17  8  2  0  0  0  0
 17 18  1  0  0  0  0
M  END
> <ChemID>
100020

> <source_casrn>
100-41-4

> <CAS>
100-41-4

> <SMILES>
CCc1ccccc1

> <NAME>
Ethylbenzene

> <preferred_name>
Ethylbenzene

> <iupac>
C8H10

> <MPID>
171

> <dsstox_substance_id>
DTXSID3020596

> <Canonical_QSARr>
CCc1ccccc1

> <InChI_Code_QSARr>
InChI=1S/C8H10/c1-2-8-6-4-3-5-7-8/h3-7H,2H2,1H3

> <InChI Key_QSARr>
YNQLUTRBYVCPMQ-UHFFFAOYSA-N

> <LogHalfLife>
0.9031

$$$$
100024
  -INDIGO-08031720132D

 18 18  0  0  0  0  0  0  0  0999 V2000
    2.7713    1.6000    0.0000 C   0  0  0  0  0  0  0  0  0  0  0  0
    4.1570    2.4000    0.0000 H   0  0  0  0  0  0  0  0  0  0  0  0
    2.7713    0.0000    0.0000 C   0  0  0  0  0  0  0  0  0  0  0  0
    4.1570   -0.8000    0.0000 C   0  0  0  0  0  0  0  0  0  0  0  0
    5.5426   -1.6000    0.0000 H   0  0  0  0  0  0  0  0  0  0  0  0
    5.5426    0.0000    0.0000 H   0  0  0  0  0  0  0  0  0  0  0  0
    4.1570   -2.4000    0.0000 H   0  0  0  0  0  0  0  0  0  0  0  0
    1.3857   -0.8000    0.0000 C   0  0  0  0  0  0  0  0  0  0  0  0
    1.3857   -2.4000    0.0000 H   0  0  0  0  0  0  0  0  0  0  0  0
    0.0000    0.0000    0.0000 C   0  0  0  0  0  0  0  0  0  0  0  0
   -1.3857   -0.8000    0.0000 C   0  0  0  0  0  0  0  0  0  0  0  0
   -2.7713   -1.6000    0.0000 H   0  0  0  0  0  0  0  0  0  0  0  0
   -2.7713    0.0000    0.0000 H   0  0  0  0  0  0  0  0  0  0  0  0
   -1.3857   -2.4000    0.0000 H   0  0  0  0  0  0  0  0  0  0  0  0
    0.0000    1.6000    0.0000 C   0  0  0  0  0  0  0  0  0  0  0  0
   -1.3856    2.4000    0.0000 H   0  0  0  0  0  0  0  0  0  0  0  0
    1.3857    2.4000    0.0000 C   0  0  0  0  0  0  0  0  0  0  0  0
    1.3857    4.0000    0.0000 H   0  0  0  0  0  0  0  0  0  0  0  0
  1  2  1  0  0  0  0
  1  3  1  0  0  0  0
  3  4  1  0  0  0  0
  4  5  1  0  0  0  0
  4  6  1  0  0  0  0
  4  7  1  0  0  0  0
  3  8  2  0  0  0  0
  8  9  1  0  0  0  0
  8 10  1  0  0  0  0
 10 11  1  0  0  0  0
 11 12  1  0  0  0  0
 11 13  1  0  0  0  0
 11 14  1  0  0  0  0
 10 15  2  0  0  0  0
 15 16  1  0  0  0  0
 15 17  1  0  0  0  0
 17  1  2  0  0  0  0
 17 18  1  0  0  0  0
M  END
> <ChemID>
100024

> <source_casrn>
108-38-3

> <CAS>
108-38-3

> <SMILES>
Cc1cc(C)ccc1

> <NAME>
m-Xylene

> <preferred_name>
m-Xylene

> <iupac>
C8H10

> <MPID>
175

> <dsstox_substance_id>
DTXSID6026298

> <Canonical_QSARr>
Cc1cc(C)ccc1

> <InChI_Code_QSARr>
InChI=1S/C8H10/c1-7-4-3-5-8(2)6-7/h3-6H,1-2H3

> <InChI Key_QSARr>
IVSZLXZYQVIEFR-UHFFFAOYSA-N

> <LogHalfLife>
1.0

$$$$
100028
  -INDIGO-08031720132D

 17 16  0  0  0  0  0  0  0  0999 V2000
   -1.3856    0.8000    0.0000 C   0  0  0  0  0  0  0  0  0  0  0  0
   -0.7734    2.2782    0.0000 H   0  0  0  0  0  0  0  0  0  0  0  0
   -1.9979    2.2782    0.0000 H   0  0  0  0  0  0  0  0  0  0  0  0
    0.0001   -0.0000    0.0000 C   0  0  0  0  0  0  0  0  0  0  0  0
   -0.6123   -1.4782    0.0000 H   0  0  0  0  0  0  0  0  0  0  0  0
    0.6123   -1.4782    0.0000 H   0  0  0  0  0  0  0  0  0  0  0  0
    1.3856    0.8000    0.0000 C   0  0  0  0  0  0  0  0  0  0  0  0
    1.9979    2.2782    0.0000 H   0  0  0  0  0  0  0  0  0  0  0  0
    0.7734    2.2782    0.0000 H   0  0  0  0  0  0  0  0  0  0  0  0
    2.7713   -0.0000    0.0000 C   0  0  0  0  0  0  0  0  0  0  0  0
    4.1569   -0.8000    0.0000 H   0  0  0  0  0  0  0  0  0  0  0  0
    4.1569    0.8000    0.0000 H   0  0  0  0  0  0  0  0  0  0  0  0
    2.7713   -1.6000    0.0000 H   0  0  0  0  0  0  0  0  0  0  0  0
   -2.7712   -0.0000    0.0000 C   0  0  0  0  0  0  0  0  0  0  0  0
   -4.1569   -0.8000    0.0000 H   0  0  0  0  0  0  0  0  0  0  0  0
   -4.1569    0.8000    0.0000 H   0  0  0  0  0  0  0  0  0  0  0  0
   -2.7713   -1.6000    0.0000 H   0  0  0  0  0  0  0  0  0  0  0  0
  1  2  1  0  0  0  0
  1  3  1  0  0  0  0
  1  4  1  0  0  0  0
  4  5  1  0  0  0  0
  4  6  1  0  0  0  0
  4  7  1  0  0  0  0
  7  8  1  0  0  0  0
  7  9  1  0  0  0  0
  7 10  1  0  0  0  0
 10 11  1  0  0  0  0
 10 12  1  0  0  0  0
 10 13  1  0  0  0  0
  1 14  1  0  0  0  0
 14 15  1  0  0  0  0
 14 16  1  0  0  0  0
 14 17  1  0  0  0  0
M  END
> <ChemID>
100028

> <source_casrn>
109-66-0

> <CAS>
109-66-0

> <SMILES>
CCCCC

> <NAME>
n-Pentane

> <preferred_name>
Pentane

> <iupac>
C5H12

> <MPID>
179

> <dsstox_substance_id>
DTXSID2025846

> <Canonical_QSARr>
CCCCC

> <InChI_Code_QSARr>
InChI=1S/C5H12/c1-3-5-4-2/h3-5H2,1-2H3

> <InChI Key_QSARr>
OFBQJSOFQDEBGM-UHFFFAOYSA-N

> <LogHalfLife>
0.699

$$$$
100032
  -INDIGO-08031720132D

 26 25  0  0  0  0  0  0  0  0999 V2000
    4.1569   -0.8000    0.0000 C   0  0  0  0  0  0  0  0  0  0  0  0
    5.5426   -1.6000    0.0000 H   0  0  0  0  0  0  0  0  0  0  0  0
    5.5426    0.0000    0.0000 H   0  0  0  0  0  0  0  0  0  0  0  0
    4.1569   -2.4000    0.0000 H   0  0  0  0  0  0  0  0  0  0  0  0
    2.7713    0.0000    0.0000 C   0  0  0  0  0  0  0  0  0  0  0  0
    3.3835    1.4782    0.0000 H   0  0  0  0  0  0  0  0  0  0  0  0
    2.1590    1.4782    0.0000 H   0  0  0  0  0  0  0  0  0  0  0  0
    1.3856   -0.8000    0.0000 C   0  0  0  0  0  0  0  0  0  0  0  0
    0.7733   -2.2782    0.0000 H   0  0  0  0  0  0  0  0  0  0  0  0
    1.9980   -2.2782    0.0000 H   0  0  0  0  0  0  0  0  0  0  0  0
   -0.0001    0.0000    0.0000 C   0  0  0  0  0  0  0  0  0  0  0  0
    0.6123    1.4782    0.0000 H   0  0  0  0  0  0  0  0  0  0  0  0
   -0.6122    1.4782    0.0000 H   0  0  0  0  0  0  0  0  0  0  0  0
   -1.3856   -0.8000    0.0000 C   0  0  0  0  0  0  0  0  0  0  0  0
   -1.9979   -2.2782    0.0000 H   0  0  0  0  0  0  0  0  0  0  0  0
   -0.7734   -2.2782    0.0000 H   0  0  0  0  0  0  0  0  0  0  0  0
   -2.7713    0.0000    0.0000 C   0  0  0  0  0  0  0  0  0  0  0  0
   -2.1589    1.4782    0.0000 H   0  0  0  0  0  0  0  0  0  0  0  0
   -3.3836    1.4782    0.0000 H   0  0  0  0  0  0  0  0  0  0  0  0
   -4.1570   -0.8000    0.0000 C   0  0  0  0  0  0  0  0  0  0  0  0
   -4.7692   -2.2782    0.0000 H   0  0  0  0  0  0  0  0  0  0  0  0
   -3.5446   -2.2782    0.0000 H   0  0  0  0  0  0  0  0  0  0  0  0
   -5.5425    0.0000    0.0000 C   0  0  0  0  0  0  0  0  0  0  0  0
   -6.9282    0.8000    0.0000 H   0  0  0  0  0  0  0  0  0  0  0  0
   -6.9282   -0.8000    0.0000 H   0  0  0  0  0  0  0  0  0  0  0  0
   -5.5425    1.6000    0.0000 H   0  0  0  0  0  0  0  0  0  0  0  0
  1  2  1  0  0  0  0
  1  3  1  0  0  0  0
  1  4  1  0  0  0  0
  1  5  1  0  0  0  0
  5  6  1  0  0  0  0
  5  7  1  0  0  0  0
  5  8  1  0  0  0  0
  8  9  1  0  0  0  0
  8 10  1  0  0  0  0
  8 11  1  0  0  0  0
 11 12  1  0  0  0  0
 11 13  1  0  0  0  0
 11 14  1  0  0  0  0
 14 15  1  0  0  0  0
 14 16  1  0  0  0  0
 14 17  1  0  0  0  0
 17 18  1  0  0  0  0
 17 19  1  0  0  0  0
 17 20  1  0  0  0  0
 20 21  1  0  0  0  0
 20 22  1  0  0  0  0
 20 23  1  0  0  0  0
 23 24  1  0  0  0  0
 23 25  1  0  0  0  0
 23 26  1  0  0  0  0
M  END
> <ChemID>
100032

> <source_casrn>
111-65-9

> <CAS>
111-65-9

> <SMILES>
CCCCCCCC

> <NAME>
n-Octane

> <preferred_name>
Octane

> <iupac>
octane

> <MPID>
183

> <dsstox_substance_id>
DTXSID0026882

> <Canonical_QSARr>
CCCCCCCC

> <InChI_Code_QSARr>
InChI=1S/C8H18/c1-3-5-7-8-6-4-2/h3-8H2,1-2H3

> <InChI Key_QSARr>
TVMXDCGIABBOFY-UHFFFAOYSA-N

> <LogHalfLife>
0.9542

$$$$
100036
  -INDIGO-08031720132D

 22 23  0  0  0  0  0  0  0  0999 V2000
   -2.7713    1.6000    0.0000 C   0  0  0  0  0  0  0  0  0  0  0  0
   -1.3856    2.4000    0.0000 C   0  0  0  0  0  0  0  0  0  0  0  0
   -2.4141    3.6257    0.0000 H   0  0  0  0  0  0  0  0  0  0  0  0
   -0.3572    3.6257    0.0000 H   0  0  0  0  0  0  0  0  0  0  0  0
    0.0000    1.6000    0.0000 C   0  0  0  0  0  0  0  0  0  0  0  0
    0.5472    3.1035    0.0000 H   0  0  0  0  0  0  0  0  0  0  0  0
    1.5757    1.3221    0.0000 H   0  0  0  0  0  0  0  0  0  0  0  0
    0.0000    0.0000    0.0000 C   0  0  0  0  0  0  0  0  0  0  0  0
    1.5757    0.2779    0.0000 H   0  0  0  0  0  0  0  0  0  0  0  0
    0.5472   -1.5035    0.0000 H   0  0  0  0  0  0  0  0  0  0  0  0
   -1.3856   -0.8000    0.0000 C   0  0  0  0  0  0  0  0  0  0  0  0
   -0.3572   -2.0257    0.0000 H   0  0  0  0  0  0  0  0  0  0  0  0
   -2.4141   -2.0257    0.0000 H   0  0  0  0  0  0  0  0  0  0  0  0
   -2.7713    0.0000    0.0000 C   0  0  0  0  0  0  0  0  0  0  0  0
   -4.1569   -0.8000    0.0000 C   0  0  0  0  0  0  0  0  0  0  0  0
   -4.1569   -2.4000    0.0000 H   0  0  0  0  0  0  0  0  0  0  0  0
   -5.5426    0.0000    0.0000 C   0  0  0  0  0  0  0  0  0  0  0  0
   -6.9282   -0.8000    0.0000 H   0  0  0  0  0  0  0  0  0  0  0  0
   -5.5426    1.6000    0.0000 C   0  0  0  0  0  0  0  0  0  0  0  0
   -6.9282    2.4000    0.0000 H   0  0  0  0  0  0  0  0  0  0  0  0
   -4.1569    2.4000    0.0000 C   0  0  0  0  0  0  0  0  0  0  0  0
   -4.1569    4.0000    0.0000 H   0  0  0  0  0  0  0  0  0  0  0  0
  1  2  1  0  0  0  0
  2  3  1  0  0  0  0
  2  4  1  0  0  0  0
  2  5  1  0  0  0  0
  5  6  1  0  0  0  0
  5  7  1  0  0  0  0
  5  8  1  0  0  0  0
  8  9  1  0  0  0  0
  8 10  1  0  0  0  0
  8 11  1  0  0  0  0
 11 12  1  0  0  0  0
 11 13  1  0  0  0  0
 11 14  1  0  0  0  0
 14  1  1  0  0  0  0
 14 15  2  0  0  0  0
 15 16  1  0  0  0  0
 15 17  1  0  0  0  0
 17 18  1  0  0  0  0
 17 19  2  0  0  0  0
 19 20  1  0  0  0  0
 19 21  1  0  0  0  0
 21  1  2  0  0  0  0
 21 22  1  0  0  0  0
M  END
> <ChemID>
100036

> <source_casrn>
119-64-2

> <CAS>
119-64-2

> <SMILES>
C1CCCc2ccccc21

> <NAME>
Tetralin

> <preferred_name>
Tetralin

> <iupac>
1,2,3,4-tetrahydronaphthalene

> <MPID>
187

> <dsstox_substance_id>
DTXSID1026118

> <Canonical_QSARr>
C1CCCc2ccccc21

> <InChI_Code_QSARr>
InChI=1S/C10H12/c1-2-6-10-8-4-3-7-9(10)5-1/h1-2,5-6H,3-4,7-8H2

> <InChI Key_QSARr>
CXWXQJXEFPUFDZ-UHFFFAOYSA-N

> <LogHalfLife>
0.9031

$$$$
100040
  -INDIGO-08031720132D

 21 23  0  0  0  0  0  0  0  0999 V2000
   -0.8000    1.3856    0.0000 C   0  0  0  0  0  0  0  0  0  0  0  0
    0.2707    2.5747    0.0000 S   0  0  0  0  0  0  0  0  0  0  0  0
    1.7322    1.9239    0.0000 C   0  0  0  0  0  0  0  0  0  0  0  0
    1.5651    0.3327    0.0000 C   0  0  0  0  0  0  0  0  0  0  0  0
    2.8595   -0.6078    0.0000 C   0  0  0  0  0  0  0  0  0  0  0  0
    2.6921   -2.1990    0.0000 H   0  0  0  0  0  0  0  0  0  0  0  0
    4.3212    0.0430    0.0000 C   0  0  0  0  0  0  0  0  0  0  0  0
    5.6156   -0.8974    0.0000 H   0  0  0  0  0  0  0  0  0  0  0  0
    4.4883    1.6342    0.0000 C   0  0  0  0  0  0  0  0  0  0  0  0
    5.9501    2.2850    0.0000 H   0  0  0  0  0  0  0  0  0  0  0  0
    3.1939    2.5747    0.0000 C   0  0  0  0  0  0  0  0  0  0  0  0
    3.3612    4.1659    0.0000 H   0  0  0  0  0  0  0  0  0  0  0  0
    0.0000    0.0000    0.0000 C   0  0  0  0  0  0  0  0  0  0  0  0
   -0.8000   -1.3856    0.0000 C   0  0  0  0  0  0  0  0  0  0  0  0
    0.0000   -2.7713    0.0000 H   0  0  0  0  0  0  0  0  0  0  0  0
   -2.4000   -1.3856    0.0000 C   0  0  0  0  0  0  0  0  0  0  0  0
   -3.2000   -2.7713    0.0000 H   0  0  0  0  0  0  0  0  0  0  0  0
   -3.2000    0.0000    0.0000 C   0  0  0  0  0  0  0  0  0  0  0  0
   -4.8000    0.0000    0.0000 H   0  0  0  0  0  0  0  0  0  0  0  0
   -2.4000    1.3856    0.0000 C   0  0  0  0  0  0  0  0  0  0  0  0
   -3.2000    2.7713    0.0000 H   0  0  0  0  0  0  0  0  0  0  0  0
  1  2  1  0  0  0  0
  2  3  1  0  0  0  0
  3  4  1  0  0  0  0
  4  5  2  0  0  0  0
  5  6  1  0  0  0  0
  5  7  1  0  0  0  0
  7  8  1  0  0  0  0
  7  9  2  0  0  0  0
  9 10  1  0  0  0  0
  9 11  1  0  0  0  0
 11  3  2  0  0  0  0
 11 12  1  0  0  0  0
  4 13  1  0  0  0  0
 13  1  1  0  0  0  0
 13 14  2  0  0  0  0
 14 15  1  0  0  0  0
 14 16  1  0  0  0  0
 16 17  1  0  0  0  0
 16 18  2  0  0  0  0
 18 19  1  0  0  0  0
 18 20  1  0  0  0  0
 20  1  2  0  0  0  0
 20 21  1  0  0  0  0
M  END
> <ChemID>
100040

> <source_casrn>
132-65-0

> <CAS>
132-65-0

> <SMILES>
c1cccc2[s]c3ccccc3c21

> <NAME>
Dibenzothiophene

> <preferred_name>
Dibenzothiophene

> <iupac>
dibenzo[b,d]thiophene

> <MPID>
191

> <dsstox_substance_id>
DTXSID0047741

> <Canonical_QSARr>
c1cccc2[s]c3ccccc3c21

> <InChI_Code_QSARr>
InChI=1S/C12H8S/c1-3-7-11-9(5-1)10-6-2-4-8-12(10)13-11/h1-8H

> <InChI Key_QSARr>
IYYZUPMFVPLQIF-UHFFFAOYSA-N

> <LogHalfLife>
1.5563

$$$$
100044
  -INDIGO-08031720132D

 36 42  0  0  0  0  0  0  0  0999 V2000
    0.0001   -0.0001    0.0000 C   0  0  0  0  0  0  0  0  0  0  0  0
    0.8001   -1.3856    0.0000 C   0  0  0  0  0  0  0  0  0  0  0  0
    2.4000   -1.3856    0.0000 C   0  0  0  0  0  0  0  0  0  0  0  0
    3.2000   -2.7712    0.0000 C   0  0  0  0  0  0  0  0  0  0  0  0
    4.8000   -2.7712    0.0000 H   0  0  0  0  0  0  0  0  0  0  0  0
    2.4000   -4.1569    0.0000 C   0  0  0  0  0  0  0  0  0  0  0  0
    3.2000   -5.5425    0.0000 H   0  0  0  0  0  0  0  0  0  0  0  0
    0.8001   -4.1569    0.0000 C   0  0  0  0  0  0  0  0  0  0  0  0
    0.0001   -2.7712    0.0000 C   0  0  0  0  0  0  0  0  0  0  0  0
   -1.6001   -2.7712    0.0000 C   0  0  0  0  0  0  0  0  0  0  0  0
   -2.4001   -4.1569    0.0000 C   0  0  0  0  0  0  0  0  0  0  0  0
   -4.0000   -4.1569    0.0000 C   0  0  0  0  0  0  0  0  0  0  0  0
   -4.8000   -5.5425    0.0000 H   0  0  0  0  0  0  0  0  0  0  0  0
   -4.8000   -2.7712    0.0000 C   0  0  0  0  0  0  0  0  0  0  0  0
   -6.4000   -2.7712    0.0000 H   0  0  0  0  0  0  0  0  0  0  0  0
   -4.0000   -1.3856    0.0000 C   0  0  0  0  0  0  0  0  0  0  0  0
   -2.4001   -1.3856    0.0000 C   0  0  0  0  0  0  0  0  0  0  0  0
   -1.6001   -0.0001    0.0000 C   0  0  0  0  0  0  0  0  0  0  0  0
   -2.4001    1.3856    0.0000 C   0  0  0  0  0  0  0  0  0  0  0  0
   -1.6001    2.7713    0.0000 C   0  0  0  0  0  0  0  0  0  0  0  0
   -2.4001    4.1569    0.0000 H   0  0  0  0  0  0  0  0  0  0  0  0
    0.0001    2.7713    0.0000 C   0  0  0  0  0  0  0  0  0  0  0  0
    0.8001    4.1569    0.0000 H   0  0  0  0  0  0  0  0  0  0  0  0
    0.8001    1.3856    0.0000 C   0  0  0  0  0  0  0  0  0  0  0  0
    2.4000    1.3856    0.0000 C   0  0  0  0  0  0  0  0  0  0  0  0
    3.2000    2.7713    0.0000 H   0  0  0  0  0  0  0  0  0  0  0  0
    3.2000   -0.0001    0.0000 C   0  0  0  0  0  0  0  0  0  0  0  0
    4.8000   -0.0001    0.0000 H   0  0  0  0  0  0  0  0  0  0  0  0
   -4.0000    1.3856    0.0000 C   0  0  0  0  0  0  0  0  0  0  0  0
   -4.8000    2.7713    0.0000 H   0  0  0  0  0  0  0  0  0  0  0  0
   -4.8000   -0.0001    0.0000 C   0  0  0  0  0  0  0  0  0  0  0  0
   -6.4000   -0.0001    0.0000 H   0  0  0  0  0  0  0  0  0  0  0  0
   -1.6001   -5.5425    0.0000 C   0  0  0  0  0  0  0  0  0  0  0  0
   -2.4001   -6.9282    0.0000 H   0  0  0  0  0  0  0  0  0  0  0  0
    0.0001   -5.5425    0.0000 C   0  0  0  0  0  0  0  0  0  0  0  0
    0.8001   -6.9282    0.0000 H   0  0  0  0  0  0  0  0  0  0  0  0
  1  2  1  0  0  0  0
  2  3  1  0  0  0  0
  3  4  1  0  0  0  0
  4  5  1  0  0  0  0
  4  6  2  0  0  0  0
  6  7  1  0  0  0  0
  6  8  1  0  0  0  0
  8  9  1  0  0  0  0
  9  2  2  0  0  0  0
  9 10  1  0  0  0  0
 10 11  1  0  0  0  0
 11 12  1  0  0  0  0
 12 13  1  0  0  0  0
 12 14  2  0  0  0  0
 14 15  1  0  0  0  0
 14 16  1  0  0  0  0
 16 17  1  0  0  0  0
 17 10  2  0  0  0  0
 17 18  1  0  0  0  0
 18  1  2  0  0  0  0
 18 19  1  0  0  0  0
 19 20  1  0  0  0  0
 20 21  1  0  0  0  0
 20 22  2  0  0  0  0
 22 23  1  0  0  0  0
 22 24  1  0  0  0  0
 24  1  1  0  0  0  0
 24 25  2  0  0  0  0
 25 26  1  0  0  0  0
 25 27  1  0  0  0  0
 27  3  2  0  0  0  0
 27 28  1  0  0  0  0
 19 29  2  0  0  0  0
 29 30  1  0  0  0  0
 29 31  1  0  0  0  0
 31 16  2  0  0  0  0
 31 32  1  0  0  0  0
 11 33  2  0  0  0  0
 33 34  1  0  0  0  0
 33 35  1  0  0  0  0
 35  8  2  0  0  0  0
 35 36  1  0  0  0  0
M  END
> <ChemID>
100044

> <source_casrn>
191-07-1

> <CAS>
191-07-1

> <SMILES>
c1cc2ccc3ccc4ccc5ccc6ccc1c1c6c5c4c3c21

> <NAME>
Coronene

> <preferred_name>
Coronene

> <iupac>
coronene

> <MPID>
195

> <dsstox_substance_id>
DTXSID5047740

> <Canonical_QSARr>
c1cc2ccc3ccc4ccc5ccc6ccc1c1c6c5c4c3c21

> <InChI_Code_QSARr>
InChI=1S/C24H12/c1-2-14-5-6-16-9-11-18-12-10-17-8-7-15-4-3-13(1)19-20(14)22(16)24(18)23(17)21(15)19/h1-12H

> <InChI Key_QSARr>
VPUGDVKSAQVFFS-UHFFFAOYSA-N

> <LogHalfLife>
2.8651

$$$$
100048
  -INDIGO-08031720132D

 32 36  0  0  0  0  0  0  0  0999 V2000
    2.4001    1.3856    0.0000 C   0  0  0  0  0  0  0  0  0  0  0  0
    3.2001    0.0001    0.0000 C   0  0  0  0  0  0  0  0  0  0  0  0
    4.8000    0.0001    0.0000 C   0  0  0  0  0  0  0  0  0  0  0  0
    5.6000   -1.3856    0.0000 C   0  0  0  0  0  0  0  0  0  0  0  0
    7.2000   -1.3856    0.0000 H   0  0  0  0  0  0  0  0  0  0  0  0
    4.8000   -2.7712    0.0000 C   0  0  0  0  0  0  0  0  0  0  0  0
    5.6000   -4.1569    0.0000 H   0  0  0  0  0  0  0  0  0  0  0  0
    3.2001   -2.7712    0.0000 C   0  0  0  0  0  0  0  0  0  0  0  0
    2.4001   -4.1569    0.0000 H   0  0  0  0  0  0  0  0  0  0  0  0
    2.4001   -1.3856    0.0000 C   0  0  0  0  0  0  0  0  0  0  0  0
    0.7999   -1.3856    0.0000 C   0  0  0  0  0  0  0  0  0  0  0  0
   -0.0001   -2.7712    0.0000 C   0  0  0  0  0  0  0  0  0  0  0  0
    0.7999   -4.1569    0.0000 H   0  0  0  0  0  0  0  0  0  0  0  0
   -1.6000   -2.7712    0.0000 C   0  0  0  0  0  0  0  0  0  0  0  0
   -2.4000   -4.1569    0.0000 H   0  0  0  0  0  0  0  0  0  0  0  0
   -2.4000   -1.3856    0.0000 C   0  0  0  0  0  0  0  0  0  0  0  0
   -4.0000   -1.3856    0.0000 H   0  0  0  0  0  0  0  0  0  0  0  0
   -1.6000    0.0001    0.0000 C   0  0  0  0  0  0  0  0  0  0  0  0
   -2.4000    1.3856    0.0000 C   0  0  0  0  0  0  0  0  0  0  0  0
   -4.0000    1.3856    0.0000 H   0  0  0  0  0  0  0  0  0  0  0  0
   -1.6000    2.7712    0.0000 C   0  0  0  0  0  0  0  0  0  0  0  0
   -2.4000    4.1569    0.0000 H   0  0  0  0  0  0  0  0  0  0  0  0
   -0.0001    2.7713    0.0000 C   0  0  0  0  0  0  0  0  0  0  0  0
    0.7999    4.1569    0.0000 H   0  0  0  0  0  0  0  0  0  0  0  0
    0.7999    1.3856    0.0000 C   0  0  0  0  0  0  0  0  0  0  0  0
   -0.0001    0.0001    0.0000 C   0  0  0  0  0  0  0  0  0  0  0  0
    5.6000    1.3856    0.0000 C   0  0  0  0  0  0  0  0  0  0  0  0
    7.2000    1.3856    0.0000 H   0  0  0  0  0  0  0  0  0  0  0  0
    4.8000    2.7712    0.0000 C   0  0  0  0  0  0  0  0  0  0  0  0
    5.6000    4.1569    0.0000 H   0  0  0  0  0  0  0  0  0  0  0  0
    3.2001    2.7713    0.0000 C   0  0  0  0  0  0  0  0  0  0  0  0
    2.4001    4.1569    0.0000 H   0  0  0  0  0  0  0  0  0  0  0  0
  1  2  2  0  0  0  0
  2  3  1  0  0  0  0
  3  4  1  0  0  0  0
  4  5  1  0  0  0  0
  4  6  2  0  0  0  0
  6  7  1  0  0  0  0
  6  8  1  0  0  0  0
  8  9  1  0  0  0  0
  8 10  2  0  0  0  0
 10  2  1  0  0  0  0
 10 11  1  0  0  0  0
 11 12  1  0  0  0  0
 12 13  1  0  0  0  0
 12 14  2  0  0  0  0
 14 15  1  0  0  0  0
 14 16  1  0  0  0  0
 16 17  1  0  0  0  0
 16 18  2  0  0  0  0
 18 19  1  0  0  0  0
 19 20  1  0  0  0  0
 19 21  2  0  0  0  0
 21 22  1  0  0  0  0
 21 23  1  0  0  0  0
 23 24  1  0  0  0  0
 23 25  2  0  0  0  0
 25  1  1  0  0  0  0
 25 26  1  0  0  0  0
 26 11  2  0  0  0  0
 26 18  1  0  0  0  0
  3 27  2  0  0  0  0
 27 28  1  0  0  0  0
 27 29  1  0  0  0  0
 29 30  1  0  0  0  0
 29 31  2  0  0  0  0
 31  1  1  0  0  0  0
 31 32  1  0  0  0  0
M  END
> <ChemID>
100048

> <source_casrn>
198-55-0

> <CAS>
198-55-0

> <SMILES>
c1ccc2c3c(cccc31)c1cccc3cccc2c31

> <NAME>
Perylene

> <preferred_name>
Perylene

> <iupac>
perylene

> <MPID>
199

> <dsstox_substance_id>
DTXSID4047753

> <Canonical_QSARr>
c1ccc2c3c(cccc31)c1cccc3cccc2c31

> <InChI_Code_QSARr>
InChI=1S/C20H12/c1-5-13-6-2-11-17-18-12-4-8-14-7-3-10-16(20(14)18)15(9-1)19(13)17/h1-12H

> <InChI Key_QSARr>
CSHWQDPOILHKBI-UHFFFAOYSA-N

> <LogHalfLife>
2.9533

$$$$
100052
  -INDIGO-08031720132D

 26 29  0  0  0  0  0  0  0  0999 V2000
    0.0000    0.0001    0.0000 C   0  0  0  0  0  0  0  0  0  0  0  0
    0.8000    1.3856    0.0000 C   0  0  0  0  0  0  0  0  0  0  0  0
    2.2889    0.8000    0.0000 C   0  0  0  0  0  0  0  0  0  0  0  0
    3.6747    1.6000    0.0000 C   0  0  0  0  0  0  0  0  0  0  0  0
    3.6747    3.2000    0.0000 H   0  0  0  0  0  0  0  0  0  0  0  0
    5.0603    0.8000    0.0000 C   0  0  0  0  0  0  0  0  0  0  0  0
    6.4459    1.6000    0.0000 H   0  0  0  0  0  0  0  0  0  0  0  0
    5.0603   -0.8000    0.0000 C   0  0  0  0  0  0  0  0  0  0  0  0
    6.4459   -1.6000    0.0000 H   0  0  0  0  0  0  0  0  0  0  0  0
    3.6747   -1.6000    0.0000 C   0  0  0  0  0  0  0  0  0  0  0  0
    3.6747   -3.2000    0.0000 H   0  0  0  0  0  0  0  0  0  0  0  0
    2.2889   -0.8000    0.0000 C   0  0  0  0  0  0  0  0  0  0  0  0
    0.8000   -1.3856    0.0000 C   0  0  0  0  0  0  0  0  0  0  0  0
    0.0000   -2.7712    0.0000 C   0  0  0  0  0  0  0  0  0  0  0  0
    0.8000   -4.1569    0.0000 H   0  0  0  0  0  0  0  0  0  0  0  0
   -1.6000   -2.7712    0.0000 C   0  0  0  0  0  0  0  0  0  0  0  0
   -2.4000   -4.1569    0.0000 H   0  0  0  0  0  0  0  0  0  0  0  0
   -2.4000   -1.3856    0.0000 C   0  0  0  0  0  0  0  0  0  0  0  0
   -1.6000    0.0001    0.0000 C   0  0  0  0  0  0  0  0  0  0  0  0
   -2.4000    1.3856    0.0000 C   0  0  0  0  0  0  0  0  0  0  0  0
   -4.0000    1.3856    0.0000 H   0  0  0  0  0  0  0  0  0  0  0  0
   -1.6000    2.7713    0.0000 C   0  0  0  0  0  0  0  0  0  0  0  0
   -2.4000    4.1569    0.0000 H   0  0  0  0  0  0  0  0  0  0  0  0
    0.0000    2.7713    0.0000 C   0  0  0  0  0  0  0  0  0  0  0  0
    0.8000    4.1569    0.0000 H   0  0  0  0  0  0  0  0  0  0  0  0
   -4.0000   -1.3856    0.0000 H   0  0  0  0  0  0  0  0  0  0  0  0
  1  2  2  0  0  0  0
  2  3  1  0  0  0  0
  3  4  1  0  0  0  0
  4  5  1  0  0  0  0
  4  6  2  0  0  0  0
  6  7  1  0  0  0  0
  6  8  1  0  0  0  0
  8  9  1  0  0  0  0
  8 10  2  0  0  0  0
 10 11  1  0  0  0  0
 10 12  1  0  0  0  0
 12  3  2  0  0  0  0
 12 13  1  0  0  0  0
 13  1  1  0  0  0  0
 13 14  2  0  0  0  0
 14 15  1  0  0  0  0
 14 16  1  0  0  0  0
 16 17  1  0  0  0  0
 16 18  2  0  0  0  0
 18 19  1  0  0  0  0
 19  1  1  0  0  0  0
 19 20  2  0  0  0  0
 20 21  1  0  0  0  0
 20 22  1  0  0  0  0
 22 23  1  0  0  0  0
 22 24  2  0  0  0  0
 24  2  1  0  0  0  0
 24 25  1  0  0  0  0
 18 26  1  0  0  0  0
M  END
> <ChemID>
100052

> <source_casrn>
206-44-0

> <CAS>
206-44-0

> <SMILES>
c1ccc2c3c(cccc31)-c1ccccc1-2

> <NAME>
Fluoranthene

> <preferred_name>
Fluoranthene

> <iupac>
fluoranthene

> <MPID>
203

> <dsstox_substance_id>
DTXSID3024104

> <Canonical_QSARr>
c1ccc2c3c(cccc31)-c1ccccc1-2

> <InChI_Code_QSARr>
InChI=1S/C16H10/c1-2-8-13-12(7-1)14-9-3-5-11-6-4-10-15(13)16(11)14/h1-10H

> <InChI Key_QSARr>
GVEPBJHOBDJJJI-UHFFFAOYSA-N

> <LogHalfLife>
2.1673

$$$$
100056
  -INDIGO-08031720132D

 30 33  0  0  0  0  0  0  0  0999 V2000
    0.0000    0.0000    0.0000 C   0  0  0  0  0  0  0  0  0  0  0  0
   -0.8000    1.3856    0.0000 C   0  0  0  0  0  0  0  0  0  0  0  0
    0.0000    2.7713    0.0000 H   0  0  0  0  0  0  0  0  0  0  0  0
   -2.4000    1.3856    0.0000 C   0  0  0  0  0  0  0  0  0  0  0  0
   -3.2000    2.7713    0.0000 H   0  0  0  0  0  0  0  0  0  0  0  0
   -3.2000    0.0000    0.0000 C   0  0  0  0  0  0  0  0  0  0  0  0
   -4.8000    0.0000    0.0000 C   0  0  0  0  0  0  0  0  0  0  0  0
   -5.6000    1.3856    0.0000 H   0  0  0  0  0  0  0  0  0  0  0  0
   -5.6000   -1.3856    0.0000 C   0  0  0  0  0  0  0  0  0  0  0  0
   -7.2000   -1.3856    0.0000 H   0  0  0  0  0  0  0  0  0  0  0  0
   -4.8000   -2.7713    0.0000 C   0  0  0  0  0  0  0  0  0  0  0  0
   -5.6000   -4.1569    0.0000 H   0  0  0  0  0  0  0  0  0  0  0  0
   -3.2000   -2.7713    0.0000 C   0  0  0  0  0  0  0  0  0  0  0  0
   -2.4000   -4.1569    0.0000 H   0  0  0  0  0  0  0  0  0  0  0  0
   -2.4000   -1.3856    0.0000 C   0  0  0  0  0  0  0  0  0  0  0  0
   -0.8000   -1.3856    0.0000 C   0  0  0  0  0  0  0  0  0  0  0  0
    0.0000   -2.7713    0.0000 C   0  0  0  0  0  0  0  0  0  0  0  0
   -0.8000   -4.1569    0.0000 H   0  0  0  0  0  0  0  0  0  0  0  0
    1.6000   -2.7713    0.0000 C   0  0  0  0  0  0  0  0  0  0  0  0
    2.4000   -4.1569    0.0000 H   0  0  0  0  0  0  0  0  0  0  0  0
    2.4000   -1.3856    0.0000 C   0  0  0  0  0  0  0  0  0  0  0  0
    1.6000    0.0000    0.0000 C   0  0  0  0  0  0  0  0  0  0  0  0
    2.4000    1.3856    0.0000 C   0  0  0  0  0  0  0  0  0  0  0  0
    1.6000    2.7713    0.0000 H   0  0  0  0  0  0  0  0  0  0  0  0
    4.0000    1.3856    0.0000 C   0  0  0  0  0  0  0  0  0  0  0  0
    4.8000    2.7713    0.0000 H   0  0  0  0  0  0  0  0  0  0  0  0
    4.8000    0.0000    0.0000 C   0  0  0  0  0  0  0  0  0  0  0  0
    6.4000    0.0000    0.0000 H   0  0  0  0  0  0  0  0  0  0  0  0
    4.0000   -1.3856    0.0000 C   0  0  0  0  0  0  0  0  0  0  0  0
    4.8000   -2.7713    0.0000 H   0  0  0  0  0  0  0  0  0  0  0  0
  1  2  1  0  0  0  0
  2  3  1  0  0  0  0
  2  4  2  0  0  0  0
  4  5  1  0  0  0  0
  4  6  1  0  0  0  0
  6  7  1  0  0  0  0
  7  8  1  0  0  0  0
  7  9  2  0  0  0  0
  9 10  1  0  0  0  0
  9 11  1  0  0  0  0
 11 12  1  0  0  0  0
 11 13  2  0  0  0  0
 13 14  1  0  0  0  0
 13 15  1  0  0  0  0
 15  6  2  0  0  0  0
 15 16  1  0  0  0  0
 16  1  1  0  0  0  0
 16 17  2  0  0  0  0
 17 18  1  0  0  0  0
 17 19  1  0  0  0  0
 19 20  1  0  0  0  0
 19 21  2  0  0  0  0
 21 22  1  0  0  0  0
 22  1  2  0  0  0  0
 22 23  1  0  0  0  0
 23 24  1  0  0  0  0
 23 25  2  0  0  0  0
 25 26  1  0  0  0  0
 25 27  1  0  0  0  0
 27 28  1  0  0  0  0
 27 29  2  0  0  0  0
 29 21  1  0  0  0  0
 29 30  1  0  0  0  0
M  END
> <ChemID>
100056

> <source_casrn>
218-01-9

> <CAS>
218-01-9

> <SMILES>
c1cc2c3ccccc3ccc2c2ccccc21

> <NAME>
Chrysene

> <preferred_name>
Chrysene

> <iupac>
chrysene

> <MPID>
207

> <dsstox_substance_id>
DTXSID0022432

> <Canonical_QSARr>
c1cc2c3ccccc3ccc2c2ccccc21

> <InChI_Code_QSARr>
InChI=1S/C18H12/c1-3-7-15-13(5-1)9-11-18-16-8-4-2-6-14(16)10-12-17(15)18/h1-12H

> <InChI Key_QSARr>
WDECIBYCCFPHNR-UHFFFAOYSA-N

> <LogHalfLife>
2.5775

$$$$
100060
  -INDIGO-08031720132D

 23 22  0  0  0  0  0  0  0  0999 V2000
   -0.0000   -0.0000    0.0000 C   0  0  0  0  0  0  0  0  0  0  0  0
    1.3856    0.8000    0.0000 C   0  0  0  0  0  0  0  0  0  0  0  0
    0.1600    1.8284    0.0000 H   0  0  0  0  0  0  0  0  0  0  0  0
    2.1856    2.1857    0.0000 C   0  0  0  0  0  0  0  0  0  0  0  0
    2.9857    3.5713    0.0000 H   0  0  0  0  0  0  0  0  0  0  0  0
    1.3856    3.5713    0.0000 H   0  0  0  0  0  0  0  0  0  0  0  0
    3.7856    2.1857    0.0000 H   0  0  0  0  0  0  0  0  0  0  0  0
    2.6113   -0.2284    0.0000 C   0  0  0  0  0  0  0  0  0  0  0  0
    4.1148    0.3188    0.0000 H   0  0  0  0  0  0  0  0  0  0  0  0
    3.8370   -1.2569    0.0000 H   0  0  0  0  0  0  0  0  0  0  0  0
    2.8891    1.3472    0.0000 H   0  0  0  0  0  0  0  0  0  0  0  0
   -1.3857   -0.8000    0.0000 C   0  0  0  0  0  0  0  0  0  0  0  0
   -2.7713   -1.6000    0.0000 H   0  0  0  0  0  0  0  0  0  0  0  0
   -2.7713   -0.0000    0.0000 H   0  0  0  0  0  0  0  0  0  0  0  0
   -1.3857   -2.4000    0.0000 H   0  0  0  0  0  0  0  0  0  0  0  0
   -0.8000    1.3857    0.0000 C   0  0  0  0  0  0  0  0  0  0  0  0
   -1.6000    2.7713    0.0000 H   0  0  0  0  0  0  0  0  0  0  0  0
   -2.4001    1.3857    0.0000 H   0  0  0  0  0  0  0  0  0  0  0  0
   -0.2527    2.8892    0.0000 H   0  0  0  0  0  0  0  0  0  0  0  0
    0.8000   -1.3857    0.0000 C   0  0  0  0  0  0  0  0  0  0  0  0
    1.6000   -2.7713    0.0000 H   0  0  0  0  0  0  0  0  0  0  0  0
   -0.0000   -2.7713    0.0000 H   0  0  0  0  0  0  0  0  0  0  0  0
    2.4000   -1.3857    0.0000 H   0  0  0  0  0  0  0  0  0  0  0  0
  1  2  1  0  0  0  0
  2  3  1  0  0  0  0
  2  4  1  0  0  0  0
  4  5  1  0  0  0  0
  4  6  1  0  0  0  0
  4  7  1  0  0  0  0
  2  8  1  0  0  0  0
  8  9  1  0  0  0  0
  8 10  1  0  0  0  0
  8 11  1  0  0  0  0
  1 12  1  0  0  0  0
 12 13  1  0  0  0  0
 12 14  1  0  0  0  0
 12 15  1  0  0  0  0
  1 16  1  0  0  0  0
 16 17  1  0  0  0  0
 16 18  1  0  0  0  0
 16 19  1  0  0  0  0
  1 20  1  0  0  0  0
 20 21  1  0  0  0  0
 20 22  1  0  0  0  0
 20 23  1  0  0  0  0
M  END
> <ChemID>
100060

> <source_casrn>
464-06-2

> <CAS>
464-06-2

> <SMILES>
CC(C)C(C)(C)C

> <NAME>
2,2,3-Trimethylbutane

> <preferred_name>
2,2,3-Trimethylbutane

> <iupac>
2,2,3-Trimethylbutane

> <MPID>
211

> <dsstox_substance_id>
DTXSID7060047

> <Canonical_QSARr>
CC(C)C(C)(C)C

> <InChI_Code_QSARr>
InChI=1S/C7H16/c1-6(2)7(3,4)5/h6H,1-5H3

> <InChI Key_QSARr>
ZISSAWUMDACLOM-UHFFFAOYSA-N

> <LogHalfLife>
0.7782

$$$$
100064
  -INDIGO-08031720132D

 24 24  0  0  0  0  0  0  0  0999 V2000
    1.3857    0.8000    0.0000 C   0  0  0  0  0  0  0  0  0  0  0  0
    2.7713    1.5999    0.0000 H   0  0  0  0  0  0  0  0  0  0  0  0
    2.7713   -0.0001    0.0000 H   0  0  0  0  0  0  0  0  0  0  0  0
    1.3857    2.4000    0.0000 H   0  0  0  0  0  0  0  0  0  0  0  0
    0.0000   -0.0001    0.0000 C   0  0  0  0  0  0  0  0  0  0  0  0
   -1.3857    0.8000    0.0000 C   0  0  0  0  0  0  0  0  0  0  0  0
   -1.3857    2.4000    0.0000 C   0  0  0  0  0  0  0  0  0  0  0  0
   -1.3857    4.0000    0.0000 H   0  0  0  0  0  0  0  0  0  0  0  0
   -2.7713    3.1999    0.0000 H   0  0  0  0  0  0  0  0  0  0  0  0
    0.0000    3.1999    0.0000 H   0  0  0  0  0  0  0  0  0  0  0  0
   -2.7713    0.0001    0.0000 C   0  0  0  0  0  0  0  0  0  0  0  0
   -4.1570    0.8000    0.0000 H   0  0  0  0  0  0  0  0  0  0  0  0
   -2.7713   -1.5999    0.0000 C   0  0  0  0  0  0  0  0  0  0  0  0
   -4.1569   -2.4000    0.0000 C   0  0  0  0  0  0  0  0  0  0  0  0
   -5.5426   -3.1999    0.0000 H   0  0  0  0  0  0  0  0  0  0  0  0
   -4.1569   -4.0000    0.0000 H   0  0  0  0  0  0  0  0  0  0  0  0
   -5.5426   -1.6001    0.0000 H   0  0  0  0  0  0  0  0  0  0  0  0
   -1.3856   -2.4000    0.0000 C   0  0  0  0  0  0  0  0  0  0  0  0
   -1.3857   -4.0000    0.0000 H   0  0  0  0  0  0  0  0  0  0  0  0
    0.0000   -1.5999    0.0000 C   0  0  0  0  0  0  0  0  0  0  0  0
    1.3857   -2.4000    0.0000 C   0  0  0  0  0  0  0  0  0  0  0  0
    2.7713   -3.1999    0.0000 H   0  0  0  0  0  0  0  0  0  0  0  0
    1.3857   -4.0000    0.0000 H   0  0  0  0  0  0  0  0  0  0  0  0
    2.7713   -1.5999    0.0000 H   0  0  0  0  0  0  0  0  0  0  0  0
  1  2  1  0  0  0  0
  1  3  1  0  0  0  0
  1  4  1  0  0  0  0
  1  5  1  0  0  0  0
  5  6  1  0  0  0  0
  6  7  1  0  0  0  0
  7  8  1  0  0  0  0
  7  9  1  0  0  0  0
  7 10  1  0  0  0  0
  6 11  2  0  0  0  0
 11 12  1  0  0  0  0
 11 13  1  0  0  0  0
 13 14  1  0  0  0  0
 14 15  1  0  0  0  0
 14 16  1  0  0  0  0
 14 17  1  0  0  0  0
 13 18  2  0  0  0  0
 18 19  1  0  0  0  0
 18 20  1  0  0  0  0
 20  5  2  0  0  0  0
 20 21  1  0  0  0  0
 21 22  1  0  0  0  0
 21 23  1  0  0  0  0
 21 24  1  0  0  0  0
M  END
> <ChemID>
100064

> <source_casrn>
527-53-7

> <CAS>
527-53-7

> <SMILES>
Cc1cc(C)c(C)c(C)c1

> <NAME>
1,2,3,5-Tetramethylbenzene

> <preferred_name>
1,2,3,5-Tetramethylbenzene

> <iupac>
1,2,3,5-tetramethylbenzene

> <MPID>
215

> <dsstox_substance_id>
DTXSID6026119

> <Canonical_QSARr>
Cc1cc(C)c(C)c(C)c1

> <InChI_Code_QSARr>
InChI=1S/C10H14/c1-7-5-8(2)10(4)9(3)6-7/h5-6H,1-4H3

> <InChI Key_QSARr>
BFIMMTCNYPIMRN-UHFFFAOYSA-N

> <LogHalfLife>
0.4771

$$$$
100068
  -INDIGO-08031720132D

 98 97  0  0  0  0  0  0  0  0999 V2000
    9.6994   -0.8000    0.0000 C   0  0  0  0  0  0  0  0  0  0  0  0
   11.0851   -1.6000    0.0000 H   0  0  0  0  0  0  0  0  0  0  0  0
   11.0851    0.0000    0.0000 H   0  0  0  0  0  0  0  0  0  0  0  0
    9.6994   -2.4000    0.0000 H   0  0  0  0  0  0  0  0  0  0  0  0
    8.3137    0.0000    0.0000 C   0  0  0  0  0  0  0  0  0  0  0  0
    8.9263    1.4782    0.0000 H   0  0  0  0  0  0  0  0  0  0  0  0
    7.7018    1.4782    0.0000 H   0  0  0  0  0  0  0  0  0  0  0  0
    6.9280   -0.8000    0.0000 C   0  0  0  0  0  0  0  0  0  0  0  0
    6.3161   -2.2782    0.0000 H   0  0  0  0  0  0  0  0  0  0  0  0
    7.5406   -2.2782    0.0000 H   0  0  0  0  0  0  0  0  0  0  0  0
    5.5423    0.0000    0.0000 C   0  0  0  0  0  0  0  0  0  0  0  0
    6.1549    1.4782    0.0000 H   0  0  0  0  0  0  0  0  0  0  0  0
    4.9304    1.4782    0.0000 H   0  0  0  0  0  0  0  0  0  0  0  0
    4.1566   -0.8000    0.0000 C   0  0  0  0  0  0  0  0  0  0  0  0
    3.5447   -2.2782    0.0000 H   0  0  0  0  0  0  0  0  0  0  0  0
    4.7692   -2.2782    0.0000 H   0  0  0  0  0  0  0  0  0  0  0  0
    2.7716    0.0000    0.0000 C   0  0  0  0  0  0  0  0  0  0  0  0
    3.3835    1.4782    0.0000 H   0  0  0  0  0  0  0  0  0  0  0  0
    2.1590    1.4782    0.0000 H   0  0  0  0  0  0  0  0  0  0  0  0
    1.3859   -0.8000    0.0000 C   0  0  0  0  0  0  0  0  0  0  0  0
    0.7733   -2.2782    0.0000 H   0  0  0  0  0  0  0  0  0  0  0  0
    1.9978   -2.2782    0.0000 H   0  0  0  0  0  0  0  0  0  0  0  0
    0.0002    0.0000    0.0000 C   0  0  0  0  0  0  0  0  0  0  0  0
    0.6121    1.4782    0.0000 H   0  0  0  0  0  0  0  0  0  0  0  0
   -0.6124    1.4782    0.0000 H   0  0  0  0  0  0  0  0  0  0  0  0
   -1.3855   -0.8000    0.0000 C   0  0  0  0  0  0  0  0  0  0  0  0
   -1.9981   -2.2782    0.0000 H   0  0  0  0  0  0  0  0  0  0  0  0
   -0.7736   -2.2782    0.0000 H   0  0  0  0  0  0  0  0  0  0  0  0
   -2.7712    0.0000    0.0000 C   0  0  0  0  0  0  0  0  0  0  0  0
   -2.1593    1.4782    0.0000 H   0  0  0  0  0  0  0  0  0  0  0  0
   -3.3838    1.4782    0.0000 H   0  0  0  0  0  0  0  0  0  0  0  0
   -4.1569   -0.8000    0.0000 C   0  0  0  0  0  0  0  0  0  0  0  0
   -4.7695   -2.2782    0.0000 H   0  0  0  0  0  0  0  0  0  0  0  0
   -3.5443   -2.2782    0.0000 H   0  0  0  0  0  0  0  0  0  0  0  0
   -5.5426    0.0000    0.0000 C   0  0  0  0  0  0  0  0  0  0  0  0
   -4.9300    1.4782    0.0000 H   0  0  0  0  0  0  0  0  0  0  0  0
   -6.1545    1.4782    0.0000 H   0  0  0  0  0  0  0  0  0  0  0  0
   -6.9283   -0.8000    0.0000 C   0  0  0  0  0  0  0  0  0  0  0  0
   -7.5402   -2.2782    0.0000 H   0  0  0  0  0  0  0  0  0  0  0  0
   -6.3157   -2.2782    0.0000 H   0  0  0  0  0  0  0  0  0  0  0  0
   -8.3140    0.0000    0.0000 C   0  0  0  0  0  0  0  0  0  0  0  0
   -7.7014    1.4782    0.0000 H   0  0  0  0  0  0  0  0  0  0  0  0
   -8.9259    1.4782    0.0000 H   0  0  0  0  0  0  0  0  0  0  0  0
   -9.6997   -0.8000    0.0000 C   0  0  0  0  0  0  0  0  0  0  0  0
  -10.3117   -2.2782    0.0000 H   0  0  0  0  0  0  0  0  0  0  0  0
   -9.0871   -2.2782    0.0000 H   0  0  0  0  0  0  0  0  0  0  0  0
  -11.0854    0.0000    0.0000 C   0  0  0  0  0  0  0  0  0  0  0  0
  -10.4728    1.4782    0.0000 H   0  0  0  0  0  0  0  0  0  0  0  0
  -11.6974    1.4782    0.0000 H   0  0  0  0  0  0  0  0  0  0  0  0
  -12.4704   -0.8000    0.0000 C   0  0  0  0  0  0  0  0  0  0  0  0
  -13.0831   -2.2782    0.0000 H   0  0  0  0  0  0  0  0  0  0  0  0
  -11.8585   -2.2782    0.0000 H   0  0  0  0  0  0  0  0  0  0  0  0
  -13.8562    0.0000    0.0000 C   0  0  0  0  0  0  0  0  0  0  0  0
  -13.2442    1.4782    0.0000 H   0  0  0  0  0  0  0  0  0  0  0  0
  -14.4688    1.4782    0.0000 H   0  0  0  0  0  0  0  0  0  0  0  0
  -15.2419   -0.8000    0.0000 C   0  0  0  0  0  0  0  0  0  0  0  0
  -15.8545   -2.2782    0.0000 H   0  0  0  0  0  0  0  0  0  0  0  0
  -14.6299   -2.2782    0.0000 H   0  0  0  0  0  0  0  0  0  0  0  0
  -16.6276    0.0000    0.0000 C   0  0  0  0  0  0  0  0  0  0  0  0
  -16.0156    1.4782    0.0000 H   0  0  0  0  0  0  0  0  0  0  0  0
  -17.2402    1.4782    0.0000 H   0  0  0  0  0  0  0  0  0  0  0  0
  -18.0133   -0.8000    0.0000 C   0  0  0  0  0  0  0  0  0  0  0  0
  -18.6259   -2.2782    0.0000 H   0  0  0  0  0  0  0  0  0  0  0  0
  -17.4014   -2.2782    0.0000 H   0  0  0  0  0  0  0  0  0  0  0  0
  -19.3990    0.0000    0.0000 C   0  0  0  0  0  0  0  0  0  0  0  0
  -18.7864    1.4782    0.0000 H   0  0  0  0  0  0  0  0  0  0  0  0
  -20.0116    1.4782    0.0000 H   0  0  0  0  0  0  0  0  0  0  0  0
  -20.7847   -0.8000    0.0000 C   0  0  0  0  0  0  0  0  0  0  0  0
  -21.3966   -2.2782    0.0000 H   0  0  0  0  0  0  0  0  0  0  0  0
  -20.1721   -2.2782    0.0000 H   0  0  0  0  0  0  0  0  0  0  0  0
  -22.1704    0.0000    0.0000 C   0  0  0  0  0  0  0  0  0  0  0  0
  -21.5578    1.4782    0.0000 H   0  0  0  0  0  0  0  0  0  0  0  0
  -22.7823    1.4782    0.0000 H   0  0  0  0  0  0  0  0  0  0  0  0
  -23.5561   -0.8000    0.0000 C   0  0  0  0  0  0  0  0  0  0  0  0
  -24.1680   -2.2782    0.0000 H   0  0  0  0  0  0  0  0  0  0  0  0
  -22.9435   -2.2782    0.0000 H   0  0  0  0  0  0  0  0  0  0  0  0
  -24.9418    0.0000    0.0000 C   0  0  0  0  0  0  0  0  0  0  0  0
  -24.3292    1.4782    0.0000 H   0  0  0  0  0  0  0  0  0  0  0  0
  -25.5537    1.4782    0.0000 H   0  0  0  0  0  0  0  0  0  0  0  0
  -26.3275   -0.8000    0.0000 C   0  0  0  0  0  0  0  0  0  0  0  0
  -26.9394   -2.2782    0.0000 H   0  0  0  0  0  0  0  0  0  0  0  0
  -25.7149   -2.2782    0.0000 H   0  0  0  0  0  0  0  0  0  0  0  0
  -27.7125    0.0000    0.0000 C   0  0  0  0  0  0  0  0  0  0  0  0
  -27.1006    1.4782    0.0000 H   0  0  0  0  0  0  0  0  0  0  0  0
  -28.3251    1.4782    0.0000 H   0  0  0  0  0  0  0  0  0  0  0  0
  -29.0982   -0.8000    0.0000 C   0  0  0  0  0  0  0  0  0  0  0  0
  -29.7108   -2.2782    0.0000 H   0  0  0  0  0  0  0  0  0  0  0  0
  -28.4863   -2.2782    0.0000 H   0  0  0  0  0  0  0  0  0  0  0  0
  -30.4839    0.0000    0.0000 C   0  0  0  0  0  0  0  0  0  0  0  0
  -29.8720    1.4782    0.0000 H   0  0  0  0  0  0  0  0  0  0  0  0
  -31.0965    1.4782    0.0000 H   0  0  0  0  0  0  0  0  0  0  0  0
  -31.8696   -0.8000    0.0000 C   0  0  0  0  0  0  0  0  0  0  0  0
  -32.4822   -2.2782    0.0000 H   0  0  0  0  0  0  0  0  0  0  0  0
  -31.2577   -2.2782    0.0000 H   0  0  0  0  0  0  0  0  0  0  0  0
  -33.2553    0.0000    0.0000 C   0  0  0  0  0  0  0  0  0  0  0  0
  -34.6410    0.8000    0.0000 H   0  0  0  0  0  0  0  0  0  0  0  0
  -34.6410   -0.8000    0.0000 H   0  0  0  0  0  0  0  0  0  0  0  0
  -33.2553    1.6000    0.0000 H   0  0  0  0  0  0  0  0  0  0  0  0
  1  2  1  0  0  0  0
  1  3  1  0  0  0  0
  1  4  1  0  0  0  0
  1  5  1  0  0  0  0
  5  6  1  0  0  0  0
  5  7  1  0  0  0  0
  5  8  1  0  0  0  0
  8  9  1  0  0  0  0
  8 10  1  0  0  0  0
  8 11  1  0  0  0  0
 11 12  1  0  0  0  0
 11 13  1  0  0  0  0
 11 14  1  0  0  0  0
 14 15  1  0  0  0  0
 14 16  1  0  0  0  0
 14 17  1  0  0  0  0
 17 18  1  0  0  0  0
 17 19  1  0  0  0  0
 17 20  1  0  0  0  0
 20 21  1  0  0  0  0
 20 22  1  0  0  0  0
 20 23  1  0  0  0  0
 23 24  1  0  0  0  0
 23 25  1  0  0  0  0
 23 26  1  0  0  0  0
 26 27  1  0  0  0  0
 26 28  1  0  0  0  0
 26 29  1  0  0  0  0
 29 30  1  0  0  0  0
 29 31  1  0  0  0  0
 29 32  1  0  0  0  0
 32 33  1  0  0  0  0
 32 34  1  0  0  0  0
 32 35  1  0  0  0  0
 35 36  1  0  0  0  0
 35 37  1  0  0  0  0
 35 38  1  0  0  0  0
 38 39  1  0  0  0  0
 38 40  1  0  0  0  0
 38 41  1  0  0  0  0
 41 42  1  0  0  0  0
 41 43  1  0  0  0  0
 41 44  1  0  0  0  0
 44 45  1  0  0  0  0
 44 46  1  0  0  0  0
 44 47  1  0  0  0  0
 47 48  1  0  0  0  0
 47 49  1  0  0  0  0
 47 50  1  0  0  0  0
 50 51  1  0  0  0  0
 50 52  1  0  0  0  0
 50 53  1  0  0  0  0
 53 54  1  0  0  0  0
 53 55  1  0  0  0  0
 53 56  1  0  0  0  0
 56 57  1  0  0  0  0
 56 58  1  0  0  0  0
 56 59  1  0  0  0  0
 59 60  1  0  0  0  0
 59 61  1  0  0  0  0
 59 62  1  0  0  0  0
 62 63  1  0  0  0  0
 62 64  1  0  0  0  0
 62 65  1  0  0  0  0
 65 66  1  0  0  0  0
 65 67  1  0  0  0  0
 65 68  1  0  0  0  0
 68 69  1  0  0  0  0
 68 70  1  0  0  0  0
 68 71  1  0  0  0  0
 71 72  1  0  0  0  0
 71 73  1  0  0  0  0
 71 74  1  0  0  0  0
 74 75  1  0  0  0  0
 74 76  1  0  0  0  0
 74 77  1  0  0  0  0
 77 78  1  0  0  0  0
 77 79  1  0  0  0  0
 77 80  1  0  0  0  0
 80 81  1  0  0  0  0
 80 82  1  0  0  0  0
 80 83  1  0  0  0  0
 83 84  1  0  0  0  0
 83 85  1  0  0  0  0
 83 86  1  0  0  0  0
 86 87  1  0  0  0  0
 86 88  1  0  0  0  0
 86 89  1  0  0  0  0
 89 90  1  0  0  0  0
 89 91  1  0  0  0  0
 89 92  1  0  0  0  0
 92 93  1  0  0  0  0
 92 94  1  0  0  0  0
 92 95  1  0  0  0  0
 95 96  1  0  0  0  0
 95 97  1  0  0  0  0
 95 98  1  0  0  0  0
M  END
> <ChemID>
100068

> <source_casrn>
544-85-4

> <CAS>
544-85-4

> <SMILES>
CCCCCCCCCCCCCCCCCCCCCCCCCCCCCCCC

> <NAME>
n-Dotriacontane

> <preferred_name>
Dotriacontane

> <iupac>
dotriacontane

> <MPID>
219

> <dsstox_substance_id>
DTXSID5052202

> <Canonical_QSARr>
CCCCCCCCCCCCCCCCCCCCCCCCCCCCCCCC

> <InChI_Code_QSARr>
InChI=1S/C32H66/c1-3-5-7-9-11-13-15-17-19-21-23-25-27-29-31-32-30-28-26-24-22-20-18-16-14-12-10-8-6-4-2/h3-32H2,1-2H3

> <InChI Key_QSARr>
QHMGJGNTMQDRQA-UHFFFAOYSA-N

> <LogHalfLife>
2.4533

$$$$
100072
  -INDIGO-08031720132D

 26 25  0  0  0  0  0  0  0  0999 V2000
   -0.0000    0.0000    0.0000 C   0  0  0  0  0  0  0  0  0  0  0  0
    0.8000   -1.3856    0.0000 C   0  0  0  0  0  0  0  0  0  0  0  0
    2.0257   -0.3572    0.0000 H   0  0  0  0  0  0  0  0  0  0  0  0
    2.0257   -2.4141    0.0000 C   0  0  0  0  0  0  0  0  0  0  0  0
    2.3719   -3.9762    0.0000 H   0  0  0  0  0  0  0  0  0  0  0  0
    1.4133   -3.8923    0.0000 H   0  0  0  0  0  0  0  0  0  0  0  0
    3.5292   -1.8669    0.0000 C   0  0  0  0  0  0  0  0  0  0  0  0
    5.0327   -1.3196    0.0000 H   0  0  0  0  0  0  0  0  0  0  0  0
    4.7549   -2.8953    0.0000 H   0  0  0  0  0  0  0  0  0  0  0  0
    3.8070   -0.2911    0.0000 H   0  0  0  0  0  0  0  0  0  0  0  0
   -0.4256   -2.4141    0.0000 C   0  0  0  0  0  0  0  0  0  0  0  0
   -0.1478   -3.9898    0.0000 H   0  0  0  0  0  0  0  0  0  0  0  0
   -1.6513   -3.4426    0.0000 H   0  0  0  0  0  0  0  0  0  0  0  0
    1.0779   -2.9613    0.0000 H   0  0  0  0  0  0  0  0  0  0  0  0
   -0.8000    1.3856    0.0000 C   0  0  0  0  0  0  0  0  0  0  0  0
   -1.6000    2.7713    0.0000 H   0  0  0  0  0  0  0  0  0  0  0  0
   -2.4000    1.3856    0.0000 H   0  0  0  0  0  0  0  0  0  0  0  0
   -0.0000    2.7713    0.0000 H   0  0  0  0  0  0  0  0  0  0  0  0
    1.2257    1.0285    0.0000 C   0  0  0  0  0  0  0  0  0  0  0  0
    2.4514    2.0570    0.0000 H   0  0  0  0  0  0  0  0  0  0  0  0
    0.9479    2.6042    0.0000 H   0  0  0  0  0  0  0  0  0  0  0  0
    2.7292    0.4813    0.0000 H   0  0  0  0  0  0  0  0  0  0  0  0
   -1.3857   -0.8000    0.0000 C   0  0  0  0  0  0  0  0  0  0  0  0
   -2.7713   -1.6000    0.0000 H   0  0  0  0  0  0  0  0  0  0  0  0
   -2.7713    0.0000    0.0000 H   0  0  0  0  0  0  0  0  0  0  0  0
   -1.3857   -2.4000    0.0000 H   0  0  0  0  0  0  0  0  0  0  0  0
  1  2  1  0  0  0  0
  2  3  1  0  0  0  0
  2  4  1  0  0  0  0
  4  5  1  0  0  0  0
  4  6  1  0  0  0  0
  4  7  1  0  0  0  0
  7  8  1  0  0  0  0
  7  9  1  0  0  0  0
  7 10  1  0  0  0  0
  2 11  1  0  0  0  0
 11 12  1  0  0  0  0
 11 13  1  0  0  0  0
 11 14  1  0  0  0  0
  1 15  1  0  0  0  0
 15 16  1  0  0  0  0
 15 17  1  0  0  0  0
 15 18  1  0  0  0  0
  1 19  1  0  0  0  0
 19 20  1  0  0  0  0
 19 21  1  0  0  0  0
 19 22  1  0  0  0  0
  1 23  1  0  0  0  0
 23 24  1  0  0  0  0
 23 25  1  0  0  0  0
 23 26  1  0  0  0  0
M  END
> <ChemID>
100072

> <source_casrn>
564-02-3

> <CAS>
40824-48-4

> <SMILES>
CC(C)(C)C(C)CC

> <NAME>
2,2,3-Trimethylpentane

> <preferred_name>
PUBCHEM_22810197

> <iupac>
C8H18

> <MPID>
223

> <dsstox_substance_id>
DTXSID80628408

> <Canonical_QSARr>
CCC(C)C(C)(C)C

> <InChI_Code_QSARr>
InChI=1S/C8H18/c1-6-7(2)8(3,4)5/h7H,6H2,1-5H3

> <InChI Key_QSARr>
XTDQDBVBDLYELW-UHFFFAOYSA-N

> <LogHalfLife>
0.8451

$$$$
100076
  -INDIGO-08031720132D

 24 25  0  0  0  0  0  0  0  0999 V2000
   -2.7713    1.6000    0.0000 C   0  0  0  0  0  0  0  0  0  0  0  0
   -1.3856    2.4000    0.0000 C   0  0  0  0  0  0  0  0  0  0  0  0
   -1.3856    4.0000    0.0000 H   0  0  0  0  0  0  0  0  0  0  0  0
    0.0000    1.6000    0.0000 C   0  0  0  0  0  0  0  0  0  0  0  0
    1.3857    2.4000    0.0000 C   0  0  0  0  0  0  0  0  0  0  0  0
    2.7713    3.2000    0.0000 H   0  0  0  0  0  0  0  0  0  0  0  0
    2.7713    1.6000    0.0000 H   0  0  0  0  0  0  0  0  0  0  0  0
    1.3857    4.0000    0.0000 H   0  0  0  0  0  0  0  0  0  0  0  0
    0.0000    0.0000    0.0000 C   0  0  0  0  0  0  0  0  0  0  0  0
    1.3857   -0.8000    0.0000 C   0  0  0  0  0  0  0  0  0  0  0  0
    2.7713   -1.6000    0.0000 H   0  0  0  0  0  0  0  0  0  0  0  0
    1.3857   -2.4000    0.0000 H   0  0  0  0  0  0  0  0  0  0  0  0
    2.7713    0.0000    0.0000 H   0  0  0  0  0  0  0  0  0  0  0  0
   -1.3856   -0.8000    0.0000 C   0  0  0  0  0  0  0  0  0  0  0  0
   -1.3856   -2.4000    0.0000 H   0  0  0  0  0  0  0  0  0  0  0  0
   -2.7713    0.0000    0.0000 C   0  0  0  0  0  0  0  0  0  0  0  0
   -4.1570   -0.8000    0.0000 C   0  0  0  0  0  0  0  0  0  0  0  0
   -4.1570   -2.4000    0.0000 H   0  0  0  0  0  0  0  0  0  0  0  0
   -5.5426    0.0000    0.0000 C   0  0  0  0  0  0  0  0  0  0  0  0
   -6.9282   -0.8000    0.0000 H   0  0  0  0  0  0  0  0  0  0  0  0
   -5.5426    1.6000    0.0000 C   0  0  0  0  0  0  0  0  0  0  0  0
   -6.9282    2.4000    0.0000 H   0  0  0  0  0  0  0  0  0  0  0  0
   -4.1570    2.4000    0.0000 C   0  0  0  0  0  0  0  0  0  0  0  0
   -4.1570    4.0000    0.0000 H   0  0  0  0  0  0  0  0  0  0  0  0
  1  2  1  0  0  0  0
  2  3  1  0  0  0  0
  2  4  2  0  0  0  0
  4  5  1  0  0  0  0
  5  6  1  0  0  0  0
  5  7  1  0  0  0  0
  5  8  1  0  0  0  0
  4  9  1  0  0  0  0
  9 10  1  0  0  0  0
 10 11  1  0  0  0  0
 10 12  1  0  0  0  0
 10 13  1  0  0  0  0
  9 14  2  0  0  0  0
 14 15  1  0  0  0  0
 14 16  1  0  0  0  0
 16  1  1  0  0  0  0
 16 17  2  0  0  0  0
 17 18  1  0  0  0  0
 17 19  1  0  0  0  0
 19 20  1  0  0  0  0
 19 21  2  0  0  0  0
 21 22  1  0  0  0  0
 21 23  1  0  0  0  0
 23  1  2  0  0  0  0
 23 24  1  0  0  0  0
M  END
> <ChemID>
100076

> <source_casrn>
581-40-8

> <CAS>
581-40-8

> <SMILES>
Cc1cc2ccccc2cc1C

> <NAME>
2,3-Dimethylnaphthalene

> <preferred_name>
2,3-Dimethylnaphthalene

> <iupac>
2,3-Dimethylnaphthalene

> <MPID>
227

> <dsstox_substance_id>
DTXSID2060383

> <Canonical_QSARr>
Cc1cc2ccccc2cc1C

> <InChI_Code_QSARr>
InChI=1S/C12H12/c1-9-7-11-5-3-4-6-12(11)8-10(9)2/h3-8H,1-2H3

> <InChI Key_QSARr>
WWGUMAYGTYQSGA-UHFFFAOYSA-N

> <LogHalfLife>
1.1761

$$$$
100079
  -INDIGO-08031720132D

 26 25  0  0  0  0  0  0  0  0999 V2000
    1.8778   -1.5757    0.0000 C   0  0  0  0  0  0  0  0  0  0  0  0
    2.1556   -3.1514    0.0000 H   0  0  0  0  0  0  0  0  0  0  0  0
    3.3813   -2.1229    0.0000 H   0  0  0  0  0  0  0  0  0  0  0  0
    0.6522   -2.6042    0.0000 H   0  0  0  0  0  0  0  0  0  0  0  0
    1.5999    0.0000    0.0000 C   0  0  0  0  0  0  0  0  0  0  0  0
    1.3221    1.5757    0.0000 H   0  0  0  0  0  0  0  0  0  0  0  0
    0.0000    0.0000    0.0000 C   0  0  0  0  0  0  0  0  0  0  0  0
    0.0000   -1.6000    0.0000 H   0  0  0  0  0  0  0  0  0  0  0  0
   -1.6000    0.0000    0.0000 C   0  0  0  0  0  0  0  0  0  0  0  0
   -2.8693    0.9740    0.0000 H   0  0  0  0  0  0  0  0  0  0  0  0
   -1.8088    1.5863    0.0000 H   0  0  0  0  0  0  0  0  0  0  0  0
   -2.4001   -1.3857    0.0000 C   0  0  0  0  0  0  0  0  0  0  0  0
   -1.1306   -2.3597    0.0000 H   0  0  0  0  0  0  0  0  0  0  0  0
   -2.1911   -2.9720    0.0000 H   0  0  0  0  0  0  0  0  0  0  0  0
   -3.9999   -1.3857    0.0000 C   0  0  0  0  0  0  0  0  0  0  0  0
   -5.6000   -1.3857    0.0000 H   0  0  0  0  0  0  0  0  0  0  0  0
   -4.8000   -2.7713    0.0000 H   0  0  0  0  0  0  0  0  0  0  0  0
   -4.8000    0.0000    0.0000 H   0  0  0  0  0  0  0  0  0  0  0  0
    0.0000    1.6000    0.0000 C   0  0  0  0  0  0  0  0  0  0  0  0
    0.0000    3.2000    0.0000 H   0  0  0  0  0  0  0  0  0  0  0  0
   -1.2257    2.6285    0.0000 H   0  0  0  0  0  0  0  0  0  0  0  0
    1.2257    2.6285    0.0000 H   0  0  0  0  0  0  0  0  0  0  0  0
    3.1757    0.2778    0.0000 C   0  0  0  0  0  0  0  0  0  0  0  0
    4.7514    0.5556    0.0000 H   0  0  0  0  0  0  0  0  0  0  0  0
    4.2041   -0.9478    0.0000 H   0  0  0  0  0  0  0  0  0  0  0  0
    3.7230    1.7813    0.0000 H   0  0  0  0  0  0  0  0  0  0  0  0
  1  2  1  0  0  0  0
  1  3  1  0  0  0  0
  1  4  1  0  0  0  0
  1  5  1  0  0  0  0
  5  6  1  0  0  0  0
  5  7  1  0  0  0  0
  7  8  1  0  0  0  0
  7  9  1  0  0  0  0
  9 10  1  0  0  0  0
  9 11  1  0  0  0  0
  9 12  1  0  0  0  0
 12 13  1  0  0  0  0
 12 14  1  0  0  0  0
 12 15  1  0  0  0  0
 15 16  1  0  0  0  0
 15 17  1  0  0  0  0
 15 18  1  0  0  0  0
  7 19  1  0  0  0  0
 19 20  1  0  0  0  0
 19 21  1  0  0  0  0
 19 22  1  0  0  0  0
  5 23  1  0  0  0  0
 23 24  1  0  0  0  0
 23 25  1  0  0  0  0
 23 26  1  0  0  0  0
M  END
> <ChemID>
100079

> <source_casrn>
584-94-1

> <CAS>
NOCAS_862240

> <SMILES>
CC(C)C(C)CCC

> <NAME>
2,3-Dimethylhexane

> <preferred_name>


> <iupac>


> <MPID>
230

> <dsstox_substance_id>
DTXSID40862240

> <Canonical_QSARr>
CC(C)C(C)CCC

> <InChI_Code_QSARr>
InChI=1S/C8H18/c1-5-6-8(4)7(2)3/h7-8H,5-6H2,1-4H3

> <InChI Key_QSARr>
JXPOLSKBTUYKJB-UHFFFAOYSA-N

> <LogHalfLife>
1.415

$$$$
100083
  -INDIGO-08031720132D

 26 25  0  0  0  0  0  0  0  0999 V2000
   -0.9479   -2.6041    0.0000 C   0  0  0  0  0  0  0  0  0  0  0  0
   -0.6700   -4.1798    0.0000 H   0  0  0  0  0  0  0  0  0  0  0  0
   -2.1735   -3.6326    0.0000 H   0  0  0  0  0  0  0  0  0  0  0  0
    0.5557   -3.1514    0.0000 H   0  0  0  0  0  0  0  0  0  0  0  0
   -1.2256   -1.0285    0.0000 C   0  0  0  0  0  0  0  0  0  0  0  0
   -2.8241   -1.0983    0.0000 H   0  0  0  0  0  0  0  0  0  0  0  0
   -2.4053    0.0525    0.0000 H   0  0  0  0  0  0  0  0  0  0  0  0
    0.0000   -0.0000    0.0000 C   0  0  0  0  0  0  0  0  0  0  0  0
    0.8000   -1.3856    0.0000 H   0  0  0  0  0  0  0  0  0  0  0  0
    1.5034    0.5473    0.0000 C   0  0  0  0  0  0  0  0  0  0  0  0
    1.1572    2.1093    0.0000 H   0  0  0  0  0  0  0  0  0  0  0  0
    2.3633    1.8966    0.0000 H   0  0  0  0  0  0  0  0  0  0  0  0
    2.7292   -0.4813    0.0000 C   0  0  0  0  0  0  0  0  0  0  0  0
    3.0755   -2.0433    0.0000 H   0  0  0  0  0  0  0  0  0  0  0  0
    1.8694   -1.8307    0.0000 H   0  0  0  0  0  0  0  0  0  0  0  0
    4.2327    0.0660    0.0000 C   0  0  0  0  0  0  0  0  0  0  0  0
    3.8864    1.6281    0.0000 H   0  0  0  0  0  0  0  0  0  0  0  0
    5.0923    1.4154    0.0000 H   0  0  0  0  0  0  0  0  0  0  0  0
    5.4583   -0.9625    0.0000 C   0  0  0  0  0  0  0  0  0  0  0  0
    6.6840   -1.9909    0.0000 H   0  0  0  0  0  0  0  0  0  0  0  0
    6.9619   -0.4152    0.0000 H   0  0  0  0  0  0  0  0  0  0  0  0
    5.1806   -2.5381    0.0000 H   0  0  0  0  0  0  0  0  0  0  0  0
   -0.8000    1.3856    0.0000 C   0  0  0  0  0  0  0  0  0  0  0  0
   -1.6000    2.7713    0.0000 H   0  0  0  0  0  0  0  0  0  0  0  0
   -2.4001    1.3856    0.0000 H   0  0  0  0  0  0  0  0  0  0  0  0
    0.0000    2.7713    0.0000 H   0  0  0  0  0  0  0  0  0  0  0  0
  1  2  1  0  0  0  0
  1  3  1  0  0  0  0
  1  4  1  0  0  0  0
  1  5  1  0  0  0  0
  5  6  1  0  0  0  0
  5  7  1  0  0  0  0
  5  8  1  0  0  0  0
  8  9  1  0  0  0  0
  8 10  1  0  0  0  0
 10 11  1  0  0  0  0
 10 12  1  0  0  0  0
 10 13  1  0  0  0  0
 13 14  1  0  0  0  0
 13 15  1  0  0  0  0
 13 16  1  0  0  0  0
 16 17  1  0  0  0  0
 16 18  1  0  0  0  0
 16 19  1  0  0  0  0
 19 20  1  0  0  0  0
 19 21  1  0  0  0  0
 19 22  1  0  0  0  0
  8 23  1  0  0  0  0
 23 24  1  0  0  0  0
 23 25  1  0  0  0  0
 23 26  1  0  0  0  0
M  END
> <ChemID>
100083

> <source_casrn>
589-81-1

> <CAS>
NOCAS_862250

> <SMILES>
C(CCCC)(CC)C

> <NAME>
3-Methylheptane

> <preferred_name>


> <iupac>


> <MPID>
234

> <dsstox_substance_id>
DTXSID90862250

> <Canonical_QSARr>
CCCCC(C)CC

> <InChI_Code_QSARr>
InChI=1S/C8H18/c1-4-6-7-8(3)5-2/h8H,4-7H2,1-3H3

> <InChI Key_QSARr>
LAIUFBWHERIJIH-UHFFFAOYSA-N

> <LogHalfLife>
0.4771

$$$$
100087
  -INDIGO-08031720132D

 26 25  0  0  0  0  0  0  0  0999 V2000
   -0.0000    0.0000    0.0000 C   0  0  0  0  0  0  0  0  0  0  0  0
    0.7999   -1.3857    0.0000 H   0  0  0  0  0  0  0  0  0  0  0  0
    1.5035    0.5472    0.0000 C   0  0  0  0  0  0  0  0  0  0  0  0
    1.1572    2.1093    0.0000 H   0  0  0  0  0  0  0  0  0  0  0  0
    2.3631    1.8967    0.0000 H   0  0  0  0  0  0  0  0  0  0  0  0
    2.7292   -0.4812    0.0000 C   0  0  0  0  0  0  0  0  0  0  0  0
    3.0755   -2.0433    0.0000 H   0  0  0  0  0  0  0  0  0  0  0  0
    1.8696   -1.8307    0.0000 H   0  0  0  0  0  0  0  0  0  0  0  0
    4.2327    0.0660    0.0000 C   0  0  0  0  0  0  0  0  0  0  0  0
    3.4328    1.4517    0.0000 H   0  0  0  0  0  0  0  0  0  0  0  0
    5.6183    0.8660    0.0000 C   0  0  0  0  0  0  0  0  0  0  0  0
    7.0040    1.6660    0.0000 H   0  0  0  0  0  0  0  0  0  0  0  0
    7.0040    0.0660    0.0000 H   0  0  0  0  0  0  0  0  0  0  0  0
    5.6183    2.4660    0.0000 H   0  0  0  0  0  0  0  0  0  0  0  0
    5.0327   -1.3197    0.0000 C   0  0  0  0  0  0  0  0  0  0  0  0
    5.8328   -2.7053    0.0000 H   0  0  0  0  0  0  0  0  0  0  0  0
    4.2327   -2.7053    0.0000 H   0  0  0  0  0  0  0  0  0  0  0  0
    6.6327   -1.3197    0.0000 H   0  0  0  0  0  0  0  0  0  0  0  0
   -1.3856   -0.8000    0.0000 C   0  0  0  0  0  0  0  0  0  0  0  0
   -2.7713   -1.6000    0.0000 H   0  0  0  0  0  0  0  0  0  0  0  0
   -1.3856   -2.4000    0.0000 H   0  0  0  0  0  0  0  0  0  0  0  0
   -2.7713    0.0000    0.0000 H   0  0  0  0  0  0  0  0  0  0  0  0
   -0.8000    1.3857    0.0000 C   0  0  0  0  0  0  0  0  0  0  0  0
   -1.6001    2.7713    0.0000 H   0  0  0  0  0  0  0  0  0  0  0  0
   -0.0000    2.7713    0.0000 H   0  0  0  0  0  0  0  0  0  0  0  0
   -2.4000    1.3857    0.0000 H   0  0  0  0  0  0  0  0  0  0  0  0
  1  2  1  0  0  0  0
  1  3  1  0  0  0  0
  3  4  1  0  0  0  0
  3  5  1  0  0  0  0
  3  6  1  0  0  0  0
  6  7  1  0  0  0  0
  6  8  1  0  0  0  0
  6  9  1  0  0  0  0
  9 10  1  0  0  0  0
  9 11  1  0  0  0  0
 11 12  1  0  0  0  0
 11 13  1  0  0  0  0
 11 14  1  0  0  0  0
  9 15  1  0  0  0  0
 15 16  1  0  0  0  0
 15 17  1  0  0  0  0
 15 18  1  0  0  0  0
  1 19  1  0  0  0  0
 19 20  1  0  0  0  0
 19 21  1  0  0  0  0
 19 22  1  0  0  0  0
  1 23  1  0  0  0  0
 23 24  1  0  0  0  0
 23 25  1  0  0  0  0
 23 26  1  0  0  0  0
M  END
> <ChemID>
100087

> <source_casrn>
592-13-2

> <CAS>
592-13-2

> <SMILES>
CC(C)CCC(C)C

> <NAME>
2,5-Dimethylhexane

> <preferred_name>
2,5-Dimethylhexane

> <iupac>
2,5-Dimethylhexane

> <MPID>
238

> <dsstox_substance_id>
DTXSID4073201

> <Canonical_QSARr>
CC(C)CCC(C)C

> <InChI_Code_QSARr>
InChI=1S/C8H18/c1-7(2)5-6-8(3)4/h7-8H,5-6H2,1-4H3

> <InChI Key_QSARr>
UWNADWZGEHDQAB-UHFFFAOYSA-N

> <LogHalfLife>
1.3979

$$$$
100091
  -INDIGO-08031720132D

 26 25  0  0  0  0  0  0  0  0999 V2000
    0.0000    2.7713    0.0000 C   0  0  0  0  0  0  0  0  0  0  0  0
    0.8000    4.1569    0.0000 H   0  0  0  0  0  0  0  0  0  0  0  0
   -0.8000    4.1569    0.0000 H   0  0  0  0  0  0  0  0  0  0  0  0
    1.6000    2.7713    0.0000 H   0  0  0  0  0  0  0  0  0  0  0  0
    0.8000    1.3857    0.0000 C   0  0  0  0  0  0  0  0  0  0  0  0
    2.2782    1.9980    0.0000 H   0  0  0  0  0  0  0  0  0  0  0  0
    2.2782    0.7734    0.0000 H   0  0  0  0  0  0  0  0  0  0  0  0
    0.0000    0.0000    0.0000 C   0  0  0  0  0  0  0  0  0  0  0  0
   -0.8000   -1.3856    0.0000 H   0  0  0  0  0  0  0  0  0  0  0  0
   -1.5035    0.5473    0.0000 C   0  0  0  0  0  0  0  0  0  0  0  0
   -0.7036    1.9329    0.0000 H   0  0  0  0  0  0  0  0  0  0  0  0
   -2.8891    1.3473    0.0000 C   0  0  0  0  0  0  0  0  0  0  0  0
   -4.2748    2.1473    0.0000 H   0  0  0  0  0  0  0  0  0  0  0  0
   -2.8891    2.9472    0.0000 H   0  0  0  0  0  0  0  0  0  0  0  0
   -4.2748    0.5473    0.0000 H   0  0  0  0  0  0  0  0  0  0  0  0
   -2.3035   -0.8384    0.0000 C   0  0  0  0  0  0  0  0  0  0  0  0
   -3.1035   -2.2240    0.0000 H   0  0  0  0  0  0  0  0  0  0  0  0
   -3.9035   -0.8384    0.0000 H   0  0  0  0  0  0  0  0  0  0  0  0
   -1.5035   -2.2240    0.0000 H   0  0  0  0  0  0  0  0  0  0  0  0
    1.2256   -1.0284    0.0000 C   0  0  0  0  0  0  0  0  0  0  0  0
    1.5720   -2.5905    0.0000 H   0  0  0  0  0  0  0  0  0  0  0  0
    0.3660   -2.3779    0.0000 H   0  0  0  0  0  0  0  0  0  0  0  0
    2.7292   -0.4812    0.0000 C   0  0  0  0  0  0  0  0  0  0  0  0
    3.9549   -1.5097    0.0000 H   0  0  0  0  0  0  0  0  0  0  0  0
    4.2327    0.0660    0.0000 H   0  0  0  0  0  0  0  0  0  0  0  0
    2.4514   -2.0569    0.0000 H   0  0  0  0  0  0  0  0  0  0  0  0
  1  2  1  0  0  0  0
  1  3  1  0  0  0  0
  1  4  1  0  0  0  0
  1  5  1  0  0  0  0
  5  6  1  0  0  0  0
  5  7  1  0  0  0  0
  5  8  1  0  0  0  0
  8  9  1  0  0  0  0
  8 10  1  0  0  0  0
 10 11  1  0  0  0  0
 10 12  1  0  0  0  0
 12 13  1  0  0  0  0
 12 14  1  0  0  0  0
 12 15  1  0  0  0  0
 10 16  1  0  0  0  0
 16 17  1  0  0  0  0
 16 18  1  0  0  0  0
 16 19  1  0  0  0  0
  8 20  1  0  0  0  0
 20 21  1  0  0  0  0
 20 22  1  0  0  0  0
 20 23  1  0  0  0  0
 23 24  1  0  0  0  0
 23 25  1  0  0  0  0
 23 26  1  0  0  0  0
M  END
> <ChemID>
100091

> <source_casrn>
609-26-7

> <CAS>
68333-81-3

> <SMILES>
CC(C)C(CC)CC

> <NAME>
2-Methyl-3-ethylpentane

> <preferred_name>
Alkanes, C4-12

> <iupac>
3-ethyl-2-methylpentane

> <MPID>
242

> <dsstox_substance_id>
DTXSID5029429

> <Canonical_QSARr>
CC(C)C(CC)CC

> <InChI_Code_QSARr>
InChI=1S/C8H18/c1-5-8(6-2)7(3)4/h7-8H,5-6H2,1-4H3

> <InChI Key_QSARr>
DUPUVYJQZSLSJB-UHFFFAOYSA-N

> <LogHalfLife>
0.7782

$$$$
100095
  -INDIGO-08031720132D

 21 21  0  0  0  0  0  0  0  0999 V2000
    0.0001    1.6000    0.0000 C   0  0  0  0  0  0  0  0  0  0  0  0
    1.3857    2.4000    0.0000 H   0  0  0  0  0  0  0  0  0  0  0  0
   -1.3857    2.4000    0.0000 C   0  0  0  0  0  0  0  0  0  0  0  0
   -1.3857    4.0000    0.0000 H   0  0  0  0  0  0  0  0  0  0  0  0
   -2.7713    1.6000    0.0000 C   0  0  0  0  0  0  0  0  0  0  0  0
   -4.1569    2.4000    0.0000 H   0  0  0  0  0  0  0  0  0  0  0  0
   -2.7713    0.0000    0.0000 C   0  0  0  0  0  0  0  0  0  0  0  0
   -4.1569   -0.8000    0.0000 C   0  0  0  0  0  0  0  0  0  0  0  0
   -5.5426   -1.6000    0.0000 H   0  0  0  0  0  0  0  0  0  0  0  0
   -5.5426    0.0000    0.0000 H   0  0  0  0  0  0  0  0  0  0  0  0
   -4.1569   -2.4000    0.0000 H   0  0  0  0  0  0  0  0  0  0  0  0
   -1.3857   -0.8000    0.0000 C   0  0  0  0  0  0  0  0  0  0  0  0
   -1.3857   -2.4000    0.0000 H   0  0  0  0  0  0  0  0  0  0  0  0
    0.0001    0.0000    0.0000 C   0  0  0  0  0  0  0  0  0  0  0  0
    1.3857   -0.8000    0.0000 C   0  0  0  0  0  0  0  0  0  0  0  0
    1.9980   -2.2782    0.0000 H   0  0  0  0  0  0  0  0  0  0  0  0
    0.7734   -2.2782    0.0000 H   0  0  0  0  0  0  0  0  0  0  0  0
    2.7713    0.0000    0.0000 C   0  0  0  0  0  0  0  0  0  0  0  0
    4.1569   -0.8000    0.0000 H   0  0  0  0  0  0  0  0  0  0  0  0
    4.1569    0.8000    0.0000 H   0  0  0  0  0  0  0  0  0  0  0  0
    2.7713   -1.6000    0.0000 H   0  0  0  0  0  0  0  0  0  0  0  0
  1  2  1  0  0  0  0
  1  3  1  0  0  0  0
  3  4  1  0  0  0  0
  3  5  2  0  0  0  0
  5  6  1  0  0  0  0
  5  7  1  0  0  0  0
  7  8  1  0  0  0  0
  8  9  1  0  0  0  0
  8 10  1  0  0  0  0
  8 11  1  0  0  0  0
  7 12  2  0  0  0  0
 12 13  1  0  0  0  0
 12 14  1  0  0  0  0
 14  1  2  0  0  0  0
 14 15  1  0  0  0  0
 15 16  1  0  0  0  0
 15 17  1  0  0  0  0
 15 18  1  0  0  0  0
 18 19  1  0  0  0  0
 18 20  1  0  0  0  0
 18 21  1  0  0  0  0
M  END
> <ChemID>
100095

> <source_casrn>
620-14-4

> <CAS>
620-14-4

> <SMILES>
Cc1cccc(CC)c1

> <NAME>
1-Methyl-3-ethylbenzene

> <preferred_name>
3-Ethyltoluene

> <iupac>
1-ethyl-3-methylbenzene

> <MPID>
246

> <dsstox_substance_id>
DTXSID6050386

> <Canonical_QSARr>
Cc1cccc(CC)c1

> <InChI_Code_QSARr>
InChI=1S/C9H12/c1-3-9-6-4-5-8(2)7-9/h4-7H,3H2,1-2H3

> <InChI Key_QSARr>
ZLCSFXXPPANWQY-UHFFFAOYSA-N

> <LogHalfLife>
0.4771

$$$$
100099
  -INDIGO-08031720132D

 47 46  0  0  0  0  0  0  0  0999 V2000
    9.6995    0.8000    0.0000 C   0  0  0  0  0  0  0  0  0  0  0  0
   11.0851    1.6000    0.0000 H   0  0  0  0  0  0  0  0  0  0  0  0
   11.0851    0.0000    0.0000 H   0  0  0  0  0  0  0  0  0  0  0  0
    9.6995    2.4000    0.0000 H   0  0  0  0  0  0  0  0  0  0  0  0
    8.3138    0.0000    0.0000 C   0  0  0  0  0  0  0  0  0  0  0  0
    8.9261   -1.4782    0.0000 H   0  0  0  0  0  0  0  0  0  0  0  0
    7.7015   -1.4782    0.0000 H   0  0  0  0  0  0  0  0  0  0  0  0
    6.9281    0.8000    0.0000 C   0  0  0  0  0  0  0  0  0  0  0  0
    6.3158    2.2782    0.0000 H   0  0  0  0  0  0  0  0  0  0  0  0
    7.5405    2.2782    0.0000 H   0  0  0  0  0  0  0  0  0  0  0  0
    5.5425    0.0000    0.0000 C   0  0  0  0  0  0  0  0  0  0  0  0
    6.1548   -1.4782    0.0000 H   0  0  0  0  0  0  0  0  0  0  0  0
    4.9302   -1.4782    0.0000 H   0  0  0  0  0  0  0  0  0  0  0  0
    4.1568    0.8000    0.0000 C   0  0  0  0  0  0  0  0  0  0  0  0
    3.5445    2.2782    0.0000 H   0  0  0  0  0  0  0  0  0  0  0  0
    4.7691    2.2782    0.0000 H   0  0  0  0  0  0  0  0  0  0  0  0
    2.7712    0.0000    0.0000 C   0  0  0  0  0  0  0  0  0  0  0  0
    3.3835   -1.4782    0.0000 H   0  0  0  0  0  0  0  0  0  0  0  0
    2.1588   -1.4782    0.0000 H   0  0  0  0  0  0  0  0  0  0  0  0
    1.3855    0.8000    0.0000 C   0  0  0  0  0  0  0  0  0  0  0  0
    0.7735    2.2782    0.0000 H   0  0  0  0  0  0  0  0  0  0  0  0
    1.9978    2.2782    0.0000 H   0  0  0  0  0  0  0  0  0  0  0  0
   -0.0002    0.0000    0.0000 C   0  0  0  0  0  0  0  0  0  0  0  0
    0.6121   -1.4782    0.0000 H   0  0  0  0  0  0  0  0  0  0  0  0
   -0.6121   -1.4782    0.0000 H   0  0  0  0  0  0  0  0  0  0  0  0
   -1.3855    0.8000    0.0000 C   0  0  0  0  0  0  0  0  0  0  0  0
   -1.9978    2.2782    0.0000 H   0  0  0  0  0  0  0  0  0  0  0  0
   -0.7735    2.2782    0.0000 H   0  0  0  0  0  0  0  0  0  0  0  0
   -2.7712    0.0000    0.0000 C   0  0  0  0  0  0  0  0  0  0  0  0
   -2.1588   -1.4782    0.0000 H   0  0  0  0  0  0  0  0  0  0  0  0
   -3.3835   -1.4782    0.0000 H   0  0  0  0  0  0  0  0  0  0  0  0
   -4.1568    0.8000    0.0000 C   0  0  0  0  0  0  0  0  0  0  0  0
   -4.7691    2.2782    0.0000 H   0  0  0  0  0  0  0  0  0  0  0  0
   -3.5445    2.2782    0.0000 H   0  0  0  0  0  0  0  0  0  0  0  0
   -5.5425    0.0000    0.0000 C   0  0  0  0  0  0  0  0  0  0  0  0
   -4.9302   -1.4782    0.0000 H   0  0  0  0  0  0  0  0  0  0  0  0
   -6.1548   -1.4782    0.0000 H   0  0  0  0  0  0  0  0  0  0  0  0
   -6.9281    0.8000    0.0000 C   0  0  0  0  0  0  0  0  0  0  0  0
   -7.5405    2.2782    0.0000 H   0  0  0  0  0  0  0  0  0  0  0  0
   -6.3158    2.2782    0.0000 H   0  0  0  0  0  0  0  0  0  0  0  0
   -8.3138    0.0000    0.0000 C   0  0  0  0  0  0  0  0  0  0  0  0
   -7.7015   -1.4782    0.0000 H   0  0  0  0  0  0  0  0  0  0  0  0
   -8.9261   -1.4782    0.0000 H   0  0  0  0  0  0  0  0  0  0  0  0
   -9.6995    0.8000    0.0000 C   0  0  0  0  0  0  0  0  0  0  0  0
  -11.0851    1.6000    0.0000 H   0  0  0  0  0  0  0  0  0  0  0  0
  -11.0851    0.0000    0.0000 H   0  0  0  0  0  0  0  0  0  0  0  0
   -9.6995    2.4000    0.0000 H   0  0  0  0  0  0  0  0  0  0  0  0
  1  2  1  0  0  0  0
  1  3  1  0  0  0  0
  1  4  1  0  0  0  0
  1  5  1  0  0  0  0
  5  6  1  0  0  0  0
  5  7  1  0  0  0  0
  5  8  1  0  0  0  0
  8  9  1  0  0  0  0
  8 10  1  0  0  0  0
  8 11  1  0  0  0  0
 11 12  1  0  0  0  0
 11 13  1  0  0  0  0
 11 14  1  0  0  0  0
 14 15  1  0  0  0  0
 14 16  1  0  0  0  0
 14 17  1  0  0  0  0
 17 18  1  0  0  0  0
 17 19  1  0  0  0  0
 17 20  1  0  0  0  0
 20 21  1  0  0  0  0
 20 22  1  0  0  0  0
 20 23  1  0  0  0  0
 23 24  1  0  0  0  0
 23 25  1  0  0  0  0
 23 26  1  0  0  0  0
 26 27  1  0  0  0  0
 26 28  1  0  0  0  0
 26 29  1  0  0  0  0
 29 30  1  0  0  0  0
 29 31  1  0  0  0  0
 29 32  1  0  0  0  0
 32 33  1  0  0  0  0
 32 34  1  0  0  0  0
 32 35  1  0  0  0  0
 35 36  1  0  0  0  0
 35 37  1  0  0  0  0
 35 38  1  0  0  0  0
 38 39  1  0  0  0  0
 38 40  1  0  0  0  0
 38 41  1  0  0  0  0
 41 42  1  0  0  0  0
 41 43  1  0  0  0  0
 41 44  1  0  0  0  0
 44 45  1  0  0  0  0
 44 46  1  0  0  0  0
 44 47  1  0  0  0  0
M  END
> <ChemID>
100099

> <source_casrn>
629-62-9

> <CAS>
629-62-9

> <SMILES>
CCCCCCCCCCCCCCC

> <NAME>
n-Pentadecane

> <preferred_name>
Pentadecane

> <iupac>
pentadecane

> <MPID>
250

> <dsstox_substance_id>
DTXSID6027268

> <Canonical_QSARr>
CCCCCCCCCCCCCCC

> <InChI_Code_QSARr>
InChI=1S/C15H32/c1-3-5-7-9-11-13-15-14-12-10-8-6-4-2/h3-15H2,1-2H3

> <InChI Key_QSARr>
YCOZIPAWZNQLMR-UHFFFAOYSA-N

> <LogHalfLife>
1.415

$$$$
100103
  -INDIGO-08031720132D

 68 67  0  0  0  0  0  0  0  0999 V2000
    9.6997   -0.8000    0.0000 C   0  0  0  0  0  0  0  0  0  0  0  0
   11.0851   -1.6000    0.0000 H   0  0  0  0  0  0  0  0  0  0  0  0
   11.0851    0.0000    0.0000 H   0  0  0  0  0  0  0  0  0  0  0  0
    9.6997   -2.4000    0.0000 H   0  0  0  0  0  0  0  0  0  0  0  0
    8.3137    0.0000    0.0000 C   0  0  0  0  0  0  0  0  0  0  0  0
    8.9259    1.4782    0.0000 H   0  0  0  0  0  0  0  0  0  0  0  0
    7.7014    1.4782    0.0000 H   0  0  0  0  0  0  0  0  0  0  0  0
    6.9282   -0.8000    0.0000 C   0  0  0  0  0  0  0  0  0  0  0  0
    6.3160   -2.2782    0.0000 H   0  0  0  0  0  0  0  0  0  0  0  0
    7.5405   -2.2782    0.0000 H   0  0  0  0  0  0  0  0  0  0  0  0
    5.5428    0.0000    0.0000 C   0  0  0  0  0  0  0  0  0  0  0  0
    6.1550    1.4782    0.0000 H   0  0  0  0  0  0  0  0  0  0  0  0
    4.9305    1.4782    0.0000 H   0  0  0  0  0  0  0  0  0  0  0  0
    4.1568   -0.8000    0.0000 C   0  0  0  0  0  0  0  0  0  0  0  0
    3.5445   -2.2782    0.0000 H   0  0  0  0  0  0  0  0  0  0  0  0
    4.7690   -2.2782    0.0000 H   0  0  0  0  0  0  0  0  0  0  0  0
    2.7713    0.0000    0.0000 C   0  0  0  0  0  0  0  0  0  0  0  0
    3.3836    1.4782    0.0000 H   0  0  0  0  0  0  0  0  0  0  0  0
    2.1591    1.4782    0.0000 H   0  0  0  0  0  0  0  0  0  0  0  0
    1.3859   -0.8000    0.0000 C   0  0  0  0  0  0  0  0  0  0  0  0
    0.7731   -2.2782    0.0000 H   0  0  0  0  0  0  0  0  0  0  0  0
    1.9981   -2.2782    0.0000 H   0  0  0  0  0  0  0  0  0  0  0  0
   -0.0001    0.0000    0.0000 C   0  0  0  0  0  0  0  0  0  0  0  0
    0.6121    1.4782    0.0000 H   0  0  0  0  0  0  0  0  0  0  0  0
   -0.6124    1.4782    0.0000 H   0  0  0  0  0  0  0  0  0  0  0  0
   -1.3856   -0.8000    0.0000 C   0  0  0  0  0  0  0  0  0  0  0  0
   -1.9978   -2.2782    0.0000 H   0  0  0  0  0  0  0  0  0  0  0  0
   -0.7733   -2.2782    0.0000 H   0  0  0  0  0  0  0  0  0  0  0  0
   -2.7710    0.0000    0.0000 C   0  0  0  0  0  0  0  0  0  0  0  0
   -2.1588    1.4782    0.0000 H   0  0  0  0  0  0  0  0  0  0  0  0
   -3.3838    1.4782    0.0000 H   0  0  0  0  0  0  0  0  0  0  0  0
   -4.1570   -0.8000    0.0000 C   0  0  0  0  0  0  0  0  0  0  0  0
   -4.7693   -2.2782    0.0000 H   0  0  0  0  0  0  0  0  0  0  0  0
   -3.5448   -2.2782    0.0000 H   0  0  0  0  0  0  0  0  0  0  0  0
   -5.5425    0.0000    0.0000 C   0  0  0  0  0  0  0  0  0  0  0  0
   -4.9302    1.4782    0.0000 H   0  0  0  0  0  0  0  0  0  0  0  0
   -6.1547    1.4782    0.0000 H   0  0  0  0  0  0  0  0  0  0  0  0
   -6.9284   -0.8000    0.0000 C   0  0  0  0  0  0  0  0  0  0  0  0
   -7.5407   -2.2782    0.0000 H   0  0  0  0  0  0  0  0  0  0  0  0
   -6.3157   -2.2782    0.0000 H   0  0  0  0  0  0  0  0  0  0  0  0
   -8.3139    0.0000    0.0000 C   0  0  0  0  0  0  0  0  0  0  0  0
   -7.7017    1.4782    0.0000 H   0  0  0  0  0  0  0  0  0  0  0  0
   -8.9262    1.4782    0.0000 H   0  0  0  0  0  0  0  0  0  0  0  0
   -9.6994   -0.8000    0.0000 C   0  0  0  0  0  0  0  0  0  0  0  0
  -10.3116   -2.2782    0.0000 H   0  0  0  0  0  0  0  0  0  0  0  0
   -9.0871   -2.2782    0.0000 H   0  0  0  0  0  0  0  0  0  0  0  0
  -11.0853    0.0000    0.0000 C   0  0  0  0  0  0  0  0  0  0  0  0
  -10.4726    1.4782    0.0000 H   0  0  0  0  0  0  0  0  0  0  0  0
  -11.6976    1.4782    0.0000 H   0  0  0  0  0  0  0  0  0  0  0  0
  -12.4708   -0.8000    0.0000 C   0  0  0  0  0  0  0  0  0  0  0  0
  -13.0831   -2.2782    0.0000 H   0  0  0  0  0  0  0  0  0  0  0  0
  -11.8586   -2.2782    0.0000 H   0  0  0  0  0  0  0  0  0  0  0  0
  -13.8563    0.0000    0.0000 C   0  0  0  0  0  0  0  0  0  0  0  0
  -13.2440    1.4782    0.0000 H   0  0  0  0  0  0  0  0  0  0  0  0
  -14.4685    1.4782    0.0000 H   0  0  0  0  0  0  0  0  0  0  0  0
  -15.2422   -0.8000    0.0000 C   0  0  0  0  0  0  0  0  0  0  0  0
  -15.8545   -2.2782    0.0000 H   0  0  0  0  0  0  0  0  0  0  0  0
  -14.6300   -2.2782    0.0000 H   0  0  0  0  0  0  0  0  0  0  0  0
  -16.6277    0.0000    0.0000 C   0  0  0  0  0  0  0  0  0  0  0  0
  -16.0155    1.4782    0.0000 H   0  0  0  0  0  0  0  0  0  0  0  0
  -17.2400    1.4782    0.0000 H   0  0  0  0  0  0  0  0  0  0  0  0
  -18.0132   -0.8000    0.0000 C   0  0  0  0  0  0  0  0  0  0  0  0
  -18.6254   -2.2782    0.0000 H   0  0  0  0  0  0  0  0  0  0  0  0
  -17.4009   -2.2782    0.0000 H   0  0  0  0  0  0  0  0  0  0  0  0
  -19.3991    0.0000    0.0000 C   0  0  0  0  0  0  0  0  0  0  0  0
  -20.7846    0.8000    0.0000 H   0  0  0  0  0  0  0  0  0  0  0  0
  -20.7846   -0.8000    0.0000 H   0  0  0  0  0  0  0  0  0  0  0  0
  -19.3991    1.6000    0.0000 H   0  0  0  0  0  0  0  0  0  0  0  0
  1  2  1  0  0  0  0
  1  3  1  0  0  0  0
  1  4  1  0  0  0  0
  1  5  1  0  0  0  0
  5  6  1  0  0  0  0
  5  7  1  0  0  0  0
  5  8  1  0  0  0  0
  8  9  1  0  0  0  0
  8 10  1  0  0  0  0
  8 11  1  0  0  0  0
 11 12  1  0  0  0  0
 11 13  1  0  0  0  0
 11 14  1  0  0  0  0
 14 15  1  0  0  0  0
 14 16  1  0  0  0  0
 14 17  1  0  0  0  0
 17 18  1  0  0  0  0
 17 19  1  0  0  0  0
 17 20  1  0  0  0  0
 20 21  1  0  0  0  0
 20 22  1  0  0  0  0
 20 23  1  0  0  0  0
 23 24  1  0  0  0  0
 23 25  1  0  0  0  0
 23 26  1  0  0  0  0
 26 27  1  0  0  0  0
 26 28  1  0  0  0  0
 26 29  1  0  0  0  0
 29 30  1  0  0  0  0
 29 31  1  0  0  0  0
 29 32  1  0  0  0  0
 32 33  1  0  0  0  0
 32 34  1  0  0  0  0
 32 35  1  0  0  0  0
 35 36  1  0  0  0  0
 35 37  1  0  0  0  0
 35 38  1  0  0  0  0
 38 39  1  0  0  0  0
 38 40  1  0  0  0  0
 38 41  1  0  0  0  0
 41 42  1  0  0  0  0
 41 43  1  0  0  0  0
 41 44  1  0  0  0  0
 44 45  1  0  0  0  0
 44 46  1  0  0  0  0
 44 47  1  0  0  0  0
 47 48  1  0  0  0  0
 47 49  1  0  0  0  0
 47 50  1  0  0  0  0
 50 51  1  0  0  0  0
 50 52  1  0  0  0  0
 50 53  1  0  0  0  0
 53 54  1  0  0  0  0
 53 55  1  0  0  0  0
 53 56  1  0  0  0  0
 56 57  1  0  0  0  0
 56 58  1  0  0  0  0
 56 59  1  0  0  0  0
 59 60  1  0  0  0  0
 59 61  1  0  0  0  0
 59 62  1  0  0  0  0
 62 63  1  0  0  0  0
 62 64  1  0  0  0  0
 62 65  1  0  0  0  0
 65 66  1  0  0  0  0
 65 67  1  0  0  0  0
 65 68  1  0  0  0  0
M  END
> <ChemID>
100103

> <source_casrn>
629-97-0

> <CAS>
629-97-0

> <SMILES>
CCCCCCCCCCCCCCCCCCCCCC

> <NAME>
n-Docosane

> <preferred_name>
Docosane

> <iupac>
docosane

> <MPID>
254

> <dsstox_substance_id>
DTXSID7047063

> <Canonical_QSARr>
CCCCCCCCCCCCCCCCCCCCCC

> <InChI_Code_QSARr>
InChI=1S/C22H46/c1-3-5-7-9-11-13-15-17-19-21-22-20-18-16-14-12-10-8-6-4-2/h3-22H2,1-2H3

> <InChI Key_QSARr>
HOWGUJZVBDQJKV-UHFFFAOYSA-N

> <LogHalfLife>
2.0969

$$$$
100107
  -INDIGO-08031720132D

 89 88  0  0  0  0  0  0  0  0999 V2000
    0.0003    0.0000    0.0000 C   0  0  0  0  0  0  0  0  0  0  0  0
    0.6124    1.4782    0.0000 H   0  0  0  0  0  0  0  0  0  0  0  0
   -0.6124    1.4782    0.0000 H   0  0  0  0  0  0  0  0  0  0  0  0
    1.3856   -0.8000    0.0000 C   0  0  0  0  0  0  0  0  0  0  0  0
    0.7735   -2.2782    0.0000 H   0  0  0  0  0  0  0  0  0  0  0  0
    1.9977   -2.2782    0.0000 H   0  0  0  0  0  0  0  0  0  0  0  0
    2.7716    0.0000    0.0000 C   0  0  0  0  0  0  0  0  0  0  0  0
    3.3837    1.4782    0.0000 H   0  0  0  0  0  0  0  0  0  0  0  0
    2.1589    1.4782    0.0000 H   0  0  0  0  0  0  0  0  0  0  0  0
    4.1569   -0.8000    0.0000 C   0  0  0  0  0  0  0  0  0  0  0  0
    3.5448   -2.2782    0.0000 H   0  0  0  0  0  0  0  0  0  0  0  0
    4.7690   -2.2782    0.0000 H   0  0  0  0  0  0  0  0  0  0  0  0
    5.5429    0.0000    0.0000 C   0  0  0  0  0  0  0  0  0  0  0  0
    6.1550    1.4782    0.0000 H   0  0  0  0  0  0  0  0  0  0  0  0
    4.9301    1.4782    0.0000 H   0  0  0  0  0  0  0  0  0  0  0  0
    6.9282   -0.8000    0.0000 C   0  0  0  0  0  0  0  0  0  0  0  0
    6.3161   -2.2782    0.0000 H   0  0  0  0  0  0  0  0  0  0  0  0
    7.5403   -2.2782    0.0000 H   0  0  0  0  0  0  0  0  0  0  0  0
    8.3142    0.0000    0.0000 C   0  0  0  0  0  0  0  0  0  0  0  0
    8.9263    1.4782    0.0000 H   0  0  0  0  0  0  0  0  0  0  0  0
    7.7014    1.4782    0.0000 H   0  0  0  0  0  0  0  0  0  0  0  0
    9.6995   -0.8000    0.0000 C   0  0  0  0  0  0  0  0  0  0  0  0
    9.0874   -2.2782    0.0000 H   0  0  0  0  0  0  0  0  0  0  0  0
   10.3116   -2.2782    0.0000 H   0  0  0  0  0  0  0  0  0  0  0  0
   11.0854    0.0000    0.0000 C   0  0  0  0  0  0  0  0  0  0  0  0
   11.6975    1.4782    0.0000 H   0  0  0  0  0  0  0  0  0  0  0  0
   10.4727    1.4782    0.0000 H   0  0  0  0  0  0  0  0  0  0  0  0
   12.4708   -0.8000    0.0000 C   0  0  0  0  0  0  0  0  0  0  0  0
   11.8587   -2.2782    0.0000 H   0  0  0  0  0  0  0  0  0  0  0  0
   13.0829   -2.2782    0.0000 H   0  0  0  0  0  0  0  0  0  0  0  0
   13.8567    0.0000    0.0000 C   0  0  0  0  0  0  0  0  0  0  0  0
   14.4688    1.4782    0.0000 H   0  0  0  0  0  0  0  0  0  0  0  0
   13.2440    1.4782    0.0000 H   0  0  0  0  0  0  0  0  0  0  0  0
   15.2420   -0.8000    0.0000 C   0  0  0  0  0  0  0  0  0  0  0  0
   14.6299   -2.2782    0.0000 H   0  0  0  0  0  0  0  0  0  0  0  0
   15.8542   -2.2782    0.0000 H   0  0  0  0  0  0  0  0  0  0  0  0
   16.6280    0.0000    0.0000 C   0  0  0  0  0  0  0  0  0  0  0  0
   17.2401    1.4782    0.0000 H   0  0  0  0  0  0  0  0  0  0  0  0
   16.0153    1.4782    0.0000 H   0  0  0  0  0  0  0  0  0  0  0  0
   18.0133   -0.8000    0.0000 C   0  0  0  0  0  0  0  0  0  0  0  0
   17.4012   -2.2782    0.0000 H   0  0  0  0  0  0  0  0  0  0  0  0
   18.6254   -2.2782    0.0000 H   0  0  0  0  0  0  0  0  0  0  0  0
   19.3993    0.0000    0.0000 C   0  0  0  0  0  0  0  0  0  0  0  0
   20.7846    0.8000    0.0000 H   0  0  0  0  0  0  0  0  0  0  0  0
   20.7846   -0.8000    0.0000 H   0  0  0  0  0  0  0  0  0  0  0  0
   19.3993    1.6000    0.0000 H   0  0  0  0  0  0  0  0  0  0  0  0
   -1.3856   -0.8000    0.0000 C   0  0  0  0  0  0  0  0  0  0  0  0
   -1.9977   -2.2782    0.0000 H   0  0  0  0  0  0  0  0  0  0  0  0
   -0.7735   -2.2782    0.0000 H   0  0  0  0  0  0  0  0  0  0  0  0
   -2.7716    0.0000    0.0000 C   0  0  0  0  0  0  0  0  0  0  0  0
   -2.1589    1.4782    0.0000 H   0  0  0  0  0  0  0  0  0  0  0  0
   -3.3837    1.4782    0.0000 H   0  0  0  0  0  0  0  0  0  0  0  0
   -4.1569   -0.8000    0.0000 C   0  0  0  0  0  0  0  0  0  0  0  0
   -4.7690   -2.2782    0.0000 H   0  0  0  0  0  0  0  0  0  0  0  0
   -3.5448   -2.2782    0.0000 H   0  0  0  0  0  0  0  0  0  0  0  0
   -5.5422    0.0000    0.0000 C   0  0  0  0  0  0  0  0  0  0  0  0
   -4.9301    1.4782    0.0000 H   0  0  0  0  0  0  0  0  0  0  0  0
   -6.1550    1.4782    0.0000 H   0  0  0  0  0  0  0  0  0  0  0  0
   -6.9282   -0.8000    0.0000 C   0  0  0  0  0  0  0  0  0  0  0  0
   -7.5403   -2.2782    0.0000 H   0  0  0  0  0  0  0  0  0  0  0  0
   -6.3161   -2.2782    0.0000 H   0  0  0  0  0  0  0  0  0  0  0  0
   -8.3142    0.0000    0.0000 C   0  0  0  0  0  0  0  0  0  0  0  0
   -7.7014    1.4782    0.0000 H   0  0  0  0  0  0  0  0  0  0  0  0
   -8.9263    1.4782    0.0000 H   0  0  0  0  0  0  0  0  0  0  0  0
   -9.6995   -0.8000    0.0000 C   0  0  0  0  0  0  0  0  0  0  0  0
  -10.3116   -2.2782    0.0000 H   0  0  0  0  0  0  0  0  0  0  0  0
   -9.0874   -2.2782    0.0000 H   0  0  0  0  0  0  0  0  0  0  0  0
  -11.0848    0.0000    0.0000 C   0  0  0  0  0  0  0  0  0  0  0  0
  -10.4727    1.4782    0.0000 H   0  0  0  0  0  0  0  0  0  0  0  0
  -11.6975    1.4782    0.0000 H   0  0  0  0  0  0  0  0  0  0  0  0
  -12.4708   -0.8000    0.0000 C   0  0  0  0  0  0  0  0  0  0  0  0
  -13.0829   -2.2782    0.0000 H   0  0  0  0  0  0  0  0  0  0  0  0
  -11.8587   -2.2782    0.0000 H   0  0  0  0  0  0  0  0  0  0  0  0
  -13.8561    0.0000    0.0000 C   0  0  0  0  0  0  0  0  0  0  0  0
  -13.2440    1.4782    0.0000 H   0  0  0  0  0  0  0  0  0  0  0  0
  -14.4688    1.4782    0.0000 H   0  0  0  0  0  0  0  0  0  0  0  0
  -15.2420   -0.8000    0.0000 C   0  0  0  0  0  0  0  0  0  0  0  0
  -15.8542   -2.2782    0.0000 H   0  0  0  0  0  0  0  0  0  0  0  0
  -14.6299   -2.2782    0.0000 H   0  0  0  0  0  0  0  0  0  0  0  0
  -16.6280    0.0000    0.0000 C   0  0  0  0  0  0  0  0  0  0  0  0
  -16.0153    1.4782    0.0000 H   0  0  0  0  0  0  0  0  0  0  0  0
  -17.2401    1.4782    0.0000 H   0  0  0  0  0  0  0  0  0  0  0  0
  -18.0133   -0.8000    0.0000 C   0  0  0  0  0  0  0  0  0  0  0  0
  -18.6254   -2.2782    0.0000 H   0  0  0  0  0  0  0  0  0  0  0  0
  -17.4012   -2.2782    0.0000 H   0  0  0  0  0  0  0  0  0  0  0  0
  -19.3987    0.0000    0.0000 C   0  0  0  0  0  0  0  0  0  0  0  0
  -20.7846    0.8000    0.0000 H   0  0  0  0  0  0  0  0  0  0  0  0
  -20.7846   -0.8000    0.0000 H   0  0  0  0  0  0  0  0  0  0  0  0
  -19.3987    1.6000    0.0000 H   0  0  0  0  0  0  0  0  0  0  0  0
  1  2  1  0  0  0  0
  1  3  1  0  0  0  0
  1  4  1  0  0  0  0
  4  5  1  0  0  0  0
  4  6  1  0  0  0  0
  4  7  1  0  0  0  0
  7  8  1  0  0  0  0
  7  9  1  0  0  0  0
  7 10  1  0  0  0  0
 10 11  1  0  0  0  0
 10 12  1  0  0  0  0
 10 13  1  0  0  0  0
 13 14  1  0  0  0  0
 13 15  1  0  0  0  0
 13 16  1  0  0  0  0
 16 17  1  0  0  0  0
 16 18  1  0  0  0  0
 16 19  1  0  0  0  0
 19 20  1  0  0  0  0
 19 21  1  0  0  0  0
 19 22  1  0  0  0  0
 22 23  1  0  0  0  0
 22 24  1  0  0  0  0
 22 25  1  0  0  0  0
 25 26  1  0  0  0  0
 25 27  1  0  0  0  0
 25 28  1  0  0  0  0
 28 29  1  0  0  0  0
 28 30  1  0  0  0  0
 28 31  1  0  0  0  0
 31 32  1  0  0  0  0
 31 33  1  0  0  0  0
 31 34  1  0  0  0  0
 34 35  1  0  0  0  0
 34 36  1  0  0  0  0
 34 37  1  0  0  0  0
 37 38  1  0  0  0  0
 37 39  1  0  0  0  0
 37 40  1  0  0  0  0
 40 41  1  0  0  0  0
 40 42  1  0  0  0  0
 40 43  1  0  0  0  0
 43 44  1  0  0  0  0
 43 45  1  0  0  0  0
 43 46  1  0  0  0  0
  1 47  1  0  0  0  0
 47 48  1  0  0  0  0
 47 49  1  0  0  0  0
 47 50  1  0  0  0  0
 50 51  1  0  0  0  0
 50 52  1  0  0  0  0
 50 53  1  0  0  0  0
 53 54  1  0  0  0  0
 53 55  1  0  0  0  0
 53 56  1  0  0  0  0
 56 57  1  0  0  0  0
 56 58  1  0  0  0  0
 56 59  1  0  0  0  0
 59 60  1  0  0  0  0
 59 61  1  0  0  0  0
 59 62  1  0  0  0  0
 62 63  1  0  0  0  0
 62 64  1  0  0  0  0
 62 65  1  0  0  0  0
 65 66  1  0  0  0  0
 65 67  1  0  0  0  0
 65 68  1  0  0  0  0
 68 69  1  0  0  0  0
 68 70  1  0  0  0  0
 68 71  1  0  0  0  0
 71 72  1  0  0  0  0
 71 73  1  0  0  0  0
 71 74  1  0  0  0  0
 74 75  1  0  0  0  0
 74 76  1  0  0  0  0
 74 77  1  0  0  0  0
 77 78  1  0  0  0  0
 77 79  1  0  0  0  0
 77 80  1  0  0  0  0
 80 81  1  0  0  0  0
 80 82  1  0  0  0  0
 80 83  1  0  0  0  0
 83 84  1  0  0  0  0
 83 85  1  0  0  0  0
 83 86  1  0  0  0  0
 86 87  1  0  0  0  0
 86 88  1  0  0  0  0
 86 89  1  0  0  0  0
M  END
> <ChemID>
100107

> <source_casrn>
630-03-5

> <CAS>
630-03-5

> <SMILES>
CCCCCCCCCCCCCCCCCCCCCCCCCCCCC

> <NAME>
n-Nonacosane

> <preferred_name>
Nonacosane

> <iupac>
Nonacosane

> <MPID>
258

> <dsstox_substance_id>
DTXSID2060884

> <Canonical_QSARr>
CCCCCCCCCCCCCCCCCCCCCCCCCCCCC

> <InChI_Code_QSARr>
InChI=1S/C29H60/c1-3-5-7-9-11-13-15-17-19-21-23-25-27-29-28-26-24-22-20-18-16-14-12-10-8-6-4-2/h3-29H2,1-2H3

> <InChI Key_QSARr>
IGGUPRCHHJZPBS-UHFFFAOYSA-N

> <LogHalfLife>
2.0

$$$$
100112
  -INDIGO-08031720132D

 92 91  0  0  0  0  0  0  0  0999 V2000
   -0.0003    0.0000    0.0000 C   0  0  0  0  0  0  0  0  0  0  0  0
    0.6125    1.4782    0.0000 H   0  0  0  0  0  0  0  0  0  0  0  0
   -0.6125    1.4782    0.0000 H   0  0  0  0  0  0  0  0  0  0  0  0
    1.3860   -0.8000    0.0000 C   0  0  0  0  0  0  0  0  0  0  0  0
    0.7731   -2.2782    0.0000 H   0  0  0  0  0  0  0  0  0  0  0  0
    1.9981   -2.2782    0.0000 H   0  0  0  0  0  0  0  0  0  0  0  0
    2.7716    0.0000    0.0000 C   0  0  0  0  0  0  0  0  0  0  0  0
    3.3838    1.4782    0.0000 H   0  0  0  0  0  0  0  0  0  0  0  0
    2.1587    1.4782    0.0000 H   0  0  0  0  0  0  0  0  0  0  0  0
    4.1572   -0.8000    0.0000 C   0  0  0  0  0  0  0  0  0  0  0  0
    3.5444   -2.2782    0.0000 H   0  0  0  0  0  0  0  0  0  0  0  0
    4.7694   -2.2782    0.0000 H   0  0  0  0  0  0  0  0  0  0  0  0
    5.5428    0.0000    0.0000 C   0  0  0  0  0  0  0  0  0  0  0  0
    6.1550    1.4782    0.0000 H   0  0  0  0  0  0  0  0  0  0  0  0
    4.9300    1.4782    0.0000 H   0  0  0  0  0  0  0  0  0  0  0  0
    6.9284   -0.8000    0.0000 C   0  0  0  0  0  0  0  0  0  0  0  0
    6.3156   -2.2782    0.0000 H   0  0  0  0  0  0  0  0  0  0  0  0
    7.5406   -2.2782    0.0000 H   0  0  0  0  0  0  0  0  0  0  0  0
    8.3141    0.0000    0.0000 C   0  0  0  0  0  0  0  0  0  0  0  0
    8.9262    1.4782    0.0000 H   0  0  0  0  0  0  0  0  0  0  0  0
    7.7019    1.4782    0.0000 H   0  0  0  0  0  0  0  0  0  0  0  0
    9.6997   -0.8000    0.0000 C   0  0  0  0  0  0  0  0  0  0  0  0
    9.0875   -2.2782    0.0000 H   0  0  0  0  0  0  0  0  0  0  0  0
   10.3119   -2.2782    0.0000 H   0  0  0  0  0  0  0  0  0  0  0  0
   11.0853    0.0000    0.0000 C   0  0  0  0  0  0  0  0  0  0  0  0
   11.6975    1.4782    0.0000 H   0  0  0  0  0  0  0  0  0  0  0  0
   10.4731    1.4782    0.0000 H   0  0  0  0  0  0  0  0  0  0  0  0
   12.4709   -0.8000    0.0000 C   0  0  0  0  0  0  0  0  0  0  0  0
   11.8587   -2.2782    0.0000 H   0  0  0  0  0  0  0  0  0  0  0  0
   13.0831   -2.2782    0.0000 H   0  0  0  0  0  0  0  0  0  0  0  0
   13.8565    0.0000    0.0000 C   0  0  0  0  0  0  0  0  0  0  0  0
   14.4687    1.4782    0.0000 H   0  0  0  0  0  0  0  0  0  0  0  0
   13.2443    1.4782    0.0000 H   0  0  0  0  0  0  0  0  0  0  0  0
   15.2422   -0.8000    0.0000 C   0  0  0  0  0  0  0  0  0  0  0  0
   14.6300   -2.2782    0.0000 H   0  0  0  0  0  0  0  0  0  0  0  0
   15.8543   -2.2782    0.0000 H   0  0  0  0  0  0  0  0  0  0  0  0
   16.6278    0.0000    0.0000 C   0  0  0  0  0  0  0  0  0  0  0  0
   17.2400    1.4782    0.0000 H   0  0  0  0  0  0  0  0  0  0  0  0
   16.0156    1.4782    0.0000 H   0  0  0  0  0  0  0  0  0  0  0  0
   18.0134   -0.8000    0.0000 C   0  0  0  0  0  0  0  0  0  0  0  0
   17.4012   -2.2782    0.0000 H   0  0  0  0  0  0  0  0  0  0  0  0
   18.6256   -2.2782    0.0000 H   0  0  0  0  0  0  0  0  0  0  0  0
   19.3990    0.0000    0.0000 C   0  0  0  0  0  0  0  0  0  0  0  0
   20.0112    1.4782    0.0000 H   0  0  0  0  0  0  0  0  0  0  0  0
   18.7868    1.4782    0.0000 H   0  0  0  0  0  0  0  0  0  0  0  0
   20.7846   -0.8000    0.0000 C   0  0  0  0  0  0  0  0  0  0  0  0
   22.1703   -1.6000    0.0000 H   0  0  0  0  0  0  0  0  0  0  0  0
   22.1703    0.0000    0.0000 H   0  0  0  0  0  0  0  0  0  0  0  0
   20.7846   -2.4000    0.0000 H   0  0  0  0  0  0  0  0  0  0  0  0
   -1.3859   -0.8000    0.0000 C   0  0  0  0  0  0  0  0  0  0  0  0
   -1.9981   -2.2782    0.0000 H   0  0  0  0  0  0  0  0  0  0  0  0
   -0.7731   -2.2782    0.0000 H   0  0  0  0  0  0  0  0  0  0  0  0
   -2.7716    0.0000    0.0000 C   0  0  0  0  0  0  0  0  0  0  0  0
   -2.1587    1.4782    0.0000 H   0  0  0  0  0  0  0  0  0  0  0  0
   -3.3837    1.4782    0.0000 H   0  0  0  0  0  0  0  0  0  0  0  0
   -4.1572   -0.8000    0.0000 C   0  0  0  0  0  0  0  0  0  0  0  0
   -4.7694   -2.2782    0.0000 H   0  0  0  0  0  0  0  0  0  0  0  0
   -3.5443   -2.2782    0.0000 H   0  0  0  0  0  0  0  0  0  0  0  0
   -5.5428    0.0000    0.0000 C   0  0  0  0  0  0  0  0  0  0  0  0
   -4.9299    1.4782    0.0000 H   0  0  0  0  0  0  0  0  0  0  0  0
   -6.1550    1.4782    0.0000 H   0  0  0  0  0  0  0  0  0  0  0  0
   -6.9284   -0.8000    0.0000 C   0  0  0  0  0  0  0  0  0  0  0  0
   -7.5406   -2.2782    0.0000 H   0  0  0  0  0  0  0  0  0  0  0  0
   -6.3162   -2.2782    0.0000 H   0  0  0  0  0  0  0  0  0  0  0  0
   -8.3140    0.0000    0.0000 C   0  0  0  0  0  0  0  0  0  0  0  0
   -7.7018    1.4782    0.0000 H   0  0  0  0  0  0  0  0  0  0  0  0
   -8.9262    1.4782    0.0000 H   0  0  0  0  0  0  0  0  0  0  0  0
   -9.6997   -0.8000    0.0000 C   0  0  0  0  0  0  0  0  0  0  0  0
  -10.3118   -2.2782    0.0000 H   0  0  0  0  0  0  0  0  0  0  0  0
   -9.0875   -2.2782    0.0000 H   0  0  0  0  0  0  0  0  0  0  0  0
  -11.0853    0.0000    0.0000 C   0  0  0  0  0  0  0  0  0  0  0  0
  -10.4731    1.4782    0.0000 H   0  0  0  0  0  0  0  0  0  0  0  0
  -11.6975    1.4782    0.0000 H   0  0  0  0  0  0  0  0  0  0  0  0
  -12.4709   -0.8000    0.0000 C   0  0  0  0  0  0  0  0  0  0  0  0
  -13.0831   -2.2782    0.0000 H   0  0  0  0  0  0  0  0  0  0  0  0
  -11.8587   -2.2782    0.0000 H   0  0  0  0  0  0  0  0  0  0  0  0
  -13.8565    0.0000    0.0000 C   0  0  0  0  0  0  0  0  0  0  0  0
  -13.2443    1.4782    0.0000 H   0  0  0  0  0  0  0  0  0  0  0  0
  -14.4687    1.4782    0.0000 H   0  0  0  0  0  0  0  0  0  0  0  0
  -15.2421   -0.8000    0.0000 C   0  0  0  0  0  0  0  0  0  0  0  0
  -15.8543   -2.2782    0.0000 H   0  0  0  0  0  0  0  0  0  0  0  0
  -14.6299   -2.2782    0.0000 H   0  0  0  0  0  0  0  0  0  0  0  0
  -16.6278    0.0000    0.0000 C   0  0  0  0  0  0  0  0  0  0  0  0
  -16.0156    1.4782    0.0000 H   0  0  0  0  0  0  0  0  0  0  0  0
  -17.2399    1.4782    0.0000 H   0  0  0  0  0  0  0  0  0  0  0  0
  -18.0134   -0.8000    0.0000 C   0  0  0  0  0  0  0  0  0  0  0  0
  -18.6256   -2.2782    0.0000 H   0  0  0  0  0  0  0  0  0  0  0  0
  -17.4012   -2.2782    0.0000 H   0  0  0  0  0  0  0  0  0  0  0  0
  -19.3990    0.0000    0.0000 C   0  0  0  0  0  0  0  0  0  0  0  0
  -20.7846    0.8000    0.0000 H   0  0  0  0  0  0  0  0  0  0  0  0
  -20.7846   -0.8000    0.0000 H   0  0  0  0  0  0  0  0  0  0  0  0
  -19.3990    1.6000    0.0000 H   0  0  0  0  0  0  0  0  0  0  0  0
  1  2  1  0  0  0  0
  1  3  1  0  0  0  0
  1  4  1  0  0  0  0
  4  5  1  0  0  0  0
  4  6  1  0  0  0  0
  4  7  1  0  0  0  0
  7  8  1  0  0  0  0
  7  9  1  0  0  0  0
  7 10  1  0  0  0  0
 10 11  1  0  0  0  0
 10 12  1  0  0  0  0
 10 13  1  0  0  0  0
 13 14  1  0  0  0  0
 13 15  1  0  0  0  0
 13 16  1  0  0  0  0
 16 17  1  0  0  0  0
 16 18  1  0  0  0  0
 16 19  1  0  0  0  0
 19 20  1  0  0  0  0
 19 21  1  0  0  0  0
 19 22  1  0  0  0  0
 22 23  1  0  0  0  0
 22 24  1  0  0  0  0
 22 25  1  0  0  0  0
 25 26  1  0  0  0  0
 25 27  1  0  0  0  0
 25 28  1  0  0  0  0
 28 29  1  0  0  0  0
 28 30  1  0  0  0  0
 28 31  1  0  0  0  0
 31 32  1  0  0  0  0
 31 33  1  0  0  0  0
 31 34  1  0  0  0  0
 34 35  1  0  0  0  0
 34 36  1  0  0  0  0
 34 37  1  0  0  0  0
 37 38  1  0  0  0  0
 37 39  1  0  0  0  0
 37 40  1  0  0  0  0
 40 41  1  0  0  0  0
 40 42  1  0  0  0  0
 40 43  1  0  0  0  0
 43 44  1  0  0  0  0
 43 45  1  0  0  0  0
 43 46  1  0  0  0  0
 46 47  1  0  0  0  0
 46 48  1  0  0  0  0
 46 49  1  0  0  0  0
  1 50  1  0  0  0  0
 50 51  1  0  0  0  0
 50 52  1  0  0  0  0
 50 53  1  0  0  0  0
 53 54  1  0  0  0  0
 53 55  1  0  0  0  0
 53 56  1  0  0  0  0
 56 57  1  0  0  0  0
 56 58  1  0  0  0  0
 56 59  1  0  0  0  0
 59 60  1  0  0  0  0
 59 61  1  0  0  0  0
 59 62  1  0  0  0  0
 62 63  1  0  0  0  0
 62 64  1  0  0  0  0
 62 65  1  0  0  0  0
 65 66  1  0  0  0  0
 65 67  1  0  0  0  0
 65 68  1  0  0  0  0
 68 69  1  0  0  0  0
 68 70  1  0  0  0  0
 68 71  1  0  0  0  0
 71 72  1  0  0  0  0
 71 73  1  0  0  0  0
 71 74  1  0  0  0  0
 74 75  1  0  0  0  0
 74 76  1  0  0  0  0
 74 77  1  0  0  0  0
 77 78  1  0  0  0  0
 77 79  1  0  0  0  0
 77 80  1  0  0  0  0
 80 81  1  0  0  0  0
 80 82  1  0  0  0  0
 80 83  1  0  0  0  0
 83 84  1  0  0  0  0
 83 85  1  0  0  0  0
 83 86  1  0  0  0  0
 86 87  1  0  0  0  0
 86 88  1  0  0  0  0
 86 89  1  0  0  0  0
 89 90  1  0  0  0  0
 89 91  1  0  0  0  0
 89 92  1  0  0  0  0
M  END
> <ChemID>
100112

> <source_casrn>
638-68-6

> <CAS>
638-68-6

> <SMILES>
CCCCCCCCCCCCCCCCCCCCCCCCCCCCCC

> <NAME>
n-Triacontane

> <preferred_name>
Triacontane

> <iupac>
TRIACONTANE

> <MPID>
262

> <dsstox_substance_id>
DTXSID0060935

> <Canonical_QSARr>
CCCCCCCCCCCCCCCCCCCCCCCCCCCCCC

> <InChI_Code_QSARr>
InChI=1S/C30H62/c1-3-5-7-9-11-13-15-17-19-21-23-25-27-29-30-28-26-24-22-20-18-16-14-12-10-8-6-4-2/h3-30H2,1-2H3

> <InChI Key_QSARr>
JXTPJDDICSTXJX-UHFFFAOYSA-N

> <LogHalfLife>
2.243

$$$$
100116
  -INDIGO-08031720132D

 27 29  0  0  0  0  0  0  0  0999 V2000
   -1.3856    2.4001    0.0000 C   0  0  0  0  0  0  0  0  0  0  0  0
    0.0001    3.2000    0.0000 C   0  0  0  0  0  0  0  0  0  0  0  0
    0.0001    4.8000    0.0000 H   0  0  0  0  0  0  0  0  0  0  0  0
    1.3856    2.4001    0.0000 C   0  0  0  0  0  0  0  0  0  0  0  0
    2.7712    3.2000    0.0000 C   0  0  0  0  0  0  0  0  0  0  0  0
    2.7712    4.8000    0.0000 H   0  0  0  0  0  0  0  0  0  0  0  0
    4.1569    2.3999    0.0000 C   0  0  0  0  0  0  0  0  0  0  0  0
    5.5426    3.2000    0.0000 H   0  0  0  0  0  0  0  0  0  0  0  0
    4.1569    0.8001    0.0000 C   0  0  0  0  0  0  0  0  0  0  0  0
    5.5426    0.0000    0.0000 H   0  0  0  0  0  0  0  0  0  0  0  0
    2.7712    0.0000    0.0000 C   0  0  0  0  0  0  0  0  0  0  0  0
    2.7712   -1.6000    0.0000 H   0  0  0  0  0  0  0  0  0  0  0  0
    1.3856    0.7999    0.0000 C   0  0  0  0  0  0  0  0  0  0  0  0
    0.0001    0.0000    0.0000 C   0  0  0  0  0  0  0  0  0  0  0  0
    0.0001   -1.6000    0.0000 C   0  0  0  0  0  0  0  0  0  0  0  0
   -0.0001   -3.2000    0.0000 H   0  0  0  0  0  0  0  0  0  0  0  0
    1.3856   -2.4001    0.0000 H   0  0  0  0  0  0  0  0  0  0  0  0
   -1.3856   -2.4001    0.0000 H   0  0  0  0  0  0  0  0  0  0  0  0
   -1.3856    0.7999    0.0000 C   0  0  0  0  0  0  0  0  0  0  0  0
   -2.7712    0.0000    0.0000 C   0  0  0  0  0  0  0  0  0  0  0  0
   -2.7712   -1.6000    0.0000 H   0  0  0  0  0  0  0  0  0  0  0  0
   -4.1569    0.8001    0.0000 C   0  0  0  0  0  0  0  0  0  0  0  0
   -5.5426    0.0000    0.0000 H   0  0  0  0  0  0  0  0  0  0  0  0
   -4.1569    2.3999    0.0000 C   0  0  0  0  0  0  0  0  0  0  0  0
   -5.5426    3.2000    0.0000 H   0  0  0  0  0  0  0  0  0  0  0  0
   -2.7712    3.2000    0.0000 C   0  0  0  0  0  0  0  0  0  0  0  0
   -2.7712    4.8000    0.0000 H   0  0  0  0  0  0  0  0  0  0  0  0
  1  2  2  0  0  0  0
  2  3  1  0  0  0  0
  2  4  1  0  0  0  0
  4  5  1  0  0  0  0
  5  6  1  0  0  0  0
  5  7  2  0  0  0  0
  7  8  1  0  0  0  0
  7  9  1  0  0  0  0
  9 10  1  0  0  0  0
  9 11  2  0  0  0  0
 11 12  1  0  0  0  0
 11 13  1  0  0  0  0
 13  4  2  0  0  0  0
 13 14  1  0  0  0  0
 14 15  1  0  0  0  0
 15 16  1  0  0  0  0
 15 17  1  0  0  0  0
 15 18  1  0  0  0  0
 14 19  2  0  0  0  0
 19  1  1  0  0  0  0
 19 20  1  0  0  0  0
 20 21  1  0  0  0  0
 20 22  2  0  0  0  0
 22 23  1  0  0  0  0
 22 24  1  0  0  0  0
 24 25  1  0  0  0  0
 24 26  2  0  0  0  0
 26  1  1  0  0  0  0
 26 27  1  0  0  0  0
M  END
> <ChemID>
100116

> <source_casrn>
779-02-2

> <CAS>
779-02-2

> <SMILES>
Cc1c2ccccc2cc2ccccc21

> <NAME>
9-Methylanthracene

> <preferred_name>
9-Methylanthracene

> <iupac>
9-METHYLANTHRACENE

> <MPID>
266

> <dsstox_substance_id>
DTXSID3061134

> <Canonical_QSARr>
Cc1c2ccccc2cc2ccccc21

> <InChI_Code_QSARr>
InChI=1S/C15H12/c1-11-14-8-4-2-6-12(14)10-13-7-3-5-9-15(11)13/h2-10H,1H3

> <InChI Key_QSARr>
CPGPAVAKSZHMBP-UHFFFAOYSA-N

> <LogHalfLife>
2.415

$$$$
100120
  -INDIGO-08031720132D

 24 24  0  0  0  0  0  0  0  0999 V2000
   -0.0000    0.0000    0.0000 C   0  0  0  0  0  0  0  0  0  0  0  0
   -0.8000    1.3856    0.0000 C   0  0  0  0  0  0  0  0  0  0  0  0
   -0.0000    2.7713    0.0000 C   0  0  0  0  0  0  0  0  0  0  0  0
    0.7999    4.1569    0.0000 H   0  0  0  0  0  0  0  0  0  0  0  0
   -0.8000    4.1569    0.0000 H   0  0  0  0  0  0  0  0  0  0  0  0
    1.6001    2.7713    0.0000 H   0  0  0  0  0  0  0  0  0  0  0  0
   -2.4000    1.3856    0.0000 C   0  0  0  0  0  0  0  0  0  0  0  0
   -3.1999    2.7713    0.0000 H   0  0  0  0  0  0  0  0  0  0  0  0
   -3.1999    0.0000    0.0000 C   0  0  0  0  0  0  0  0  0  0  0  0
   -4.8000    0.0000    0.0000 C   0  0  0  0  0  0  0  0  0  0  0  0
   -6.4000    0.0000    0.0000 H   0  0  0  0  0  0  0  0  0  0  0  0
   -5.6000   -1.3856    0.0000 H   0  0  0  0  0  0  0  0  0  0  0  0
   -5.6000    1.3856    0.0000 H   0  0  0  0  0  0  0  0  0  0  0  0
   -2.4000   -1.3856    0.0000 C   0  0  0  0  0  0  0  0  0  0  0  0
   -3.1999   -2.7713    0.0000 H   0  0  0  0  0  0  0  0  0  0  0  0
   -0.8000   -1.3856    0.0000 C   0  0  0  0  0  0  0  0  0  0  0  0
   -0.0000   -2.7713    0.0000 H   0  0  0  0  0  0  0  0  0  0  0  0
    1.6001    0.0000    0.0000 C   0  0  0  0  0  0  0  0  0  0  0  0
    1.8089    1.5863    0.0000 H   0  0  0  0  0  0  0  0  0  0  0  0
    2.8693    0.9740    0.0000 H   0  0  0  0  0  0  0  0  0  0  0  0
    2.4000   -1.3856    0.0000 C   0  0  0  0  0  0  0  0  0  0  0  0
    3.2000   -2.7713    0.0000 H   0  0  0  0  0  0  0  0  0  0  0  0
    4.0000   -1.3856    0.0000 H   0  0  0  0  0  0  0  0  0  0  0  0
    3.2000    0.0000    0.0000 H   0  0  0  0  0  0  0  0  0  0  0  0
  1  2  1  0  0  0  0
  2  3  1  0  0  0  0
  3  4  1  0  0  0  0
  3  5  1  0  0  0  0
  3  6  1  0  0  0  0
  2  7  2  0  0  0  0
  7  8  1  0  0  0  0
  7  9  1  0  0  0  0
  9 10  1  0  0  0  0
 10 11  1  0  0  0  0
 10 12  1  0  0  0  0
 10 13  1  0  0  0  0
  9 14  2  0  0  0  0
 14 15  1  0  0  0  0
 14 16  1  0  0  0  0
 16  1  2  0  0  0  0
 16 17  1  0  0  0  0
  1 18  1  0  0  0  0
 18 19  1  0  0  0  0
 18 20  1  0  0  0  0
 18 21  1  0  0  0  0
 21 22  1  0  0  0  0
 21 23  1  0  0  0  0
 21 24  1  0  0  0  0
M  END
> <ChemID>
100120

> <source_casrn>
874-41-9

> <CAS>
874-41-9

> <SMILES>
CCc1ccc(C)cc1C

> <NAME>
1,3-Dimethyl-4-ethylbenzene

> <preferred_name>
1,3-Dimethyl-4-ethylbenzene

> <iupac>
1-Ethyl-2,4-dimethylbenzene

> <MPID>
270

> <dsstox_substance_id>
DTXSID0061246

> <Canonical_QSARr>
CCc1ccc(C)cc1C

> <InChI_Code_QSARr>
InChI=1S/C10H14/c1-4-10-6-5-8(2)7-9(10)3/h5-7H,4H2,1-3H3

> <InChI Key_QSARr>
MEMBJMDZWKVOTB-UHFFFAOYSA-N

> <LogHalfLife>
0.6021

$$$$
100124
  -INDIGO-08031720132D

 29 28  0  0  0  0  0  0  0  0999 V2000
   -0.8384   -2.3035    0.0000 C   0  0  0  0  0  0  0  0  0  0  0  0
   -0.2912   -3.8070    0.0000 H   0  0  0  0  0  0  0  0  0  0  0  0
   -1.8668   -3.5292    0.0000 H   0  0  0  0  0  0  0  0  0  0  0  0
    0.7372   -2.5813    0.0000 H   0  0  0  0  0  0  0  0  0  0  0  0
   -1.3856   -0.7999    0.0000 C   0  0  0  0  0  0  0  0  0  0  0  0
   -1.9329    0.7035    0.0000 H   0  0  0  0  0  0  0  0  0  0  0  0
    0.0000    0.0000    0.0000 C   0  0  0  0  0  0  0  0  0  0  0  0
    0.8000   -1.3856    0.0000 H   0  0  0  0  0  0  0  0  0  0  0  0
    1.3856    0.8000    0.0000 C   0  0  0  0  0  0  0  0  0  0  0  0
    1.9980    2.2782    0.0000 H   0  0  0  0  0  0  0  0  0  0  0  0
    0.7733    2.2782    0.0000 H   0  0  0  0  0  0  0  0  0  0  0  0
    2.7713    0.0000    0.0000 C   0  0  0  0  0  0  0  0  0  0  0  0
    1.9713   -1.3856    0.0000 H   0  0  0  0  0  0  0  0  0  0  0  0
    4.1569   -0.8001    0.0000 C   0  0  0  0  0  0  0  0  0  0  0  0
    5.5426   -1.6000    0.0000 H   0  0  0  0  0  0  0  0  0  0  0  0
    5.5426    0.0000    0.0000 H   0  0  0  0  0  0  0  0  0  0  0  0
    4.1569   -2.4000    0.0000 H   0  0  0  0  0  0  0  0  0  0  0  0
    3.5713    1.3856    0.0000 C   0  0  0  0  0  0  0  0  0  0  0  0
    4.3713    2.7712    0.0000 H   0  0  0  0  0  0  0  0  0  0  0  0
    3.0240    2.8891    0.0000 H   0  0  0  0  0  0  0  0  0  0  0  0
    5.1713    1.3856    0.0000 H   0  0  0  0  0  0  0  0  0  0  0  0
   -0.8000    1.3856    0.0000 C   0  0  0  0  0  0  0  0  0  0  0  0
   -1.6000    2.7712    0.0000 H   0  0  0  0  0  0  0  0  0  0  0  0
   -0.2527    2.8891    0.0000 H   0  0  0  0  0  0  0  0  0  0  0  0
   -2.3757    1.6634    0.0000 H   0  0  0  0  0  0  0  0  0  0  0  0
   -2.8892   -1.3472    0.0000 C   0  0  0  0  0  0  0  0  0  0  0  0
   -4.3927   -1.8945    0.0000 H   0  0  0  0  0  0  0  0  0  0  0  0
   -3.1670   -2.9229    0.0000 H   0  0  0  0  0  0  0  0  0  0  0  0
   -4.1148   -0.3188    0.0000 H   0  0  0  0  0  0  0  0  0  0  0  0
  1  2  1  0  0  0  0
  1  3  1  0  0  0  0
  1  4  1  0  0  0  0
  1  5  1  0  0  0  0
  5  6  1  0  0  0  0
  5  7  1  0  0  0  0
  7  8  1  0  0  0  0
  7  9  1  0  0  0  0
  9 10  1  0  0  0  0
  9 11  1  0  0  0  0
  9 12  1  0  0  0  0
 12 13  1  0  0  0  0
 12 14  1  0  0  0  0
 14 15  1  0  0  0  0
 14 16  1  0  0  0  0
 14 17  1  0  0  0  0
 12 18  1  0  0  0  0
 18 19  1  0  0  0  0
 18 20  1  0  0  0  0
 18 21  1  0  0  0  0
  7 22  1  0  0  0  0
 22 23  1  0  0  0  0
 22 24  1  0  0  0  0
 22 25  1  0  0  0  0
  5 26  1  0  0  0  0
 26 27  1  0  0  0  0
 26 28  1  0  0  0  0
 26 29  1  0  0  0  0
M  END
> <ChemID>
100124

> <source_casrn>
1069-53-0

> <CAS>
NOCAS_870833

> <SMILES>
CC(C)C(C)CC(C)C

> <NAME>
2,3,5-Trimethylhexane

> <preferred_name>


> <iupac>


> <MPID>
274

> <dsstox_substance_id>
DTXSID70870833

> <Canonical_QSARr>
CC(C)C(C)CC(C)C

> <InChI_Code_QSARr>
InChI=1S/C9H20/c1-7(2)6-9(5)8(3)4/h7-9H,6H2,1-5H3

> <InChI Key_QSARr>
ODGLTLJZCVNPBU-UHFFFAOYSA-N

> <LogHalfLife>
0.9031

$$$$
100130
  -INDIGO-08031720132D

 21 21  0  0  0  0  0  0  0  0999 V2000
    0.0000    0.0000    0.0000 C   0  0  0  0  0  0  0  0  0  0  0  0
    1.0706    1.1891    0.0000 C   0  0  0  0  0  0  0  0  0  0  0  0
    0.1759    2.5155    0.0000 H   0  0  0  0  0  0  0  0  0  0  0  0
    1.8706    2.5747    0.0000 H   0  0  0  0  0  0  0  0  0  0  0  0
    2.5323    0.5382    0.0000 C   0  0  0  0  0  0  0  0  0  0  0  0
    3.0267    2.0600    0.0000 H   0  0  0  0  0  0  0  0  0  0  0  0
    4.0973    0.2056    0.0000 H   0  0  0  0  0  0  0  0  0  0  0  0
    2.3650   -1.0530    0.0000 C   0  0  0  0  0  0  0  0  0  0  0  0
    3.9650   -1.0530    0.0000 H   0  0  0  0  0  0  0  0  0  0  0  0
    2.5323   -2.6442    0.0000 H   0  0  0  0  0  0  0  0  0  0  0  0
    0.8000   -1.3856    0.0000 C   0  0  0  0  0  0  0  0  0  0  0  0
    1.2945   -2.9073    0.0000 H   0  0  0  0  0  0  0  0  0  0  0  0
   -0.3509   -2.4971    0.0000 H   0  0  0  0  0  0  0  0  0  0  0  0
   -1.2944   -0.9405    0.0000 C   0  0  0  0  0  0  0  0  0  0  0  0
   -2.5889   -1.8809    0.0000 H   0  0  0  0  0  0  0  0  0  0  0  0
   -2.7561   -0.2897    0.0000 H   0  0  0  0  0  0  0  0  0  0  0  0
   -1.4060   -2.5366    0.0000 H   0  0  0  0  0  0  0  0  0  0  0  0
   -1.0706    1.1891    0.0000 C   0  0  0  0  0  0  0  0  0  0  0  0
   -2.1412    2.3781    0.0000 H   0  0  0  0  0  0  0  0  0  0  0  0
   -2.6356    0.8564    0.0000 H   0  0  0  0  0  0  0  0  0  0  0  0
   -0.8479    2.7735    0.0000 H   0  0  0  0  0  0  0  0  0  0  0  0
  1  2  1  0  0  0  0
  2  3  1  0  0  0  0
  2  4  1  0  0  0  0
  2  5  1  0  0  0  0
  5  6  1  0  0  0  0
  5  7  1  0  0  0  0
  5  8  1  0  0  0  0
  8  9  1  0  0  0  0
  8 10  1  0  0  0  0
  8 11  1  0  0  0  0
 11  1  1  0  0  0  0
 11 12  1  0  0  0  0
 11 13  1  0  0  0  0
  1 14  1  0  0  0  0
 14 15  1  0  0  0  0
 14 16  1  0  0  0  0
 14 17  1  0  0  0  0
  1 18  1  0  0  0  0
 18 19  1  0  0  0  0
 18 20  1  0  0  0  0
 18 21  1  0  0  0  0
M  END
> <ChemID>
100130

> <source_casrn>
1638-26-2

> <CAS>
1638-26-2

> <SMILES>
CC1(C)CCCC1

> <NAME>
1,1-Dimethylcyclopentane

> <preferred_name>
1,1-Dimethylcyclopentane

> <iupac>
1,1-Dimethylcyclopentane

> <MPID>
279

> <dsstox_substance_id>
DTXSID00167662

> <Canonical_QSARr>
CC1(C)CCCC1

> <InChI_Code_QSARr>
InChI=1S/C7H14/c1-7(2)5-3-4-6-7/h3-6H2,1-2H3

> <InChI Key_QSARr>
QWHNJUXXYKPLQM-UHFFFAOYSA-N

> <LogHalfLife>
1.2788

$$$$
100134
  -INDIGO-08031720132D

 59 58  0  0  0  0  0  0  0  0999 V2000
    2.7712    0.0000    0.0000 C   0  0  0  0  0  0  0  0  0  0  0  0
    3.3835   -1.4782    0.0000 H   0  0  0  0  0  0  0  0  0  0  0  0
    2.1591   -1.4782    0.0000 H   0  0  0  0  0  0  0  0  0  0  0  0
    4.1569    0.7999    0.0000 C   0  0  0  0  0  0  0  0  0  0  0  0
    3.5446    2.2783    0.0000 H   0  0  0  0  0  0  0  0  0  0  0  0
    4.7693    2.2783    0.0000 H   0  0  0  0  0  0  0  0  0  0  0  0
    5.5424    0.0000    0.0000 C   0  0  0  0  0  0  0  0  0  0  0  0
    4.7425   -1.3857    0.0000 H   0  0  0  0  0  0  0  0  0  0  0  0
    6.9282   -0.8000    0.0000 C   0  0  0  0  0  0  0  0  0  0  0  0
    8.5146   -0.5912    0.0000 H   0  0  0  0  0  0  0  0  0  0  0  0
    7.9022    0.4694    0.0000 H   0  0  0  0  0  0  0  0  0  0  0  0
    6.9282   -2.4000    0.0000 C   0  0  0  0  0  0  0  0  0  0  0  0
    5.3419   -2.6088    0.0000 H   0  0  0  0  0  0  0  0  0  0  0  0
    5.9542   -3.6694    0.0000 H   0  0  0  0  0  0  0  0  0  0  0  0
    8.3137   -3.2000    0.0000 C   0  0  0  0  0  0  0  0  0  0  0  0
    9.9001   -2.9912    0.0000 H   0  0  0  0  0  0  0  0  0  0  0  0
    9.2877   -1.9306    0.0000 H   0  0  0  0  0  0  0  0  0  0  0  0
    8.3137   -4.8000    0.0000 C   0  0  0  0  0  0  0  0  0  0  0  0
    6.7383   -4.5221    0.0000 H   0  0  0  0  0  0  0  0  0  0  0  0
    8.0359   -6.3756    0.0000 C   0  0  0  0  0  0  0  0  0  0  0  0
    7.7581   -7.9514    0.0000 H   0  0  0  0  0  0  0  0  0  0  0  0
    9.2617   -7.4042    0.0000 H   0  0  0  0  0  0  0  0  0  0  0  0
    6.5326   -6.9230    0.0000 H   0  0  0  0  0  0  0  0  0  0  0  0
    9.8895   -5.0778    0.0000 C   0  0  0  0  0  0  0  0  0  0  0  0
   11.4652   -5.3557    0.0000 H   0  0  0  0  0  0  0  0  0  0  0  0
   10.9179   -3.8522    0.0000 H   0  0  0  0  0  0  0  0  0  0  0  0
   10.4368   -6.5814    0.0000 H   0  0  0  0  0  0  0  0  0  0  0  0
    6.3427    1.3857    0.0000 C   0  0  0  0  0  0  0  0  0  0  0  0
    7.1426    2.7712    0.0000 H   0  0  0  0  0  0  0  0  0  0  0  0
    7.9181    1.6634    0.0000 H   0  0  0  0  0  0  0  0  0  0  0  0
    5.7953    2.8891    0.0000 H   0  0  0  0  0  0  0  0  0  0  0  0
    1.3856    0.7999    0.0000 C   0  0  0  0  0  0  0  0  0  0  0  0
    0.7733    2.2783    0.0000 H   0  0  0  0  0  0  0  0  0  0  0  0
    1.9980    2.2783    0.0000 H   0  0  0  0  0  0  0  0  0  0  0  0
    0.0001    0.0000    0.0000 C   0  0  0  0  0  0  0  0  0  0  0  0
    0.8001   -1.3857    0.0000 H   0  0  0  0  0  0  0  0  0  0  0  0
   -1.3857   -0.8000    0.0000 C   0  0  0  0  0  0  0  0  0  0  0  0
   -2.9720   -0.5912    0.0000 H   0  0  0  0  0  0  0  0  0  0  0  0
   -2.3597    0.4694    0.0000 H   0  0  0  0  0  0  0  0  0  0  0  0
   -1.3857   -2.4000    0.0000 C   0  0  0  0  0  0  0  0  0  0  0  0
    0.2007   -2.6088    0.0000 H   0  0  0  0  0  0  0  0  0  0  0  0
   -0.4117   -3.6694    0.0000 H   0  0  0  0  0  0  0  0  0  0  0  0
   -2.7712   -3.2000    0.0000 C   0  0  0  0  0  0  0  0  0  0  0  0
   -4.3575   -2.9912    0.0000 H   0  0  0  0  0  0  0  0  0  0  0  0
   -3.7454   -1.9306    0.0000 H   0  0  0  0  0  0  0  0  0  0  0  0
   -2.7712   -4.8000    0.0000 C   0  0  0  0  0  0  0  0  0  0  0  0
   -1.1957   -4.5221    0.0000 H   0  0  0  0  0  0  0  0  0  0  0  0
   -2.4934   -6.3756    0.0000 C   0  0  0  0  0  0  0  0  0  0  0  0
   -2.2156   -7.9514    0.0000 H   0  0  0  0  0  0  0  0  0  0  0  0
   -3.7192   -7.4042    0.0000 H   0  0  0  0  0  0  0  0  0  0  0  0
   -0.9901   -6.9230    0.0000 H   0  0  0  0  0  0  0  0  0  0  0  0
   -4.3469   -5.0778    0.0000 C   0  0  0  0  0  0  0  0  0  0  0  0
   -5.9227   -5.3557    0.0000 H   0  0  0  0  0  0  0  0  0  0  0  0
   -5.3753   -3.8522    0.0000 H   0  0  0  0  0  0  0  0  0  0  0  0
   -4.8943   -6.5814    0.0000 H   0  0  0  0  0  0  0  0  0  0  0  0
   -0.8001    1.3857    0.0000 C   0  0  0  0  0  0  0  0  0  0  0  0
   -1.6000    2.7712    0.0000 H   0  0  0  0  0  0  0  0  0  0  0  0
   -2.3756    1.6634    0.0000 H   0  0  0  0  0  0  0  0  0  0  0  0
   -0.2527    2.8891    0.0000 H   0  0  0  0  0  0  0  0  0  0  0  0
  1  2  1  0  0  0  0
  1  3  1  0  0  0  0
  1  4  1  0  0  0  0
  4  5  1  0  0  0  0
  4  6  1  0  0  0  0
  4  7  1  0  0  0  0
  7  8  1  0  0  0  0
  7  9  1  0  0  0  0
  9 10  1  0  0  0  0
  9 11  1  0  0  0  0
  9 12  1  0  0  0  0
 12 13  1  0  0  0  0
 12 14  1  0  0  0  0
 12 15  1  0  0  0  0
 15 16  1  0  0  0  0
 15 17  1  0  0  0  0
 15 18  1  0  0  0  0
 18 19  1  0  0  0  0
 18 20  1  0  0  0  0
 20 21  1  0  0  0  0
 20 22  1  0  0  0  0
 20 23  1  0  0  0  0
 18 24  1  0  0  0  0
 24 25  1  0  0  0  0
 24 26  1  0  0  0  0
 24 27  1  0  0  0  0
  7 28  1  0  0  0  0
 28 29  1  0  0  0  0
 28 30  1  0  0  0  0
 28 31  1  0  0  0  0
  1 32  1  0  0  0  0
 32 33  1  0  0  0  0
 32 34  1  0  0  0  0
 32 35  1  0  0  0  0
 35 36  1  0  0  0  0
 35 37  1  0  0  0  0
 37 38  1  0  0  0  0
 37 39  1  0  0  0  0
 37 40  1  0  0  0  0
 40 41  1  0  0  0  0
 40 42  1  0  0  0  0
 40 43  1  0  0  0  0
 43 44  1  0  0  0  0
 43 45  1  0  0  0  0
 43 46  1  0  0  0  0
 46 47  1  0  0  0  0
 46 48  1  0  0  0  0
 48 49  1  0  0  0  0
 48 50  1  0  0  0  0
 48 51  1  0  0  0  0
 46 52  1  0  0  0  0
 52 53  1  0  0  0  0
 52 54  1  0  0  0  0
 52 55  1  0  0  0  0
 35 56  1  0  0  0  0
 56 57  1  0  0  0  0
 56 58  1  0  0  0  0
 56 59  1  0  0  0  0
M  END
> <ChemID>
100134

> <source_casrn>
1921-70-6

> <CAS>
1921-70-6

> <SMILES>
C(CCCC(CCCC(CCCC(C)C)C)C)(C)C

> <NAME>
Pristane

> <preferred_name>


> <iupac>


> <MPID>
283

> <dsstox_substance_id>
DTXSID70870919

> <Canonical_QSARr>
CC(C)CCCC(C)CCCC(C)CCCC(C)C

> <InChI_Code_QSARr>
InChI=1S/C19H40/c1-16(2)10-7-12-18(5)14-9-15-19(6)13-8-11-17(3)4/h16-19H,7-15H2,1-6H3

> <InChI Key_QSARr>
XOJVVFBFDXDTEG-UHFFFAOYSA-N

> <LogHalfLife>
1.6232

$$$$
100138
  -INDIGO-08031720132D

 29 28  0  0  0  0  0  0  0  0999 V2000
   -1.3857   -2.4000    0.0000 C   0  0  0  0  0  0  0  0  0  0  0  0
   -1.3857   -4.0000    0.0000 H   0  0  0  0  0  0  0  0  0  0  0  0
   -2.7713   -3.2000    0.0000 H   0  0  0  0  0  0  0  0  0  0  0  0
   -0.0000   -3.2000    0.0000 H   0  0  0  0  0  0  0  0  0  0  0  0
   -1.3857   -0.8000    0.0000 C   0  0  0  0  0  0  0  0  0  0  0  0
   -2.9720   -0.5912    0.0000 H   0  0  0  0  0  0  0  0  0  0  0  0
   -2.3597    0.4693    0.0000 H   0  0  0  0  0  0  0  0  0  0  0  0
   -0.0000    0.0001    0.0000 C   0  0  0  0  0  0  0  0  0  0  0  0
    0.8000   -1.3856    0.0000 H   0  0  0  0  0  0  0  0  0  0  0  0
    1.5035    0.5473    0.0000 C   0  0  0  0  0  0  0  0  0  0  0  0
    1.1572    2.1093    0.0000 H   0  0  0  0  0  0  0  0  0  0  0  0
    2.3632    1.8967    0.0000 H   0  0  0  0  0  0  0  0  0  0  0  0
    2.7292   -0.4812    0.0000 C   0  0  0  0  0  0  0  0  0  0  0  0
    3.0754   -2.0433    0.0000 H   0  0  0  0  0  0  0  0  0  0  0  0
    1.8695   -1.8306    0.0000 H   0  0  0  0  0  0  0  0  0  0  0  0
    4.2327    0.0660    0.0000 C   0  0  0  0  0  0  0  0  0  0  0  0
    3.8864    1.6281    0.0000 H   0  0  0  0  0  0  0  0  0  0  0  0
    5.0924    1.4155    0.0000 H   0  0  0  0  0  0  0  0  0  0  0  0
    5.4584   -0.9625    0.0000 C   0  0  0  0  0  0  0  0  0  0  0  0
    5.8046   -2.5245    0.0000 H   0  0  0  0  0  0  0  0  0  0  0  0
    4.5987   -2.3119    0.0000 H   0  0  0  0  0  0  0  0  0  0  0  0
    6.9619   -0.4152    0.0000 C   0  0  0  0  0  0  0  0  0  0  0  0
    8.4654    0.1320    0.0000 H   0  0  0  0  0  0  0  0  0  0  0  0
    8.1875   -1.4437    0.0000 H   0  0  0  0  0  0  0  0  0  0  0  0
    7.2397    1.1605    0.0000 H   0  0  0  0  0  0  0  0  0  0  0  0
   -0.8000    1.3856    0.0000 C   0  0  0  0  0  0  0  0  0  0  0  0
   -1.6000    2.7713    0.0000 H   0  0  0  0  0  0  0  0  0  0  0  0
   -2.3756    1.6635    0.0000 H   0  0  0  0  0  0  0  0  0  0  0  0
   -0.0000    2.7713    0.0000 H   0  0  0  0  0  0  0  0  0  0  0  0
  1  2  1  0  0  0  0
  1  3  1  0  0  0  0
  1  4  1  0  0  0  0
  1  5  1  0  0  0  0
  5  6  1  0  0  0  0
  5  7  1  0  0  0  0
  5  8  1  0  0  0  0
  8  9  1  0  0  0  0
  8 10  1  0  0  0  0
 10 11  1  0  0  0  0
 10 12  1  0  0  0  0
 10 13  1  0  0  0  0
 13 14  1  0  0  0  0
 13 15  1  0  0  0  0
 13 16  1  0  0  0  0
 16 17  1  0  0  0  0
 16 18  1  0  0  0  0
 16 19  1  0  0  0  0
 19 20  1  0  0  0  0
 19 21  1  0  0  0  0
 19 22  1  0  0  0  0
 22 23  1  0  0  0  0
 22 24  1  0  0  0  0
 22 25  1  0  0  0  0
  8 26  1  0  0  0  0
 26 27  1  0  0  0  0
 26 28  1  0  0  0  0
 26 29  1  0  0  0  0
M  END
> <ChemID>
100138

> <source_casrn>
2216-33-3

> <CAS>
2216-33-3

> <SMILES>
CCC(C)CCCCC

> <NAME>
3-Methyloctane

> <preferred_name>


> <iupac>


> <MPID>
287

> <dsstox_substance_id>
DTXSID30862875

> <Canonical_QSARr>
CCCCCC(C)CC

> <InChI_Code_QSARr>
InChI=1S/C9H20/c1-4-6-7-8-9(3)5-2/h9H,4-8H2,1-3H3

> <InChI Key_QSARr>
SEEOMASXHIJCDV-UHFFFAOYSA-N

> <LogHalfLife>
0.699

$$$$
100142
  -INDIGO-08031720132D

 29 32  0  0  0  0  0  0  0  0999 V2000
    4.1569   -0.8000    0.0000 C   0  0  0  0  0  0  0  0  0  0  0  0
    5.5426   -1.6000    0.0000 H   0  0  0  0  0  0  0  0  0  0  0  0
    5.5426   -0.0000    0.0000 H   0  0  0  0  0  0  0  0  0  0  0  0
    4.1569   -2.4000    0.0000 H   0  0  0  0  0  0  0  0  0  0  0  0
    2.7712   -0.0000    0.0000 C   0  0  0  0  0  0  0  0  0  0  0  0
    2.7712    1.6000    0.0000 C   0  0  0  0  0  0  0  0  0  0  0  0
    4.1569    2.4001    0.0000 H   0  0  0  0  0  0  0  0  0  0  0  0
    1.3856    2.4001    0.0000 C   0  0  0  0  0  0  0  0  0  0  0  0
    1.3856    4.0000    0.0000 H   0  0  0  0  0  0  0  0  0  0  0  0
   -0.0001    1.6000    0.0000 C   0  0  0  0  0  0  0  0  0  0  0  0
    0.0001   -0.0000    0.0000 C   0  0  0  0  0  0  0  0  0  0  0  0
   -1.3856   -0.8000    0.0000 C   0  0  0  0  0  0  0  0  0  0  0  0
   -2.7712   -0.0000    0.0000 C   0  0  0  0  0  0  0  0  0  0  0  0
   -2.7712    1.6000    0.0000 C   0  0  0  0  0  0  0  0  0  0  0  0
   -4.1569    2.4001    0.0000 H   0  0  0  0  0  0  0  0  0  0  0  0
   -1.3856    2.4001    0.0000 C   0  0  0  0  0  0  0  0  0  0  0  0
   -1.3856    4.0000    0.0000 H   0  0  0  0  0  0  0  0  0  0  0  0
   -4.1569   -0.8000    0.0000 C   0  0  0  0  0  0  0  0  0  0  0  0
   -5.5426   -0.0000    0.0000 H   0  0  0  0  0  0  0  0  0  0  0  0
   -4.1569   -2.4000    0.0000 C   0  0  0  0  0  0  0  0  0  0  0  0
   -5.5426   -3.2001    0.0000 H   0  0  0  0  0  0  0  0  0  0  0  0
   -2.7712   -3.2001    0.0000 C   0  0  0  0  0  0  0  0  0  0  0  0
   -2.7712   -4.8000    0.0000 H   0  0  0  0  0  0  0  0  0  0  0  0
   -1.3856   -2.4000    0.0000 C   0  0  0  0  0  0  0  0  0  0  0  0
    0.0001   -3.2001    0.0000 C   0  0  0  0  0  0  0  0  0  0  0  0
    0.0001   -4.8000    0.0000 H   0  0  0  0  0  0  0  0  0  0  0  0
    1.3856   -2.4000    0.0000 C   0  0  0  0  0  0  0  0  0  0  0  0
    2.7712   -3.2001    0.0000 H   0  0  0  0  0  0  0  0  0  0  0  0
    1.3856   -0.8000    0.0000 C   0  0  0  0  0  0  0  0  0  0  0  0
  1  2  1  0  0  0  0
  1  3  1  0  0  0  0
  1  4  1  0  0  0  0
  1  5  1  0  0  0  0
  5  6  2  0  0  0  0
  6  7  1  0  0  0  0
  6  8  1  0  0  0  0
  8  9  1  0  0  0  0
  8 10  2  0  0  0  0
 10 11  1  0  0  0  0
 11 12  1  0  0  0  0
 12 13  1  0  0  0  0
 13 14  1  0  0  0  0
 14 15  1  0  0  0  0
 14 16  2  0  0  0  0
 16 10  1  0  0  0  0
 16 17  1  0  0  0  0
 13 18  2  0  0  0  0
 18 19  1  0  0  0  0
 18 20  1  0  0  0  0
 20 21  1  0  0  0  0
 20 22  2  0  0  0  0
 22 23  1  0  0  0  0
 22 24  1  0  0  0  0
 24 12  2  0  0  0  0
 24 25  1  0  0  0  0
 25 26  1  0  0  0  0
 25 27  2  0  0  0  0
 27 28  1  0  0  0  0
 27 29  1  0  0  0  0
 29  5  1  0  0  0  0
 29 11  2  0  0  0  0
M  END
> <ChemID>
100142

> <source_casrn>
2381-21-7

> <CAS>
2381-21-7

> <SMILES>
Cc1ccc2ccc3cccc4ccc1c2c34

> <NAME>
Methylpyrene

> <preferred_name>
1-Methylpyrene

> <iupac>
1-methylpyrene

> <MPID>
291

> <dsstox_substance_id>
DTXSID0025654

> <Canonical_QSARr>
Cc1ccc2ccc3cccc4ccc1c2c34

> <InChI_Code_QSARr>
InChI=1S/C17H12/c1-11-5-6-14-8-7-12-3-2-4-13-9-10-15(11)17(14)16(12)13/h2-10H,1H3

> <InChI Key_QSARr>
KBSPJIWZDWBDGM-UHFFFAOYSA-N

> <LogHalfLife>
1.9638

$$$$
100146
  -INDIGO-08031720132D

 26 28  0  0  0  0  0  0  0  0999 V2000
    2.2420   -1.2944    0.0000 C   0  0  0  0  0  0  0  0  0  0  0  0
    3.1825   -2.5889    0.0000 H   0  0  0  0  0  0  0  0  0  0  0  0
    3.6277   -0.4944    0.0000 H   0  0  0  0  0  0  0  0  0  0  0  0
    1.0529   -2.3650    0.0000 C   0  0  0  0  0  0  0  0  0  0  0  0
    2.2420   -3.4356    0.0000 H   0  0  0  0  0  0  0  0  0  0  0  0
    0.1125   -3.6595    0.0000 H   0  0  0  0  0  0  0  0  0  0  0  0
   -0.3327   -1.5651    0.0000 C   0  0  0  0  0  0  0  0  0  0  0  0
   -0.6653   -3.1301    0.0000 H   0  0  0  0  0  0  0  0  0  0  0  0
   -0.0000    0.0000    0.0000 C   0  0  0  0  0  0  0  0  0  0  0  0
    0.3326    1.5651    0.0000 H   0  0  0  0  0  0  0  0  0  0  0  0
   -1.3856    0.8000    0.0000 C   0  0  0  0  0  0  0  0  0  0  0  0
   -1.0530    2.3650    0.0000 H   0  0  0  0  0  0  0  0  0  0  0  0
   -2.9769    0.6327    0.0000 C   0  0  0  0  0  0  0  0  0  0  0  0
   -3.7257    0.8409    0.0000 H   0  0  0  0  0  0  0  0  0  0  0  0
   -2.9769    2.2328    0.0000 H   0  0  0  0  0  0  0  0  0  0  0  0
   -3.3095   -0.9322    0.0000 C   0  0  0  0  0  0  0  0  0  0  0  0
   -3.9604   -2.3940    0.0000 H   0  0  0  0  0  0  0  0  0  0  0  0
   -4.0782   -0.8179    0.0000 H   0  0  0  0  0  0  0  0  0  0  0  0
   -1.9239   -1.7323    0.0000 C   0  0  0  0  0  0  0  0  0  0  0  0
   -2.2566   -3.2974    0.0000 H   0  0  0  0  0  0  0  0  0  0  0  0
   -2.5746   -0.2706    0.0000 C   0  0  0  0  0  0  0  0  0  0  0  0
   -3.3496   -0.3281    0.0000 H   0  0  0  0  0  0  0  0  0  0  0  0
   -3.2593    0.0971    0.0000 H   0  0  0  0  0  0  0  0  0  0  0  0
    1.5912    0.1672    0.0000 C   0  0  0  0  0  0  0  0  0  0  0  0
    1.2586    1.7323    0.0000 H   0  0  0  0  0  0  0  0  0  0  0  0
    3.1129    0.6617    0.0000 H   0  0  0  0  0  0  0  0  0  0  0  0
  1  2  1  0  0  0  0
  1  3  1  0  0  0  0
  1  4  1  0  0  0  0
  4  5  1  0  0  0  0
  4  6  1  0  0  0  0
  4  7  1  0  0  0  0
  7  8  1  0  0  0  0
  7  9  1  0  0  0  0
  9 10  1  0  0  0  0
  9 11  1  0  0  0  0
 11 12  1  0  0  0  0
 11 13  1  0  0  0  0
 13 14  1  0  0  0  0
 13 15  1  0  0  0  0
 13 16  1  0  0  0  0
 16 17  1  0  0  0  0
 16 18  1  0  0  0  0
 16 19  1  0  0  0  0
 19  7  1  0  0  0  0
 19 20  1  0  0  0  0
 19 21  1  0  0  0  0
 21 11  1  0  0  0  0
 21 22  1  0  0  0  0
 21 23  1  0  0  0  0
  9 24  1  0  0  0  0
 24  1  1  0  0  0  0
 24 25  1  0  0  0  0
 24 26  1  0  0  0  0
M  END
> <ChemID>
100146

> <source_casrn>
2825-82-3

> <CAS>
2825-82-3

> <SMILES>
C(C(C(C1C2)CC3)C3)(C1)C2

> <NAME>
exo-Tetrahydrodi(cyclopentadiene)

> <preferred_name>
Octahydro-exo-4,7-methano-1H-indene

> <iupac>
C10H16

> <MPID>
295

> <dsstox_substance_id>
DTXSID2029244

> <Canonical_QSARr>
C1C2CCC1C1CCCC21

> <InChI_Code_QSARr>
InChI=1S/C10H16/c1-2-9-7-4-5-8(6-7)10(9)3-1/h7-10H,1-6H2

> <InChI Key_QSARr>
LPSXSORODABQKT-UHFFFAOYSA-N

> <LogHalfLife>
3.0

$$$$
100153
  -INDIGO-08031720132D

 32 31  0  0  0  0  0  0  0  0999 V2000
    4.2779   -2.9613    0.0000 C   0  0  0  0  0  0  0  0  0  0  0  0
    4.5556   -4.5370    0.0000 H   0  0  0  0  0  0  0  0  0  0  0  0
    3.0521   -3.9898    0.0000 H   0  0  0  0  0  0  0  0  0  0  0  0
    5.7814   -3.5086    0.0000 H   0  0  0  0  0  0  0  0  0  0  0  0
    4.0001   -1.3857    0.0000 C   0  0  0  0  0  0  0  0  0  0  0  0
    3.7222    0.1901    0.0000 H   0  0  0  0  0  0  0  0  0  0  0  0
    2.4001   -1.3857    0.0000 C   0  0  0  0  0  0  0  0  0  0  0  0
    2.1911   -2.9719    0.0000 H   0  0  0  0  0  0  0  0  0  0  0  0
    1.1307   -2.3597    0.0000 H   0  0  0  0  0  0  0  0  0  0  0  0
    1.6000    0.0000    0.0000 C   0  0  0  0  0  0  0  0  0  0  0  0
    1.8088    1.5864    0.0000 H   0  0  0  0  0  0  0  0  0  0  0  0
    2.8694    0.9740    0.0000 H   0  0  0  0  0  0  0  0  0  0  0  0
    0.0000    0.0000    0.0000 C   0  0  0  0  0  0  0  0  0  0  0  0
    0.0000   -1.5999    0.0000 H   0  0  0  0  0  0  0  0  0  0  0  0
   -1.6000    0.0000    0.0000 C   0  0  0  0  0  0  0  0  0  0  0  0
   -1.8089    1.5864    0.0000 H   0  0  0  0  0  0  0  0  0  0  0  0
   -2.8694    0.9740    0.0000 H   0  0  0  0  0  0  0  0  0  0  0  0
   -2.4000   -1.3857    0.0000 C   0  0  0  0  0  0  0  0  0  0  0  0
   -2.1911   -2.9719    0.0000 H   0  0  0  0  0  0  0  0  0  0  0  0
   -1.1306   -2.3597    0.0000 H   0  0  0  0  0  0  0  0  0  0  0  0
   -4.0000   -1.3857    0.0000 C   0  0  0  0  0  0  0  0  0  0  0  0
   -5.6000   -1.3857    0.0000 H   0  0  0  0  0  0  0  0  0  0  0  0
   -4.7999   -2.7713    0.0000 H   0  0  0  0  0  0  0  0  0  0  0  0
   -4.7999    0.0000    0.0000 H   0  0  0  0  0  0  0  0  0  0  0  0
    0.0000    1.6001    0.0000 C   0  0  0  0  0  0  0  0  0  0  0  0
    0.0000    3.2000    0.0000 H   0  0  0  0  0  0  0  0  0  0  0  0
   -1.2256    2.6285    0.0000 H   0  0  0  0  0  0  0  0  0  0  0  0
    1.2256    2.6285    0.0000 H   0  0  0  0  0  0  0  0  0  0  0  0
    5.5757   -1.1078    0.0000 C   0  0  0  0  0  0  0  0  0  0  0  0
    7.1514   -0.8300    0.0000 H   0  0  0  0  0  0  0  0  0  0  0  0
    6.6042   -2.3334    0.0000 H   0  0  0  0  0  0  0  0  0  0  0  0
    6.1229    0.3957    0.0000 H   0  0  0  0  0  0  0  0  0  0  0  0
  1  2  1  0  0  0  0
  1  3  1  0  0  0  0
  1  4  1  0  0  0  0
  1  5  1  0  0  0  0
  5  6  1  0  0  0  0
  5  7  1  0  0  0  0
  7  8  1  0  0  0  0
  7  9  1  0  0  0  0
  7 10  1  0  0  0  0
 10 11  1  0  0  0  0
 10 12  1  0  0  0  0
 10 13  1  0  0  0  0
 13 14  1  0  0  0  0
 13 15  1  0  0  0  0
 15 16  1  0  0  0  0
 15 17  1  0  0  0  0
 15 18  1  0  0  0  0
 18 19  1  0  0  0  0
 18 20  1  0  0  0  0
 18 21  1  0  0  0  0
 21 22  1  0  0  0  0
 21 23  1  0  0  0  0
 21 24  1  0  0  0  0
 13 25  1  0  0  0  0
 25 26  1  0  0  0  0
 25 27  1  0  0  0  0
 25 28  1  0  0  0  0
  5 29  1  0  0  0  0
 29 30  1  0  0  0  0
 29 31  1  0  0  0  0
 29 32  1  0  0  0  0
M  END
> <ChemID>
100153

> <source_casrn>
15869-89-3

> <CAS>
NOCAS_871244

> <SMILES>
CCCC(C)CCC(C)C

> <NAME>
2,5-Dimethyloctane

> <preferred_name>


> <iupac>


> <MPID>
299

> <dsstox_substance_id>
DTXSID70871244

> <Canonical_QSARr>
CC(C)CCC(C)CCC

> <InChI_Code_QSARr>
InChI=1S/C10H22/c1-5-6-10(4)8-7-9(2)3/h9-10H,5-8H2,1-4H3

> <InChI Key_QSARr>
HOAAQUNESXYFDT-UHFFFAOYSA-N

> <LogHalfLife>
0.301

$$$$
100159
  -INDIGO-08031720132D

 24 25  0  0  0  0  0  0  0  0999 V2000
    4.0001    1.3856    0.0000 C   0  0  0  0  0  0  0  0  0  0  0  0
    4.8000    2.7713    0.0000 H   0  0  0  0  0  0  0  0  0  0  0  0
    4.8000    0.0000    0.0000 C   0  0  0  0  0  0  0  0  0  0  0  0
    6.4000    0.0000    0.0000 H   0  0  0  0  0  0  0  0  0  0  0  0
    4.0001   -1.3856    0.0000 C   0  0  0  0  0  0  0  0  0  0  0  0
    4.8000   -2.7713    0.0000 H   0  0  0  0  0  0  0  0  0  0  0  0
    2.4000   -1.3856    0.0000 C   0  0  0  0  0  0  0  0  0  0  0  0
    1.6000    0.0000    0.0000 C   0  0  0  0  0  0  0  0  0  0  0  0
    0.0000    0.0000    0.0000 C   0  0  0  0  0  0  0  0  0  0  0  0
   -0.7999   -1.3856    0.0000 C   0  0  0  0  0  0  0  0  0  0  0  0
    0.0000   -2.7713    0.0000 C   0  0  0  0  0  0  0  0  0  0  0  0
   -0.7999   -4.1569    0.0000 H   0  0  0  0  0  0  0  0  0  0  0  0
    1.6000   -2.7713    0.0000 C   0  0  0  0  0  0  0  0  0  0  0  0
    2.4000   -4.1569    0.0000 H   0  0  0  0  0  0  0  0  0  0  0  0
   -2.4000   -1.3856    0.0000 C   0  0  0  0  0  0  0  0  0  0  0  0
   -4.0000   -1.3856    0.0000 H   0  0  0  0  0  0  0  0  0  0  0  0
   -3.2000   -2.7713    0.0000 H   0  0  0  0  0  0  0  0  0  0  0  0
   -3.2000    0.0000    0.0000 H   0  0  0  0  0  0  0  0  0  0  0  0
   -0.7999    1.3856    0.0000 C   0  0  0  0  0  0  0  0  0  0  0  0
   -1.6001    2.7713    0.0000 H   0  0  0  0  0  0  0  0  0  0  0  0
   -2.4000    1.3856    0.0000 H   0  0  0  0  0  0  0  0  0  0  0  0
    0.0000    2.7713    0.0000 H   0  0  0  0  0  0  0  0  0  0  0  0
    2.4000    1.3856    0.0000 C   0  0  0  0  0  0  0  0  0  0  0  0
    1.6000    2.7713    0.0000 H   0  0  0  0  0  0  0  0  0  0  0  0
  1  2  1  0  0  0  0
  1  3  1  0  0  0  0
  3  4  1  0  0  0  0
  3  5  2  0  0  0  0
  5  6  1  0  0  0  0
  5  7  1  0  0  0  0
  7  8  1  0  0  0  0
  8  9  2  0  0  0  0
  9 10  1  0  0  0  0
 10 11  2  0  0  0  0
 11 12  1  0  0  0  0
 11 13  1  0  0  0  0
 13  7  2  0  0  0  0
 13 14  1  0  0  0  0
 10 15  1  0  0  0  0
 15 16  1  0  0  0  0
 15 17  1  0  0  0  0
 15 18  1  0  0  0  0
  9 19  1  0  0  0  0
 19 20  1  0  0  0  0
 19 21  1  0  0  0  0
 19 22  1  0  0  0  0
  8 23  1  0  0  0  0
 23  1  2  0  0  0  0
 23 24  1  0  0  0  0
M  END
> <ChemID>
100159

> <source_casrn>
28804-88-8

> <CAS>
28804-88-8

> <SMILES>
Cc1c(ccc2c1cccc2)C

> <NAME>
Dimethylnaphthalene

> <preferred_name>
1,2-Dimethylnapthalene

> <iupac>
1,2-dimethylnaphthalene

> <MPID>
301

> <dsstox_substance_id>
DTXSID7025130

> <Canonical_QSARr>
Cc1ccc2ccccc2c1C

> <InChI_Code_QSARr>
InChI=1S/C12H12/c1-9-7-8-11-5-3-4-6-12(11)10(9)2/h3-8H,1-2H3

> <InChI Key_QSARr>
QNLZIZAQLLYXTC-UHFFFAOYSA-N

> <LogHalfLife>
1.1761

$$$$
