# Supplementary material for: OPERA models for predicting physicochemical properties and environmental fate endpoints
Source: J Cheminform. 2018 Mar 8;10:10. doi: 10.1186/s13321-018-0263-1 (PMC5843579; doi:10.1186/s13321-018-0263-1)
Supplement: Supplementary file 1 — Additional file 1: S1. Training and test sets of the models with the corresponding JRC validated QMRFs. [file 13321_2018_263_MOESM1_ESM.zip › OPERA_BP/TR_BP_4077.sdf]

100001
  -INDIGO-08031720192D

  4  3  0  0  0  0  0  0  0  0999 V2000
    0.0000    0.0000    0.0000 C   0  0  0  0  0  0  0  0  0  0  0  0
    1.3856    0.8000    0.0000 H   0  0  0  0  0  0  0  0  0  0  0  0
   -1.3856    0.8000    0.0000 H   0  0  0  0  0  0  0  0  0  0  0  0
    0.0000   -1.6000    0.0000 O   0  0  0  0  0  0  0  0  0  0  0  0
  1  2  1  0  0  0  0
  1  3  1  0  0  0  0
  1  4  2  0  0  0  0
M  END
> <ChemID>
100001

> <source_casrn>
50-00-0

> <CAS>
50-00-0

> <SMILES>
C=O

> <NAME>
FORMALDEHYDE

> <preferred_name>
Formaldehyde

> <iupac>
formaldehyde

> <MPID>
19091

> <dsstox_substance_id>
DTXSID7020637

> <Canonical_QSARr>
C=O

> <InChI_Code_QSARr>
InChI=1S/CH2O/c1-2/h1H2

> <InChI Key_QSARr>
WSFSSNUMVMOOMR-UHFFFAOYSA-N

> <Salt_Solvent>
?

> <BP>
-19.1

$$$$
100002
  -INDIGO-08031720192D

 32 36  0  0  0  0  0  0  0  0999 V2000
    0.0000    2.7712    0.0000 C   0  0  0  0  0  0  0  0  0  0  0  0
    0.8000    4.1569    0.0000 H   0  0  0  0  0  0  0  0  0  0  0  0
   -1.6000    2.7712    0.0000 C   0  0  0  0  0  0  0  0  0  0  0  0
   -2.4000    4.1569    0.0000 H   0  0  0  0  0  0  0  0  0  0  0  0
   -2.4000    1.3856    0.0000 C   0  0  0  0  0  0  0  0  0  0  0  0
   -1.6000    0.0001    0.0000 C   0  0  0  0  0  0  0  0  0  0  0  0
   -2.4000   -1.3856    0.0000 C   0  0  0  0  0  0  0  0  0  0  0  0
   -4.0000   -1.3856    0.0000 C   0  0  0  0  0  0  0  0  0  0  0  0
   -4.8000   -2.7712    0.0000 H   0  0  0  0  0  0  0  0  0  0  0  0
   -4.8000    0.0001    0.0000 C   0  0  0  0  0  0  0  0  0  0  0  0
   -6.4000    0.0001    0.0000 H   0  0  0  0  0  0  0  0  0  0  0  0
   -4.0000    1.3856    0.0000 C   0  0  0  0  0  0  0  0  0  0  0  0
   -4.8000    2.7713    0.0000 H   0  0  0  0  0  0  0  0  0  0  0  0
   -1.6000   -2.7712    0.0000 C   0  0  0  0  0  0  0  0  0  0  0  0
   -2.4000   -4.1569    0.0000 H   0  0  0  0  0  0  0  0  0  0  0  0
    0.0000   -2.7712    0.0000 C   0  0  0  0  0  0  0  0  0  0  0  0
    0.8000   -4.1569    0.0000 H   0  0  0  0  0  0  0  0  0  0  0  0
    0.8000   -1.3856    0.0000 C   0  0  0  0  0  0  0  0  0  0  0  0
    0.0000   -0.0001    0.0000 C   0  0  0  0  0  0  0  0  0  0  0  0
    0.8000    1.3856    0.0000 C   0  0  0  0  0  0  0  0  0  0  0  0
    2.4000    1.3856    0.0000 C   0  0  0  0  0  0  0  0  0  0  0  0
    3.2000    0.0001    0.0000 C   0  0  0  0  0  0  0  0  0  0  0  0
    2.4000   -1.3856    0.0000 C   0  0  0  0  0  0  0  0  0  0  0  0
    3.2000   -2.7713    0.0000 H   0  0  0  0  0  0  0  0  0  0  0  0
    4.8000    0.0001    0.0000 C   0  0  0  0  0  0  0  0  0  0  0  0
    5.6000   -1.3856    0.0000 H   0  0  0  0  0  0  0  0  0  0  0  0
    5.6000    1.3856    0.0000 C   0  0  0  0  0  0  0  0  0  0  0  0
    7.2000    1.3856    0.0000 H   0  0  0  0  0  0  0  0  0  0  0  0
    4.8000    2.7712    0.0000 C   0  0  0  0  0  0  0  0  0  0  0  0
    5.6000    4.1569    0.0000 H   0  0  0  0  0  0  0  0  0  0  0  0
    3.2000    2.7712    0.0000 C   0  0  0  0  0  0  0  0  0  0  0  0
    2.4000    4.1569    0.0000 H   0  0  0  0  0  0  0  0  0  0  0  0
  1  2  1  0  0  0  0
  1  3  2  0  0  0  0
  3  4  1  0  0  0  0
  3  5  1  0  0  0  0
  5  6  1  0  0  0  0
  6  7  2  0  0  0  0
  7  8  1  0  0  0  0
  8  9  1  0  0  0  0
  8 10  2  0  0  0  0
 10 11  1  0  0  0  0
 10 12  1  0  0  0  0
 12  5  2  0  0  0  0
 12 13  1  0  0  0  0
  7 14  1  0  0  0  0
 14 15  1  0  0  0  0
 14 16  2  0  0  0  0
 16 17  1  0  0  0  0
 16 18  1  0  0  0  0
 18 19  2  0  0  0  0
 19  6  1  0  0  0  0
 19 20  1  0  0  0  0
 20  1  1  0  0  0  0
 20 21  2  0  0  0  0
 21 22  1  0  0  0  0
 22 23  2  0  0  0  0
 23 18  1  0  0  0  0
 23 24  1  0  0  0  0
 22 25  1  0  0  0  0
 25 26  1  0  0  0  0
 25 27  2  0  0  0  0
 27 28  1  0  0  0  0
 27 29  1  0  0  0  0
 29 30  1  0  0  0  0
 29 31  2  0  0  0  0
 31 21  1  0  0  0  0
 31 32  1  0  0  0  0
M  END
> <ChemID>
100002

> <source_casrn>
50-32-8

> <CAS>
50-32-8

> <SMILES>
c1c2ccccc2c2ccc3cccc4ccc1c2c34

> <NAME>
BENZO(A)PYRENE

> <preferred_name>
Benzo(a)pyrene

> <iupac>
benzo[pqr]tetraphene

> <MPID>
19092

> <dsstox_substance_id>
DTXSID2020139

> <Canonical_QSARr>
c1c2ccccc2c2ccc3cccc4ccc1c2c34

> <InChI_Code_QSARr>
InChI=1S/C20H12/c1-2-7-17-15(4-1)12-16-9-8-13-5-3-6-14-10-11-18(17)20(16)19(13)14/h1-12H

> <InChI Key_QSARr>
FMMWHPNWAFZXNH-UHFFFAOYSA-N

> <Salt_Solvent>
?

> <BP>
495.0

$$$$
100003
  -INDIGO-08031720192D

 15 15  0  0  0  0  0  0  0  0999 V2000
   -1.3856    0.8000    0.0000 C   0  0  0  0  0  0  0  0  0  0  0  0
   -1.3856    2.4000    0.0000 O   0  0  0  0  0  0  0  0  0  0  0  0
   -2.7713   -0.0000    0.0000 O   0  0  0  0  0  0  0  0  0  0  0  0
   -4.1569    0.8000    0.0000 H   0  0  0  0  0  0  0  0  0  0  0  0
   -0.0001   -0.0000    0.0000 C   0  0  0  0  0  0  0  0  0  0  0  0
   -0.0001   -1.6000    0.0000 C   0  0  0  0  0  0  0  0  0  0  0  0
   -1.3856   -2.4000    0.0000 H   0  0  0  0  0  0  0  0  0  0  0  0
    1.3856   -2.4000    0.0000 C   0  0  0  0  0  0  0  0  0  0  0  0
    1.3856   -4.0000    0.0000 Cl  0  0  0  0  0  0  0  0  0  0  0  0
    2.7713   -1.6000    0.0000 C   0  0  0  0  0  0  0  0  0  0  0  0
    4.1569   -2.4000    0.0000 H   0  0  0  0  0  0  0  0  0  0  0  0
    2.7712   -0.0000    0.0000 C   0  0  0  0  0  0  0  0  0  0  0  0
    4.1569    0.8000    0.0000 H   0  0  0  0  0  0  0  0  0  0  0  0
    1.3856    0.8000    0.0000 C   0  0  0  0  0  0  0  0  0  0  0  0
    1.3856    2.4000    0.0000 Cl  0  0  0  0  0  0  0  0  0  0  0  0
  1  2  2  0  0  0  0
  1  3  1  0  0  0  0
  3  4  1  0  0  0  0
  1  5  1  0  0  0  0
  5  6  1  0  0  0  0
  6  7  1  0  0  0  0
  6  8  2  0  0  0  0
  8  9  1  0  0  0  0
  8 10  1  0  0  0  0
 10 11  1  0  0  0  0
 10 12  2  0  0  0  0
 12 13  1  0  0  0  0
 12 14  1  0  0  0  0
 14  5  2  0  0  0  0
 14 15  1  0  0  0  0
M  END
> <ChemID>
100003

> <source_casrn>
50-79-3

> <CAS>
50-79-3

> <SMILES>
OC(=O)c1cc(Cl)ccc1Cl

> <NAME>
2,5-DICHLOROBENZOIC ACID

> <preferred_name>
2,5-Dichlorobenzoic acid

> <iupac>
2,5-dichlorobenzoic acid

> <MPID>
19093

> <dsstox_substance_id>
DTXSID5024978

> <Canonical_QSARr>
OC(=O)c1cc(Cl)ccc1Cl

> <InChI_Code_QSARr>
InChI=1S/C7H4Cl2O2/c8-4-1-2-6(9)5(3-4)7(10)11/h1-3H,(H,10,11)

> <InChI Key_QSARr>
QVTQYSFCFOGITD-UHFFFAOYSA-N

> <Salt_Solvent>
?

> <BP>
301.0

$$$$
100004
  -INDIGO-08031720192D

 23 23  0  0  0  0  0  0  0  0999 V2000
    1.3856    0.8000    0.0000 C   0  0  0  0  0  0  0  0  0  0  0  0
    1.9979    2.2782    0.0000 H   0  0  0  0  0  0  0  0  0  0  0  0
    0.7733    2.2782    0.0000 H   0  0  0  0  0  0  0  0  0  0  0  0
    2.7713    0.0000    0.0000 C   0  0  0  0  0  0  0  0  0  0  0  0
    4.1569    0.8000    0.0000 C   0  0  0  0  0  0  0  0  0  0  0  0
    4.1569    2.4000    0.0000 H   0  0  0  0  0  0  0  0  0  0  0  0
    5.5426    0.0000    0.0000 C   0  0  0  0  0  0  0  0  0  0  0  0
    6.9282    0.8000    0.0000 H   0  0  0  0  0  0  0  0  0  0  0  0
    5.5426   -1.6000    0.0000 C   0  0  0  0  0  0  0  0  0  0  0  0
    6.9282   -2.4000    0.0000 H   0  0  0  0  0  0  0  0  0  0  0  0
    4.1569   -2.4000    0.0000 C   0  0  0  0  0  0  0  0  0  0  0  0
    4.1569   -4.0000    0.0000 H   0  0  0  0  0  0  0  0  0  0  0  0
    2.7713   -1.6000    0.0000 C   0  0  0  0  0  0  0  0  0  0  0  0
    1.3856   -2.4000    0.0000 H   0  0  0  0  0  0  0  0  0  0  0  0
   -0.0000    0.0000    0.0000 C   0  0  0  0  0  0  0  0  0  0  0  0
    1.0284   -1.2257    0.0000 H   0  0  0  0  0  0  0  0  0  0  0  0
   -1.0285    1.2256    0.0000 N   0  0  0  0  0  0  0  0  0  0  0  0
   -0.4812    2.7292    0.0000 H   0  0  0  0  0  0  0  0  0  0  0  0
   -2.6042    0.9479    0.0000 H   0  0  0  0  0  0  0  0  0  0  0  0
   -1.2256   -1.0284    0.0000 C   0  0  0  0  0  0  0  0  0  0  0  0
   -2.4514   -2.0569    0.0000 H   0  0  0  0  0  0  0  0  0  0  0  0
   -2.7292   -0.4812    0.0000 H   0  0  0  0  0  0  0  0  0  0  0  0
   -0.9479   -2.6042    0.0000 H   0  0  0  0  0  0  0  0  0  0  0  0
  1  2  1  0  0  0  0
  1  3  1  0  0  0  0
  1  4  1  0  0  0  0
  4  5  1  0  0  0  0
  5  6  1  0  0  0  0
  5  7  2  0  0  0  0
  7  8  1  0  0  0  0
  7  9  1  0  0  0  0
  9 10  1  0  0  0  0
  9 11  2  0  0  0  0
 11 12  1  0  0  0  0
 11 13  1  0  0  0  0
 13  4  2  0  0  0  0
 13 14  1  0  0  0  0
  1 15  1  0  0  0  0
 15 16  1  0  0  0  0
 15 17  1  0  0  0  0
 17 18  1  0  0  0  0
 17 19  1  0  0  0  0
 15 20  1  0  0  0  0
 20 21  1  0  0  0  0
 20 22  1  0  0  0  0
 20 23  1  0  0  0  0
M  END
> <ChemID>
100004

> <source_casrn>
51-64-9|156-34-3|300-62-9

> <CAS>
51-64-9|156-34-3|300-62-9

> <SMILES>
C[C@H](N)Cc1ccccc1

> <NAME>
DEXTROAMPHETAMINE, BENZENEETHANAMINE, A-METHYL-, (R)-, ALPHA-METHYLPHENETHYLAMINE

> <preferred_name>
Dextroamphetamine

> <iupac>
(2S)-1-phenylpropan-2-amine

> <MPID>
19094|20589|20651

> <dsstox_substance_id>
DTXSID8022907|DTXSID20166016|DTXSID4022600

> <Canonical_QSARr>
CC(N)Cc1ccccc1

> <InChI_Code_QSARr>
InChI=1S/C9H13N/c1-8(10)7-9-5-3-2-4-6-9/h2-6,8H,7,10H2,1H3

> <InChI Key_QSARr>
KWTSXDURSIMDCE-UHFFFAOYSA-N

> <Salt_Solvent>
?

> <BP>
202.99999999999997

$$$$
100006
  -INDIGO-08031720192D

 13 12  0  0  0  0  0  0  0  0999 V2000
    4.1569    0.8000    0.0000 N   0  0  0  0  0  0  0  0  0  0  0  0
    5.5426    0.0000    0.0000 H   0  0  0  0  0  0  0  0  0  0  0  0
    4.1570    2.4000    0.0000 H   0  0  0  0  0  0  0  0  0  0  0  0
    2.7713    0.0000    0.0000 C   0  0  0  0  0  0  0  0  0  0  0  0
    2.7713   -1.6000    0.0000 O   0  0  0  0  0  0  0  0  0  0  0  0
    1.3857    0.8000    0.0000 O   0  0  0  0  0  0  0  0  0  0  0  0
    0.0000    0.0000    0.0000 C   0  0  0  0  0  0  0  0  0  0  0  0
   -0.6122   -1.4782    0.0000 H   0  0  0  0  0  0  0  0  0  0  0  0
    0.6122   -1.4782    0.0000 H   0  0  0  0  0  0  0  0  0  0  0  0
   -1.3856    0.8000    0.0000 C   0  0  0  0  0  0  0  0  0  0  0  0
   -2.7713    1.6000    0.0000 H   0  0  0  0  0  0  0  0  0  0  0  0
   -2.7713    0.0000    0.0000 H   0  0  0  0  0  0  0  0  0  0  0  0
   -1.3856    2.4000    0.0000 H   0  0  0  0  0  0  0  0  0  0  0  0
  1  2  1  0  0  0  0
  1  3  1  0  0  0  0
  1  4  1  0  0  0  0
  4  5  2  0  0  0  0
  4  6  1  0  0  0  0
  6  7  1  0  0  0  0
  7  8  1  0  0  0  0
  7  9  1  0  0  0  0
  7 10  1  0  0  0  0
 10 11  1  0  0  0  0
 10 12  1  0  0  0  0
 10 13  1  0  0  0  0
M  END
> <ChemID>
100006

> <source_casrn>
51-79-6

> <CAS>
51-79-6

> <SMILES>
CCOC(N)=O

> <NAME>
O-ETHYL CARBAMATE (URETHANE)

> <preferred_name>
Urethane

> <iupac>
ethyl carbamate

> <MPID>
19096

> <dsstox_substance_id>
DTXSID9021427

> <Canonical_QSARr>
CCOC(N)=O

> <InChI_Code_QSARr>
InChI=1S/C3H7NO2/c1-2-6-3(4)5/h2H2,1H3,(H2,4,5)

> <InChI Key_QSARr>
JOYRKODLDBILNP-UHFFFAOYSA-N

> <Salt_Solvent>
?

> <BP>
185.0

$$$$
100007
  -INDIGO-08031720192D

 21 20  0  0  0  0  0  0  0  0999 V2000
   -1.3856    0.8000    0.0000 N   0  0  0  0  0  0  0  0  0  0  0  0
    0.0001   -0.0000    0.0000 C   0  0  0  0  0  0  0  0  0  0  0  0
   -0.6123   -1.4782    0.0000 H   0  0  0  0  0  0  0  0  0  0  0  0
    0.6123   -1.4782    0.0000 H   0  0  0  0  0  0  0  0  0  0  0  0
    1.3856    0.8000    0.0000 N   0  0  0  0  0  0  0  0  0  0  0  0
    2.7713   -0.0000    0.0000 C   0  0  0  0  0  0  0  0  0  0  0  0
    4.1569   -0.8000    0.0000 H   0  0  0  0  0  0  0  0  0  0  0  0
    4.1569    0.8000    0.0000 H   0  0  0  0  0  0  0  0  0  0  0  0
    2.7713   -1.6000    0.0000 H   0  0  0  0  0  0  0  0  0  0  0  0
    1.3856    2.4000    0.0000 C   0  0  0  0  0  0  0  0  0  0  0  0
    2.7713    3.2000    0.0000 H   0  0  0  0  0  0  0  0  0  0  0  0
    1.3856    4.0000    0.0000 H   0  0  0  0  0  0  0  0  0  0  0  0
    2.7713    1.6000    0.0000 H   0  0  0  0  0  0  0  0  0  0  0  0
   -2.7712   -0.0000    0.0000 C   0  0  0  0  0  0  0  0  0  0  0  0
   -4.1569   -0.8000    0.0000 H   0  0  0  0  0  0  0  0  0  0  0  0
   -4.1569    0.8000    0.0000 H   0  0  0  0  0  0  0  0  0  0  0  0
   -2.7713   -1.6000    0.0000 H   0  0  0  0  0  0  0  0  0  0  0  0
   -1.3856    2.4000    0.0000 C   0  0  0  0  0  0  0  0  0  0  0  0
   -1.3856    4.0000    0.0000 H   0  0  0  0  0  0  0  0  0  0  0  0
   -2.7712    3.2000    0.0000 H   0  0  0  0  0  0  0  0  0  0  0  0
    0.0001    3.2000    0.0000 H   0  0  0  0  0  0  0  0  0  0  0  0
  1  2  1  0  0  0  0
  2  3  1  0  0  0  0
  2  4  1  0  0  0  0
  2  5  1  0  0  0  0
  5  6  1  0  0  0  0
  6  7  1  0  0  0  0
  6  8  1  0  0  0  0
  6  9  1  0  0  0  0
  5 10  1  0  0  0  0
 10 11  1  0  0  0  0
 10 12  1  0  0  0  0
 10 13  1  0  0  0  0
  1 14  1  0  0  0  0
 14 15  1  0  0  0  0
 14 16  1  0  0  0  0
 14 17  1  0  0  0  0
  1 18  1  0  0  0  0
 18 19  1  0  0  0  0
 18 20  1  0  0  0  0
 18 21  1  0  0  0  0
M  END
> <ChemID>
100007

> <source_casrn>
51-80-9

> <CAS>
51-80-9

> <SMILES>
CN(C)CN(C)C

> <NAME>
Methanediamine, N,N,N',N'-tetramethyl-

> <preferred_name>
Methanediamine, N,N,N',N'-tetramethyl-

> <iupac>
N,N,N',N'-Tetramethylmethanediamine

> <MPID>
19097

> <dsstox_substance_id>
DTXSID1058761

> <Canonical_QSARr>
CN(C)CN(C)C

> <InChI_Code_QSARr>
InChI=1S/C5H14N2/c1-6(2)5-7(3)4/h5H2,1-4H3

> <InChI Key_QSARr>
VGIVLIHKENZQHQ-UHFFFAOYSA-N

> <Salt_Solvent>
?

> <BP>
83.0

$$$$
100008
  -INDIGO-08031720192D

 36 40  0  0  0  0  0  0  0  0999 V2000
   -0.8001    1.3856    0.0000 C   0  0  0  0  0  0  0  0  0  0  0  0
    0.0000    2.7713    0.0000 H   0  0  0  0  0  0  0  0  0  0  0  0
   -2.3999    1.3856    0.0000 C   0  0  0  0  0  0  0  0  0  0  0  0
   -3.2000    0.0001    0.0000 C   0  0  0  0  0  0  0  0  0  0  0  0
   -4.8001    0.0001    0.0000 C   0  0  0  0  0  0  0  0  0  0  0  0
   -5.5999    1.3856    0.0000 C   0  0  0  0  0  0  0  0  0  0  0  0
   -4.8001    2.7712    0.0000 C   0  0  0  0  0  0  0  0  0  0  0  0
   -5.5999    4.1569    0.0000 H   0  0  0  0  0  0  0  0  0  0  0  0
   -3.2000    2.7713    0.0000 C   0  0  0  0  0  0  0  0  0  0  0  0
   -2.3999    4.1569    0.0000 H   0  0  0  0  0  0  0  0  0  0  0  0
   -7.2001    1.3856    0.0000 C   0  0  0  0  0  0  0  0  0  0  0  0
   -7.9999    2.7713    0.0000 H   0  0  0  0  0  0  0  0  0  0  0  0
   -7.9999    0.0001    0.0000 C   0  0  0  0  0  0  0  0  0  0  0  0
   -9.6000    0.0001    0.0000 H   0  0  0  0  0  0  0  0  0  0  0  0
   -7.2001   -1.3856    0.0000 C   0  0  0  0  0  0  0  0  0  0  0  0
   -8.0001   -2.7712    0.0000 H   0  0  0  0  0  0  0  0  0  0  0  0
   -5.5999   -1.3856    0.0000 C   0  0  0  0  0  0  0  0  0  0  0  0
   -4.8001   -2.7712    0.0000 H   0  0  0  0  0  0  0  0  0  0  0  0
   -2.3999   -1.3856    0.0000 C   0  0  0  0  0  0  0  0  0  0  0  0
   -3.2000   -2.7713    0.0000 H   0  0  0  0  0  0  0  0  0  0  0  0
   -0.8001   -1.3856    0.0000 C   0  0  0  0  0  0  0  0  0  0  0  0
    0.0000    0.0001    0.0000 C   0  0  0  0  0  0  0  0  0  0  0  0
    1.6001   -0.0001    0.0000 C   0  0  0  0  0  0  0  0  0  0  0  0
    2.3999   -1.3856    0.0000 C   0  0  0  0  0  0  0  0  0  0  0  0
    1.6001   -2.7712    0.0000 C   0  0  0  0  0  0  0  0  0  0  0  0
    2.3999   -4.1569    0.0000 H   0  0  0  0  0  0  0  0  0  0  0  0
    0.0000   -2.7712    0.0000 C   0  0  0  0  0  0  0  0  0  0  0  0
   -0.8001   -4.1569    0.0000 H   0  0  0  0  0  0  0  0  0  0  0  0
    4.0001   -1.3856    0.0000 C   0  0  0  0  0  0  0  0  0  0  0  0
    4.8001   -2.7713    0.0000 H   0  0  0  0  0  0  0  0  0  0  0  0
    4.8001   -0.0001    0.0000 C   0  0  0  0  0  0  0  0  0  0  0  0
    6.4000   -0.0001    0.0000 H   0  0  0  0  0  0  0  0  0  0  0  0
    4.0001    1.3856    0.0000 C   0  0  0  0  0  0  0  0  0  0  0  0
    4.8001    2.7712    0.0000 H   0  0  0  0  0  0  0  0  0  0  0  0
    2.3999    1.3856    0.0000 C   0  0  0  0  0  0  0  0  0  0  0  0
    1.6001    2.7712    0.0000 H   0  0  0  0  0  0  0  0  0  0  0  0
  1  2  1  0  0  0  0
  1  3  1  0  0  0  0
  3  4  1  0  0  0  0
  4  5  2  0  0  0  0
  5  6  1  0  0  0  0
  6  7  2  0  0  0  0
  7  8  1  0  0  0  0
  7  9  1  0  0  0  0
  9  3  2  0  0  0  0
  9 10  1  0  0  0  0
  6 11  1  0  0  0  0
 11 12  1  0  0  0  0
 11 13  2  0  0  0  0
 13 14  1  0  0  0  0
 13 15  1  0  0  0  0
 15 16  1  0  0  0  0
 15 17  2  0  0  0  0
 17  5  1  0  0  0  0
 17 18  1  0  0  0  0
  4 19  1  0  0  0  0
 19 20  1  0  0  0  0
 19 21  2  0  0  0  0
 21 22  1  0  0  0  0
 22  1  2  0  0  0  0
 22 23  1  0  0  0  0
 23 24  1  0  0  0  0
 24 25  1  0  0  0  0
 25 26  1  0  0  0  0
 25 27  2  0  0  0  0
 27 21  1  0  0  0  0
 27 28  1  0  0  0  0
 24 29  2  0  0  0  0
 29 30  1  0  0  0  0
 29 31  1  0  0  0  0
 31 32  1  0  0  0  0
 31 33  2  0  0  0  0
 33 34  1  0  0  0  0
 33 35  1  0  0  0  0
 35 23  2  0  0  0  0
 35 36  1  0  0  0  0
M  END
> <ChemID>
100008

> <source_casrn>
53-70-3

> <CAS>
53-70-3

> <SMILES>
c1c2c3ccccc3ccc2cc2c3ccccc3ccc21

> <NAME>
DIBENZ(A,H)ANTHRACENE

> <preferred_name>
Dibenz(a,h)anthracene

> <iupac>
benzo[k]tetraphene

> <MPID>
19098

> <dsstox_substance_id>
DTXSID9020409

> <Canonical_QSARr>
c1c2c3ccccc3ccc2cc2c3ccccc3ccc21

> <InChI_Code_QSARr>
InChI=1S/C22H14/c1-3-7-19-15(5-1)9-11-17-14-22-18(13-21(17)19)12-10-16-6-2-4-8-20(16)22/h1-14H

> <InChI Key_QSARr>
LHRCREOYAASXPZ-UHFFFAOYSA-N

> <Salt_Solvent>
?

> <BP>
524.0

$$$$
100010
  -INDIGO-08031720192D

 26 27  0  0  0  0  0  0  0  0999 V2000
   -0.4944    1.5217    0.0000 N   0  0  0  0  0  0  0  0  0  0  0  0
   -0.0001    0.0000    0.0000 C   0  0  0  0  0  0  0  0  0  0  0  0
    0.8001   -1.3857    0.0000 H   0  0  0  0  0  0  0  0  0  0  0  0
    1.5960    0.1116    0.0000 C   0  0  0  0  0  0  0  0  0  0  0  0
    2.5365    1.4061    0.0000 C   0  0  0  0  0  0  0  0  0  0  0  0
    1.8857    2.8677    0.0000 H   0  0  0  0  0  0  0  0  0  0  0  0
    4.1278    1.2388    0.0000 N   0  0  0  0  0  0  0  0  0  0  0  0
    4.7785   -0.2229    0.0000 C   0  0  0  0  0  0  0  0  0  0  0  0
    6.3698   -0.3901    0.0000 H   0  0  0  0  0  0  0  0  0  0  0  0
    3.8381   -1.5173    0.0000 C   0  0  0  0  0  0  0  0  0  0  0  0
    4.4889   -2.9790    0.0000 H   0  0  0  0  0  0  0  0  0  0  0  0
    2.2468   -1.3500    0.0000 C   0  0  0  0  0  0  0  0  0  0  0  0
    1.3065   -2.6445    0.0000 H   0  0  0  0  0  0  0  0  0  0  0  0
   -1.2944   -0.9404    0.0000 C   0  0  0  0  0  0  0  0  0  0  0  0
   -0.2238   -2.1295    0.0000 H   0  0  0  0  0  0  0  0  0  0  0  0
   -2.3651   -2.1295    0.0000 H   0  0  0  0  0  0  0  0  0  0  0  0
   -2.5888    0.0000    0.0000 C   0  0  0  0  0  0  0  0  0  0  0  0
   -3.3889   -1.3857    0.0000 H   0  0  0  0  0  0  0  0  0  0  0  0
   -4.0505    0.6508    0.0000 H   0  0  0  0  0  0  0  0  0  0  0  0
   -2.0945    1.5217    0.0000 C   0  0  0  0  0  0  0  0  0  0  0  0
   -3.6595    1.8543    0.0000 H   0  0  0  0  0  0  0  0  0  0  0  0
   -2.2061    3.1178    0.0000 H   0  0  0  0  0  0  0  0  0  0  0  0
    0.4460    2.8161    0.0000 C   0  0  0  0  0  0  0  0  0  0  0  0
   -0.2047    4.2778    0.0000 H   0  0  0  0  0  0  0  0  0  0  0  0
    1.3865    4.1106    0.0000 H   0  0  0  0  0  0  0  0  0  0  0  0
   -1.1452    2.9833    0.0000 H   0  0  0  0  0  0  0  0  0  0  0  0
  1  2  1  0  0  0  0
  2  3  1  0  0  0  0
  2  4  1  0  0  0  0
  4  5  1  0  0  0  0
  5  6  1  0  0  0  0
  5  7  2  0  0  0  0
  7  8  1  0  0  0  0
  8  9  1  0  0  0  0
  8 10  2  0  0  0  0
 10 11  1  0  0  0  0
 10 12  1  0  0  0  0
 12  4  2  0  0  0  0
 12 13  1  0  0  0  0
  2 14  1  0  0  0  0
 14 15  1  0  0  0  0
 14 16  1  0  0  0  0
 14 17  1  0  0  0  0
 17 18  1  0  0  0  0
 17 19  1  0  0  0  0
 17 20  1  0  0  0  0
 20  1  1  0  0  0  0
 20 21  1  0  0  0  0
 20 22  1  0  0  0  0
  1 23  1  0  0  0  0
 23 24  1  0  0  0  0
 23 25  1  0  0  0  0
 23 26  1  0  0  0  0
M  END
> <ChemID>
100010

> <source_casrn>
54-11-5

> <CAS>
54-11-5

> <SMILES>
CN1CCC[C@H]1c1c[n]ccc1

> <NAME>
NICOTINE

> <preferred_name>
Nicotine

> <iupac>
C10H14N2

> <MPID>
19100

> <dsstox_substance_id>
DTXSID1020930

> <Canonical_QSARr>
CN1CCCC1c1c[n]ccc1

> <InChI_Code_QSARr>
InChI=1S/C10H14N2/c1-12-7-3-5-10(12)9-4-2-6-11-8-9/h2,4,6,8,10H,3,5,7H2,1H3

> <InChI Key_QSARr>
SNICXCGAKADSCV-UHFFFAOYSA-N

> <Salt_Solvent>
?

> <BP>
247.0

$$$$
100011
  -INDIGO-08031720192D

 25 25  0  0  0  0  0  0  0  0999 V2000
   -1.6000   -0.0000    0.0000 C   0  0  0  0  0  0  0  0  0  0  0  0
   -2.4001    1.3856    0.0000 C   0  0  0  0  0  0  0  0  0  0  0  0
   -1.6000    2.7713    0.0000 H   0  0  0  0  0  0  0  0  0  0  0  0
   -4.0001    1.3856    0.0000 C   0  0  0  0  0  0  0  0  0  0  0  0
   -4.8000    2.7713    0.0000 O   0  0  0  0  0  0  0  0  0  0  0  0
   -6.4000    2.7713    0.0000 H   0  0  0  0  0  0  0  0  0  0  0  0
   -4.8000   -0.0000    0.0000 C   0  0  0  0  0  0  0  0  0  0  0  0
   -6.4000   -0.0000    0.0000 H   0  0  0  0  0  0  0  0  0  0  0  0
   -4.0001   -1.3856    0.0000 C   0  0  0  0  0  0  0  0  0  0  0  0
   -4.8000   -2.7713    0.0000 H   0  0  0  0  0  0  0  0  0  0  0  0
   -2.4001   -1.3856    0.0000 C   0  0  0  0  0  0  0  0  0  0  0  0
   -1.6000   -2.7713    0.0000 H   0  0  0  0  0  0  0  0  0  0  0  0
    0.0000   -0.0000    0.0000 C   0  0  0  0  0  0  0  0  0  0  0  0
    0.0000    1.6000    0.0000 H   0  0  0  0  0  0  0  0  0  0  0  0
    1.6000   -0.0000    0.0000 C   0  0  0  0  0  0  0  0  0  0  0  0
    1.3222   -1.5757    0.0000 H   0  0  0  0  0  0  0  0  0  0  0  0
    3.1757   -0.2779    0.0000 C   0  0  0  0  0  0  0  0  0  0  0  0
    4.7514   -0.5557    0.0000 H   0  0  0  0  0  0  0  0  0  0  0  0
    4.2042    0.9479    0.0000 H   0  0  0  0  0  0  0  0  0  0  0  0
    3.7229   -1.7813    0.0000 H   0  0  0  0  0  0  0  0  0  0  0  0
    1.8779    1.5757    0.0000 N   0  0  0  0  0  0  0  0  0  0  0  0
    0.6522    2.6042    0.0000 H   0  0  0  0  0  0  0  0  0  0  0  0
    3.3813    2.1229    0.0000 H   0  0  0  0  0  0  0  0  0  0  0  0
   -0.2778   -1.5757    0.0000 O   0  0  0  0  0  0  0  0  0  0  0  0
    0.9478   -2.6042    0.0000 H   0  0  0  0  0  0  0  0  0  0  0  0
  1  2  1  0  0  0  0
  2  3  1  0  0  0  0
  2  4  2  0  0  0  0
  4  5  1  0  0  0  0
  5  6  1  0  0  0  0
  4  7  1  0  0  0  0
  7  8  1  0  0  0  0
  7  9  2  0  0  0  0
  9 10  1  0  0  0  0
  9 11  1  0  0  0  0
 11  1  2  0  0  0  0
 11 12  1  0  0  0  0
  1 13  1  0  0  0  0
 13 14  1  0  0  0  0
 13 15  1  0  0  0  0
 15 16  1  0  0  0  0
 15 17  1  0  0  0  0
 17 18  1  0  0  0  0
 17 19  1  0  0  0  0
 17 20  1  0  0  0  0
 15 21  1  0  0  0  0
 21 22  1  0  0  0  0
 21 23  1  0  0  0  0
 13 24  1  0  0  0  0
 24 25  1  0  0  0  0
M  END
> <ChemID>
100011

> <source_casrn>
54-49-9

> <CAS>
54-49-9

> <SMILES>
C[C@H](N)[C@H](O)c1cc(O)ccc1

> <NAME>
METARAMINOL

> <preferred_name>
Metaraminol

> <iupac>
3-[(1R,2S)-2-amino-1-hydroxypropyl]phenol

> <MPID>
19101

> <dsstox_substance_id>
DTXSID8023268

> <Canonical_QSARr>
CC(N)C(O)c1cc(O)ccc1

> <InChI_Code_QSARr>
InChI=1S/C9H13NO2/c1-6(10)9(12)7-3-2-4-8(11)5-7/h2-6,9,11-12H,10H2,1H3

> <InChI Key_QSARr>
WXFIGDLSSYIKKV-UHFFFAOYSA-N

> <Salt_Solvent>
?

> <BP>
218.0

$$$$
100012
  -INDIGO-08031720192D

 17 16  0  0  0  0  0  0  0  0999 V2000
    1.3856    0.8000    0.0000 C   0  0  0  0  0  0  0  0  0  0  0  0
    2.7713    1.6000    0.0000 H   0  0  0  0  0  0  0  0  0  0  0  0
    2.7713    0.0000    0.0000 H   0  0  0  0  0  0  0  0  0  0  0  0
    1.3856    2.4000    0.0000 H   0  0  0  0  0  0  0  0  0  0  0  0
    0.0000    0.0000    0.0000 C   0  0  0  0  0  0  0  0  0  0  0  0
   -0.6122   -1.4782    0.0000 H   0  0  0  0  0  0  0  0  0  0  0  0
    0.6122   -1.4782    0.0000 H   0  0  0  0  0  0  0  0  0  0  0  0
   -1.3857    0.8000    0.0000 N   0  0  0  0  0  0  0  0  0  0  0  0
   -2.7713    0.0000    0.0000 C   0  0  0  0  0  0  0  0  0  0  0  0
   -3.3835   -1.4782    0.0000 H   0  0  0  0  0  0  0  0  0  0  0  0
   -2.1590   -1.4782    0.0000 H   0  0  0  0  0  0  0  0  0  0  0  0
   -4.1569    0.8000    0.0000 C   0  0  0  0  0  0  0  0  0  0  0  0
   -5.5426    0.0000    0.0000 H   0  0  0  0  0  0  0  0  0  0  0  0
   -5.5426    1.6000    0.0000 H   0  0  0  0  0  0  0  0  0  0  0  0
   -4.1569    2.4000    0.0000 H   0  0  0  0  0  0  0  0  0  0  0  0
   -1.3857    2.4000    0.0000 N   0  0  0  0  0  0  0  0  0  0  0  0
   -2.7713    3.2000    0.0000 O   0  0  0  0  0  0  0  0  0  0  0  0
  1  2  1  0  0  0  0
  1  3  1  0  0  0  0
  1  4  1  0  0  0  0
  1  5  1  0  0  0  0
  5  6  1  0  0  0  0
  5  7  1  0  0  0  0
  5  8  1  0  0  0  0
  8  9  1  0  0  0  0
  9 10  1  0  0  0  0
  9 11  1  0  0  0  0
  9 12  1  0  0  0  0
 12 13  1  0  0  0  0
 12 14  1  0  0  0  0
 12 15  1  0  0  0  0
  8 16  1  0  0  0  0
 16 17  2  0  0  0  0
M  END
> <ChemID>
100012

> <source_casrn>
55-18-5

> <CAS>
55-18-5

> <SMILES>
CCN(CC)N=O

> <NAME>
N-NITROSODIETHYLAMINE

> <preferred_name>
N-Nitrosodiethylamine

> <iupac>
N-ethyl-N-nitrosoethanamine

> <MPID>
19102

> <dsstox_substance_id>
DTXSID2021028

> <Canonical_QSARr>
CCN(CC)N=O

> <InChI_Code_QSARr>
InChI=1S/C4H10N2O/c1-3-6(4-2)5-7/h3-4H2,1-2H3

> <InChI Key_QSARr>
WBNQDOYYEUMPFS-UHFFFAOYSA-N

> <Salt_Solvent>
?

> <BP>
176.9

$$$$
100014
  -INDIGO-08031720192D

 20 19  0  0  0  0  0  0  0  0999 V2000
   -2.7291    2.0812    0.0000 O   0  0  0  0  0  0  0  0  0  0  0  0
   -1.2257    2.6284    0.0000 N   0  0  0  0  0  0  0  0  0  0  0  0
    0.0001    1.6000    0.0000 O   0  0  0  0  0  0  0  0  0  0  0  0
    0.0001    0.0001    0.0000 C   0  0  0  0  0  0  0  0  0  0  0  0
    0.0001   -1.6000    0.0000 H   0  0  0  0  0  0  0  0  0  0  0  0
    1.6000    0.0001    0.0000 C   0  0  0  0  0  0  0  0  0  0  0  0
    2.8693    0.9741    0.0000 H   0  0  0  0  0  0  0  0  0  0  0  0
    1.8089    1.5863    0.0000 H   0  0  0  0  0  0  0  0  0  0  0  0
    2.4000   -1.3857    0.0000 O   0  0  0  0  0  0  0  0  0  0  0  0
    4.0000   -1.3857    0.0000 N   0  0  0  0  0  0  0  0  0  0  0  0
    4.8000   -2.7713    0.0000 O   0  0  0  0  0  0  0  0  0  0  0  0
    4.8000    0.0001    0.0000 O   0  0  0  0  0  0  0  0  0  0  0  0
   -1.6000    0.0001    0.0000 C   0  0  0  0  0  0  0  0  0  0  0  0
   -1.8089    1.5863    0.0000 H   0  0  0  0  0  0  0  0  0  0  0  0
   -2.8693    0.9741    0.0000 H   0  0  0  0  0  0  0  0  0  0  0  0
   -2.4000   -1.3857    0.0000 O   0  0  0  0  0  0  0  0  0  0  0  0
   -4.0000   -1.3857    0.0000 N   0  0  0  0  0  0  0  0  0  0  0  0
   -4.8000   -2.7713    0.0000 O   0  0  0  0  0  0  0  0  0  0  0  0
   -4.8000    0.0001    0.0000 O   0  0  0  0  0  0  0  0  0  0  0  0
   -0.9478    4.2042    0.0000 O   0  0  0  0  0  0  0  0  0  0  0  0
  1  2  2  0  0  0  0
  2  3  1  0  0  0  0
  3  4  1  0  0  0  0
  4  5  1  0  0  0  0
  4  6  1  0  0  0  0
  6  7  1  0  0  0  0
  6  8  1  0  0  0  0
  6  9  1  0  0  0  0
  9 10  1  0  0  0  0
 10 11  2  0  0  0  0
 10 12  1  0  0  0  0
  4 13  1  0  0  0  0
 13 14  1  0  0  0  0
 13 15  1  0  0  0  0
 13 16  1  0  0  0  0
 16 17  1  0  0  0  0
 17 18  2  0  0  0  0
 17 19  1  0  0  0  0
  2 20  1  0  0  0  0
M  CHG  6   2   1  10   1  12  -1  17   1  19  -1  20  -1
M  END
> <ChemID>
100014

> <source_casrn>
55-63-0

> <CAS>
55-63-0

> <SMILES>
[O-][N+](=O)OC(CO[N+]([O-])=O)CO[N+]([O-])=O

> <NAME>
1,2,3-PROPANETRIOL TRINITRATE

> <preferred_name>
Trinitroglycerin

> <iupac>
propane-1,2,3-triyl trinitrate

> <MPID>
19104

> <dsstox_substance_id>
DTXSID1021407

> <Canonical_QSARr>
[O-][N+](=O)OC(CO[N+]([O-])=O)CO[N+]([O-])=O

> <InChI_Code_QSARr>
InChI=1S/C3H5N3O9/c7-4(8)13-1-3(15-6(11)12)2-14-5(9)10/h3H,1-2H2

> <InChI Key_QSARr>
SNIOPGDIGTZGOP-UHFFFAOYSA-N

> <Salt_Solvent>
?

> <BP>
250.0

$$$$
100015
  -INDIGO-08031720192D

 25 24  0  0  0  0  0  0  0  0999 V2000
    2.3035    1.9329    0.0000 P   0  0  0  0  0  0  0  0  0  0  0  0
    3.1632    3.2823    0.0000 O   0  0  0  0  0  0  0  0  0  0  0  0
    3.5292    0.9044    0.0000 O   0  0  0  0  0  0  0  0  0  0  0  0
    5.0327    1.4517    0.0000 C   0  0  0  0  0  0  0  0  0  0  0  0
    4.4855    2.9552    0.0000 H   0  0  0  0  0  0  0  0  0  0  0  0
    6.5362    1.9989    0.0000 C   0  0  0  0  0  0  0  0  0  0  0  0
    8.0397    2.5461    0.0000 H   0  0  0  0  0  0  0  0  0  0  0  0
    7.7619    0.9704    0.0000 H   0  0  0  0  0  0  0  0  0  0  0  0
    6.8140    3.5746    0.0000 H   0  0  0  0  0  0  0  0  0  0  0  0
    5.5799   -0.0518    0.0000 C   0  0  0  0  0  0  0  0  0  0  0  0
    6.1271   -1.5553    0.0000 H   0  0  0  0  0  0  0  0  0  0  0  0
    4.5515   -1.2776    0.0000 H   0  0  0  0  0  0  0  0  0  0  0  0
    7.1557   -0.3297    0.0000 H   0  0  0  0  0  0  0  0  0  0  0  0
    0.8000    1.3857    0.0000 O   0  0  0  0  0  0  0  0  0  0  0  0
   -0.0000    0.0000    0.0000 C   0  0  0  0  0  0  0  0  0  0  0  0
   -0.7999   -1.3856    0.0000 H   0  0  0  0  0  0  0  0  0  0  0  0
   -1.3856    0.8000    0.0000 C   0  0  0  0  0  0  0  0  0  0  0  0
   -2.7713    1.6000    0.0000 H   0  0  0  0  0  0  0  0  0  0  0  0
   -2.7713    0.0000    0.0000 H   0  0  0  0  0  0  0  0  0  0  0  0
   -1.3856    2.4000    0.0000 H   0  0  0  0  0  0  0  0  0  0  0  0
    1.3857   -0.8000    0.0000 C   0  0  0  0  0  0  0  0  0  0  0  0
    2.7712   -1.6000    0.0000 H   0  0  0  0  0  0  0  0  0  0  0  0
    1.3857   -2.4000    0.0000 H   0  0  0  0  0  0  0  0  0  0  0  0
    2.7712    0.0000    0.0000 H   0  0  0  0  0  0  0  0  0  0  0  0
    1.9573    3.4950    0.0000 F   0  0  0  0  0  0  0  0  0  0  0  0
  1  2  2  0  0  0  0
  1  3  1  0  0  0  0
  3  4  1  0  0  0  0
  4  5  1  0  0  0  0
  4  6  1  0  0  0  0
  6  7  1  0  0  0  0
  6  8  1  0  0  0  0
  6  9  1  0  0  0  0
  4 10  1  0  0  0  0
 10 11  1  0  0  0  0
 10 12  1  0  0  0  0
 10 13  1  0  0  0  0
  1 14  1  0  0  0  0
 14 15  1  0  0  0  0
 15 16  1  0  0  0  0
 15 17  1  0  0  0  0
 17 18  1  0  0  0  0
 17 19  1  0  0  0  0
 17 20  1  0  0  0  0
 15 21  1  0  0  0  0
 21 22  1  0  0  0  0
 21 23  1  0  0  0  0
 21 24  1  0  0  0  0
  1 25  1  0  0  0  0
M  END
> <ChemID>
100015

> <source_casrn>
55-91-4

> <CAS>
55-91-4

> <SMILES>
CC(C)OP(=O)(F)OC(C)C

> <NAME>
ISOFLUROPHATE

> <preferred_name>
Diisopropyl fluorophosphate

> <iupac>
dipropan-2-yl phosphorofluoridate

> <MPID>
19105

> <dsstox_substance_id>
DTXSID1040667

> <Canonical_QSARr>
CC(C)OP(=O)(F)OC(C)C

> <InChI_Code_QSARr>
InChI=1S/C6H14FO3P/c1-5(2)9-11(7,8)10-6(3)4/h5-6H,1-4H3

> <InChI Key_QSARr>
MUCZHBLJLSDCSD-UHFFFAOYSA-N

> <Salt_Solvent>
?

> <BP>
183.0

$$$$
100016
  -INDIGO-08031720192D

  5  4  0  0  0  0  0  0  0  0999 V2000
   -0.8000   -1.3856    0.0000 Cl  0  0  0  0  0  0  0  0  0  0  0  0
    0.0000    0.0000    0.0000 C   0  0  0  0  0  0  0  0  0  0  0  0
    0.8000    1.3856    0.0000 Cl  0  0  0  0  0  0  0  0  0  0  0  0
   -1.3856    0.8000    0.0000 Cl  0  0  0  0  0  0  0  0  0  0  0  0
    1.3856   -0.8000    0.0000 Cl  0  0  0  0  0  0  0  0  0  0  0  0
  1  2  1  0  0  0  0
  2  3  1  0  0  0  0
  2  4  1  0  0  0  0
  2  5  1  0  0  0  0
M  END
> <ChemID>
100016

> <source_casrn>
56-23-5

> <CAS>
56-23-5

> <SMILES>
ClC(Cl)(Cl)Cl

> <NAME>
CARBON TETRACHLORIDE

> <preferred_name>
Carbon tetrachloride

> <iupac>
tetrachloromethane

> <MPID>
19106

> <dsstox_substance_id>
DTXSID8020250

> <Canonical_QSARr>
ClC(Cl)(Cl)Cl

> <InChI_Code_QSARr>
InChI=1S/CCl4/c2-1(3,4)5

> <InChI Key_QSARr>
VZGDMQKNWNREIO-UHFFFAOYSA-N

> <Salt_Solvent>
?

> <BP>
76.8

$$$$
100018
  -INDIGO-08031720192D

 30 33  0  0  0  0  0  0  0  0999 V2000
    0.0000   -0.0001    0.0000 C   0  0  0  0  0  0  0  0  0  0  0  0
   -0.8000    1.3856    0.0000 C   0  0  0  0  0  0  0  0  0  0  0  0
    0.0000    2.7713    0.0000 H   0  0  0  0  0  0  0  0  0  0  0  0
   -2.4000    1.3856    0.0000 C   0  0  0  0  0  0  0  0  0  0  0  0
   -3.2000   -0.0001    0.0000 C   0  0  0  0  0  0  0  0  0  0  0  0
   -4.8000    0.0001    0.0000 C   0  0  0  0  0  0  0  0  0  0  0  0
   -5.6000   -1.3856    0.0000 H   0  0  0  0  0  0  0  0  0  0  0  0
   -5.6000    1.3856    0.0000 C   0  0  0  0  0  0  0  0  0  0  0  0
   -7.2000    1.3856    0.0000 H   0  0  0  0  0  0  0  0  0  0  0  0
   -4.8000    2.7712    0.0000 C   0  0  0  0  0  0  0  0  0  0  0  0
   -5.6000    4.1569    0.0000 H   0  0  0  0  0  0  0  0  0  0  0  0
   -3.2000    2.7712    0.0000 C   0  0  0  0  0  0  0  0  0  0  0  0
   -2.4000    4.1569    0.0000 H   0  0  0  0  0  0  0  0  0  0  0  0
   -2.4000   -1.3856    0.0000 C   0  0  0  0  0  0  0  0  0  0  0  0
   -3.2000   -2.7712    0.0000 H   0  0  0  0  0  0  0  0  0  0  0  0
   -0.8000   -1.3856    0.0000 C   0  0  0  0  0  0  0  0  0  0  0  0
    0.0000   -2.7712    0.0000 C   0  0  0  0  0  0  0  0  0  0  0  0
   -0.8000   -4.1569    0.0000 H   0  0  0  0  0  0  0  0  0  0  0  0
    1.6000   -2.7712    0.0000 C   0  0  0  0  0  0  0  0  0  0  0  0
    2.4000   -4.1569    0.0000 H   0  0  0  0  0  0  0  0  0  0  0  0
    2.4000   -1.3856    0.0000 C   0  0  0  0  0  0  0  0  0  0  0  0
    1.6000   -0.0001    0.0000 C   0  0  0  0  0  0  0  0  0  0  0  0
    2.4000    1.3856    0.0000 C   0  0  0  0  0  0  0  0  0  0  0  0
    1.6000    2.7712    0.0000 H   0  0  0  0  0  0  0  0  0  0  0  0
    4.0000    1.3856    0.0000 C   0  0  0  0  0  0  0  0  0  0  0  0
    4.8000    2.7712    0.0000 H   0  0  0  0  0  0  0  0  0  0  0  0
    4.8000   -0.0001    0.0000 C   0  0  0  0  0  0  0  0  0  0  0  0
    6.4000   -0.0001    0.0000 H   0  0  0  0  0  0  0  0  0  0  0  0
    4.0000   -1.3856    0.0000 C   0  0  0  0  0  0  0  0  0  0  0  0
    4.8000   -2.7713    0.0000 H   0  0  0  0  0  0  0  0  0  0  0  0
  1  2  1  0  0  0  0
  2  3  1  0  0  0  0
  2  4  2  0  0  0  0
  4  5  1  0  0  0  0
  5  6  1  0  0  0  0
  6  7  1  0  0  0  0
  6  8  2  0  0  0  0
  8  9  1  0  0  0  0
  8 10  1  0  0  0  0
 10 11  1  0  0  0  0
 10 12  2  0  0  0  0
 12  4  1  0  0  0  0
 12 13  1  0  0  0  0
  5 14  2  0  0  0  0
 14 15  1  0  0  0  0
 14 16  1  0  0  0  0
 16  1  1  0  0  0  0
 16 17  2  0  0  0  0
 17 18  1  0  0  0  0
 17 19  1  0  0  0  0
 19 20  1  0  0  0  0
 19 21  2  0  0  0  0
 21 22  1  0  0  0  0
 22  1  2  0  0  0  0
 22 23  1  0  0  0  0
 23 24  1  0  0  0  0
 23 25  2  0  0  0  0
 25 26  1  0  0  0  0
 25 27  1  0  0  0  0
 27 28  1  0  0  0  0
 27 29  2  0  0  0  0
 29 21  1  0  0  0  0
 29 30  1  0  0  0  0
M  END
> <ChemID>
100018

> <source_casrn>
56-55-3

> <CAS>
56-55-3

> <SMILES>
c1c2c3ccccc3ccc2cc2ccccc21

> <NAME>
BENZ(A)ANTHRACENE

> <preferred_name>
Benz(a)anthracene

> <iupac>
tetraphene

> <MPID>
19108

> <dsstox_substance_id>
DTXSID5023902

> <Canonical_QSARr>
c1c2c3ccccc3ccc2cc2ccccc21

> <InChI_Code_QSARr>
InChI=1S/C18H12/c1-2-7-15-12-18-16(11-14(15)6-1)10-9-13-5-3-4-8-17(13)18/h1-12H

> <InChI Key_QSARr>
DXBHBZVCASKNBY-UHFFFAOYSA-N

> <Salt_Solvent>
?

> <BP>
437.6

$$$$
100019
  -INDIGO-08031720192D

 14 13  0  0  0  0  0  0  0  0999 V2000
    0.0001    0.0000    0.0000 C   0  0  0  0  0  0  0  0  0  0  0  0
    0.0001   -1.6000    0.0000 H   0  0  0  0  0  0  0  0  0  0  0  0
    0.0001    1.6000    0.0000 O   0  0  0  0  0  0  0  0  0  0  0  0
    1.3856    2.4000    0.0000 H   0  0  0  0  0  0  0  0  0  0  0  0
   -1.5999    0.0000    0.0000 C   0  0  0  0  0  0  0  0  0  0  0  0
   -1.8088   -1.5863    0.0000 H   0  0  0  0  0  0  0  0  0  0  0  0
   -2.8694   -0.9740    0.0000 H   0  0  0  0  0  0  0  0  0  0  0  0
   -2.4000    1.3856    0.0000 O   0  0  0  0  0  0  0  0  0  0  0  0
   -4.0000    1.3856    0.0000 H   0  0  0  0  0  0  0  0  0  0  0  0
    1.6001    0.0000    0.0000 C   0  0  0  0  0  0  0  0  0  0  0  0
    1.8088   -1.5863    0.0000 H   0  0  0  0  0  0  0  0  0  0  0  0
    2.8694   -0.9740    0.0000 H   0  0  0  0  0  0  0  0  0  0  0  0
    2.4000    1.3856    0.0000 O   0  0  0  0  0  0  0  0  0  0  0  0
    4.0000    1.3856    0.0000 H   0  0  0  0  0  0  0  0  0  0  0  0
  1  2  1  0  0  0  0
  1  3  1  0  0  0  0
  3  4  1  0  0  0  0
  1  5  1  0  0  0  0
  5  6  1  0  0  0  0
  5  7  1  0  0  0  0
  5  8  1  0  0  0  0
  8  9  1  0  0  0  0
  1 10  1  0  0  0  0
 10 11  1  0  0  0  0
 10 12  1  0  0  0  0
 10 13  1  0  0  0  0
 13 14  1  0  0  0  0
M  END
> <ChemID>
100019

> <source_casrn>
56-81-5

> <CAS>
56-81-5

> <SMILES>
OC(CO)CO

> <NAME>
GLYCEROL

> <preferred_name>
Glycerol

> <iupac>
propane-1,2,3-triol

> <MPID>
19109

> <dsstox_substance_id>
DTXSID9020663

> <Canonical_QSARr>
OC(CO)CO

> <InChI_Code_QSARr>
InChI=1S/C3H8O3/c4-1-3(6)2-5/h3-6H,1-2H2

> <InChI Key_QSARr>
PEDCQBHIVMGVHV-UHFFFAOYSA-N

> <Salt_Solvent>
?

> <BP>
290.0

$$$$
100020
  -INDIGO-08031720192D

 11 10  0  0  0  0  0  0  0  0999 V2000
    2.7713    0.0000    0.0000 C   0  0  0  0  0  0  0  0  0  0  0  0
    4.1569    0.8000    0.0000 H   0  0  0  0  0  0  0  0  0  0  0  0
    2.7713   -1.6000    0.0000 H   0  0  0  0  0  0  0  0  0  0  0  0
    1.3856    0.8000    0.0000 C   0  0  0  0  0  0  0  0  0  0  0  0
    1.3856    2.4000    0.0000 H   0  0  0  0  0  0  0  0  0  0  0  0
    0.0001    0.0000    0.0000 C   0  0  0  0  0  0  0  0  0  0  0  0
    0.6123   -1.4782    0.0000 H   0  0  0  0  0  0  0  0  0  0  0  0
   -0.6123   -1.4782    0.0000 H   0  0  0  0  0  0  0  0  0  0  0  0
   -1.3856    0.8000    0.0000 N   0  0  0  0  0  0  0  0  0  0  0  0
   -2.7713    0.0000    0.0000 C   0  0  0  0  0  0  0  0  0  0  0  0
   -4.1569   -0.8000    0.0000 S   0  0  0  0  0  0  0  0  0  0  0  0
  1  2  1  0  0  0  0
  1  3  1  0  0  0  0
  1  4  2  0  0  0  0
  4  5  1  0  0  0  0
  4  6  1  0  0  0  0
  6  7  1  0  0  0  0
  6  8  1  0  0  0  0
  6  9  1  0  0  0  0
  9 10  2  0  0  0  0
 10 11  2  0  0  0  0
M  END
> <ChemID>
100020

> <source_casrn>
57-06-7

> <CAS>
57-06-7

> <SMILES>
C=CCN=C=S

> <NAME>
3-ISOTHIOCYANATO-1-PROPENE

> <preferred_name>
Allyl isothiocyanate

> <iupac>
3-isothiocyanatoprop-1-ene

> <MPID>
19110

> <dsstox_substance_id>
DTXSID3020047

> <Canonical_QSARr>
C=CCN=C=S

> <InChI_Code_QSARr>
InChI=1S/C4H5NS/c1-2-3-5-4-6/h2H,1,3H2

> <InChI Key_QSARr>
ZOJBYZNEUISWFT-UHFFFAOYSA-N

> <Salt_Solvent>
?

> <BP>
152.0

$$$$
100022
  -INDIGO-08031720192D

 56 55  0  0  0  0  0  0  0  0999 V2000
    9.6994   -0.8000    0.0000 C   0  0  0  0  0  0  0  0  0  0  0  0
   11.0851   -1.6000    0.0000 H   0  0  0  0  0  0  0  0  0  0  0  0
   11.0851    0.0000    0.0000 H   0  0  0  0  0  0  0  0  0  0  0  0
    9.6994   -2.4000    0.0000 H   0  0  0  0  0  0  0  0  0  0  0  0
    8.3141    0.0000    0.0000 C   0  0  0  0  0  0  0  0  0  0  0  0
    8.9259    1.4782    0.0000 H   0  0  0  0  0  0  0  0  0  0  0  0
    7.7017    1.4782    0.0000 H   0  0  0  0  0  0  0  0  0  0  0  0
    6.9283   -0.8000    0.0000 C   0  0  0  0  0  0  0  0  0  0  0  0
    6.3160   -2.2782    0.0000 H   0  0  0  0  0  0  0  0  0  0  0  0
    7.5406   -2.2782    0.0000 H   0  0  0  0  0  0  0  0  0  0  0  0
    5.5426    0.0000    0.0000 C   0  0  0  0  0  0  0  0  0  0  0  0
    6.1549    1.4782    0.0000 H   0  0  0  0  0  0  0  0  0  0  0  0
    4.9302    1.4782    0.0000 H   0  0  0  0  0  0  0  0  0  0  0  0
    4.1568   -0.8000    0.0000 C   0  0  0  0  0  0  0  0  0  0  0  0
    3.5445   -2.2782    0.0000 H   0  0  0  0  0  0  0  0  0  0  0  0
    4.7691   -2.2782    0.0000 H   0  0  0  0  0  0  0  0  0  0  0  0
    2.7715    0.0000    0.0000 C   0  0  0  0  0  0  0  0  0  0  0  0
    3.3834    1.4782    0.0000 H   0  0  0  0  0  0  0  0  0  0  0  0
    2.1592    1.4782    0.0000 H   0  0  0  0  0  0  0  0  0  0  0  0
    1.3857   -0.8000    0.0000 C   0  0  0  0  0  0  0  0  0  0  0  0
    0.7734   -2.2782    0.0000 H   0  0  0  0  0  0  0  0  0  0  0  0
    1.9981   -2.2782    0.0000 H   0  0  0  0  0  0  0  0  0  0  0  0
    0.0000    0.0000    0.0000 C   0  0  0  0  0  0  0  0  0  0  0  0
    0.6123    1.4782    0.0000 H   0  0  0  0  0  0  0  0  0  0  0  0
   -0.6123    1.4782    0.0000 H   0  0  0  0  0  0  0  0  0  0  0  0
   -1.3857   -0.8000    0.0000 C   0  0  0  0  0  0  0  0  0  0  0  0
   -1.9981   -2.2782    0.0000 H   0  0  0  0  0  0  0  0  0  0  0  0
   -0.7734   -2.2782    0.0000 H   0  0  0  0  0  0  0  0  0  0  0  0
   -2.7711    0.0000    0.0000 C   0  0  0  0  0  0  0  0  0  0  0  0
   -2.1592    1.4782    0.0000 H   0  0  0  0  0  0  0  0  0  0  0  0
   -3.3834    1.4782    0.0000 H   0  0  0  0  0  0  0  0  0  0  0  0
   -4.1568   -0.8000    0.0000 C   0  0  0  0  0  0  0  0  0  0  0  0
   -4.7691   -2.2782    0.0000 H   0  0  0  0  0  0  0  0  0  0  0  0
   -3.5445   -2.2782    0.0000 H   0  0  0  0  0  0  0  0  0  0  0  0
   -5.5426    0.0000    0.0000 C   0  0  0  0  0  0  0  0  0  0  0  0
   -4.9302    1.4782    0.0000 H   0  0  0  0  0  0  0  0  0  0  0  0
   -6.1549    1.4782    0.0000 H   0  0  0  0  0  0  0  0  0  0  0  0
   -6.9283   -0.8000    0.0000 C   0  0  0  0  0  0  0  0  0  0  0  0
   -7.5406   -2.2782    0.0000 H   0  0  0  0  0  0  0  0  0  0  0  0
   -6.3160   -2.2782    0.0000 H   0  0  0  0  0  0  0  0  0  0  0  0
   -8.3136    0.0000    0.0000 C   0  0  0  0  0  0  0  0  0  0  0  0
   -7.7017    1.4782    0.0000 H   0  0  0  0  0  0  0  0  0  0  0  0
   -8.9260    1.4782    0.0000 H   0  0  0  0  0  0  0  0  0  0  0  0
   -9.6994   -0.8000    0.0000 C   0  0  0  0  0  0  0  0  0  0  0  0
  -10.3117   -2.2782    0.0000 H   0  0  0  0  0  0  0  0  0  0  0  0
   -9.0871   -2.2782    0.0000 H   0  0  0  0  0  0  0  0  0  0  0  0
  -11.0851    0.0000    0.0000 C   0  0  0  0  0  0  0  0  0  0  0  0
  -10.4728    1.4782    0.0000 H   0  0  0  0  0  0  0  0  0  0  0  0
  -11.6974    1.4782    0.0000 H   0  0  0  0  0  0  0  0  0  0  0  0
  -12.4709   -0.8000    0.0000 C   0  0  0  0  0  0  0  0  0  0  0  0
  -13.0832   -2.2782    0.0000 H   0  0  0  0  0  0  0  0  0  0  0  0
  -11.8586   -2.2782    0.0000 H   0  0  0  0  0  0  0  0  0  0  0  0
  -13.8562    0.0000    0.0000 C   0  0  0  0  0  0  0  0  0  0  0  0
  -15.2419   -0.8000    0.0000 O   0  0  0  0  0  0  0  0  0  0  0  0
  -16.6277    0.0000    0.0000 H   0  0  0  0  0  0  0  0  0  0  0  0
  -13.8566    1.6000    0.0000 O   0  0  0  0  0  0  0  0  0  0  0  0
  1  2  1  0  0  0  0
  1  3  1  0  0  0  0
  1  4  1  0  0  0  0
  1  5  1  0  0  0  0
  5  6  1  0  0  0  0
  5  7  1  0  0  0  0
  5  8  1  0  0  0  0
  8  9  1  0  0  0  0
  8 10  1  0  0  0  0
  8 11  1  0  0  0  0
 11 12  1  0  0  0  0
 11 13  1  0  0  0  0
 11 14  1  0  0  0  0
 14 15  1  0  0  0  0
 14 16  1  0  0  0  0
 14 17  1  0  0  0  0
 17 18  1  0  0  0  0
 17 19  1  0  0  0  0
 17 20  1  0  0  0  0
 20 21  1  0  0  0  0
 20 22  1  0  0  0  0
 20 23  1  0  0  0  0
 23 24  1  0  0  0  0
 23 25  1  0  0  0  0
 23 26  1  0  0  0  0
 26 27  1  0  0  0  0
 26 28  1  0  0  0  0
 26 29  1  0  0  0  0
 29 30  1  0  0  0  0
 29 31  1  0  0  0  0
 29 32  1  0  0  0  0
 32 33  1  0  0  0  0
 32 34  1  0  0  0  0
 32 35  1  0  0  0  0
 35 36  1  0  0  0  0
 35 37  1  0  0  0  0
 35 38  1  0  0  0  0
 38 39  1  0  0  0  0
 38 40  1  0  0  0  0
 38 41  1  0  0  0  0
 41 42  1  0  0  0  0
 41 43  1  0  0  0  0
 41 44  1  0  0  0  0
 44 45  1  0  0  0  0
 44 46  1  0  0  0  0
 44 47  1  0  0  0  0
 47 48  1  0  0  0  0
 47 49  1  0  0  0  0
 47 50  1  0  0  0  0
 50 51  1  0  0  0  0
 50 52  1  0  0  0  0
 50 53  1  0  0  0  0
 53 54  1  0  0  0  0
 54 55  1  0  0  0  0
 53 56  2  0  0  0  0
M  END
> <ChemID>
100022

> <source_casrn>
57-11-4

> <CAS>
57-11-4

> <SMILES>
CCCCCCCCCCCCCCCCCC(O)=O

> <NAME>
STEARIC ACID

> <preferred_name>
Octadecanoic acid

> <iupac>
octadecanoic acid

> <MPID>
19112

> <dsstox_substance_id>
DTXSID8021642

> <Canonical_QSARr>
CCCCCCCCCCCCCCCCCC(O)=O

> <InChI_Code_QSARr>
InChI=1S/C18H36O2/c1-2-3-4-5-6-7-8-9-10-11-12-13-14-15-16-17-18(19)20/h2-17H2,1H3,(H,19,20)

> <InChI Key_QSARr>
QIQXTHQIDYTFRH-UHFFFAOYSA-N

> <Salt_Solvent>
?

> <BP>
383.0

$$$$
100023
  -INDIGO-08031720192D

 12 11  0  0  0  0  0  0  0  0999 V2000
    1.3856    0.8000    0.0000 C   0  0  0  0  0  0  0  0  0  0  0  0
    2.7713    1.6000    0.0000 H   0  0  0  0  0  0  0  0  0  0  0  0
    2.7713    0.0000    0.0000 H   0  0  0  0  0  0  0  0  0  0  0  0
    1.3856    2.4000    0.0000 H   0  0  0  0  0  0  0  0  0  0  0  0
    0.0000    0.0000    0.0000 N   0  0  0  0  0  0  0  0  0  0  0  0
   -1.3856    0.8000    0.0000 C   0  0  0  0  0  0  0  0  0  0  0  0
   -2.7713    1.6000    0.0000 H   0  0  0  0  0  0  0  0  0  0  0  0
   -2.7713    0.0000    0.0000 H   0  0  0  0  0  0  0  0  0  0  0  0
   -1.3856    2.4000    0.0000 H   0  0  0  0  0  0  0  0  0  0  0  0
    0.0000   -1.6000    0.0000 N   0  0  0  0  0  0  0  0  0  0  0  0
   -1.3856   -2.4000    0.0000 H   0  0  0  0  0  0  0  0  0  0  0  0
    1.3856   -2.4000    0.0000 H   0  0  0  0  0  0  0  0  0  0  0  0
  1  2  1  0  0  0  0
  1  3  1  0  0  0  0
  1  4  1  0  0  0  0
  1  5  1  0  0  0  0
  5  6  1  0  0  0  0
  6  7  1  0  0  0  0
  6  8  1  0  0  0  0
  6  9  1  0  0  0  0
  5 10  1  0  0  0  0
 10 11  1  0  0  0  0
 10 12  1  0  0  0  0
M  END
> <ChemID>
100023

> <source_casrn>
57-14-7

> <CAS>
57-14-7

> <SMILES>
CN(C)N

> <NAME>
1,1-DIMETHYLHYDRAZINE

> <preferred_name>
1,1-Dimethylhydrazine

> <iupac>
1,1-dimethylhydrazine

> <MPID>
19113

> <dsstox_substance_id>
DTXSID1020516

> <Canonical_QSARr>
CN(C)N

> <InChI_Code_QSARr>
InChI=1S/C2H8N2/c1-4(2)3/h3H2,1-2H3

> <InChI Key_QSARr>
RHUYHJGZWVXEHW-UHFFFAOYSA-N

> <Salt_Solvent>
?

> <BP>
63.9

$$$$
100024
  -INDIGO-08031720192D

 15 14  0  0  0  0  0  0  0  0999 V2000
   -0.8000   -1.3856    0.0000 C   0  0  0  0  0  0  0  0  0  0  0  0
    0.0000    0.0000    0.0000 C   0  0  0  0  0  0  0  0  0  0  0  0
    1.3856   -0.8000    0.0000 O   0  0  0  0  0  0  0  0  0  0  0  0
    1.3856   -2.4000    0.0000 H   0  0  0  0  0  0  0  0  0  0  0  0
    0.8000    1.3856    0.0000 C   0  0  0  0  0  0  0  0  0  0  0  0
    1.6000    2.7713    0.0000 H   0  0  0  0  0  0  0  0  0  0  0  0
    2.4000    1.3856    0.0000 H   0  0  0  0  0  0  0  0  0  0  0  0
    0.0000    2.7713    0.0000 H   0  0  0  0  0  0  0  0  0  0  0  0
   -1.3856    0.8000    0.0000 C   0  0  0  0  0  0  0  0  0  0  0  0
   -2.7713    1.6000    0.0000 H   0  0  0  0  0  0  0  0  0  0  0  0
   -2.7713    0.0000    0.0000 H   0  0  0  0  0  0  0  0  0  0  0  0
   -1.3856    2.4000    0.0000 H   0  0  0  0  0  0  0  0  0  0  0  0
   -1.6000   -2.7713    0.0000 Cl  0  0  0  0  0  0  0  0  0  0  0  0
    0.0000   -2.7713    0.0000 Cl  0  0  0  0  0  0  0  0  0  0  0  0
   -2.4000   -1.3856    0.0000 Cl  0  0  0  0  0  0  0  0  0  0  0  0
  1  2  1  0  0  0  0
  2  3  1  0  0  0  0
  3  4  1  0  0  0  0
  2  5  1  0  0  0  0
  5  6  1  0  0  0  0
  5  7  1  0  0  0  0
  5  8  1  0  0  0  0
  2  9  1  0  0  0  0
  9 10  1  0  0  0  0
  9 11  1  0  0  0  0
  9 12  1  0  0  0  0
  1 13  1  0  0  0  0
  1 14  1  0  0  0  0
  1 15  1  0  0  0  0
M  END
> <ChemID>
100024

> <source_casrn>
57-15-8

> <CAS>
57-15-8

> <SMILES>
CC(C)(O)C(Cl)(Cl)Cl

> <NAME>
B,B,B-TRICHLORO-T-BUTANOL

> <preferred_name>
1,1,1-Trichloro-2-methyl-2-propanol

> <iupac>
1,1,1-trichloro-2-methylpropan-2-ol

> <MPID>
19114

> <dsstox_substance_id>
DTXSID1041217

> <Canonical_QSARr>
CC(C)(O)C(Cl)(Cl)Cl

> <InChI_Code_QSARr>
InChI=1S/C4H7Cl3O/c1-3(2,8)4(5,6)7/h8H,1-2H3

> <InChI Key_QSARr>
OSASVXMJTNOKOY-UHFFFAOYSA-N

> <Salt_Solvent>
?

> <BP>
167.0

$$$$
100026
  -INDIGO-08031720192D

  9  9  0  0  0  0  0  0  0  0999 V2000
   -2.3455    1.7998    0.0000 O   0  0  0  0  0  0  0  0  0  0  0  0
   -0.8000    1.3857    0.0000 C   0  0  0  0  0  0  0  0  0  0  0  0
    0.0000   -0.0000    0.0000 C   0  0  0  0  0  0  0  0  0  0  0  0
   -1.3856   -0.8000    0.0000 H   0  0  0  0  0  0  0  0  0  0  0  0
    0.8000   -1.3856    0.0000 H   0  0  0  0  0  0  0  0  0  0  0  0
    1.3857    0.8000    0.0000 C   0  0  0  0  0  0  0  0  0  0  0  0
    2.1856   -0.5857    0.0000 H   0  0  0  0  0  0  0  0  0  0  0  0
    2.7713    1.6000    0.0000 H   0  0  0  0  0  0  0  0  0  0  0  0
    0.5857    2.1856    0.0000 O   0  0  0  0  0  0  0  0  0  0  0  0
  1  2  2  0  0  0  0
  2  3  1  0  0  0  0
  3  4  1  0  0  0  0
  3  5  1  0  0  0  0
  3  6  1  0  0  0  0
  6  7  1  0  0  0  0
  6  8  1  0  0  0  0
  6  9  1  0  0  0  0
  9  2  1  0  0  0  0
M  END
> <ChemID>
100026

> <source_casrn>
57-57-8

> <CAS>
57-57-8

> <SMILES>
O=C1CCO1

> <NAME>
BETA-PROPIOLACTONE

> <preferred_name>
beta-Propiolactone

> <iupac>
oxetan-2-one

> <MPID>
19116

> <dsstox_substance_id>
DTXSID8021197

> <Canonical_QSARr>
O=C1CCO1

> <InChI_Code_QSARr>
InChI=1S/C3H4O2/c4-3-1-2-5-3/h1-2H2

> <InChI Key_QSARr>
VEZXCJBBBCKRPI-UHFFFAOYSA-N

> <Salt_Solvent>
?

> <BP>
162.0

$$$$
100027
  -INDIGO-08031720192D

 14 13  0  0  0  0  0  0  0  0999 V2000
    0.0000    1.6000    0.0000 N   0  0  0  0  0  0  0  0  0  0  0  0
    1.3857    2.4000    0.0000 O   0  0  0  0  0  0  0  0  0  0  0  0
    0.0000    0.0000    0.0000 C   0  0  0  0  0  0  0  0  0  0  0  0
    0.0000   -1.6000    0.0000 H   0  0  0  0  0  0  0  0  0  0  0  0
    1.6000    0.0000    0.0000 C   0  0  0  0  0  0  0  0  0  0  0  0
    2.4000    1.3856    0.0000 O   0  0  0  0  0  0  0  0  0  0  0  0
    2.4000   -1.3856    0.0000 C   0  0  0  0  0  0  0  0  0  0  0  0
    3.2000   -2.7713    0.0000 H   0  0  0  0  0  0  0  0  0  0  0  0
    4.0000   -1.3856    0.0000 H   0  0  0  0  0  0  0  0  0  0  0  0
    1.6000   -2.7713    0.0000 H   0  0  0  0  0  0  0  0  0  0  0  0
   -1.6000    0.0000    0.0000 C   0  0  0  0  0  0  0  0  0  0  0  0
   -3.2000    0.0000    0.0000 H   0  0  0  0  0  0  0  0  0  0  0  0
   -2.4000   -1.3856    0.0000 H   0  0  0  0  0  0  0  0  0  0  0  0
   -2.4000    1.3856    0.0000 H   0  0  0  0  0  0  0  0  0  0  0  0
  1  2  2  0  0  0  0
  1  3  1  0  0  0  0
  3  4  1  0  0  0  0
  3  5  1  0  0  0  0
  5  6  2  0  0  0  0
  5  7  1  0  0  0  0
  7  8  1  0  0  0  0
  7  9  1  0  0  0  0
  7 10  1  0  0  0  0
  3 11  1  0  0  0  0
 11 12  1  0  0  0  0
 11 13  1  0  0  0  0
 11 14  1  0  0  0  0
M  END
> <ChemID>
100027

> <source_casrn>
57-71-6

> <CAS>
57-71-6

> <SMILES>
C/C(=N\O)/C(C)=O

> <NAME>
2,3-Butanedione, monooxime

> <preferred_name>
2,3-Butanedione-2-oxime

> <iupac>
(3E)-3-(hydroxyimino)butan-2-one

> <MPID>
19117

> <dsstox_substance_id>
DTXSID7024669

> <Canonical_QSARr>
CC(N=O)C(C)=O

> <InChI_Code_QSARr>
InChI=1S/C4H7NO2/c1-3(5-7)4(2)6/h3H,1-2H3

> <InChI Key_QSARr>
HWVHPDJSBJNKCK-UHFFFAOYSA-N

> <Salt_Solvent>
?

> <BP>
185.5

$$$$
100028
  -INDIGO-08031720192D

 74 77  0  0  0  0  0  0  0  0999 V2000
   -0.0000    0.0001    0.0000 C   0  0  0  0  0  0  0  0  0  0  0  0
    1.5651    0.3326    0.0000 C   0  0  0  0  0  0  0  0  0  0  0  0
    1.7324   -1.2585    0.0000 H   0  0  0  0  0  0  0  0  0  0  0  0
    3.1406    0.6105    0.0000 C   0  0  0  0  0  0  0  0  0  0  0  0
    3.2798    1.4815    0.0000 H   0  0  0  0  0  0  0  0  0  0  0  0
    4.7164    0.8884    0.0000 C   0  0  0  0  0  0  0  0  0  0  0  0
    5.1976   -0.6377    0.0000 H   0  0  0  0  0  0  0  0  0  0  0  0
    6.1355    0.1496    0.0000 H   0  0  0  0  0  0  0  0  0  0  0  0
    5.2637    2.3918    0.0000 C   0  0  0  0  0  0  0  0  0  0  0  0
    4.7824    3.9178    0.0000 H   0  0  0  0  0  0  0  0  0  0  0  0
    3.8445    3.1307    0.0000 H   0  0  0  0  0  0  0  0  0  0  0  0
    6.8394    2.6697    0.0000 C   0  0  0  0  0  0  0  0  0  0  0  0
    7.3203    1.1438    0.0000 H   0  0  0  0  0  0  0  0  0  0  0  0
    8.2586    1.9309    0.0000 H   0  0  0  0  0  0  0  0  0  0  0  0
    7.3864    4.1732    0.0000 C   0  0  0  0  0  0  0  0  0  0  0  0
    5.8831    4.7204    0.0000 H   0  0  0  0  0  0  0  0  0  0  0  0
    7.9337    5.6766    0.0000 C   0  0  0  0  0  0  0  0  0  0  0  0
    8.4810    7.1802    0.0000 H   0  0  0  0  0  0  0  0  0  0  0  0
    9.5095    5.9545    0.0000 H   0  0  0  0  0  0  0  0  0  0  0  0
    6.9052    6.9023    0.0000 H   0  0  0  0  0  0  0  0  0  0  0  0
    8.8900    3.6260    0.0000 C   0  0  0  0  0  0  0  0  0  0  0  0
   10.3936    3.0788    0.0000 H   0  0  0  0  0  0  0  0  0  0  0  0
    9.1678    2.0502    0.0000 H   0  0  0  0  0  0  0  0  0  0  0  0
   10.1158    4.6544    0.0000 H   0  0  0  0  0  0  0  0  0  0  0  0
    3.4184   -0.9651    0.0000 C   0  0  0  0  0  0  0  0  0  0  0  0
    4.9220   -1.5125    0.0000 H   0  0  0  0  0  0  0  0  0  0  0  0
    3.6963   -2.5409    0.0000 H   0  0  0  0  0  0  0  0  0  0  0  0
    4.6442    0.0633    0.0000 H   0  0  0  0  0  0  0  0  0  0  0  0
    1.7324    1.9239    0.0000 C   0  0  0  0  0  0  0  0  0  0  0  0
    2.5936    2.1141    0.0000 H   0  0  0  0  0  0  0  0  0  0  0  0
    2.2268    3.4456    0.0000 H   0  0  0  0  0  0  0  0  0  0  0  0
    0.2707    2.5747    0.0000 C   0  0  0  0  0  0  0  0  0  0  0  0
    1.0707    3.9603    0.0000 H   0  0  0  0  0  0  0  0  0  0  0  0
   -1.0237    3.5152    0.0000 H   0  0  0  0  0  0  0  0  0  0  0  0
   -0.8000    1.3857    0.0000 C   0  0  0  0  0  0  0  0  0  0  0  0
   -1.1871    2.9381    0.0000 H   0  0  0  0  0  0  0  0  0  0  0  0
   -2.4000    1.3857    0.0000 C   0  0  0  0  0  0  0  0  0  0  0  0
   -1.6000    2.7713    0.0000 H   0  0  0  0  0  0  0  0  0  0  0  0
   -3.2000    2.7713    0.0000 C   0  0  0  0  0  0  0  0  0  0  0  0
   -1.8143    3.5713    0.0000 H   0  0  0  0  0  0  0  0  0  0  0  0
   -3.4778    4.3469    0.0000 H   0  0  0  0  0  0  0  0  0  0  0  0
   -4.7999    2.7713    0.0000 C   0  0  0  0  0  0  0  0  0  0  0  0
   -5.5999    4.1569    0.0000 H   0  0  0  0  0  0  0  0  0  0  0  0
   -5.5999    1.3857    0.0000 C   0  0  0  0  0  0  0  0  0  0  0  0
   -4.7999    0.0001    0.0000 C   0  0  0  0  0  0  0  0  0  0  0  0
   -4.3886   -0.4903    0.0000 C   0  0  0  0  0  0  0  0  0  0  0  0
   -4.2965   -1.3860    0.0000 H   0  0  0  0  0  0  0  0  0  0  0  0
   -3.9999   -1.3856    0.0000 H   0  0  0  0  0  0  0  0  0  0  0  0
   -5.9886   -0.4903    0.0000 H   0  0  0  0  0  0  0  0  0  0  0  0
   -3.2000    0.0001    0.0000 C   0  0  0  0  0  0  0  0  0  0  0  0
   -3.2908   -0.9718    0.0000 H   0  0  0  0  0  0  0  0  0  0  0  0
   -2.4000   -1.3856    0.0000 C   0  0  0  0  0  0  0  0  0  0  0  0
   -3.4285   -2.6113    0.0000 H   0  0  0  0  0  0  0  0  0  0  0  0
   -2.1221   -2.9614    0.0000 H   0  0  0  0  0  0  0  0  0  0  0  0
   -0.8000   -1.3856    0.0000 C   0  0  0  0  0  0  0  0  0  0  0  0
   -1.0778   -2.9614    0.0000 H   0  0  0  0  0  0  0  0  0  0  0  0
   -0.4954   -2.0780    0.0000 H   0  0  0  0  0  0  0  0  0  0  0  0
   -5.5999   -1.3856    0.0000 C   0  0  0  0  0  0  0  0  0  0  0  0
   -5.8777   -2.9614    0.0000 H   0  0  0  0  0  0  0  0  0  0  0  0
   -4.9359   -1.9937    0.0000 H   0  0  0  0  0  0  0  0  0  0  0  0
   -7.1999   -1.3856    0.0000 C   0  0  0  0  0  0  0  0  0  0  0  0
   -8.7034   -1.9328    0.0000 H   0  0  0  0  0  0  0  0  0  0  0  0
   -6.9220   -2.9614    0.0000 H   0  0  0  0  0  0  0  0  0  0  0  0
   -8.0002    0.0001    0.0000 C   0  0  0  0  0  0  0  0  0  0  0  0
   -9.2256   -1.0285    0.0000 H   0  0  0  0  0  0  0  0  0  0  0  0
   -9.2256    1.0285    0.0000 O   0  0  0  0  0  0  0  0  0  0  0  0
  -10.7292    0.4812    0.0000 H   0  0  0  0  0  0  0  0  0  0  0  0
   -7.1999    1.3857    0.0000 C   0  0  0  0  0  0  0  0  0  0  0  0
   -6.9220    2.9613    0.0000 H   0  0  0  0  0  0  0  0  0  0  0  0
   -8.7034    1.9329    0.0000 H   0  0  0  0  0  0  0  0  0  0  0  0
    0.7013   -1.4381    0.0000 C   0  0  0  0  0  0  0  0  0  0  0  0
    1.1426   -2.9761    0.0000 H   0  0  0  0  0  0  0  0  0  0  0  0
    0.5856   -2.1857    0.0000 H   0  0  0  0  0  0  0  0  0  0  0  0
    2.1630   -2.0889    0.0000 H   0  0  0  0  0  0  0  0  0  0  0  0
  1  2  1  0  0  0  0
  2  3  1  0  0  0  0
  2  4  1  0  0  0  0
  4  5  1  0  0  0  0
  4  6  1  0  0  0  0
  6  7  1  0  0  0  0
  6  8  1  0  0  0  0
  6  9  1  0  0  0  0
  9 10  1  0  0  0  0
  9 11  1  0  0  0  0
  9 12  1  0  0  0  0
 12 13  1  0  0  0  0
 12 14  1  0  0  0  0
 12 15  1  0  0  0  0
 15 16  1  0  0  0  0
 15 17  1  0  0  0  0
 17 18  1  0  0  0  0
 17 19  1  0  0  0  0
 17 20  1  0  0  0  0
 15 21  1  0  0  0  0
 21 22  1  0  0  0  0
 21 23  1  0  0  0  0
 21 24  1  0  0  0  0
  4 25  1  0  0  0  0
 25 26  1  0  0  0  0
 25 27  1  0  0  0  0
 25 28  1  0  0  0  0
  2 29  1  0  0  0  0
 29 30  1  0  0  0  0
 29 31  1  0  0  0  0
 29 32  1  0  0  0  0
 32 33  1  0  0  0  0
 32 34  1  0  0  0  0
 32 35  1  0  0  0  0
 35  1  1  0  0  0  0
 35 36  1  0  0  0  0
 35 37  1  0  0  0  0
 37 38  1  0  0  0  0
 37 39  1  0  0  0  0
 39 40  1  0  0  0  0
 39 41  1  0  0  0  0
 39 42  1  0  0  0  0
 42 43  1  0  0  0  0
 42 44  2  0  0  0  0
 44 45  1  0  0  0  0
 45 46  1  0  0  0  0
 46 47  1  0  0  0  0
 46 48  1  0  0  0  0
 46 49  1  0  0  0  0
 45 50  1  0  0  0  0
 50 37  1  0  0  0  0
 50 51  1  0  0  0  0
 50 52  1  0  0  0  0
 52 53  1  0  0  0  0
 52 54  1  0  0  0  0
 52 55  1  0  0  0  0
 55  1  1  0  0  0  0
 55 56  1  0  0  0  0
 55 57  1  0  0  0  0
 45 58  1  0  0  0  0
 58 59  1  0  0  0  0
 58 60  1  0  0  0  0
 58 61  1  0  0  0  0
 61 62  1  0  0  0  0
 61 63  1  0  0  0  0
 61 64  1  0  0  0  0
 64 65  1  0  0  0  0
 64 66  1  0  0  0  0
 66 67  1  0  0  0  0
 64 68  1  0  0  0  0
 68 44  1  0  0  0  0
 68 69  1  0  0  0  0
 68 70  1  0  0  0  0
  1 71  1  0  0  0  0
 71 72  1  0  0  0  0
 71 73  1  0  0  0  0
 71 74  1  0  0  0  0
M  END
> <ChemID>
100028

> <source_casrn>
57-88-5

> <CAS>
57-88-5

> <SMILES>
CC(C)CCC[C@@H](C)[C@H]1CC[C@H]2[C@@H]3CC=C4C[C@@H](O)CC[C@]4(C)[C@H]3CC[C@]12C

> <NAME>
CHOLESTEROL

> <preferred_name>
Cholesterol

> <iupac>
(3beta)-cholest-5-en-3-ol

> <MPID>
19118

> <dsstox_substance_id>
DTXSID3022401

> <Canonical_QSARr>
CC(C)CCCC(C)C1CCC2C3CC=C4CC(O)CCC4(C)C3CCC12C

> <InChI_Code_QSARr>
InChI=1S/C27H46O/c1-18(2)7-6-8-19(3)23-11-12-24-22-10-9-20-17-21(28)13-15-26(20,4)25(22)14-16-27(23,24)5/h9,18-19,21-25,28H,6-8,10-17H2,1-5H3

> <InChI Key_QSARr>
HVYWMOMLDIMFJA-UHFFFAOYSA-N

> <Salt_Solvent>
?

> <BP>
360.0

$$$$
100030
  -INDIGO-08031720192D

 27 27  0  0  0  0  0  0  0  0999 V2000
    2.1229   -1.7814    0.0000 C   0  0  0  0  0  0  0  0  0  0  0  0
    2.6701   -3.2849    0.0000 H   0  0  0  0  0  0  0  0  0  0  0  0
    3.6987   -2.0591    0.0000 H   0  0  0  0  0  0  0  0  0  0  0  0
    1.0944   -3.0070    0.0000 H   0  0  0  0  0  0  0  0  0  0  0  0
    0.5472   -1.5035    0.0000 C   0  0  0  0  0  0  0  0  0  0  0  0
    0.0660   -3.0294    0.0000 H   0  0  0  0  0  0  0  0  0  0  0  0
   -0.8720   -2.2423    0.0000 H   0  0  0  0  0  0  0  0  0  0  0  0
   -0.0001    0.0000    0.0000 N   0  0  0  0  0  0  0  0  0  0  0  0
    1.0285    1.2257    0.0000 C   0  0  0  0  0  0  0  0  0  0  0  0
   -0.0524    2.4053    0.0000 H   0  0  0  0  0  0  0  0  0  0  0  0
    1.0982    2.8241    0.0000 H   0  0  0  0  0  0  0  0  0  0  0  0
    2.6042    0.9479    0.0000 C   0  0  0  0  0  0  0  0  0  0  0  0
    3.6326    2.1735    0.0000 H   0  0  0  0  0  0  0  0  0  0  0  0
    4.1798    0.6700    0.0000 H   0  0  0  0  0  0  0  0  0  0  0  0
    2.0569    2.4514    0.0000 H   0  0  0  0  0  0  0  0  0  0  0  0
   -1.5757    0.2778    0.0000 C   0  0  0  0  0  0  0  0  0  0  0  0
   -2.1228    1.7813    0.0000 O   0  0  0  0  0  0  0  0  0  0  0  0
   -2.8013   -0.7506    0.0000 C   0  0  0  0  0  0  0  0  0  0  0  0
   -4.1870    0.0493    0.0000 C   0  0  0  0  0  0  0  0  0  0  0  0
   -4.1870    1.6494    0.0000 H   0  0  0  0  0  0  0  0  0  0  0  0
   -5.5726   -0.7506    0.0000 C   0  0  0  0  0  0  0  0  0  0  0  0
   -6.9583    0.0493    0.0000 H   0  0  0  0  0  0  0  0  0  0  0  0
   -5.5726   -2.3506    0.0000 C   0  0  0  0  0  0  0  0  0  0  0  0
   -6.9583   -3.1506    0.0000 H   0  0  0  0  0  0  0  0  0  0  0  0
   -4.1870   -3.1506    0.0000 N   0  0  0  0  0  0  0  0  0  0  0  0
   -2.8013   -2.3506    0.0000 C   0  0  0  0  0  0  0  0  0  0  0  0
   -1.4156   -3.1506    0.0000 H   0  0  0  0  0  0  0  0  0  0  0  0
  1  2  1  0  0  0  0
  1  3  1  0  0  0  0
  1  4  1  0  0  0  0
  1  5  1  0  0  0  0
  5  6  1  0  0  0  0
  5  7  1  0  0  0  0
  5  8  1  0  0  0  0
  8  9  1  0  0  0  0
  9 10  1  0  0  0  0
  9 11  1  0  0  0  0
  9 12  1  0  0  0  0
 12 13  1  0  0  0  0
 12 14  1  0  0  0  0
 12 15  1  0  0  0  0
  8 16  1  0  0  0  0
 16 17  2  0  0  0  0
 16 18  1  0  0  0  0
 18 19  1  0  0  0  0
 19 20  1  0  0  0  0
 19 21  2  0  0  0  0
 21 22  1  0  0  0  0
 21 23  1  0  0  0  0
 23 24  1  0  0  0  0
 23 25  2  0  0  0  0
 25 26  1  0  0  0  0
 26 18  2  0  0  0  0
 26 27  1  0  0  0  0
M  END
> <ChemID>
100030

> <source_casrn>
59-26-7

> <CAS>
59-26-7

> <SMILES>
CCN(CC)C(=O)c1ccc[n]c1

> <NAME>
NIKETHAMIDE

> <preferred_name>
N,N-Diethylnicotinamide

> <iupac>
N,N-diethylpyridine-3-carboxamide

> <MPID>
19119

> <dsstox_substance_id>
DTXSID9046524

> <Canonical_QSARr>
CCN(CC)C(=O)c1ccc[n]c1

> <InChI_Code_QSARr>
InChI=1S/C10H14N2O/c1-3-12(4-2)10(13)9-6-5-7-11-8-9/h5-8H,3-4H2,1-2H3

> <InChI Key_QSARr>
NCYVXEGFNDZQCU-UHFFFAOYSA-N

> <Salt_Solvent>
?

> <BP>
298.0

$$$$
100031
  -INDIGO-08031720192D

 15 16  0  0  0  0  0  0  0  0999 V2000
    2.4000    1.3856    0.0000 C   0  0  0  0  0  0  0  0  0  0  0  0
    3.2000    2.7713    0.0000 H   0  0  0  0  0  0  0  0  0  0  0  0
    3.2000   -0.0000    0.0000 C   0  0  0  0  0  0  0  0  0  0  0  0
    4.8000   -0.0000    0.0000 H   0  0  0  0  0  0  0  0  0  0  0  0
    2.4000   -1.3856    0.0000 C   0  0  0  0  0  0  0  0  0  0  0  0
    3.2000   -2.7713    0.0000 H   0  0  0  0  0  0  0  0  0  0  0  0
    0.8000   -1.3856    0.0000 C   0  0  0  0  0  0  0  0  0  0  0  0
   -0.0000    0.0000    0.0000 C   0  0  0  0  0  0  0  0  0  0  0  0
   -1.5650   -0.3327    0.0000 N   0  0  0  0  0  0  0  0  0  0  0  0
   -2.7540    0.7380    0.0000 H   0  0  0  0  0  0  0  0  0  0  0  0
   -1.7322   -1.9239    0.0000 C   0  0  0  0  0  0  0  0  0  0  0  0
   -3.1179   -2.7239    0.0000 O   0  0  0  0  0  0  0  0  0  0  0  0
   -0.2706   -2.5746    0.0000 O   0  0  0  0  0  0  0  0  0  0  0  0
    0.8000    1.3856    0.0000 C   0  0  0  0  0  0  0  0  0  0  0  0
   -0.0000    2.7713    0.0000 H   0  0  0  0  0  0  0  0  0  0  0  0
  1  2  1  0  0  0  0
  1  3  1  0  0  0  0
  3  4  1  0  0  0  0
  3  5  2  0  0  0  0
  5  6  1  0  0  0  0
  5  7  1  0  0  0  0
  7  8  2  0  0  0  0
  8  9  1  0  0  0  0
  9 10  1  0  0  0  0
  9 11  1  0  0  0  0
 11 12  2  0  0  0  0
 11 13  1  0  0  0  0
 13  7  1  0  0  0  0
  8 14  1  0  0  0  0
 14  1  2  0  0  0  0
 14 15  1  0  0  0  0
M  END
> <ChemID>
100031

> <source_casrn>
59-49-4

> <CAS>
59-49-4

> <SMILES>
O=C1Nc2ccccc2O1

> <NAME>
O-PHENYLENE CARBAMATE

> <preferred_name>
2-Benzoxazolinone

> <iupac>
1,3-benzoxazol-2(3H)-one

> <MPID>
19120

> <dsstox_substance_id>
DTXSID9049324

> <Canonical_QSARr>
O=C1Nc2ccccc2O1

> <InChI_Code_QSARr>
InChI=1S/C7H5NO2/c9-7-8-5-3-1-2-4-6(5)10-7/h1-4H,(H,8,9)

> <InChI Key_QSARr>
ASSKVPFEZFQQNQ-UHFFFAOYSA-N

> <Salt_Solvent>
?

> <BP>
335.0

$$$$
100032
  -INDIGO-08031720192D

 16 16  0  0  0  0  0  0  0  0999 V2000
    3.2000    2.7713    0.0000 O   0  0  0  0  0  0  0  0  0  0  0  0
    4.8000    2.7713    0.0000 H   0  0  0  0  0  0  0  0  0  0  0  0
    2.4001    1.3856    0.0000 C   0  0  0  0  0  0  0  0  0  0  0  0
    0.7999    1.3856    0.0000 C   0  0  0  0  0  0  0  0  0  0  0  0
    0.0000    2.7713    0.0000 H   0  0  0  0  0  0  0  0  0  0  0  0
    0.0000    0.0000    0.0000 C   0  0  0  0  0  0  0  0  0  0  0  0
   -1.6000    0.0000    0.0000 C   0  0  0  0  0  0  0  0  0  0  0  0
   -3.2000    0.0000    0.0000 H   0  0  0  0  0  0  0  0  0  0  0  0
   -2.4001   -1.3856    0.0000 H   0  0  0  0  0  0  0  0  0  0  0  0
   -2.4001    1.3856    0.0000 H   0  0  0  0  0  0  0  0  0  0  0  0
    0.8001   -1.3856    0.0000 C   0  0  0  0  0  0  0  0  0  0  0  0
    0.0000   -2.7713    0.0000 Cl  0  0  0  0  0  0  0  0  0  0  0  0
    2.4001   -1.3856    0.0000 C   0  0  0  0  0  0  0  0  0  0  0  0
    3.2000   -2.7713    0.0000 H   0  0  0  0  0  0  0  0  0  0  0  0
    3.2000   -0.0000    0.0000 C   0  0  0  0  0  0  0  0  0  0  0  0
    4.8000    0.0000    0.0000 H   0  0  0  0  0  0  0  0  0  0  0  0
  1  2  1  0  0  0  0
  1  3  1  0  0  0  0
  3  4  1  0  0  0  0
  4  5  1  0  0  0  0
  4  6  2  0  0  0  0
  6  7  1  0  0  0  0
  7  8  1  0  0  0  0
  7  9  1  0  0  0  0
  7 10  1  0  0  0  0
  6 11  1  0  0  0  0
 11 12  1  0  0  0  0
 11 13  2  0  0  0  0
 13 14  1  0  0  0  0
 13 15  1  0  0  0  0
 15  3  2  0  0  0  0
 15 16  1  0  0  0  0
M  END
> <ChemID>
100032

> <source_casrn>
59-50-7

> <CAS>
59-50-7

> <SMILES>
Cc1cc(O)ccc1Cl

> <NAME>
3-METHYL-4-CHLOROPHENOL

> <preferred_name>
4-Chloro-3-methylphenol

> <iupac>
4-chloro-3-methylphenol

> <MPID>
19121

> <dsstox_substance_id>
DTXSID4021717

> <Canonical_QSARr>
Cc1cc(O)ccc1Cl

> <InChI_Code_QSARr>
InChI=1S/C7H7ClO/c1-5-4-6(9)2-3-7(5)8/h2-4,9H,1H3

> <InChI Key_QSARr>
CFKMVGJGLGKFKI-UHFFFAOYSA-N

> <Salt_Solvent>
?

> <BP>
235.0

$$$$
100035
  -INDIGO-08031720192D

 26 27  0  0  0  0  0  0  0  0999 V2000
    4.8001    0.0000    0.0000 N   0  0  0  0  0  0  0  0  0  0  0  0
    5.5999    1.3856    0.0000 N   0  0  0  0  0  0  0  0  0  0  0  0
    7.2000    1.3856    0.0000 C   0  0  0  0  0  0  0  0  0  0  0  0
    8.0000    0.0000    0.0000 C   0  0  0  0  0  0  0  0  0  0  0  0
    7.2000   -1.3856    0.0000 H   0  0  0  0  0  0  0  0  0  0  0  0
    9.6001    0.0000    0.0000 C   0  0  0  0  0  0  0  0  0  0  0  0
   10.3999   -1.3856    0.0000 H   0  0  0  0  0  0  0  0  0  0  0  0
   10.3999    1.3856    0.0000 C   0  0  0  0  0  0  0  0  0  0  0  0
   12.0000    1.3856    0.0000 H   0  0  0  0  0  0  0  0  0  0  0  0
    9.6001    2.7713    0.0000 C   0  0  0  0  0  0  0  0  0  0  0  0
   10.3999    4.1569    0.0000 H   0  0  0  0  0  0  0  0  0  0  0  0
    8.0000    2.7713    0.0000 C   0  0  0  0  0  0  0  0  0  0  0  0
    7.2000    4.1569    0.0000 H   0  0  0  0  0  0  0  0  0  0  0  0
    3.2000    0.0000    0.0000 C   0  0  0  0  0  0  0  0  0  0  0  0
    2.4000    1.3856    0.0000 C   0  0  0  0  0  0  0  0  0  0  0  0
    3.2000    2.7713    0.0000 H   0  0  0  0  0  0  0  0  0  0  0  0
    0.7999    1.3856    0.0000 C   0  0  0  0  0  0  0  0  0  0  0  0
    0.0001    2.7713    0.0000 H   0  0  0  0  0  0  0  0  0  0  0  0
    0.0001    0.0000    0.0000 C   0  0  0  0  0  0  0  0  0  0  0  0
   -1.6000    0.0000    0.0000 N   0  0  0  0  0  0  0  0  0  0  0  0
   -2.4000   -1.3856    0.0000 H   0  0  0  0  0  0  0  0  0  0  0  0
   -2.4000    1.3856    0.0000 H   0  0  0  0  0  0  0  0  0  0  0  0
    0.7999   -1.3856    0.0000 C   0  0  0  0  0  0  0  0  0  0  0  0
    0.0001   -2.7713    0.0000 H   0  0  0  0  0  0  0  0  0  0  0  0
    2.4000   -1.3856    0.0000 C   0  0  0  0  0  0  0  0  0  0  0  0
    3.2000   -2.7713    0.0000 H   0  0  0  0  0  0  0  0  0  0  0  0
  1  2  2  0  0  0  0
  2  3  1  0  0  0  0
  3  4  1  0  0  0  0
  4  5  1  0  0  0  0
  4  6  2  0  0  0  0
  6  7  1  0  0  0  0
  6  8  1  0  0  0  0
  8  9  1  0  0  0  0
  8 10  2  0  0  0  0
 10 11  1  0  0  0  0
 10 12  1  0  0  0  0
 12  3  2  0  0  0  0
 12 13  1  0  0  0  0
  1 14  1  0  0  0  0
 14 15  1  0  0  0  0
 15 16  1  0  0  0  0
 15 17  2  0  0  0  0
 17 18  1  0  0  0  0
 17 19  1  0  0  0  0
 19 20  1  0  0  0  0
 20 21  1  0  0  0  0
 20 22  1  0  0  0  0
 19 23  2  0  0  0  0
 23 24  1  0  0  0  0
 23 25  1  0  0  0  0
 25 14  2  0  0  0  0
 25 26  1  0  0  0  0
M  END
> <ChemID>
100035

> <source_casrn>
60-09-3

> <CAS>
60-09-3

> <SMILES>
Nc1ccc(cc1)/N=N/c1ccccc1

> <NAME>
P-PHENYLAZOANILINE

> <preferred_name>
4-Aminoazobenzene

> <iupac>
4-[(E)-phenyldiazenyl]aniline

> <MPID>
19123

> <dsstox_substance_id>
DTXSID6024460

> <Canonical_QSARr>
Nc1ccc(cc1)N=Nc1ccccc1

> <InChI_Code_QSARr>
InChI=1S/C12H11N3/c13-10-6-8-12(9-7-10)15-14-11-4-2-1-3-5-11/h1-9H,13H2/b15-14+

> <InChI Key_QSARr>
QPQKUYVSJWQSDY-CCEZHUSRSA-N

> <Salt_Solvent>
?

> <BP>
366.0

$$$$
100036
  -INDIGO-08031720192D

 19 19  0  0  0  0  0  0  0  0999 V2000
   -1.3857   -0.8000    0.0000 C   0  0  0  0  0  0  0  0  0  0  0  0
   -1.3857   -2.4000    0.0000 C   0  0  0  0  0  0  0  0  0  0  0  0
    0.0001   -3.2000    0.0000 H   0  0  0  0  0  0  0  0  0  0  0  0
   -2.7713   -3.2000    0.0000 C   0  0  0  0  0  0  0  0  0  0  0  0
   -2.7713   -4.8000    0.0000 H   0  0  0  0  0  0  0  0  0  0  0  0
   -4.1569   -2.4000    0.0000 C   0  0  0  0  0  0  0  0  0  0  0  0
   -5.5426   -3.2000    0.0000 H   0  0  0  0  0  0  0  0  0  0  0  0
   -4.1569   -0.8000    0.0000 C   0  0  0  0  0  0  0  0  0  0  0  0
   -5.5426   -0.0000    0.0000 H   0  0  0  0  0  0  0  0  0  0  0  0
   -2.7713   -0.0000    0.0000 C   0  0  0  0  0  0  0  0  0  0  0  0
   -2.7713    1.6000    0.0000 H   0  0  0  0  0  0  0  0  0  0  0  0
    0.0001   -0.0000    0.0000 C   0  0  0  0  0  0  0  0  0  0  0  0
    0.6124    1.4782    0.0000 H   0  0  0  0  0  0  0  0  0  0  0  0
   -0.6122    1.4782    0.0000 H   0  0  0  0  0  0  0  0  0  0  0  0
    1.3857   -0.8000    0.0000 C   0  0  0  0  0  0  0  0  0  0  0  0
    0.7734   -2.2782    0.0000 H   0  0  0  0  0  0  0  0  0  0  0  0
    1.9980   -2.2782    0.0000 H   0  0  0  0  0  0  0  0  0  0  0  0
    2.7713   -0.0000    0.0000 O   0  0  0  0  0  0  0  0  0  0  0  0
    4.1569   -0.8000    0.0000 H   0  0  0  0  0  0  0  0  0  0  0  0
  1  2  1  0  0  0  0
  2  3  1  0  0  0  0
  2  4  2  0  0  0  0
  4  5  1  0  0  0  0
  4  6  1  0  0  0  0
  6  7  1  0  0  0  0
  6  8  2  0  0  0  0
  8  9  1  0  0  0  0
  8 10  1  0  0  0  0
 10  1  2  0  0  0  0
 10 11  1  0  0  0  0
  1 12  1  0  0  0  0
 12 13  1  0  0  0  0
 12 14  1  0  0  0  0
 12 15  1  0  0  0  0
 15 16  1  0  0  0  0
 15 17  1  0  0  0  0
 15 18  1  0  0  0  0
 18 19  1  0  0  0  0
M  END
> <ChemID>
100036

> <source_casrn>
60-12-8

> <CAS>
60-12-8

> <SMILES>
OCCc1ccccc1

> <NAME>
2-PHENYLETHANOL

> <preferred_name>
2-Phenylethanol

> <iupac>
2-phenylethanol

> <MPID>
19124

> <dsstox_substance_id>
DTXSID9026342

> <Canonical_QSARr>
OCCc1ccccc1

> <InChI_Code_QSARr>
InChI=1S/C8H10O/c9-7-6-8-4-2-1-3-5-8/h1-5,9H,6-7H2

> <InChI Key_QSARr>
WRMNZCZEMHIOCP-UHFFFAOYSA-N

> <Salt_Solvent>
?

> <BP>
218.2

$$$$
100037
  -INDIGO-08031720192D

 10  9  0  0  0  0  0  0  0  0999 V2000
   -0.0000    0.0000    0.0000 C   0  0  0  0  0  0  0  0  0  0  0  0
    1.2693    0.9740    0.0000 H   0  0  0  0  0  0  0  0  0  0  0  0
    0.2089    1.5863    0.0000 H   0  0  0  0  0  0  0  0  0  0  0  0
   -1.6000    0.0000    0.0000 C   0  0  0  0  0  0  0  0  0  0  0  0
   -2.8693   -0.9740    0.0000 H   0  0  0  0  0  0  0  0  0  0  0  0
   -1.8089   -1.5863    0.0000 H   0  0  0  0  0  0  0  0  0  0  0  0
   -2.4000    1.3856    0.0000 S   0  0  0  0  0  0  0  0  0  0  0  0
   -4.0000    1.3856    0.0000 H   0  0  0  0  0  0  0  0  0  0  0  0
    0.8000   -1.3856    0.0000 O   0  0  0  0  0  0  0  0  0  0  0  0
    2.4000   -1.3856    0.0000 H   0  0  0  0  0  0  0  0  0  0  0  0
  1  2  1  0  0  0  0
  1  3  1  0  0  0  0
  1  4  1  0  0  0  0
  4  5  1  0  0  0  0
  4  6  1  0  0  0  0
  4  7  1  0  0  0  0
  7  8  1  0  0  0  0
  1  9  1  0  0  0  0
  9 10  1  0  0  0  0
M  END
> <ChemID>
100037

> <source_casrn>
60-24-2

> <CAS>
60-24-2

> <SMILES>
OCCS

> <NAME>
Ethanol, 2-mercapto-

> <preferred_name>
2-Mercaptoethanol

> <iupac>
2-sulfanylethanol

> <MPID>
19125

> <dsstox_substance_id>
DTXSID4026343

> <Canonical_QSARr>
OCCS

> <InChI_Code_QSARr>
InChI=1S/C2H6OS/c3-1-2-4/h3-4H,1-2H2

> <InChI Key_QSARr>
DGVVWUTYPXICAM-UHFFFAOYSA-N

> <Salt_Solvent>
?

> <BP>
158.0

$$$$
100039
  -INDIGO-08031720192D

 52 51  0  0  0  0  0  0  0  0999 V2000
   -5.5428    0.0000    0.0000 C   0  0  0  0  0  0  0  0  0  0  0  0
   -5.5428   -1.6000    0.0000 O   0  0  0  0  0  0  0  0  0  0  0  0
   -6.9281    0.8000    0.0000 O   0  0  0  0  0  0  0  0  0  0  0  0
   -8.3138    0.0000    0.0000 H   0  0  0  0  0  0  0  0  0  0  0  0
   -4.1570    0.8000    0.0000 C   0  0  0  0  0  0  0  0  0  0  0  0
   -4.7693    2.2782    0.0000 H   0  0  0  0  0  0  0  0  0  0  0  0
   -3.5447    2.2782    0.0000 H   0  0  0  0  0  0  0  0  0  0  0  0
   -2.7713    0.0000    0.0000 C   0  0  0  0  0  0  0  0  0  0  0  0
   -2.1590   -1.4782    0.0000 H   0  0  0  0  0  0  0  0  0  0  0  0
   -3.3836   -1.4782    0.0000 H   0  0  0  0  0  0  0  0  0  0  0  0
   -1.3855    0.8000    0.0000 C   0  0  0  0  0  0  0  0  0  0  0  0
   -1.9979    2.2782    0.0000 H   0  0  0  0  0  0  0  0  0  0  0  0
   -0.7732    2.2782    0.0000 H   0  0  0  0  0  0  0  0  0  0  0  0
   -0.0002    0.0000    0.0000 C   0  0  0  0  0  0  0  0  0  0  0  0
    0.6121   -1.4782    0.0000 H   0  0  0  0  0  0  0  0  0  0  0  0
   -0.6121   -1.4782    0.0000 H   0  0  0  0  0  0  0  0  0  0  0  0
    1.3855    0.8000    0.0000 C   0  0  0  0  0  0  0  0  0  0  0  0
    0.7732    2.2782    0.0000 H   0  0  0  0  0  0  0  0  0  0  0  0
    1.9979    2.2782    0.0000 H   0  0  0  0  0  0  0  0  0  0  0  0
    2.7713    0.0000    0.0000 C   0  0  0  0  0  0  0  0  0  0  0  0
    3.3836   -1.4782    0.0000 H   0  0  0  0  0  0  0  0  0  0  0  0
    2.1590   -1.4782    0.0000 H   0  0  0  0  0  0  0  0  0  0  0  0
    4.1570    0.8000    0.0000 C   0  0  0  0  0  0  0  0  0  0  0  0
    3.5447    2.2782    0.0000 H   0  0  0  0  0  0  0  0  0  0  0  0
    4.7693    2.2782    0.0000 H   0  0  0  0  0  0  0  0  0  0  0  0
    5.5424    0.0000    0.0000 C   0  0  0  0  0  0  0  0  0  0  0  0
    5.5424   -1.6000    0.0000 H   0  0  0  0  0  0  0  0  0  0  0  0
    6.9281    0.8000    0.0000 C   0  0  0  0  0  0  0  0  0  0  0  0
    6.9281    2.4000    0.0000 H   0  0  0  0  0  0  0  0  0  0  0  0
    8.3138    0.0000    0.0000 C   0  0  0  0  0  0  0  0  0  0  0  0
    8.9262   -1.4782    0.0000 H   0  0  0  0  0  0  0  0  0  0  0  0
    7.7015   -1.4782    0.0000 H   0  0  0  0  0  0  0  0  0  0  0  0
    9.6996    0.8000    0.0000 C   0  0  0  0  0  0  0  0  0  0  0  0
    9.6996    2.4000    0.0000 H   0  0  0  0  0  0  0  0  0  0  0  0
   11.0853    0.0000    0.0000 C   0  0  0  0  0  0  0  0  0  0  0  0
   11.0853   -1.6000    0.0000 H   0  0  0  0  0  0  0  0  0  0  0  0
   12.4707    0.8000    0.0000 C   0  0  0  0  0  0  0  0  0  0  0  0
   11.8583    2.2782    0.0000 H   0  0  0  0  0  0  0  0  0  0  0  0
   13.0830    2.2782    0.0000 H   0  0  0  0  0  0  0  0  0  0  0  0
   13.8564    0.0000    0.0000 C   0  0  0  0  0  0  0  0  0  0  0  0
   14.4687   -1.4782    0.0000 H   0  0  0  0  0  0  0  0  0  0  0  0
   13.2441   -1.4782    0.0000 H   0  0  0  0  0  0  0  0  0  0  0  0
   15.2422    0.8000    0.0000 C   0  0  0  0  0  0  0  0  0  0  0  0
   14.6298    2.2782    0.0000 H   0  0  0  0  0  0  0  0  0  0  0  0
   15.8545    2.2782    0.0000 H   0  0  0  0  0  0  0  0  0  0  0  0
   16.6279    0.0000    0.0000 C   0  0  0  0  0  0  0  0  0  0  0  0
   17.2398   -1.4782    0.0000 H   0  0  0  0  0  0  0  0  0  0  0  0
   16.0156   -1.4782    0.0000 H   0  0  0  0  0  0  0  0  0  0  0  0
   18.0132    0.8000    0.0000 C   0  0  0  0  0  0  0  0  0  0  0  0
   19.3990    1.6000    0.0000 H   0  0  0  0  0  0  0  0  0  0  0  0
   19.3990    0.0000    0.0000 H   0  0  0  0  0  0  0  0  0  0  0  0
   18.0132    2.4000    0.0000 H   0  0  0  0  0  0  0  0  0  0  0  0
  1  2  2  0  0  0  0
  1  3  1  0  0  0  0
  3  4  1  0  0  0  0
  1  5  1  0  0  0  0
  5  6  1  0  0  0  0
  5  7  1  0  0  0  0
  5  8  1  0  0  0  0
  8  9  1  0  0  0  0
  8 10  1  0  0  0  0
  8 11  1  0  0  0  0
 11 12  1  0  0  0  0
 11 13  1  0  0  0  0
 11 14  1  0  0  0  0
 14 15  1  0  0  0  0
 14 16  1  0  0  0  0
 14 17  1  0  0  0  0
 17 18  1  0  0  0  0
 17 19  1  0  0  0  0
 17 20  1  0  0  0  0
 20 21  1  0  0  0  0
 20 22  1  0  0  0  0
 20 23  1  0  0  0  0
 23 24  1  0  0  0  0
 23 25  1  0  0  0  0
 23 26  1  0  0  0  0
 26 27  1  0  0  0  0
 26 28  2  0  0  0  0
 28 29  1  0  0  0  0
 28 30  1  0  0  0  0
 30 31  1  0  0  0  0
 30 32  1  0  0  0  0
 30 33  1  0  0  0  0
 33 34  1  0  0  0  0
 33 35  2  0  0  0  0
 35 36  1  0  0  0  0
 35 37  1  0  0  0  0
 37 38  1  0  0  0  0
 37 39  1  0  0  0  0
 37 40  1  0  0  0  0
 40 41  1  0  0  0  0
 40 42  1  0  0  0  0
 40 43  1  0  0  0  0
 43 44  1  0  0  0  0
 43 45  1  0  0  0  0
 43 46  1  0  0  0  0
 46 47  1  0  0  0  0
 46 48  1  0  0  0  0
 46 49  1  0  0  0  0
 49 50  1  0  0  0  0
 49 51  1  0  0  0  0
 49 52  1  0  0  0  0
M  END
> <ChemID>
100039

> <source_casrn>
60-33-3

> <CAS>
60-33-3

> <SMILES>
CCCCC/C=C\C/C=C\CCCCCCCC(O)=O

> <NAME>
LINOLEIC ACID

> <preferred_name>
Linoleic acid

> <iupac>
(9Z,12Z)-octadeca-9,12-dienoic acid

> <MPID>
19127

> <dsstox_substance_id>
DTXSID2025505

> <Canonical_QSARr>
CCCCCC=CCC=CCCCCCCCC(O)=O

> <InChI_Code_QSARr>
InChI=1S/C18H32O2/c1-2-3-4-5-6-7-8-9-10-11-12-13-14-15-16-17-18(19)20/h6-7,9-10H,2-5,8,11-17H2,1H3,(H,19,20)/b7-6+,10-9+

> <InChI Key_QSARr>
OYHQOLUKZRVURQ-AVQMFFATSA-N

> <Salt_Solvent>
?

> <BP>
365.2

$$$$
100040
  -INDIGO-08031720192D

  9  8  0  0  0  0  0  0  0  0999 V2000
   -0.0000    0.0000    0.0000 C   0  0  0  0  0  0  0  0  0  0  0  0
    1.3856    0.8000    0.0000 H   0  0  0  0  0  0  0  0  0  0  0  0
   -0.0000    1.6000    0.0000 H   0  0  0  0  0  0  0  0  0  0  0  0
    1.3856   -0.8000    0.0000 H   0  0  0  0  0  0  0  0  0  0  0  0
   -1.3856   -0.8000    0.0000 N   0  0  0  0  0  0  0  0  0  0  0  0
   -1.3856   -2.4000    0.0000 H   0  0  0  0  0  0  0  0  0  0  0  0
   -2.7713    0.0000    0.0000 N   0  0  0  0  0  0  0  0  0  0  0  0
   -4.1569   -0.8000    0.0000 H   0  0  0  0  0  0  0  0  0  0  0  0
   -2.7713    1.6000    0.0000 H   0  0  0  0  0  0  0  0  0  0  0  0
  1  2  1  0  0  0  0
  1  3  1  0  0  0  0
  1  4  1  0  0  0  0
  1  5  1  0  0  0  0
  5  6  1  0  0  0  0
  5  7  1  0  0  0  0
  7  8  1  0  0  0  0
  7  9  1  0  0  0  0
M  END
> <ChemID>
100040

> <source_casrn>
60-34-4

> <CAS>
60-34-4

> <SMILES>
CNN

> <NAME>
METHYL HYDRAZINE

> <preferred_name>
Methylhydrazine

> <iupac>
methylhydrazine

> <MPID>
19128

> <dsstox_substance_id>
DTXSID4020874

> <Canonical_QSARr>
CNN

> <InChI_Code_QSARr>
InChI=1S/CH6N2/c1-3-2/h3H,2H2,1H3

> <InChI Key_QSARr>
HDZGCSFEDULWCS-UHFFFAOYSA-N

> <Salt_Solvent>
?

> <BP>
87.5

$$$$
100041
  -INDIGO-08031720192D

  9  8  0  0  0  0  0  0  0  0999 V2000
   -0.0000    0.0000    0.0000 C   0  0  0  0  0  0  0  0  0  0  0  0
    1.3856    0.8000    0.0000 H   0  0  0  0  0  0  0  0  0  0  0  0
   -0.0000    1.6000    0.0000 H   0  0  0  0  0  0  0  0  0  0  0  0
    1.3856   -0.8000    0.0000 H   0  0  0  0  0  0  0  0  0  0  0  0
   -1.3856   -0.8000    0.0000 C   0  0  0  0  0  0  0  0  0  0  0  0
   -1.3856   -2.4000    0.0000 O   0  0  0  0  0  0  0  0  0  0  0  0
   -2.7713    0.0000    0.0000 N   0  0  0  0  0  0  0  0  0  0  0  0
   -4.1569   -0.8000    0.0000 H   0  0  0  0  0  0  0  0  0  0  0  0
   -2.7713    1.6000    0.0000 H   0  0  0  0  0  0  0  0  0  0  0  0
  1  2  1  0  0  0  0
  1  3  1  0  0  0  0
  1  4  1  0  0  0  0
  1  5  1  0  0  0  0
  5  6  2  0  0  0  0
  5  7  1  0  0  0  0
  7  8  1  0  0  0  0
  7  9  1  0  0  0  0
M  END
> <ChemID>
100041

> <source_casrn>
60-35-5

> <CAS>
60-35-5

> <SMILES>
CC(N)=O

> <NAME>
ACETAMIDE

> <preferred_name>
Acetamide

> <iupac>
acetamide

> <MPID>
19129

> <dsstox_substance_id>
DTXSID7020005

> <Canonical_QSARr>
CC(N)=O

> <InChI_Code_QSARr>
InChI=1S/C2H5NO/c1-2(3)4/h1H3,(H2,3,4)

> <InChI Key_QSARr>
DLFVBJFMPXGRIB-UHFFFAOYSA-N

> <Salt_Solvent>
?

> <BP>
222.0

$$$$
100043
  -INDIGO-08031720192D

 27 31  0  0  0  0  0  0  0  0999 V2000
    3.1939    1.2731    0.0000 C   0  0  0  0  0  0  0  0  0  0  0  0
    3.9940    2.6588    0.0000 H   0  0  0  0  0  0  0  0  0  0  0  0
    4.4884    0.3326    0.0000 O   0  0  0  0  0  0  0  0  0  0  0  0
    3.0267   -0.3182    0.0000 C   0  0  0  0  0  0  0  0  0  0  0  0
    3.5211   -1.8398    0.0000 H   0  0  0  0  0  0  0  0  0  0  0  0
    1.4617   -0.6508    0.0000 C   0  0  0  0  0  0  0  0  0  0  0  0
    1.2944   -2.2420    0.0000 H   0  0  0  0  0  0  0  0  0  0  0  0
    0.0001    0.0000    0.0000 C   0  0  0  0  0  0  0  0  0  0  0  0
   -0.1673   -1.5912    0.0000 H   0  0  0  0  0  0  0  0  0  0  0  0
    0.1672    1.5912    0.0000 C   0  0  0  0  0  0  0  0  0  0  0  0
    0.3344    3.1825    0.0000 H   0  0  0  0  0  0  0  0  0  0  0  0
    1.7323    1.9239    0.0000 C   0  0  0  0  0  0  0  0  0  0  0  0
    1.8996    3.5151    0.0000 H   0  0  0  0  0  0  0  0  0  0  0  0
    2.5322    0.5382    0.0000 C   0  0  0  0  0  0  0  0  0  0  0  0
    3.7931   -0.4468    0.0000 H   0  0  0  0  0  0  0  0  0  0  0  0
    3.9704    1.2396    0.0000 H   0  0  0  0  0  0  0  0  0  0  0  0
   -1.2944    2.2420    0.0000 C   0  0  0  0  0  0  0  0  0  0  0  0
   -2.8594    1.9094    0.0000 C   0  0  0  0  0  0  0  0  0  0  0  0
   -3.0267    0.3182    0.0000 C   0  0  0  0  0  0  0  0  0  0  0  0
   -4.4123   -0.4819    0.0000 Cl  0  0  0  0  0  0  0  0  0  0  0  0
   -1.5651   -0.3326    0.0000 C   0  0  0  0  0  0  0  0  0  0  0  0
   -2.3651    1.0530    0.0000 C   0  0  0  0  0  0  0  0  0  0  0  0
   -3.7778    1.8042    0.0000 Cl  0  0  0  0  0  0  0  0  0  0  0  0
   -3.8031    0.3516    0.0000 Cl  0  0  0  0  0  0  0  0  0  0  0  0
   -1.7323   -1.9239    0.0000 Cl  0  0  0  0  0  0  0  0  0  0  0  0
   -4.0485    2.9799    0.0000 Cl  0  0  0  0  0  0  0  0  0  0  0  0
   -1.1272    3.8332    0.0000 Cl  0  0  0  0  0  0  0  0  0  0  0  0
  1  2  1  0  0  0  0
  1  3  1  0  0  0  0
  3  4  1  0  0  0  0
  4  1  1  0  0  0  0
  4  5  1  0  0  0  0
  4  6  1  0  0  0  0
  6  7  1  0  0  0  0
  6  8  1  0  0  0  0
  8  9  1  0  0  0  0
  8 10  1  0  0  0  0
 10 11  1  0  0  0  0
 10 12  1  0  0  0  0
 12  1  1  0  0  0  0
 12 13  1  0  0  0  0
 12 14  1  0  0  0  0
 14  6  1  0  0  0  0
 14 15  1  0  0  0  0
 14 16  1  0  0  0  0
 10 17  1  0  0  0  0
 17 18  1  0  0  0  0
 18 19  2  0  0  0  0
 19 20  1  0  0  0  0
 19 21  1  0  0  0  0
 21  8  1  0  0  0  0
 21 22  1  0  0  0  0
 22 17  1  0  0  0  0
 22 23  1  0  0  0  0
 22 24  1  0  0  0  0
 21 25  1  0  0  0  0
 18 26  1  0  0  0  0
 17 27  1  0  0  0  0
M  END
> <ChemID>
100043

> <source_casrn>
60-57-1

> <CAS>
60-57-1

> <SMILES>
ClC1(Cl)[C@@]2(Cl)[C@@H]3[C@@H]4C[C@@H]([C@H]5O[C@H]54)[C@@H]3[C@]1(Cl)C(Cl)=C2Cl |o1:3,5,6,8,9,11,12,13|

> <NAME>
DIELDRIN

> <preferred_name>
Dieldrin

> <iupac>


> <MPID>
19131

> <dsstox_substance_id>
DTXSID9020453

> <Canonical_QSARr>
ClC1(Cl)C2(Cl)C3C4CC(C5OC54)C3C1(Cl)C(Cl)=C2Cl

> <InChI_Code_QSARr>
InChI=1S/C12H8Cl6O/c13-8-9(14)11(16)5-3-1-2(6-7(3)19-6)4(5)10(8,15)12(11,17)18/h2-7H,1H2

> <InChI Key_QSARr>
DFBKLUNHFCTMDC-UHFFFAOYSA-N

> <Salt_Solvent>
?

> <BP>
330.0

$$$$
100044
  -INDIGO-08031720192D

 26 27  0  0  0  0  0  0  0  0999 V2000
    0.1672    1.5912    0.0000 C   0  0  0  0  0  0  0  0  0  0  0  0
    0.3345    3.1825    0.0000 H   0  0  0  0  0  0  0  0  0  0  0  0
   -1.1272    2.5316    0.0000 H   0  0  0  0  0  0  0  0  0  0  0  0
    1.6289    2.2420    0.0000 H   0  0  0  0  0  0  0  0  0  0  0  0
    0.0000    0.0001    0.0000 N   0  0  0  0  0  0  0  0  0  0  0  0
    1.1890   -1.0706    0.0000 N   0  0  0  0  0  0  0  0  0  0  0  0
    2.7881   -1.0148    0.0000 C   0  0  0  0  0  0  0  0  0  0  0  0
    3.5393    0.3979    0.0000 C   0  0  0  0  0  0  0  0  0  0  0  0
    2.6914    1.7548    0.0000 H   0  0  0  0  0  0  0  0  0  0  0  0
    5.1382    0.4538    0.0000 C   0  0  0  0  0  0  0  0  0  0  0  0
    5.8894    1.8665    0.0000 H   0  0  0  0  0  0  0  0  0  0  0  0
    5.9862   -0.9031    0.0000 C   0  0  0  0  0  0  0  0  0  0  0  0
    7.5851   -0.8472    0.0000 H   0  0  0  0  0  0  0  0  0  0  0  0
    5.2350   -2.3158    0.0000 C   0  0  0  0  0  0  0  0  0  0  0  0
    6.0827   -3.6727    0.0000 H   0  0  0  0  0  0  0  0  0  0  0  0
    3.6359   -2.3716    0.0000 C   0  0  0  0  0  0  0  0  0  0  0  0
    2.8848   -3.7843    0.0000 H   0  0  0  0  0  0  0  0  0  0  0  0
    0.5383   -2.5323    0.0000 C   0  0  0  0  0  0  0  0  0  0  0  0
    1.3383   -3.9179    0.0000 O   0  0  0  0  0  0  0  0  0  0  0  0
   -1.0530   -2.3650    0.0000 C   0  0  0  0  0  0  0  0  0  0  0  0
   -2.1236   -3.5541    0.0000 H   0  0  0  0  0  0  0  0  0  0  0  0
   -1.3857   -0.8000    0.0000 C   0  0  0  0  0  0  0  0  0  0  0  0
   -2.8472   -0.1492    0.0000 C   0  0  0  0  0  0  0  0  0  0  0  0
   -4.3090    0.5016    0.0000 H   0  0  0  0  0  0  0  0  0  0  0  0
   -4.1417   -1.0897    0.0000 H   0  0  0  0  0  0  0  0  0  0  0  0
   -3.0146    1.4420    0.0000 H   0  0  0  0  0  0  0  0  0  0  0  0
  1  2  1  0  0  0  0
  1  3  1  0  0  0  0
  1  4  1  0  0  0  0
  1  5  1  0  0  0  0
  5  6  1  0  0  0  0
  6  7  1  0  0  0  0
  7  8  1  0  0  0  0
  8  9  1  0  0  0  0
  8 10  2  0  0  0  0
 10 11  1  0  0  0  0
 10 12  1  0  0  0  0
 12 13  1  0  0  0  0
 12 14  2  0  0  0  0
 14 15  1  0  0  0  0
 14 16  1  0  0  0  0
 16  7  2  0  0  0  0
 16 17  1  0  0  0  0
  6 18  1  0  0  0  0
 18 19  2  0  0  0  0
 18 20  1  0  0  0  0
 20 21  1  0  0  0  0
 20 22  2  0  0  0  0
 22  5  1  0  0  0  0
 22 23  1  0  0  0  0
 23 24  1  0  0  0  0
 23 25  1  0  0  0  0
 23 26  1  0  0  0  0
M  END
> <ChemID>
100044

> <source_casrn>
60-80-0

> <CAS>
60-80-0

> <SMILES>
CN1C(C)=CC(=O)N1c1ccccc1

> <NAME>
ANTIPYRINE

> <preferred_name>
Phenazone

> <iupac>
1,5-dimethyl-2-phenyl-1,2-dihydro-3H-pyrazol-3-one

> <MPID>
19132

> <dsstox_substance_id>
DTXSID6021117

> <Canonical_QSARr>
CN1C(C)=CC(=O)N1c1ccccc1

> <InChI_Code_QSARr>
InChI=1S/C11H12N2O/c1-9-8-11(14)13(12(9)2)10-6-4-3-5-7-10/h3-8H,1-2H3

> <InChI Key_QSARr>
VEQOALNAAJBPNY-UHFFFAOYSA-N

> <Salt_Solvent>
?

> <BP>
319.0

$$$$
100045
  -INDIGO-08031720192D

 26 26  0  0  0  0  0  0  0  0999 V2000
    4.1570    0.8000    0.0000 C   0  0  0  0  0  0  0  0  0  0  0  0
    5.5426    1.6000    0.0000 H   0  0  0  0  0  0  0  0  0  0  0  0
    5.5426   -0.0000    0.0000 H   0  0  0  0  0  0  0  0  0  0  0  0
    4.1570    2.4000    0.0000 H   0  0  0  0  0  0  0  0  0  0  0  0
    2.7713   -0.0000    0.0000 C   0  0  0  0  0  0  0  0  0  0  0  0
    2.7713   -1.6000    0.0000 O   0  0  0  0  0  0  0  0  0  0  0  0
    1.3857    0.8000    0.0000 N   0  0  0  0  0  0  0  0  0  0  0  0
    1.3857    2.4000    0.0000 H   0  0  0  0  0  0  0  0  0  0  0  0
    0.0000   -0.0000    0.0000 C   0  0  0  0  0  0  0  0  0  0  0  0
    0.0000   -1.6000    0.0000 C   0  0  0  0  0  0  0  0  0  0  0  0
    1.3857   -2.4000    0.0000 H   0  0  0  0  0  0  0  0  0  0  0  0
   -1.3855   -2.4000    0.0000 C   0  0  0  0  0  0  0  0  0  0  0  0
   -1.3855   -4.0000    0.0000 H   0  0  0  0  0  0  0  0  0  0  0  0
   -2.7713   -1.6000    0.0000 C   0  0  0  0  0  0  0  0  0  0  0  0
   -4.1568   -2.4000    0.0000 O   0  0  0  0  0  0  0  0  0  0  0  0
   -5.5426   -1.6000    0.0000 C   0  0  0  0  0  0  0  0  0  0  0  0
   -4.9302   -0.1218    0.0000 H   0  0  0  0  0  0  0  0  0  0  0  0
   -6.1549   -0.1218    0.0000 H   0  0  0  0  0  0  0  0  0  0  0  0
   -6.9281   -2.4000    0.0000 C   0  0  0  0  0  0  0  0  0  0  0  0
   -8.3138   -3.2000    0.0000 H   0  0  0  0  0  0  0  0  0  0  0  0
   -8.3138   -1.6000    0.0000 H   0  0  0  0  0  0  0  0  0  0  0  0
   -6.9281   -4.0000    0.0000 H   0  0  0  0  0  0  0  0  0  0  0  0
   -2.7713   -0.0000    0.0000 C   0  0  0  0  0  0  0  0  0  0  0  0
   -4.1568    0.8000    0.0000 H   0  0  0  0  0  0  0  0  0  0  0  0
   -1.3855    0.8000    0.0000 C   0  0  0  0  0  0  0  0  0  0  0  0
   -1.3855    2.4000    0.0000 H   0  0  0  0  0  0  0  0  0  0  0  0
  1  2  1  0  0  0  0
  1  3  1  0  0  0  0
  1  4  1  0  0  0  0
  1  5  1  0  0  0  0
  5  6  2  0  0  0  0
  5  7  1  0  0  0  0
  7  8  1  0  0  0  0
  7  9  1  0  0  0  0
  9 10  1  0  0  0  0
 10 11  1  0  0  0  0
 10 12  2  0  0  0  0
 12 13  1  0  0  0  0
 12 14  1  0  0  0  0
 14 15  1  0  0  0  0
 15 16  1  0  0  0  0
 16 17  1  0  0  0  0
 16 18  1  0  0  0  0
 16 19  1  0  0  0  0
 19 20  1  0  0  0  0
 19 21  1  0  0  0  0
 19 22  1  0  0  0  0
 14 23  2  0  0  0  0
 23 24  1  0  0  0  0
 23 25  1  0  0  0  0
 25  9  2  0  0  0  0
 25 26  1  0  0  0  0
M  END
> <ChemID>
100045

> <source_casrn>
62-44-2

> <CAS>
62-44-2

> <SMILES>
CC(=O)Nc1ccc(cc1)OCC

> <NAME>
P-PHENACETIN

> <preferred_name>
Phenacetin

> <iupac>
N-(4-ethoxyphenyl)acetamide

> <MPID>
19133

> <dsstox_substance_id>
DTXSID1021116

> <Canonical_QSARr>
CC(=O)Nc1ccc(cc1)OCC

> <InChI_Code_QSARr>
InChI=1S/C10H13NO2/c1-3-13-10-6-4-9(5-7-10)11-8(2)12/h4-7H,3H2,1-2H3,(H,11,12)

> <InChI Key_QSARr>
CPJSUEIXXCENMM-UHFFFAOYSA-N

> <Salt_Solvent>
?

> <BP>
243.5

$$$$
100047
  -INDIGO-08031720192D

 14 14  0  0  0  0  0  0  0  0999 V2000
    1.6000   -0.0000    0.0000 N   0  0  0  0  0  0  0  0  0  0  0  0
    2.4000    1.3856    0.0000 H   0  0  0  0  0  0  0  0  0  0  0  0
    2.4000   -1.3856    0.0000 H   0  0  0  0  0  0  0  0  0  0  0  0
    0.0000   -0.0000    0.0000 C   0  0  0  0  0  0  0  0  0  0  0  0
   -0.8000    1.3856    0.0000 C   0  0  0  0  0  0  0  0  0  0  0  0
    0.0000    2.7713    0.0000 H   0  0  0  0  0  0  0  0  0  0  0  0
   -2.4000    1.3856    0.0000 C   0  0  0  0  0  0  0  0  0  0  0  0
   -3.2000    2.7713    0.0000 H   0  0  0  0  0  0  0  0  0  0  0  0
   -3.2000   -0.0000    0.0000 C   0  0  0  0  0  0  0  0  0  0  0  0
   -4.8000   -0.0000    0.0000 H   0  0  0  0  0  0  0  0  0  0  0  0
   -2.4000   -1.3856    0.0000 C   0  0  0  0  0  0  0  0  0  0  0  0
   -3.2000   -2.7713    0.0000 H   0  0  0  0  0  0  0  0  0  0  0  0
   -0.8000   -1.3856    0.0000 C   0  0  0  0  0  0  0  0  0  0  0  0
    0.0000   -2.7713    0.0000 H   0  0  0  0  0  0  0  0  0  0  0  0
  1  2  1  0  0  0  0
  1  3  1  0  0  0  0
  1  4  1  0  0  0  0
  4  5  1  0  0  0  0
  5  6  1  0  0  0  0
  5  7  2  0  0  0  0
  7  8  1  0  0  0  0
  7  9  1  0  0  0  0
  9 10  1  0  0  0  0
  9 11  2  0  0  0  0
 11 12  1  0  0  0  0
 11 13  1  0  0  0  0
 13  4  2  0  0  0  0
 13 14  1  0  0  0  0
M  END
> <ChemID>
100047

> <source_casrn>
62-53-3

> <CAS>
62-53-3

> <SMILES>
Nc1ccccc1

> <NAME>
ANILINE

> <preferred_name>
Aniline

> <iupac>
aniline

> <MPID>
19135

> <dsstox_substance_id>
DTXSID8020090

> <Canonical_QSARr>
Nc1ccccc1

> <InChI_Code_QSARr>
InChI=1S/C6H7N/c7-6-4-2-1-3-5-6/h1-5H,7H2

> <InChI Key_QSARr>
PAYRUJLWNCNPSJ-UHFFFAOYSA-N

> <Salt_Solvent>
?

> <BP>
184.1

$$$$
100048
  -INDIGO-08031720192D

 18 17  0  0  0  0  0  0  0  0999 V2000
   -0.8000    1.3856    0.0000 O   0  0  0  0  0  0  0  0  0  0  0  0
    0.0000    0.0000    0.0000 P   0  0  0  0  0  0  0  0  0  0  0  0
    1.6000    0.0000    0.0000 O   0  0  0  0  0  0  0  0  0  0  0  0
    2.4000   -1.3856    0.0000 C   0  0  0  0  0  0  0  0  0  0  0  0
    1.6000   -2.7713    0.0000 H   0  0  0  0  0  0  0  0  0  0  0  0
    4.0000   -1.3856    0.0000 C   0  0  0  0  0  0  0  0  0  0  0  0
    4.8000   -2.7713    0.0000 Cl  0  0  0  0  0  0  0  0  0  0  0  0
    4.8000    0.0000    0.0000 Cl  0  0  0  0  0  0  0  0  0  0  0  0
    0.8000    1.3856    0.0000 O   0  0  0  0  0  0  0  0  0  0  0  0
    0.0000    2.7713    0.0000 C   0  0  0  0  0  0  0  0  0  0  0  0
    0.8000    4.1569    0.0000 H   0  0  0  0  0  0  0  0  0  0  0  0
   -0.8000    4.1569    0.0000 H   0  0  0  0  0  0  0  0  0  0  0  0
   -1.6000    2.7713    0.0000 H   0  0  0  0  0  0  0  0  0  0  0  0
   -0.8000   -1.3856    0.0000 O   0  0  0  0  0  0  0  0  0  0  0  0
   -2.4001   -1.3856    0.0000 C   0  0  0  0  0  0  0  0  0  0  0  0
   -4.0000   -1.3856    0.0000 H   0  0  0  0  0  0  0  0  0  0  0  0
   -3.2000   -2.7713    0.0000 H   0  0  0  0  0  0  0  0  0  0  0  0
   -3.2000    0.0000    0.0000 H   0  0  0  0  0  0  0  0  0  0  0  0
  1  2  2  0  0  0  0
  2  3  1  0  0  0  0
  3  4  1  0  0  0  0
  4  5  1  0  0  0  0
  4  6  2  0  0  0  0
  6  7  1  0  0  0  0
  6  8  1  0  0  0  0
  2  9  1  0  0  0  0
  9 10  1  0  0  0  0
 10 11  1  0  0  0  0
 10 12  1  0  0  0  0
 10 13  1  0  0  0  0
  2 14  1  0  0  0  0
 14 15  1  0  0  0  0
 15 16  1  0  0  0  0
 15 17  1  0  0  0  0
 15 18  1  0  0  0  0
M  END
> <ChemID>
100048

> <source_casrn>
62-73-7

> <CAS>
62-73-7

> <SMILES>
COP(=O)(OC=C(Cl)Cl)OC

> <NAME>
DICHLORVOS

> <preferred_name>
Dichlorvos

> <iupac>
2,2-dichloroethenyl dimethyl phosphate

> <MPID>
19136

> <dsstox_substance_id>
DTXSID5020449

> <Canonical_QSARr>
COP(=O)(OC=C(Cl)Cl)OC

> <InChI_Code_QSARr>
InChI=1S/C4H7Cl2O4P/c1-8-11(7,9-2)10-3-4(5)6/h3H,1-2H3

> <InChI Key_QSARr>
OEBRKCOSUFCWJD-UHFFFAOYSA-N

> <Salt_Solvent>
?

> <BP>
234.1

$$$$
100049
  -INDIGO-08031720192D

 11 10  0  0  0  0  0  0  0  0999 V2000
    1.6000    0.0000    0.0000 C   0  0  0  0  0  0  0  0  0  0  0  0
    3.2000    0.0000    0.0000 H   0  0  0  0  0  0  0  0  0  0  0  0
    2.4000   -1.3856    0.0000 H   0  0  0  0  0  0  0  0  0  0  0  0
    2.4000    1.3856    0.0000 H   0  0  0  0  0  0  0  0  0  0  0  0
   -0.0000    0.0000    0.0000 N   0  0  0  0  0  0  0  0  0  0  0  0
   -0.8000   -1.3856    0.0000 N   0  0  0  0  0  0  0  0  0  0  0  0
   -2.4000   -1.3856    0.0000 O   0  0  0  0  0  0  0  0  0  0  0  0
   -0.8000    1.3856    0.0000 C   0  0  0  0  0  0  0  0  0  0  0  0
   -1.6000    2.7713    0.0000 H   0  0  0  0  0  0  0  0  0  0  0  0
   -2.4000    1.3856    0.0000 H   0  0  0  0  0  0  0  0  0  0  0  0
   -0.0000    2.7713    0.0000 H   0  0  0  0  0  0  0  0  0  0  0  0
  1  2  1  0  0  0  0
  1  3  1  0  0  0  0
  1  4  1  0  0  0  0
  1  5  1  0  0  0  0
  5  6  1  0  0  0  0
  6  7  2  0  0  0  0
  5  8  1  0  0  0  0
  8  9  1  0  0  0  0
  8 10  1  0  0  0  0
  8 11  1  0  0  0  0
M  END
> <ChemID>
100049

> <source_casrn>
62-75-9

> <CAS>
62-75-9

> <SMILES>
CN(C)N=O

> <NAME>
N-NITROSODIMETHYLAMINE

> <preferred_name>
N-Nitrosodimethylamine

> <iupac>
N-methyl-N-nitrosomethanamine

> <MPID>
19137

> <dsstox_substance_id>
DTXSID7021029

> <Canonical_QSARr>
CN(C)N=O

> <InChI_Code_QSARr>
InChI=1S/C2H6N2O/c1-4(2)3-5/h1-2H3

> <InChI Key_QSARr>
UMFJAHHVKNCGLG-UHFFFAOYSA-N

> <Salt_Solvent>
?

> <BP>
154.0

$$$$
100051
  -INDIGO-08031720192D

 24 24  0  0  0  0  0  0  0  0999 V2000
   -0.0000    1.6000    0.0000 C   0  0  0  0  0  0  0  0  0  0  0  0
    0.5472    3.1035    0.0000 H   0  0  0  0  0  0  0  0  0  0  0  0
    1.5757    1.3222    0.0000 H   0  0  0  0  0  0  0  0  0  0  0  0
   -1.3857    2.4000    0.0000 C   0  0  0  0  0  0  0  0  0  0  0  0
   -0.3571    3.6257    0.0000 H   0  0  0  0  0  0  0  0  0  0  0  0
   -2.4141    3.6257    0.0000 H   0  0  0  0  0  0  0  0  0  0  0  0
   -2.7714    1.6000    0.0000 C   0  0  0  0  0  0  0  0  0  0  0  0
   -4.1569    2.4000    0.0000 H   0  0  0  0  0  0  0  0  0  0  0  0
   -2.7712   -0.0000    0.0000 C   0  0  0  0  0  0  0  0  0  0  0  0
   -4.1569   -0.8000    0.0000 C   0  0  0  0  0  0  0  0  0  0  0  0
   -4.1569   -2.4000    0.0000 O   0  0  0  0  0  0  0  0  0  0  0  0
   -5.5425   -0.0000    0.0000 O   0  0  0  0  0  0  0  0  0  0  0  0
   -6.9282   -0.8000    0.0000 C   0  0  0  0  0  0  0  0  0  0  0  0
   -8.3138   -1.6000    0.0000 H   0  0  0  0  0  0  0  0  0  0  0  0
   -8.3138   -0.0000    0.0000 H   0  0  0  0  0  0  0  0  0  0  0  0
   -6.9282   -2.4000    0.0000 H   0  0  0  0  0  0  0  0  0  0  0  0
   -1.3857   -0.8000    0.0000 C   0  0  0  0  0  0  0  0  0  0  0  0
   -2.4141   -2.0257    0.0000 H   0  0  0  0  0  0  0  0  0  0  0  0
   -0.3571   -2.0257    0.0000 H   0  0  0  0  0  0  0  0  0  0  0  0
   -0.0000   -0.0000    0.0000 N   0  0  0  0  0  0  0  0  0  0  0  0
    1.3856   -0.8000    0.0000 C   0  0  0  0  0  0  0  0  0  0  0  0
    2.7713   -1.6000    0.0000 H   0  0  0  0  0  0  0  0  0  0  0  0
    1.3856   -2.4000    0.0000 H   0  0  0  0  0  0  0  0  0  0  0  0
    2.7713   -0.0000    0.0000 H   0  0  0  0  0  0  0  0  0  0  0  0
  1  2  1  0  0  0  0
  1  3  1  0  0  0  0
  1  4  1  0  0  0  0
  4  5  1  0  0  0  0
  4  6  1  0  0  0  0
  4  7  1  0  0  0  0
  7  8  1  0  0  0  0
  7  9  2  0  0  0  0
  9 10  1  0  0  0  0
 10 11  2  0  0  0  0
 10 12  1  0  0  0  0
 12 13  1  0  0  0  0
 13 14  1  0  0  0  0
 13 15  1  0  0  0  0
 13 16  1  0  0  0  0
  9 17  1  0  0  0  0
 17 18  1  0  0  0  0
 17 19  1  0  0  0  0
 17 20  1  0  0  0  0
 20  1  1  0  0  0  0
 20 21  1  0  0  0  0
 21 22  1  0  0  0  0
 21 23  1  0  0  0  0
 21 24  1  0  0  0  0
M  END
> <ChemID>
100051

> <source_casrn>
63-75-2

> <CAS>
63-75-2

> <SMILES>
CN1CC(=CCC1)C(=O)OC

> <NAME>
ARECOLINE

> <preferred_name>
Arecoline

> <iupac>
methyl 1-methyl-1,2,5,6-tetrahydropyridine-3-carboxylate

> <MPID>
19139

> <dsstox_substance_id>
DTXSID3022617

> <Canonical_QSARr>
CN1CC(=CCC1)C(=O)OC

> <InChI_Code_QSARr>
InChI=1S/C8H13NO2/c1-9-5-3-4-7(6-9)8(10)11-2/h4H,3,5-6H2,1-2H3

> <InChI Key_QSARr>
HJJPJSXJAXAIPN-UHFFFAOYSA-N

> <Salt_Solvent>
?

> <BP>
209.0

$$$$
100052
  -INDIGO-08031720192D

 20 20  0  0  0  0  0  0  0  0999 V2000
   -1.3857   -0.8000    0.0000 C   0  0  0  0  0  0  0  0  0  0  0  0
   -1.3857   -2.4000    0.0000 C   0  0  0  0  0  0  0  0  0  0  0  0
    0.0001   -3.2000    0.0000 H   0  0  0  0  0  0  0  0  0  0  0  0
   -2.7713   -3.2000    0.0000 C   0  0  0  0  0  0  0  0  0  0  0  0
   -2.7713   -4.8000    0.0000 H   0  0  0  0  0  0  0  0  0  0  0  0
   -4.1569   -2.4000    0.0000 C   0  0  0  0  0  0  0  0  0  0  0  0
   -5.5426   -3.2000    0.0000 H   0  0  0  0  0  0  0  0  0  0  0  0
   -4.1569   -0.8000    0.0000 C   0  0  0  0  0  0  0  0  0  0  0  0
   -5.5426   -0.0000    0.0000 H   0  0  0  0  0  0  0  0  0  0  0  0
   -2.7713   -0.0000    0.0000 C   0  0  0  0  0  0  0  0  0  0  0  0
   -2.7713    1.6000    0.0000 H   0  0  0  0  0  0  0  0  0  0  0  0
    0.0001   -0.0000    0.0000 C   0  0  0  0  0  0  0  0  0  0  0  0
    0.6124    1.4782    0.0000 H   0  0  0  0  0  0  0  0  0  0  0  0
   -0.6122    1.4782    0.0000 H   0  0  0  0  0  0  0  0  0  0  0  0
    1.3857   -0.8000    0.0000 C   0  0  0  0  0  0  0  0  0  0  0  0
    0.7734   -2.2782    0.0000 H   0  0  0  0  0  0  0  0  0  0  0  0
    1.9980   -2.2782    0.0000 H   0  0  0  0  0  0  0  0  0  0  0  0
    2.7713   -0.0000    0.0000 N   0  0  0  0  0  0  0  0  0  0  0  0
    4.1569   -0.8000    0.0000 H   0  0  0  0  0  0  0  0  0  0  0  0
    2.7713    1.6000    0.0000 H   0  0  0  0  0  0  0  0  0  0  0  0
  1  2  1  0  0  0  0
  2  3  1  0  0  0  0
  2  4  2  0  0  0  0
  4  5  1  0  0  0  0
  4  6  1  0  0  0  0
  6  7  1  0  0  0  0
  6  8  2  0  0  0  0
  8  9  1  0  0  0  0
  8 10  1  0  0  0  0
 10  1  2  0  0  0  0
 10 11  1  0  0  0  0
  1 12  1  0  0  0  0
 12 13  1  0  0  0  0
 12 14  1  0  0  0  0
 12 15  1  0  0  0  0
 15 16  1  0  0  0  0
 15 17  1  0  0  0  0
 15 18  1  0  0  0  0
 18 19  1  0  0  0  0
 18 20  1  0  0  0  0
M  END
> <ChemID>
100052

> <source_casrn>
64-04-0

> <CAS>
64-04-0

> <SMILES>
NCCc1ccccc1

> <NAME>
2-PHENYLETHYLAMINE

> <preferred_name>
Phenethylamine

> <iupac>
2-phenylethanamine

> <MPID>
19140

> <dsstox_substance_id>
DTXSID5058773

> <Canonical_QSARr>
NCCc1ccccc1

> <InChI_Code_QSARr>
InChI=1S/C8H11N/c9-7-6-8-4-2-1-3-5-8/h1-5H,6-7,9H2

> <InChI Key_QSARr>
BHHGXPLMPWCGHP-UHFFFAOYSA-N

> <Salt_Solvent>
?

> <BP>
197.5

$$$$
100053
  -INDIGO-08031720192D

 18 18  0  0  0  0  0  0  0  0999 V2000
   -2.7713   -0.0000    0.0000 C   0  0  0  0  0  0  0  0  0  0  0  0
   -2.7713   -1.6000    0.0000 O   0  0  0  0  0  0  0  0  0  0  0  0
   -1.3857    0.8000    0.0000 N   0  0  0  0  0  0  0  0  0  0  0  0
   -1.3857    2.4000    0.0000 H   0  0  0  0  0  0  0  0  0  0  0  0
    0.0001   -0.0000    0.0000 C   0  0  0  0  0  0  0  0  0  0  0  0
    0.0001   -1.6000    0.0000 C   0  0  0  0  0  0  0  0  0  0  0  0
   -1.3857   -2.4000    0.0000 H   0  0  0  0  0  0  0  0  0  0  0  0
    1.3857   -2.4000    0.0000 C   0  0  0  0  0  0  0  0  0  0  0  0
    1.3857   -4.0000    0.0000 H   0  0  0  0  0  0  0  0  0  0  0  0
    2.7713   -1.6000    0.0000 C   0  0  0  0  0  0  0  0  0  0  0  0
    4.1569   -2.4000    0.0000 H   0  0  0  0  0  0  0  0  0  0  0  0
    2.7713   -0.0000    0.0000 C   0  0  0  0  0  0  0  0  0  0  0  0
    4.1569    0.8000    0.0000 H   0  0  0  0  0  0  0  0  0  0  0  0
    1.3857    0.8000    0.0000 C   0  0  0  0  0  0  0  0  0  0  0  0
    1.3857    2.4000    0.0000 H   0  0  0  0  0  0  0  0  0  0  0  0
   -4.1569    0.8000    0.0000 N   0  0  0  0  0  0  0  0  0  0  0  0
   -5.5426   -0.0000    0.0000 H   0  0  0  0  0  0  0  0  0  0  0  0
   -4.1569    2.4000    0.0000 H   0  0  0  0  0  0  0  0  0  0  0  0
  1  2  2  0  0  0  0
  1  3  1  0  0  0  0
  3  4  1  0  0  0  0
  3  5  1  0  0  0  0
  5  6  1  0  0  0  0
  6  7  1  0  0  0  0
  6  8  2  0  0  0  0
  8  9  1  0  0  0  0
  8 10  1  0  0  0  0
 10 11  1  0  0  0  0
 10 12  2  0  0  0  0
 12 13  1  0  0  0  0
 12 14  1  0  0  0  0
 14  5  2  0  0  0  0
 14 15  1  0  0  0  0
  1 16  1  0  0  0  0
 16 17  1  0  0  0  0
 16 18  1  0  0  0  0
M  END
> <ChemID>
100053

> <source_casrn>
64-10-8

> <CAS>
64-10-8

> <SMILES>
NC(=O)Nc1ccccc1

> <NAME>
PHENYLUREA

> <preferred_name>
1-Phenylurea

> <iupac>
C7H8N2O

> <MPID>
19141

> <dsstox_substance_id>
DTXSID8042507

> <Canonical_QSARr>
NC(=O)Nc1ccccc1

> <InChI_Code_QSARr>
InChI=1S/C7H8N2O/c8-7(10)9-6-4-2-1-3-5-6/h1-5H,(H3,8,9,10)

> <InChI Key_QSARr>
LUBJCRLGQSPQNN-UHFFFAOYSA-N

> <Salt_Solvent>
?

> <BP>
238.0

$$$$
100055
  -INDIGO-08031720192D

  5  4  0  0  0  0  0  0  0  0999 V2000
    0.0000    0.0000    0.0000 C   0  0  0  0  0  0  0  0  0  0  0  0
    0.0000    1.6000    0.0000 H   0  0  0  0  0  0  0  0  0  0  0  0
   -1.3856   -0.8000    0.0000 O   0  0  0  0  0  0  0  0  0  0  0  0
    1.3856   -0.8000    0.0000 O   0  0  0  0  0  0  0  0  0  0  0  0
    2.7713    0.0000    0.0000 H   0  0  0  0  0  0  0  0  0  0  0  0
  1  2  1  0  0  0  0
  1  3  2  0  0  0  0
  1  4  1  0  0  0  0
  4  5  1  0  0  0  0
M  END
> <ChemID>
100055

> <source_casrn>
64-18-6

> <CAS>
64-18-6

> <SMILES>
OC=O

> <NAME>
FORMIC ACID

> <preferred_name>
Formic acid

> <iupac>
formic acid

> <MPID>
19143

> <dsstox_substance_id>
DTXSID2024115

> <Canonical_QSARr>
OC=O

> <InChI_Code_QSARr>
InChI=1S/CH2O2/c2-1-3/h1H,(H,2,3)

> <InChI Key_QSARr>
BDAGIHXWWSANSR-UHFFFAOYSA-N

> <Salt_Solvent>
?

> <BP>
101.0

$$$$
100056
  -INDIGO-08031720192D

  8  7  0  0  0  0  0  0  0  0999 V2000
   -1.6000    0.0000    0.0000 C   0  0  0  0  0  0  0  0  0  0  0  0
    0.0000    0.0000    0.0000 C   0  0  0  0  0  0  0  0  0  0  0  0
    1.6000    0.0000    0.0000 H   0  0  0  0  0  0  0  0  0  0  0  0
    0.8000    1.3856    0.0000 H   0  0  0  0  0  0  0  0  0  0  0  0
    0.8000   -1.3856    0.0000 H   0  0  0  0  0  0  0  0  0  0  0  0
   -2.4000   -1.3856    0.0000 O   0  0  0  0  0  0  0  0  0  0  0  0
   -2.4000    1.3856    0.0000 O   0  0  0  0  0  0  0  0  0  0  0  0
   -4.0000    1.3856    0.0000 H   0  0  0  0  0  0  0  0  0  0  0  0
  1  2  1  0  0  0  0
  2  3  1  0  0  0  0
  2  4  1  0  0  0  0
  2  5  1  0  0  0  0
  1  6  2  0  0  0  0
  1  7  1  0  0  0  0
  7  8  1  0  0  0  0
M  END
> <ChemID>
100056

> <source_casrn>
64-19-7

> <CAS>
64-19-7

> <SMILES>
CC(O)=O

> <NAME>
ACETIC ACID

> <preferred_name>
Acetic acid

> <iupac>
acetic acid

> <MPID>
19144

> <dsstox_substance_id>
DTXSID5024394

> <Canonical_QSARr>
CC(O)=O

> <InChI_Code_QSARr>
InChI=1S/C2H4O2/c1-2(3)4/h1H3,(H,3,4)

> <InChI Key_QSARr>
QTBSBXVTEAMEQO-UHFFFAOYSA-N

> <Salt_Solvent>
?

> <BP>
117.9

$$$$
100057
  -INDIGO-08031720192D

 19 18  0  0  0  0  0  0  0  0999 V2000
    1.3856    0.8000    0.0000 C   0  0  0  0  0  0  0  0  0  0  0  0
    2.7713    1.6000    0.0000 H   0  0  0  0  0  0  0  0  0  0  0  0
    2.7713    0.0000    0.0000 H   0  0  0  0  0  0  0  0  0  0  0  0
    1.3856    2.4000    0.0000 H   0  0  0  0  0  0  0  0  0  0  0  0
   -0.0000    0.0000    0.0000 C   0  0  0  0  0  0  0  0  0  0  0  0
    0.6123   -1.4782    0.0000 H   0  0  0  0  0  0  0  0  0  0  0  0
   -0.6124   -1.4782    0.0000 H   0  0  0  0  0  0  0  0  0  0  0  0
   -1.3857    0.8000    0.0000 O   0  0  0  0  0  0  0  0  0  0  0  0
   -2.7712   -0.0000    0.0000 S   0  0  0  0  0  0  0  0  0  0  0  0
   -4.1569   -0.8000    0.0000 O   0  0  0  0  0  0  0  0  0  0  0  0
   -5.5425   -0.0000    0.0000 C   0  0  0  0  0  0  0  0  0  0  0  0
   -6.1548    1.4782    0.0000 H   0  0  0  0  0  0  0  0  0  0  0  0
   -4.9302    1.4782    0.0000 H   0  0  0  0  0  0  0  0  0  0  0  0
   -6.9282   -0.8000    0.0000 C   0  0  0  0  0  0  0  0  0  0  0  0
   -8.3138   -1.6000    0.0000 H   0  0  0  0  0  0  0  0  0  0  0  0
   -8.3138   -0.0000    0.0000 H   0  0  0  0  0  0  0  0  0  0  0  0
   -6.9282   -2.4000    0.0000 H   0  0  0  0  0  0  0  0  0  0  0  0
   -3.5713    1.3857    0.0000 O   0  0  0  0  0  0  0  0  0  0  0  0
   -1.9713   -1.3857    0.0000 O   0  0  0  0  0  0  0  0  0  0  0  0
  1  2  1  0  0  0  0
  1  3  1  0  0  0  0
  1  4  1  0  0  0  0
  1  5  1  0  0  0  0
  5  6  1  0  0  0  0
  5  7  1  0  0  0  0
  5  8  1  0  0  0  0
  8  9  1  0  0  0  0
  9 10  1  0  0  0  0
 10 11  1  0  0  0  0
 11 12  1  0  0  0  0
 11 13  1  0  0  0  0
 11 14  1  0  0  0  0
 14 15  1  0  0  0  0
 14 16  1  0  0  0  0
 14 17  1  0  0  0  0
  9 18  2  0  0  0  0
  9 19  2  0  0  0  0
M  END
> <ChemID>
100057

> <source_casrn>
64-67-5

> <CAS>
64-67-5

> <SMILES>
CCOS(=O)(=O)OCC

> <NAME>
DIETHYL SULFATE

> <preferred_name>
Diethyl sulfate

> <iupac>
diethyl sulfate

> <MPID>
19145

> <dsstox_substance_id>
DTXSID1024045

> <Canonical_QSARr>
CCOS(=O)(=O)OCC

> <InChI_Code_QSARr>
InChI=1S/C4H10O4S/c1-3-7-9(5,6)8-4-2/h3-4H2,1-2H3

> <InChI Key_QSARr>
DENRZWYUOJLTMF-UHFFFAOYSA-N

> <Salt_Solvent>
?

> <BP>
208.0

$$$$
100059
  -INDIGO-08031720192D

 19 18  0  0  0  0  0  0  0  0999 V2000
    2.7713    0.0000    0.0000 C   0  0  0  0  0  0  0  0  0  0  0  0
    4.1569   -0.8000    0.0000 H   0  0  0  0  0  0  0  0  0  0  0  0
    4.1569    0.8000    0.0000 H   0  0  0  0  0  0  0  0  0  0  0  0
    2.7713   -1.6000    0.0000 H   0  0  0  0  0  0  0  0  0  0  0  0
    1.3857    0.8000    0.0000 C   0  0  0  0  0  0  0  0  0  0  0  0
    1.9980    2.2782    0.0000 H   0  0  0  0  0  0  0  0  0  0  0  0
    0.7734    2.2782    0.0000 H   0  0  0  0  0  0  0  0  0  0  0  0
    0.0001    0.0000    0.0000 C   0  0  0  0  0  0  0  0  0  0  0  0
   -0.6122   -1.4782    0.0000 H   0  0  0  0  0  0  0  0  0  0  0  0
    0.6124   -1.4782    0.0000 H   0  0  0  0  0  0  0  0  0  0  0  0
   -1.3857    0.8000    0.0000 C   0  0  0  0  0  0  0  0  0  0  0  0
   -0.7734    2.2782    0.0000 H   0  0  0  0  0  0  0  0  0  0  0  0
   -1.9980    2.2782    0.0000 H   0  0  0  0  0  0  0  0  0  0  0  0
   -2.7713    0.0000    0.0000 C   0  0  0  0  0  0  0  0  0  0  0  0
   -3.3836   -1.4782    0.0000 H   0  0  0  0  0  0  0  0  0  0  0  0
   -2.1590   -1.4782    0.0000 H   0  0  0  0  0  0  0  0  0  0  0  0
   -4.1569    0.8000    0.0000 C   0  0  0  0  0  0  0  0  0  0  0  0
   -5.5426    0.0000    0.0000 H   0  0  0  0  0  0  0  0  0  0  0  0
   -4.1569    2.4000    0.0000 O   0  0  0  0  0  0  0  0  0  0  0  0
  1  2  1  0  0  0  0
  1  3  1  0  0  0  0
  1  4  1  0  0  0  0
  1  5  1  0  0  0  0
  5  6  1  0  0  0  0
  5  7  1  0  0  0  0
  5  8  1  0  0  0  0
  8  9  1  0  0  0  0
  8 10  1  0  0  0  0
  8 11  1  0  0  0  0
 11 12  1  0  0  0  0
 11 13  1  0  0  0  0
 11 14  1  0  0  0  0
 14 15  1  0  0  0  0
 14 16  1  0  0  0  0
 14 17  1  0  0  0  0
 17 18  1  0  0  0  0
 17 19  2  0  0  0  0
M  END
> <ChemID>
100059

> <source_casrn>
66-25-1

> <CAS>
66-25-1

> <SMILES>
CCCCCC=O

> <NAME>
HEXANAL

> <preferred_name>
Hexanal

> <iupac>
hexanal

> <MPID>
19147

> <dsstox_substance_id>
DTXSID2021604

> <Canonical_QSARr>
CCCCCC=O

> <InChI_Code_QSARr>
InChI=1S/C6H12O/c1-2-3-4-5-6-7/h6H,2-5H2,1H3

> <InChI Key_QSARr>
JARKCYVAAOWBJS-UHFFFAOYSA-N

> <Salt_Solvent>
?

> <BP>
131.0

$$$$
100060
  -INDIGO-08031720192D

 12 11  0  0  0  0  0  0  0  0999 V2000
    1.3856    0.8000    0.0000 C   0  0  0  0  0  0  0  0  0  0  0  0
    2.7713    1.6000    0.0000 H   0  0  0  0  0  0  0  0  0  0  0  0
    2.7713   -0.0000    0.0000 H   0  0  0  0  0  0  0  0  0  0  0  0
    1.3856    2.4000    0.0000 H   0  0  0  0  0  0  0  0  0  0  0  0
    0.0000   -0.0000    0.0000 S   0  0  0  0  0  0  0  0  0  0  0  0
   -0.8000    1.3856    0.0000 O   0  0  0  0  0  0  0  0  0  0  0  0
    0.8000   -1.3856    0.0000 O   0  0  0  0  0  0  0  0  0  0  0  0
   -1.3856   -0.8000    0.0000 O   0  0  0  0  0  0  0  0  0  0  0  0
   -2.7713   -0.0000    0.0000 C   0  0  0  0  0  0  0  0  0  0  0  0
   -4.1569    0.8000    0.0000 H   0  0  0  0  0  0  0  0  0  0  0  0
   -4.1569   -0.8000    0.0000 H   0  0  0  0  0  0  0  0  0  0  0  0
   -2.7713    1.6000    0.0000 H   0  0  0  0  0  0  0  0  0  0  0  0
  1  2  1  0  0  0  0
  1  3  1  0  0  0  0
  1  4  1  0  0  0  0
  1  5  1  0  0  0  0
  5  6  2  0  0  0  0
  5  7  2  0  0  0  0
  5  8  1  0  0  0  0
  8  9  1  0  0  0  0
  9 10  1  0  0  0  0
  9 11  1  0  0  0  0
  9 12  1  0  0  0  0
M  END
> <ChemID>
100060

> <source_casrn>
66-27-3

> <CAS>
66-27-3

> <SMILES>
COS(C)(=O)=O

> <NAME>
METHYL METHANE SULFONATE

> <preferred_name>
Methyl methanesulfonate

> <iupac>
methyl methanesulfonate

> <MPID>
19148

> <dsstox_substance_id>
DTXSID7020845

> <Canonical_QSARr>
COS(C)(=O)=O

> <InChI_Code_QSARr>
InChI=1S/C2H6O3S/c1-5-6(2,3)4/h1-2H3

> <InChI Key_QSARr>
MBABOKRGFJTBAE-UHFFFAOYSA-N

> <Salt_Solvent>
?

> <BP>
203.0

$$$$
100061
  -INDIGO-08031720192D

 20 21  0  0  0  0  0  0  0  0999 V2000
   -0.0000    0.0000    0.0000 C   0  0  0  0  0  0  0  0  0  0  0  0
    1.6000    0.0000    0.0000 C   0  0  0  0  0  0  0  0  0  0  0  0
    2.4001    1.3856    0.0000 C   0  0  0  0  0  0  0  0  0  0  0  0
    4.0000    1.3856    0.0000 H   0  0  0  0  0  0  0  0  0  0  0  0
    1.6000    2.7713    0.0000 O   0  0  0  0  0  0  0  0  0  0  0  0
    2.4001   -1.3856    0.0000 C   0  0  0  0  0  0  0  0  0  0  0  0
    4.0000   -1.3856    0.0000 H   0  0  0  0  0  0  0  0  0  0  0  0
    1.6000   -2.7713    0.0000 C   0  0  0  0  0  0  0  0  0  0  0  0
    2.4001   -4.1569    0.0000 H   0  0  0  0  0  0  0  0  0  0  0  0
   -0.0000   -2.7713    0.0000 C   0  0  0  0  0  0  0  0  0  0  0  0
   -0.8000   -4.1569    0.0000 H   0  0  0  0  0  0  0  0  0  0  0  0
   -0.8000   -1.3856    0.0000 C   0  0  0  0  0  0  0  0  0  0  0  0
   -2.4000   -1.3856    0.0000 C   0  0  0  0  0  0  0  0  0  0  0  0
   -3.2001   -2.7713    0.0000 H   0  0  0  0  0  0  0  0  0  0  0  0
   -3.2001    0.0000    0.0000 C   0  0  0  0  0  0  0  0  0  0  0  0
   -4.8000    0.0000    0.0000 H   0  0  0  0  0  0  0  0  0  0  0  0
   -2.4000    1.3856    0.0000 C   0  0  0  0  0  0  0  0  0  0  0  0
   -3.2001    2.7713    0.0000 H   0  0  0  0  0  0  0  0  0  0  0  0
   -0.8000    1.3856    0.0000 C   0  0  0  0  0  0  0  0  0  0  0  0
   -0.0000    2.7713    0.0000 H   0  0  0  0  0  0  0  0  0  0  0  0
  1  2  1  0  0  0  0
  2  3  1  0  0  0  0
  3  4  1  0  0  0  0
  3  5  2  0  0  0  0
  2  6  2  0  0  0  0
  6  7  1  0  0  0  0
  6  8  1  0  0  0  0
  8  9  1  0  0  0  0
  8 10  2  0  0  0  0
 10 11  1  0  0  0  0
 10 12  1  0  0  0  0
 12  1  1  0  0  0  0
 12 13  2  0  0  0  0
 13 14  1  0  0  0  0
 13 15  1  0  0  0  0
 15 16  1  0  0  0  0
 15 17  2  0  0  0  0
 17 18  1  0  0  0  0
 17 19  1  0  0  0  0
 19  1  2  0  0  0  0
 19 20  1  0  0  0  0
M  END
> <ChemID>
100061

> <source_casrn>
66-77-3

> <CAS>
66-77-3

> <SMILES>
O=Cc1cccc2ccccc21

> <NAME>
1-Naphthalenecarboxaldehyde

> <preferred_name>
1-Naphthaldehyde

> <iupac>
naphthalene-1-carbaldehyde

> <MPID>
19149

> <dsstox_substance_id>
DTXSID5058775

> <Canonical_QSARr>
O=Cc1cccc2ccccc21

> <InChI_Code_QSARr>
InChI=1S/C11H8O/c12-8-10-6-3-5-9-4-1-2-7-11(9)10/h1-8H

> <InChI Key_QSARr>
SQAINHDHICKHLX-UHFFFAOYSA-N

> <Salt_Solvent>
?

> <BP>
292.0

$$$$
100063
  -INDIGO-08031720192D

  6  5  0  0  0  0  0  0  0  0999 V2000
    0.0000    0.0000    0.0000 C   0  0  0  0  0  0  0  0  0  0  0  0
    1.3856    0.8000    0.0000 H   0  0  0  0  0  0  0  0  0  0  0  0
    0.0000    1.6000    0.0000 H   0  0  0  0  0  0  0  0  0  0  0  0
    1.3856   -0.8000    0.0000 H   0  0  0  0  0  0  0  0  0  0  0  0
   -1.3856   -0.8000    0.0000 O   0  0  0  0  0  0  0  0  0  0  0  0
   -2.7713    0.0000    0.0000 H   0  0  0  0  0  0  0  0  0  0  0  0
  1  2  1  0  0  0  0
  1  3  1  0  0  0  0
  1  4  1  0  0  0  0
  1  5  1  0  0  0  0
  5  6  1  0  0  0  0
M  END
> <ChemID>
100063

> <source_casrn>
67-56-1

> <CAS>
67-56-1

> <SMILES>
CO

> <NAME>
METHANOL

> <preferred_name>
Methanol

> <iupac>
methanol

> <MPID>
19151

> <dsstox_substance_id>
DTXSID2021731

> <Canonical_QSARr>
CO

> <InChI_Code_QSARr>
InChI=1S/CH4O/c1-2/h2H,1H3

> <InChI Key_QSARr>
OKKJLVBELUTLKV-UHFFFAOYSA-N

> <Salt_Solvent>
?

> <BP>
64.7

$$$$
100064
  -INDIGO-08031720192D

  8  7  0  0  0  0  0  0  0  0999 V2000
    2.7713    0.0000    0.0000 N   0  0  0  0  0  0  0  0  0  0  0  0
    4.1569   -0.8000    0.0000 H   0  0  0  0  0  0  0  0  0  0  0  0
    2.7713    1.6000    0.0000 H   0  0  0  0  0  0  0  0  0  0  0  0
    1.3857   -0.8000    0.0000 O   0  0  0  0  0  0  0  0  0  0  0  0
    0.0000    0.0000    0.0000 C   0  0  0  0  0  0  0  0  0  0  0  0
   -1.3856    0.8000    0.0000 H   0  0  0  0  0  0  0  0  0  0  0  0
    0.0000    1.6000    0.0000 H   0  0  0  0  0  0  0  0  0  0  0  0
   -1.3856   -0.8000    0.0000 H   0  0  0  0  0  0  0  0  0  0  0  0
  1  2  1  0  0  0  0
  1  3  1  0  0  0  0
  1  4  1  0  0  0  0
  4  5  1  0  0  0  0
  5  6  1  0  0  0  0
  5  7  1  0  0  0  0
  5  8  1  0  0  0  0
M  END
> <ChemID>
100064

> <source_casrn>
67-62-9

> <CAS>
67-62-9

> <SMILES>
CON

> <NAME>
O-METHYLHYDROXYLAMINE

> <preferred_name>
Methoxyamine

> <iupac>
(aminooxy)methane

> <MPID>
19152

> <dsstox_substance_id>
DTXSID8043862

> <Canonical_QSARr>
CON

> <InChI_Code_QSARr>
InChI=1S/CH5NO/c1-3-2/h2H2,1H3

> <InChI Key_QSARr>
GMPKIPWJBDOURN-UHFFFAOYSA-N

> <Salt_Solvent>
?

> <BP>
49.5

$$$$
100065
  -INDIGO-08031720192D

 12 11  0  0  0  0  0  0  0  0999 V2000
    0.0000    1.6000    0.0000 O   0  0  0  0  0  0  0  0  0  0  0  0
    1.3856    2.4000    0.0000 H   0  0  0  0  0  0  0  0  0  0  0  0
    0.0000    0.0000    0.0000 C   0  0  0  0  0  0  0  0  0  0  0  0
    0.0000   -1.6000    0.0000 H   0  0  0  0  0  0  0  0  0  0  0  0
   -1.6000    0.0000    0.0000 C   0  0  0  0  0  0  0  0  0  0  0  0
   -3.2000    0.0000    0.0000 H   0  0  0  0  0  0  0  0  0  0  0  0
   -2.4000   -1.3856    0.0000 H   0  0  0  0  0  0  0  0  0  0  0  0
   -2.4000    1.3856    0.0000 H   0  0  0  0  0  0  0  0  0  0  0  0
    1.6000    0.0000    0.0000 C   0  0  0  0  0  0  0  0  0  0  0  0
    3.2000    0.0000    0.0000 H   0  0  0  0  0  0  0  0  0  0  0  0
    2.4000   -1.3856    0.0000 H   0  0  0  0  0  0  0  0  0  0  0  0
    2.4000    1.3856    0.0000 H   0  0  0  0  0  0  0  0  0  0  0  0
  1  2  1  0  0  0  0
  1  3  1  0  0  0  0
  3  4  1  0  0  0  0
  3  5  1  0  0  0  0
  5  6  1  0  0  0  0
  5  7  1  0  0  0  0
  5  8  1  0  0  0  0
  3  9  1  0  0  0  0
  9 10  1  0  0  0  0
  9 11  1  0  0  0  0
  9 12  1  0  0  0  0
M  END
> <ChemID>
100065

> <source_casrn>
67-63-0

> <CAS>
67-63-0

> <SMILES>
CC(C)O

> <NAME>
ISOPROPANOL

> <preferred_name>
Isopropanol

> <iupac>
propan-2-ol

> <MPID>
19153

> <dsstox_substance_id>
DTXSID7020762

> <Canonical_QSARr>
CC(C)O

> <InChI_Code_QSARr>
InChI=1S/C3H8O/c1-3(2)4/h3-4H,1-2H3

> <InChI Key_QSARr>
KFZMGEQAYNKOFK-UHFFFAOYSA-N

> <Salt_Solvent>
?

> <BP>
82.3

$$$$
100067
  -INDIGO-08031720192D

  5  4  0  0  0  0  0  0  0  0999 V2000
   -0.8000   -1.3856    0.0000 Cl  0  0  0  0  0  0  0  0  0  0  0  0
    0.0000    0.0000    0.0000 C   0  0  0  0  0  0  0  0  0  0  0  0
    0.8000    1.3856    0.0000 H   0  0  0  0  0  0  0  0  0  0  0  0
   -1.3856    0.8000    0.0000 Cl  0  0  0  0  0  0  0  0  0  0  0  0
    1.3856   -0.8000    0.0000 Cl  0  0  0  0  0  0  0  0  0  0  0  0
  1  2  1  0  0  0  0
  2  3  1  0  0  0  0
  2  4  1  0  0  0  0
  2  5  1  0  0  0  0
M  END
> <ChemID>
100067

> <source_casrn>
67-66-3

> <CAS>
67-66-3

> <SMILES>
ClC(Cl)Cl

> <NAME>
CHLOROFORM

> <preferred_name>
Chloroform

> <iupac>
trichloromethane

> <MPID>
19155

> <dsstox_substance_id>
DTXSID1020306

> <Canonical_QSARr>
ClC(Cl)Cl

> <InChI_Code_QSARr>
InChI=1S/CHCl3/c2-1(3)4/h1H

> <InChI Key_QSARr>
HEDRZPFGACZZDS-UHFFFAOYSA-N

> <Salt_Solvent>
?

> <BP>
61.1

$$$$
100068
  -INDIGO-08031720192D

 10  9  0  0  0  0  0  0  0  0999 V2000
    1.3856    0.8000    0.0000 C   0  0  0  0  0  0  0  0  0  0  0  0
    2.7713    1.6000    0.0000 H   0  0  0  0  0  0  0  0  0  0  0  0
    2.7713    0.0000    0.0000 H   0  0  0  0  0  0  0  0  0  0  0  0
    1.3856    2.4000    0.0000 H   0  0  0  0  0  0  0  0  0  0  0  0
    0.0000    0.0000    0.0000 S   0  0  0  0  0  0  0  0  0  0  0  0
    0.0000   -1.6000    0.0000 O   0  0  0  0  0  0  0  0  0  0  0  0
   -1.3856    0.8000    0.0000 C   0  0  0  0  0  0  0  0  0  0  0  0
   -2.7713    1.6000    0.0000 H   0  0  0  0  0  0  0  0  0  0  0  0
   -2.7713    0.0000    0.0000 H   0  0  0  0  0  0  0  0  0  0  0  0
   -1.3856    2.4000    0.0000 H   0  0  0  0  0  0  0  0  0  0  0  0
  1  2  1  0  0  0  0
  1  3  1  0  0  0  0
  1  4  1  0  0  0  0
  1  5  1  0  0  0  0
  5  6  2  0  0  0  0
  5  7  1  0  0  0  0
  7  8  1  0  0  0  0
  7  9  1  0  0  0  0
  7 10  1  0  0  0  0
M  END
> <ChemID>
100068

> <source_casrn>
67-68-5

> <CAS>
67-68-5

> <SMILES>
CS(C)=O

> <NAME>
DIMETHYL SULFOXIDE

> <preferred_name>
Dimethyl sulfoxide

> <iupac>
C2H6OS

> <MPID>
19156

> <dsstox_substance_id>
DTXSID2021735

> <Canonical_QSARr>
CS(C)=O

> <InChI_Code_QSARr>
InChI=1S/C2H6OS/c1-4(2)3/h1-2H3

> <InChI Key_QSARr>
IAZDPXIOMUYVGZ-UHFFFAOYSA-N

> <Salt_Solvent>
?

> <BP>
189.0

$$$$
100069
  -INDIGO-08031720192D

 11 10  0  0  0  0  0  0  0  0999 V2000
    0.0000    0.0000    0.0000 S   0  0  0  0  0  0  0  0  0  0  0  0
    0.0000    1.6000    0.0000 O   0  0  0  0  0  0  0  0  0  0  0  0
    0.0000   -1.6000    0.0000 O   0  0  0  0  0  0  0  0  0  0  0  0
   -1.6000   -0.0000    0.0000 C   0  0  0  0  0  0  0  0  0  0  0  0
   -3.2000   -0.0000    0.0000 H   0  0  0  0  0  0  0  0  0  0  0  0
   -2.4000   -1.3856    0.0000 H   0  0  0  0  0  0  0  0  0  0  0  0
   -2.4000    1.3856    0.0000 H   0  0  0  0  0  0  0  0  0  0  0  0
    1.6000    0.0000    0.0000 C   0  0  0  0  0  0  0  0  0  0  0  0
    3.2000    0.0000    0.0000 H   0  0  0  0  0  0  0  0  0  0  0  0
    2.4000   -1.3856    0.0000 H   0  0  0  0  0  0  0  0  0  0  0  0
    2.4000    1.3856    0.0000 H   0  0  0  0  0  0  0  0  0  0  0  0
  1  2  2  0  0  0  0
  1  3  2  0  0  0  0
  1  4  1  0  0  0  0
  4  5  1  0  0  0  0
  4  6  1  0  0  0  0
  4  7  1  0  0  0  0
  1  8  1  0  0  0  0
  8  9  1  0  0  0  0
  8 10  1  0  0  0  0
  8 11  1  0  0  0  0
M  END
> <ChemID>
100069

> <source_casrn>
67-71-0

> <CAS>
67-71-0

> <SMILES>
CS(C)(=O)=O

> <NAME>
DIMETHYL SULFONE

> <preferred_name>
Dimethyl sulfone

> <iupac>
dimethyl sulfone

> <MPID>
19157

> <dsstox_substance_id>
DTXSID4043937

> <Canonical_QSARr>
CS(C)(=O)=O

> <InChI_Code_QSARr>
InChI=1S/C2H6O2S/c1-5(2,3)4/h1-2H3

> <InChI Key_QSARr>
HHVIBTZHLRERCL-UHFFFAOYSA-N

> <Salt_Solvent>
?

> <BP>
238.0

$$$$
100071
  -INDIGO-08031720192D

 27 28  0  0  0  0  0  0  0  0999 V2000
    2.0570    2.4513    0.0000 O   0  0  0  0  0  0  0  0  0  0  0  0
    3.0855    3.6770    0.0000 H   0  0  0  0  0  0  0  0  0  0  0  0
    2.6041    0.9478    0.0000 C   0  0  0  0  0  0  0  0  0  0  0  0
    4.1799    0.6700    0.0000 C   0  0  0  0  0  0  0  0  0  0  0  0
    5.2083    1.8957    0.0000 Cl  0  0  0  0  0  0  0  0  0  0  0  0
    4.7270   -0.8335    0.0000 C   0  0  0  0  0  0  0  0  0  0  0  0
    6.3028   -1.1113    0.0000 H   0  0  0  0  0  0  0  0  0  0  0  0
    3.6985   -2.0592    0.0000 C   0  0  0  0  0  0  0  0  0  0  0  0
    4.2459   -3.5626    0.0000 Cl  0  0  0  0  0  0  0  0  0  0  0  0
    2.1230   -1.7813    0.0000 C   0  0  0  0  0  0  0  0  0  0  0  0
    1.0945   -3.0071    0.0000 Cl  0  0  0  0  0  0  0  0  0  0  0  0
    1.5757   -0.2779    0.0000 C   0  0  0  0  0  0  0  0  0  0  0  0
    0.0001   -0.0000    0.0000 C   0  0  0  0  0  0  0  0  0  0  0  0
   -0.8597    1.3495    0.0000 H   0  0  0  0  0  0  0  0  0  0  0  0
    0.3464    1.5621    0.0000 H   0  0  0  0  0  0  0  0  0  0  0  0
   -1.3857   -0.8000    0.0000 C   0  0  0  0  0  0  0  0  0  0  0  0
   -2.7713   -0.0000    0.0000 C   0  0  0  0  0  0  0  0  0  0  0  0
   -2.7713    1.6000    0.0000 O   0  0  0  0  0  0  0  0  0  0  0  0
   -4.1569    2.4001    0.0000 H   0  0  0  0  0  0  0  0  0  0  0  0
   -4.1569   -0.8000    0.0000 C   0  0  0  0  0  0  0  0  0  0  0  0
   -5.5426   -0.0000    0.0000 Cl  0  0  0  0  0  0  0  0  0  0  0  0
   -4.1569   -2.4000    0.0000 C   0  0  0  0  0  0  0  0  0  0  0  0
   -5.5426   -3.2001    0.0000 H   0  0  0  0  0  0  0  0  0  0  0  0
   -2.7713   -3.2001    0.0000 C   0  0  0  0  0  0  0  0  0  0  0  0
   -2.7713   -4.8000    0.0000 Cl  0  0  0  0  0  0  0  0  0  0  0  0
   -1.3857   -2.4000    0.0000 C   0  0  0  0  0  0  0  0  0  0  0  0
    0.0001   -3.2001    0.0000 Cl  0  0  0  0  0  0  0  0  0  0  0  0
  1  2  1  0  0  0  0
  1  3  1  0  0  0  0
  3  4  1  0  0  0  0
  4  5  1  0  0  0  0
  4  6  2  0  0  0  0
  6  7  1  0  0  0  0
  6  8  1  0  0  0  0
  8  9  1  0  0  0  0
  8 10  2  0  0  0  0
 10 11  1  0  0  0  0
 10 12  1  0  0  0  0
 12  3  2  0  0  0  0
 12 13  1  0  0  0  0
 13 14  1  0  0  0  0
 13 15  1  0  0  0  0
 13 16  1  0  0  0  0
 16 17  1  0  0  0  0
 17 18  1  0  0  0  0
 18 19  1  0  0  0  0
 17 20  2  0  0  0  0
 20 21  1  0  0  0  0
 20 22  1  0  0  0  0
 22 23  1  0  0  0  0
 22 24  2  0  0  0  0
 24 25  1  0  0  0  0
 24 26  1  0  0  0  0
 26 16  2  0  0  0  0
 26 27  1  0  0  0  0
M  END
> <ChemID>
100071

> <source_casrn>
70-30-4

> <CAS>
70-30-4

> <SMILES>
Oc1c(Cc2c(Cl)c(Cl)cc(Cl)c2O)c(Cl)c(Cl)cc1Cl

> <NAME>
HEXACHLOROPHENE

> <preferred_name>
Hexachlorophene

> <iupac>
2,2'-methanediylbis(3,4,6-trichlorophenol)

> <MPID>
19159

> <dsstox_substance_id>
DTXSID6020690

> <Canonical_QSARr>
Oc1c(Cc2c(Cl)c(Cl)cc(Cl)c2O)c(Cl)c(Cl)cc1Cl

> <InChI_Code_QSARr>
InChI=1S/C13H6Cl6O2/c14-6-2-8(16)12(20)4(10(6)18)1-5-11(19)7(15)3-9(17)13(5)21/h2-3,20-21H,1H2

> <InChI Key_QSARr>
ACGUYXCXAPNIKK-UHFFFAOYSA-N

> <Salt_Solvent>
?

> <BP>
479.0

$$$$
100072
  -INDIGO-08031720192D

 16 16  0  0  0  0  0  0  0  0999 V2000
    1.3857    0.8000    0.0000 N   0  0  0  0  0  0  0  0  0  0  0  0
    2.7713   -0.0000    0.0000 O   0  0  0  0  0  0  0  0  0  0  0  0
    1.3857    2.4000    0.0000 O   0  0  0  0  0  0  0  0  0  0  0  0
    0.0000   -0.0000    0.0000 C   0  0  0  0  0  0  0  0  0  0  0  0
   -1.3857    0.8000    0.0000 C   0  0  0  0  0  0  0  0  0  0  0  0
   -1.3857    2.4000    0.0000 H   0  0  0  0  0  0  0  0  0  0  0  0
   -2.7713   -0.0000    0.0000 C   0  0  0  0  0  0  0  0  0  0  0  0
   -4.1570    0.8000    0.0000 N   0  0  0  0  0  0  0  0  0  0  0  0
   -5.5426   -0.0000    0.0000 O   0  0  0  0  0  0  0  0  0  0  0  0
   -4.1569    2.4000    0.0000 O   0  0  0  0  0  0  0  0  0  0  0  0
   -2.7713   -1.6000    0.0000 C   0  0  0  0  0  0  0  0  0  0  0  0
   -4.1569   -2.4000    0.0000 H   0  0  0  0  0  0  0  0  0  0  0  0
   -1.3856   -2.4000    0.0000 C   0  0  0  0  0  0  0  0  0  0  0  0
   -1.3856   -4.0000    0.0000 H   0  0  0  0  0  0  0  0  0  0  0  0
    0.0000   -1.6000    0.0000 C   0  0  0  0  0  0  0  0  0  0  0  0
    1.3857   -2.4000    0.0000 F   0  0  0  0  0  0  0  0  0  0  0  0
  1  2  2  0  0  0  0
  1  3  1  0  0  0  0
  1  4  1  0  0  0  0
  4  5  1  0  0  0  0
  5  6  1  0  0  0  0
  5  7  2  0  0  0  0
  7  8  1  0  0  0  0
  8  9  2  0  0  0  0
  8 10  1  0  0  0  0
  7 11  1  0  0  0  0
 11 12  1  0  0  0  0
 11 13  2  0  0  0  0
 13 14  1  0  0  0  0
 13 15  1  0  0  0  0
 15  4  2  0  0  0  0
 15 16  1  0  0  0  0
M  CHG  4   1   1   3  -1   8   1  10  -1
M  END
> <ChemID>
100072

> <source_casrn>
70-34-8

> <CAS>
70-34-8

> <SMILES>
[O-][N+](=O)c1cc(ccc1F)[N+]([O-])=O

> <NAME>
1-FLUORO-2,4-DINITROBENZENE

> <preferred_name>
1-Fluoro-2,4-dinitrobenzene

> <iupac>
1-fluoro-2,4-dinitrobenzene

> <MPID>
19160

> <dsstox_substance_id>
DTXSID8025331

> <Canonical_QSARr>
[O-][N+](=O)c1cc(ccc1F)[N+]([O-])=O

> <InChI_Code_QSARr>
InChI=1S/C6H3FN2O4/c7-5-2-1-4(8(10)11)3-6(5)9(12)13/h1-3H

> <InChI Key_QSARr>
LOTKRQAVGJMPNV-UHFFFAOYSA-N

> <Salt_Solvent>
?

> <BP>
296.0

$$$$
100073
  -INDIGO-08031720192D

 12 11  0  0  0  0  0  0  0  0999 V2000
    2.7713    0.0000    0.0000 O   0  0  0  0  0  0  0  0  0  0  0  0
    4.1569    0.8000    0.0000 H   0  0  0  0  0  0  0  0  0  0  0  0
    1.3856    0.8000    0.0000 C   0  0  0  0  0  0  0  0  0  0  0  0
    0.7733    2.2782    0.0000 H   0  0  0  0  0  0  0  0  0  0  0  0
    1.9980    2.2782    0.0000 H   0  0  0  0  0  0  0  0  0  0  0  0
    0.0000    0.0000    0.0000 C   0  0  0  0  0  0  0  0  0  0  0  0
    0.6123   -1.4782    0.0000 H   0  0  0  0  0  0  0  0  0  0  0  0
   -0.6123   -1.4782    0.0000 H   0  0  0  0  0  0  0  0  0  0  0  0
   -1.3856    0.8000    0.0000 C   0  0  0  0  0  0  0  0  0  0  0  0
   -2.7713    1.6000    0.0000 H   0  0  0  0  0  0  0  0  0  0  0  0
   -2.7713    0.0000    0.0000 H   0  0  0  0  0  0  0  0  0  0  0  0
   -1.3856    2.4000    0.0000 H   0  0  0  0  0  0  0  0  0  0  0  0
  1  2  1  0  0  0  0
  1  3  1  0  0  0  0
  3  4  1  0  0  0  0
  3  5  1  0  0  0  0
  3  6  1  0  0  0  0
  6  7  1  0  0  0  0
  6  8  1  0  0  0  0
  6  9  1  0  0  0  0
  9 10  1  0  0  0  0
  9 11  1  0  0  0  0
  9 12  1  0  0  0  0
M  END
> <ChemID>
100073

> <source_casrn>
71-23-8

> <CAS>
71-23-8

> <SMILES>
CCCO

> <NAME>
1-PROPANOL

> <preferred_name>
1-Propanol

> <iupac>
propan-1-ol

> <MPID>
19161

> <dsstox_substance_id>
DTXSID2021739

> <Canonical_QSARr>
CCCO

> <InChI_Code_QSARr>
InChI=1S/C3H8O/c1-2-3-4/h4H,2-3H2,1H3

> <InChI Key_QSARr>
BDERNNFJNOPAEC-UHFFFAOYSA-N

> <Salt_Solvent>
?

> <BP>
97.2

$$$$
100075
  -INDIGO-08031720192D

 18 17  0  0  0  0  0  0  0  0999 V2000
    2.7713   -0.0000    0.0000 C   0  0  0  0  0  0  0  0  0  0  0  0
    4.1569   -0.8000    0.0000 H   0  0  0  0  0  0  0  0  0  0  0  0
    4.1569    0.8000    0.0000 H   0  0  0  0  0  0  0  0  0  0  0  0
    2.7713   -1.6000    0.0000 H   0  0  0  0  0  0  0  0  0  0  0  0
    1.3857    0.8000    0.0000 C   0  0  0  0  0  0  0  0  0  0  0  0
    1.9980    2.2782    0.0000 H   0  0  0  0  0  0  0  0  0  0  0  0
    0.7734    2.2782    0.0000 H   0  0  0  0  0  0  0  0  0  0  0  0
    0.0001   -0.0000    0.0000 C   0  0  0  0  0  0  0  0  0  0  0  0
   -0.6122   -1.4782    0.0000 H   0  0  0  0  0  0  0  0  0  0  0  0
    0.6124   -1.4782    0.0000 H   0  0  0  0  0  0  0  0  0  0  0  0
   -1.3857    0.8000    0.0000 C   0  0  0  0  0  0  0  0  0  0  0  0
   -0.7734    2.2782    0.0000 H   0  0  0  0  0  0  0  0  0  0  0  0
   -1.9980    2.2782    0.0000 H   0  0  0  0  0  0  0  0  0  0  0  0
   -2.7713   -0.0000    0.0000 C   0  0  0  0  0  0  0  0  0  0  0  0
   -3.3836   -1.4782    0.0000 H   0  0  0  0  0  0  0  0  0  0  0  0
   -2.1590   -1.4782    0.0000 H   0  0  0  0  0  0  0  0  0  0  0  0
   -4.1569    0.8000    0.0000 O   0  0  0  0  0  0  0  0  0  0  0  0
   -5.5426   -0.0000    0.0000 H   0  0  0  0  0  0  0  0  0  0  0  0
  1  2  1  0  0  0  0
  1  3  1  0  0  0  0
  1  4  1  0  0  0  0
  1  5  1  0  0  0  0
  5  6  1  0  0  0  0
  5  7  1  0  0  0  0
  5  8  1  0  0  0  0
  8  9  1  0  0  0  0
  8 10  1  0  0  0  0
  8 11  1  0  0  0  0
 11 12  1  0  0  0  0
 11 13  1  0  0  0  0
 11 14  1  0  0  0  0
 14 15  1  0  0  0  0
 14 16  1  0  0  0  0
 14 17  1  0  0  0  0
 17 18  1  0  0  0  0
M  END
> <ChemID>
100075

> <source_casrn>
71-41-0

> <CAS>
71-41-0

> <SMILES>
CCCCCO

> <NAME>
1-PENTANOL

> <preferred_name>
1-Pentanol

> <iupac>
pentan-1-ol

> <MPID>
19163

> <dsstox_substance_id>
DTXSID6021741

> <Canonical_QSARr>
CCCCCO

> <InChI_Code_QSARr>
InChI=1S/C5H12O/c1-2-3-4-5-6/h6H,2-5H2,1H3

> <InChI Key_QSARr>
AMQJEAYHLZJPGS-UHFFFAOYSA-N

> <Salt_Solvent>
?

> <BP>
137.9

$$$$
100076
  -INDIGO-08031720192D

 12 12  0  0  0  0  0  0  0  0999 V2000
   -0.0000   -0.0000    0.0000 C   0  0  0  0  0  0  0  0  0  0  0  0
    0.8000    1.3856    0.0000 H   0  0  0  0  0  0  0  0  0  0  0  0
    0.8000   -1.3857    0.0000 C   0  0  0  0  0  0  0  0  0  0  0  0
    2.4000   -1.3857    0.0000 H   0  0  0  0  0  0  0  0  0  0  0  0
   -0.0000   -2.7713    0.0000 C   0  0  0  0  0  0  0  0  0  0  0  0
    0.8000   -4.1569    0.0000 H   0  0  0  0  0  0  0  0  0  0  0  0
   -1.6000   -2.7713    0.0000 C   0  0  0  0  0  0  0  0  0  0  0  0
   -2.4000   -4.1569    0.0000 H   0  0  0  0  0  0  0  0  0  0  0  0
   -2.4000   -1.3856    0.0000 C   0  0  0  0  0  0  0  0  0  0  0  0
   -4.0000   -1.3856    0.0000 H   0  0  0  0  0  0  0  0  0  0  0  0
   -1.6000   -0.0000    0.0000 C   0  0  0  0  0  0  0  0  0  0  0  0
   -2.4000    1.3856    0.0000 H   0  0  0  0  0  0  0  0  0  0  0  0
  1  2  1  0  0  0  0
  1  3  1  0  0  0  0
  3  4  1  0  0  0  0
  3  5  2  0  0  0  0
  5  6  1  0  0  0  0
  5  7  1  0  0  0  0
  7  8  1  0  0  0  0
  7  9  2  0  0  0  0
  9 10  1  0  0  0  0
  9 11  1  0  0  0  0
 11  1  2  0  0  0  0
 11 12  1  0  0  0  0
M  END
> <ChemID>
100076

> <source_casrn>
71-43-2

> <CAS>
71-43-2

> <SMILES>
c1ccccc1

> <NAME>
BENZENE

> <preferred_name>
Benzene

> <iupac>
benzene

> <MPID>
19164

> <dsstox_substance_id>
DTXSID3039242

> <Canonical_QSARr>
c1ccccc1

> <InChI_Code_QSARr>
InChI=1S/C6H6/c1-2-4-6-5-3-1/h1-6H

> <InChI Key_QSARr>
UHOVQNZJYSORNB-UHFFFAOYSA-N

> <Salt_Solvent>
?

> <BP>
80.0

$$$$
100077
  -INDIGO-08031720192D

  8  7  0  0  0  0  0  0  0  0999 V2000
    0.0000    0.0000    0.0000 C   0  0  0  0  0  0  0  0  0  0  0  0
    1.6000   -0.0000    0.0000 H   0  0  0  0  0  0  0  0  0  0  0  0
    0.8000   -1.3856    0.0000 H   0  0  0  0  0  0  0  0  0  0  0  0
    0.8000    1.3856    0.0000 H   0  0  0  0  0  0  0  0  0  0  0  0
   -1.6000    0.0000    0.0000 C   0  0  0  0  0  0  0  0  0  0  0  0
   -3.2000    0.0000    0.0000 Cl  0  0  0  0  0  0  0  0  0  0  0  0
   -2.4000   -1.3856    0.0000 Cl  0  0  0  0  0  0  0  0  0  0  0  0
   -2.4000    1.3856    0.0000 Cl  0  0  0  0  0  0  0  0  0  0  0  0
  1  2  1  0  0  0  0
  1  3  1  0  0  0  0
  1  4  1  0  0  0  0
  1  5  1  0  0  0  0
  5  6  1  0  0  0  0
  5  7  1  0  0  0  0
  5  8  1  0  0  0  0
M  END
> <ChemID>
100077

> <source_casrn>
71-55-6

> <CAS>
71-55-6

> <SMILES>
CC(Cl)(Cl)Cl

> <NAME>
1,1,1-TRICHLOROETHANE

> <preferred_name>
1,1,1-Trichloroethane

> <iupac>
1,1,1-trichloroethane

> <MPID>
19165

> <dsstox_substance_id>
DTXSID0021381

> <Canonical_QSARr>
CC(Cl)(Cl)Cl

> <InChI_Code_QSARr>
InChI=1S/C2H3Cl3/c1-2(3,4)5/h1H3

> <InChI Key_QSARr>
UOCLXMDMGBRAIB-UHFFFAOYSA-N

> <Salt_Solvent>
?

> <BP>
74.0

$$$$
100079
  -INDIGO-08031720192D

 26 28  0  0  0  0  0  0  0  0999 V2000
    4.1569    0.8000    0.0000 O   0  0  0  0  0  0  0  0  0  0  0  0
    5.5426   -0.0000    0.0000 H   0  0  0  0  0  0  0  0  0  0  0  0
    2.7713   -0.0000    0.0000 C   0  0  0  0  0  0  0  0  0  0  0  0
    2.7713   -1.6000    0.0000 C   0  0  0  0  0  0  0  0  0  0  0  0
    4.1569   -2.4000    0.0000 H   0  0  0  0  0  0  0  0  0  0  0  0
    1.3856   -2.4000    0.0000 C   0  0  0  0  0  0  0  0  0  0  0  0
    1.3856   -4.0000    0.0000 H   0  0  0  0  0  0  0  0  0  0  0  0
   -0.0001   -1.6000    0.0000 C   0  0  0  0  0  0  0  0  0  0  0  0
   -0.0001   -0.0000    0.0000 C   0  0  0  0  0  0  0  0  0  0  0  0
   -1.3856    0.8000    0.0000 C   0  0  0  0  0  0  0  0  0  0  0  0
   -2.7713   -0.0000    0.0000 C   0  0  0  0  0  0  0  0  0  0  0  0
   -2.7713   -1.6000    0.0000 C   0  0  0  0  0  0  0  0  0  0  0  0
   -1.3856   -2.4000    0.0000 C   0  0  0  0  0  0  0  0  0  0  0  0
   -1.3856   -4.0000    0.0000 O   0  0  0  0  0  0  0  0  0  0  0  0
   -4.1570   -2.4000    0.0000 C   0  0  0  0  0  0  0  0  0  0  0  0
   -4.1570   -4.0000    0.0000 H   0  0  0  0  0  0  0  0  0  0  0  0
   -5.5425   -1.6000    0.0000 C   0  0  0  0  0  0  0  0  0  0  0  0
   -6.9282   -2.4000    0.0000 H   0  0  0  0  0  0  0  0  0  0  0  0
   -5.5425   -0.0000    0.0000 C   0  0  0  0  0  0  0  0  0  0  0  0
   -6.9282    0.8000    0.0000 H   0  0  0  0  0  0  0  0  0  0  0  0
   -4.1570    0.8000    0.0000 C   0  0  0  0  0  0  0  0  0  0  0  0
   -4.1570    2.4000    0.0000 H   0  0  0  0  0  0  0  0  0  0  0  0
   -1.3856    2.4000    0.0000 O   0  0  0  0  0  0  0  0  0  0  0  0
    1.3856    0.8000    0.0000 C   0  0  0  0  0  0  0  0  0  0  0  0
    1.3856    2.4000    0.0000 O   0  0  0  0  0  0  0  0  0  0  0  0
    2.7713    3.2000    0.0000 H   0  0  0  0  0  0  0  0  0  0  0  0
  1  2  1  0  0  0  0
  1  3  1  0  0  0  0
  3  4  1  0  0  0  0
  4  5  1  0  0  0  0
  4  6  2  0  0  0  0
  6  7  1  0  0  0  0
  6  8  1  0  0  0  0
  8  9  2  0  0  0  0
  9 10  1  0  0  0  0
 10 11  1  0  0  0  0
 11 12  1  0  0  0  0
 12 13  1  0  0  0  0
 13  8  1  0  0  0  0
 13 14  2  0  0  0  0
 12 15  2  0  0  0  0
 15 16  1  0  0  0  0
 15 17  1  0  0  0  0
 17 18  1  0  0  0  0
 17 19  2  0  0  0  0
 19 20  1  0  0  0  0
 19 21  1  0  0  0  0
 21 11  2  0  0  0  0
 21 22  1  0  0  0  0
 10 23  2  0  0  0  0
  9 24  1  0  0  0  0
 24  3  2  0  0  0  0
 24 25  1  0  0  0  0
 25 26  1  0  0  0  0
M  END
> <ChemID>
100079

> <source_casrn>
72-48-0

> <CAS>
72-48-0

> <SMILES>
Oc1ccc2c(C(=O)c3ccccc3C2=O)c1O

> <NAME>
ALIZARINE

> <preferred_name>
Alizarin

> <iupac>
1,2-dihydroxyanthracene-9,10-dione

> <MPID>
19167

> <dsstox_substance_id>
DTXSID5045960

> <Canonical_QSARr>
Oc1ccc2c(C(=O)c3ccccc3C2=O)c1O

> <InChI_Code_QSARr>
InChI=1S/C14H8O4/c15-10-6-5-9-11(14(10)18)13(17)8-4-2-1-3-7(8)12(9)16/h1-6,15,18H

> <InChI Key_QSARr>
RGCKGOZRHPZPFP-UHFFFAOYSA-N

> <Salt_Solvent>
?

> <BP>
430.0

$$$$
100080
  -INDIGO-08031720192D

 28 29  0  0  0  0  0  0  0  0999 V2000
   -1.3856    0.8000    0.0000 Cl  0  0  0  0  0  0  0  0  0  0  0  0
    0.0001    1.6001    0.0000 C   0  0  0  0  0  0  0  0  0  0  0  0
    0.0001    3.2000    0.0000 H   0  0  0  0  0  0  0  0  0  0  0  0
    0.0001    0.0000    0.0000 C   0  0  0  0  0  0  0  0  0  0  0  0
    0.0001   -1.6000    0.0000 H   0  0  0  0  0  0  0  0  0  0  0  0
   -1.5034   -0.5472    0.0000 C   0  0  0  0  0  0  0  0  0  0  0  0
   -2.7292    0.4813    0.0000 C   0  0  0  0  0  0  0  0  0  0  0  0
   -2.4513    2.0569    0.0000 H   0  0  0  0  0  0  0  0  0  0  0  0
   -4.2327   -0.0660    0.0000 C   0  0  0  0  0  0  0  0  0  0  0  0
   -5.4584    0.9624    0.0000 H   0  0  0  0  0  0  0  0  0  0  0  0
   -4.5106   -1.6416    0.0000 C   0  0  0  0  0  0  0  0  0  0  0  0
   -6.0140   -2.1889    0.0000 Cl  0  0  0  0  0  0  0  0  0  0  0  0
   -3.2848   -2.6701    0.0000 C   0  0  0  0  0  0  0  0  0  0  0  0
   -3.5627   -4.2459    0.0000 H   0  0  0  0  0  0  0  0  0  0  0  0
   -1.7813   -2.1229    0.0000 C   0  0  0  0  0  0  0  0  0  0  0  0
   -0.5557   -3.1514    0.0000 H   0  0  0  0  0  0  0  0  0  0  0  0
    1.5999    0.0000    0.0000 C   0  0  0  0  0  0  0  0  0  0  0  0
    2.4001    1.3857    0.0000 C   0  0  0  0  0  0  0  0  0  0  0  0
    1.5999    2.7713    0.0000 H   0  0  0  0  0  0  0  0  0  0  0  0
    4.0000    1.3857    0.0000 C   0  0  0  0  0  0  0  0  0  0  0  0
    4.7999    2.7713    0.0000 H   0  0  0  0  0  0  0  0  0  0  0  0
    4.7999    0.0000    0.0000 C   0  0  0  0  0  0  0  0  0  0  0  0
    6.4000    0.0000    0.0000 Cl  0  0  0  0  0  0  0  0  0  0  0  0
    4.0000   -1.3857    0.0000 C   0  0  0  0  0  0  0  0  0  0  0  0
    4.7999   -2.7712    0.0000 H   0  0  0  0  0  0  0  0  0  0  0  0
    2.4001   -1.3857    0.0000 C   0  0  0  0  0  0  0  0  0  0  0  0
    1.5999   -2.7712    0.0000 H   0  0  0  0  0  0  0  0  0  0  0  0
   -1.3856    2.4000    0.0000 Cl  0  0  0  0  0  0  0  0  0  0  0  0
  1  2  1  0  0  0  0
  2  3  1  0  0  0  0
  2  4  1  0  0  0  0
  4  5  1  0  0  0  0
  4  6  1  0  0  0  0
  6  7  1  0  0  0  0
  7  8  1  0  0  0  0
  7  9  2  0  0  0  0
  9 10  1  0  0  0  0
  9 11  1  0  0  0  0
 11 12  1  0  0  0  0
 11 13  2  0  0  0  0
 13 14  1  0  0  0  0
 13 15  1  0  0  0  0
 15  6  2  0  0  0  0
 15 16  1  0  0  0  0
  4 17  1  0  0  0  0
 17 18  1  0  0  0  0
 18 19  1  0  0  0  0
 18 20  2  0  0  0  0
 20 21  1  0  0  0  0
 20 22  1  0  0  0  0
 22 23  1  0  0  0  0
 22 24  2  0  0  0  0
 24 25  1  0  0  0  0
 24 26  1  0  0  0  0
 26 17  2  0  0  0  0
 26 27  1  0  0  0  0
  2 28  1  0  0  0  0
M  END
> <ChemID>
100080

> <source_casrn>
72-54-8

> <CAS>
72-54-8

> <SMILES>
ClC(Cl)C(c1ccc(Cl)cc1)c1ccc(Cl)cc1

> <NAME>
P,P'-DDD

> <preferred_name>
p,p'-DDD

> <iupac>
1,1'-(2,2-dichloroethane-1,1-diyl)bis(4-chlorobenzene)

> <MPID>
19168

> <dsstox_substance_id>
DTXSID4020373

> <Canonical_QSARr>
ClC(Cl)C(c1ccc(Cl)cc1)c1ccc(Cl)cc1

> <InChI_Code_QSARr>
InChI=1S/C14H10Cl4/c15-11-5-1-9(2-6-11)13(14(17)18)10-3-7-12(16)8-4-10/h1-8,13-14H

> <InChI Key_QSARr>
AHJKRLASYNVKDZ-UHFFFAOYSA-N

> <Salt_Solvent>
?

> <BP>
350.0

$$$$
100081
  -INDIGO-08031720192D

 26 27  0  0  0  0  0  0  0  0999 V2000
   -1.7814    2.1230    0.0000 Cl  0  0  0  0  0  0  0  0  0  0  0  0
   -0.2779    1.5757    0.0000 C   0  0  0  0  0  0  0  0  0  0  0  0
    0.0001   -0.0000    0.0000 C   0  0  0  0  0  0  0  0  0  0  0  0
    1.5757   -0.2779    0.0000 C   0  0  0  0  0  0  0  0  0  0  0  0
    2.1230   -1.7814    0.0000 C   0  0  0  0  0  0  0  0  0  0  0  0
    1.0945   -3.0070    0.0000 H   0  0  0  0  0  0  0  0  0  0  0  0
    3.6986   -2.0592    0.0000 C   0  0  0  0  0  0  0  0  0  0  0  0
    4.2459   -3.5626    0.0000 H   0  0  0  0  0  0  0  0  0  0  0  0
    4.7270   -0.8335    0.0000 C   0  0  0  0  0  0  0  0  0  0  0  0
    6.3028   -1.1113    0.0000 Cl  0  0  0  0  0  0  0  0  0  0  0  0
    4.1799    0.6700    0.0000 C   0  0  0  0  0  0  0  0  0  0  0  0
    5.2083    1.8957    0.0000 H   0  0  0  0  0  0  0  0  0  0  0  0
    2.6041    0.9479    0.0000 C   0  0  0  0  0  0  0  0  0  0  0  0
    2.0570    2.4513    0.0000 H   0  0  0  0  0  0  0  0  0  0  0  0
   -1.3857   -0.8001    0.0000 C   0  0  0  0  0  0  0  0  0  0  0  0
   -1.3857   -2.4000    0.0000 C   0  0  0  0  0  0  0  0  0  0  0  0
    0.0001   -3.2000    0.0000 H   0  0  0  0  0  0  0  0  0  0  0  0
   -2.7713   -3.2000    0.0000 C   0  0  0  0  0  0  0  0  0  0  0  0
   -2.7713   -4.8000    0.0000 H   0  0  0  0  0  0  0  0  0  0  0  0
   -4.1569   -2.4000    0.0000 C   0  0  0  0  0  0  0  0  0  0  0  0
   -5.5426   -3.2000    0.0000 Cl  0  0  0  0  0  0  0  0  0  0  0  0
   -4.1569   -0.8001    0.0000 C   0  0  0  0  0  0  0  0  0  0  0  0
   -5.5426   -0.0000    0.0000 H   0  0  0  0  0  0  0  0  0  0  0  0
   -2.7713   -0.0000    0.0000 C   0  0  0  0  0  0  0  0  0  0  0  0
   -2.7713    1.6000    0.0000 H   0  0  0  0  0  0  0  0  0  0  0  0
    0.9477    2.6042    0.0000 Cl  0  0  0  0  0  0  0  0  0  0  0  0
  1  2  1  0  0  0  0
  2  3  2  0  0  0  0
  3  4  1  0  0  0  0
  4  5  1  0  0  0  0
  5  6  1  0  0  0  0
  5  7  2  0  0  0  0
  7  8  1  0  0  0  0
  7  9  1  0  0  0  0
  9 10  1  0  0  0  0
  9 11  2  0  0  0  0
 11 12  1  0  0  0  0
 11 13  1  0  0  0  0
 13  4  2  0  0  0  0
 13 14  1  0  0  0  0
  3 15  1  0  0  0  0
 15 16  1  0  0  0  0
 16 17  1  0  0  0  0
 16 18  2  0  0  0  0
 18 19  1  0  0  0  0
 18 20  1  0  0  0  0
 20 21  1  0  0  0  0
 20 22  2  0  0  0  0
 22 23  1  0  0  0  0
 22 24  1  0  0  0  0
 24 15  2  0  0  0  0
 24 25  1  0  0  0  0
  2 26  1  0  0  0  0
M  END
> <ChemID>
100081

> <source_casrn>
72-55-9

> <CAS>
72-55-9

> <SMILES>
ClC(Cl)=C(c1ccc(Cl)cc1)c1ccc(Cl)cc1

> <NAME>
P,P'-DDE

> <preferred_name>
p,p'-DDE

> <iupac>
1,1'-(2,2-dichloroethene-1,1-diyl)bis(4-chlorobenzene)

> <MPID>
19169

> <dsstox_substance_id>
DTXSID9020374

> <Canonical_QSARr>
ClC(Cl)=C(c1ccc(Cl)cc1)c1ccc(Cl)cc1

> <InChI_Code_QSARr>
InChI=1S/C14H8Cl4/c15-11-5-1-9(2-6-11)13(14(17)18)10-3-7-12(16)8-4-10/h1-8H

> <InChI Key_QSARr>
UCNVFOCBFJOQAL-UHFFFAOYSA-N

> <Salt_Solvent>
?

> <BP>
336.0

$$$$
100083
  -INDIGO-08031720192D

  5  4  0  0  0  0  0  0  0  0999 V2000
    0.0000    0.0000    0.0000 C   0  0  0  0  0  0  0  0  0  0  0  0
    0.8000    1.3856    0.0000 H   0  0  0  0  0  0  0  0  0  0  0  0
   -1.3856    0.8000    0.0000 H   0  0  0  0  0  0  0  0  0  0  0  0
    1.3856   -0.8000    0.0000 H   0  0  0  0  0  0  0  0  0  0  0  0
   -0.8000   -1.3856    0.0000 Br  0  0  0  0  0  0  0  0  0  0  0  0
  1  2  1  0  0  0  0
  1  3  1  0  0  0  0
  1  4  1  0  0  0  0
  1  5  1  0  0  0  0
M  END
> <ChemID>
100083

> <source_casrn>
74-83-9

> <CAS>
74-83-9

> <SMILES>
CBr

> <NAME>
METHYL BROMIDE

> <preferred_name>
Methyl bromide

> <iupac>
bromomethane

> <MPID>
19171

> <dsstox_substance_id>
DTXSID8020832

> <Canonical_QSARr>
CBr

> <InChI_Code_QSARr>
InChI=1S/CH3Br/c1-2/h1H3

> <InChI Key_QSARr>
GZUXJHMPEANEGY-UHFFFAOYSA-N

> <Salt_Solvent>
?

> <BP>
3.5

$$$$
100084
  -INDIGO-08031720192D

  8  7  0  0  0  0  0  0  0  0999 V2000
    0.0000    0.0000    0.0000 C   0  0  0  0  0  0  0  0  0  0  0  0
    1.6000   -0.0000    0.0000 H   0  0  0  0  0  0  0  0  0  0  0  0
    0.8000   -1.3856    0.0000 H   0  0  0  0  0  0  0  0  0  0  0  0
    0.8000    1.3856    0.0000 H   0  0  0  0  0  0  0  0  0  0  0  0
   -1.6000    0.0000    0.0000 C   0  0  0  0  0  0  0  0  0  0  0  0
   -3.2000    0.0000    0.0000 H   0  0  0  0  0  0  0  0  0  0  0  0
   -2.4000   -1.3856    0.0000 H   0  0  0  0  0  0  0  0  0  0  0  0
   -2.4000    1.3856    0.0000 H   0  0  0  0  0  0  0  0  0  0  0  0
  1  2  1  0  0  0  0
  1  3  1  0  0  0  0
  1  4  1  0  0  0  0
  1  5  1  0  0  0  0
  5  6  1  0  0  0  0
  5  7  1  0  0  0  0
  5  8  1  0  0  0  0
M  END
> <ChemID>
100084

> <source_casrn>
74-84-0

> <CAS>
74-84-0

> <SMILES>
CC

> <NAME>
ETHANE

> <preferred_name>
Ethane

> <iupac>
ethane

> <MPID>
19172

> <dsstox_substance_id>
DTXSID6026377

> <Canonical_QSARr>
CC

> <InChI_Code_QSARr>
InChI=1S/C2H6/c1-2/h1-2H3

> <InChI Key_QSARr>
OTMSDBZUPAUEDD-UHFFFAOYSA-N

> <Salt_Solvent>
?

> <BP>
-88.6

$$$$
100085
  -INDIGO-08031720192D

  6  5  0  0  0  0  0  0  0  0999 V2000
   -0.0000    0.0000    0.0000 C   0  0  0  0  0  0  0  0  0  0  0  0
    0.8000    1.3856    0.0000 H   0  0  0  0  0  0  0  0  0  0  0  0
    0.8000   -1.3856    0.0000 H   0  0  0  0  0  0  0  0  0  0  0  0
   -1.6000    0.0000    0.0000 C   0  0  0  0  0  0  0  0  0  0  0  0
   -2.4000    1.3856    0.0000 H   0  0  0  0  0  0  0  0  0  0  0  0
   -2.4000   -1.3856    0.0000 H   0  0  0  0  0  0  0  0  0  0  0  0
  1  2  1  0  0  0  0
  1  3  1  0  0  0  0
  1  4  2  0  0  0  0
  4  5  1  0  0  0  0
  4  6  1  0  0  0  0
M  END
> <ChemID>
100085

> <source_casrn>
74-85-1

> <CAS>
74-85-1

> <SMILES>
C=C

> <NAME>
ETHYLENE

> <preferred_name>
Ethylene

> <iupac>
ethene

> <MPID>
19173

> <dsstox_substance_id>
DTXSID1026378

> <Canonical_QSARr>
C=C

> <InChI_Code_QSARr>
InChI=1S/C2H4/c1-2/h1-2H2

> <InChI Key_QSARr>
VGGSQFUCUMXWEO-UHFFFAOYSA-N

> <Salt_Solvent>
?

> <BP>
-103.7

$$$$
100087
  -INDIGO-08031720192D

  5  4  0  0  0  0  0  0  0  0999 V2000
   -0.8000   -1.3856    0.0000 Cl  0  0  0  0  0  0  0  0  0  0  0  0
    0.0000    0.0000    0.0000 C   0  0  0  0  0  0  0  0  0  0  0  0
    0.8000    1.3856    0.0000 H   0  0  0  0  0  0  0  0  0  0  0  0
   -1.3856    0.8000    0.0000 H   0  0  0  0  0  0  0  0  0  0  0  0
    1.3856   -0.8000    0.0000 H   0  0  0  0  0  0  0  0  0  0  0  0
  1  2  1  0  0  0  0
  2  3  1  0  0  0  0
  2  4  1  0  0  0  0
  2  5  1  0  0  0  0
M  END
> <ChemID>
100087

> <source_casrn>
74-87-3

> <CAS>
74-87-3

> <SMILES>
CCl

> <NAME>
METHYL CHLORIDE

> <preferred_name>
Chloromethane

> <iupac>
chloromethane

> <MPID>
19175

> <dsstox_substance_id>
DTXSID0021541

> <Canonical_QSARr>
CCl

> <InChI_Code_QSARr>
InChI=1S/CH3Cl/c1-2/h1H3

> <InChI Key_QSARr>
NEHMKBQYUWJMIP-UHFFFAOYSA-N

> <Salt_Solvent>
?

> <BP>
-24.0

$$$$
100088
  -INDIGO-08031720192D

  5  4  0  0  0  0  0  0  0  0999 V2000
    0.0000    0.0000    0.0000 C   0  0  0  0  0  0  0  0  0  0  0  0
    0.8000    1.3856    0.0000 H   0  0  0  0  0  0  0  0  0  0  0  0
   -1.3856    0.8000    0.0000 H   0  0  0  0  0  0  0  0  0  0  0  0
    1.3856   -0.8000    0.0000 H   0  0  0  0  0  0  0  0  0  0  0  0
   -0.8000   -1.3856    0.0000 I   0  0  0  0  0  0  0  0  0  0  0  0
  1  2  1  0  0  0  0
  1  3  1  0  0  0  0
  1  4  1  0  0  0  0
  1  5  1  0  0  0  0
M  END
> <ChemID>
100088

> <source_casrn>
74-88-4

> <CAS>
74-88-4

> <SMILES>
CI

> <NAME>
METHYL IODIDE

> <preferred_name>
Methyl iodide

> <iupac>
iodomethane

> <MPID>
19176

> <dsstox_substance_id>
DTXSID0024187

> <Canonical_QSARr>
CI

> <InChI_Code_QSARr>
InChI=1S/CH3I/c1-2/h1H3

> <InChI Key_QSARr>
INQOMBQAUSQDDS-UHFFFAOYSA-N

> <Salt_Solvent>
?

> <BP>
42.5

$$$$
100089
  -INDIGO-08031720192D

  7  6  0  0  0  0  0  0  0  0999 V2000
    1.6000    0.0000    0.0000 N   0  0  0  0  0  0  0  0  0  0  0  0
    2.4000    1.3856    0.0000 H   0  0  0  0  0  0  0  0  0  0  0  0
    2.4000   -1.3856    0.0000 H   0  0  0  0  0  0  0  0  0  0  0  0
    0.0000    0.0000    0.0000 C   0  0  0  0  0  0  0  0  0  0  0  0
   -1.6000    0.0000    0.0000 H   0  0  0  0  0  0  0  0  0  0  0  0
   -0.8000    1.3856    0.0000 H   0  0  0  0  0  0  0  0  0  0  0  0
   -0.8000   -1.3856    0.0000 H   0  0  0  0  0  0  0  0  0  0  0  0
  1  2  1  0  0  0  0
  1  3  1  0  0  0  0
  1  4  1  0  0  0  0
  4  5  1  0  0  0  0
  4  6  1  0  0  0  0
  4  7  1  0  0  0  0
M  END
> <ChemID>
100089

> <source_casrn>
74-89-5

> <CAS>
74-89-5

> <SMILES>
CN

> <NAME>
METHYLAMINE

> <preferred_name>
Methylamine

> <iupac>
methanamine

> <MPID>
19177

> <dsstox_substance_id>
DTXSID7025683

> <Canonical_QSARr>
CN

> <InChI_Code_QSARr>
InChI=1S/CH5N/c1-2/h2H2,1H3

> <InChI Key_QSARr>
BAVYZALUXZFZLV-UHFFFAOYSA-N

> <Salt_Solvent>
?

> <BP>
-6.3

$$$$
100091
  -INDIGO-08031720192D

  6  5  0  0  0  0  0  0  0  0999 V2000
    0.0000    0.0000    0.0000 C   0  0  0  0  0  0  0  0  0  0  0  0
    1.3856    0.8000    0.0000 H   0  0  0  0  0  0  0  0  0  0  0  0
    0.0000    1.6000    0.0000 H   0  0  0  0  0  0  0  0  0  0  0  0
    1.3856   -0.8000    0.0000 H   0  0  0  0  0  0  0  0  0  0  0  0
   -1.3856   -0.8000    0.0000 S   0  0  0  0  0  0  0  0  0  0  0  0
   -2.7713    0.0000    0.0000 H   0  0  0  0  0  0  0  0  0  0  0  0
  1  2  1  0  0  0  0
  1  3  1  0  0  0  0
  1  4  1  0  0  0  0
  1  5  1  0  0  0  0
  5  6  1  0  0  0  0
M  END
> <ChemID>
100091

> <source_casrn>
74-93-1

> <CAS>
74-93-1

> <SMILES>
CS

> <NAME>
METHANETHIOL

> <preferred_name>
Methanethiol

> <iupac>
methanethiol

> <MPID>
19179

> <dsstox_substance_id>
DTXSID5026382

> <Canonical_QSARr>
CS

> <InChI_Code_QSARr>
InChI=1S/CH4S/c1-2/h2H,1H3

> <InChI Key_QSARr>
LSDPWZHWYPCBBB-UHFFFAOYSA-N

> <Salt_Solvent>
?

> <BP>
5.9

$$$$
100092
  -INDIGO-08031720192D

  5  4  0  0  0  0  0  0  0  0999 V2000
   -0.8000   -1.3856    0.0000 Br  0  0  0  0  0  0  0  0  0  0  0  0
    0.0000    0.0000    0.0000 C   0  0  0  0  0  0  0  0  0  0  0  0
    0.8000    1.3856    0.0000 H   0  0  0  0  0  0  0  0  0  0  0  0
   -1.3856    0.8000    0.0000 H   0  0  0  0  0  0  0  0  0  0  0  0
    1.3856   -0.8000    0.0000 Br  0  0  0  0  0  0  0  0  0  0  0  0
  1  2  1  0  0  0  0
  2  3  1  0  0  0  0
  2  4  1  0  0  0  0
  2  5  1  0  0  0  0
M  END
> <ChemID>
100092

> <source_casrn>
74-95-3

> <CAS>
74-95-3

> <SMILES>
BrCBr

> <NAME>
DIBROMOMETHANE

> <preferred_name>
Dibromomethane

> <iupac>
dibromomethane

> <MPID>
19180

> <dsstox_substance_id>
DTXSID4021557

> <Canonical_QSARr>
BrCBr

> <InChI_Code_QSARr>
InChI=1S/CH2Br2/c2-1-3/h1H2

> <InChI Key_QSARr>
FJBFPHVGVWTDIP-UHFFFAOYSA-N

> <Salt_Solvent>
?

> <BP>
97.0

$$$$
100093
  -INDIGO-08031720192D

  8  7  0  0  0  0  0  0  0  0999 V2000
    0.0000    0.0000    0.0000 C   0  0  0  0  0  0  0  0  0  0  0  0
    1.6000   -0.0000    0.0000 H   0  0  0  0  0  0  0  0  0  0  0  0
    0.8000   -1.3856    0.0000 H   0  0  0  0  0  0  0  0  0  0  0  0
    0.8000    1.3856    0.0000 H   0  0  0  0  0  0  0  0  0  0  0  0
   -1.6000    0.0000    0.0000 C   0  0  0  0  0  0  0  0  0  0  0  0
   -3.2000    0.0000    0.0000 H   0  0  0  0  0  0  0  0  0  0  0  0
   -2.4000   -1.3856    0.0000 H   0  0  0  0  0  0  0  0  0  0  0  0
   -2.4000    1.3856    0.0000 Br  0  0  0  0  0  0  0  0  0  0  0  0
  1  2  1  0  0  0  0
  1  3  1  0  0  0  0
  1  4  1  0  0  0  0
  1  5  1  0  0  0  0
  5  6  1  0  0  0  0
  5  7  1  0  0  0  0
  5  8  1  0  0  0  0
M  END
> <ChemID>
100093

> <source_casrn>
74-96-4

> <CAS>
74-96-4

> <SMILES>
CCBr

> <NAME>
BROMOETHANE

> <preferred_name>
Bromoethane

> <iupac>
bromoethane

> <MPID>
19181

> <dsstox_substance_id>
DTXSID6020199

> <Canonical_QSARr>
CCBr

> <InChI_Code_QSARr>
InChI=1S/C2H5Br/c1-2-3/h2H2,1H3

> <InChI Key_QSARr>
RDHPKYGYEGBMSE-UHFFFAOYSA-N

> <Salt_Solvent>
?

> <BP>
38.5

$$$$
100095
  -INDIGO-08031720192D

 11 10  0  0  0  0  0  0  0  0999 V2000
    0.0000    0.0000    0.0000 C   0  0  0  0  0  0  0  0  0  0  0  0
    0.6123   -1.4782    0.0000 H   0  0  0  0  0  0  0  0  0  0  0  0
   -0.6123   -1.4782    0.0000 H   0  0  0  0  0  0  0  0  0  0  0  0
   -1.3856    0.8000    0.0000 C   0  0  0  0  0  0  0  0  0  0  0  0
   -2.7713    1.6000    0.0000 H   0  0  0  0  0  0  0  0  0  0  0  0
   -2.7713    0.0000    0.0000 H   0  0  0  0  0  0  0  0  0  0  0  0
   -1.3856    2.4000    0.0000 H   0  0  0  0  0  0  0  0  0  0  0  0
    1.3856    0.8000    0.0000 C   0  0  0  0  0  0  0  0  0  0  0  0
    2.7713    1.6000    0.0000 H   0  0  0  0  0  0  0  0  0  0  0  0
    2.7713    0.0000    0.0000 H   0  0  0  0  0  0  0  0  0  0  0  0
    1.3856    2.4000    0.0000 H   0  0  0  0  0  0  0  0  0  0  0  0
  1  2  1  0  0  0  0
  1  3  1  0  0  0  0
  1  4  1  0  0  0  0
  4  5  1  0  0  0  0
  4  6  1  0  0  0  0
  4  7  1  0  0  0  0
  1  8  1  0  0  0  0
  8  9  1  0  0  0  0
  8 10  1  0  0  0  0
  8 11  1  0  0  0  0
M  END
> <ChemID>
100095

> <source_casrn>
74-98-6

> <CAS>
74-98-6

> <SMILES>
CCC

> <NAME>
PROPANE

> <preferred_name>
Propane

> <iupac>
propane

> <MPID>
19183

> <dsstox_substance_id>
DTXSID5026386

> <Canonical_QSARr>
CCC

> <InChI_Code_QSARr>
InChI=1S/C3H8/c1-3-2/h3H2,1-2H3

> <InChI Key_QSARr>
ATUOYWHBWRKTHZ-UHFFFAOYSA-N

> <Salt_Solvent>
?

> <BP>
-42.1

$$$$
100096
  -INDIGO-08031720192D

  7  6  0  0  0  0  0  0  0  0999 V2000
    3.2000    0.0000    0.0000 C   0  0  0  0  0  0  0  0  0  0  0  0
    4.8000    0.0000    0.0000 H   0  0  0  0  0  0  0  0  0  0  0  0
    1.6000    0.0000    0.0000 C   0  0  0  0  0  0  0  0  0  0  0  0
    0.0000    0.0000    0.0000 C   0  0  0  0  0  0  0  0  0  0  0  0
   -1.6000   -0.0000    0.0000 H   0  0  0  0  0  0  0  0  0  0  0  0
   -0.8000    1.3856    0.0000 H   0  0  0  0  0  0  0  0  0  0  0  0
   -0.8000   -1.3856    0.0000 H   0  0  0  0  0  0  0  0  0  0  0  0
  1  2  1  0  0  0  0
  1  3  3  0  0  0  0
  3  4  1  0  0  0  0
  4  5  1  0  0  0  0
  4  6  1  0  0  0  0
  4  7  1  0  0  0  0
M  END
> <ChemID>
100096

> <source_casrn>
74-99-7

> <CAS>
74-99-7

> <SMILES>
CC#C

> <NAME>
PROPYNE

> <preferred_name>
1-Propyne

> <iupac>
prop-1-yne

> <MPID>
19184

> <dsstox_substance_id>
DTXSID0026387

> <Canonical_QSARr>
CC#C

> <InChI_Code_QSARr>
InChI=1S/C3H4/c1-3-2/h1H,2H3

> <InChI Key_QSARr>
MWWATHDPGQKSAR-UHFFFAOYSA-N

> <Salt_Solvent>
?

> <BP>
-23.2

$$$$
100097
  -INDIGO-08031720192D

  8  7  0  0  0  0  0  0  0  0999 V2000
    0.0000    0.0000    0.0000 C   0  0  0  0  0  0  0  0  0  0  0  0
    1.6000   -0.0000    0.0000 H   0  0  0  0  0  0  0  0  0  0  0  0
    0.8000   -1.3856    0.0000 H   0  0  0  0  0  0  0  0  0  0  0  0
    0.8000    1.3856    0.0000 H   0  0  0  0  0  0  0  0  0  0  0  0
   -1.6000    0.0000    0.0000 C   0  0  0  0  0  0  0  0  0  0  0  0
   -3.2000    0.0000    0.0000 H   0  0  0  0  0  0  0  0  0  0  0  0
   -2.4000   -1.3856    0.0000 H   0  0  0  0  0  0  0  0  0  0  0  0
   -2.4000    1.3856    0.0000 Cl  0  0  0  0  0  0  0  0  0  0  0  0
  1  2  1  0  0  0  0
  1  3  1  0  0  0  0
  1  4  1  0  0  0  0
  1  5  1  0  0  0  0
  5  6  1  0  0  0  0
  5  7  1  0  0  0  0
  5  8  1  0  0  0  0
M  END
> <ChemID>
100097

> <source_casrn>
75-00-3

> <CAS>
75-00-3

> <SMILES>
CCCl

> <NAME>
CHLOROETHANE

> <preferred_name>
Chloroethane

> <iupac>
chloroethane

> <MPID>
19185

> <dsstox_substance_id>
DTXSID1020302

> <Canonical_QSARr>
CCCl

> <InChI_Code_QSARr>
InChI=1S/C2H5Cl/c1-2-3/h2H2,1H3

> <InChI Key_QSARr>
HRYZWHHZPQKTII-UHFFFAOYSA-N

> <Salt_Solvent>
?

> <BP>
12.3

$$$$
100099
  -INDIGO-08031720192D

  6  5  0  0  0  0  0  0  0  0999 V2000
   -0.0000    0.0000    0.0000 C   0  0  0  0  0  0  0  0  0  0  0  0
    0.8000    1.3856    0.0000 H   0  0  0  0  0  0  0  0  0  0  0  0
    0.8000   -1.3856    0.0000 H   0  0  0  0  0  0  0  0  0  0  0  0
   -1.6000    0.0000    0.0000 C   0  0  0  0  0  0  0  0  0  0  0  0
   -2.4000    1.3856    0.0000 H   0  0  0  0  0  0  0  0  0  0  0  0
   -2.4000   -1.3856    0.0000 F   0  0  0  0  0  0  0  0  0  0  0  0
  1  2  1  0  0  0  0
  1  3  1  0  0  0  0
  1  4  2  0  0  0  0
  4  5  1  0  0  0  0
  4  6  1  0  0  0  0
M  END
> <ChemID>
100099

> <source_casrn>
75-02-5

> <CAS>
75-02-5

> <SMILES>
C=CF

> <NAME>
VINYLFLUORIDE

> <preferred_name>
Vinyl fluoride

> <iupac>
fluoroethene

> <MPID>
19187

> <dsstox_substance_id>
DTXSID3021435

> <Canonical_QSARr>
C=CF

> <InChI_Code_QSARr>
InChI=1S/C2H3F/c1-2-3/h2H,1H2

> <InChI Key_QSARr>
XUCNUKMRBVNAPB-UHFFFAOYSA-N

> <Salt_Solvent>
?

> <BP>
-72.0

$$$$
100100
  -INDIGO-08031720192D

  8  7  0  0  0  0  0  0  0  0999 V2000
    0.0000    0.0000    0.0000 C   0  0  0  0  0  0  0  0  0  0  0  0
    1.6000   -0.0000    0.0000 H   0  0  0  0  0  0  0  0  0  0  0  0
    0.8000   -1.3856    0.0000 H   0  0  0  0  0  0  0  0  0  0  0  0
   -1.6000    0.0000    0.0000 C   0  0  0  0  0  0  0  0  0  0  0  0
   -3.2000    0.0000    0.0000 H   0  0  0  0  0  0  0  0  0  0  0  0
   -2.4000   -1.3856    0.0000 H   0  0  0  0  0  0  0  0  0  0  0  0
   -2.4000    1.3856    0.0000 H   0  0  0  0  0  0  0  0  0  0  0  0
    0.8000    1.3856    0.0000 I   0  0  0  0  0  0  0  0  0  0  0  0
  1  2  1  0  0  0  0
  1  3  1  0  0  0  0
  1  4  1  0  0  0  0
  4  5  1  0  0  0  0
  4  6  1  0  0  0  0
  4  7  1  0  0  0  0
  1  8  1  0  0  0  0
M  END
> <ChemID>
100100

> <source_casrn>
75-03-6

> <CAS>
75-03-6

> <SMILES>
CCI

> <NAME>
IODOETHANE

> <preferred_name>
Ethane, iodo-

> <iupac>
Iodoethane

> <MPID>
19188

> <dsstox_substance_id>
DTXSID9058783

> <Canonical_QSARr>
CCI

> <InChI_Code_QSARr>
InChI=1S/C2H5I/c1-2-3/h2H2,1H3

> <InChI Key_QSARr>
HVTICUPFWKNHNG-UHFFFAOYSA-N

> <Salt_Solvent>
?

> <BP>
72.5

$$$$
100101
  -INDIGO-08031720192D

 10  9  0  0  0  0  0  0  0  0999 V2000
    1.3856    0.8000    0.0000 N   0  0  0  0  0  0  0  0  0  0  0  0
    2.7713    0.0000    0.0000 H   0  0  0  0  0  0  0  0  0  0  0  0
    1.3856    2.4000    0.0000 H   0  0  0  0  0  0  0  0  0  0  0  0
    0.0000    0.0000    0.0000 C   0  0  0  0  0  0  0  0  0  0  0  0
   -0.6123   -1.4782    0.0000 H   0  0  0  0  0  0  0  0  0  0  0  0
    0.6123   -1.4782    0.0000 H   0  0  0  0  0  0  0  0  0  0  0  0
   -1.3856    0.8000    0.0000 C   0  0  0  0  0  0  0  0  0  0  0  0
   -2.7713    1.6000    0.0000 H   0  0  0  0  0  0  0  0  0  0  0  0
   -2.7713    0.0000    0.0000 H   0  0  0  0  0  0  0  0  0  0  0  0
   -1.3856    2.4000    0.0000 H   0  0  0  0  0  0  0  0  0  0  0  0
  1  2  1  0  0  0  0
  1  3  1  0  0  0  0
  1  4  1  0  0  0  0
  4  5  1  0  0  0  0
  4  6  1  0  0  0  0
  4  7  1  0  0  0  0
  7  8  1  0  0  0  0
  7  9  1  0  0  0  0
  7 10  1  0  0  0  0
M  END
> <ChemID>
100101

> <source_casrn>
75-04-7

> <CAS>
75-04-7

> <SMILES>
CCN

> <NAME>
ETHYLAMINE

> <preferred_name>
Ethanamine

> <iupac>
ethanamine

> <MPID>
19189

> <dsstox_substance_id>
DTXSID8025678

> <Canonical_QSARr>
CCN

> <InChI_Code_QSARr>
InChI=1S/C2H7N/c1-2-3/h2-3H2,1H3

> <InChI Key_QSARr>
QUSNBJAOOMFDIB-UHFFFAOYSA-N

> <Salt_Solvent>
?

> <BP>
16.6

$$$$
100103
  -INDIGO-08031720192D

  7  6  0  0  0  0  0  0  0  0999 V2000
    0.0000    0.0000    0.0000 C   0  0  0  0  0  0  0  0  0  0  0  0
    1.6000    0.0000    0.0000 H   0  0  0  0  0  0  0  0  0  0  0  0
    0.8000    1.3856    0.0000 H   0  0  0  0  0  0  0  0  0  0  0  0
    0.8000   -1.3856    0.0000 H   0  0  0  0  0  0  0  0  0  0  0  0
   -1.6000    0.0000    0.0000 C   0  0  0  0  0  0  0  0  0  0  0  0
   -2.4000    1.3856    0.0000 H   0  0  0  0  0  0  0  0  0  0  0  0
   -2.4000   -1.3856    0.0000 O   0  0  0  0  0  0  0  0  0  0  0  0
  1  2  1  0  0  0  0
  1  3  1  0  0  0  0
  1  4  1  0  0  0  0
  1  5  1  0  0  0  0
  5  6  1  0  0  0  0
  5  7  2  0  0  0  0
M  END
> <ChemID>
100103

> <source_casrn>
75-07-0

> <CAS>
75-07-0

> <SMILES>
CC=O

> <NAME>
ACETALDEHYDE

> <preferred_name>
Acetaldehyde

> <iupac>
acetaldehyde

> <MPID>
19191

> <dsstox_substance_id>
DTXSID5039224

> <Canonical_QSARr>
CC=O

> <InChI_Code_QSARr>
InChI=1S/C2H4O/c1-2-3/h2H,1H3

> <InChI Key_QSARr>
IKHGUXGNUITLKF-UHFFFAOYSA-N

> <Salt_Solvent>
?

> <BP>
20.1

$$$$
100104
  -INDIGO-08031720192D

  9  8  0  0  0  0  0  0  0  0999 V2000
    0.0000    0.0000    0.0000 C   0  0  0  0  0  0  0  0  0  0  0  0
    0.2089   -1.5863    0.0000 H   0  0  0  0  0  0  0  0  0  0  0  0
    1.2694   -0.9740    0.0000 H   0  0  0  0  0  0  0  0  0  0  0  0
   -1.6000    0.0000    0.0000 C   0  0  0  0  0  0  0  0  0  0  0  0
   -3.2000    0.0000    0.0000 H   0  0  0  0  0  0  0  0  0  0  0  0
   -2.4000   -1.3856    0.0000 H   0  0  0  0  0  0  0  0  0  0  0  0
   -2.4000    1.3856    0.0000 H   0  0  0  0  0  0  0  0  0  0  0  0
    0.8000    1.3856    0.0000 S   0  0  0  0  0  0  0  0  0  0  0  0
    2.4000    1.3856    0.0000 H   0  0  0  0  0  0  0  0  0  0  0  0
  1  2  1  0  0  0  0
  1  3  1  0  0  0  0
  1  4  1  0  0  0  0
  4  5  1  0  0  0  0
  4  6  1  0  0  0  0
  4  7  1  0  0  0  0
  1  8  1  0  0  0  0
  8  9  1  0  0  0  0
M  END
> <ChemID>
100104

> <source_casrn>
75-08-1

> <CAS>
75-08-1

> <SMILES>
CCS

> <NAME>
ETHYL MERCAPTAN

> <preferred_name>
Ethanethiol

> <iupac>
ethanethiol

> <MPID>
19192

> <dsstox_substance_id>
DTXSID9026394

> <Canonical_QSARr>
CCS

> <InChI_Code_QSARr>
InChI=1S/C2H6S/c1-2-3/h3H,2H2,1H3

> <InChI Key_QSARr>
DNJIEGIFACGWOD-UHFFFAOYSA-N

> <Salt_Solvent>
?

> <BP>
35.1

$$$$
100105
  -INDIGO-08031720192D

  5  4  0  0  0  0  0  0  0  0999 V2000
   -0.8000   -1.3856    0.0000 Cl  0  0  0  0  0  0  0  0  0  0  0  0
    0.0000    0.0000    0.0000 C   0  0  0  0  0  0  0  0  0  0  0  0
    0.8000    1.3856    0.0000 H   0  0  0  0  0  0  0  0  0  0  0  0
   -1.3856    0.8000    0.0000 H   0  0  0  0  0  0  0  0  0  0  0  0
    1.3856   -0.8000    0.0000 Cl  0  0  0  0  0  0  0  0  0  0  0  0
  1  2  1  0  0  0  0
  2  3  1  0  0  0  0
  2  4  1  0  0  0  0
  2  5  1  0  0  0  0
M  END
> <ChemID>
100105

> <source_casrn>
75-09-2

> <CAS>
75-09-2

> <SMILES>
ClCCl

> <NAME>
DICHLOROMETHANE

> <preferred_name>
Dichloromethane

> <iupac>
dichloromethane

> <MPID>
19193

> <dsstox_substance_id>
DTXSID0020868

> <Canonical_QSARr>
ClCCl

> <InChI_Code_QSARr>
InChI=1S/CH2Cl2/c2-1-3/h1H2

> <InChI Key_QSARr>
YMWUJEATGCHHMB-UHFFFAOYSA-N

> <Salt_Solvent>
?

> <BP>
40.0

$$$$
100107
  -INDIGO-08031720192D

  5  4  0  0  0  0  0  0  0  0999 V2000
    0.0000    0.0000    0.0000 C   0  0  0  0  0  0  0  0  0  0  0  0
    0.8000    1.3856    0.0000 H   0  0  0  0  0  0  0  0  0  0  0  0
   -1.3856    0.8000    0.0000 H   0  0  0  0  0  0  0  0  0  0  0  0
    1.3856   -0.8000    0.0000 I   0  0  0  0  0  0  0  0  0  0  0  0
   -0.8000   -1.3856    0.0000 I   0  0  0  0  0  0  0  0  0  0  0  0
  1  2  1  0  0  0  0
  1  3  1  0  0  0  0
  1  4  1  0  0  0  0
  1  5  1  0  0  0  0
M  END
> <ChemID>
100107

> <source_casrn>
75-11-6

> <CAS>
75-11-6

> <SMILES>
ICI

> <NAME>
METHYLENE IODIDE

> <preferred_name>
Methylene iodide

> <iupac>
Diiodomethane

> <MPID>
19195

> <dsstox_substance_id>
DTXSID4058784

> <Canonical_QSARr>
ICI

> <InChI_Code_QSARr>
InChI=1S/CH2I2/c2-1-3/h1H2

> <InChI Key_QSARr>
NZZFYRREKKOMAT-UHFFFAOYSA-N

> <Salt_Solvent>
?

> <BP>
182.0

$$$$
100108
  -INDIGO-08031720192D

  6  5  0  0  0  0  0  0  0  0999 V2000
   -0.0000    0.0000    0.0000 C   0  0  0  0  0  0  0  0  0  0  0  0
    0.8000    1.3856    0.0000 H   0  0  0  0  0  0  0  0  0  0  0  0
   -1.6000    0.0000    0.0000 N   0  0  0  0  0  0  0  0  0  0  0  0
   -2.4000    1.3856    0.0000 H   0  0  0  0  0  0  0  0  0  0  0  0
   -2.4000   -1.3856    0.0000 H   0  0  0  0  0  0  0  0  0  0  0  0
    0.8000   -1.3856    0.0000 O   0  0  0  0  0  0  0  0  0  0  0  0
  1  2  1  0  0  0  0
  1  3  1  0  0  0  0
  3  4  1  0  0  0  0
  3  5  1  0  0  0  0
  1  6  2  0  0  0  0
M  END
> <ChemID>
100108

> <source_casrn>
75-12-7

> <CAS>
75-12-7

> <SMILES>
NC=O

> <NAME>
FORMAMIDE

> <preferred_name>
Formamide

> <iupac>
formamide

> <MPID>
19196

> <dsstox_substance_id>
DTXSID8025337

> <Canonical_QSARr>
NC=O

> <InChI_Code_QSARr>
InChI=1S/CH3NO/c2-1-3/h1H,(H2,2,3)

> <InChI Key_QSARr>
ZHNUHDYFZUAESO-UHFFFAOYSA-N

> <Salt_Solvent>
?

> <BP>
220.0

$$$$
100109
  -INDIGO-08031720192D

  3  2  0  0  0  0  0  0  0  0999 V2000
    0.0000    0.0000    0.0000 C   0  0  0  0  0  0  0  0  0  0  0  0
    1.6000    0.0000    0.0000 S   0  0  0  0  0  0  0  0  0  0  0  0
   -1.6000    0.0000    0.0000 S   0  0  0  0  0  0  0  0  0  0  0  0
  1  2  2  0  0  0  0
  1  3  2  0  0  0  0
M  END
> <ChemID>
100109

> <source_casrn>
75-15-0

> <CAS>
75-15-0

> <SMILES>
S=C=S

> <NAME>
CARBON DISULFIDE

> <preferred_name>
Carbon disulfide

> <iupac>
methanedithione

> <MPID>
19197

> <dsstox_substance_id>
DTXSID6023947

> <Canonical_QSARr>
S=C=S

> <InChI_Code_QSARr>
InChI=1S/CS2/c2-1-3

> <InChI Key_QSARr>
QGJOPFRUJISHPQ-UHFFFAOYSA-N

> <Salt_Solvent>
?

> <BP>
46.0

$$$$
100111
  -INDIGO-08031720192D

  9  9  0  0  0  0  0  0  0  0999 V2000
    0.0000   -0.0000    0.0000 C   0  0  0  0  0  0  0  0  0  0  0  0
    1.5035   -0.5472    0.0000 H   0  0  0  0  0  0  0  0  0  0  0  0
    0.2779    1.5757    0.0000 H   0  0  0  0  0  0  0  0  0  0  0  0
   -0.8000   -1.3856    0.0000 C   0  0  0  0  0  0  0  0  0  0  0  0
    0.4257   -2.4141    0.0000 H   0  0  0  0  0  0  0  0  0  0  0  0
   -2.0257   -2.4141    0.0000 H   0  0  0  0  0  0  0  0  0  0  0  0
   -1.6000   -0.0000    0.0000 C   0  0  0  0  0  0  0  0  0  0  0  0
   -3.1035   -0.5472    0.0000 H   0  0  0  0  0  0  0  0  0  0  0  0
   -1.8779    1.5757    0.0000 H   0  0  0  0  0  0  0  0  0  0  0  0
  1  2  1  0  0  0  0
  1  3  1  0  0  0  0
  1  4  1  0  0  0  0
  4  5  1  0  0  0  0
  4  6  1  0  0  0  0
  4  7  1  0  0  0  0
  7  1  1  0  0  0  0
  7  8  1  0  0  0  0
  7  9  1  0  0  0  0
M  END
> <ChemID>
100111

> <source_casrn>
75-19-4

> <CAS>
75-19-4

> <SMILES>
C1CC1

> <NAME>
CYCLOPROPANE

> <preferred_name>
Cyclopropane

> <iupac>
CYCLOPROPANE

> <MPID>
19199

> <dsstox_substance_id>
DTXSID4058786

> <Canonical_QSARr>
C1CC1

> <InChI_Code_QSARr>
InChI=1S/C3H6/c1-2-3-1/h1-3H2

> <InChI Key_QSARr>
LVZWSLJZHVFIQJ-UHFFFAOYSA-N

> <Salt_Solvent>
?

> <BP>
-32.8

$$$$
100112
  -INDIGO-08031720192D

  7  7  0  0  0  0  0  0  0  0999 V2000
    0.0000    0.0000    0.0000 C   0  0  0  0  0  0  0  0  0  0  0  0
    0.2779    1.5757    0.0000 H   0  0  0  0  0  0  0  0  0  0  0  0
    1.5035   -0.5472    0.0000 H   0  0  0  0  0  0  0  0  0  0  0  0
   -1.6000    0.0000    0.0000 C   0  0  0  0  0  0  0  0  0  0  0  0
   -1.8779    1.5757    0.0000 H   0  0  0  0  0  0  0  0  0  0  0  0
   -3.1035   -0.5472    0.0000 H   0  0  0  0  0  0  0  0  0  0  0  0
   -0.8000   -1.3856    0.0000 O   0  0  0  0  0  0  0  0  0  0  0  0
  1  2  1  0  0  0  0
  1  3  1  0  0  0  0
  1  4  1  0  0  0  0
  4  5  1  0  0  0  0
  4  6  1  0  0  0  0
  4  7  1  0  0  0  0
  7  1  1  0  0  0  0
M  END
> <ChemID>
100112

> <source_casrn>
75-21-8

> <CAS>
75-21-8

> <SMILES>
C1CO1

> <NAME>
ETHYLENE OXIDE

> <preferred_name>
Ethylene oxide

> <iupac>
oxirane

> <MPID>
19200

> <dsstox_substance_id>
DTXSID0020600

> <Canonical_QSARr>
C1CO1

> <InChI_Code_QSARr>
InChI=1S/C2H4O/c1-2-3-1/h1-2H2

> <InChI Key_QSARr>
IAYPIBMASNFSPL-UHFFFAOYSA-N

> <Salt_Solvent>
?

> <BP>
10.6

$$$$
100115
  -INDIGO-08031720192D

  5  4  0  0  0  0  0  0  0  0999 V2000
    0.0000    0.0000    0.0000 C   0  0  0  0  0  0  0  0  0  0  0  0
    0.8000    1.3856    0.0000 H   0  0  0  0  0  0  0  0  0  0  0  0
   -1.3856    0.8000    0.0000 Br  0  0  0  0  0  0  0  0  0  0  0  0
    1.3856   -0.8000    0.0000 Br  0  0  0  0  0  0  0  0  0  0  0  0
   -0.8000   -1.3856    0.0000 Br  0  0  0  0  0  0  0  0  0  0  0  0
  1  2  1  0  0  0  0
  1  3  1  0  0  0  0
  1  4  1  0  0  0  0
  1  5  1  0  0  0  0
M  END
> <ChemID>
100115

> <source_casrn>
75-25-2

> <CAS>
75-25-2

> <SMILES>
BrC(Br)Br

> <NAME>
BROMOFORM

> <preferred_name>
Bromoform

> <iupac>
tribromomethane

> <MPID>
19201

> <dsstox_substance_id>
DTXSID1021374

> <Canonical_QSARr>
BrC(Br)Br

> <InChI_Code_QSARr>
InChI=1S/CHBr3/c2-1(3)4/h1H

> <InChI Key_QSARr>
DIKBFYAXUHHXCS-UHFFFAOYSA-N

> <Salt_Solvent>
?

> <BP>
149.1

$$$$
100117
  -INDIGO-08031720192D

  5  4  0  0  0  0  0  0  0  0999 V2000
   -0.8000   -1.3856    0.0000 Cl  0  0  0  0  0  0  0  0  0  0  0  0
    0.0000    0.0000    0.0000 C   0  0  0  0  0  0  0  0  0  0  0  0
    0.8000    1.3856    0.0000 H   0  0  0  0  0  0  0  0  0  0  0  0
   -1.3856    0.8000    0.0000 Cl  0  0  0  0  0  0  0  0  0  0  0  0
    1.3856   -0.8000    0.0000 Br  0  0  0  0  0  0  0  0  0  0  0  0
  1  2  1  0  0  0  0
  2  3  1  0  0  0  0
  2  4  1  0  0  0  0
  2  5  1  0  0  0  0
M  END
> <ChemID>
100117

> <source_casrn>
75-27-4

> <CAS>
75-27-4

> <SMILES>
ClC(Cl)Br

> <NAME>
BROMODICHLOROMETHANE

> <preferred_name>
Bromodichloromethane

> <iupac>
bromo(dichloro)methane

> <MPID>
19203

> <dsstox_substance_id>
DTXSID1020198

> <Canonical_QSARr>
ClC(Cl)Br

> <InChI_Code_QSARr>
InChI=1S/CHBrCl2/c2-1(3)4/h1H

> <InChI Key_QSARr>
FMWLUWPQPKEARP-UHFFFAOYSA-N

> <Salt_Solvent>
?

> <BP>
90.0

$$$$
100118
  -INDIGO-08031720192D

 14 13  0  0  0  0  0  0  0  0999 V2000
    1.6000    0.0000    0.0000 C   0  0  0  0  0  0  0  0  0  0  0  0
    3.2000    0.0000    0.0000 H   0  0  0  0  0  0  0  0  0  0  0  0
    2.4000   -1.3856    0.0000 H   0  0  0  0  0  0  0  0  0  0  0  0
    2.4000    1.3856    0.0000 H   0  0  0  0  0  0  0  0  0  0  0  0
    0.0000    0.0000    0.0000 C   0  0  0  0  0  0  0  0  0  0  0  0
    0.0000   -1.6000    0.0000 H   0  0  0  0  0  0  0  0  0  0  0  0
   -1.6000    0.0000    0.0000 C   0  0  0  0  0  0  0  0  0  0  0  0
   -3.2000    0.0000    0.0000 H   0  0  0  0  0  0  0  0  0  0  0  0
   -2.4000   -1.3856    0.0000 H   0  0  0  0  0  0  0  0  0  0  0  0
   -2.4000    1.3856    0.0000 H   0  0  0  0  0  0  0  0  0  0  0  0
    0.0000    1.6000    0.0000 C   0  0  0  0  0  0  0  0  0  0  0  0
   -0.0000    3.2000    0.0000 H   0  0  0  0  0  0  0  0  0  0  0  0
    1.3856    2.4000    0.0000 H   0  0  0  0  0  0  0  0  0  0  0  0
   -1.3856    2.4000    0.0000 H   0  0  0  0  0  0  0  0  0  0  0  0
  1  2  1  0  0  0  0
  1  3  1  0  0  0  0
  1  4  1  0  0  0  0
  1  5  1  0  0  0  0
  5  6  1  0  0  0  0
  5  7  1  0  0  0  0
  7  8  1  0  0  0  0
  7  9  1  0  0  0  0
  7 10  1  0  0  0  0
  5 11  1  0  0  0  0
 11 12  1  0  0  0  0
 11 13  1  0  0  0  0
 11 14  1  0  0  0  0
M  END
> <ChemID>
100118

> <source_casrn>
75-28-5

> <CAS>
75-28-5

> <SMILES>
CC(C)C

> <NAME>
2-METHYLPROPANE

> <preferred_name>
Isobutane

> <iupac>
2-methylpropane

> <MPID>
19204

> <dsstox_substance_id>
DTXSID1026401

> <Canonical_QSARr>
CC(C)C

> <InChI_Code_QSARr>
InChI=1S/C4H10/c1-4(2)3/h4H,1-3H3

> <InChI Key_QSARr>
NNPPMTNAJDCUHE-UHFFFAOYSA-N

> <Salt_Solvent>
?

> <BP>
-11.7

$$$$
100119
  -INDIGO-08031720192D

 11 10  0  0  0  0  0  0  0  0999 V2000
    1.3856    0.8000    0.0000 C   0  0  0  0  0  0  0  0  0  0  0  0
    2.7713    1.6000    0.0000 H   0  0  0  0  0  0  0  0  0  0  0  0
    2.7713    0.0000    0.0000 H   0  0  0  0  0  0  0  0  0  0  0  0
    1.3856    2.4000    0.0000 H   0  0  0  0  0  0  0  0  0  0  0  0
    0.0000    0.0000    0.0000 C   0  0  0  0  0  0  0  0  0  0  0  0
    0.6123   -1.4782    0.0000 H   0  0  0  0  0  0  0  0  0  0  0  0
   -1.3856    0.8000    0.0000 C   0  0  0  0  0  0  0  0  0  0  0  0
   -2.7713    1.6000    0.0000 H   0  0  0  0  0  0  0  0  0  0  0  0
   -2.7713    0.0000    0.0000 H   0  0  0  0  0  0  0  0  0  0  0  0
   -1.3856    2.4000    0.0000 H   0  0  0  0  0  0  0  0  0  0  0  0
   -0.6123   -1.4782    0.0000 Cl  0  0  0  0  0  0  0  0  0  0  0  0
  1  2  1  0  0  0  0
  1  3  1  0  0  0  0
  1  4  1  0  0  0  0
  1  5  1  0  0  0  0
  5  6  1  0  0  0  0
  5  7  1  0  0  0  0
  7  8  1  0  0  0  0
  7  9  1  0  0  0  0
  7 10  1  0  0  0  0
  5 11  1  0  0  0  0
M  END
> <ChemID>
100119

> <source_casrn>
75-29-6

> <CAS>
75-29-6

> <SMILES>
CC(C)Cl

> <NAME>
2-CHLOROPROPANE

> <preferred_name>
2-Chloropropane

> <iupac>
2-chloropropane

> <MPID>
19205

> <dsstox_substance_id>
DTXSID6047739

> <Canonical_QSARr>
CC(C)Cl

> <InChI_Code_QSARr>
InChI=1S/C3H7Cl/c1-3(2)4/h3H,1-2H3

> <InChI Key_QSARr>
ULYZAYCEDJDHCC-UHFFFAOYSA-N

> <Salt_Solvent>
?

> <BP>
35.7

$$$$
100121
  -INDIGO-08031720192D

 13 12  0  0  0  0  0  0  0  0999 V2000
    0.0000    0.0000    0.0000 C   0  0  0  0  0  0  0  0  0  0  0  0
    0.0000   -1.6000    0.0000 H   0  0  0  0  0  0  0  0  0  0  0  0
   -1.6000    0.0000    0.0000 C   0  0  0  0  0  0  0  0  0  0  0  0
   -3.2000    0.0000    0.0000 H   0  0  0  0  0  0  0  0  0  0  0  0
   -2.4000   -1.3856    0.0000 H   0  0  0  0  0  0  0  0  0  0  0  0
   -2.4000    1.3856    0.0000 H   0  0  0  0  0  0  0  0  0  0  0  0
    1.6000    0.0000    0.0000 C   0  0  0  0  0  0  0  0  0  0  0  0
    3.2000    0.0000    0.0000 H   0  0  0  0  0  0  0  0  0  0  0  0
    2.4000   -1.3856    0.0000 H   0  0  0  0  0  0  0  0  0  0  0  0
    2.4000    1.3856    0.0000 H   0  0  0  0  0  0  0  0  0  0  0  0
    0.0000    1.6000    0.0000 N   0  0  0  0  0  0  0  0  0  0  0  0
    1.3856    2.4000    0.0000 H   0  0  0  0  0  0  0  0  0  0  0  0
   -1.3856    2.4000    0.0000 H   0  0  0  0  0  0  0  0  0  0  0  0
  1  2  1  0  0  0  0
  1  3  1  0  0  0  0
  3  4  1  0  0  0  0
  3  5  1  0  0  0  0
  3  6  1  0  0  0  0
  1  7  1  0  0  0  0
  7  8  1  0  0  0  0
  7  9  1  0  0  0  0
  7 10  1  0  0  0  0
  1 11  1  0  0  0  0
 11 12  1  0  0  0  0
 11 13  1  0  0  0  0
M  END
> <ChemID>
100121

> <source_casrn>
75-31-0

> <CAS>
75-31-0

> <SMILES>
CC(C)N

> <NAME>
ISOPROPYLAMINE

> <preferred_name>
Isopropylamine

> <iupac>
propan-2-amine

> <MPID>
19207

> <dsstox_substance_id>
DTXSID2025682

> <Canonical_QSARr>
CC(C)N

> <InChI_Code_QSARr>
InChI=1S/C3H9N/c1-3(2)4/h3H,4H2,1-2H3

> <InChI Key_QSARr>
JJWLVOIRVHMVIS-UHFFFAOYSA-N

> <Salt_Solvent>
?

> <BP>
31.7

$$$$
100122
  -INDIGO-08031720192D

 12 11  0  0  0  0  0  0  0  0999 V2000
    1.6000    0.0000    0.0000 C   0  0  0  0  0  0  0  0  0  0  0  0
    3.2000    0.0000    0.0000 H   0  0  0  0  0  0  0  0  0  0  0  0
    2.4000   -1.3856    0.0000 H   0  0  0  0  0  0  0  0  0  0  0  0
    2.4000    1.3856    0.0000 H   0  0  0  0  0  0  0  0  0  0  0  0
    0.0000    0.0000    0.0000 C   0  0  0  0  0  0  0  0  0  0  0  0
    0.0000   -1.6000    0.0000 H   0  0  0  0  0  0  0  0  0  0  0  0
   -1.6000    0.0000    0.0000 C   0  0  0  0  0  0  0  0  0  0  0  0
   -3.2000    0.0000    0.0000 H   0  0  0  0  0  0  0  0  0  0  0  0
   -2.4000   -1.3856    0.0000 H   0  0  0  0  0  0  0  0  0  0  0  0
   -2.4000    1.3856    0.0000 H   0  0  0  0  0  0  0  0  0  0  0  0
    0.0000    1.6000    0.0000 S   0  0  0  0  0  0  0  0  0  0  0  0
    1.3856    2.4000    0.0000 H   0  0  0  0  0  0  0  0  0  0  0  0
  1  2  1  0  0  0  0
  1  3  1  0  0  0  0
  1  4  1  0  0  0  0
  1  5  1  0  0  0  0
  5  6  1  0  0  0  0
  5  7  1  0  0  0  0
  7  8  1  0  0  0  0
  7  9  1  0  0  0  0
  7 10  1  0  0  0  0
  5 11  1  0  0  0  0
 11 12  1  0  0  0  0
M  END
> <ChemID>
100122

> <source_casrn>
75-33-2

> <CAS>
75-33-2

> <SMILES>
CC(C)S

> <NAME>
2-PROPANETHIOL

> <preferred_name>
Isopropyl mercaptan

> <iupac>
propane-2-thiol

> <MPID>
19208

> <dsstox_substance_id>
DTXSID1025481

> <Canonical_QSARr>
CC(C)S

> <InChI_Code_QSARr>
InChI=1S/C3H8S/c1-3(2)4/h3-4H,1-2H3

> <InChI Key_QSARr>
KJRCEJOSASVSRA-UHFFFAOYSA-N

> <Salt_Solvent>
?

> <BP>
52.5

$$$$
100123
  -INDIGO-08031720192D

  8  7  0  0  0  0  0  0  0  0999 V2000
    0.0000    0.0000    0.0000 C   0  0  0  0  0  0  0  0  0  0  0  0
    1.6000   -0.0000    0.0000 H   0  0  0  0  0  0  0  0  0  0  0  0
    0.8000   -1.3856    0.0000 H   0  0  0  0  0  0  0  0  0  0  0  0
    0.8000    1.3856    0.0000 H   0  0  0  0  0  0  0  0  0  0  0  0
   -1.6000    0.0000    0.0000 C   0  0  0  0  0  0  0  0  0  0  0  0
   -3.2000    0.0000    0.0000 H   0  0  0  0  0  0  0  0  0  0  0  0
   -2.4000   -1.3856    0.0000 Cl  0  0  0  0  0  0  0  0  0  0  0  0
   -2.4000    1.3856    0.0000 Cl  0  0  0  0  0  0  0  0  0  0  0  0
  1  2  1  0  0  0  0
  1  3  1  0  0  0  0
  1  4  1  0  0  0  0
  1  5  1  0  0  0  0
  5  6  1  0  0  0  0
  5  7  1  0  0  0  0
  5  8  1  0  0  0  0
M  END
> <ChemID>
100123

> <source_casrn>
75-34-3

> <CAS>
75-34-3

> <SMILES>
CC(Cl)Cl

> <NAME>
1,1-DICHLOROETHANE

> <preferred_name>
1,1-Dichloroethane

> <iupac>
1,1-dichloroethane

> <MPID>
19209

> <dsstox_substance_id>
DTXSID1020437

> <Canonical_QSARr>
CC(Cl)Cl

> <InChI_Code_QSARr>
InChI=1S/C2H4Cl2/c1-2(3)4/h2H,1H3

> <InChI Key_QSARr>
SCYULBFZEHDVBN-UHFFFAOYSA-N

> <Salt_Solvent>
?

> <BP>
57.4

$$$$
100125
  -INDIGO-08031720192D

  7  6  0  0  0  0  0  0  0  0999 V2000
    2.4000   -1.3856    0.0000 Cl  0  0  0  0  0  0  0  0  0  0  0  0
    1.6000    0.0000    0.0000 C   0  0  0  0  0  0  0  0  0  0  0  0
    2.4000    1.3856    0.0000 O   0  0  0  0  0  0  0  0  0  0  0  0
    0.0000    0.0000    0.0000 C   0  0  0  0  0  0  0  0  0  0  0  0
   -1.6000    0.0000    0.0000 H   0  0  0  0  0  0  0  0  0  0  0  0
   -0.8000    1.3856    0.0000 H   0  0  0  0  0  0  0  0  0  0  0  0
   -0.8000   -1.3856    0.0000 H   0  0  0  0  0  0  0  0  0  0  0  0
  1  2  1  0  0  0  0
  2  3  2  0  0  0  0
  2  4  1  0  0  0  0
  4  5  1  0  0  0  0
  4  6  1  0  0  0  0
  4  7  1  0  0  0  0
M  END
> <ChemID>
100125

> <source_casrn>
75-36-5

> <CAS>
75-36-5

> <SMILES>
CC(=O)Cl

> <NAME>
ACETYLCHLORIDE

> <preferred_name>
Acetyl chloride

> <iupac>
acetyl chloride

> <MPID>
19211

> <dsstox_substance_id>
DTXSID2023852

> <Canonical_QSARr>
CC(=O)Cl

> <InChI_Code_QSARr>
InChI=1S/C2H3ClO/c1-2(3)4/h1H3

> <InChI Key_QSARr>
WETWJCDKMRHUPV-UHFFFAOYSA-N

> <Salt_Solvent>
?

> <BP>
50.7

$$$$
100126
  -INDIGO-08031720192D

  8  7  0  0  0  0  0  0  0  0999 V2000
    0.0000    0.0000    0.0000 C   0  0  0  0  0  0  0  0  0  0  0  0
    1.6000   -0.0000    0.0000 H   0  0  0  0  0  0  0  0  0  0  0  0
   -1.6000    0.0000    0.0000 C   0  0  0  0  0  0  0  0  0  0  0  0
   -3.2000    0.0000    0.0000 H   0  0  0  0  0  0  0  0  0  0  0  0
   -2.4000   -1.3856    0.0000 H   0  0  0  0  0  0  0  0  0  0  0  0
   -2.4000    1.3856    0.0000 H   0  0  0  0  0  0  0  0  0  0  0  0
    0.8000   -1.3856    0.0000 F   0  0  0  0  0  0  0  0  0  0  0  0
    0.8000    1.3856    0.0000 F   0  0  0  0  0  0  0  0  0  0  0  0
  1  2  1  0  0  0  0
  1  3  1  0  0  0  0
  3  4  1  0  0  0  0
  3  5  1  0  0  0  0
  3  6  1  0  0  0  0
  1  7  1  0  0  0  0
  1  8  1  0  0  0  0
M  END
> <ChemID>
100126

> <source_casrn>
75-37-6

> <CAS>
75-37-6

> <SMILES>
CC(F)F

> <NAME>
1,1-DIFLUOROETHANE

> <preferred_name>
1,1-Difluoroethane

> <iupac>
1,1-difluoroethane

> <MPID>
19212

> <dsstox_substance_id>
DTXSID0024050

> <Canonical_QSARr>
CC(F)F

> <InChI_Code_QSARr>
InChI=1S/C2H4F2/c1-2(3)4/h2H,1H3

> <InChI Key_QSARr>
NPNPZTNLOVBDOC-UHFFFAOYSA-N

> <Salt_Solvent>
?

> <BP>
-24.9

$$$$
100127
  -INDIGO-08031720192D

  6  5  0  0  0  0  0  0  0  0999 V2000
   -0.0000    0.0000    0.0000 C   0  0  0  0  0  0  0  0  0  0  0  0
    0.8000    1.3856    0.0000 H   0  0  0  0  0  0  0  0  0  0  0  0
    0.8000   -1.3856    0.0000 H   0  0  0  0  0  0  0  0  0  0  0  0
   -1.6000    0.0000    0.0000 C   0  0  0  0  0  0  0  0  0  0  0  0
   -2.4000    1.3856    0.0000 F   0  0  0  0  0  0  0  0  0  0  0  0
   -2.4000   -1.3856    0.0000 F   0  0  0  0  0  0  0  0  0  0  0  0
  1  2  1  0  0  0  0
  1  3  1  0  0  0  0
  1  4  2  0  0  0  0
  4  5  1  0  0  0  0
  4  6  1  0  0  0  0
M  END
> <ChemID>
100127

> <source_casrn>
75-38-7

> <CAS>
75-38-7

> <SMILES>
C=C(F)F

> <NAME>
1,1-DIFLUOROETHENE

> <preferred_name>
Vinylidene fluoride

> <iupac>
1,1-difluoroethene

> <MPID>
19213

> <dsstox_substance_id>
DTXSID3021439

> <Canonical_QSARr>
C=C(F)F

> <InChI_Code_QSARr>
InChI=1S/C2H2F2/c1-2(3)4/h1H2

> <InChI Key_QSARr>
BQCIDUSAKPWEOX-UHFFFAOYSA-N

> <Salt_Solvent>
?

> <BP>
-85.7

$$$$
100129
  -INDIGO-08031720192D

  4  3  0  0  0  0  0  0  0  0999 V2000
    0.0000    0.0000    0.0000 C   0  0  0  0  0  0  0  0  0  0  0  0
    1.3856    0.8000    0.0000 O   0  0  0  0  0  0  0  0  0  0  0  0
   -1.3856    0.8000    0.0000 Cl  0  0  0  0  0  0  0  0  0  0  0  0
    0.0000   -1.6000    0.0000 Cl  0  0  0  0  0  0  0  0  0  0  0  0
  1  2  2  0  0  0  0
  1  3  1  0  0  0  0
  1  4  1  0  0  0  0
M  END
> <ChemID>
100129

> <source_casrn>
75-44-5

> <CAS>
75-44-5

> <SMILES>
O=C(Cl)Cl

> <NAME>
PHOSGENE

> <preferred_name>
Phosgene

> <iupac>
carbonyl dichloride

> <MPID>
19215

> <dsstox_substance_id>
DTXSID0024260

> <Canonical_QSARr>
O=C(Cl)Cl

> <InChI_Code_QSARr>
InChI=1S/CCl2O/c2-1(3)4

> <InChI Key_QSARr>
YGYAWVDWMABLBF-UHFFFAOYSA-N

> <Salt_Solvent>
?

> <BP>
8.2

$$$$
100130
  -INDIGO-08031720192D

  5  4  0  0  0  0  0  0  0  0999 V2000
   -0.8000   -1.3856    0.0000 F   0  0  0  0  0  0  0  0  0  0  0  0
    0.0000    0.0000    0.0000 C   0  0  0  0  0  0  0  0  0  0  0  0
    0.8000    1.3856    0.0000 H   0  0  0  0  0  0  0  0  0  0  0  0
   -1.3856    0.8000    0.0000 F   0  0  0  0  0  0  0  0  0  0  0  0
    1.3856   -0.8000    0.0000 Cl  0  0  0  0  0  0  0  0  0  0  0  0
  1  2  1  0  0  0  0
  2  3  1  0  0  0  0
  2  4  1  0  0  0  0
  2  5  1  0  0  0  0
M  END
> <ChemID>
100130

> <source_casrn>
75-45-6

> <CAS>
75-45-6

> <SMILES>
FC(F)Cl

> <NAME>
CHLORODIFLUOROMETHANE

> <preferred_name>
Chlorodifluoromethane

> <iupac>
chloro(difluoro)methane

> <MPID>
19216

> <dsstox_substance_id>
DTXSID6020301

> <Canonical_QSARr>
FC(F)Cl

> <InChI_Code_QSARr>
InChI=1S/CHClF2/c2-1(3)4/h1H

> <InChI Key_QSARr>
VOPWNXZWBYDODV-UHFFFAOYSA-N

> <Salt_Solvent>
?

> <BP>
-40.7

$$$$
100131
  -INDIGO-08031720192D

  5  4  0  0  0  0  0  0  0  0999 V2000
    0.0000    0.0000    0.0000 C   0  0  0  0  0  0  0  0  0  0  0  0
    0.8000    1.3856    0.0000 H   0  0  0  0  0  0  0  0  0  0  0  0
   -1.3856    0.8000    0.0000 F   0  0  0  0  0  0  0  0  0  0  0  0
    1.3856   -0.8000    0.0000 F   0  0  0  0  0  0  0  0  0  0  0  0
   -0.8000   -1.3856    0.0000 F   0  0  0  0  0  0  0  0  0  0  0  0
  1  2  1  0  0  0  0
  1  3  1  0  0  0  0
  1  4  1  0  0  0  0
  1  5  1  0  0  0  0
M  END
> <ChemID>
100131

> <source_casrn>
75-46-7

> <CAS>
75-46-7

> <SMILES>
FC(F)F

> <NAME>
TRIFLUOROMETHANE

> <preferred_name>
Trifluoromethane

> <iupac>
trifluoromethane

> <MPID>
19217

> <dsstox_substance_id>
DTXSID0026410

> <Canonical_QSARr>
FC(F)F

> <InChI_Code_QSARr>
InChI=1S/CHF3/c2-1(3)4/h1H

> <InChI Key_QSARr>
XPDWGBQVDMORPB-UHFFFAOYSA-N

> <Salt_Solvent>
?

> <BP>
-82.1

$$$$
100133
  -INDIGO-08031720192D

 13 12  0  0  0  0  0  0  0  0999 V2000
    0.0000    0.0000    0.0000 N   0  0  0  0  0  0  0  0  0  0  0  0
    0.8000    1.3856    0.0000 C   0  0  0  0  0  0  0  0  0  0  0  0
    1.6000    2.7713    0.0000 H   0  0  0  0  0  0  0  0  0  0  0  0
    2.4000    1.3856    0.0000 H   0  0  0  0  0  0  0  0  0  0  0  0
    0.0000    2.7713    0.0000 H   0  0  0  0  0  0  0  0  0  0  0  0
    0.8000   -1.3856    0.0000 C   0  0  0  0  0  0  0  0  0  0  0  0
    1.6000   -2.7713    0.0000 H   0  0  0  0  0  0  0  0  0  0  0  0
    0.0000   -2.7713    0.0000 H   0  0  0  0  0  0  0  0  0  0  0  0
    2.4000   -1.3856    0.0000 H   0  0  0  0  0  0  0  0  0  0  0  0
   -1.6000    0.0000    0.0000 C   0  0  0  0  0  0  0  0  0  0  0  0
   -3.2000    0.0000    0.0000 H   0  0  0  0  0  0  0  0  0  0  0  0
   -2.4000   -1.3856    0.0000 H   0  0  0  0  0  0  0  0  0  0  0  0
   -2.4000    1.3856    0.0000 H   0  0  0  0  0  0  0  0  0  0  0  0
  1  2  1  0  0  0  0
  2  3  1  0  0  0  0
  2  4  1  0  0  0  0
  2  5  1  0  0  0  0
  1  6  1  0  0  0  0
  6  7  1  0  0  0  0
  6  8  1  0  0  0  0
  6  9  1  0  0  0  0
  1 10  1  0  0  0  0
 10 11  1  0  0  0  0
 10 12  1  0  0  0  0
 10 13  1  0  0  0  0
M  END
> <ChemID>
100133

> <source_casrn>
75-50-3

> <CAS>
75-50-3

> <SMILES>
CN(C)C

> <NAME>
TRIMETHYLAMINE

> <preferred_name>
Trimethylamine

> <iupac>
N,N-dimethylmethanamine

> <MPID>
19219

> <dsstox_substance_id>
DTXSID2026238

> <Canonical_QSARr>
CN(C)C

> <InChI_Code_QSARr>
InChI=1S/C3H9N/c1-4(2)3/h1-3H3

> <InChI Key_QSARr>
GETQZCLCWQTVFV-UHFFFAOYSA-N

> <Salt_Solvent>
?

> <BP>
2.87

$$$$
100134
  -INDIGO-08031720192D

  7  6  0  0  0  0  0  0  0  0999 V2000
    0.0000    0.0000    0.0000 C   0  0  0  0  0  0  0  0  0  0  0  0
    1.6000    0.0000    0.0000 H   0  0  0  0  0  0  0  0  0  0  0  0
    0.8000    1.3856    0.0000 H   0  0  0  0  0  0  0  0  0  0  0  0
    0.8000   -1.3856    0.0000 H   0  0  0  0  0  0  0  0  0  0  0  0
   -1.6000    0.0000    0.0000 N   0  0  0  0  0  0  0  0  0  0  0  0
   -2.4000    1.3856    0.0000 O   0  0  0  0  0  0  0  0  0  0  0  0
   -2.4000   -1.3856    0.0000 O   0  0  0  0  0  0  0  0  0  0  0  0
  1  2  1  0  0  0  0
  1  3  1  0  0  0  0
  1  4  1  0  0  0  0
  1  5  1  0  0  0  0
  5  6  2  0  0  0  0
  5  7  1  0  0  0  0
M  CHG  2   5   1   7  -1
M  END
> <ChemID>
100134

> <source_casrn>
75-52-5

> <CAS>
75-52-5

> <SMILES>
C[N+]([O-])=O

> <NAME>
NITROMETHANE

> <preferred_name>
Nitromethane

> <iupac>
nitromethane

> <MPID>
19220

> <dsstox_substance_id>
DTXSID2020977

> <Canonical_QSARr>
C[N+]([O-])=O

> <InChI_Code_QSARr>
InChI=1S/CH3NO2/c1-2(3)4/h1H3

> <InChI Key_QSARr>
LYGJENNIWJXYER-UHFFFAOYSA-N

> <Salt_Solvent>
?

> <BP>
101.1

$$$$
100135
  -INDIGO-08031720192D

  8  7  0  0  0  0  0  0  0  0999 V2000
    0.0000    0.0000    0.0000 Si  0  0  0  0  0  0  0  0  0  0  0  0
    1.6000   -0.0000    0.0000 H   0  0  0  0  0  0  0  0  0  0  0  0
   -1.6000    0.0000    0.0000 C   0  0  0  0  0  0  0  0  0  0  0  0
   -3.2000    0.0000    0.0000 H   0  0  0  0  0  0  0  0  0  0  0  0
   -2.4000   -1.3856    0.0000 H   0  0  0  0  0  0  0  0  0  0  0  0
   -2.4000    1.3856    0.0000 H   0  0  0  0  0  0  0  0  0  0  0  0
    0.8000   -1.3856    0.0000 Cl  0  0  0  0  0  0  0  0  0  0  0  0
    0.8000    1.3856    0.0000 Cl  0  0  0  0  0  0  0  0  0  0  0  0
  1  2  1  0  0  0  0
  1  3  1  0  0  0  0
  3  4  1  0  0  0  0
  3  5  1  0  0  0  0
  3  6  1  0  0  0  0
  1  7  1  0  0  0  0
  1  8  1  0  0  0  0
M  END
> <ChemID>
100135

> <source_casrn>
75-54-7

> <CAS>
75-54-7

> <SMILES>
C[SiH](Cl)Cl

> <NAME>
DICHLOROMETHYLSILANE

> <preferred_name>
Methyldichlorosilane

> <iupac>
dichloro(methyl)silane

> <MPID>
19221

> <dsstox_substance_id>
DTXSID5026413

> <Canonical_QSARr>
C[SiH](Cl)Cl

> <InChI_Code_QSARr>
InChI=1S/CH4Cl2Si/c1-4(2)3/h4H,1H3

> <InChI Key_QSARr>
NWKBSEBOBPHMKL-UHFFFAOYSA-N

> <Salt_Solvent>
?

> <BP>
41.0

$$$$
100137
  -INDIGO-08031720192D

 10 10  0  0  0  0  0  0  0  0999 V2000
    1.5035   -0.5473    0.0000 C   0  0  0  0  0  0  0  0  0  0  0  0
    3.0070   -1.0945    0.0000 H   0  0  0  0  0  0  0  0  0  0  0  0
    2.7292    0.4812    0.0000 H   0  0  0  0  0  0  0  0  0  0  0  0
    1.7814   -2.1229    0.0000 H   0  0  0  0  0  0  0  0  0  0  0  0
    0.0000    0.0000    0.0000 C   0  0  0  0  0  0  0  0  0  0  0  0
    0.2779    1.5757    0.0000 H   0  0  0  0  0  0  0  0  0  0  0  0
   -1.6000    0.0000    0.0000 C   0  0  0  0  0  0  0  0  0  0  0  0
   -1.8779    1.5757    0.0000 H   0  0  0  0  0  0  0  0  0  0  0  0
   -3.1035   -0.5473    0.0000 H   0  0  0  0  0  0  0  0  0  0  0  0
   -0.8000   -1.3856    0.0000 O   0  0  0  0  0  0  0  0  0  0  0  0
  1  2  1  0  0  0  0
  1  3  1  0  0  0  0
  1  4  1  0  0  0  0
  1  5  1  0  0  0  0
  5  6  1  0  0  0  0
  5  7  1  0  0  0  0
  7  8  1  0  0  0  0
  7  9  1  0  0  0  0
  7 10  1  0  0  0  0
 10  5  1  0  0  0  0
M  END
> <ChemID>
100137

> <source_casrn>
75-56-9

> <CAS>
75-56-9

> <SMILES>
CC1CO1

> <NAME>
PROPYLENE OXIDE

> <preferred_name>
1,2-Propylene oxide

> <iupac>
2-methyloxirane

> <MPID>
19223

> <dsstox_substance_id>
DTXSID5021207

> <Canonical_QSARr>
CC1CO1

> <InChI_Code_QSARr>
InChI=1S/C3H6O/c1-3-2-4-3/h3H,2H2,1H3

> <InChI Key_QSARr>
GOOHAUXETOMSMM-UHFFFAOYSA-N

> <Salt_Solvent>
?

> <BP>
35.0

$$$$
100138
  -INDIGO-08031720192D

  5  4  0  0  0  0  0  0  0  0999 V2000
    0.0000    0.0000    0.0000 C   0  0  0  0  0  0  0  0  0  0  0  0
    0.8000    1.3856    0.0000 F   0  0  0  0  0  0  0  0  0  0  0  0
   -1.3856    0.8000    0.0000 F   0  0  0  0  0  0  0  0  0  0  0  0
    1.3856   -0.8000    0.0000 Br  0  0  0  0  0  0  0  0  0  0  0  0
   -0.8000   -1.3856    0.0000 Br  0  0  0  0  0  0  0  0  0  0  0  0
  1  2  1  0  0  0  0
  1  3  1  0  0  0  0
  1  4  1  0  0  0  0
  1  5  1  0  0  0  0
M  END
> <ChemID>
100138

> <source_casrn>
75-61-6

> <CAS>
75-61-6

> <SMILES>
FC(F)(Br)Br

> <NAME>
DIBROMODIFLUOROMETHANE

> <preferred_name>
Dibromodifluoromethane

> <iupac>
dibromo-difluoromethane

> <MPID>
19224

> <dsstox_substance_id>
DTXSID9058789

> <Canonical_QSARr>
FC(F)(Br)Br

> <InChI_Code_QSARr>
InChI=1S/CBr2F2/c2-1(3,4)5

> <InChI Key_QSARr>
AZSZCFSOHXEJQE-UHFFFAOYSA-N

> <Salt_Solvent>
?

> <BP>
25.0

$$$$
100139
  -INDIGO-08031720192D

  5  4  0  0  0  0  0  0  0  0999 V2000
    0.0000    0.0000    0.0000 C   0  0  0  0  0  0  0  0  0  0  0  0
    0.8000    1.3856    0.0000 Cl  0  0  0  0  0  0  0  0  0  0  0  0
   -1.3856    0.8000    0.0000 Cl  0  0  0  0  0  0  0  0  0  0  0  0
    1.3856   -0.8000    0.0000 Cl  0  0  0  0  0  0  0  0  0  0  0  0
   -0.8000   -1.3856    0.0000 Br  0  0  0  0  0  0  0  0  0  0  0  0
  1  2  1  0  0  0  0
  1  3  1  0  0  0  0
  1  4  1  0  0  0  0
  1  5  1  0  0  0  0
M  END
> <ChemID>
100139

> <source_casrn>
75-62-7

> <CAS>
75-62-7

> <SMILES>
ClC(Cl)(Cl)Br

> <NAME>
BROMOTRICHLOROMETHANE

> <preferred_name>
Bromotrichloromethane

> <iupac>
bromo(trichloro)methane

> <MPID>
19225

> <dsstox_substance_id>
DTXSID7023930

> <Canonical_QSARr>
ClC(Cl)(Cl)Br

> <InChI_Code_QSARr>
InChI=1S/CBrCl3/c2-1(3,4)5

> <InChI Key_QSARr>
XNNQFQFUQLJSQT-UHFFFAOYSA-N

> <Salt_Solvent>
?

> <BP>
105.0

$$$$
100141
  -INDIGO-08031720192D

 16 15  0  0  0  0  0  0  0  0999 V2000
    0.0000    0.0000    0.0000 C   0  0  0  0  0  0  0  0  0  0  0  0
    0.8000    1.3856    0.0000 C   0  0  0  0  0  0  0  0  0  0  0  0
    1.6000    2.7713    0.0000 H   0  0  0  0  0  0  0  0  0  0  0  0
    2.4000    1.3856    0.0000 H   0  0  0  0  0  0  0  0  0  0  0  0
    0.0000    2.7713    0.0000 H   0  0  0  0  0  0  0  0  0  0  0  0
   -1.3856    0.8000    0.0000 C   0  0  0  0  0  0  0  0  0  0  0  0
   -2.7713    1.6000    0.0000 H   0  0  0  0  0  0  0  0  0  0  0  0
   -2.7713    0.0000    0.0000 H   0  0  0  0  0  0  0  0  0  0  0  0
   -1.3856    2.4000    0.0000 H   0  0  0  0  0  0  0  0  0  0  0  0
   -0.8000   -1.3856    0.0000 C   0  0  0  0  0  0  0  0  0  0  0  0
   -1.6000   -2.7713    0.0000 H   0  0  0  0  0  0  0  0  0  0  0  0
    0.0000   -2.7713    0.0000 H   0  0  0  0  0  0  0  0  0  0  0  0
   -2.4000   -1.3856    0.0000 H   0  0  0  0  0  0  0  0  0  0  0  0
    1.3856   -0.8000    0.0000 N   0  0  0  0  0  0  0  0  0  0  0  0
    1.3856   -2.4000    0.0000 H   0  0  0  0  0  0  0  0  0  0  0  0
    2.7713    0.0000    0.0000 H   0  0  0  0  0  0  0  0  0  0  0  0
  1  2  1  0  0  0  0
  2  3  1  0  0  0  0
  2  4  1  0  0  0  0
  2  5  1  0  0  0  0
  1  6  1  0  0  0  0
  6  7  1  0  0  0  0
  6  8  1  0  0  0  0
  6  9  1  0  0  0  0
  1 10  1  0  0  0  0
 10 11  1  0  0  0  0
 10 12  1  0  0  0  0
 10 13  1  0  0  0  0
  1 14  1  0  0  0  0
 14 15  1  0  0  0  0
 14 16  1  0  0  0  0
M  END
> <ChemID>
100141

> <source_casrn>
75-64-9

> <CAS>
75-64-9

> <SMILES>
CC(C)(C)N

> <NAME>
T-BUTYLAMINE

> <preferred_name>
tert-Butylamine

> <iupac>
2-methylpropan-2-amine

> <MPID>
19227

> <dsstox_substance_id>
DTXSID5024681

> <Canonical_QSARr>
CC(C)(C)N

> <InChI_Code_QSARr>
InChI=1S/C4H11N/c1-4(2,3)5/h5H2,1-3H3

> <InChI Key_QSARr>
YBRBMKDOPFTVDT-UHFFFAOYSA-N

> <Salt_Solvent>
?

> <BP>
45.0

$$$$
100142
  -INDIGO-08031720192D

 15 14  0  0  0  0  0  0  0  0999 V2000
    0.0000    0.0000    0.0000 C   0  0  0  0  0  0  0  0  0  0  0  0
    0.8000    1.3856    0.0000 C   0  0  0  0  0  0  0  0  0  0  0  0
    1.6000    2.7713    0.0000 H   0  0  0  0  0  0  0  0  0  0  0  0
    2.4000    1.3856    0.0000 H   0  0  0  0  0  0  0  0  0  0  0  0
    0.0000    2.7713    0.0000 H   0  0  0  0  0  0  0  0  0  0  0  0
   -1.3856    0.8000    0.0000 C   0  0  0  0  0  0  0  0  0  0  0  0
   -2.7713    1.6000    0.0000 H   0  0  0  0  0  0  0  0  0  0  0  0
   -2.7713    0.0000    0.0000 H   0  0  0  0  0  0  0  0  0  0  0  0
   -1.3856    2.4000    0.0000 H   0  0  0  0  0  0  0  0  0  0  0  0
   -0.8000   -1.3856    0.0000 C   0  0  0  0  0  0  0  0  0  0  0  0
   -1.6000   -2.7713    0.0000 H   0  0  0  0  0  0  0  0  0  0  0  0
    0.0000   -2.7713    0.0000 H   0  0  0  0  0  0  0  0  0  0  0  0
   -2.4000   -1.3856    0.0000 H   0  0  0  0  0  0  0  0  0  0  0  0
    1.3856   -0.8000    0.0000 O   0  0  0  0  0  0  0  0  0  0  0  0
    1.3856   -2.4000    0.0000 H   0  0  0  0  0  0  0  0  0  0  0  0
  1  2  1  0  0  0  0
  2  3  1  0  0  0  0
  2  4  1  0  0  0  0
  2  5  1  0  0  0  0
  1  6  1  0  0  0  0
  6  7  1  0  0  0  0
  6  8  1  0  0  0  0
  6  9  1  0  0  0  0
  1 10  1  0  0  0  0
 10 11  1  0  0  0  0
 10 12  1  0  0  0  0
 10 13  1  0  0  0  0
  1 14  1  0  0  0  0
 14 15  1  0  0  0  0
M  END
> <ChemID>
100142

> <source_casrn>
75-65-0

> <CAS>
75-65-0

> <SMILES>
CC(C)(C)O

> <NAME>
T-BUTANOL

> <preferred_name>
tert-Butyl alcohol

> <iupac>
2-methylpropan-2-ol

> <MPID>
19228

> <dsstox_substance_id>
DTXSID8020204

> <Canonical_QSARr>
CC(C)(C)O

> <InChI_Code_QSARr>
InChI=1S/C4H10O/c1-4(2,3)5/h5H,1-3H3

> <InChI Key_QSARr>
DKGAVHZHDRPRBM-UHFFFAOYSA-N

> <Salt_Solvent>
?

> <BP>
82.4

$$$$
100143
  -INDIGO-08031720192D

 15 14  0  0  0  0  0  0  0  0999 V2000
    0.8000   -1.3856    0.0000 C   0  0  0  0  0  0  0  0  0  0  0  0
    1.6000   -2.7713    0.0000 H   0  0  0  0  0  0  0  0  0  0  0  0
    0.0000   -2.7713    0.0000 H   0  0  0  0  0  0  0  0  0  0  0  0
    2.4000   -1.3856    0.0000 H   0  0  0  0  0  0  0  0  0  0  0  0
    0.0000    0.0000    0.0000 C   0  0  0  0  0  0  0  0  0  0  0  0
   -0.8000    1.3856    0.0000 C   0  0  0  0  0  0  0  0  0  0  0  0
   -1.6000    2.7713    0.0000 H   0  0  0  0  0  0  0  0  0  0  0  0
   -2.4000    1.3856    0.0000 H   0  0  0  0  0  0  0  0  0  0  0  0
    0.0000    2.7713    0.0000 H   0  0  0  0  0  0  0  0  0  0  0  0
   -1.3856   -0.8000    0.0000 S   0  0  0  0  0  0  0  0  0  0  0  0
   -1.3856   -2.4000    0.0000 H   0  0  0  0  0  0  0  0  0  0  0  0
    1.3856    0.8000    0.0000 C   0  0  0  0  0  0  0  0  0  0  0  0
    2.7713    1.6000    0.0000 H   0  0  0  0  0  0  0  0  0  0  0  0
    2.7713    0.0000    0.0000 H   0  0  0  0  0  0  0  0  0  0  0  0
    1.3856    2.4000    0.0000 H   0  0  0  0  0  0  0  0  0  0  0  0
  1  2  1  0  0  0  0
  1  3  1  0  0  0  0
  1  4  1  0  0  0  0
  1  5  1  0  0  0  0
  5  6  1  0  0  0  0
  6  7  1  0  0  0  0
  6  8  1  0  0  0  0
  6  9  1  0  0  0  0
  5 10  1  0  0  0  0
 10 11  1  0  0  0  0
  5 12  1  0  0  0  0
 12 13  1  0  0  0  0
 12 14  1  0  0  0  0
 12 15  1  0  0  0  0
M  END
> <ChemID>
100143

> <source_casrn>
75-66-1

> <CAS>
75-66-1

> <SMILES>
CC(C)(C)S

> <NAME>
2-METHYL-2-PROPANETHIOL

> <preferred_name>
2-Methyl-2-propanethiol

> <iupac>
2-methylpropane-2-thiol

> <MPID>
19229

> <dsstox_substance_id>
DTXSID0026418

> <Canonical_QSARr>
CC(C)(C)S

> <InChI_Code_QSARr>
InChI=1S/C4H10S/c1-4(2,3)5/h5H,1-3H3

> <InChI Key_QSARr>
WMXCDAVJEZZYLT-UHFFFAOYSA-N

> <Salt_Solvent>
?

> <BP>
64.0

$$$$
100145
  -INDIGO-08031720192D

  5  4  0  0  0  0  0  0  0  0999 V2000
   -0.8000   -1.3856    0.0000 F   0  0  0  0  0  0  0  0  0  0  0  0
    0.0000    0.0000    0.0000 C   0  0  0  0  0  0  0  0  0  0  0  0
    0.8000    1.3856    0.0000 Cl  0  0  0  0  0  0  0  0  0  0  0  0
   -1.3856    0.8000    0.0000 Cl  0  0  0  0  0  0  0  0  0  0  0  0
    1.3856   -0.8000    0.0000 Cl  0  0  0  0  0  0  0  0  0  0  0  0
  1  2  1  0  0  0  0
  2  3  1  0  0  0  0
  2  4  1  0  0  0  0
  2  5  1  0  0  0  0
M  END
> <ChemID>
100145

> <source_casrn>
75-69-4

> <CAS>
75-69-4

> <SMILES>
FC(Cl)(Cl)Cl

> <NAME>
TRICHLOROFLUOROMETHANE

> <preferred_name>
Trichlorofluoromethane

> <iupac>
trichloro(fluoro)methane

> <MPID>
19231

> <dsstox_substance_id>
DTXSID5021384

> <Canonical_QSARr>
FC(Cl)(Cl)Cl

> <InChI_Code_QSARr>
InChI=1S/CCl3F/c2-1(3,4)5

> <InChI Key_QSARr>
CYRMSUTZVYGINF-UHFFFAOYSA-N

> <Salt_Solvent>
?

> <BP>
23.7

$$$$
100146
  -INDIGO-08031720192D

  5  4  0  0  0  0  0  0  0  0999 V2000
   -0.8000   -1.3856    0.0000 F   0  0  0  0  0  0  0  0  0  0  0  0
    0.0000    0.0000    0.0000 C   0  0  0  0  0  0  0  0  0  0  0  0
    0.8000    1.3856    0.0000 F   0  0  0  0  0  0  0  0  0  0  0  0
   -1.3856    0.8000    0.0000 Cl  0  0  0  0  0  0  0  0  0  0  0  0
    1.3856   -0.8000    0.0000 Cl  0  0  0  0  0  0  0  0  0  0  0  0
  1  2  1  0  0  0  0
  2  3  1  0  0  0  0
  2  4  1  0  0  0  0
  2  5  1  0  0  0  0
M  END
> <ChemID>
100146

> <source_casrn>
75-71-8

> <CAS>
75-71-8

> <SMILES>
FC(F)(Cl)Cl

> <NAME>
DICHLORODIFLUOROMETHANE

> <preferred_name>
Dichlorodifluoromethane

> <iupac>
dichloro(difluoro)methane

> <MPID>
19232

> <dsstox_substance_id>
DTXSID6020436

> <Canonical_QSARr>
FC(F)(Cl)Cl

> <InChI_Code_QSARr>
InChI=1S/CCl2F2/c2-1(3,4)5

> <InChI Key_QSARr>
PXBRQCKWGAHEHS-UHFFFAOYSA-N

> <Salt_Solvent>
?

> <BP>
-29.8

$$$$
100147
  -INDIGO-08031720192D

  5  4  0  0  0  0  0  0  0  0999 V2000
    0.0000    0.0000    0.0000 C   0  0  0  0  0  0  0  0  0  0  0  0
    0.8000    1.3856    0.0000 F   0  0  0  0  0  0  0  0  0  0  0  0
   -1.3856    0.8000    0.0000 F   0  0  0  0  0  0  0  0  0  0  0  0
    1.3856   -0.8000    0.0000 F   0  0  0  0  0  0  0  0  0  0  0  0
   -0.8000   -1.3856    0.0000 Cl  0  0  0  0  0  0  0  0  0  0  0  0
  1  2  1  0  0  0  0
  1  3  1  0  0  0  0
  1  4  1  0  0  0  0
  1  5  1  0  0  0  0
M  END
> <ChemID>
100147

> <source_casrn>
75-72-9

> <CAS>
75-72-9

> <SMILES>
FC(F)(F)Cl

> <NAME>
CHLOROTRIFLUOROMETHANE

> <preferred_name>
Chlorotrifluoromethane

> <iupac>
chloro(trifluoro)methane

> <MPID>
19233

> <dsstox_substance_id>
DTXSID4052500

> <Canonical_QSARr>
FC(F)(F)Cl

> <InChI_Code_QSARr>
InChI=1S/CClF3/c2-1(3,4)5

> <InChI Key_QSARr>
AFYPFACVUDMOHA-UHFFFAOYSA-N

> <Salt_Solvent>
?

> <BP>
-81.4

$$$$
100150
  -INDIGO-08031720192D

 17 16  0  0  0  0  0  0  0  0999 V2000
    0.0000    0.0000    0.0000 Si  0  0  0  0  0  0  0  0  0  0  0  0
    0.8000    1.3856    0.0000 C   0  0  0  0  0  0  0  0  0  0  0  0
    1.6000    2.7713    0.0000 H   0  0  0  0  0  0  0  0  0  0  0  0
    2.4000    1.3856    0.0000 H   0  0  0  0  0  0  0  0  0  0  0  0
    0.0000    2.7713    0.0000 H   0  0  0  0  0  0  0  0  0  0  0  0
   -1.3856    0.8000    0.0000 C   0  0  0  0  0  0  0  0  0  0  0  0
   -2.7713    1.6000    0.0000 H   0  0  0  0  0  0  0  0  0  0  0  0
   -2.7713    0.0000    0.0000 H   0  0  0  0  0  0  0  0  0  0  0  0
   -1.3856    2.4000    0.0000 H   0  0  0  0  0  0  0  0  0  0  0  0
    1.3856   -0.8000    0.0000 C   0  0  0  0  0  0  0  0  0  0  0  0
    2.7713   -1.6000    0.0000 H   0  0  0  0  0  0  0  0  0  0  0  0
    1.3856   -2.4000    0.0000 H   0  0  0  0  0  0  0  0  0  0  0  0
    2.7713    0.0000    0.0000 H   0  0  0  0  0  0  0  0  0  0  0  0
   -0.8000   -1.3856    0.0000 C   0  0  0  0  0  0  0  0  0  0  0  0
   -1.6000   -2.7713    0.0000 H   0  0  0  0  0  0  0  0  0  0  0  0
    0.0000   -2.7713    0.0000 H   0  0  0  0  0  0  0  0  0  0  0  0
   -2.4000   -1.3856    0.0000 H   0  0  0  0  0  0  0  0  0  0  0  0
  1  2  1  0  0  0  0
  2  3  1  0  0  0  0
  2  4  1  0  0  0  0
  2  5  1  0  0  0  0
  1  6  1  0  0  0  0
  6  7  1  0  0  0  0
  6  8  1  0  0  0  0
  6  9  1  0  0  0  0
  1 10  1  0  0  0  0
 10 11  1  0  0  0  0
 10 12  1  0  0  0  0
 10 13  1  0  0  0  0
  1 14  1  0  0  0  0
 14 15  1  0  0  0  0
 14 16  1  0  0  0  0
 14 17  1  0  0  0  0
M  END
> <ChemID>
100150

> <source_casrn>
75-76-3

> <CAS>
75-76-3

> <SMILES>
C[Si](C)(C)C

> <NAME>
TETRAMETHYLSILANE

> <preferred_name>
Tetramethylsilane

> <iupac>
tetramethylsilane

> <MPID>
19235

> <dsstox_substance_id>
DTXSID9026423

> <Canonical_QSARr>
C[Si](C)(C)C

> <InChI_Code_QSARr>
InChI=1S/C4H12Si/c1-5(2,3)4/h1-4H3

> <InChI Key_QSARr>
CZDYPVPMEAXLPK-UHFFFAOYSA-N

> <Salt_Solvent>
?

> <BP>
26.6

$$$$
100151
  -INDIGO-08031720192D

 14 13  0  0  0  0  0  0  0  0999 V2000
    1.6000    0.0000    0.0000 C   0  0  0  0  0  0  0  0  0  0  0  0
    3.2000    0.0000    0.0000 H   0  0  0  0  0  0  0  0  0  0  0  0
    2.4000   -1.3856    0.0000 H   0  0  0  0  0  0  0  0  0  0  0  0
    2.4000    1.3856    0.0000 H   0  0  0  0  0  0  0  0  0  0  0  0
    0.0000    0.0000    0.0000 Si  0  0  0  0  0  0  0  0  0  0  0  0
   -1.6000    0.0000    0.0000 C   0  0  0  0  0  0  0  0  0  0  0  0
   -3.2000    0.0000    0.0000 H   0  0  0  0  0  0  0  0  0  0  0  0
   -2.4000   -1.3856    0.0000 H   0  0  0  0  0  0  0  0  0  0  0  0
   -2.4000    1.3856    0.0000 H   0  0  0  0  0  0  0  0  0  0  0  0
    0.0000    1.6000    0.0000 C   0  0  0  0  0  0  0  0  0  0  0  0
   -0.0000    3.2000    0.0000 H   0  0  0  0  0  0  0  0  0  0  0  0
    1.3856    2.4000    0.0000 H   0  0  0  0  0  0  0  0  0  0  0  0
   -1.3856    2.4000    0.0000 H   0  0  0  0  0  0  0  0  0  0  0  0
    0.0000   -1.6000    0.0000 Cl  0  0  0  0  0  0  0  0  0  0  0  0
  1  2  1  0  0  0  0
  1  3  1  0  0  0  0
  1  4  1  0  0  0  0
  1  5  1  0  0  0  0
  5  6  1  0  0  0  0
  6  7  1  0  0  0  0
  6  8  1  0  0  0  0
  6  9  1  0  0  0  0
  5 10  1  0  0  0  0
 10 11  1  0  0  0  0
 10 12  1  0  0  0  0
 10 13  1  0  0  0  0
  5 14  1  0  0  0  0
M  END
> <ChemID>
100151

> <source_casrn>
75-77-4

> <CAS>
75-77-4

> <SMILES>
C[Si](C)(C)Cl

> <NAME>
CHLOROTRIMETHYLSILANE

> <preferred_name>
Chlorotrimethylsilane

> <iupac>
chloro(trimethyl)silane

> <MPID>
19236

> <dsstox_substance_id>
DTXSID2024822

> <Canonical_QSARr>
C[Si](C)(C)Cl

> <InChI_Code_QSARr>
InChI=1S/C3H9ClSi/c1-5(2,3)4/h1-3H3

> <InChI Key_QSARr>
IJOOHPMOJXWVHK-UHFFFAOYSA-N

> <Salt_Solvent>
?

> <BP>
60.0

$$$$
100152
  -INDIGO-08031720192D

 11 10  0  0  0  0  0  0  0  0999 V2000
    0.0000    0.0000    0.0000 Si  0  0  0  0  0  0  0  0  0  0  0  0
    0.6123   -1.4782    0.0000 Cl  0  0  0  0  0  0  0  0  0  0  0  0
   -0.6123   -1.4782    0.0000 Cl  0  0  0  0  0  0  0  0  0  0  0  0
   -1.3856    0.8000    0.0000 C   0  0  0  0  0  0  0  0  0  0  0  0
   -2.7713    1.6000    0.0000 H   0  0  0  0  0  0  0  0  0  0  0  0
   -2.7713    0.0000    0.0000 H   0  0  0  0  0  0  0  0  0  0  0  0
   -1.3856    2.4000    0.0000 H   0  0  0  0  0  0  0  0  0  0  0  0
    1.3856    0.8000    0.0000 C   0  0  0  0  0  0  0  0  0  0  0  0
    2.7713    1.6000    0.0000 H   0  0  0  0  0  0  0  0  0  0  0  0
    2.7713    0.0000    0.0000 H   0  0  0  0  0  0  0  0  0  0  0  0
    1.3856    2.4000    0.0000 H   0  0  0  0  0  0  0  0  0  0  0  0
  1  2  1  0  0  0  0
  1  3  1  0  0  0  0
  1  4  1  0  0  0  0
  4  5  1  0  0  0  0
  4  6  1  0  0  0  0
  4  7  1  0  0  0  0
  1  8  1  0  0  0  0
  8  9  1  0  0  0  0
  8 10  1  0  0  0  0
  8 11  1  0  0  0  0
M  END
> <ChemID>
100152

> <source_casrn>
75-78-5

> <CAS>
75-78-5

> <SMILES>
C[Si](C)(Cl)Cl

> <NAME>
DICHLORODIMETHYLSILANE

> <preferred_name>
Dimethyldichlorosilane

> <iupac>
dichloro(dimethyl)silane

> <MPID>
19237

> <dsstox_substance_id>
DTXSID9026425

> <Canonical_QSARr>
C[Si](C)(Cl)Cl

> <InChI_Code_QSARr>
InChI=1S/C2H6Cl2Si/c1-5(2,3)4/h1-2H3

> <InChI Key_QSARr>
LIKFHECYJZWXFJ-UHFFFAOYSA-N

> <Salt_Solvent>
?

> <BP>
70.3

$$$$
100154
  -INDIGO-08031720192D

  8  7  0  0  0  0  0  0  0  0999 V2000
    0.0000    0.0000    0.0000 C   0  0  0  0  0  0  0  0  0  0  0  0
    1.6000    0.0000    0.0000 C   0  0  0  0  0  0  0  0  0  0  0  0
    3.2000    0.0000    0.0000 H   0  0  0  0  0  0  0  0  0  0  0  0
    2.4000   -1.3856    0.0000 H   0  0  0  0  0  0  0  0  0  0  0  0
    2.4000    1.3856    0.0000 Br  0  0  0  0  0  0  0  0  0  0  0  0
   -1.6000   -0.0000    0.0000 Cl  0  0  0  0  0  0  0  0  0  0  0  0
   -0.8000   -1.3856    0.0000 Cl  0  0  0  0  0  0  0  0  0  0  0  0
   -0.8000    1.3856    0.0000 Br  0  0  0  0  0  0  0  0  0  0  0  0
  1  2  1  0  0  0  0
  2  3  1  0  0  0  0
  2  4  1  0  0  0  0
  2  5  1  0  0  0  0
  1  6  1  0  0  0  0
  1  7  1  0  0  0  0
  1  8  1  0  0  0  0
M  END
> <ChemID>
100154

> <source_casrn>
75-81-0

> <CAS>
75-81-0

> <SMILES>
ClC(Cl)(Br)CBr

> <NAME>
Ethane, 1,2-dibromo-1,1-dichloro-

> <preferred_name>
Ethane, 1,2-dibromo-1,1-dichloro-

> <iupac>
1,2-Dibromo-1,1-dichloroethane

> <MPID>
19239

> <dsstox_substance_id>
DTXSID8058790

> <Canonical_QSARr>
ClC(Cl)(Br)CBr

> <InChI_Code_QSARr>
InChI=1S/C2H2Br2Cl2/c3-1-2(4,5)6/h1H2

> <InChI Key_QSARr>
FIYBYNHDEOSJPL-UHFFFAOYSA-N

> <Salt_Solvent>
?

> <BP>
195.0

$$$$
100156
  -INDIGO-08031720192D

 20 19  0  0  0  0  0  0  0  0999 V2000
    2.7713    0.0000    0.0000 C   0  0  0  0  0  0  0  0  0  0  0  0
    4.1569   -0.8000    0.0000 H   0  0  0  0  0  0  0  0  0  0  0  0
    4.1569    0.8000    0.0000 H   0  0  0  0  0  0  0  0  0  0  0  0
    2.7713   -1.6000    0.0000 H   0  0  0  0  0  0  0  0  0  0  0  0
    1.3856   -0.8000    0.0000 C   0  0  0  0  0  0  0  0  0  0  0  0
    1.9980   -2.2782    0.0000 H   0  0  0  0  0  0  0  0  0  0  0  0
    0.7733   -2.2782    0.0000 H   0  0  0  0  0  0  0  0  0  0  0  0
    0.0000    0.0000    0.0000 C   0  0  0  0  0  0  0  0  0  0  0  0
   -1.3856    0.8000    0.0000 C   0  0  0  0  0  0  0  0  0  0  0  0
   -2.7713    1.6000    0.0000 H   0  0  0  0  0  0  0  0  0  0  0  0
   -2.7713    0.0000    0.0000 H   0  0  0  0  0  0  0  0  0  0  0  0
   -1.3856    2.4000    0.0000 H   0  0  0  0  0  0  0  0  0  0  0  0
    0.8000    1.3856    0.0000 C   0  0  0  0  0  0  0  0  0  0  0  0
    1.6000    2.7713    0.0000 H   0  0  0  0  0  0  0  0  0  0  0  0
    0.0000    2.7713    0.0000 H   0  0  0  0  0  0  0  0  0  0  0  0
    2.4000    1.3856    0.0000 H   0  0  0  0  0  0  0  0  0  0  0  0
   -0.8000   -1.3857    0.0000 C   0  0  0  0  0  0  0  0  0  0  0  0
   -1.6000   -2.7713    0.0000 H   0  0  0  0  0  0  0  0  0  0  0  0
   -0.2528   -2.8891    0.0000 H   0  0  0  0  0  0  0  0  0  0  0  0
   -2.4000   -1.3857    0.0000 H   0  0  0  0  0  0  0  0  0  0  0  0
  1  2  1  0  0  0  0
  1  3  1  0  0  0  0
  1  4  1  0  0  0  0
  1  5  1  0  0  0  0
  5  6  1  0  0  0  0
  5  7  1  0  0  0  0
  5  8  1  0  0  0  0
  8  9  1  0  0  0  0
  9 10  1  0  0  0  0
  9 11  1  0  0  0  0
  9 12  1  0  0  0  0
  8 13  1  0  0  0  0
 13 14  1  0  0  0  0
 13 15  1  0  0  0  0
 13 16  1  0  0  0  0
  8 17  1  0  0  0  0
 17 18  1  0  0  0  0
 17 19  1  0  0  0  0
 17 20  1  0  0  0  0
M  END
> <ChemID>
100156

> <source_casrn>
75-83-2

> <CAS>
75-83-2

> <SMILES>
CCC(C)(C)C

> <NAME>
2,2-DIMETHYLBUTANE

> <preferred_name>
2,2-Dimethylbutane

> <iupac>
2,2-dimethylbutane

> <MPID>
19240

> <dsstox_substance_id>
DTXSID4025111

> <Canonical_QSARr>
CCC(C)(C)C

> <InChI_Code_QSARr>
InChI=1S/C6H14/c1-5-6(2,3)4/h5H2,1-4H3

> <InChI Key_QSARr>
HNRMPXKDFBEGFZ-UHFFFAOYSA-N

> <Salt_Solvent>
?

> <BP>
49.7

$$$$
100157
  -INDIGO-08031720192D

 18 17  0  0  0  0  0  0  0  0999 V2000
    0.0000    0.0000    0.0000 C   0  0  0  0  0  0  0  0  0  0  0  0
    1.3856   -0.8000    0.0000 C   0  0  0  0  0  0  0  0  0  0  0  0
    1.9980   -2.2782    0.0000 H   0  0  0  0  0  0  0  0  0  0  0  0
    0.7733   -2.2782    0.0000 H   0  0  0  0  0  0  0  0  0  0  0  0
    2.7713    0.0000    0.0000 O   0  0  0  0  0  0  0  0  0  0  0  0
    4.1569   -0.8000    0.0000 H   0  0  0  0  0  0  0  0  0  0  0  0
   -1.3856    0.8000    0.0000 C   0  0  0  0  0  0  0  0  0  0  0  0
   -2.7713    1.6000    0.0000 H   0  0  0  0  0  0  0  0  0  0  0  0
   -2.7713    0.0000    0.0000 H   0  0  0  0  0  0  0  0  0  0  0  0
   -1.3856    2.4000    0.0000 H   0  0  0  0  0  0  0  0  0  0  0  0
    0.8000    1.3856    0.0000 C   0  0  0  0  0  0  0  0  0  0  0  0
    1.6000    2.7713    0.0000 H   0  0  0  0  0  0  0  0  0  0  0  0
    2.4000    1.3856    0.0000 H   0  0  0  0  0  0  0  0  0  0  0  0
    0.0000    2.7713    0.0000 H   0  0  0  0  0  0  0  0  0  0  0  0
   -0.8000   -1.3857    0.0000 C   0  0  0  0  0  0  0  0  0  0  0  0
   -1.6000   -2.7713    0.0000 H   0  0  0  0  0  0  0  0  0  0  0  0
   -0.2528   -2.8891    0.0000 H   0  0  0  0  0  0  0  0  0  0  0  0
   -2.4000   -1.3857    0.0000 H   0  0  0  0  0  0  0  0  0  0  0  0
  1  2  1  0  0  0  0
  2  3  1  0  0  0  0
  2  4  1  0  0  0  0
  2  5  1  0  0  0  0
  5  6  1  0  0  0  0
  1  7  1  0  0  0  0
  7  8  1  0  0  0  0
  7  9  1  0  0  0  0
  7 10  1  0  0  0  0
  1 11  1  0  0  0  0
 11 12  1  0  0  0  0
 11 13  1  0  0  0  0
 11 14  1  0  0  0  0
  1 15  1  0  0  0  0
 15 16  1  0  0  0  0
 15 17  1  0  0  0  0
 15 18  1  0  0  0  0
M  END
> <ChemID>
100157

> <source_casrn>
75-84-3

> <CAS>
75-84-3

> <SMILES>
CC(C)(C)CO

> <NAME>
2,2-DIMETHYL-1-PROPANOL

> <preferred_name>
2,2-Dimethylpropanol

> <iupac>
2,2-dimethylpropan-1-ol

> <MPID>
19241

> <dsstox_substance_id>
DTXSID9052501

> <Canonical_QSARr>
CC(C)(C)CO

> <InChI_Code_QSARr>
InChI=1S/C5H12O/c1-5(2,3)4-6/h6H,4H2,1-3H3

> <InChI Key_QSARr>
KPSSIOMAKSHJJG-UHFFFAOYSA-N

> <Salt_Solvent>
?

> <BP>
113.5

$$$$
100159
  -INDIGO-08031720192D

 13 12  0  0  0  0  0  0  0  0999 V2000
    0.0000    0.0000    0.0000 C   0  0  0  0  0  0  0  0  0  0  0  0
    1.3856    0.8000    0.0000 C   0  0  0  0  0  0  0  0  0  0  0  0
    2.7713    1.6000    0.0000 H   0  0  0  0  0  0  0  0  0  0  0  0
    2.7713    0.0000    0.0000 H   0  0  0  0  0  0  0  0  0  0  0  0
    1.3856    2.4000    0.0000 H   0  0  0  0  0  0  0  0  0  0  0  0
   -1.3856   -0.8000    0.0000 C   0  0  0  0  0  0  0  0  0  0  0  0
   -2.7713   -1.6000    0.0000 H   0  0  0  0  0  0  0  0  0  0  0  0
   -1.3856   -2.4000    0.0000 H   0  0  0  0  0  0  0  0  0  0  0  0
   -2.7713    0.0000    0.0000 H   0  0  0  0  0  0  0  0  0  0  0  0
   -0.8000    1.3856    0.0000 O   0  0  0  0  0  0  0  0  0  0  0  0
   -2.4000    1.3856    0.0000 H   0  0  0  0  0  0  0  0  0  0  0  0
    0.8000   -1.3856    0.0000 C   0  0  0  0  0  0  0  0  0  0  0  0
    1.6000   -2.7713    0.0000 N   0  0  0  0  0  0  0  0  0  0  0  0
  1  2  1  0  0  0  0
  2  3  1  0  0  0  0
  2  4  1  0  0  0  0
  2  5  1  0  0  0  0
  1  6  1  0  0  0  0
  6  7  1  0  0  0  0
  6  8  1  0  0  0  0
  6  9  1  0  0  0  0
  1 10  1  0  0  0  0
 10 11  1  0  0  0  0
  1 12  1  0  0  0  0
 12 13  3  0  0  0  0
M  END
> <ChemID>
100159

> <source_casrn>
75-86-5

> <CAS>
75-86-5

> <SMILES>
CC(C)(O)C#N

> <NAME>
ACETONE CYANOHYDRIN

> <preferred_name>
2-Hydroxy-2-methylpropanenitrile

> <iupac>
2-hydroxy-2-methylpropanenitrile

> <MPID>
19243

> <dsstox_substance_id>
DTXSID7025427

> <Canonical_QSARr>
CC(C)(O)C#N

> <InChI_Code_QSARr>
InChI=1S/C4H7NO/c1-4(2,6)3-5/h6H,1-2H3

> <InChI Key_QSARr>
MWFMGBPGAXYFAR-UHFFFAOYSA-N

> <Salt_Solvent>
?

> <BP>
171.0

$$$$
100160
  -INDIGO-08031720192D

  7  6  0  0  0  0  0  0  0  0999 V2000
    2.4000   -1.3856    0.0000 O   0  0  0  0  0  0  0  0  0  0  0  0
    1.6000    0.0000    0.0000 C   0  0  0  0  0  0  0  0  0  0  0  0
    2.4000    1.3856    0.0000 H   0  0  0  0  0  0  0  0  0  0  0  0
    0.0000    0.0000    0.0000 C   0  0  0  0  0  0  0  0  0  0  0  0
   -1.6000    0.0000    0.0000 Cl  0  0  0  0  0  0  0  0  0  0  0  0
   -0.8000    1.3856    0.0000 Cl  0  0  0  0  0  0  0  0  0  0  0  0
   -0.8000   -1.3856    0.0000 Cl  0  0  0  0  0  0  0  0  0  0  0  0
  1  2  2  0  0  0  0
  2  3  1  0  0  0  0
  2  4  1  0  0  0  0
  4  5  1  0  0  0  0
  4  6  1  0  0  0  0
  4  7  1  0  0  0  0
M  END
> <ChemID>
100160

> <source_casrn>
75-87-6

> <CAS>
75-87-6

> <SMILES>
O=CC(Cl)(Cl)Cl

> <NAME>
TRICHLOROACETALDEHYDE

> <preferred_name>
Chloral

> <iupac>
trichloroacetaldehyde

> <MPID>
19244

> <dsstox_substance_id>
DTXSID7024744

> <Canonical_QSARr>
O=CC(Cl)(Cl)Cl

> <InChI_Code_QSARr>
InChI=1S/C2HCl3O/c3-2(4,5)1-6/h1H

> <InChI Key_QSARr>
HFFLGKNGCAIQMO-UHFFFAOYSA-N

> <Salt_Solvent>
?

> <BP>
97.8

$$$$
100161
  -INDIGO-08031720192D

  8  7  0  0  0  0  0  0  0  0999 V2000
    0.0000    0.0000    0.0000 C   0  0  0  0  0  0  0  0  0  0  0  0
    1.6000    0.0000    0.0000 C   0  0  0  0  0  0  0  0  0  0  0  0
    3.2000    0.0000    0.0000 H   0  0  0  0  0  0  0  0  0  0  0  0
    2.4000   -1.3856    0.0000 H   0  0  0  0  0  0  0  0  0  0  0  0
    2.4000    1.3856    0.0000 Cl  0  0  0  0  0  0  0  0  0  0  0  0
   -1.6000   -0.0000    0.0000 F   0  0  0  0  0  0  0  0  0  0  0  0
   -0.8000   -1.3856    0.0000 F   0  0  0  0  0  0  0  0  0  0  0  0
   -0.8000    1.3856    0.0000 F   0  0  0  0  0  0  0  0  0  0  0  0
  1  2  1  0  0  0  0
  2  3  1  0  0  0  0
  2  4  1  0  0  0  0
  2  5  1  0  0  0  0
  1  6  1  0  0  0  0
  1  7  1  0  0  0  0
  1  8  1  0  0  0  0
M  END
> <ChemID>
100161

> <source_casrn>
75-88-7

> <CAS>
75-88-7

> <SMILES>
FC(F)(F)CCl

> <NAME>
1,1,1-TRIFLUORO-2-CHLOROETHANE

> <preferred_name>
2-Chloro-1,1,1-trifluoroethane

> <iupac>
2-chloro-1,1,1-trifluoroethane

> <MPID>
19245

> <dsstox_substance_id>
DTXSID5020289

> <Canonical_QSARr>
FC(F)(F)CCl

> <InChI_Code_QSARr>
InChI=1S/C2H2ClF3/c3-1-2(4,5)6/h1H2

> <InChI Key_QSARr>
CYXIKYKBLDZZNW-UHFFFAOYSA-N

> <Salt_Solvent>
?

> <BP>
6.1

$$$$
100163
  -INDIGO-08031720192D

  9  8  0  0  0  0  0  0  0  0999 V2000
   -0.0000    0.0000    0.0000 Si  0  0  0  0  0  0  0  0  0  0  0  0
    1.3856    0.8000    0.0000 Cl  0  0  0  0  0  0  0  0  0  0  0  0
   -0.0000    1.6000    0.0000 Cl  0  0  0  0  0  0  0  0  0  0  0  0
    1.3856   -0.8000    0.0000 Cl  0  0  0  0  0  0  0  0  0  0  0  0
   -1.3856   -0.8000    0.0000 C   0  0  0  0  0  0  0  0  0  0  0  0
   -1.3856   -2.4000    0.0000 H   0  0  0  0  0  0  0  0  0  0  0  0
   -2.7713    0.0000    0.0000 C   0  0  0  0  0  0  0  0  0  0  0  0
   -4.1569   -0.8000    0.0000 H   0  0  0  0  0  0  0  0  0  0  0  0
   -2.7713    1.6000    0.0000 H   0  0  0  0  0  0  0  0  0  0  0  0
  1  2  1  0  0  0  0
  1  3  1  0  0  0  0
  1  4  1  0  0  0  0
  1  5  1  0  0  0  0
  5  6  1  0  0  0  0
  5  7  2  0  0  0  0
  7  8  1  0  0  0  0
  7  9  1  0  0  0  0
M  END
> <ChemID>
100163

> <source_casrn>
75-94-5

> <CAS>
75-94-5

> <SMILES>
C=C[Si](Cl)(Cl)Cl

> <NAME>
VINYLTRICHLOROSILANE

> <preferred_name>
Trichloroethenylsilane

> <iupac>
trichloro(ethenyl)silane

> <MPID>
19247

> <dsstox_substance_id>
DTXSID8026430

> <Canonical_QSARr>
C=C[Si](Cl)(Cl)Cl

> <InChI_Code_QSARr>
InChI=1S/C2H3Cl3Si/c1-2-6(3,4)5/h2H,1H2

> <InChI Key_QSARr>
GQIUQDDJKHLHTB-UHFFFAOYSA-N

> <Salt_Solvent>
?

> <BP>
91.5

$$$$
100164
  -INDIGO-08031720192D

 19 18  0  0  0  0  0  0  0  0999 V2000
    2.4000   -1.3856    0.0000 C   0  0  0  0  0  0  0  0  0  0  0  0
    3.2000   -2.7713    0.0000 H   0  0  0  0  0  0  0  0  0  0  0  0
    4.0000   -1.3856    0.0000 H   0  0  0  0  0  0  0  0  0  0  0  0
    1.6000   -2.7713    0.0000 H   0  0  0  0  0  0  0  0  0  0  0  0
    0.8000   -1.3856    0.0000 C   0  0  0  0  0  0  0  0  0  0  0  0
   -0.0001   -2.7713    0.0000 O   0  0  0  0  0  0  0  0  0  0  0  0
    0.0001    0.0000    0.0000 C   0  0  0  0  0  0  0  0  0  0  0  0
   -0.8000    1.3856    0.0000 C   0  0  0  0  0  0  0  0  0  0  0  0
   -1.6000    2.7713    0.0000 H   0  0  0  0  0  0  0  0  0  0  0  0
   -2.4000    1.3856    0.0000 H   0  0  0  0  0  0  0  0  0  0  0  0
    0.0001    2.7713    0.0000 H   0  0  0  0  0  0  0  0  0  0  0  0
    1.3856    0.8000    0.0000 C   0  0  0  0  0  0  0  0  0  0  0  0
    2.7713    1.6000    0.0000 H   0  0  0  0  0  0  0  0  0  0  0  0
    1.3856    2.4000    0.0000 H   0  0  0  0  0  0  0  0  0  0  0  0
    2.7713    0.0000    0.0000 H   0  0  0  0  0  0  0  0  0  0  0  0
   -1.3856   -0.8000    0.0000 C   0  0  0  0  0  0  0  0  0  0  0  0
   -2.7713   -1.6000    0.0000 H   0  0  0  0  0  0  0  0  0  0  0  0
   -1.3856   -2.4000    0.0000 H   0  0  0  0  0  0  0  0  0  0  0  0
   -2.7713    0.0000    0.0000 H   0  0  0  0  0  0  0  0  0  0  0  0
  1  2  1  0  0  0  0
  1  3  1  0  0  0  0
  1  4  1  0  0  0  0
  1  5  1  0  0  0  0
  5  6  2  0  0  0  0
  5  7  1  0  0  0  0
  7  8  1  0  0  0  0
  8  9  1  0  0  0  0
  8 10  1  0  0  0  0
  8 11  1  0  0  0  0
  7 12  1  0  0  0  0
 12 13  1  0  0  0  0
 12 14  1  0  0  0  0
 12 15  1  0  0  0  0
  7 16  1  0  0  0  0
 16 17  1  0  0  0  0
 16 18  1  0  0  0  0
 16 19  1  0  0  0  0
M  END
> <ChemID>
100164

> <source_casrn>
75-97-8

> <CAS>
75-97-8

> <SMILES>
CC(=O)C(C)(C)C

> <NAME>
3,3-DIMETHYL-2-BUTANONE

> <preferred_name>
3,3-Dimethyl-2-butanone

> <iupac>
3,3-dimethylbutan-2-one

> <MPID>
19248

> <dsstox_substance_id>
DTXSID5021752

> <Canonical_QSARr>
CC(=O)C(C)(C)C

> <InChI_Code_QSARr>
InChI=1S/C6H12O/c1-5(7)6(2,3)4/h1-4H3

> <InChI Key_QSARr>
PJGSXYOJTGTZAV-UHFFFAOYSA-N

> <Salt_Solvent>
?

> <BP>
106.1

$$$$
100165
  -INDIGO-08031720192D

 17 16  0  0  0  0  0  0  0  0999 V2000
   -0.8000    1.3856    0.0000 C   0  0  0  0  0  0  0  0  0  0  0  0
    0.0000    0.0000    0.0000 C   0  0  0  0  0  0  0  0  0  0  0  0
    1.3857    0.8000    0.0000 C   0  0  0  0  0  0  0  0  0  0  0  0
    2.7713    1.6000    0.0000 H   0  0  0  0  0  0  0  0  0  0  0  0
    1.3857    2.4000    0.0000 H   0  0  0  0  0  0  0  0  0  0  0  0
    2.7713    0.0000    0.0000 H   0  0  0  0  0  0  0  0  0  0  0  0
    0.8000   -1.3856    0.0000 C   0  0  0  0  0  0  0  0  0  0  0  0
    1.6000   -2.7713    0.0000 H   0  0  0  0  0  0  0  0  0  0  0  0
    0.0000   -2.7713    0.0000 H   0  0  0  0  0  0  0  0  0  0  0  0
    2.4000   -1.3856    0.0000 H   0  0  0  0  0  0  0  0  0  0  0  0
   -1.3856   -0.8000    0.0000 C   0  0  0  0  0  0  0  0  0  0  0  0
   -2.7713   -1.6000    0.0000 H   0  0  0  0  0  0  0  0  0  0  0  0
   -2.7713    0.0000    0.0000 H   0  0  0  0  0  0  0  0  0  0  0  0
   -1.3856   -2.4000    0.0000 H   0  0  0  0  0  0  0  0  0  0  0  0
   -2.4000    1.3856    0.0000 O   0  0  0  0  0  0  0  0  0  0  0  0
   -3.2000    2.7713    0.0000 H   0  0  0  0  0  0  0  0  0  0  0  0
    0.0000    2.7713    0.0000 O   0  0  0  0  0  0  0  0  0  0  0  0
  1  2  1  0  0  0  0
  2  3  1  0  0  0  0
  3  4  1  0  0  0  0
  3  5  1  0  0  0  0
  3  6  1  0  0  0  0
  2  7  1  0  0  0  0
  7  8  1  0  0  0  0
  7  9  1  0  0  0  0
  7 10  1  0  0  0  0
  2 11  1  0  0  0  0
 11 12  1  0  0  0  0
 11 13  1  0  0  0  0
 11 14  1  0  0  0  0
  1 15  1  0  0  0  0
 15 16  1  0  0  0  0
  1 17  2  0  0  0  0
M  END
> <ChemID>
100165

> <source_casrn>
75-98-9

> <CAS>
75-98-9

> <SMILES>
CC(C)(C)C(O)=O

> <NAME>
2,2-Dimethyl propanoic acid

> <preferred_name>
2,2-Dimethylpropanoic acid

> <iupac>
2,2-dimethylpropanoic acid

> <MPID>
19249

> <dsstox_substance_id>
DTXSID8026432

> <Canonical_QSARr>
CC(C)(C)C(O)=O

> <InChI_Code_QSARr>
InChI=1S/C5H10O2/c1-5(2,3)4(6)7/h1-3H3,(H,6,7)

> <InChI Key_QSARr>
IUGYQRQAERSCNH-UHFFFAOYSA-N

> <Salt_Solvent>
?

> <BP>
164.0

$$$$
100167
  -INDIGO-08031720192D

 12 11  0  0  0  0  0  0  0  0999 V2000
   -1.6000    0.0000    0.0000 C   0  0  0  0  0  0  0  0  0  0  0  0
    0.0000    0.0000    0.0000 C   0  0  0  0  0  0  0  0  0  0  0  0
    0.0000   -1.6000    0.0000 H   0  0  0  0  0  0  0  0  0  0  0  0
    1.6000    0.0000    0.0000 C   0  0  0  0  0  0  0  0  0  0  0  0
    3.2000    0.0000    0.0000 H   0  0  0  0  0  0  0  0  0  0  0  0
    2.4000   -1.3856    0.0000 H   0  0  0  0  0  0  0  0  0  0  0  0
    2.4000    1.3856    0.0000 H   0  0  0  0  0  0  0  0  0  0  0  0
    0.0000    1.6000    0.0000 O   0  0  0  0  0  0  0  0  0  0  0  0
   -1.3856    2.4000    0.0000 H   0  0  0  0  0  0  0  0  0  0  0  0
   -3.2000    0.0000    0.0000 Cl  0  0  0  0  0  0  0  0  0  0  0  0
   -2.4000   -1.3856    0.0000 Cl  0  0  0  0  0  0  0  0  0  0  0  0
   -2.4000    1.3856    0.0000 Cl  0  0  0  0  0  0  0  0  0  0  0  0
  1  2  1  0  0  0  0
  2  3  1  0  0  0  0
  2  4  1  0  0  0  0
  4  5  1  0  0  0  0
  4  6  1  0  0  0  0
  4  7  1  0  0  0  0
  2  8  1  0  0  0  0
  8  9  1  0  0  0  0
  1 10  1  0  0  0  0
  1 11  1  0  0  0  0
  1 12  1  0  0  0  0
M  END
> <ChemID>
100167

> <source_casrn>
76-00-6

> <CAS>
NOCAS_870395

> <SMILES>
CC(O)C(Cl)(Cl)Cl

> <NAME>
1,1,1-Trichloro-2-propanol

> <preferred_name>


> <iupac>


> <MPID>
19251

> <dsstox_substance_id>
DTXSID90870395

> <Canonical_QSARr>
CC(O)C(Cl)(Cl)Cl

> <InChI_Code_QSARr>
InChI=1S/C3H5Cl3O/c1-2(7)3(4,5)6/h2,7H,1H3

> <InChI Key_QSARr>
HCMBPASAOZIEDZ-UHFFFAOYSA-N

> <Salt_Solvent>
?

> <BP>
163.0

$$$$
100168
  -INDIGO-08031720192D

  8  7  0  0  0  0  0  0  0  0999 V2000
   -0.8000    1.3856    0.0000 Cl  0  0  0  0  0  0  0  0  0  0  0  0
    0.0000    0.0000    0.0000 C   0  0  0  0  0  0  0  0  0  0  0  0
    1.6000    0.0000    0.0000 C   0  0  0  0  0  0  0  0  0  0  0  0
    3.2000    0.0000    0.0000 H   0  0  0  0  0  0  0  0  0  0  0  0
    2.4000   -1.3856    0.0000 Cl  0  0  0  0  0  0  0  0  0  0  0  0
    2.4000    1.3856    0.0000 Cl  0  0  0  0  0  0  0  0  0  0  0  0
   -1.6000   -0.0000    0.0000 Cl  0  0  0  0  0  0  0  0  0  0  0  0
   -0.8000   -1.3856    0.0000 Cl  0  0  0  0  0  0  0  0  0  0  0  0
  1  2  1  0  0  0  0
  2  3  1  0  0  0  0
  3  4  1  0  0  0  0
  3  5  1  0  0  0  0
  3  6  1  0  0  0  0
  2  7  1  0  0  0  0
  2  8  1  0  0  0  0
M  END
> <ChemID>
100168

> <source_casrn>
76-01-7

> <CAS>
76-01-7

> <SMILES>
ClC(Cl)C(Cl)(Cl)Cl

> <NAME>
PENTACHLOROETHANE

> <preferred_name>
Pentachloroethane

> <iupac>
1,1,1,2,2-pentachloroethane

> <MPID>
19252

> <dsstox_substance_id>
DTXSID7021104

> <Canonical_QSARr>
ClC(Cl)C(Cl)(Cl)Cl

> <InChI_Code_QSARr>
InChI=1S/C2HCl5/c3-1(4)2(5,6)7/h1H

> <InChI Key_QSARr>
BNIXVQGCZULYKV-UHFFFAOYSA-N

> <Salt_Solvent>
?

> <BP>
159.8

$$$$
100169
  -INDIGO-08031720192D

  7  6  0  0  0  0  0  0  0  0999 V2000
    0.0000    0.0000    0.0000 C   0  0  0  0  0  0  0  0  0  0  0  0
    1.6000    0.0000    0.0000 C   0  0  0  0  0  0  0  0  0  0  0  0
    2.4000    1.3856    0.0000 O   0  0  0  0  0  0  0  0  0  0  0  0
    2.4000   -1.3856    0.0000 Cl  0  0  0  0  0  0  0  0  0  0  0  0
   -1.6000    0.0000    0.0000 Cl  0  0  0  0  0  0  0  0  0  0  0  0
   -0.8000    1.3856    0.0000 Cl  0  0  0  0  0  0  0  0  0  0  0  0
   -0.8000   -1.3856    0.0000 Cl  0  0  0  0  0  0  0  0  0  0  0  0
  1  2  1  0  0  0  0
  2  3  2  0  0  0  0
  2  4  1  0  0  0  0
  1  5  1  0  0  0  0
  1  6  1  0  0  0  0
  1  7  1  0  0  0  0
M  END
> <ChemID>
100169

> <source_casrn>
76-02-8

> <CAS>
76-02-8

> <SMILES>
O=C(Cl)C(Cl)(Cl)Cl

> <NAME>
TRICHLORACETYLCHLORIDE

> <preferred_name>
Trichloroacetyl chloride

> <iupac>
trichloroacetyl chloride

> <MPID>
19253

> <dsstox_substance_id>
DTXSID9034070

> <Canonical_QSARr>
O=C(Cl)C(Cl)(Cl)Cl

> <InChI_Code_QSARr>
InChI=1S/C2Cl4O/c3-1(7)2(4,5)6

> <InChI Key_QSARr>
PVFOMCVHYWHZJE-UHFFFAOYSA-N

> <Salt_Solvent>
?

> <BP>
117.9

$$$$
100171
  -INDIGO-08031720192D

  8  7  0  0  0  0  0  0  0  0999 V2000
    2.4000   -1.3856    0.0000 O   0  0  0  0  0  0  0  0  0  0  0  0
    1.6000    0.0000    0.0000 C   0  0  0  0  0  0  0  0  0  0  0  0
    2.4000    1.3856    0.0000 O   0  0  0  0  0  0  0  0  0  0  0  0
    4.0000    1.3856    0.0000 H   0  0  0  0  0  0  0  0  0  0  0  0
   -0.0000    0.0000    0.0000 C   0  0  0  0  0  0  0  0  0  0  0  0
   -1.6000    0.0000    0.0000 F   0  0  0  0  0  0  0  0  0  0  0  0
   -0.8000    1.3856    0.0000 F   0  0  0  0  0  0  0  0  0  0  0  0
   -0.8000   -1.3856    0.0000 Cl  0  0  0  0  0  0  0  0  0  0  0  0
  1  2  2  0  0  0  0
  2  3  1  0  0  0  0
  3  4  1  0  0  0  0
  2  5  1  0  0  0  0
  5  6  1  0  0  0  0
  5  7  1  0  0  0  0
  5  8  1  0  0  0  0
M  END
> <ChemID>
100171

> <source_casrn>
76-04-0

> <CAS>
76-04-0

> <SMILES>
OC(=O)C(F)(F)Cl

> <NAME>
Acetic acid, chlorodifluoro-

> <preferred_name>
Acetic acid, chlorodifluoro-

> <iupac>
2-chloro-2,2-difluoroacetic acid

> <MPID>
19255

> <dsstox_substance_id>
DTXSID8058792

> <Canonical_QSARr>
OC(=O)C(F)(F)Cl

> <InChI_Code_QSARr>
InChI=1S/C2HClF2O2/c3-2(4,5)1(6)7/h(H,6,7)

> <InChI Key_QSARr>
OAWAZQITIZDJRB-UHFFFAOYSA-N

> <Salt_Solvent>
?

> <BP>
122.0

$$$$
100172
  -INDIGO-08031720192D

  8  7  0  0  0  0  0  0  0  0999 V2000
    1.6000    0.0000    0.0000 C   0  0  0  0  0  0  0  0  0  0  0  0
    2.4000   -1.3856    0.0000 O   0  0  0  0  0  0  0  0  0  0  0  0
    2.4000    1.3856    0.0000 O   0  0  0  0  0  0  0  0  0  0  0  0
    4.0000    1.3856    0.0000 H   0  0  0  0  0  0  0  0  0  0  0  0
   -0.0000    0.0000    0.0000 C   0  0  0  0  0  0  0  0  0  0  0  0
   -1.6000    0.0000    0.0000 F   0  0  0  0  0  0  0  0  0  0  0  0
   -0.8000    1.3856    0.0000 F   0  0  0  0  0  0  0  0  0  0  0  0
   -0.8000   -1.3856    0.0000 F   0  0  0  0  0  0  0  0  0  0  0  0
  1  2  2  0  0  0  0
  1  3  1  0  0  0  0
  3  4  1  0  0  0  0
  1  5  1  0  0  0  0
  5  6  1  0  0  0  0
  5  7  1  0  0  0  0
  5  8  1  0  0  0  0
M  END
> <ChemID>
100172

> <source_casrn>
76-05-1

> <CAS>
76-05-1

> <SMILES>
OC(=O)C(F)(F)F

> <NAME>
TRIFLUOROACETIC ACID

> <preferred_name>
Acetic acid, trifluoro-

> <iupac>
trifluoroacetic acid

> <MPID>
19256

> <dsstox_substance_id>
DTXSID9041578

> <Canonical_QSARr>
OC(=O)C(F)(F)F

> <InChI_Code_QSARr>
InChI=1S/C2HF3O2/c3-2(4,5)1(6)7/h(H,6,7)

> <InChI Key_QSARr>
DTQVDTLACAAQTR-UHFFFAOYSA-N

> <Salt_Solvent>
?

> <BP>
73.0

$$$$
100173
  -INDIGO-08031720192D

  7  6  0  0  0  0  0  0  0  0999 V2000
   -0.8000   -1.3856    0.0000 Cl  0  0  0  0  0  0  0  0  0  0  0  0
    0.0000    0.0000    0.0000 C   0  0  0  0  0  0  0  0  0  0  0  0
    1.6000    0.0000    0.0000 N   0  0  0  0  0  0  0  0  0  0  0  0
    2.4000    1.3856    0.0000 O   0  0  0  0  0  0  0  0  0  0  0  0
    2.4000   -1.3856    0.0000 O   0  0  0  0  0  0  0  0  0  0  0  0
   -1.6000    0.0000    0.0000 Cl  0  0  0  0  0  0  0  0  0  0  0  0
   -0.8000    1.3856    0.0000 Cl  0  0  0  0  0  0  0  0  0  0  0  0
  1  2  1  0  0  0  0
  2  3  1  0  0  0  0
  3  4  2  0  0  0  0
  3  5  1  0  0  0  0
  2  6  1  0  0  0  0
  2  7  1  0  0  0  0
M  CHG  2   3   1   5  -1
M  END
> <ChemID>
100173

> <source_casrn>
76-06-2

> <CAS>
76-06-2

> <SMILES>
[O-][N+](=O)C(Cl)(Cl)Cl

> <NAME>
TRICHLORONITROMETHANE

> <preferred_name>
Chloropicrin

> <iupac>
trichloro(nitro)methane

> <MPID>
19257

> <dsstox_substance_id>
DTXSID0020315

> <Canonical_QSARr>
[O-][N+](=O)C(Cl)(Cl)Cl

> <InChI_Code_QSARr>
InChI=1S/CCl3NO2/c2-1(3,4)5(6)7

> <InChI Key_QSARr>
LFHISGNCFUNFFM-UHFFFAOYSA-N

> <Salt_Solvent>
?

> <BP>
112.0

$$$$
100175
  -INDIGO-08031720192D

  8  7  0  0  0  0  0  0  0  0999 V2000
    0.0000    0.0000    0.0000 C   0  0  0  0  0  0  0  0  0  0  0  0
    1.6000    0.0000    0.0000 C   0  0  0  0  0  0  0  0  0  0  0  0
    3.2000    0.0000    0.0000 Cl  0  0  0  0  0  0  0  0  0  0  0  0
    2.4000   -1.3856    0.0000 F   0  0  0  0  0  0  0  0  0  0  0  0
    2.4000    1.3856    0.0000 F   0  0  0  0  0  0  0  0  0  0  0  0
   -1.6000   -0.0000    0.0000 Cl  0  0  0  0  0  0  0  0  0  0  0  0
   -0.8000   -1.3856    0.0000 Cl  0  0  0  0  0  0  0  0  0  0  0  0
   -0.8000    1.3856    0.0000 Cl  0  0  0  0  0  0  0  0  0  0  0  0
  1  2  1  0  0  0  0
  2  3  1  0  0  0  0
  2  4  1  0  0  0  0
  2  5  1  0  0  0  0
  1  6  1  0  0  0  0
  1  7  1  0  0  0  0
  1  8  1  0  0  0  0
M  END
> <ChemID>
100175

> <source_casrn>
76-11-9

> <CAS>
76-11-9

> <SMILES>
FC(F)(Cl)C(Cl)(Cl)Cl

> <NAME>
1,1,1,2-TETRACHLORO-2,2-DIFLUOROETHANE

> <preferred_name>


> <iupac>


> <MPID>
19259

> <dsstox_substance_id>
DTXSID90861622

> <Canonical_QSARr>
FC(F)(Cl)C(Cl)(Cl)Cl

> <InChI_Code_QSARr>
InChI=1S/C2Cl4F2/c3-1(4,5)2(6,7)8

> <InChI Key_QSARr>
SLGOCMATMKJJCE-UHFFFAOYSA-N

> <Salt_Solvent>
?

> <BP>
91.5

$$$$
100176
  -INDIGO-08031720192D

  8  7  0  0  0  0  0  0  0  0999 V2000
   -0.8000    1.3856    0.0000 F   0  0  0  0  0  0  0  0  0  0  0  0
    0.0000    0.0000    0.0000 C   0  0  0  0  0  0  0  0  0  0  0  0
    1.6000    0.0000    0.0000 C   0  0  0  0  0  0  0  0  0  0  0  0
    3.2000    0.0000    0.0000 F   0  0  0  0  0  0  0  0  0  0  0  0
    2.4000   -1.3856    0.0000 Cl  0  0  0  0  0  0  0  0  0  0  0  0
    2.4000    1.3856    0.0000 Cl  0  0  0  0  0  0  0  0  0  0  0  0
   -1.6000   -0.0000    0.0000 Cl  0  0  0  0  0  0  0  0  0  0  0  0
   -0.8000   -1.3856    0.0000 Cl  0  0  0  0  0  0  0  0  0  0  0  0
  1  2  1  0  0  0  0
  2  3  1  0  0  0  0
  3  4  1  0  0  0  0
  3  5  1  0  0  0  0
  3  6  1  0  0  0  0
  2  7  1  0  0  0  0
  2  8  1  0  0  0  0
M  END
> <ChemID>
100176

> <source_casrn>
76-12-0

> <CAS>
76-12-0

> <SMILES>
FC(Cl)(Cl)C(F)(Cl)Cl

> <NAME>
1,1,2,2,-TETRACHLORODIFLUOROETHANE

> <preferred_name>
1,2-Difluoro-1,1,2,2-tetrachloroethane

> <iupac>
1,1,2,2-tetrachloro-1,2-difluoroethane

> <MPID>
19260

> <dsstox_substance_id>
DTXSID5026091

> <Canonical_QSARr>
FC(Cl)(Cl)C(F)(Cl)Cl

> <InChI_Code_QSARr>
InChI=1S/C2Cl4F2/c3-1(4,7)2(5,6)8

> <InChI Key_QSARr>
UGCSPKPEHQEOSR-UHFFFAOYSA-N

> <Salt_Solvent>
?

> <BP>
93.0

$$$$
100177
  -INDIGO-08031720192D

  8  7  0  0  0  0  0  0  0  0999 V2000
    0.0000    0.0000    0.0000 C   0  0  0  0  0  0  0  0  0  0  0  0
    1.6000    0.0000    0.0000 C   0  0  0  0  0  0  0  0  0  0  0  0
    3.2000    0.0000    0.0000 F   0  0  0  0  0  0  0  0  0  0  0  0
    2.4000   -1.3856    0.0000 Cl  0  0  0  0  0  0  0  0  0  0  0  0
    2.4000    1.3856    0.0000 Cl  0  0  0  0  0  0  0  0  0  0  0  0
   -1.6000   -0.0000    0.0000 F   0  0  0  0  0  0  0  0  0  0  0  0
   -0.8000   -1.3856    0.0000 F   0  0  0  0  0  0  0  0  0  0  0  0
   -0.8000    1.3856    0.0000 Cl  0  0  0  0  0  0  0  0  0  0  0  0
  1  2  1  0  0  0  0
  2  3  1  0  0  0  0
  2  4  1  0  0  0  0
  2  5  1  0  0  0  0
  1  6  1  0  0  0  0
  1  7  1  0  0  0  0
  1  8  1  0  0  0  0
M  END
> <ChemID>
100177

> <source_casrn>
76-13-1

> <CAS>
76-13-1

> <SMILES>
FC(F)(Cl)C(F)(Cl)Cl

> <NAME>
1,1,2-TRICHLOROTRIFLUOROETHANE

> <preferred_name>
1,1,2-Trichloro-1,2,2-trifluoroethane

> <iupac>
1,1,2-trichloro-1,2,2-trifluoroethane

> <MPID>
19261

> <dsstox_substance_id>
DTXSID6021377

> <Canonical_QSARr>
FC(F)(Cl)C(F)(Cl)Cl

> <InChI_Code_QSARr>
InChI=1S/C2Cl3F3/c3-1(4,6)2(5,7)8

> <InChI Key_QSARr>
AJDIZQLSFPQPEY-UHFFFAOYSA-N

> <Salt_Solvent>
?

> <BP>
47.7

$$$$
100179
  -INDIGO-08031720192D

  8  7  0  0  0  0  0  0  0  0999 V2000
    0.0000    0.0000    0.0000 C   0  0  0  0  0  0  0  0  0  0  0  0
    1.6000    0.0000    0.0000 C   0  0  0  0  0  0  0  0  0  0  0  0
    3.2000    0.0000    0.0000 F   0  0  0  0  0  0  0  0  0  0  0  0
    2.4000   -1.3856    0.0000 F   0  0  0  0  0  0  0  0  0  0  0  0
    2.4000    1.3856    0.0000 F   0  0  0  0  0  0  0  0  0  0  0  0
   -1.6000   -0.0000    0.0000 Cl  0  0  0  0  0  0  0  0  0  0  0  0
   -0.8000   -1.3856    0.0000 F   0  0  0  0  0  0  0  0  0  0  0  0
   -0.8000    1.3856    0.0000 F   0  0  0  0  0  0  0  0  0  0  0  0
  1  2  1  0  0  0  0
  2  3  1  0  0  0  0
  2  4  1  0  0  0  0
  2  5  1  0  0  0  0
  1  6  1  0  0  0  0
  1  7  1  0  0  0  0
  1  8  1  0  0  0  0
M  END
> <ChemID>
100179

> <source_casrn>
76-15-3

> <CAS>
76-15-3

> <SMILES>
FC(F)(F)C(F)(F)Cl

> <NAME>
CHLOROPENTAFLUOROETHANE

> <preferred_name>
Chloropentafluoroethane

> <iupac>
1-chloro-1,1,2,2,2-pentafluoroethane

> <MPID>
19263

> <dsstox_substance_id>
DTXSID3026435

> <Canonical_QSARr>
FC(F)(F)C(F)(F)Cl

> <InChI_Code_QSARr>
InChI=1S/C2ClF5/c3-1(4,5)2(6,7)8

> <InChI Key_QSARr>
RFCAUADVODFSLZ-UHFFFAOYSA-N

> <Salt_Solvent>
?

> <BP>
-37.9

$$$$
100180
  -INDIGO-08031720192D

  8  7  0  0  0  0  0  0  0  0999 V2000
    0.0000    0.0000    0.0000 C   0  0  0  0  0  0  0  0  0  0  0  0
    1.6000    0.0000    0.0000 C   0  0  0  0  0  0  0  0  0  0  0  0
    3.2000    0.0000    0.0000 F   0  0  0  0  0  0  0  0  0  0  0  0
    2.4000   -1.3856    0.0000 F   0  0  0  0  0  0  0  0  0  0  0  0
    2.4000    1.3856    0.0000 F   0  0  0  0  0  0  0  0  0  0  0  0
   -1.6000   -0.0000    0.0000 F   0  0  0  0  0  0  0  0  0  0  0  0
   -0.8000   -1.3856    0.0000 F   0  0  0  0  0  0  0  0  0  0  0  0
   -0.8000    1.3856    0.0000 F   0  0  0  0  0  0  0  0  0  0  0  0
  1  2  1  0  0  0  0
  2  3  1  0  0  0  0
  2  4  1  0  0  0  0
  2  5  1  0  0  0  0
  1  6  1  0  0  0  0
  1  7  1  0  0  0  0
  1  8  1  0  0  0  0
M  END
> <ChemID>
100180

> <source_casrn>
76-16-4

> <CAS>
76-16-4

> <SMILES>
FC(F)(F)C(F)(F)F

> <NAME>
HEXAFLUOROETHANE

> <preferred_name>
Ethane, hexafluoro-

> <iupac>
hexafluoroethane

> <MPID>
19264

> <dsstox_substance_id>
DTXSID2041915

> <Canonical_QSARr>
FC(F)(F)C(F)(F)F

> <InChI_Code_QSARr>
InChI=1S/C2F6/c3-1(4,5)2(6,7)8

> <InChI Key_QSARr>
WMIYKQLTONQJES-UHFFFAOYSA-N

> <Salt_Solvent>
?

> <BP>
-78.1

$$$$
100181
  -INDIGO-08031720192D

 11 10  0  0  0  0  0  0  0  0999 V2000
    1.3856    2.4000    0.0000 F   0  0  0  0  0  0  0  0  0  0  0  0
    1.3856    0.8000    0.0000 C   0  0  0  0  0  0  0  0  0  0  0  0
    2.7713    1.6000    0.0000 F   0  0  0  0  0  0  0  0  0  0  0  0
    0.0000    0.0000    0.0000 C   0  0  0  0  0  0  0  0  0  0  0  0
    0.6123   -1.4782    0.0000 F   0  0  0  0  0  0  0  0  0  0  0  0
   -1.3856    0.8000    0.0000 C   0  0  0  0  0  0  0  0  0  0  0  0
   -2.7713    1.6000    0.0000 F   0  0  0  0  0  0  0  0  0  0  0  0
   -2.7713    0.0000    0.0000 F   0  0  0  0  0  0  0  0  0  0  0  0
   -1.3856    2.4000    0.0000 Cl  0  0  0  0  0  0  0  0  0  0  0  0
   -0.6123   -1.4782    0.0000 Cl  0  0  0  0  0  0  0  0  0  0  0  0
    2.7713    0.0000    0.0000 Cl  0  0  0  0  0  0  0  0  0  0  0  0
  1  2  1  0  0  0  0
  2  3  1  0  0  0  0
  2  4  1  0  0  0  0
  4  5  1  0  0  0  0
  4  6  1  0  0  0  0
  6  7  1  0  0  0  0
  6  8  1  0  0  0  0
  6  9  1  0  0  0  0
  4 10  1  0  0  0  0
  2 11  1  0  0  0  0
M  END
> <ChemID>
100181

> <source_casrn>
76-17-5

> <CAS>
76-17-5

> <SMILES>
FC(Cl)(C(F)(F)Cl)C(F)(F)Cl

> <NAME>
Propane, 1,2,3-trichloro-1,1,2,3,3-pentafluoro-

> <preferred_name>
Propane, 1,2,3-trichloro-1,1,2,3,3-pentafluoro-

> <iupac>
1,2,3-trichloro-1,1,2,3,3-pentafluoropropane

> <MPID>
19265

> <dsstox_substance_id>
DTXSID8058794

> <Canonical_QSARr>
FC(Cl)(C(F)(F)Cl)C(F)(F)Cl

> <InChI_Code_QSARr>
InChI=1S/C3Cl3F5/c4-1(7,2(5,8)9)3(6,10)11

> <InChI Key_QSARr>
AIDLQDHQDQZVQM-UHFFFAOYSA-N

> <Salt_Solvent>
?

> <BP>
73.7

$$$$
100183
  -INDIGO-08031720192D

 27 28  0  0  0  0  0  0  0  0999 V2000
    3.0923    0.2630    0.0000 C   0  0  0  0  0  0  0  0  0  0  0  0
    3.6450    1.7646    0.0000 C   0  0  0  0  0  0  0  0  0  0  0  0
    4.7322    2.9384    0.0000 O   0  0  0  0  0  0  0  0  0  0  0  0
    2.2726    1.1364    0.0000 C   0  0  0  0  0  0  0  0  0  0  0  0
    0.6987    1.4241    0.0000 H   0  0  0  0  0  0  0  0  0  0  0  0
    2.0744    2.7241    0.0000 H   0  0  0  0  0  0  0  0  0  0  0  0
    1.4748   -0.3742    0.0000 C   0  0  0  0  0  0  0  0  0  0  0  0
    0.5226   -1.6600    0.0000 H   0  0  0  0  0  0  0  0  0  0  0  0
    0.0000    0.0000    0.0000 C   0  0  0  0  0  0  0  0  0  0  0  0
   -0.9823   -1.2630    0.0000 C   0  0  0  0  0  0  0  0  0  0  0  0
   -2.5672   -1.0438    0.0000 H   0  0  0  0  0  0  0  0  0  0  0  0
   -1.9645   -2.5261    0.0000 H   0  0  0  0  0  0  0  0  0  0  0  0
   -1.5850    0.2191    0.0000 H   0  0  0  0  0  0  0  0  0  0  0  0
   -0.7634    1.4062    0.0000 C   0  0  0  0  0  0  0  0  0  0  0  0
   -1.5266    2.8123    0.0000 H   0  0  0  0  0  0  0  0  0  0  0  0
   -2.3627    1.4482    0.0000 H   0  0  0  0  0  0  0  0  0  0  0  0
    0.0727    2.7703    0.0000 H   0  0  0  0  0  0  0  0  0  0  0  0
    2.3082   -1.7511    0.0000 C   0  0  0  0  0  0  0  0  0  0  0  0
    3.0620   -3.1624    0.0000 H   0  0  0  0  0  0  0  0  0  0  0  0
    0.9176   -2.5425    0.0000 H   0  0  0  0  0  0  0  0  0  0  0  0
    3.7789   -1.0158    0.0000 C   0  0  0  0  0  0  0  0  0  0  0  0
    5.3774   -1.0808    0.0000 H   0  0  0  0  0  0  0  0  0  0  0  0
    4.5081   -2.4399    0.0000 H   0  0  0  0  0  0  0  0  0  0  0  0
    4.6885    0.3749    0.0000 C   0  0  0  0  0  0  0  0  0  0  0  0
    6.2408    0.7622    0.0000 H   0  0  0  0  0  0  0  0  0  0  0  0
    6.1266   -0.3262    0.0000 H   0  0  0  0  0  0  0  0  0  0  0  0
    5.3895    1.8131    0.0000 H   0  0  0  0  0  0  0  0  0  0  0  0
  1  2  1  0  0  0  0
  2  3  2  0  0  0  0
  2  4  1  0  0  0  0
  4  5  1  0  0  0  0
  4  6  1  0  0  0  0
  4  7  1  0  0  0  0
  7  8  1  0  0  0  0
  7  9  1  0  0  0  0
  9  1  1  0  0  0  0
  9 10  1  0  0  0  0
 10 11  1  0  0  0  0
 10 12  1  0  0  0  0
 10 13  1  0  0  0  0
  9 14  1  0  0  0  0
 14 15  1  0  0  0  0
 14 16  1  0  0  0  0
 14 17  1  0  0  0  0
  7 18  1  0  0  0  0
 18 19  1  0  0  0  0
 18 20  1  0  0  0  0
 18 21  1  0  0  0  0
 21  1  1  0  0  0  0
 21 22  1  0  0  0  0
 21 23  1  0  0  0  0
  1 24  1  0  0  0  0
 24 25  1  0  0  0  0
 24 26  1  0  0  0  0
 24 27  1  0  0  0  0
M  END
> <ChemID>
100183

> <source_casrn>
76-22-2|464-49-3

> <CAS>
76-22-2|464-49-3

> <SMILES>
CC1(C)C2CC(=O)C1(C)CC2

> <NAME>
CAMPHOR, (1R,4R)-(+)-CAMPHOR

> <preferred_name>
Camphor

> <iupac>
1,7,7-trimethylbicyclo[2.2.1]heptan-2-one

> <MPID>
19267|20953

> <dsstox_substance_id>
DTXSID5030955|DTXSID4024721

> <Canonical_QSARr>
CC1(C)C2CC(=O)C1(C)CC2

> <InChI_Code_QSARr>
InChI=1S/C10H16O/c1-9(2)7-4-5-10(9,3)8(11)6-7/h7H,4-6H2,1-3H3

> <InChI Key_QSARr>
DSSYKIVIOFKYAU-UHFFFAOYSA-N

> <Salt_Solvent>
?

> <BP>
205.7

$$$$
100184
  -INDIGO-08031720192D

 27 28  0  0  0  0  0  0  0  0999 V2000
    1.1867   -1.0732    0.0000 C   0  0  0  0  0  0  0  0  0  0  0  0
    2.5416   -1.9241    0.0000 H   0  0  0  0  0  0  0  0  0  0  0  0
    2.6010   -0.3253    0.0000 H   0  0  0  0  0  0  0  0  0  0  0  0
    1.1272   -2.6722    0.0000 H   0  0  0  0  0  0  0  0  0  0  0  0
    0.0000   -0.0000    0.0000 C   0  0  0  0  0  0  0  0  0  0  0  0
   -1.4749   -0.3743    0.0000 C   0  0  0  0  0  0  0  0  0  0  0  0
   -2.2726    1.1364    0.0000 C   0  0  0  0  0  0  0  0  0  0  0  0
   -3.6450    1.7646    0.0000 C   0  0  0  0  0  0  0  0  0  0  0  0
   -3.3765    3.3418    0.0000 H   0  0  0  0  0  0  0  0  0  0  0  0
   -5.2382    1.6175    0.0000 Br  0  0  0  0  0  0  0  0  0  0  0  0
   -3.0924    0.2630    0.0000 C   0  0  0  0  0  0  0  0  0  0  0  0
   -4.6884    0.3749    0.0000 H   0  0  0  0  0  0  0  0  0  0  0  0
   -3.7789   -1.0158    0.0000 C   0  0  0  0  0  0  0  0  0  0  0  0
   -5.1957   -0.2727    0.0000 H   0  0  0  0  0  0  0  0  0  0  0  0
   -4.5082   -2.4399    0.0000 H   0  0  0  0  0  0  0  0  0  0  0  0
   -2.3083   -1.7511    0.0000 C   0  0  0  0  0  0  0  0  0  0  0  0
   -3.0620   -3.1625    0.0000 H   0  0  0  0  0  0  0  0  0  0  0  0
   -1.9828   -2.4305    0.0000 H   0  0  0  0  0  0  0  0  0  0  0  0
   -1.1737    2.2994    0.0000 O   0  0  0  0  0  0  0  0  0  0  0  0
   -0.7603   -1.8058    0.0000 C   0  0  0  0  0  0  0  0  0  0  0  0
    0.8368   -1.9028    0.0000 H   0  0  0  0  0  0  0  0  0  0  0  0
   -0.0457   -3.2374    0.0000 H   0  0  0  0  0  0  0  0  0  0  0  0
   -0.9177   -2.5425    0.0000 H   0  0  0  0  0  0  0  0  0  0  0  0
    0.7633    1.4062    0.0000 C   0  0  0  0  0  0  0  0  0  0  0  0
    1.5266    2.8124    0.0000 H   0  0  0  0  0  0  0  0  0  0  0  0
    2.3627    1.4482    0.0000 H   0  0  0  0  0  0  0  0  0  0  0  0
   -0.0728    2.7703    0.0000 H   0  0  0  0  0  0  0  0  0  0  0  0
  1  2  1  0  0  0  0
  1  3  1  0  0  0  0
  1  4  1  0  0  0  0
  1  5  1  0  0  0  0
  5  6  1  0  0  0  0
  6  7  1  0  0  0  0
  7  8  1  0  0  0  0
  8  9  1  0  0  0  0
  8 10  1  0  0  0  0
  8 11  1  0  0  0  0
 11  5  1  0  0  0  0
 11 12  1  0  0  0  0
 11 13  1  0  0  0  0
 13 14  1  0  0  0  0
 13 15  1  0  0  0  0
 13 16  1  0  0  0  0
 16  6  1  0  0  0  0
 16 17  1  0  0  0  0
 16 18  1  0  0  0  0
  7 19  2  0  0  0  0
  6 20  1  0  0  0  0
 20 21  1  0  0  0  0
 20 22  1  0  0  0  0
 20 23  1  0  0  0  0
  5 24  1  0  0  0  0
 24 25  1  0  0  0  0
 24 26  1  0  0  0  0
 24 27  1  0  0  0  0
M  END
> <ChemID>
100184

> <source_casrn>
76-29-9

> <CAS>
76-29-9

> <SMILES>
CC1(C)C2CCC1(C)C(=O)C2Br

> <NAME>
3-Bromo-d-camphor

> <preferred_name>
3-Bromo camphor

> <iupac>
C10H15BrO

> <MPID>
19268

> <dsstox_substance_id>
DTXSID10858711

> <Canonical_QSARr>
CC1(C)C2CCC1(C)C(=O)C2Br

> <InChI_Code_QSARr>
InChI=1S/C10H15BrO/c1-9(2)6-4-5-10(9,3)8(12)7(6)11/h6-7H,4-5H2,1-3H3

> <InChI Key_QSARr>
NJQADTYRAYFBJN-UHFFFAOYSA-N

> <Salt_Solvent>
?

> <BP>
274.0

$$$$
100185
  -INDIGO-08031720192D

 22 21  0  0  0  0  0  0  0  0999 V2000
    1.6000   -0.0000    0.0000 C   0  0  0  0  0  0  0  0  0  0  0  0
    1.8088    1.5863    0.0000 H   0  0  0  0  0  0  0  0  0  0  0  0
    2.8694    0.9740    0.0000 H   0  0  0  0  0  0  0  0  0  0  0  0
   -0.0000    0.0000    0.0000 C   0  0  0  0  0  0  0  0  0  0  0  0
   -1.6000    0.0000    0.0000 C   0  0  0  0  0  0  0  0  0  0  0  0
   -1.6000    1.6000    0.0000 H   0  0  0  0  0  0  0  0  0  0  0  0
   -3.2001    0.0000    0.0000 C   0  0  0  0  0  0  0  0  0  0  0  0
   -4.8000    0.0000    0.0000 H   0  0  0  0  0  0  0  0  0  0  0  0
   -4.0000    1.3856    0.0000 H   0  0  0  0  0  0  0  0  0  0  0  0
   -4.0000   -1.3856    0.0000 H   0  0  0  0  0  0  0  0  0  0  0  0
   -1.6000   -1.6000    0.0000 O   0  0  0  0  0  0  0  0  0  0  0  0
   -2.9856   -2.4000    0.0000 H   0  0  0  0  0  0  0  0  0  0  0  0
   -0.0000    1.6000    0.0000 C   0  0  0  0  0  0  0  0  0  0  0  0
   -0.0000    3.2000    0.0000 H   0  0  0  0  0  0  0  0  0  0  0  0
    1.2257    2.6285    0.0000 H   0  0  0  0  0  0  0  0  0  0  0  0
   -1.2256    2.6285    0.0000 H   0  0  0  0  0  0  0  0  0  0  0  0
   -0.0000   -1.6000    0.0000 C   0  0  0  0  0  0  0  0  0  0  0  0
   -0.0000   -3.2000    0.0000 H   0  0  0  0  0  0  0  0  0  0  0  0
    1.3856   -2.4000    0.0000 H   0  0  0  0  0  0  0  0  0  0  0  0
   -1.2256   -2.6285    0.0000 H   0  0  0  0  0  0  0  0  0  0  0  0
    2.4001   -1.3856    0.0000 O   0  0  0  0  0  0  0  0  0  0  0  0
    4.0000   -1.3856    0.0000 H   0  0  0  0  0  0  0  0  0  0  0  0
  1  2  1  0  0  0  0
  1  3  1  0  0  0  0
  1  4  1  0  0  0  0
  4  5  1  0  0  0  0
  5  6  1  0  0  0  0
  5  7  1  0  0  0  0
  7  8  1  0  0  0  0
  7  9  1  0  0  0  0
  7 10  1  0  0  0  0
  5 11  1  0  0  0  0
 11 12  1  0  0  0  0
  4 13  1  0  0  0  0
 13 14  1  0  0  0  0
 13 15  1  0  0  0  0
 13 16  1  0  0  0  0
  4 17  1  0  0  0  0
 17 18  1  0  0  0  0
 17 19  1  0  0  0  0
 17 20  1  0  0  0  0
  1 21  1  0  0  0  0
 21 22  1  0  0  0  0
M  END
> <ChemID>
100185

> <source_casrn>
76-35-7

> <CAS>
NOCAS_870397

> <SMILES>
CC(O)C(C)(C)CO

> <NAME>
1,3-Butanediol, 2,2-dimethyl-

> <preferred_name>


> <iupac>


> <MPID>
19269

> <dsstox_substance_id>
DTXSID10870397

> <Canonical_QSARr>
CC(O)C(C)(C)CO

> <InChI_Code_QSARr>
InChI=1S/C6H14O2/c1-5(8)6(2,3)4-7/h5,7-8H,4H2,1-3H3

> <InChI Key_QSARr>
QXKKYNIWAYERHT-UHFFFAOYSA-N

> <Salt_Solvent>
?

> <BP>
208.0

$$$$
100187
  -INDIGO-08031720192D

 12 11  0  0  0  0  0  0  0  0999 V2000
    0.0000    0.0000    0.0000 C   0  0  0  0  0  0  0  0  0  0  0  0
    1.3856    0.8000    0.0000 C   0  0  0  0  0  0  0  0  0  0  0  0
    2.7713    1.6000    0.0000 H   0  0  0  0  0  0  0  0  0  0  0  0
    2.7713    0.0000    0.0000 F   0  0  0  0  0  0  0  0  0  0  0  0
    1.3856    2.4000    0.0000 F   0  0  0  0  0  0  0  0  0  0  0  0
   -1.3856    0.8000    0.0000 C   0  0  0  0  0  0  0  0  0  0  0  0
   -0.7733    2.2782    0.0000 H   0  0  0  0  0  0  0  0  0  0  0  0
   -1.9980    2.2782    0.0000 H   0  0  0  0  0  0  0  0  0  0  0  0
   -2.7713    0.0000    0.0000 O   0  0  0  0  0  0  0  0  0  0  0  0
   -4.1569    0.8000    0.0000 H   0  0  0  0  0  0  0  0  0  0  0  0
   -0.6123   -1.4782    0.0000 F   0  0  0  0  0  0  0  0  0  0  0  0
    0.6123   -1.4782    0.0000 F   0  0  0  0  0  0  0  0  0  0  0  0
  1  2  1  0  0  0  0
  2  3  1  0  0  0  0
  2  4  1  0  0  0  0
  2  5  1  0  0  0  0
  1  6  1  0  0  0  0
  6  7  1  0  0  0  0
  6  8  1  0  0  0  0
  6  9  1  0  0  0  0
  9 10  1  0  0  0  0
  1 11  1  0  0  0  0
  1 12  1  0  0  0  0
M  END
> <ChemID>
100187

> <source_casrn>
76-37-9

> <CAS>
76-37-9

> <SMILES>
OCC(F)(F)C(F)F

> <NAME>
2,2,3,3-TETRAFLUOROPROPANOL

> <preferred_name>
1-Propanol, 2,2,3,3-tetrafluoro-

> <iupac>
2,2,3,3-Tetrafluoropropan-1-ol

> <MPID>
19271

> <dsstox_substance_id>
DTXSID8058796

> <Canonical_QSARr>
OCC(F)(F)C(F)F

> <InChI_Code_QSARr>
InChI=1S/C3H4F4O/c4-2(5)3(6,7)1-8/h2,8H,1H2

> <InChI Key_QSARr>
NBUKAOOFKZFCGD-UHFFFAOYSA-N

> <Salt_Solvent>
?

> <BP>
109.5

$$$$
100188
  -INDIGO-08031720192D

 12 11  0  0  0  0  0  0  0  0999 V2000
    0.0000    0.0000    0.0000 C   0  0  0  0  0  0  0  0  0  0  0  0
    0.6123   -1.4782    0.0000 F   0  0  0  0  0  0  0  0  0  0  0  0
   -0.6123   -1.4782    0.0000 F   0  0  0  0  0  0  0  0  0  0  0  0
   -1.3856    0.8000    0.0000 O   0  0  0  0  0  0  0  0  0  0  0  0
   -2.7713    0.0000    0.0000 C   0  0  0  0  0  0  0  0  0  0  0  0
   -4.1569   -0.8000    0.0000 H   0  0  0  0  0  0  0  0  0  0  0  0
   -4.1569    0.8000    0.0000 H   0  0  0  0  0  0  0  0  0  0  0  0
   -2.7713   -1.6000    0.0000 H   0  0  0  0  0  0  0  0  0  0  0  0
    1.3856    0.8000    0.0000 C   0  0  0  0  0  0  0  0  0  0  0  0
    2.7713    1.6000    0.0000 H   0  0  0  0  0  0  0  0  0  0  0  0
    2.7713    0.0000    0.0000 Cl  0  0  0  0  0  0  0  0  0  0  0  0
    1.3856    2.4000    0.0000 Cl  0  0  0  0  0  0  0  0  0  0  0  0
  1  2  1  0  0  0  0
  1  3  1  0  0  0  0
  1  4  1  0  0  0  0
  4  5  1  0  0  0  0
  5  6  1  0  0  0  0
  5  7  1  0  0  0  0
  5  8  1  0  0  0  0
  1  9  1  0  0  0  0
  9 10  1  0  0  0  0
  9 11  1  0  0  0  0
  9 12  1  0  0  0  0
M  END
> <ChemID>
100188

> <source_casrn>
76-38-0

> <CAS>
76-38-0

> <SMILES>
COC(F)(F)C(Cl)Cl

> <NAME>
METHOXYFLURANE

> <preferred_name>
Methoxyflurane

> <iupac>
2,2-dichloro-1,1-difluoroethyl methyl ether

> <MPID>
19272

> <dsstox_substance_id>
DTXSID7025556

> <Canonical_QSARr>
COC(F)(F)C(Cl)Cl

> <InChI_Code_QSARr>
InChI=1S/C3H4Cl2F2O/c1-8-3(6,7)2(4)5/h2H,1H3

> <InChI Key_QSARr>
RFKMCNOHBTXSMU-UHFFFAOYSA-N

> <Salt_Solvent>
?

> <BP>
105.0

$$$$
100189
  -INDIGO-08031720192D

 22 24  0  0  0  0  0  0  0  0999 V2000
   -1.6000    0.0000    0.0000 C   0  0  0  0  0  0  0  0  0  0  0  0
   -2.0945   -1.5217    0.0000 C   0  0  0  0  0  0  0  0  0  0  0  0
   -3.6905   -1.4101    0.0000 Cl  0  0  0  0  0  0  0  0  0  0  0  0
   -3.3201   -2.5502    0.0000 Cl  0  0  0  0  0  0  0  0  0  0  0  0
   -0.8000   -2.4621    0.0000 C   0  0  0  0  0  0  0  0  0  0  0  0
   -0.3056   -3.9838    0.0000 Cl  0  0  0  0  0  0  0  0  0  0  0  0
   -2.4000   -2.4621    0.0000 C   0  0  0  0  0  0  0  0  0  0  0  0
   -2.8944   -0.9405    0.0000 C   0  0  0  0  0  0  0  0  0  0  0  0
   -4.4161   -0.4461    0.0000 Cl  0  0  0  0  0  0  0  0  0  0  0  0
   -3.3405   -3.7566    0.0000 Cl  0  0  0  0  0  0  0  0  0  0  0  0
    0.4944   -1.5217    0.0000 C   0  0  0  0  0  0  0  0  0  0  0  0
    0.9889   -3.0434    0.0000 H   0  0  0  0  0  0  0  0  0  0  0  0
    0.0000    0.0000    0.0000 C   0  0  0  0  0  0  0  0  0  0  0  0
   -0.4944    1.5217    0.0000 H   0  0  0  0  0  0  0  0  0  0  0  0
    1.2945    0.9405    0.0000 C   0  0  0  0  0  0  0  0  0  0  0  0
    2.3650    2.1295    0.0000 H   0  0  0  0  0  0  0  0  0  0  0  0
    2.5888    0.0000    0.0000 C   0  0  0  0  0  0  0  0  0  0  0  0
    4.1105    0.4944    0.0000 H   0  0  0  0  0  0  0  0  0  0  0  0
    2.0944   -1.5217    0.0000 C   0  0  0  0  0  0  0  0  0  0  0  0
    3.0349   -2.8161    0.0000 H   0  0  0  0  0  0  0  0  0  0  0  0
    0.2238    2.1295    0.0000 Cl  0  0  0  0  0  0  0  0  0  0  0  0
   -2.0945    1.5217    0.0000 Cl  0  0  0  0  0  0  0  0  0  0  0  0
  1  2  1  0  0  0  0
  2  3  1  0  0  0  0
  2  4  1  0  0  0  0
  2  5  1  0  0  0  0
  5  6  1  0  0  0  0
  5  7  1  0  0  0  0
  7  8  2  0  0  0  0
  8  1  1  0  0  0  0
  8  9  1  0  0  0  0
  7 10  1  0  0  0  0
  5 11  1  0  0  0  0
 11 12  1  0  0  0  0
 11 13  1  0  0  0  0
 13  1  1  0  0  0  0
 13 14  1  0  0  0  0
 13 15  1  0  0  0  0
 15 16  1  0  0  0  0
 15 17  1  0  0  0  0
 17 18  1  0  0  0  0
 17 19  2  0  0  0  0
 19 11  1  0  0  0  0
 19 20  1  0  0  0  0
 15 21  1  0  0  0  0
  1 22  1  0  0  0  0
M  END
> <ChemID>
100189

> <source_casrn>
76-44-8

> <CAS>
76-44-8

> <SMILES>
ClC1(Cl)C2(Cl)C3C=CC(Cl)C3C1(Cl)C(Cl)=C2Cl

> <NAME>
HEPTACHLOR

> <preferred_name>
Heptachlor

> <iupac>
1,4,5,6,7,8,8-heptachloro-3a,4,7,7a-tetrahydro-1H-4,7-methanoindene

> <MPID>
19273

> <dsstox_substance_id>
DTXSID3020679

> <Canonical_QSARr>
ClC1(Cl)C2(Cl)C3C=CC(Cl)C3C1(Cl)C(Cl)=C2Cl

> <InChI_Code_QSARr>
InChI=1S/C10H5Cl7/c11-4-2-1-3-5(4)9(15)7(13)6(12)8(3,14)10(9,16)17/h1-5H

> <InChI Key_QSARr>
FRCCEHPWNOQAEU-UHFFFAOYSA-N

> <Salt_Solvent>
?

> <BP>
310.0

$$$$
100191
  -INDIGO-08031720192D

 35 37  0  0  0  0  0  0  0  0999 V2000
   -0.0001   -0.0000    0.0000 C   0  0  0  0  0  0  0  0  0  0  0  0
    1.5999   -0.0000    0.0000 C   0  0  0  0  0  0  0  0  0  0  0  0
    2.3999    1.3856    0.0000 C   0  0  0  0  0  0  0  0  0  0  0  0
    1.5999    2.7712    0.0000 H   0  0  0  0  0  0  0  0  0  0  0  0
    4.0000    1.3856    0.0000 C   0  0  0  0  0  0  0  0  0  0  0  0
    4.8000    2.7712    0.0000 H   0  0  0  0  0  0  0  0  0  0  0  0
    4.8000   -0.0000    0.0000 C   0  0  0  0  0  0  0  0  0  0  0  0
    6.4000   -0.0000    0.0000 H   0  0  0  0  0  0  0  0  0  0  0  0
    4.0000   -1.3857    0.0000 C   0  0  0  0  0  0  0  0  0  0  0  0
    4.8000   -2.7713    0.0000 H   0  0  0  0  0  0  0  0  0  0  0  0
    2.3999   -1.3857    0.0000 C   0  0  0  0  0  0  0  0  0  0  0  0
    1.5999   -2.7713    0.0000 H   0  0  0  0  0  0  0  0  0  0  0  0
    0.2778    1.5756    0.0000 C   0  0  0  0  0  0  0  0  0  0  0  0
   -0.7507    2.8014    0.0000 C   0  0  0  0  0  0  0  0  0  0  0  0
   -1.5999    2.7712    0.0000 H   0  0  0  0  0  0  0  0  0  0  0  0
   -0.2034    4.3048    0.0000 C   0  0  0  0  0  0  0  0  0  0  0  0
   -1.2318    5.5306    0.0000 H   0  0  0  0  0  0  0  0  0  0  0  0
    1.3724    4.5827    0.0000 C   0  0  0  0  0  0  0  0  0  0  0  0
    1.9195    6.0862    0.0000 H   0  0  0  0  0  0  0  0  0  0  0  0
    2.4007    3.3570    0.0000 C   0  0  0  0  0  0  0  0  0  0  0  0
    3.9765    3.6349    0.0000 H   0  0  0  0  0  0  0  0  0  0  0  0
    1.8534    1.8535    0.0000 C   0  0  0  0  0  0  0  0  0  0  0  0
    2.8820    0.6279    0.0000 H   0  0  0  0  0  0  0  0  0  0  0  0
   -1.5999   -0.0000    0.0000 C   0  0  0  0  0  0  0  0  0  0  0  0
   -2.3999    1.3856    0.0000 C   0  0  0  0  0  0  0  0  0  0  0  0
   -2.3451    2.2338    0.0000 H   0  0  0  0  0  0  0  0  0  0  0  0
   -4.0000    1.3856    0.0000 C   0  0  0  0  0  0  0  0  0  0  0  0
   -4.8000    2.7712    0.0000 H   0  0  0  0  0  0  0  0  0  0  0  0
   -4.8000   -0.0000    0.0000 C   0  0  0  0  0  0  0  0  0  0  0  0
   -6.4000   -0.0000    0.0000 H   0  0  0  0  0  0  0  0  0  0  0  0
   -4.0000   -1.3857    0.0000 C   0  0  0  0  0  0  0  0  0  0  0  0
   -4.8000   -2.7713    0.0000 H   0  0  0  0  0  0  0  0  0  0  0  0
   -2.3999   -1.3857    0.0000 C   0  0  0  0  0  0  0  0  0  0  0  0
   -1.5999   -2.7713    0.0000 H   0  0  0  0  0  0  0  0  0  0  0  0
   -0.0001   -1.6000    0.0000 Cl  0  0  0  0  0  0  0  0  0  0  0  0
  1  2  1  0  0  0  0
  2  3  1  0  0  0  0
  3  4  1  0  0  0  0
  3  5  2  0  0  0  0
  5  6  1  0  0  0  0
  5  7  1  0  0  0  0
  7  8  1  0  0  0  0
  7  9  2  0  0  0  0
  9 10  1  0  0  0  0
  9 11  1  0  0  0  0
 11  2  2  0  0  0  0
 11 12  1  0  0  0  0
  1 13  1  0  0  0  0
 13 14  1  0  0  0  0
 14 15  1  0  0  0  0
 14 16  2  0  0  0  0
 16 17  1  0  0  0  0
 16 18  1  0  0  0  0
 18 19  1  0  0  0  0
 18 20  2  0  0  0  0
 20 21  1  0  0  0  0
 20 22  1  0  0  0  0
 22 13  2  0  0  0  0
 22 23  1  0  0  0  0
  1 24  1  0  0  0  0
 24 25  1  0  0  0  0
 25 26  1  0  0  0  0
 25 27  2  0  0  0  0
 27 28  1  0  0  0  0
 27 29  1  0  0  0  0
 29 30  1  0  0  0  0
 29 31  2  0  0  0  0
 31 32  1  0  0  0  0
 31 33  1  0  0  0  0
 33 24  2  0  0  0  0
 33 34  1  0  0  0  0
  1 35  1  0  0  0  0
M  END
> <ChemID>
100191

> <source_casrn>
76-83-5

> <CAS>
76-83-5

> <SMILES>
ClC(c1ccccc1)(c1ccccc1)c1ccccc1

> <NAME>
BENZENE, 1,1',1''-(CHLOROMETHYLIDYNE)TRIS-

> <preferred_name>
Trityl chloride

> <iupac>
1,1',1''-(chloromethanetriyl)tribenzene

> <MPID>
19275

> <dsstox_substance_id>
DTXSID3052511

> <Canonical_QSARr>
ClC(c1ccccc1)(c1ccccc1)c1ccccc1

> <InChI_Code_QSARr>
InChI=1S/C19H15Cl/c20-19(16-10-4-1-5-11-16,17-12-6-2-7-13-17)18-14-8-3-9-15-18/h1-15H

> <InChI Key_QSARr>
JBWKIWSBJXDJDT-UHFFFAOYSA-N

> <Salt_Solvent>
?

> <BP>
310.0

$$$$
100192
  -INDIGO-08031720192D

 36 38  0  0  0  0  0  0  0  0999 V2000
    0.0000   -0.0001    0.0000 C   0  0  0  0  0  0  0  0  0  0  0  0
    1.3856    0.8001    0.0000 C   0  0  0  0  0  0  0  0  0  0  0  0
    1.6635    2.3757    0.0000 C   0  0  0  0  0  0  0  0  0  0  0  0
    1.0945    3.0070    0.0000 H   0  0  0  0  0  0  0  0  0  0  0  0
    3.1669    2.9229    0.0000 C   0  0  0  0  0  0  0  0  0  0  0  0
    3.4448    4.4986    0.0000 H   0  0  0  0  0  0  0  0  0  0  0  0
    4.3927    1.8945    0.0000 C   0  0  0  0  0  0  0  0  0  0  0  0
    5.8962    2.4417    0.0000 H   0  0  0  0  0  0  0  0  0  0  0  0
    4.1148    0.3189    0.0000 C   0  0  0  0  0  0  0  0  0  0  0  0
    5.3406   -0.7097    0.0000 H   0  0  0  0  0  0  0  0  0  0  0  0
    2.6113   -0.2285    0.0000 C   0  0  0  0  0  0  0  0  0  0  0  0
    2.3335   -1.8042    0.0000 H   0  0  0  0  0  0  0  0  0  0  0  0
   -1.0285    1.2257    0.0000 C   0  0  0  0  0  0  0  0  0  0  0  0
   -0.4812    2.7292    0.0000 C   0  0  0  0  0  0  0  0  0  0  0  0
    0.2037    3.2323    0.0000 H   0  0  0  0  0  0  0  0  0  0  0  0
   -1.5097    3.9548    0.0000 C   0  0  0  0  0  0  0  0  0  0  0  0
   -0.9624    5.4584    0.0000 H   0  0  0  0  0  0  0  0  0  0  0  0
   -3.0853    3.6771    0.0000 C   0  0  0  0  0  0  0  0  0  0  0  0
   -4.1139    4.9027    0.0000 H   0  0  0  0  0  0  0  0  0  0  0  0
   -3.6327    2.1736    0.0000 C   0  0  0  0  0  0  0  0  0  0  0  0
   -5.2083    1.8957    0.0000 H   0  0  0  0  0  0  0  0  0  0  0  0
   -2.6041    0.9478    0.0000 C   0  0  0  0  0  0  0  0  0  0  0  0
   -3.2185    0.3605    0.0000 H   0  0  0  0  0  0  0  0  0  0  0  0
   -1.0285   -1.2257    0.0000 C   0  0  0  0  0  0  0  0  0  0  0  0
   -2.6285   -1.2257    0.0000 C   0  0  0  0  0  0  0  0  0  0  0  0
   -3.1514   -0.5557    0.0000 H   0  0  0  0  0  0  0  0  0  0  0  0
   -3.4285   -2.6113    0.0000 C   0  0  0  0  0  0  0  0  0  0  0  0
   -5.0285   -2.6113    0.0000 H   0  0  0  0  0  0  0  0  0  0  0  0
   -2.6285   -3.9970    0.0000 C   0  0  0  0  0  0  0  0  0  0  0  0
   -3.4285   -5.3826    0.0000 H   0  0  0  0  0  0  0  0  0  0  0  0
   -1.0285   -3.9970    0.0000 C   0  0  0  0  0  0  0  0  0  0  0  0
   -0.2285   -5.3826    0.0000 H   0  0  0  0  0  0  0  0  0  0  0  0
   -0.2285   -2.6113    0.0000 C   0  0  0  0  0  0  0  0  0  0  0  0
    0.4813   -2.7292    0.0000 H   0  0  0  0  0  0  0  0  0  0  0  0
    1.0284   -1.2257    0.0000 O   0  0  0  0  0  0  0  0  0  0  0  0
    1.2014   -1.9239    0.0000 H   0  0  0  0  0  0  0  0  0  0  0  0
  1  2  1  0  0  0  0
  2  3  1  0  0  0  0
  3  4  1  0  0  0  0
  3  5  2  0  0  0  0
  5  6  1  0  0  0  0
  5  7  1  0  0  0  0
  7  8  1  0  0  0  0
  7  9  2  0  0  0  0
  9 10  1  0  0  0  0
  9 11  1  0  0  0  0
 11  2  2  0  0  0  0
 11 12  1  0  0  0  0
  1 13  1  0  0  0  0
 13 14  1  0  0  0  0
 14 15  1  0  0  0  0
 14 16  2  0  0  0  0
 16 17  1  0  0  0  0
 16 18  1  0  0  0  0
 18 19  1  0  0  0  0
 18 20  2  0  0  0  0
 20 21  1  0  0  0  0
 20 22  1  0  0  0  0
 22 13  2  0  0  0  0
 22 23  1  0  0  0  0
  1 24  1  0  0  0  0
 24 25  1  0  0  0  0
 25 26  1  0  0  0  0
 25 27  2  0  0  0  0
 27 28  1  0  0  0  0
 27 29  1  0  0  0  0
 29 30  1  0  0  0  0
 29 31  2  0  0  0  0
 31 32  1  0  0  0  0
 31 33  1  0  0  0  0
 33 24  2  0  0  0  0
 33 34  1  0  0  0  0
  1 35  1  0  0  0  0
 35 36  1  0  0  0  0
M  END
> <ChemID>
100192

> <source_casrn>
76-84-6

> <CAS>
76-84-6

> <SMILES>
OC(c1ccccc1)(c1ccccc1)c1ccccc1

> <NAME>
TRIPHENYLCARBINOL

> <preferred_name>
Benzenemethanol, .alpha.,.alpha.-diphenyl-

> <iupac>
tri(phenyl)methanol

> <MPID>
19276

> <dsstox_substance_id>
DTXSID0058803

> <Canonical_QSARr>
OC(c1ccccc1)(c1ccccc1)c1ccccc1

> <InChI_Code_QSARr>
InChI=1S/C19H16O/c20-19(16-10-4-1-5-11-16,17-12-6-2-7-13-17)18-14-8-3-9-15-18/h1-15,20H

> <InChI Key_QSARr>
LZTRCELOJRDYMQ-UHFFFAOYSA-N

> <Salt_Solvent>
?

> <BP>
380.0

$$$$
100193
  -INDIGO-08031720192D

 35 34  0  0  0  0  0  0  0  0999 V2000
    2.3999    1.3857    0.0000 O   0  0  0  0  0  0  0  0  0  0  0  0
    1.6000    0.0001    0.0000 C   0  0  0  0  0  0  0  0  0  0  0  0
    2.6285   -1.2257    0.0000 O   0  0  0  0  0  0  0  0  0  0  0  0
    4.2042   -0.9478    0.0000 C   0  0  0  0  0  0  0  0  0  0  0  0
    5.2851    0.2318    0.0000 H   0  0  0  0  0  0  0  0  0  0  0  0
    4.1344    0.6506    0.0000 H   0  0  0  0  0  0  0  0  0  0  0  0
    5.2325   -2.1736    0.0000 C   0  0  0  0  0  0  0  0  0  0  0  0
    6.2610   -3.3992    0.0000 H   0  0  0  0  0  0  0  0  0  0  0  0
    6.8083   -1.8957    0.0000 H   0  0  0  0  0  0  0  0  0  0  0  0
    4.6855   -3.6770    0.0000 H   0  0  0  0  0  0  0  0  0  0  0  0
   -0.0001    0.0001    0.0000 C   0  0  0  0  0  0  0  0  0  0  0  0
   -1.6000    0.0001    0.0000 C   0  0  0  0  0  0  0  0  0  0  0  0
   -2.3999   -1.3856    0.0000 O   0  0  0  0  0  0  0  0  0  0  0  0
   -2.6285    1.2257    0.0000 O   0  0  0  0  0  0  0  0  0  0  0  0
   -4.2042    0.9478    0.0000 C   0  0  0  0  0  0  0  0  0  0  0  0
   -5.2851   -0.2318    0.0000 H   0  0  0  0  0  0  0  0  0  0  0  0
   -4.1344   -0.6506    0.0000 H   0  0  0  0  0  0  0  0  0  0  0  0
   -5.2325    2.1736    0.0000 C   0  0  0  0  0  0  0  0  0  0  0  0
   -6.2610    3.3992    0.0000 H   0  0  0  0  0  0  0  0  0  0  0  0
   -6.8083    1.8957    0.0000 H   0  0  0  0  0  0  0  0  0  0  0  0
   -4.6855    3.6770    0.0000 H   0  0  0  0  0  0  0  0  0  0  0  0
   -0.0001    1.6001    0.0000 C   0  0  0  0  0  0  0  0  0  0  0  0
   -0.9739    2.8694    0.0000 H   0  0  0  0  0  0  0  0  0  0  0  0
   -1.5863    1.8088    0.0000 H   0  0  0  0  0  0  0  0  0  0  0  0
    1.3856    2.4000    0.0000 C   0  0  0  0  0  0  0  0  0  0  0  0
    1.3856    4.0000    0.0000 H   0  0  0  0  0  0  0  0  0  0  0  0
    2.7712    3.2001    0.0000 H   0  0  0  0  0  0  0  0  0  0  0  0
   -0.0001    3.2001    0.0000 H   0  0  0  0  0  0  0  0  0  0  0  0
   -0.0001   -1.5999    0.0000 C   0  0  0  0  0  0  0  0  0  0  0  0
    0.9740   -2.8694    0.0000 H   0  0  0  0  0  0  0  0  0  0  0  0
    1.5863   -1.8088    0.0000 H   0  0  0  0  0  0  0  0  0  0  0  0
   -1.3856   -2.4000    0.0000 C   0  0  0  0  0  0  0  0  0  0  0  0
   -1.3856   -4.0000    0.0000 H   0  0  0  0  0  0  0  0  0  0  0  0
   -2.7712   -3.2001    0.0000 H   0  0  0  0  0  0  0  0  0  0  0  0
   -0.0001   -3.2001    0.0000 H   0  0  0  0  0  0  0  0  0  0  0  0
  1  2  2  0  0  0  0
  2  3  1  0  0  0  0
  3  4  1  0  0  0  0
  4  5  1  0  0  0  0
  4  6  1  0  0  0  0
  4  7  1  0  0  0  0
  7  8  1  0  0  0  0
  7  9  1  0  0  0  0
  7 10  1  0  0  0  0
  2 11  1  0  0  0  0
 11 12  1  0  0  0  0
 12 13  2  0  0  0  0
 12 14  1  0  0  0  0
 14 15  1  0  0  0  0
 15 16  1  0  0  0  0
 15 17  1  0  0  0  0
 15 18  1  0  0  0  0
 18 19  1  0  0  0  0
 18 20  1  0  0  0  0
 18 21  1  0  0  0  0
 11 22  1  0  0  0  0
 22 23  1  0  0  0  0
 22 24  1  0  0  0  0
 22 25  1  0  0  0  0
 25 26  1  0  0  0  0
 25 27  1  0  0  0  0
 25 28  1  0  0  0  0
 11 29  1  0  0  0  0
 29 30  1  0  0  0  0
 29 31  1  0  0  0  0
 29 32  1  0  0  0  0
 32 33  1  0  0  0  0
 32 34  1  0  0  0  0
 32 35  1  0  0  0  0
M  END
> <ChemID>
100193

> <source_casrn>
77-25-8

> <CAS>
77-25-8

> <SMILES>
CCC(CC)(C(=O)OCC)C(=O)OCC

> <NAME>
Propanedioic acid, diethyl-, diethyl ester

> <preferred_name>
Propanedioic acid, diethyl-, diethyl ester

> <iupac>
diethyl 2,2-diethylpropanedioate

> <MPID>
19277

> <dsstox_substance_id>
DTXSID0058807

> <Canonical_QSARr>
CCC(CC)(C(=O)OCC)C(=O)OCC

> <InChI_Code_QSARr>
InChI=1S/C11H20O4/c1-5-11(6-2,9(12)14-7-3)10(13)15-8-4/h5-8H2,1-4H3

> <InChI Key_QSARr>
ZKBBUZRGPULIRN-UHFFFAOYSA-N

> <Salt_Solvent>
?

> <BP>
230.0

$$$$
100195
  -INDIGO-08031720192D

 22 24  0  0  0  0  0  0  0  0999 V2000
    0.0000    1.6000    0.0000 C   0  0  0  0  0  0  0  0  0  0  0  0
    0.0000    3.2000    0.0000 H   0  0  0  0  0  0  0  0  0  0  0  0
   -1.5217    2.0945    0.0000 C   0  0  0  0  0  0  0  0  0  0  0  0
   -1.5217    3.6944    0.0000 H   0  0  0  0  0  0  0  0  0  0  0  0
   -2.4621    0.8000    0.0000 C   0  0  0  0  0  0  0  0  0  0  0  0
   -3.9456    1.3994    0.0000 H   0  0  0  0  0  0  0  0  0  0  0  0
   -3.9456    0.2006    0.0000 H   0  0  0  0  0  0  0  0  0  0  0  0
   -1.5217   -0.4945    0.0000 C   0  0  0  0  0  0  0  0  0  0  0  0
   -1.5217   -2.0944    0.0000 H   0  0  0  0  0  0  0  0  0  0  0  0
   -3.0434    0.0000    0.0000 C   0  0  0  0  0  0  0  0  0  0  0  0
   -4.3378   -0.9405    0.0000 H   0  0  0  0  0  0  0  0  0  0  0  0
   -3.0434    1.6000    0.0000 C   0  0  0  0  0  0  0  0  0  0  0  0
   -4.3378    2.5405    0.0000 H   0  0  0  0  0  0  0  0  0  0  0  0
    0.0000    0.0000    0.0000 C   0  0  0  0  0  0  0  0  0  0  0  0
    0.0000   -1.6000    0.0000 H   0  0  0  0  0  0  0  0  0  0  0  0
    1.5217   -0.4945    0.0000 C   0  0  0  0  0  0  0  0  0  0  0  0
    0.8710   -1.9561    0.0000 H   0  0  0  0  0  0  0  0  0  0  0  0
    2.9073   -1.2944    0.0000 H   0  0  0  0  0  0  0  0  0  0  0  0
    2.4621    0.8000    0.0000 C   0  0  0  0  0  0  0  0  0  0  0  0
    4.0621    0.8000    0.0000 H   0  0  0  0  0  0  0  0  0  0  0  0
    1.5217    2.0945    0.0000 C   0  0  0  0  0  0  0  0  0  0  0  0
    2.0161    3.6161    0.0000 H   0  0  0  0  0  0  0  0  0  0  0  0
  1  2  1  0  0  0  0
  1  3  1  0  0  0  0
  3  4  1  0  0  0  0
  3  5  1  0  0  0  0
  5  6  1  0  0  0  0
  5  7  1  0  0  0  0
  5  8  1  0  0  0  0
  8  9  1  0  0  0  0
  8 10  1  0  0  0  0
 10 11  1  0  0  0  0
 10 12  2  0  0  0  0
 12  3  1  0  0  0  0
 12 13  1  0  0  0  0
  8 14  1  0  0  0  0
 14  1  1  0  0  0  0
 14 15  1  0  0  0  0
 14 16  1  0  0  0  0
 16 17  1  0  0  0  0
 16 18  1  0  0  0  0
 16 19  1  0  0  0  0
 19 20  1  0  0  0  0
 19 21  2  0  0  0  0
 21  1  1  0  0  0  0
 21 22  1  0  0  0  0
M  END
> <ChemID>
100195

> <source_casrn>
77-73-6

> <CAS>
77-73-6

> <SMILES>
C1C=CC2C3CC(C=C3)C21

> <NAME>
DICYCLOPENTADIENE

> <preferred_name>
Dicyclopentadiene

> <iupac>
3a,4,7,7a-tetrahydro-1H-4,7-methanoindene

> <MPID>
19279

> <dsstox_substance_id>
DTXSID5025023

> <Canonical_QSARr>
C1C=CC2C3CC(C=C3)C21

> <InChI_Code_QSARr>
InChI=1S/C10H12/c1-2-9-7-4-5-8(6-7)10(9)3-1/h1-2,4-5,7-10H,3,6H2

> <InChI Key_QSARr>
HECLRDQVFMWTQS-UHFFFAOYSA-N

> <Salt_Solvent>
?

> <BP>
170.0

$$$$
100196
  -INDIGO-08031720192D

 21 20  0  0  0  0  0  0  0  0999 V2000
    2.7291   -0.4812    0.0000 C   0  0  0  0  0  0  0  0  0  0  0  0
    3.9549   -1.5097    0.0000 H   0  0  0  0  0  0  0  0  0  0  0  0
    4.2327    0.0660    0.0000 H   0  0  0  0  0  0  0  0  0  0  0  0
    2.4513   -2.0569    0.0000 H   0  0  0  0  0  0  0  0  0  0  0  0
    1.5035    0.5473    0.0000 C   0  0  0  0  0  0  0  0  0  0  0  0
    1.1572    2.1093    0.0000 H   0  0  0  0  0  0  0  0  0  0  0  0
    2.3631    1.8966    0.0000 H   0  0  0  0  0  0  0  0  0  0  0  0
    0.0001    0.0000    0.0000 C   0  0  0  0  0  0  0  0  0  0  0  0
    1.0284   -1.2257    0.0000 O   0  0  0  0  0  0  0  0  0  0  0  0
    0.4813   -2.7292    0.0000 H   0  0  0  0  0  0  0  0  0  0  0  0
   -0.8001    1.3857    0.0000 C   0  0  0  0  0  0  0  0  0  0  0  0
   -1.6000    2.7713    0.0000 H   0  0  0  0  0  0  0  0  0  0  0  0
    0.0001    2.7713    0.0000 H   0  0  0  0  0  0  0  0  0  0  0  0
   -2.4000    1.3857    0.0000 H   0  0  0  0  0  0  0  0  0  0  0  0
   -1.3856   -0.8000    0.0000 C   0  0  0  0  0  0  0  0  0  0  0  0
   -1.9979   -2.2782    0.0000 H   0  0  0  0  0  0  0  0  0  0  0  0
   -0.7733   -2.2782    0.0000 H   0  0  0  0  0  0  0  0  0  0  0  0
   -2.7713    0.0000    0.0000 C   0  0  0  0  0  0  0  0  0  0  0  0
   -4.1569   -0.8000    0.0000 H   0  0  0  0  0  0  0  0  0  0  0  0
   -4.1569    0.8000    0.0000 H   0  0  0  0  0  0  0  0  0  0  0  0
   -2.7713   -1.6000    0.0000 H   0  0  0  0  0  0  0  0  0  0  0  0
  1  2  1  0  0  0  0
  1  3  1  0  0  0  0
  1  4  1  0  0  0  0
  1  5  1  0  0  0  0
  5  6  1  0  0  0  0
  5  7  1  0  0  0  0
  5  8  1  0  0  0  0
  8  9  1  0  0  0  0
  9 10  1  0  0  0  0
  8 11  1  0  0  0  0
 11 12  1  0  0  0  0
 11 13  1  0  0  0  0
 11 14  1  0  0  0  0
  8 15  1  0  0  0  0
 15 16  1  0  0  0  0
 15 17  1  0  0  0  0
 15 18  1  0  0  0  0
 18 19  1  0  0  0  0
 18 20  1  0  0  0  0
 18 21  1  0  0  0  0
M  END
> <ChemID>
100196

> <source_casrn>
77-74-7

> <CAS>
77-74-7

> <SMILES>
CC(O)(CC)CC

> <NAME>
3-METHYL-3-PENTANOL

> <preferred_name>
3-Methyl-3-pentanol

> <iupac>
3-methylpentan-3-ol

> <MPID>
19280

> <dsstox_substance_id>
DTXSID0021755

> <Canonical_QSARr>
CC(O)(CC)CC

> <InChI_Code_QSARr>
InChI=1S/C6H14O/c1-4-6(3,7)5-2/h7H,4-5H2,1-3H3

> <InChI Key_QSARr>
FRDAATYAJDYRNW-UHFFFAOYSA-N

> <Salt_Solvent>
?

> <BP>
122.4

$$$$
100197
  -INDIGO-08031720192D

 17 16  0  0  0  0  0  0  0  0999 V2000
    2.7712   -1.6000    0.0000 C   0  0  0  0  0  0  0  0  0  0  0  0
    4.1569   -2.4000    0.0000 H   0  0  0  0  0  0  0  0  0  0  0  0
    1.3857   -0.8000    0.0000 C   0  0  0  0  0  0  0  0  0  0  0  0
   -0.0000   -0.0000    0.0000 C   0  0  0  0  0  0  0  0  0  0  0  0
   -1.3857    0.8000    0.0000 O   0  0  0  0  0  0  0  0  0  0  0  0
   -1.3857    2.4000    0.0000 H   0  0  0  0  0  0  0  0  0  0  0  0
    0.8001    1.3857    0.0000 C   0  0  0  0  0  0  0  0  0  0  0  0
    1.6000    2.7713    0.0000 H   0  0  0  0  0  0  0  0  0  0  0  0
    2.4000    1.3857    0.0000 H   0  0  0  0  0  0  0  0  0  0  0  0
   -0.0000    2.7713    0.0000 H   0  0  0  0  0  0  0  0  0  0  0  0
   -0.8000   -1.3857    0.0000 C   0  0  0  0  0  0  0  0  0  0  0  0
    0.4693   -2.3596    0.0000 H   0  0  0  0  0  0  0  0  0  0  0  0
   -0.5911   -2.9720    0.0000 H   0  0  0  0  0  0  0  0  0  0  0  0
   -2.4000   -1.3857    0.0000 C   0  0  0  0  0  0  0  0  0  0  0  0
   -4.0000   -1.3857    0.0000 H   0  0  0  0  0  0  0  0  0  0  0  0
   -3.2001   -2.7713    0.0000 H   0  0  0  0  0  0  0  0  0  0  0  0
   -3.2001   -0.0000    0.0000 H   0  0  0  0  0  0  0  0  0  0  0  0
  1  2  1  0  0  0  0
  1  3  3  0  0  0  0
  3  4  1  0  0  0  0
  4  5  1  0  0  0  0
  5  6  1  0  0  0  0
  4  7  1  0  0  0  0
  7  8  1  0  0  0  0
  7  9  1  0  0  0  0
  7 10  1  0  0  0  0
  4 11  1  0  0  0  0
 11 12  1  0  0  0  0
 11 13  1  0  0  0  0
 11 14  1  0  0  0  0
 14 15  1  0  0  0  0
 14 16  1  0  0  0  0
 14 17  1  0  0  0  0
M  END
> <ChemID>
100197

> <source_casrn>
77-75-8

> <CAS>
77-75-8

> <SMILES>
CCC(C)(O)C#C

> <NAME>
METHYL PENTYNOL

> <preferred_name>
3-Methyl-1-pentyn-3-ol

> <iupac>
3-methylpent-1-yn-3-ol

> <MPID>
19281

> <dsstox_substance_id>
DTXSID5021756

> <Canonical_QSARr>
CCC(C)(O)C#C

> <InChI_Code_QSARr>
InChI=1S/C6H10O/c1-4-6(3,7)5-2/h1,7H,5H2,2-3H3

> <InChI Key_QSARr>
QXLPXWSKPNOQLE-UHFFFAOYSA-N

> <Salt_Solvent>
?

> <BP>
120.5

$$$$
100199
  -INDIGO-08031720192D

 13 12  0  0  0  0  0  0  0  0999 V2000
    0.0001    0.0000    0.0000 S   0  0  0  0  0  0  0  0  0  0  0  0
    0.8000    1.3857    0.0000 O   0  0  0  0  0  0  0  0  0  0  0  0
   -0.8000   -1.3857    0.0000 O   0  0  0  0  0  0  0  0  0  0  0  0
   -1.3856    0.8000    0.0000 C   0  0  0  0  0  0  0  0  0  0  0  0
   -1.3856    2.4000    0.0000 H   0  0  0  0  0  0  0  0  0  0  0  0
   -2.7712   -0.0000    0.0000 C   0  0  0  0  0  0  0  0  0  0  0  0
   -4.1569    0.8000    0.0000 H   0  0  0  0  0  0  0  0  0  0  0  0
   -2.7712   -1.6000    0.0000 H   0  0  0  0  0  0  0  0  0  0  0  0
    1.3856   -0.8000    0.0000 C   0  0  0  0  0  0  0  0  0  0  0  0
    1.3856   -2.4000    0.0000 H   0  0  0  0  0  0  0  0  0  0  0  0
    2.7713    0.0000    0.0000 C   0  0  0  0  0  0  0  0  0  0  0  0
    4.1569   -0.8000    0.0000 H   0  0  0  0  0  0  0  0  0  0  0  0
    2.7713    1.6000    0.0000 H   0  0  0  0  0  0  0  0  0  0  0  0
  1  2  2  0  0  0  0
  1  3  2  0  0  0  0
  1  4  1  0  0  0  0
  4  5  1  0  0  0  0
  4  6  2  0  0  0  0
  6  7  1  0  0  0  0
  6  8  1  0  0  0  0
  1  9  1  0  0  0  0
  9 10  1  0  0  0  0
  9 11  2  0  0  0  0
 11 12  1  0  0  0  0
 11 13  1  0  0  0  0
M  END
> <ChemID>
100199

> <source_casrn>
77-77-0

> <CAS>
77-77-0

> <SMILES>
C=CS(=O)(=O)C=C

> <NAME>
1,1'-SULFONYLBISETHENE

> <preferred_name>
Divinyl sulfone

> <iupac>
diethenyl sulfone

> <MPID>
19283

> <dsstox_substance_id>
DTXSID6031253

> <Canonical_QSARr>
C=CS(=O)(=O)C=C

> <InChI_Code_QSARr>
InChI=1S/C4H6O2S/c1-3-7(5,6)4-2/h3-4H,1-2H2

> <InChI Key_QSARr>
AFOSIXZFDONLBT-UHFFFAOYSA-N

> <Salt_Solvent>
?

> <BP>
234.5

$$$$
100200
  -INDIGO-08031720192D

 21 20  0  0  0  0  0  0  0  0999 V2000
   -0.0000   -0.0000    0.0000 P   0  0  0  0  0  0  0  0  0  0  0  0
    0.8001    1.3857    0.0000 C   0  0  0  0  0  0  0  0  0  0  0  0
    1.6000    2.7713    0.0000 N   0  0  0  0  0  0  0  0  0  0  0  0
   -1.6000   -0.0000    0.0000 N   0  0  0  0  0  0  0  0  0  0  0  0
   -2.3999   -1.3857    0.0000 C   0  0  0  0  0  0  0  0  0  0  0  0
   -3.2000   -2.7713    0.0000 H   0  0  0  0  0  0  0  0  0  0  0  0
   -4.0000   -1.3857    0.0000 H   0  0  0  0  0  0  0  0  0  0  0  0
   -1.6000   -2.7713    0.0000 H   0  0  0  0  0  0  0  0  0  0  0  0
   -2.4001    1.3857    0.0000 C   0  0  0  0  0  0  0  0  0  0  0  0
   -3.2000    2.7713    0.0000 H   0  0  0  0  0  0  0  0  0  0  0  0
   -4.0000    1.3857    0.0000 H   0  0  0  0  0  0  0  0  0  0  0  0
   -1.6000    2.7713    0.0000 H   0  0  0  0  0  0  0  0  0  0  0  0
    0.8001   -1.3857    0.0000 O   0  0  0  0  0  0  0  0  0  0  0  0
    1.6000   -0.0000    0.0000 O   0  0  0  0  0  0  0  0  0  0  0  0
    2.4000   -1.3857    0.0000 C   0  0  0  0  0  0  0  0  0  0  0  0
    1.1307   -2.3596    0.0000 H   0  0  0  0  0  0  0  0  0  0  0  0
    2.1911   -2.9720    0.0000 H   0  0  0  0  0  0  0  0  0  0  0  0
    4.0001   -1.3857    0.0000 C   0  0  0  0  0  0  0  0  0  0  0  0
    5.6000   -1.3857    0.0000 H   0  0  0  0  0  0  0  0  0  0  0  0
    4.8000   -2.7713    0.0000 H   0  0  0  0  0  0  0  0  0  0  0  0
    4.8000   -0.0000    0.0000 H   0  0  0  0  0  0  0  0  0  0  0  0
  1  2  1  0  0  0  0
  2  3  3  0  0  0  0
  1  4  1  0  0  0  0
  4  5  1  0  0  0  0
  5  6  1  0  0  0  0
  5  7  1  0  0  0  0
  5  8  1  0  0  0  0
  4  9  1  0  0  0  0
  9 10  1  0  0  0  0
  9 11  1  0  0  0  0
  9 12  1  0  0  0  0
  1 13  2  0  0  0  0
  1 14  1  0  0  0  0
 14 15  1  0  0  0  0
 15 16  1  0  0  0  0
 15 17  1  0  0  0  0
 15 18  1  0  0  0  0
 18 19  1  0  0  0  0
 18 20  1  0  0  0  0
 18 21  1  0  0  0  0
M  END
> <ChemID>
100200

> <source_casrn>
77-81-6

> <CAS>
77-81-6

> <SMILES>
CCOP(=O)(C#N)N(C)C

> <NAME>
TABUN

> <preferred_name>


> <iupac>


> <MPID>
19284

> <dsstox_substance_id>
DTXSID80861631

> <Canonical_QSARr>
CCOP(=O)(C#N)N(C)C

> <InChI_Code_QSARr>
InChI=1S/C5H11N2O2P/c1-4-9-10(8,5-6)7(2)3/h4H2,1-3H3

> <InChI Key_QSARr>
PJVJTCIRVMBVIA-UHFFFAOYSA-N

> <Salt_Solvent>
?

> <BP>
240.0

$$$$
100201
  -INDIGO-08031720192D

 29 30  0  0  0  0  0  0  0  0999 V2000
    0.5472    1.5035    0.0000 C   0  0  0  0  0  0  0  0  0  0  0  0
    1.0946    3.0070    0.0000 H   0  0  0  0  0  0  0  0  0  0  0  0
    2.1230    1.7814    0.0000 H   0  0  0  0  0  0  0  0  0  0  0  0
   -0.4812    2.7292    0.0000 H   0  0  0  0  0  0  0  0  0  0  0  0
    0.0001    0.0000    0.0000 C   0  0  0  0  0  0  0  0  0  0  0  0
   -1.5999    0.0000    0.0000 C   0  0  0  0  0  0  0  0  0  0  0  0
   -2.4000    1.3856    0.0000 C   0  0  0  0  0  0  0  0  0  0  0  0
   -1.5999    2.7713    0.0000 H   0  0  0  0  0  0  0  0  0  0  0  0
   -4.0001    1.3856    0.0000 C   0  0  0  0  0  0  0  0  0  0  0  0
   -4.8000    2.7713    0.0000 H   0  0  0  0  0  0  0  0  0  0  0  0
   -4.8000    0.0000    0.0000 C   0  0  0  0  0  0  0  0  0  0  0  0
   -6.4000    0.0000    0.0000 H   0  0  0  0  0  0  0  0  0  0  0  0
   -4.0001   -1.3856    0.0000 C   0  0  0  0  0  0  0  0  0  0  0  0
   -4.8000   -2.7712    0.0000 H   0  0  0  0  0  0  0  0  0  0  0  0
   -2.4000   -1.3856    0.0000 C   0  0  0  0  0  0  0  0  0  0  0  0
   -1.5999   -2.7712    0.0000 H   0  0  0  0  0  0  0  0  0  0  0  0
    1.3856   -0.8000    0.0000 C   0  0  0  0  0  0  0  0  0  0  0  0
    2.4140    0.4256    0.0000 H   0  0  0  0  0  0  0  0  0  0  0  0
    2.4140   -2.0256    0.0000 C   0  0  0  0  0  0  0  0  0  0  0  0
    1.8669   -3.5292    0.0000 O   0  0  0  0  0  0  0  0  0  0  0  0
    3.9898   -1.7479    0.0000 O   0  0  0  0  0  0  0  0  0  0  0  0
    5.0183   -2.9735    0.0000 C   0  0  0  0  0  0  0  0  0  0  0  0
    3.9374   -4.1531    0.0000 H   0  0  0  0  0  0  0  0  0  0  0  0
    5.0881   -4.5720    0.0000 H   0  0  0  0  0  0  0  0  0  0  0  0
    6.5938   -2.6957    0.0000 C   0  0  0  0  0  0  0  0  0  0  0  0
    8.1696   -2.4178    0.0000 H   0  0  0  0  0  0  0  0  0  0  0  0
    7.6225   -3.9213    0.0000 H   0  0  0  0  0  0  0  0  0  0  0  0
    7.1412   -1.1922    0.0000 H   0  0  0  0  0  0  0  0  0  0  0  0
    0.0001   -1.5999    0.0000 O   0  0  0  0  0  0  0  0  0  0  0  0
  1  2  1  0  0  0  0
  1  3  1  0  0  0  0
  1  4  1  0  0  0  0
  1  5  1  0  0  0  0
  5  6  1  0  0  0  0
  6  7  1  0  0  0  0
  7  8  1  0  0  0  0
  7  9  2  0  0  0  0
  9 10  1  0  0  0  0
  9 11  1  0  0  0  0
 11 12  1  0  0  0  0
 11 13  2  0  0  0  0
 13 14  1  0  0  0  0
 13 15  1  0  0  0  0
 15  6  2  0  0  0  0
 15 16  1  0  0  0  0
  5 17  1  0  0  0  0
 17 18  1  0  0  0  0
 17 19  1  0  0  0  0
 19 20  2  0  0  0  0
 19 21  1  0  0  0  0
 21 22  1  0  0  0  0
 22 23  1  0  0  0  0
 22 24  1  0  0  0  0
 22 25  1  0  0  0  0
 25 26  1  0  0  0  0
 25 27  1  0  0  0  0
 25 28  1  0  0  0  0
 17 29  1  0  0  0  0
 29  5  1  0  0  0  0
M  END
> <ChemID>
100201

> <source_casrn>
77-83-8

> <CAS>
77-83-8

> <SMILES>
CC1(OC1C(=O)OCC)c1ccccc1

> <NAME>
Oxiranecarboxylic acid, 3-methyl-3-phenyl-, ethy

> <preferred_name>
Ethyl methylphenylglycidate

> <iupac>
ethyl 3-methyl-3-phenyloxirane-2-carboxylate

> <MPID>
19285

> <dsstox_substance_id>
DTXSID8020591

> <Canonical_QSARr>
CC1(OC1C(=O)OCC)c1ccccc1

> <InChI_Code_QSARr>
InChI=1S/C12H14O3/c1-3-14-11(13)10-12(2,15-10)9-7-5-4-6-8-9/h4-8,10H,3H2,1-2H3

> <InChI Key_QSARr>
LQKRYVGRPXFFAV-UHFFFAOYSA-N

> <Salt_Solvent>
?

> <BP>
273.5

$$$$
100203
  -INDIGO-08031720192D

 20 19  0  0  0  0  0  0  0  0999 V2000
    1.3857   -0.8000    0.0000 C   0  0  0  0  0  0  0  0  0  0  0  0
    2.3597    0.4694    0.0000 H   0  0  0  0  0  0  0  0  0  0  0  0
    2.9720   -0.5911    0.0000 H   0  0  0  0  0  0  0  0  0  0  0  0
    0.0000   -0.0000    0.0000 C   0  0  0  0  0  0  0  0  0  0  0  0
   -1.3857    0.8000    0.0000 C   0  0  0  0  0  0  0  0  0  0  0  0
   -2.3597   -0.4694    0.0000 H   0  0  0  0  0  0  0  0  0  0  0  0
   -2.9720    0.5911    0.0000 H   0  0  0  0  0  0  0  0  0  0  0  0
   -1.6635    2.3757    0.0000 O   0  0  0  0  0  0  0  0  0  0  0  0
   -3.1670    2.9229    0.0000 H   0  0  0  0  0  0  0  0  0  0  0  0
    0.8000    1.3857    0.0000 C   0  0  0  0  0  0  0  0  0  0  0  0
   -0.4694    2.3596    0.0000 H   0  0  0  0  0  0  0  0  0  0  0  0
    0.5911    2.9720    0.0000 H   0  0  0  0  0  0  0  0  0  0  0  0
    2.3757    1.6634    0.0000 O   0  0  0  0  0  0  0  0  0  0  0  0
    2.9230    3.1670    0.0000 H   0  0  0  0  0  0  0  0  0  0  0  0
   -0.8000   -1.3856    0.0000 C   0  0  0  0  0  0  0  0  0  0  0  0
   -1.6000   -2.7713    0.0000 H   0  0  0  0  0  0  0  0  0  0  0  0
   -2.3757   -1.6635    0.0000 H   0  0  0  0  0  0  0  0  0  0  0  0
    0.0000   -2.7713    0.0000 H   0  0  0  0  0  0  0  0  0  0  0  0
    1.3857   -2.4000    0.0000 O   0  0  0  0  0  0  0  0  0  0  0  0
    2.7713   -3.2000    0.0000 H   0  0  0  0  0  0  0  0  0  0  0  0
  1  2  1  0  0  0  0
  1  3  1  0  0  0  0
  1  4  1  0  0  0  0
  4  5  1  0  0  0  0
  5  6  1  0  0  0  0
  5  7  1  0  0  0  0
  5  8  1  0  0  0  0
  8  9  1  0  0  0  0
  4 10  1  0  0  0  0
 10 11  1  0  0  0  0
 10 12  1  0  0  0  0
 10 13  1  0  0  0  0
 13 14  1  0  0  0  0
  4 15  1  0  0  0  0
 15 16  1  0  0  0  0
 15 17  1  0  0  0  0
 15 18  1  0  0  0  0
  1 19  1  0  0  0  0
 19 20  1  0  0  0  0
M  END
> <ChemID>
100203

> <source_casrn>
77-85-0

> <CAS>
77-85-0

> <SMILES>
CC(CO)(CO)CO

> <NAME>
1,3-Propanediol, 2-(hydroxymethyl)-2-methyl-

> <preferred_name>
2-(Hydroxymethyl)-2-methyl-1,3-propanediol

> <iupac>
2-(hydroxymethyl)-2-methylpropane-1,3-diol

> <MPID>
19287

> <dsstox_substance_id>
DTXSID2026444

> <Canonical_QSARr>
CC(CO)(CO)CO

> <InChI_Code_QSARr>
InChI=1S/C5H12O3/c1-5(2-6,3-7)4-8/h6-8H,2-4H2,1H3

> <InChI Key_QSARr>
QXJQHYBHAIHNGG-UHFFFAOYSA-N

> <Salt_Solvent>
?

> <BP>
283.0

$$$$
100204
  -INDIGO-08031720192D

 39 38  0  0  0  0  0  0  0  0999 V2000
   -0.0001   -0.0000    0.0000 C   0  0  0  0  0  0  0  0  0  0  0  0
   -0.0001    1.6001    0.0000 C   0  0  0  0  0  0  0  0  0  0  0  0
   -1.3857    2.4000    0.0000 O   0  0  0  0  0  0  0  0  0  0  0  0
   -1.3857    3.9999    0.0000 C   0  0  0  0  0  0  0  0  0  0  0  0
    0.2006    4.2089    0.0000 H   0  0  0  0  0  0  0  0  0  0  0  0
   -0.4116    5.2694    0.0000 H   0  0  0  0  0  0  0  0  0  0  0  0
   -2.7713    4.8001    0.0000 C   0  0  0  0  0  0  0  0  0  0  0  0
   -4.1570    5.6000    0.0000 H   0  0  0  0  0  0  0  0  0  0  0  0
   -2.7713    6.4000    0.0000 H   0  0  0  0  0  0  0  0  0  0  0  0
   -4.1570    3.9999    0.0000 H   0  0  0  0  0  0  0  0  0  0  0  0
    1.2256    2.6285    0.0000 O   0  0  0  0  0  0  0  0  0  0  0  0
    1.6001   -0.0000    0.0000 C   0  0  0  0  0  0  0  0  0  0  0  0
    2.8693    0.9741    0.0000 H   0  0  0  0  0  0  0  0  0  0  0  0
    1.8088    1.5863    0.0000 H   0  0  0  0  0  0  0  0  0  0  0  0
    2.8257   -1.0285    0.0000 C   0  0  0  0  0  0  0  0  0  0  0  0
    4.3292   -0.4812    0.0000 O   0  0  0  0  0  0  0  0  0  0  0  0
    5.5549   -1.5096    0.0000 C   0  0  0  0  0  0  0  0  0  0  0  0
    4.6953   -2.8590    0.0000 H   0  0  0  0  0  0  0  0  0  0  0  0
    5.9012   -3.0717    0.0000 H   0  0  0  0  0  0  0  0  0  0  0  0
    7.0584   -0.9625    0.0000 C   0  0  0  0  0  0  0  0  0  0  0  0
    8.5619   -0.4153    0.0000 H   0  0  0  0  0  0  0  0  0  0  0  0
    8.2840   -1.9910    0.0000 H   0  0  0  0  0  0  0  0  0  0  0  0
    7.3362    0.6132    0.0000 H   0  0  0  0  0  0  0  0  0  0  0  0
    2.5479   -2.6042    0.0000 O   0  0  0  0  0  0  0  0  0  0  0  0
   -0.0001   -1.6000    0.0000 O   0  0  0  0  0  0  0  0  0  0  0  0
    1.3856   -2.3999    0.0000 H   0  0  0  0  0  0  0  0  0  0  0  0
   -1.5756   -0.2778    0.0000 C   0  0  0  0  0  0  0  0  0  0  0  0
   -2.0568    1.2481    0.0000 H   0  0  0  0  0  0  0  0  0  0  0  0
   -2.9949    0.4611    0.0000 H   0  0  0  0  0  0  0  0  0  0  0  0
   -2.1228   -1.7813    0.0000 C   0  0  0  0  0  0  0  0  0  0  0  0
   -1.0944   -3.0071    0.0000 O   0  0  0  0  0  0  0  0  0  0  0  0
   -3.6986   -2.0593    0.0000 O   0  0  0  0  0  0  0  0  0  0  0  0
   -4.2458   -3.5628    0.0000 C   0  0  0  0  0  0  0  0  0  0  0  0
   -3.7646   -5.0887    0.0000 H   0  0  0  0  0  0  0  0  0  0  0  0
   -2.8266   -4.3014    0.0000 H   0  0  0  0  0  0  0  0  0  0  0  0
   -5.8217   -3.8405    0.0000 C   0  0  0  0  0  0  0  0  0  0  0  0
   -7.3972   -4.1183    0.0000 H   0  0  0  0  0  0  0  0  0  0  0  0
   -6.3688   -5.3440    0.0000 H   0  0  0  0  0  0  0  0  0  0  0  0
   -6.8500   -2.6148    0.0000 H   0  0  0  0  0  0  0  0  0  0  0  0
  1  2  1  0  0  0  0
  2  3  1  0  0  0  0
  3  4  1  0  0  0  0
  4  5  1  0  0  0  0
  4  6  1  0  0  0  0
  4  7  1  0  0  0  0
  7  8  1  0  0  0  0
  7  9  1  0  0  0  0
  7 10  1  0  0  0  0
  2 11  2  0  0  0  0
  1 12  1  0  0  0  0
 12 13  1  0  0  0  0
 12 14  1  0  0  0  0
 12 15  1  0  0  0  0
 15 16  1  0  0  0  0
 16 17  1  0  0  0  0
 17 18  1  0  0  0  0
 17 19  1  0  0  0  0
 17 20  1  0  0  0  0
 20 21  1  0  0  0  0
 20 22  1  0  0  0  0
 20 23  1  0  0  0  0
 15 24  2  0  0  0  0
  1 25  1  0  0  0  0
 25 26  1  0  0  0  0
  1 27  1  0  0  0  0
 27 28  1  0  0  0  0
 27 29  1  0  0  0  0
 27 30  1  0  0  0  0
 30 31  2  0  0  0  0
 30 32  1  0  0  0  0
 32 33  1  0  0  0  0
 33 34  1  0  0  0  0
 33 35  1  0  0  0  0
 33 36  1  0  0  0  0
 36 37  1  0  0  0  0
 36 38  1  0  0  0  0
 36 39  1  0  0  0  0
M  END
> <ChemID>
100204

> <source_casrn>
77-93-0

> <CAS>
77-93-0

> <SMILES>
CCOC(=O)C(O)(CC(=O)OCC)CC(=O)OCC

> <NAME>
TRIETHYL CITRATE

> <preferred_name>
Triethyl citrate

> <iupac>
triethyl 2-hydroxypropane-1,2,3-tricarboxylate

> <MPID>
19288

> <dsstox_substance_id>
DTXSID0040701

> <Canonical_QSARr>
CCOC(=O)C(O)(CC(=O)OCC)CC(=O)OCC

> <InChI_Code_QSARr>
InChI=1S/C12H20O7/c1-4-17-9(13)7-12(16,11(15)19-6-3)8-10(14)18-5-2/h16H,4-8H2,1-3H3

> <InChI Key_QSARr>
DOOTYTYQINUNNV-UHFFFAOYSA-N

> <Salt_Solvent>
?

> <BP>
294.0

$$$$
100207
  -INDIGO-08031720192D

 32 31  0  0  0  0  0  0  0  0999 V2000
   -0.0000    0.0000    0.0000 Si  0  0  0  0  0  0  0  0  0  0  0  0
    0.8000   -1.3856    0.0000 C   0  0  0  0  0  0  0  0  0  0  0  0
    0.5911   -2.9720    0.0000 H   0  0  0  0  0  0  0  0  0  0  0  0
   -0.4693   -2.3596    0.0000 H   0  0  0  0  0  0  0  0  0  0  0  0
    2.4001   -1.3856    0.0000 C   0  0  0  0  0  0  0  0  0  0  0  0
    3.2000   -2.7713    0.0000 H   0  0  0  0  0  0  0  0  0  0  0  0
    4.0001   -1.3856    0.0000 H   0  0  0  0  0  0  0  0  0  0  0  0
    1.6000   -2.7713    0.0000 H   0  0  0  0  0  0  0  0  0  0  0  0
   -0.8000    1.3857    0.0000 O   0  0  0  0  0  0  0  0  0  0  0  0
   -2.4000    1.3857    0.0000 C   0  0  0  0  0  0  0  0  0  0  0  0
   -2.6089   -0.2007    0.0000 H   0  0  0  0  0  0  0  0  0  0  0  0
   -3.6694    0.4116    0.0000 H   0  0  0  0  0  0  0  0  0  0  0  0
   -3.2001    2.7713    0.0000 C   0  0  0  0  0  0  0  0  0  0  0  0
   -4.0000    4.1569    0.0000 H   0  0  0  0  0  0  0  0  0  0  0  0
   -4.8001    2.7713    0.0000 H   0  0  0  0  0  0  0  0  0  0  0  0
   -2.4000    4.1569    0.0000 H   0  0  0  0  0  0  0  0  0  0  0  0
    0.8000    1.3857    0.0000 O   0  0  0  0  0  0  0  0  0  0  0  0
    2.4001    1.3857    0.0000 C   0  0  0  0  0  0  0  0  0  0  0  0
    3.6693    0.4116    0.0000 H   0  0  0  0  0  0  0  0  0  0  0  0
    2.6088   -0.2007    0.0000 H   0  0  0  0  0  0  0  0  0  0  0  0
    3.2000    2.7713    0.0000 C   0  0  0  0  0  0  0  0  0  0  0  0
    4.0001    4.1569    0.0000 H   0  0  0  0  0  0  0  0  0  0  0  0
    4.8000    2.7713    0.0000 H   0  0  0  0  0  0  0  0  0  0  0  0
    2.4001    4.1569    0.0000 H   0  0  0  0  0  0  0  0  0  0  0  0
   -1.6001    0.0000    0.0000 O   0  0  0  0  0  0  0  0  0  0  0  0
   -2.6284   -1.2257    0.0000 C   0  0  0  0  0  0  0  0  0  0  0  0
   -1.5476   -2.4053    0.0000 H   0  0  0  0  0  0  0  0  0  0  0  0
   -2.6983   -2.8241    0.0000 H   0  0  0  0  0  0  0  0  0  0  0  0
   -4.2042   -0.9478    0.0000 C   0  0  0  0  0  0  0  0  0  0  0  0
   -5.2326   -2.1735    0.0000 H   0  0  0  0  0  0  0  0  0  0  0  0
   -5.7798   -0.6700    0.0000 H   0  0  0  0  0  0  0  0  0  0  0  0
   -4.7513    0.5557    0.0000 H   0  0  0  0  0  0  0  0  0  0  0  0
  1  2  1  0  0  0  0
  2  3  1  0  0  0  0
  2  4  1  0  0  0  0
  2  5  1  0  0  0  0
  5  6  1  0  0  0  0
  5  7  1  0  0  0  0
  5  8  1  0  0  0  0
  1  9  1  0  0  0  0
  9 10  1  0  0  0  0
 10 11  1  0  0  0  0
 10 12  1  0  0  0  0
 10 13  1  0  0  0  0
 13 14  1  0  0  0  0
 13 15  1  0  0  0  0
 13 16  1  0  0  0  0
  1 17  1  0  0  0  0
 17 18  1  0  0  0  0
 18 19  1  0  0  0  0
 18 20  1  0  0  0  0
 18 21  1  0  0  0  0
 21 22  1  0  0  0  0
 21 23  1  0  0  0  0
 21 24  1  0  0  0  0
  1 25  1  0  0  0  0
 25 26  1  0  0  0  0
 26 27  1  0  0  0  0
 26 28  1  0  0  0  0
 26 29  1  0  0  0  0
 29 30  1  0  0  0  0
 29 31  1  0  0  0  0
 29 32  1  0  0  0  0
M  END
> <ChemID>
100207

> <source_casrn>
78-07-9

> <CAS>
78-07-9

> <SMILES>
CC[Si](OCC)(OCC)OCC

> <NAME>
Ethyl triethoxysilane

> <preferred_name>
Ethyltriethoxysilane

> <iupac>
triethoxy(ethyl)silane

> <MPID>
19289

> <dsstox_substance_id>
DTXSID7041962

> <Canonical_QSARr>
CC[Si](OCC)(OCC)OCC

> <InChI_Code_QSARr>
InChI=1S/C8H20O3Si/c1-5-9-12(8-4,10-6-2)11-7-3/h5-8H2,1-4H3

> <InChI Key_QSARr>
DENFJSAFJTVPJR-UHFFFAOYSA-N

> <Salt_Solvent>
?

> <BP>
158.5

$$$$
100209
  -INDIGO-08031720192D

 33 32  0  0  0  0  0  0  0  0999 V2000
    0.0001    0.0001    0.0000 Si  0  0  0  0  0  0  0  0  0  0  0  0
    1.6001    0.0001    0.0000 O   0  0  0  0  0  0  0  0  0  0  0  0
    2.4000   -1.3857    0.0000 C   0  0  0  0  0  0  0  0  0  0  0  0
    1.1306   -2.3597    0.0000 H   0  0  0  0  0  0  0  0  0  0  0  0
    2.1912   -2.9720    0.0000 H   0  0  0  0  0  0  0  0  0  0  0  0
    4.0000   -1.3857    0.0000 C   0  0  0  0  0  0  0  0  0  0  0  0
    5.6000   -1.3857    0.0000 H   0  0  0  0  0  0  0  0  0  0  0  0
    4.8000   -2.7713    0.0000 H   0  0  0  0  0  0  0  0  0  0  0  0
    4.8000    0.0001    0.0000 H   0  0  0  0  0  0  0  0  0  0  0  0
    0.8001    1.3857    0.0000 O   0  0  0  0  0  0  0  0  0  0  0  0
    2.4000    1.3857    0.0000 C   0  0  0  0  0  0  0  0  0  0  0  0
    3.6693    0.4117    0.0000 H   0  0  0  0  0  0  0  0  0  0  0  0
    2.6089   -0.2006    0.0000 H   0  0  0  0  0  0  0  0  0  0  0  0
    3.2000    2.7713    0.0000 C   0  0  0  0  0  0  0  0  0  0  0  0
    4.0000    4.1569    0.0000 H   0  0  0  0  0  0  0  0  0  0  0  0
    4.8000    2.7713    0.0000 H   0  0  0  0  0  0  0  0  0  0  0  0
    2.4000    4.1569    0.0000 H   0  0  0  0  0  0  0  0  0  0  0  0
    0.8001   -1.3857    0.0000 O   0  0  0  0  0  0  0  0  0  0  0  0
    0.0001   -2.7713    0.0000 C   0  0  0  0  0  0  0  0  0  0  0  0
   -1.4782   -2.1590    0.0000 H   0  0  0  0  0  0  0  0  0  0  0  0
   -1.4782   -3.3836    0.0000 H   0  0  0  0  0  0  0  0  0  0  0  0
    0.8001   -4.1569    0.0000 C   0  0  0  0  0  0  0  0  0  0  0  0
    0.0001   -5.5426    0.0000 H   0  0  0  0  0  0  0  0  0  0  0  0
    1.6001   -5.5426    0.0000 H   0  0  0  0  0  0  0  0  0  0  0  0
    2.4000   -4.1569    0.0000 H   0  0  0  0  0  0  0  0  0  0  0  0
   -1.6001    0.0001    0.0000 O   0  0  0  0  0  0  0  0  0  0  0  0
   -2.4000    1.3857    0.0000 C   0  0  0  0  0  0  0  0  0  0  0  0
   -1.1306    2.3597    0.0000 H   0  0  0  0  0  0  0  0  0  0  0  0
   -2.1912    2.9720    0.0000 H   0  0  0  0  0  0  0  0  0  0  0  0
   -4.0000    1.3857    0.0000 C   0  0  0  0  0  0  0  0  0  0  0  0
   -5.6000    1.3857    0.0000 H   0  0  0  0  0  0  0  0  0  0  0  0
   -4.8000    2.7713    0.0000 H   0  0  0  0  0  0  0  0  0  0  0  0
   -4.8000    0.0001    0.0000 H   0  0  0  0  0  0  0  0  0  0  0  0
  1  2  1  0  0  0  0
  2  3  1  0  0  0  0
  3  4  1  0  0  0  0
  3  5  1  0  0  0  0
  3  6  1  0  0  0  0
  6  7  1  0  0  0  0
  6  8  1  0  0  0  0
  6  9  1  0  0  0  0
  1 10  1  0  0  0  0
 10 11  1  0  0  0  0
 11 12  1  0  0  0  0
 11 13  1  0  0  0  0
 11 14  1  0  0  0  0
 14 15  1  0  0  0  0
 14 16  1  0  0  0  0
 14 17  1  0  0  0  0
  1 18  1  0  0  0  0
 18 19  1  0  0  0  0
 19 20  1  0  0  0  0
 19 21  1  0  0  0  0
 19 22  1  0  0  0  0
 22 23  1  0  0  0  0
 22 24  1  0  0  0  0
 22 25  1  0  0  0  0
  1 26  1  0  0  0  0
 26 27  1  0  0  0  0
 27 28  1  0  0  0  0
 27 29  1  0  0  0  0
 27 30  1  0  0  0  0
 30 31  1  0  0  0  0
 30 32  1  0  0  0  0
 30 33  1  0  0  0  0
M  END
> <ChemID>
100209

> <source_casrn>
78-10-4

> <CAS>
78-10-4

> <SMILES>
CCO[Si](OCC)(OCC)OCC

> <NAME>
ETHYL SILICATE

> <preferred_name>
Tetraethyl orthosilicate

> <iupac>
tetraethyl orthosilicate

> <MPID>
19291

> <dsstox_substance_id>
DTXSID6026450

> <Canonical_QSARr>
CCO[Si](OCC)(OCC)OCC

> <InChI_Code_QSARr>
InChI=1S/C8H20O4Si/c1-5-9-13(10-6-2,11-7-3)12-8-4/h5-8H2,1-4H3

> <InChI Key_QSARr>
BOTDANWDWHJENH-UHFFFAOYSA-N

> <Salt_Solvent>
?

> <BP>
168.8

$$$$
100210
  -INDIGO-08031720192D

 25 24  0  0  0  0  0  0  0  0999 V2000
    2.3757    1.6635    0.0000 O   0  0  0  0  0  0  0  0  0  0  0  0
    2.9230    3.1670    0.0000 H   0  0  0  0  0  0  0  0  0  0  0  0
    0.8000    1.3857    0.0000 C   0  0  0  0  0  0  0  0  0  0  0  0
   -0.4693    2.3597    0.0000 H   0  0  0  0  0  0  0  0  0  0  0  0
    0.5912    2.9720    0.0000 H   0  0  0  0  0  0  0  0  0  0  0  0
    0.0000    0.0000    0.0000 C   0  0  0  0  0  0  0  0  0  0  0  0
   -1.3857    0.8000    0.0000 C   0  0  0  0  0  0  0  0  0  0  0  0
   -2.3596   -0.4694    0.0000 H   0  0  0  0  0  0  0  0  0  0  0  0
   -2.9720    0.5912    0.0000 H   0  0  0  0  0  0  0  0  0  0  0  0
   -2.4141    2.0257    0.0000 C   0  0  0  0  0  0  0  0  0  0  0  0
   -2.4839    3.6241    0.0000 H   0  0  0  0  0  0  0  0  0  0  0  0
   -1.3332    3.2053    0.0000 H   0  0  0  0  0  0  0  0  0  0  0  0
   -3.9898    1.7478    0.0000 C   0  0  0  0  0  0  0  0  0  0  0  0
   -5.5655    1.4700    0.0000 H   0  0  0  0  0  0  0  0  0  0  0  0
   -5.0182    2.9735    0.0000 H   0  0  0  0  0  0  0  0  0  0  0  0
   -4.5370    0.2443    0.0000 H   0  0  0  0  0  0  0  0  0  0  0  0
    1.3856   -0.8000    0.0000 C   0  0  0  0  0  0  0  0  0  0  0  0
    2.3597    0.4693    0.0000 H   0  0  0  0  0  0  0  0  0  0  0  0
    2.9720   -0.5911    0.0000 H   0  0  0  0  0  0  0  0  0  0  0  0
    1.3856   -2.4000    0.0000 O   0  0  0  0  0  0  0  0  0  0  0  0
    2.7713   -3.2000    0.0000 H   0  0  0  0  0  0  0  0  0  0  0  0
   -0.8000   -1.3856    0.0000 C   0  0  0  0  0  0  0  0  0  0  0  0
   -1.6000   -2.7713    0.0000 H   0  0  0  0  0  0  0  0  0  0  0  0
    0.0000   -2.7713    0.0000 H   0  0  0  0  0  0  0  0  0  0  0  0
   -2.3758   -1.6635    0.0000 H   0  0  0  0  0  0  0  0  0  0  0  0
  1  2  1  0  0  0  0
  1  3  1  0  0  0  0
  3  4  1  0  0  0  0
  3  5  1  0  0  0  0
  3  6  1  0  0  0  0
  6  7  1  0  0  0  0
  7  8  1  0  0  0  0
  7  9  1  0  0  0  0
  7 10  1  0  0  0  0
 10 11  1  0  0  0  0
 10 12  1  0  0  0  0
 10 13  1  0  0  0  0
 13 14  1  0  0  0  0
 13 15  1  0  0  0  0
 13 16  1  0  0  0  0
  6 17  1  0  0  0  0
 17 18  1  0  0  0  0
 17 19  1  0  0  0  0
 17 20  1  0  0  0  0
 20 21  1  0  0  0  0
  6 22  1  0  0  0  0
 22 23  1  0  0  0  0
 22 24  1  0  0  0  0
 22 25  1  0  0  0  0
M  END
> <ChemID>
100210

> <source_casrn>
78-26-2

> <CAS>
78-26-2

> <SMILES>
CCCC(C)(CO)CO

> <NAME>
1,3-Propanediol, 2-methyl-2-propyl-

> <preferred_name>
1,3-Propanediol, 2-methyl-2-propyl-

> <iupac>
2-Methyl-2-propylpropane-1,3-diol

> <MPID>
19292

> <dsstox_substance_id>
DTXSID9058814

> <Canonical_QSARr>
CCCC(C)(CO)CO

> <InChI_Code_QSARr>
InChI=1S/C7H16O2/c1-3-4-7(2,5-8)6-9/h8-9H,3-6H2,1-2H3

> <InChI Key_QSARr>
JVZZUPJFERSVRN-UHFFFAOYSA-N

> <Salt_Solvent>
?

> <BP>
234.0

$$$$
100211
  -INDIGO-08031720192D

 21 21  0  0  0  0  0  0  0  0999 V2000
    2.7713    0.0000    0.0000 C   0  0  0  0  0  0  0  0  0  0  0  0
    4.3470   -0.2778    0.0000 H   0  0  0  0  0  0  0  0  0  0  0  0
    3.3185    1.5035    0.0000 H   0  0  0  0  0  0  0  0  0  0  0  0
    2.7713   -1.6000    0.0000 C   0  0  0  0  0  0  0  0  0  0  0  0
    4.3470   -1.3222    0.0000 H   0  0  0  0  0  0  0  0  0  0  0  0
    3.3185   -3.1035    0.0000 H   0  0  0  0  0  0  0  0  0  0  0  0
    1.3857   -2.4000    0.0000 C   0  0  0  0  0  0  0  0  0  0  0  0
    2.4141   -3.6257    0.0000 H   0  0  0  0  0  0  0  0  0  0  0  0
    0.3572   -3.6257    0.0000 H   0  0  0  0  0  0  0  0  0  0  0  0
   -0.0000   -1.6000    0.0000 C   0  0  0  0  0  0  0  0  0  0  0  0
   -0.5472   -3.1035    0.0000 H   0  0  0  0  0  0  0  0  0  0  0  0
   -1.5757   -1.3222    0.0000 H   0  0  0  0  0  0  0  0  0  0  0  0
   -0.0000    0.0000    0.0000 C   0  0  0  0  0  0  0  0  0  0  0  0
   -1.5757   -0.2778    0.0000 C   0  0  0  0  0  0  0  0  0  0  0  0
   -3.1514   -0.5557    0.0000 C   0  0  0  0  0  0  0  0  0  0  0  0
   -4.7271   -0.8335    0.0000 H   0  0  0  0  0  0  0  0  0  0  0  0
   -0.5472    1.5035    0.0000 O   0  0  0  0  0  0  0  0  0  0  0  0
   -2.1229    1.7814    0.0000 H   0  0  0  0  0  0  0  0  0  0  0  0
    1.3857    0.8000    0.0000 C   0  0  0  0  0  0  0  0  0  0  0  0
    0.3572    2.0257    0.0000 H   0  0  0  0  0  0  0  0  0  0  0  0
    2.4141    2.0257    0.0000 H   0  0  0  0  0  0  0  0  0  0  0  0
  1  2  1  0  0  0  0
  1  3  1  0  0  0  0
  1  4  1  0  0  0  0
  4  5  1  0  0  0  0
  4  6  1  0  0  0  0
  4  7  1  0  0  0  0
  7  8  1  0  0  0  0
  7  9  1  0  0  0  0
  7 10  1  0  0  0  0
 10 11  1  0  0  0  0
 10 12  1  0  0  0  0
 10 13  1  0  0  0  0
 13 14  1  0  0  0  0
 14 15  3  0  0  0  0
 15 16  1  0  0  0  0
 13 17  1  0  0  0  0
 17 18  1  0  0  0  0
 13 19  1  0  0  0  0
 19  1  1  0  0  0  0
 19 20  1  0  0  0  0
 19 21  1  0  0  0  0
M  END
> <ChemID>
100211

> <source_casrn>
78-27-3

> <CAS>
78-27-3

> <SMILES>
C#CC1(O)CCCCC1

> <NAME>
1-ETHYNYL CYCLOHEXANOL

> <preferred_name>
1-Ethynylcyclohexanol

> <iupac>
1-ethynylcyclohexanol

> <MPID>
19293

> <dsstox_substance_id>
DTXSID0021757

> <Canonical_QSARr>
C#CC1(O)CCCCC1

> <InChI_Code_QSARr>
InChI=1S/C8H12O/c1-2-8(9)6-4-3-5-7-8/h1,9H,3-7H2

> <InChI Key_QSARr>
QYLFHLNFIHBCPR-UHFFFAOYSA-N

> <Salt_Solvent>
?

> <BP>
174.0

$$$$
100214
  -INDIGO-08031720192D

 25 24  0  0  0  0  0  0  0  0999 V2000
    4.2041    0.9479    0.0000 C   0  0  0  0  0  0  0  0  0  0  0  0
    5.7798    0.6700    0.0000 H   0  0  0  0  0  0  0  0  0  0  0  0
    5.2326    2.1734    0.0000 H   0  0  0  0  0  0  0  0  0  0  0  0
    4.7513   -0.5557    0.0000 H   0  0  0  0  0  0  0  0  0  0  0  0
    2.6284    1.2257    0.0000 C   0  0  0  0  0  0  0  0  0  0  0  0
    2.6982    2.8241    0.0000 H   0  0  0  0  0  0  0  0  0  0  0  0
    1.5475    2.4054    0.0000 H   0  0  0  0  0  0  0  0  0  0  0  0
    1.6000   -0.0000    0.0000 O   0  0  0  0  0  0  0  0  0  0  0  0
   -0.0000   -0.0000    0.0000 P   0  0  0  0  0  0  0  0  0  0  0  0
   -0.8000   -1.3857    0.0000 O   0  0  0  0  0  0  0  0  0  0  0  0
   -0.8000    1.3856    0.0000 C   0  0  0  0  0  0  0  0  0  0  0  0
    0.4693    2.3596    0.0000 H   0  0  0  0  0  0  0  0  0  0  0  0
   -0.5911    2.9720    0.0000 H   0  0  0  0  0  0  0  0  0  0  0  0
   -2.3999    1.3856    0.0000 C   0  0  0  0  0  0  0  0  0  0  0  0
   -4.0000    1.3856    0.0000 H   0  0  0  0  0  0  0  0  0  0  0  0
   -3.2000    2.7712    0.0000 H   0  0  0  0  0  0  0  0  0  0  0  0
   -3.2000   -0.0000    0.0000 H   0  0  0  0  0  0  0  0  0  0  0  0
    0.8000   -1.3857    0.0000 O   0  0  0  0  0  0  0  0  0  0  0  0
   -0.0000   -2.7713    0.0000 C   0  0  0  0  0  0  0  0  0  0  0  0
   -1.4781   -2.1590    0.0000 H   0  0  0  0  0  0  0  0  0  0  0  0
   -1.4781   -3.3836    0.0000 H   0  0  0  0  0  0  0  0  0  0  0  0
    0.8000   -4.1569    0.0000 C   0  0  0  0  0  0  0  0  0  0  0  0
    1.6000   -5.5426    0.0000 H   0  0  0  0  0  0  0  0  0  0  0  0
   -0.0000   -5.5426    0.0000 H   0  0  0  0  0  0  0  0  0  0  0  0
    2.4001   -4.1569    0.0000 H   0  0  0  0  0  0  0  0  0  0  0  0
  1  2  1  0  0  0  0
  1  3  1  0  0  0  0
  1  4  1  0  0  0  0
  1  5  1  0  0  0  0
  5  6  1  0  0  0  0
  5  7  1  0  0  0  0
  5  8  1  0  0  0  0
  8  9  1  0  0  0  0
  9 10  2  0  0  0  0
  9 11  1  0  0  0  0
 11 12  1  0  0  0  0
 11 13  1  0  0  0  0
 11 14  1  0  0  0  0
 14 15  1  0  0  0  0
 14 16  1  0  0  0  0
 14 17  1  0  0  0  0
  9 18  1  0  0  0  0
 18 19  1  0  0  0  0
 19 20  1  0  0  0  0
 19 21  1  0  0  0  0
 19 22  1  0  0  0  0
 22 23  1  0  0  0  0
 22 24  1  0  0  0  0
 22 25  1  0  0  0  0
M  END
> <ChemID>
100214

> <source_casrn>
78-38-6

> <CAS>
78-38-6

> <SMILES>
CCP(=O)(OCC)OCC

> <NAME>
Phosphonic acid, ethyl-, diethyl ester

> <preferred_name>
Diethyl ethylphosphonate

> <iupac>
diethyl ethylphosphonate

> <MPID>
19295

> <dsstox_substance_id>
DTXSID7025051

> <Canonical_QSARr>
CCP(=O)(OCC)OCC

> <InChI_Code_QSARr>
InChI=1S/C6H15O3P/c1-4-8-10(7,6-3)9-5-2/h4-6H2,1-3H3

> <InChI Key_QSARr>
AATNZNJRDOVKDD-UHFFFAOYSA-N

> <Salt_Solvent>
?

> <BP>
198.0

$$$$
100215
  -INDIGO-08031720192D

 29 28  0  0  0  0  0  0  0  0999 V2000
   -0.8000    1.3857    0.0000 O   0  0  0  0  0  0  0  0  0  0  0  0
    0.0000    0.0000    0.0000 C   0  0  0  0  0  0  0  0  0  0  0  0
    0.8000    1.3857    0.0000 O   0  0  0  0  0  0  0  0  0  0  0  0
    2.3999    1.3857    0.0000 C   0  0  0  0  0  0  0  0  0  0  0  0
    3.6693    0.4116    0.0000 H   0  0  0  0  0  0  0  0  0  0  0  0
    2.6088   -0.2007    0.0000 H   0  0  0  0  0  0  0  0  0  0  0  0
    3.2001    2.7713    0.0000 C   0  0  0  0  0  0  0  0  0  0  0  0
    4.0000    4.1569    0.0000 H   0  0  0  0  0  0  0  0  0  0  0  0
    4.8000    2.7713    0.0000 H   0  0  0  0  0  0  0  0  0  0  0  0
    2.3999    4.1569    0.0000 H   0  0  0  0  0  0  0  0  0  0  0  0
    1.6000    0.0000    0.0000 O   0  0  0  0  0  0  0  0  0  0  0  0
    2.3999   -1.3856    0.0000 C   0  0  0  0  0  0  0  0  0  0  0  0
    2.1911   -2.9720    0.0000 H   0  0  0  0  0  0  0  0  0  0  0  0
    1.1307   -2.3596    0.0000 H   0  0  0  0  0  0  0  0  0  0  0  0
    4.0000   -1.3856    0.0000 C   0  0  0  0  0  0  0  0  0  0  0  0
    5.6000   -1.3856    0.0000 H   0  0  0  0  0  0  0  0  0  0  0  0
    4.8000   -2.7713    0.0000 H   0  0  0  0  0  0  0  0  0  0  0  0
    4.8000    0.0000    0.0000 H   0  0  0  0  0  0  0  0  0  0  0  0
   -0.8000   -1.3856    0.0000 C   0  0  0  0  0  0  0  0  0  0  0  0
   -1.5999   -2.7713    0.0000 H   0  0  0  0  0  0  0  0  0  0  0  0
   -2.4001   -1.3856    0.0000 H   0  0  0  0  0  0  0  0  0  0  0  0
    0.0000   -2.7713    0.0000 H   0  0  0  0  0  0  0  0  0  0  0  0
   -2.4001    1.3857    0.0000 C   0  0  0  0  0  0  0  0  0  0  0  0
   -2.6089   -0.2007    0.0000 H   0  0  0  0  0  0  0  0  0  0  0  0
   -3.6693    0.4116    0.0000 H   0  0  0  0  0  0  0  0  0  0  0  0
   -3.2000    2.7713    0.0000 C   0  0  0  0  0  0  0  0  0  0  0  0
   -4.0000    4.1569    0.0000 H   0  0  0  0  0  0  0  0  0  0  0  0
   -4.8000    2.7713    0.0000 H   0  0  0  0  0  0  0  0  0  0  0  0
   -2.4001    4.1569    0.0000 H   0  0  0  0  0  0  0  0  0  0  0  0
  1  2  1  0  0  0  0
  2  3  1  0  0  0  0
  3  4  1  0  0  0  0
  4  5  1  0  0  0  0
  4  6  1  0  0  0  0
  4  7  1  0  0  0  0
  7  8  1  0  0  0  0
  7  9  1  0  0  0  0
  7 10  1  0  0  0  0
  2 11  1  0  0  0  0
 11 12  1  0  0  0  0
 12 13  1  0  0  0  0
 12 14  1  0  0  0  0
 12 15  1  0  0  0  0
 15 16  1  0  0  0  0
 15 17  1  0  0  0  0
 15 18  1  0  0  0  0
  2 19  1  0  0  0  0
 19 20  1  0  0  0  0
 19 21  1  0  0  0  0
 19 22  1  0  0  0  0
  1 23  1  0  0  0  0
 23 24  1  0  0  0  0
 23 25  1  0  0  0  0
 23 26  1  0  0  0  0
 26 27  1  0  0  0  0
 26 28  1  0  0  0  0
 26 29  1  0  0  0  0
M  END
> <ChemID>
100215

> <source_casrn>
78-39-7

> <CAS>
78-39-7

> <SMILES>
CC(OCC)(OCC)OCC

> <NAME>
Ethane, 1,1,1-triethoxy-

> <preferred_name>
Ethane, 1,1,1-triethoxy-

> <iupac>
1,1,1-Triethoxyethane

> <MPID>
19296

> <dsstox_substance_id>
DTXSID4058815

> <Canonical_QSARr>
CC(OCC)(OCC)OCC

> <InChI_Code_QSARr>
InChI=1S/C8H18O3/c1-5-9-8(4,10-6-2)11-7-3/h5-7H2,1-4H3

> <InChI Key_QSARr>
NDQXKKFRNOPRDW-UHFFFAOYSA-N

> <Salt_Solvent>
?

> <BP>
145.0

$$$$
100216
  -INDIGO-08031720192D

 26 25  0  0  0  0  0  0  0  0999 V2000
    0.8001   -1.3856    0.0000 O   0  0  0  0  0  0  0  0  0  0  0  0
    0.0001    0.0000    0.0000 P   0  0  0  0  0  0  0  0  0  0  0  0
    1.6001    0.0000    0.0000 O   0  0  0  0  0  0  0  0  0  0  0  0
    2.4000   -1.3856    0.0000 C   0  0  0  0  0  0  0  0  0  0  0  0
    1.1306   -2.3596    0.0000 H   0  0  0  0  0  0  0  0  0  0  0  0
    2.1912   -2.9720    0.0000 H   0  0  0  0  0  0  0  0  0  0  0  0
    4.0000   -1.3856    0.0000 C   0  0  0  0  0  0  0  0  0  0  0  0
    5.6000   -1.3856    0.0000 H   0  0  0  0  0  0  0  0  0  0  0  0
    4.8000   -2.7712    0.0000 H   0  0  0  0  0  0  0  0  0  0  0  0
    4.8000    0.0000    0.0000 H   0  0  0  0  0  0  0  0  0  0  0  0
    0.8001    1.3857    0.0000 O   0  0  0  0  0  0  0  0  0  0  0  0
    0.0001    2.7713    0.0000 C   0  0  0  0  0  0  0  0  0  0  0  0
   -1.4782    3.3836    0.0000 H   0  0  0  0  0  0  0  0  0  0  0  0
   -1.4782    2.1590    0.0000 H   0  0  0  0  0  0  0  0  0  0  0  0
    0.8001    4.1569    0.0000 C   0  0  0  0  0  0  0  0  0  0  0  0
    1.6001    5.5426    0.0000 H   0  0  0  0  0  0  0  0  0  0  0  0
    0.0001    5.5426    0.0000 H   0  0  0  0  0  0  0  0  0  0  0  0
    2.4000    4.1569    0.0000 H   0  0  0  0  0  0  0  0  0  0  0  0
   -1.6001    0.0000    0.0000 O   0  0  0  0  0  0  0  0  0  0  0  0
   -2.4000   -1.3856    0.0000 C   0  0  0  0  0  0  0  0  0  0  0  0
   -2.1912   -2.9720    0.0000 H   0  0  0  0  0  0  0  0  0  0  0  0
   -1.1306   -2.3596    0.0000 H   0  0  0  0  0  0  0  0  0  0  0  0
   -4.0000   -1.3856    0.0000 C   0  0  0  0  0  0  0  0  0  0  0  0
   -5.6000   -1.3856    0.0000 H   0  0  0  0  0  0  0  0  0  0  0  0
   -4.8000   -2.7712    0.0000 H   0  0  0  0  0  0  0  0  0  0  0  0
   -4.8000    0.0000    0.0000 H   0  0  0  0  0  0  0  0  0  0  0  0
  1  2  2  0  0  0  0
  2  3  1  0  0  0  0
  3  4  1  0  0  0  0
  4  5  1  0  0  0  0
  4  6  1  0  0  0  0
  4  7  1  0  0  0  0
  7  8  1  0  0  0  0
  7  9  1  0  0  0  0
  7 10  1  0  0  0  0
  2 11  1  0  0  0  0
 11 12  1  0  0  0  0
 12 13  1  0  0  0  0
 12 14  1  0  0  0  0
 12 15  1  0  0  0  0
 15 16  1  0  0  0  0
 15 17  1  0  0  0  0
 15 18  1  0  0  0  0
  2 19  1  0  0  0  0
 19 20  1  0  0  0  0
 20 21  1  0  0  0  0
 20 22  1  0  0  0  0
 20 23  1  0  0  0  0
 23 24  1  0  0  0  0
 23 25  1  0  0  0  0
 23 26  1  0  0  0  0
M  END
> <ChemID>
100216

> <source_casrn>
78-40-0

> <CAS>
78-40-0

> <SMILES>
CCOP(=O)(OCC)OCC

> <NAME>
TRIETHYL PHOSPHATE

> <preferred_name>
Triethyl phosphate

> <iupac>
triethyl phosphate

> <MPID>
19297

> <dsstox_substance_id>
DTXSID8026228

> <Canonical_QSARr>
CCOP(=O)(OCC)OCC

> <InChI_Code_QSARr>
InChI=1S/C6H15O4P/c1-4-8-11(7,9-5-2)10-6-3/h4-6H2,1-3H3

> <InChI Key_QSARr>
DQWPFSLDHJDLRL-UHFFFAOYSA-N

> <Salt_Solvent>
?

> <BP>
215.5

$$$$
100218
  -INDIGO-08031720192D

 25 24  0  0  0  0  0  0  0  0999 V2000
    0.0001    0.0000    0.0000 Si  0  0  0  0  0  0  0  0  0  0  0  0
    0.0001    1.6000    0.0000 C   0  0  0  0  0  0  0  0  0  0  0  0
    0.0001    3.2000    0.0000 H   0  0  0  0  0  0  0  0  0  0  0  0
    1.3856    2.4000    0.0000 H   0  0  0  0  0  0  0  0  0  0  0  0
   -1.3856    2.4000    0.0000 H   0  0  0  0  0  0  0  0  0  0  0  0
    1.5999    0.0000    0.0000 O   0  0  0  0  0  0  0  0  0  0  0  0
    2.9856   -0.8000    0.0000 C   0  0  0  0  0  0  0  0  0  0  0  0
    3.5979   -2.2782    0.0000 H   0  0  0  0  0  0  0  0  0  0  0  0
    2.3733   -2.2782    0.0000 H   0  0  0  0  0  0  0  0  0  0  0  0
    4.3713    0.0000    0.0000 C   0  0  0  0  0  0  0  0  0  0  0  0
    5.7569    0.8000    0.0000 H   0  0  0  0  0  0  0  0  0  0  0  0
    4.3713    1.6000    0.0000 H   0  0  0  0  0  0  0  0  0  0  0  0
    5.7569   -0.8000    0.0000 H   0  0  0  0  0  0  0  0  0  0  0  0
    0.0001   -1.6000    0.0000 C   0  0  0  0  0  0  0  0  0  0  0  0
   -0.0001   -3.2000    0.0000 H   0  0  0  0  0  0  0  0  0  0  0  0
    1.3856   -2.4000    0.0000 H   0  0  0  0  0  0  0  0  0  0  0  0
   -1.3856   -2.4000    0.0000 H   0  0  0  0  0  0  0  0  0  0  0  0
   -1.5999    0.0000    0.0000 O   0  0  0  0  0  0  0  0  0  0  0  0
   -2.9856    0.8000    0.0000 C   0  0  0  0  0  0  0  0  0  0  0  0
   -3.5979    2.2782    0.0000 H   0  0  0  0  0  0  0  0  0  0  0  0
   -2.3733    2.2782    0.0000 H   0  0  0  0  0  0  0  0  0  0  0  0
   -4.3713    0.0000    0.0000 C   0  0  0  0  0  0  0  0  0  0  0  0
   -5.7569   -0.8000    0.0000 H   0  0  0  0  0  0  0  0  0  0  0  0
   -4.3713   -1.6000    0.0000 H   0  0  0  0  0  0  0  0  0  0  0  0
   -5.7569    0.8000    0.0000 H   0  0  0  0  0  0  0  0  0  0  0  0
  1  2  1  0  0  0  0
  2  3  1  0  0  0  0
  2  4  1  0  0  0  0
  2  5  1  0  0  0  0
  1  6  1  0  0  0  0
  6  7  1  0  0  0  0
  7  8  1  0  0  0  0
  7  9  1  0  0  0  0
  7 10  1  0  0  0  0
 10 11  1  0  0  0  0
 10 12  1  0  0  0  0
 10 13  1  0  0  0  0
  1 14  1  0  0  0  0
 14 15  1  0  0  0  0
 14 16  1  0  0  0  0
 14 17  1  0  0  0  0
  1 18  1  0  0  0  0
 18 19  1  0  0  0  0
 19 20  1  0  0  0  0
 19 21  1  0  0  0  0
 19 22  1  0  0  0  0
 22 23  1  0  0  0  0
 22 24  1  0  0  0  0
 22 25  1  0  0  0  0
M  END
> <ChemID>
100218

> <source_casrn>
78-62-6

> <CAS>
78-62-6

> <SMILES>
C[Si](C)(OCC)OCC

> <NAME>
DIMETHYL DIETHOXYSILANE

> <preferred_name>
Diethoxy(dimethyl)silane

> <iupac>
diethoxy(dimethyl)silane

> <MPID>
19299

> <dsstox_substance_id>
DTXSID6052538

> <Canonical_QSARr>
C[Si](C)(OCC)OCC

> <InChI_Code_QSARr>
InChI=1S/C6H16O2Si/c1-5-7-9(3,4)8-6-2/h5-6H2,1-4H3

> <InChI Key_QSARr>
YYLGKUPAFFKGRQ-UHFFFAOYSA-N

> <Salt_Solvent>
?

> <BP>
114.0

$$$$
100219
  -INDIGO-08031720192D

 30 29  0  0  0  0  0  0  0  0999 V2000
    1.3856   -2.4000    0.0000 C   0  0  0  0  0  0  0  0  0  0  0  0
    2.7713   -3.2000    0.0000 H   0  0  0  0  0  0  0  0  0  0  0  0
    1.3856   -4.0000    0.0000 H   0  0  0  0  0  0  0  0  0  0  0  0
    2.7713   -1.6000    0.0000 H   0  0  0  0  0  0  0  0  0  0  0  0
    0.0001   -1.6000    0.0000 C   0  0  0  0  0  0  0  0  0  0  0  0
   -1.5864   -1.8089    0.0000 H   0  0  0  0  0  0  0  0  0  0  0  0
   -0.9740   -2.8694    0.0000 H   0  0  0  0  0  0  0  0  0  0  0  0
    0.0001   -0.0000    0.0000 C   0  0  0  0  0  0  0  0  0  0  0  0
   -1.6000   -0.0000    0.0000 C   0  0  0  0  0  0  0  0  0  0  0  0
   -3.2000   -0.0000    0.0000 C   0  0  0  0  0  0  0  0  0  0  0  0
   -4.8001   -0.0000    0.0000 C   0  0  0  0  0  0  0  0  0  0  0  0
   -6.3999   -0.0000    0.0000 C   0  0  0  0  0  0  0  0  0  0  0  0
   -7.6694   -0.9740    0.0000 H   0  0  0  0  0  0  0  0  0  0  0  0
   -6.6088   -1.5863    0.0000 H   0  0  0  0  0  0  0  0  0  0  0  0
   -7.2000    1.3857    0.0000 C   0  0  0  0  0  0  0  0  0  0  0  0
   -8.8000    1.3857    0.0000 H   0  0  0  0  0  0  0  0  0  0  0  0
   -8.0000    2.7713    0.0000 H   0  0  0  0  0  0  0  0  0  0  0  0
   -8.0000   -0.0000    0.0000 H   0  0  0  0  0  0  0  0  0  0  0  0
   -4.8001    1.6000    0.0000 O   0  0  0  0  0  0  0  0  0  0  0  0
   -6.1856    2.4000    0.0000 H   0  0  0  0  0  0  0  0  0  0  0  0
   -4.8001   -1.6000    0.0000 C   0  0  0  0  0  0  0  0  0  0  0  0
   -4.8001   -3.2000    0.0000 H   0  0  0  0  0  0  0  0  0  0  0  0
   -6.0256   -2.6284    0.0000 H   0  0  0  0  0  0  0  0  0  0  0  0
   -3.4144   -2.4000    0.0000 H   0  0  0  0  0  0  0  0  0  0  0  0
    1.5999   -0.0000    0.0000 O   0  0  0  0  0  0  0  0  0  0  0  0
    2.4000    1.3857    0.0000 H   0  0  0  0  0  0  0  0  0  0  0  0
    0.0001    1.6000    0.0000 C   0  0  0  0  0  0  0  0  0  0  0  0
    0.0001    3.2000    0.0000 H   0  0  0  0  0  0  0  0  0  0  0  0
   -1.3856    2.4000    0.0000 H   0  0  0  0  0  0  0  0  0  0  0  0
    1.3856    2.4000    0.0000 H   0  0  0  0  0  0  0  0  0  0  0  0
  1  2  1  0  0  0  0
  1  3  1  0  0  0  0
  1  4  1  0  0  0  0
  1  5  1  0  0  0  0
  5  6  1  0  0  0  0
  5  7  1  0  0  0  0
  5  8  1  0  0  0  0
  8  9  1  0  0  0  0
  9 10  3  0  0  0  0
 10 11  1  0  0  0  0
 11 12  1  0  0  0  0
 12 13  1  0  0  0  0
 12 14  1  0  0  0  0
 12 15  1  0  0  0  0
 15 16  1  0  0  0  0
 15 17  1  0  0  0  0
 15 18  1  0  0  0  0
 11 19  1  0  0  0  0
 19 20  1  0  0  0  0
 11 21  1  0  0  0  0
 21 22  1  0  0  0  0
 21 23  1  0  0  0  0
 21 24  1  0  0  0  0
  8 25  1  0  0  0  0
 25 26  1  0  0  0  0
  8 27  1  0  0  0  0
 27 28  1  0  0  0  0
 27 29  1  0  0  0  0
 27 30  1  0  0  0  0
M  END
> <ChemID>
100219

> <source_casrn>
78-66-0

> <CAS>
78-66-0

> <SMILES>
CC(O)(CC)C#CC(C)(O)CC

> <NAME>
4-Octyne-3,6-diol, 3,6-dimethyl-

> <preferred_name>
3,6-Dimethyl-4-octyne-3,6-diol

> <iupac>
3,6-dimethyloct-4-yne-3,6-diol

> <MPID>
19300

> <dsstox_substance_id>
DTXSID1041475

> <Canonical_QSARr>
CC(O)(CC)C#CC(C)(O)CC

> <InChI_Code_QSARr>
InChI=1S/C10H18O2/c1-5-9(3,11)7-8-10(4,12)6-2/h11-12H,5-6H2,1-4H3

> <InChI Key_QSARr>
NUYADIDKTLPDGG-UHFFFAOYSA-N

> <Salt_Solvent>
?

> <BP>
135.0

$$$$
100220
  -INDIGO-08031720192D

 29 28  0  0  0  0  0  0  0  0999 V2000
   -0.7999   -1.3857    0.0000 O   0  0  0  0  0  0  0  0  0  0  0  0
   -0.0000   -2.7713    0.0000 H   0  0  0  0  0  0  0  0  0  0  0  0
   -0.0000   -0.0001    0.0000 C   0  0  0  0  0  0  0  0  0  0  0  0
    0.8000    1.3857    0.0000 C   0  0  0  0  0  0  0  0  0  0  0  0
    2.4000    1.3857    0.0000 H   0  0  0  0  0  0  0  0  0  0  0  0
    0.2528    2.8892    0.0000 C   0  0  0  0  0  0  0  0  0  0  0  0
    1.2813    4.1148    0.0000 H   0  0  0  0  0  0  0  0  0  0  0  0
   -1.3230    3.1670    0.0000 H   0  0  0  0  0  0  0  0  0  0  0  0
   -1.3857    0.8000    0.0000 C   0  0  0  0  0  0  0  0  0  0  0  0
   -0.7734    2.2782    0.0000 H   0  0  0  0  0  0  0  0  0  0  0  0
   -1.9979    2.2782    0.0000 H   0  0  0  0  0  0  0  0  0  0  0  0
   -2.7712   -0.0001    0.0000 C   0  0  0  0  0  0  0  0  0  0  0  0
   -3.3835   -1.4782    0.0000 H   0  0  0  0  0  0  0  0  0  0  0  0
   -2.1590   -1.4782    0.0000 H   0  0  0  0  0  0  0  0  0  0  0  0
   -4.1569    0.8000    0.0000 C   0  0  0  0  0  0  0  0  0  0  0  0
   -4.1569    2.4000    0.0000 H   0  0  0  0  0  0  0  0  0  0  0  0
   -5.5425   -0.0001    0.0000 C   0  0  0  0  0  0  0  0  0  0  0  0
   -6.9282    0.8000    0.0000 C   0  0  0  0  0  0  0  0  0  0  0  0
   -8.3138    1.6000    0.0000 H   0  0  0  0  0  0  0  0  0  0  0  0
   -8.3138   -0.0001    0.0000 H   0  0  0  0  0  0  0  0  0  0  0  0
   -6.9282    2.4000    0.0000 H   0  0  0  0  0  0  0  0  0  0  0  0
   -5.5425   -1.6000    0.0000 C   0  0  0  0  0  0  0  0  0  0  0  0
   -5.5425   -3.2000    0.0000 H   0  0  0  0  0  0  0  0  0  0  0  0
   -6.9282   -2.4000    0.0000 H   0  0  0  0  0  0  0  0  0  0  0  0
   -4.1569   -2.4000    0.0000 H   0  0  0  0  0  0  0  0  0  0  0  0
    1.3856   -0.8000    0.0000 C   0  0  0  0  0  0  0  0  0  0  0  0
    2.7713   -1.6000    0.0000 H   0  0  0  0  0  0  0  0  0  0  0  0
    2.7713   -0.0001    0.0000 H   0  0  0  0  0  0  0  0  0  0  0  0
    1.3856   -2.4000    0.0000 H   0  0  0  0  0  0  0  0  0  0  0  0
  1  2  1  0  0  0  0
  1  3  1  0  0  0  0
  3  4  1  0  0  0  0
  4  5  1  0  0  0  0
  4  6  2  0  0  0  0
  6  7  1  0  0  0  0
  6  8  1  0  0  0  0
  3  9  1  0  0  0  0
  9 10  1  0  0  0  0
  9 11  1  0  0  0  0
  9 12  1  0  0  0  0
 12 13  1  0  0  0  0
 12 14  1  0  0  0  0
 12 15  1  0  0  0  0
 15 16  1  0  0  0  0
 15 17  2  0  0  0  0
 17 18  1  0  0  0  0
 18 19  1  0  0  0  0
 18 20  1  0  0  0  0
 18 21  1  0  0  0  0
 17 22  1  0  0  0  0
 22 23  1  0  0  0  0
 22 24  1  0  0  0  0
 22 25  1  0  0  0  0
  3 26  1  0  0  0  0
 26 27  1  0  0  0  0
 26 28  1  0  0  0  0
 26 29  1  0  0  0  0
M  END
> <ChemID>
100220

> <source_casrn>
78-70-6|22564-99-4

> <CAS>
78-70-6

> <SMILES>
CC(C)=CCCC(C)(O)C=C

> <NAME>
LINALOOL, 3,7-Dimethyl-octa-1,6-dien-3-ol

> <preferred_name>
Linalool

> <iupac>
3,7-dimethylocta-1,6-dien-3-ol

> <MPID>
19301|24413

> <dsstox_substance_id>
DTXSID7025502

> <Canonical_QSARr>
CC(C)=CCCC(C)(O)C=C

> <InChI_Code_QSARr>
InChI=1S/C10H18O/c1-5-10(4,11)8-6-7-9(2)3/h5,7,11H,1,6,8H2,2-4H3

> <InChI Key_QSARr>
CDOSHBSSFJOMGT-UHFFFAOYSA-N

> <Salt_Solvent>
?

> <BP>
197.5

$$$$
100222
  -INDIGO-08031720192D

 11 10  0  0  0  0  0  0  0  0999 V2000
    1.3856    0.8000    0.0000 C   0  0  0  0  0  0  0  0  0  0  0  0
    2.7713    1.6000    0.0000 H   0  0  0  0  0  0  0  0  0  0  0  0
    2.7713    0.0000    0.0000 H   0  0  0  0  0  0  0  0  0  0  0  0
    0.0000    0.0000    0.0000 C   0  0  0  0  0  0  0  0  0  0  0  0
    0.6123   -1.4782    0.0000 H   0  0  0  0  0  0  0  0  0  0  0  0
   -1.3856    0.8000    0.0000 C   0  0  0  0  0  0  0  0  0  0  0  0
   -2.7713    1.6000    0.0000 H   0  0  0  0  0  0  0  0  0  0  0  0
   -2.7713    0.0000    0.0000 H   0  0  0  0  0  0  0  0  0  0  0  0
   -1.3856    2.4000    0.0000 H   0  0  0  0  0  0  0  0  0  0  0  0
   -0.6123   -1.4782    0.0000 Br  0  0  0  0  0  0  0  0  0  0  0  0
    1.3856    2.4000    0.0000 Br  0  0  0  0  0  0  0  0  0  0  0  0
  1  2  1  0  0  0  0
  1  3  1  0  0  0  0
  1  4  1  0  0  0  0
  4  5  1  0  0  0  0
  4  6  1  0  0  0  0
  6  7  1  0  0  0  0
  6  8  1  0  0  0  0
  6  9  1  0  0  0  0
  4 10  1  0  0  0  0
  1 11  1  0  0  0  0
M  END
> <ChemID>
100222

> <source_casrn>
78-75-1

> <CAS>
NOCAS_870403

> <SMILES>
CC(Br)CBr

> <NAME>
1,2-DIBROMOPROPANE

> <preferred_name>


> <iupac>


> <MPID>
19303

> <dsstox_substance_id>
DTXSID60870403

> <Canonical_QSARr>
CC(Br)CBr

> <InChI_Code_QSARr>
InChI=1S/C3H6Br2/c1-3(5)2-4/h3H,2H2,1H3

> <InChI Key_QSARr>
XFNJYAKDBJUJAJ-UHFFFAOYSA-N

> <Salt_Solvent>
?

> <BP>
141.9

$$$$
100223
  -INDIGO-08031720192D

 14 13  0  0  0  0  0  0  0  0999 V2000
    1.3856   -0.8000    0.0000 C   0  0  0  0  0  0  0  0  0  0  0  0
    2.7713   -1.6000    0.0000 H   0  0  0  0  0  0  0  0  0  0  0  0
    2.7713    0.0000    0.0000 H   0  0  0  0  0  0  0  0  0  0  0  0
    1.3856   -2.4000    0.0000 H   0  0  0  0  0  0  0  0  0  0  0  0
    0.0000    0.0000    0.0000 C   0  0  0  0  0  0  0  0  0  0  0  0
    0.6123    1.4782    0.0000 H   0  0  0  0  0  0  0  0  0  0  0  0
   -0.6123    1.4782    0.0000 Br  0  0  0  0  0  0  0  0  0  0  0  0
   -1.3856   -0.8000    0.0000 C   0  0  0  0  0  0  0  0  0  0  0  0
   -1.9980   -2.2782    0.0000 H   0  0  0  0  0  0  0  0  0  0  0  0
   -0.7733   -2.2782    0.0000 H   0  0  0  0  0  0  0  0  0  0  0  0
   -2.7713    0.0000    0.0000 C   0  0  0  0  0  0  0  0  0  0  0  0
   -4.1569    0.8000    0.0000 H   0  0  0  0  0  0  0  0  0  0  0  0
   -4.1569   -0.8000    0.0000 H   0  0  0  0  0  0  0  0  0  0  0  0
   -2.7713    1.6000    0.0000 H   0  0  0  0  0  0  0  0  0  0  0  0
  1  2  1  0  0  0  0
  1  3  1  0  0  0  0
  1  4  1  0  0  0  0
  1  5  1  0  0  0  0
  5  6  1  0  0  0  0
  5  7  1  0  0  0  0
  5  8  1  0  0  0  0
  8  9  1  0  0  0  0
  8 10  1  0  0  0  0
  8 11  1  0  0  0  0
 11 12  1  0  0  0  0
 11 13  1  0  0  0  0
 11 14  1  0  0  0  0
M  END
> <ChemID>
100223

> <source_casrn>
78-76-2

> <CAS>
78-76-2

> <SMILES>
CCC(C)Br

> <NAME>
2-BROMOBUTANE

> <preferred_name>
2-Bromobutane

> <iupac>
2-bromobutane

> <MPID>
19304

> <dsstox_substance_id>
DTXSID7021499

> <Canonical_QSARr>
CCC(C)Br

> <InChI_Code_QSARr>
InChI=1S/C4H9Br/c1-3-4(2)5/h4H,3H2,1-2H3

> <InChI Key_QSARr>
UPSXAPQYNGXVBF-UHFFFAOYSA-N

> <Salt_Solvent>
?

> <BP>
91.2

$$$$
100224
  -INDIGO-08031720192D

 14 13  0  0  0  0  0  0  0  0999 V2000
    1.6000    0.0000    0.0000 C   0  0  0  0  0  0  0  0  0  0  0  0
    3.2000    0.0000    0.0000 H   0  0  0  0  0  0  0  0  0  0  0  0
    2.4000   -1.3856    0.0000 H   0  0  0  0  0  0  0  0  0  0  0  0
    2.4000    1.3856    0.0000 H   0  0  0  0  0  0  0  0  0  0  0  0
    0.0000    0.0000    0.0000 C   0  0  0  0  0  0  0  0  0  0  0  0
    0.0000   -1.6000    0.0000 H   0  0  0  0  0  0  0  0  0  0  0  0
   -1.6000    0.0000    0.0000 C   0  0  0  0  0  0  0  0  0  0  0  0
   -3.2000    0.0000    0.0000 H   0  0  0  0  0  0  0  0  0  0  0  0
   -2.4000   -1.3856    0.0000 H   0  0  0  0  0  0  0  0  0  0  0  0
   -2.4000    1.3856    0.0000 Br  0  0  0  0  0  0  0  0  0  0  0  0
    0.0000    1.6000    0.0000 C   0  0  0  0  0  0  0  0  0  0  0  0
   -0.0000    3.2000    0.0000 H   0  0  0  0  0  0  0  0  0  0  0  0
    1.3856    2.4000    0.0000 H   0  0  0  0  0  0  0  0  0  0  0  0
   -1.3856    2.4000    0.0000 H   0  0  0  0  0  0  0  0  0  0  0  0
  1  2  1  0  0  0  0
  1  3  1  0  0  0  0
  1  4  1  0  0  0  0
  1  5  1  0  0  0  0
  5  6  1  0  0  0  0
  5  7  1  0  0  0  0
  7  8  1  0  0  0  0
  7  9  1  0  0  0  0
  7 10  1  0  0  0  0
  5 11  1  0  0  0  0
 11 12  1  0  0  0  0
 11 13  1  0  0  0  0
 11 14  1  0  0  0  0
M  END
> <ChemID>
100224

> <source_casrn>
78-77-3

> <CAS>
78-77-3

> <SMILES>
CC(C)CBr

> <NAME>
ISOBUTYL BROMIDE

> <preferred_name>
1-Bromo-2-methylpropane

> <iupac>
1-bromo-2-methylpropane

> <MPID>
19305

> <dsstox_substance_id>
DTXSID1052539

> <Canonical_QSARr>
CC(C)CBr

> <InChI_Code_QSARr>
InChI=1S/C4H9Br/c1-4(2)3-5/h4H,3H2,1-2H3

> <InChI Key_QSARr>
HLVFKOKELQSXIQ-UHFFFAOYSA-N

> <Salt_Solvent>
?

> <BP>
91.1

$$$$
100226
  -INDIGO-08031720192D

 13 12  0  0  0  0  0  0  0  0999 V2000
    1.3856    0.8000    0.0000 C   0  0  0  0  0  0  0  0  0  0  0  0
    2.7713    1.6000    0.0000 H   0  0  0  0  0  0  0  0  0  0  0  0
    2.7713    0.0000    0.0000 H   0  0  0  0  0  0  0  0  0  0  0  0
    1.3856    2.4000    0.0000 H   0  0  0  0  0  0  0  0  0  0  0  0
    0.0000    0.0000    0.0000 C   0  0  0  0  0  0  0  0  0  0  0  0
    0.0000   -1.6000    0.0000 C   0  0  0  0  0  0  0  0  0  0  0  0
   -1.3856   -2.4000    0.0000 H   0  0  0  0  0  0  0  0  0  0  0  0
    1.3856   -2.4000    0.0000 H   0  0  0  0  0  0  0  0  0  0  0  0
   -1.3856    0.8000    0.0000 C   0  0  0  0  0  0  0  0  0  0  0  0
   -1.3856    2.4000    0.0000 H   0  0  0  0  0  0  0  0  0  0  0  0
   -2.7713   -0.0000    0.0000 C   0  0  0  0  0  0  0  0  0  0  0  0
   -4.1569    0.8000    0.0000 H   0  0  0  0  0  0  0  0  0  0  0  0
   -2.7713   -1.6000    0.0000 H   0  0  0  0  0  0  0  0  0  0  0  0
  1  2  1  0  0  0  0
  1  3  1  0  0  0  0
  1  4  1  0  0  0  0
  1  5  1  0  0  0  0
  5  6  2  0  0  0  0
  6  7  1  0  0  0  0
  6  8  1  0  0  0  0
  5  9  1  0  0  0  0
  9 10  1  0  0  0  0
  9 11  2  0  0  0  0
 11 12  1  0  0  0  0
 11 13  1  0  0  0  0
M  END
> <ChemID>
100226

> <source_casrn>
78-79-5

> <CAS>
78-79-5

> <SMILES>
CC(=C)C=C

> <NAME>
2-METHYL-1,3-BUTADIENE

> <preferred_name>
Isoprene

> <iupac>
2-methylbuta-1,3-diene

> <MPID>
19307

> <dsstox_substance_id>
DTXSID2020761

> <Canonical_QSARr>
CC(=C)C=C

> <InChI_Code_QSARr>
InChI=1S/C5H8/c1-4-5(2)3/h4H,1-2H2,3H3

> <InChI Key_QSARr>
RRHGJUQNOFWUDK-UHFFFAOYSA-N

> <Salt_Solvent>
?

> <BP>
34.0

$$$$
100227
  -INDIGO-08031720192D

 11 10  0  0  0  0  0  0  0  0999 V2000
    0.8000   -1.3856    0.0000 C   0  0  0  0  0  0  0  0  0  0  0  0
    1.6000   -2.7713    0.0000 H   0  0  0  0  0  0  0  0  0  0  0  0
    0.0000   -2.7713    0.0000 H   0  0  0  0  0  0  0  0  0  0  0  0
    2.4000   -1.3856    0.0000 H   0  0  0  0  0  0  0  0  0  0  0  0
    0.0000    0.0000    0.0000 C   0  0  0  0  0  0  0  0  0  0  0  0
    0.8000    1.3856    0.0000 C   0  0  0  0  0  0  0  0  0  0  0  0
    0.0000    2.7713    0.0000 H   0  0  0  0  0  0  0  0  0  0  0  0
    2.4000    1.3856    0.0000 H   0  0  0  0  0  0  0  0  0  0  0  0
   -1.6000    0.0000    0.0000 C   0  0  0  0  0  0  0  0  0  0  0  0
   -3.2000    0.0000    0.0000 C   0  0  0  0  0  0  0  0  0  0  0  0
   -4.8000    0.0000    0.0000 H   0  0  0  0  0  0  0  0  0  0  0  0
  1  2  1  0  0  0  0
  1  3  1  0  0  0  0
  1  4  1  0  0  0  0
  1  5  1  0  0  0  0
  5  6  2  0  0  0  0
  6  7  1  0  0  0  0
  6  8  1  0  0  0  0
  5  9  1  0  0  0  0
  9 10  3  0  0  0  0
 10 11  1  0  0  0  0
M  END
> <ChemID>
100227

> <source_casrn>
78-80-8

> <CAS>
78-80-8

> <SMILES>
CC(=C)C#C

> <NAME>
1-BUTEN-3-YNE, 2-METHYL-

> <preferred_name>
1-Buten-3-yne, 2-methyl-

> <iupac>
2-Methylbut-1-en-3-yne

> <MPID>
19308

> <dsstox_substance_id>
DTXSID20228648

> <Canonical_QSARr>
CC(=C)C#C

> <InChI_Code_QSARr>
InChI=1S/C5H6/c1-4-5(2)3/h1H,2H2,3H3

> <InChI Key_QSARr>
BOFLDKIFLIFLJA-UHFFFAOYSA-N

> <Salt_Solvent>
?

> <BP>
32.0

$$$$
100228
  -INDIGO-08031720192D

 16 15  0  0  0  0  0  0  0  0999 V2000
    2.7292   -0.4813    0.0000 N   0  0  0  0  0  0  0  0  0  0  0  0
    4.2327    0.0660    0.0000 H   0  0  0  0  0  0  0  0  0  0  0  0
    2.4513   -2.0569    0.0000 H   0  0  0  0  0  0  0  0  0  0  0  0
    1.5036    0.5472    0.0000 C   0  0  0  0  0  0  0  0  0  0  0  0
    1.1572    2.1093    0.0000 H   0  0  0  0  0  0  0  0  0  0  0  0
    2.3631    1.8967    0.0000 H   0  0  0  0  0  0  0  0  0  0  0  0
   -0.0000    0.0000    0.0000 C   0  0  0  0  0  0  0  0  0  0  0  0
    0.8000   -1.3856    0.0000 H   0  0  0  0  0  0  0  0  0  0  0  0
   -1.3857   -0.8000    0.0000 C   0  0  0  0  0  0  0  0  0  0  0  0
   -2.7713   -1.6000    0.0000 H   0  0  0  0  0  0  0  0  0  0  0  0
   -1.3857   -2.4000    0.0000 H   0  0  0  0  0  0  0  0  0  0  0  0
   -2.7713    0.0000    0.0000 H   0  0  0  0  0  0  0  0  0  0  0  0
   -0.8000    1.3856    0.0000 C   0  0  0  0  0  0  0  0  0  0  0  0
   -1.6001    2.7713    0.0000 H   0  0  0  0  0  0  0  0  0  0  0  0
   -0.0000    2.7713    0.0000 H   0  0  0  0  0  0  0  0  0  0  0  0
   -2.4000    1.3856    0.0000 H   0  0  0  0  0  0  0  0  0  0  0  0
  1  2  1  0  0  0  0
  1  3  1  0  0  0  0
  1  4  1  0  0  0  0
  4  5  1  0  0  0  0
  4  6  1  0  0  0  0
  4  7  1  0  0  0  0
  7  8  1  0  0  0  0
  7  9  1  0  0  0  0
  9 10  1  0  0  0  0
  9 11  1  0  0  0  0
  9 12  1  0  0  0  0
  7 13  1  0  0  0  0
 13 14  1  0  0  0  0
 13 15  1  0  0  0  0
 13 16  1  0  0  0  0
M  END
> <ChemID>
100228

> <source_casrn>
78-81-9

> <CAS>
78-81-9

> <SMILES>
CC(C)CN

> <NAME>
ISOBUTYLAMINE

> <preferred_name>
Isobutylamine

> <iupac>
2-methylpropan-1-amine

> <MPID>
19309

> <dsstox_substance_id>
DTXSID9025459

> <Canonical_QSARr>
CC(C)CN

> <InChI_Code_QSARr>
InChI=1S/C4H11N/c1-4(2)3-5/h4H,3,5H2,1-2H3

> <InChI Key_QSARr>
KDSNLYIMUZNERS-UHFFFAOYSA-N

> <Salt_Solvent>
?

> <BP>
68.5

$$$$
100230
  -INDIGO-08031720192D

 15 14  0  0  0  0  0  0  0  0999 V2000
    2.4000    1.3856    0.0000 O   0  0  0  0  0  0  0  0  0  0  0  0
    4.0000    1.3856    0.0000 H   0  0  0  0  0  0  0  0  0  0  0  0
    1.6000    0.0000    0.0000 C   0  0  0  0  0  0  0  0  0  0  0  0
    1.8089   -1.5863    0.0000 H   0  0  0  0  0  0  0  0  0  0  0  0
    2.8694   -0.9740    0.0000 H   0  0  0  0  0  0  0  0  0  0  0  0
    0.0000    0.0000    0.0000 C   0  0  0  0  0  0  0  0  0  0  0  0
    0.0000   -1.6000    0.0000 H   0  0  0  0  0  0  0  0  0  0  0  0
   -1.6000    0.0000    0.0000 C   0  0  0  0  0  0  0  0  0  0  0  0
   -3.2000    0.0000    0.0000 H   0  0  0  0  0  0  0  0  0  0  0  0
   -2.4000   -1.3856    0.0000 H   0  0  0  0  0  0  0  0  0  0  0  0
   -2.4000    1.3856    0.0000 H   0  0  0  0  0  0  0  0  0  0  0  0
    0.0000    1.6000    0.0000 C   0  0  0  0  0  0  0  0  0  0  0  0
    0.0000    3.2000    0.0000 H   0  0  0  0  0  0  0  0  0  0  0  0
    1.3857    2.4000    0.0000 H   0  0  0  0  0  0  0  0  0  0  0  0
   -1.3857    2.4000    0.0000 H   0  0  0  0  0  0  0  0  0  0  0  0
  1  2  1  0  0  0  0
  1  3  1  0  0  0  0
  3  4  1  0  0  0  0
  3  5  1  0  0  0  0
  3  6  1  0  0  0  0
  6  7  1  0  0  0  0
  6  8  1  0  0  0  0
  8  9  1  0  0  0  0
  8 10  1  0  0  0  0
  8 11  1  0  0  0  0
  6 12  1  0  0  0  0
 12 13  1  0  0  0  0
 12 14  1  0  0  0  0
 12 15  1  0  0  0  0
M  END
> <ChemID>
100230

> <source_casrn>
78-83-1

> <CAS>
78-83-1

> <SMILES>
CC(C)CO

> <NAME>
ISOBUTYL ALCOHOL

> <preferred_name>
2-Methyl-1-propanol

> <iupac>
2-methylpropan-1-ol

> <MPID>
19311

> <dsstox_substance_id>
DTXSID0021759

> <Canonical_QSARr>
CC(C)CO

> <InChI_Code_QSARr>
InChI=1S/C4H10O/c1-4(2)3-5/h4-5H,3H2,1-2H3

> <InChI Key_QSARr>
ZXEKIIBDNHEJCQ-UHFFFAOYSA-N

> <Salt_Solvent>
?

> <BP>
107.8

$$$$
100231
  -INDIGO-08031720192D

 13 12  0  0  0  0  0  0  0  0999 V2000
    1.6000    0.0000    0.0000 C   0  0  0  0  0  0  0  0  0  0  0  0
    3.2000    0.0000    0.0000 H   0  0  0  0  0  0  0  0  0  0  0  0
    2.4000   -1.3856    0.0000 H   0  0  0  0  0  0  0  0  0  0  0  0
    2.4000    1.3856    0.0000 H   0  0  0  0  0  0  0  0  0  0  0  0
    0.0000    0.0000    0.0000 C   0  0  0  0  0  0  0  0  0  0  0  0
    0.0000   -1.6000    0.0000 H   0  0  0  0  0  0  0  0  0  0  0  0
   -1.6000    0.0000    0.0000 C   0  0  0  0  0  0  0  0  0  0  0  0
   -3.2000    0.0000    0.0000 H   0  0  0  0  0  0  0  0  0  0  0  0
   -2.4000   -1.3856    0.0000 H   0  0  0  0  0  0  0  0  0  0  0  0
   -2.4000    1.3856    0.0000 H   0  0  0  0  0  0  0  0  0  0  0  0
    0.0000    1.6000    0.0000 C   0  0  0  0  0  0  0  0  0  0  0  0
    1.3856    2.4000    0.0000 H   0  0  0  0  0  0  0  0  0  0  0  0
   -1.3856    2.4000    0.0000 O   0  0  0  0  0  0  0  0  0  0  0  0
  1  2  1  0  0  0  0
  1  3  1  0  0  0  0
  1  4  1  0  0  0  0
  1  5  1  0  0  0  0
  5  6  1  0  0  0  0
  5  7  1  0  0  0  0
  7  8  1  0  0  0  0
  7  9  1  0  0  0  0
  7 10  1  0  0  0  0
  5 11  1  0  0  0  0
 11 12  1  0  0  0  0
 11 13  2  0  0  0  0
M  END
> <ChemID>
100231

> <source_casrn>
78-84-2

> <CAS>
78-84-2

> <SMILES>
CC(C)C=O

> <NAME>
ISOBUTYRALDEHYDE

> <preferred_name>
2-Methylpropanal

> <iupac>
2-methylpropanal

> <MPID>
19312

> <dsstox_substance_id>
DTXSID9021635

> <Canonical_QSARr>
CC(C)C=O

> <InChI_Code_QSARr>
InChI=1S/C4H8O/c1-4(2)3-5/h3-4H,1-2H3

> <InChI Key_QSARr>
AMIMRNSIRUDHCM-UHFFFAOYSA-N

> <Salt_Solvent>
?

> <BP>
64.5

$$$$
100232
  -INDIGO-08031720192D

 11 10  0  0  0  0  0  0  0  0999 V2000
    1.3856   -0.8000    0.0000 C   0  0  0  0  0  0  0  0  0  0  0  0
    2.7713   -1.6000    0.0000 H   0  0  0  0  0  0  0  0  0  0  0  0
    1.3856   -2.4000    0.0000 H   0  0  0  0  0  0  0  0  0  0  0  0
    2.7713    0.0000    0.0000 H   0  0  0  0  0  0  0  0  0  0  0  0
    0.0000    0.0000    0.0000 C   0  0  0  0  0  0  0  0  0  0  0  0
    0.0000    1.6000    0.0000 C   0  0  0  0  0  0  0  0  0  0  0  0
   -1.3856    2.4000    0.0000 H   0  0  0  0  0  0  0  0  0  0  0  0
    1.3856    2.4000    0.0000 O   0  0  0  0  0  0  0  0  0  0  0  0
   -1.3856   -0.8000    0.0000 C   0  0  0  0  0  0  0  0  0  0  0  0
   -2.7713   -0.0000    0.0000 H   0  0  0  0  0  0  0  0  0  0  0  0
   -1.3856   -2.4000    0.0000 H   0  0  0  0  0  0  0  0  0  0  0  0
  1  2  1  0  0  0  0
  1  3  1  0  0  0  0
  1  4  1  0  0  0  0
  1  5  1  0  0  0  0
  5  6  1  0  0  0  0
  6  7  1  0  0  0  0
  6  8  2  0  0  0  0
  5  9  2  0  0  0  0
  9 10  1  0  0  0  0
  9 11  1  0  0  0  0
M  END
> <ChemID>
100232

> <source_casrn>
78-85-3

> <CAS>
78-85-3

> <SMILES>
CC(=C)C=O

> <NAME>
METHACROLEIN

> <preferred_name>
Methacrylaldehyde

> <iupac>
methacrylaldehyde

> <MPID>
19313

> <dsstox_substance_id>
DTXSID0052540

> <Canonical_QSARr>
CC(=C)C=O

> <InChI_Code_QSARr>
InChI=1S/C4H6O/c1-4(2)3-5/h3H,1H2,2H3

> <InChI Key_QSARr>
STNJBCKSHOAVAJ-UHFFFAOYSA-N

> <Salt_Solvent>
?

> <BP>
68.4

$$$$
100234
  -INDIGO-08031720192D

 11 10  0  0  0  0  0  0  0  0999 V2000
    1.3856    0.8000    0.0000 C   0  0  0  0  0  0  0  0  0  0  0  0
    2.7713    1.6000    0.0000 H   0  0  0  0  0  0  0  0  0  0  0  0
    2.7713    0.0000    0.0000 H   0  0  0  0  0  0  0  0  0  0  0  0
    1.3856    2.4000    0.0000 H   0  0  0  0  0  0  0  0  0  0  0  0
    0.0000    0.0000    0.0000 C   0  0  0  0  0  0  0  0  0  0  0  0
    0.6123   -1.4782    0.0000 H   0  0  0  0  0  0  0  0  0  0  0  0
   -1.3856    0.8000    0.0000 C   0  0  0  0  0  0  0  0  0  0  0  0
   -2.7713    1.6000    0.0000 H   0  0  0  0  0  0  0  0  0  0  0  0
   -2.7713    0.0000    0.0000 H   0  0  0  0  0  0  0  0  0  0  0  0
   -1.3856    2.4000    0.0000 Cl  0  0  0  0  0  0  0  0  0  0  0  0
   -0.6123   -1.4782    0.0000 Cl  0  0  0  0  0  0  0  0  0  0  0  0
  1  2  1  0  0  0  0
  1  3  1  0  0  0  0
  1  4  1  0  0  0  0
  1  5  1  0  0  0  0
  5  6  1  0  0  0  0
  5  7  1  0  0  0  0
  7  8  1  0  0  0  0
  7  9  1  0  0  0  0
  7 10  1  0  0  0  0
  5 11  1  0  0  0  0
M  END
> <ChemID>
100234

> <source_casrn>
78-87-5

> <CAS>
78-87-5

> <SMILES>
CC(Cl)CCl

> <NAME>
1,2-DICHLOROPROPANE

> <preferred_name>
1,2-Dichloropropane

> <iupac>
1,2-dichloropropane

> <MPID>
19315

> <dsstox_substance_id>
DTXSID0020448

> <Canonical_QSARr>
CC(Cl)CCl

> <InChI_Code_QSARr>
InChI=1S/C3H6Cl2/c1-3(5)2-4/h3H,2H2,1H3

> <InChI Key_QSARr>
KNKRKFALVUDBJE-UHFFFAOYSA-N

> <Salt_Solvent>
?

> <BP>
95.5

$$$$
100235
  -INDIGO-08031720192D

  9  8  0  0  0  0  0  0  0  0999 V2000
    1.3857   -0.8000    0.0000 C   0  0  0  0  0  0  0  0  0  0  0  0
    2.7713    0.0000    0.0000 C   0  0  0  0  0  0  0  0  0  0  0  0
    4.1569   -0.8000    0.0000 H   0  0  0  0  0  0  0  0  0  0  0  0
    2.7713    1.6000    0.0000 H   0  0  0  0  0  0  0  0  0  0  0  0
    1.3857   -2.4000    0.0000 Cl  0  0  0  0  0  0  0  0  0  0  0  0
    0.0000    0.0000    0.0000 C   0  0  0  0  0  0  0  0  0  0  0  0
   -1.3856    0.8000    0.0000 H   0  0  0  0  0  0  0  0  0  0  0  0
    0.0000    1.6000    0.0000 H   0  0  0  0  0  0  0  0  0  0  0  0
   -1.3856   -0.8000    0.0000 Cl  0  0  0  0  0  0  0  0  0  0  0  0
  1  2  2  0  0  0  0
  2  3  1  0  0  0  0
  2  4  1  0  0  0  0
  1  5  1  0  0  0  0
  1  6  1  0  0  0  0
  6  7  1  0  0  0  0
  6  8  1  0  0  0  0
  6  9  1  0  0  0  0
M  END
> <ChemID>
100235

> <source_casrn>
78-88-6

> <CAS>
78-88-6

> <SMILES>
C=C(Cl)CCl

> <NAME>
2,3-DICHLOROPROPENE

> <preferred_name>
2,3-Dichloro-1-propene

> <iupac>
2,3-dichloroprop-1-ene

> <MPID>
19316

> <dsstox_substance_id>
DTXSID6025012

> <Canonical_QSARr>
C=C(Cl)CCl

> <InChI_Code_QSARr>
InChI=1S/C3H4Cl2/c1-3(5)2-4/h1-2H2

> <InChI Key_QSARr>
FALCMQXTWHPRIH-UHFFFAOYSA-N

> <Salt_Solvent>
?

> <BP>
94.0

$$$$
100236
  -INDIGO-08031720192D

 12 11  0  0  0  0  0  0  0  0999 V2000
    1.3856    0.8000    0.0000 C   0  0  0  0  0  0  0  0  0  0  0  0
    2.7713    1.6000    0.0000 H   0  0  0  0  0  0  0  0  0  0  0  0
    2.7713    0.0000    0.0000 H   0  0  0  0  0  0  0  0  0  0  0  0
    1.3856    2.4000    0.0000 H   0  0  0  0  0  0  0  0  0  0  0  0
    0.0000    0.0000    0.0000 C   0  0  0  0  0  0  0  0  0  0  0  0
   -0.6123   -1.4782    0.0000 H   0  0  0  0  0  0  0  0  0  0  0  0
   -1.3856    0.8000    0.0000 C   0  0  0  0  0  0  0  0  0  0  0  0
   -0.7733    2.2782    0.0000 H   0  0  0  0  0  0  0  0  0  0  0  0
   -1.9980    2.2782    0.0000 H   0  0  0  0  0  0  0  0  0  0  0  0
   -2.7713    0.0000    0.0000 O   0  0  0  0  0  0  0  0  0  0  0  0
   -4.1569    0.8000    0.0000 H   0  0  0  0  0  0  0  0  0  0  0  0
    0.6123   -1.4782    0.0000 Cl  0  0  0  0  0  0  0  0  0  0  0  0
  1  2  1  0  0  0  0
  1  3  1  0  0  0  0
  1  4  1  0  0  0  0
  1  5  1  0  0  0  0
  5  6  1  0  0  0  0
  5  7  1  0  0  0  0
  7  8  1  0  0  0  0
  7  9  1  0  0  0  0
  7 10  1  0  0  0  0
 10 11  1  0  0  0  0
  5 12  1  0  0  0  0
M  END
> <ChemID>
100236

> <source_casrn>
78-89-7

> <CAS>
78-89-7

> <SMILES>
CC(Cl)CO

> <NAME>
2-CHLORO-1-PROPANOL

> <preferred_name>
2-Chloropropan-1-ol

> <iupac>
2-chloropropan-1-ol

> <MPID>
19317

> <dsstox_substance_id>
DTXSID5052541

> <Canonical_QSARr>
CC(Cl)CO

> <InChI_Code_QSARr>
InChI=1S/C3H7ClO/c1-3(4)2-5/h3,5H,2H2,1H3

> <InChI Key_QSARr>
VZIQXGLTRZLBEX-UHFFFAOYSA-N

> <Salt_Solvent>
?

> <BP>
133.5

$$$$
100238
  -INDIGO-08031720192D

 14 13  0  0  0  0  0  0  0  0999 V2000
    1.6000    0.0000    0.0000 C   0  0  0  0  0  0  0  0  0  0  0  0
    1.8089   -1.5863    0.0000 H   0  0  0  0  0  0  0  0  0  0  0  0
    2.8694   -0.9740    0.0000 H   0  0  0  0  0  0  0  0  0  0  0  0
    0.0000    0.0000    0.0000 C   0  0  0  0  0  0  0  0  0  0  0  0
    0.0000   -1.6000    0.0000 H   0  0  0  0  0  0  0  0  0  0  0  0
   -1.6000    0.0000    0.0000 C   0  0  0  0  0  0  0  0  0  0  0  0
   -3.2000    0.0000    0.0000 H   0  0  0  0  0  0  0  0  0  0  0  0
   -2.4000   -1.3856    0.0000 H   0  0  0  0  0  0  0  0  0  0  0  0
   -2.4000    1.3856    0.0000 H   0  0  0  0  0  0  0  0  0  0  0  0
    0.0000    1.6000    0.0000 N   0  0  0  0  0  0  0  0  0  0  0  0
    1.3857    2.4000    0.0000 H   0  0  0  0  0  0  0  0  0  0  0  0
   -1.3857    2.4000    0.0000 H   0  0  0  0  0  0  0  0  0  0  0  0
    2.4000    1.3856    0.0000 O   0  0  0  0  0  0  0  0  0  0  0  0
    4.0000    1.3856    0.0000 H   0  0  0  0  0  0  0  0  0  0  0  0
  1  2  1  0  0  0  0
  1  3  1  0  0  0  0
  1  4  1  0  0  0  0
  4  5  1  0  0  0  0
  4  6  1  0  0  0  0
  6  7  1  0  0  0  0
  6  8  1  0  0  0  0
  6  9  1  0  0  0  0
  4 10  1  0  0  0  0
 10 11  1  0  0  0  0
 10 12  1  0  0  0  0
  1 13  1  0  0  0  0
 13 14  1  0  0  0  0
M  END
> <ChemID>
100238

> <source_casrn>
78-91-1

> <CAS>
NOCAS_865762

> <SMILES>
CC(N)CO

> <NAME>
2-Aminopropanol

> <preferred_name>


> <iupac>


> <MPID>
19319

> <dsstox_substance_id>
DTXSID50865762

> <Canonical_QSARr>
CC(N)CO

> <InChI_Code_QSARr>
InChI=1S/C3H9NO/c1-3(4)2-5/h3,5H,2,4H2,1H3

> <InChI Key_QSARr>
BKMMTJMQCTUHRP-UHFFFAOYSA-N

> <Salt_Solvent>
?

> <BP>
174.0

$$$$
100239
  -INDIGO-08031720192D

 15 14  0  0  0  0  0  0  0  0999 V2000
    1.3856   -0.8000    0.0000 C   0  0  0  0  0  0  0  0  0  0  0  0
    2.7713   -1.6000    0.0000 H   0  0  0  0  0  0  0  0  0  0  0  0
    2.7713    0.0000    0.0000 H   0  0  0  0  0  0  0  0  0  0  0  0
    1.3856   -2.4000    0.0000 H   0  0  0  0  0  0  0  0  0  0  0  0
    0.0000    0.0000    0.0000 C   0  0  0  0  0  0  0  0  0  0  0  0
   -0.8000   -1.3856    0.0000 H   0  0  0  0  0  0  0  0  0  0  0  0
    0.8000    1.3856    0.0000 O   0  0  0  0  0  0  0  0  0  0  0  0
    2.4000    1.3856    0.0000 H   0  0  0  0  0  0  0  0  0  0  0  0
   -1.3856    0.8000    0.0000 C   0  0  0  0  0  0  0  0  0  0  0  0
   -0.7733    2.2782    0.0000 H   0  0  0  0  0  0  0  0  0  0  0  0
   -1.9980    2.2782    0.0000 H   0  0  0  0  0  0  0  0  0  0  0  0
   -2.7713    0.0000    0.0000 C   0  0  0  0  0  0  0  0  0  0  0  0
   -4.1569   -0.8000    0.0000 H   0  0  0  0  0  0  0  0  0  0  0  0
   -4.1569    0.8000    0.0000 H   0  0  0  0  0  0  0  0  0  0  0  0
   -2.7713   -1.6000    0.0000 H   0  0  0  0  0  0  0  0  0  0  0  0
  1  2  1  0  0  0  0
  1  3  1  0  0  0  0
  1  4  1  0  0  0  0
  1  5  1  0  0  0  0
  5  6  1  0  0  0  0
  5  7  1  0  0  0  0
  7  8  1  0  0  0  0
  5  9  1  0  0  0  0
  9 10  1  0  0  0  0
  9 11  1  0  0  0  0
  9 12  1  0  0  0  0
 12 13  1  0  0  0  0
 12 14  1  0  0  0  0
 12 15  1  0  0  0  0
M  END
> <ChemID>
100239

> <source_casrn>
78-92-2

> <CAS>
78-92-2

> <SMILES>
CCC(C)O

> <NAME>
2-BUTANOL

> <preferred_name>
2-Butanol

> <iupac>
butan-2-ol

> <MPID>
19320

> <dsstox_substance_id>
DTXSID9021762

> <Canonical_QSARr>
CCC(C)O

> <InChI_Code_QSARr>
InChI=1S/C4H10O/c1-3-4(2)5/h4-5H,3H2,1-2H3

> <InChI Key_QSARr>
BTANRVKWQNVYAZ-UHFFFAOYSA-N

> <Salt_Solvent>
?

> <BP>
99.5

$$$$
100240
  -INDIGO-08031720192D

 13 12  0  0  0  0  0  0  0  0999 V2000
    2.7713    0.0000    0.0000 C   0  0  0  0  0  0  0  0  0  0  0  0
    4.1569   -0.8000    0.0000 H   0  0  0  0  0  0  0  0  0  0  0  0
    4.1569    0.8000    0.0000 H   0  0  0  0  0  0  0  0  0  0  0  0
    2.7713   -1.6000    0.0000 H   0  0  0  0  0  0  0  0  0  0  0  0
    1.3856    0.8000    0.0000 C   0  0  0  0  0  0  0  0  0  0  0  0
    0.0000    0.0000    0.0000 C   0  0  0  0  0  0  0  0  0  0  0  0
    0.6123   -1.4782    0.0000 H   0  0  0  0  0  0  0  0  0  0  0  0
   -0.6123   -1.4782    0.0000 H   0  0  0  0  0  0  0  0  0  0  0  0
   -1.3856    0.8000    0.0000 C   0  0  0  0  0  0  0  0  0  0  0  0
   -2.7713    1.6000    0.0000 H   0  0  0  0  0  0  0  0  0  0  0  0
   -2.7713    0.0000    0.0000 H   0  0  0  0  0  0  0  0  0  0  0  0
   -1.3856    2.4000    0.0000 H   0  0  0  0  0  0  0  0  0  0  0  0
    1.3856    2.4000    0.0000 O   0  0  0  0  0  0  0  0  0  0  0  0
  1  2  1  0  0  0  0
  1  3  1  0  0  0  0
  1  4  1  0  0  0  0
  1  5  1  0  0  0  0
  5  6  1  0  0  0  0
  6  7  1  0  0  0  0
  6  8  1  0  0  0  0
  6  9  1  0  0  0  0
  9 10  1  0  0  0  0
  9 11  1  0  0  0  0
  9 12  1  0  0  0  0
  5 13  2  0  0  0  0
M  END
> <ChemID>
100240

> <source_casrn>
78-93-3

> <CAS>
78-93-3

> <SMILES>
CCC(C)=O

> <NAME>
2-BUTANONE

> <preferred_name>
Methyl ethyl ketone

> <iupac>
butan-2-one

> <MPID>
19321

> <dsstox_substance_id>
DTXSID3021516

> <Canonical_QSARr>
CCC(C)=O

> <InChI_Code_QSARr>
InChI=1S/C4H8O/c1-3-4(2)5/h3H2,1-2H3

> <InChI Key_QSARr>
ZWEHNKRNPOVVGH-UHFFFAOYSA-N

> <Salt_Solvent>
?

> <BP>
79.5

$$$$
100242
  -INDIGO-08031720192D

 10  9  0  0  0  0  0  0  0  0999 V2000
    1.3856    0.8000    0.0000 C   0  0  0  0  0  0  0  0  0  0  0  0
    2.7713    1.6000    0.0000 H   0  0  0  0  0  0  0  0  0  0  0  0
    2.7713    0.0000    0.0000 H   0  0  0  0  0  0  0  0  0  0  0  0
    1.3856    2.4000    0.0000 H   0  0  0  0  0  0  0  0  0  0  0  0
    0.0000    0.0000    0.0000 C   0  0  0  0  0  0  0  0  0  0  0  0
   -1.3856    0.8000    0.0000 C   0  0  0  0  0  0  0  0  0  0  0  0
   -2.7713    1.6000    0.0000 H   0  0  0  0  0  0  0  0  0  0  0  0
   -2.7713    0.0000    0.0000 H   0  0  0  0  0  0  0  0  0  0  0  0
   -1.3856    2.4000    0.0000 Cl  0  0  0  0  0  0  0  0  0  0  0  0
    0.0000   -1.6000    0.0000 O   0  0  0  0  0  0  0  0  0  0  0  0
  1  2  1  0  0  0  0
  1  3  1  0  0  0  0
  1  4  1  0  0  0  0
  1  5  1  0  0  0  0
  5  6  1  0  0  0  0
  6  7  1  0  0  0  0
  6  8  1  0  0  0  0
  6  9  1  0  0  0  0
  5 10  2  0  0  0  0
M  END
> <ChemID>
100242

> <source_casrn>
78-95-5

> <CAS>
78-95-5

> <SMILES>
CC(=O)CCl

> <NAME>
CHLOROACETONE

> <preferred_name>
1-Chloropropan-2-one

> <iupac>
1-chloropropan-2-one

> <MPID>
19323

> <dsstox_substance_id>
DTXSID0021547

> <Canonical_QSARr>
CC(=O)CCl

> <InChI_Code_QSARr>
InChI=1S/C3H5ClO/c1-3(5)2-4/h2H2,1H3

> <InChI Key_QSARr>
BULLHNJGPPOUOX-UHFFFAOYSA-N

> <Salt_Solvent>
?

> <BP>
119.0

$$$$
100243
  -INDIGO-08031720192D

 14 13  0  0  0  0  0  0  0  0999 V2000
    0.8000    1.3856    0.0000 O   0  0  0  0  0  0  0  0  0  0  0  0
    2.4000    1.3856    0.0000 H   0  0  0  0  0  0  0  0  0  0  0  0
    0.0000    0.0000    0.0000 C   0  0  0  0  0  0  0  0  0  0  0  0
   -0.8000   -1.3856    0.0000 H   0  0  0  0  0  0  0  0  0  0  0  0
    1.3856   -0.8000    0.0000 C   0  0  0  0  0  0  0  0  0  0  0  0
    2.7713   -1.6000    0.0000 H   0  0  0  0  0  0  0  0  0  0  0  0
    2.7713    0.0000    0.0000 H   0  0  0  0  0  0  0  0  0  0  0  0
    1.3856   -2.4000    0.0000 H   0  0  0  0  0  0  0  0  0  0  0  0
   -1.3856    0.8000    0.0000 C   0  0  0  0  0  0  0  0  0  0  0  0
   -0.7733    2.2782    0.0000 H   0  0  0  0  0  0  0  0  0  0  0  0
   -1.9980    2.2782    0.0000 H   0  0  0  0  0  0  0  0  0  0  0  0
   -2.7713    0.0000    0.0000 N   0  0  0  0  0  0  0  0  0  0  0  0
   -4.1569    0.8000    0.0000 H   0  0  0  0  0  0  0  0  0  0  0  0
   -2.7713   -1.6000    0.0000 H   0  0  0  0  0  0  0  0  0  0  0  0
  1  2  1  0  0  0  0
  1  3  1  0  0  0  0
  3  4  1  0  0  0  0
  3  5  1  0  0  0  0
  5  6  1  0  0  0  0
  5  7  1  0  0  0  0
  5  8  1  0  0  0  0
  3  9  1  0  0  0  0
  9 10  1  0  0  0  0
  9 11  1  0  0  0  0
  9 12  1  0  0  0  0
 12 13  1  0  0  0  0
 12 14  1  0  0  0  0
M  END
> <ChemID>
100243

> <source_casrn>
78-96-6

> <CAS>
78-96-6

> <SMILES>
CC(O)CN

> <NAME>
1-AMINO-2-PROPANOL

> <preferred_name>
1-Amino-2-propanol

> <iupac>
1-aminopropan-2-ol

> <MPID>
19324

> <dsstox_substance_id>
DTXSID9021764

> <Canonical_QSARr>
CC(O)CN

> <InChI_Code_QSARr>
InChI=1S/C3H9NO/c1-3(5)2-4/h3,5H,2,4H2,1H3

> <InChI Key_QSARr>
HXKKHQJGJAFBHI-UHFFFAOYSA-N

> <Salt_Solvent>
?

> <BP>
160.0

$$$$
100244
  -INDIGO-08031720192D

 10  9  0  0  0  0  0  0  0  0999 V2000
    1.6000    0.0000    0.0000 C   0  0  0  0  0  0  0  0  0  0  0  0
    3.2000    0.0000    0.0000 H   0  0  0  0  0  0  0  0  0  0  0  0
    2.4000   -1.3856    0.0000 H   0  0  0  0  0  0  0  0  0  0  0  0
    2.4000    1.3856    0.0000 H   0  0  0  0  0  0  0  0  0  0  0  0
   -0.0000    0.0000    0.0000 C   0  0  0  0  0  0  0  0  0  0  0  0
   -0.8000   -1.3856    0.0000 H   0  0  0  0  0  0  0  0  0  0  0  0
   -1.6000    0.0000    0.0000 O   0  0  0  0  0  0  0  0  0  0  0  0
   -2.4000   -1.3856    0.0000 H   0  0  0  0  0  0  0  0  0  0  0  0
   -0.8000    1.3856    0.0000 C   0  0  0  0  0  0  0  0  0  0  0  0
   -1.6000    2.7713    0.0000 N   0  0  0  0  0  0  0  0  0  0  0  0
  1  2  1  0  0  0  0
  1  3  1  0  0  0  0
  1  4  1  0  0  0  0
  1  5  1  0  0  0  0
  5  6  1  0  0  0  0
  5  7  1  0  0  0  0
  7  8  1  0  0  0  0
  5  9  1  0  0  0  0
  9 10  3  0  0  0  0
M  END
> <ChemID>
100244

> <source_casrn>
78-97-7

> <CAS>
78-97-7

> <SMILES>
CC(O)C#N

> <NAME>
2-HYDROXYPROPANENITRILE

> <preferred_name>
Lactonitrile

> <iupac>
2-hydroxypropanenitrile

> <MPID>
19325

> <dsstox_substance_id>
DTXSID6025432

> <Canonical_QSARr>
CC(O)C#N

> <InChI_Code_QSARr>
InChI=1S/C3H5NO/c1-3(5)2-4/h3,5H,1H3

> <InChI Key_QSARr>
WOFDVDFSGLBFAC-UHFFFAOYSA-N

> <Salt_Solvent>
?

> <BP>
183.0

$$$$
100246
  -INDIGO-08031720192D

 11 10  0  0  0  0  0  0  0  0999 V2000
    1.3856    0.8000    0.0000 C   0  0  0  0  0  0  0  0  0  0  0  0
    2.7713    1.6000    0.0000 H   0  0  0  0  0  0  0  0  0  0  0  0
    0.0000    0.0000    0.0000 C   0  0  0  0  0  0  0  0  0  0  0  0
    0.6123   -1.4782    0.0000 H   0  0  0  0  0  0  0  0  0  0  0  0
   -0.6123   -1.4782    0.0000 H   0  0  0  0  0  0  0  0  0  0  0  0
   -1.3856    0.8000    0.0000 C   0  0  0  0  0  0  0  0  0  0  0  0
   -2.7713    1.6000    0.0000 H   0  0  0  0  0  0  0  0  0  0  0  0
   -2.7713    0.0000    0.0000 H   0  0  0  0  0  0  0  0  0  0  0  0
   -1.3856    2.4000    0.0000 H   0  0  0  0  0  0  0  0  0  0  0  0
    2.7713    0.0000    0.0000 Cl  0  0  0  0  0  0  0  0  0  0  0  0
    1.3856    2.4000    0.0000 Cl  0  0  0  0  0  0  0  0  0  0  0  0
  1  2  1  0  0  0  0
  1  3  1  0  0  0  0
  3  4  1  0  0  0  0
  3  5  1  0  0  0  0
  3  6  1  0  0  0  0
  6  7  1  0  0  0  0
  6  8  1  0  0  0  0
  6  9  1  0  0  0  0
  1 10  1  0  0  0  0
  1 11  1  0  0  0  0
M  END
> <ChemID>
100246

> <source_casrn>
78-99-9

> <CAS>
78-99-9

> <SMILES>
CCC(Cl)Cl

> <NAME>
1,1-Dichloropropane

> <preferred_name>
1,1-Dichloropropane

> <iupac>
1,1-DICHLOROPROPANE

> <MPID>
19327

> <dsstox_substance_id>
DTXSID9058818

> <Canonical_QSARr>
CCC(Cl)Cl

> <InChI_Code_QSARr>
InChI=1S/C3H6Cl2/c1-2-3(4)5/h3H,2H2,1H3

> <InChI Key_QSARr>
WIHMGGWNMISDNJ-UHFFFAOYSA-N

> <Salt_Solvent>
?

> <BP>
88.1

$$$$
100247
  -INDIGO-08031720192D

  8  7  0  0  0  0  0  0  0  0999 V2000
    0.8000    1.3856    0.0000 Cl  0  0  0  0  0  0  0  0  0  0  0  0
    0.0000    0.0000    0.0000 C   0  0  0  0  0  0  0  0  0  0  0  0
    1.6000   -0.0000    0.0000 H   0  0  0  0  0  0  0  0  0  0  0  0
   -1.6000    0.0000    0.0000 C   0  0  0  0  0  0  0  0  0  0  0  0
   -3.2000    0.0000    0.0000 H   0  0  0  0  0  0  0  0  0  0  0  0
   -2.4000   -1.3856    0.0000 H   0  0  0  0  0  0  0  0  0  0  0  0
   -2.4000    1.3856    0.0000 Cl  0  0  0  0  0  0  0  0  0  0  0  0
    0.8000   -1.3856    0.0000 Cl  0  0  0  0  0  0  0  0  0  0  0  0
  1  2  1  0  0  0  0
  2  3  1  0  0  0  0
  2  4  1  0  0  0  0
  4  5  1  0  0  0  0
  4  6  1  0  0  0  0
  4  7  1  0  0  0  0
  2  8  1  0  0  0  0
M  END
> <ChemID>
100247

> <source_casrn>
79-00-5

> <CAS>
79-00-5

> <SMILES>
ClCC(Cl)Cl

> <NAME>
1,1,2-TRICHLOROETHANE

> <preferred_name>
1,1,2-Trichloroethane

> <iupac>
1,1,2-trichloroethane

> <MPID>
19328

> <dsstox_substance_id>
DTXSID5021380

> <Canonical_QSARr>
ClCC(Cl)Cl

> <InChI_Code_QSARr>
InChI=1S/C2H3Cl3/c3-1-2(4)5/h2H,1H2

> <InChI Key_QSARr>
UBOXGVDOUJQMTN-UHFFFAOYSA-N

> <Salt_Solvent>
?

> <BP>
113.8

$$$$
100248
  -INDIGO-08031720192D

  6  5  0  0  0  0  0  0  0  0999 V2000
   -0.8000   -1.3856    0.0000 Cl  0  0  0  0  0  0  0  0  0  0  0  0
    0.0000    0.0000    0.0000 C   0  0  0  0  0  0  0  0  0  0  0  0
    1.6000    0.0000    0.0000 C   0  0  0  0  0  0  0  0  0  0  0  0
    2.4000    1.3856    0.0000 H   0  0  0  0  0  0  0  0  0  0  0  0
    2.4000   -1.3856    0.0000 Cl  0  0  0  0  0  0  0  0  0  0  0  0
   -0.8000    1.3856    0.0000 Cl  0  0  0  0  0  0  0  0  0  0  0  0
  1  2  1  0  0  0  0
  2  3  2  0  0  0  0
  3  4  1  0  0  0  0
  3  5  1  0  0  0  0
  2  6  1  0  0  0  0
M  END
> <ChemID>
100248

> <source_casrn>
79-01-6

> <CAS>
79-01-6

> <SMILES>
ClC=C(Cl)Cl

> <NAME>
TRICHLOROETHENE

> <preferred_name>
Trichloroethylene

> <iupac>
1,1,2-trichloroethene

> <MPID>
19329

> <dsstox_substance_id>
DTXSID0021383

> <Canonical_QSARr>
ClC=C(Cl)Cl

> <InChI_Code_QSARr>
InChI=1S/C2HCl3/c3-1-2(4)5/h1H

> <InChI Key_QSARr>
XSTXAVWGXDQKEL-UHFFFAOYSA-N

> <Salt_Solvent>
?

> <BP>
87.2

$$$$
100250
  -INDIGO-08031720192D

 10  9  0  0  0  0  0  0  0  0999 V2000
   -1.3856    0.8000    0.0000 C   0  0  0  0  0  0  0  0  0  0  0  0
   -0.0000    0.0000    0.0000 C   0  0  0  0  0  0  0  0  0  0  0  0
    0.6123   -1.4782    0.0000 H   0  0  0  0  0  0  0  0  0  0  0  0
   -0.6123   -1.4782    0.0000 H   0  0  0  0  0  0  0  0  0  0  0  0
    1.3856    0.8000    0.0000 C   0  0  0  0  0  0  0  0  0  0  0  0
    2.7713    1.6000    0.0000 H   0  0  0  0  0  0  0  0  0  0  0  0
    2.7713    0.0000    0.0000 H   0  0  0  0  0  0  0  0  0  0  0  0
    1.3856    2.4000    0.0000 H   0  0  0  0  0  0  0  0  0  0  0  0
   -2.7713    0.0000    0.0000 O   0  0  0  0  0  0  0  0  0  0  0  0
   -1.3856    2.4000    0.0000 Cl  0  0  0  0  0  0  0  0  0  0  0  0
  1  2  1  0  0  0  0
  2  3  1  0  0  0  0
  2  4  1  0  0  0  0
  2  5  1  0  0  0  0
  5  6  1  0  0  0  0
  5  7  1  0  0  0  0
  5  8  1  0  0  0  0
  1  9  2  0  0  0  0
  1 10  1  0  0  0  0
M  END
> <ChemID>
100250

> <source_casrn>
79-03-8

> <CAS>
79-03-8

> <SMILES>
CCC(=O)Cl

> <NAME>
Propanoyl chloride

> <preferred_name>
Propanoyl chloride

> <iupac>
Propanoyl chloride

> <MPID>
19331

> <dsstox_substance_id>
DTXSID4058819

> <Canonical_QSARr>
CCC(=O)Cl

> <InChI_Code_QSARr>
InChI=1S/C3H5ClO/c1-2-3(4)5/h2H2,1H3

> <InChI Key_QSARr>
RZWZRACFZGVKFM-UHFFFAOYSA-N

> <Salt_Solvent>
?

> <BP>
80.0

$$$$
100251
  -INDIGO-08031720192D

  7  6  0  0  0  0  0  0  0  0999 V2000
    2.4000   -1.3856    0.0000 Cl  0  0  0  0  0  0  0  0  0  0  0  0
    1.6000    0.0000    0.0000 C   0  0  0  0  0  0  0  0  0  0  0  0
    2.4000    1.3856    0.0000 O   0  0  0  0  0  0  0  0  0  0  0  0
    0.0000    0.0000    0.0000 C   0  0  0  0  0  0  0  0  0  0  0  0
   -1.6000    0.0000    0.0000 H   0  0  0  0  0  0  0  0  0  0  0  0
   -0.8000    1.3856    0.0000 H   0  0  0  0  0  0  0  0  0  0  0  0
   -0.8000   -1.3856    0.0000 Cl  0  0  0  0  0  0  0  0  0  0  0  0
  1  2  1  0  0  0  0
  2  3  2  0  0  0  0
  2  4  1  0  0  0  0
  4  5  1  0  0  0  0
  4  6  1  0  0  0  0
  4  7  1  0  0  0  0
M  END
> <ChemID>
100251

> <source_casrn>
79-04-9

> <CAS>
79-04-9

> <SMILES>
O=C(Cl)CCl

> <NAME>
CHLOROACETYLCHLORIDE

> <preferred_name>
Chloroacetyl chloride

> <iupac>
chloroacetyl chloride

> <MPID>
19332

> <dsstox_substance_id>
DTXSID4026472

> <Canonical_QSARr>
O=C(Cl)CCl

> <InChI_Code_QSARr>
InChI=1S/C2H2Cl2O/c3-1-2(4)5/h1H2

> <InChI Key_QSARr>
VGCXGMAHQTYDJK-UHFFFAOYSA-N

> <Salt_Solvent>
?

> <BP>
106.0

$$$$
100252
  -INDIGO-08031720192D

 12 11  0  0  0  0  0  0  0  0999 V2000
   -1.3856    0.8000    0.0000 C   0  0  0  0  0  0  0  0  0  0  0  0
    0.0000    0.0000    0.0000 C   0  0  0  0  0  0  0  0  0  0  0  0
    0.6123   -1.4782    0.0000 H   0  0  0  0  0  0  0  0  0  0  0  0
   -0.6123   -1.4782    0.0000 H   0  0  0  0  0  0  0  0  0  0  0  0
    1.3856    0.8000    0.0000 C   0  0  0  0  0  0  0  0  0  0  0  0
    2.7713    1.6000    0.0000 H   0  0  0  0  0  0  0  0  0  0  0  0
    2.7713    0.0000    0.0000 H   0  0  0  0  0  0  0  0  0  0  0  0
    1.3856    2.4000    0.0000 H   0  0  0  0  0  0  0  0  0  0  0  0
   -2.7713    0.0000    0.0000 N   0  0  0  0  0  0  0  0  0  0  0  0
   -4.1569    0.8000    0.0000 H   0  0  0  0  0  0  0  0  0  0  0  0
   -2.7713   -1.6000    0.0000 H   0  0  0  0  0  0  0  0  0  0  0  0
   -1.3856    2.4000    0.0000 O   0  0  0  0  0  0  0  0  0  0  0  0
  1  2  1  0  0  0  0
  2  3  1  0  0  0  0
  2  4  1  0  0  0  0
  2  5  1  0  0  0  0
  5  6  1  0  0  0  0
  5  7  1  0  0  0  0
  5  8  1  0  0  0  0
  1  9  1  0  0  0  0
  9 10  1  0  0  0  0
  9 11  1  0  0  0  0
  1 12  2  0  0  0  0
M  END
> <ChemID>
100252

> <source_casrn>
79-05-0

> <CAS>
79-05-0

> <SMILES>
CCC(N)=O

> <NAME>
PROPRIONAMIDE

> <preferred_name>
Propanamide

> <iupac>
Propanamide

> <MPID>
19333

> <dsstox_substance_id>
DTXSID3058820

> <Canonical_QSARr>
CCC(N)=O

> <InChI_Code_QSARr>
InChI=1S/C3H7NO/c1-2-3(4)5/h2H2,1H3,(H2,4,5)

> <InChI Key_QSARr>
QLNJFJADRCOGBJ-UHFFFAOYSA-N

> <Salt_Solvent>
?

> <BP>
213.0

$$$$
100254
  -INDIGO-08031720192D

  9  8  0  0  0  0  0  0  0  0999 V2000
   -1.3856   -0.8000    0.0000 Cl  0  0  0  0  0  0  0  0  0  0  0  0
    0.0000    0.0000    0.0000 C   0  0  0  0  0  0  0  0  0  0  0  0
   -1.3856    0.8000    0.0000 H   0  0  0  0  0  0  0  0  0  0  0  0
    0.0000    1.6000    0.0000 H   0  0  0  0  0  0  0  0  0  0  0  0
    1.3857   -0.8000    0.0000 C   0  0  0  0  0  0  0  0  0  0  0  0
    1.3857   -2.4000    0.0000 O   0  0  0  0  0  0  0  0  0  0  0  0
    2.7713    0.0000    0.0000 N   0  0  0  0  0  0  0  0  0  0  0  0
    4.1569   -0.8000    0.0000 H   0  0  0  0  0  0  0  0  0  0  0  0
    2.7713    1.6000    0.0000 H   0  0  0  0  0  0  0  0  0  0  0  0
  1  2  1  0  0  0  0
  2  3  1  0  0  0  0
  2  4  1  0  0  0  0
  2  5  1  0  0  0  0
  5  6  2  0  0  0  0
  5  7  1  0  0  0  0
  7  8  1  0  0  0  0
  7  9  1  0  0  0  0
M  END
> <ChemID>
100254

> <source_casrn>
79-07-2

> <CAS>
79-07-2

> <SMILES>
NC(=O)CCl

> <NAME>
CHLOROACETAMIDE

> <preferred_name>
Chloroacetamide

> <iupac>
C2H4ClNO

> <MPID>
19335

> <dsstox_substance_id>
DTXSID9041570

> <Canonical_QSARr>
NC(=O)CCl

> <InChI_Code_QSARr>
InChI=1S/C2H4ClNO/c3-1-2(4)5/h1H2,(H2,4,5)

> <InChI Key_QSARr>
VXIVSQZSERGHQP-UHFFFAOYSA-N

> <Salt_Solvent>
?

> <BP>
225.0

$$$$
100255
  -INDIGO-08031720192D

  8  7  0  0  0  0  0  0  0  0999 V2000
    2.4000   -1.3856    0.0000 O   0  0  0  0  0  0  0  0  0  0  0  0
    1.6000    0.0000    0.0000 C   0  0  0  0  0  0  0  0  0  0  0  0
    2.4000    1.3856    0.0000 O   0  0  0  0  0  0  0  0  0  0  0  0
    4.0000    1.3856    0.0000 H   0  0  0  0  0  0  0  0  0  0  0  0
   -0.0000    0.0000    0.0000 C   0  0  0  0  0  0  0  0  0  0  0  0
   -1.6000    0.0000    0.0000 H   0  0  0  0  0  0  0  0  0  0  0  0
   -0.8000    1.3856    0.0000 H   0  0  0  0  0  0  0  0  0  0  0  0
   -0.8000   -1.3856    0.0000 Br  0  0  0  0  0  0  0  0  0  0  0  0
  1  2  2  0  0  0  0
  2  3  1  0  0  0  0
  3  4  1  0  0  0  0
  2  5  1  0  0  0  0
  5  6  1  0  0  0  0
  5  7  1  0  0  0  0
  5  8  1  0  0  0  0
M  END
> <ChemID>
100255

> <source_casrn>
79-08-3

> <CAS>
79-08-3

> <SMILES>
OC(=O)CBr

> <NAME>
BROMOACETIC ACID

> <preferred_name>
Bromoacetic acid

> <iupac>
bromoacetic acid

> <MPID>
19336

> <dsstox_substance_id>
DTXSID7021495

> <Canonical_QSARr>
OC(=O)CBr

> <InChI_Code_QSARr>
InChI=1S/C2H3BrO2/c3-1-2(4)5/h1H2,(H,4,5)

> <InChI Key_QSARr>
KDPAWGWELVVRCH-UHFFFAOYSA-N

> <Salt_Solvent>
?

> <BP>
208.0

$$$$
100256
  -INDIGO-08031720192D

 11 10  0  0  0  0  0  0  0  0999 V2000
    1.3856    2.4000    0.0000 O   0  0  0  0  0  0  0  0  0  0  0  0
    1.3856    0.8000    0.0000 C   0  0  0  0  0  0  0  0  0  0  0  0
    2.7713    0.0000    0.0000 O   0  0  0  0  0  0  0  0  0  0  0  0
    4.1569    0.8000    0.0000 H   0  0  0  0  0  0  0  0  0  0  0  0
    0.0000    0.0000    0.0000 C   0  0  0  0  0  0  0  0  0  0  0  0
   -0.6123   -1.4782    0.0000 H   0  0  0  0  0  0  0  0  0  0  0  0
    0.6123   -1.4782    0.0000 H   0  0  0  0  0  0  0  0  0  0  0  0
   -1.3856    0.8000    0.0000 C   0  0  0  0  0  0  0  0  0  0  0  0
   -2.7713    1.6000    0.0000 H   0  0  0  0  0  0  0  0  0  0  0  0
   -2.7713    0.0000    0.0000 H   0  0  0  0  0  0  0  0  0  0  0  0
   -1.3856    2.4000    0.0000 H   0  0  0  0  0  0  0  0  0  0  0  0
  1  2  2  0  0  0  0
  2  3  1  0  0  0  0
  3  4  1  0  0  0  0
  2  5  1  0  0  0  0
  5  6  1  0  0  0  0
  5  7  1  0  0  0  0
  5  8  1  0  0  0  0
  8  9  1  0  0  0  0
  8 10  1  0  0  0  0
  8 11  1  0  0  0  0
M  END
> <ChemID>
100256

> <source_casrn>
79-09-4

> <CAS>
79-09-4

> <SMILES>
CCC(O)=O

> <NAME>
PROPIONIC ACID

> <preferred_name>
Propionic acid

> <iupac>
propanoic acid

> <MPID>
19337

> <dsstox_substance_id>
DTXSID8025961

> <Canonical_QSARr>
CCC(O)=O

> <InChI_Code_QSARr>
InChI=1S/C3H6O2/c1-2-3(4)5/h2H2,1H3,(H,4,5)

> <InChI Key_QSARr>
XBDQKXXYIPTUBI-UHFFFAOYSA-N

> <Salt_Solvent>
?

> <BP>
141.1

$$$$
100258
  -INDIGO-08031720192D

  8  7  0  0  0  0  0  0  0  0999 V2000
    2.4000    1.3856    0.0000 O   0  0  0  0  0  0  0  0  0  0  0  0
    4.0000    1.3856    0.0000 H   0  0  0  0  0  0  0  0  0  0  0  0
    1.6000    0.0000    0.0000 C   0  0  0  0  0  0  0  0  0  0  0  0
    2.4000   -1.3856    0.0000 O   0  0  0  0  0  0  0  0  0  0  0  0
   -0.0000    0.0000    0.0000 C   0  0  0  0  0  0  0  0  0  0  0  0
   -1.6000    0.0000    0.0000 H   0  0  0  0  0  0  0  0  0  0  0  0
   -0.8000    1.3856    0.0000 H   0  0  0  0  0  0  0  0  0  0  0  0
   -0.8000   -1.3856    0.0000 Cl  0  0  0  0  0  0  0  0  0  0  0  0
  1  2  1  0  0  0  0
  1  3  1  0  0  0  0
  3  4  2  0  0  0  0
  3  5  1  0  0  0  0
  5  6  1  0  0  0  0
  5  7  1  0  0  0  0
  5  8  1  0  0  0  0
M  END
> <ChemID>
100258

> <source_casrn>
79-11-8

> <CAS>
79-11-8

> <SMILES>
OC(=O)CCl

> <NAME>
CHLOROACETIC ACID

> <preferred_name>
Chloroacetic acid

> <iupac>
chloroacetic acid

> <MPID>
19339

> <dsstox_substance_id>
DTXSID4020901

> <Canonical_QSARr>
OC(=O)CCl

> <InChI_Code_QSARr>
InChI=1S/C2H3ClO2/c3-1-2(4)5/h1H2,(H,4,5)

> <InChI Key_QSARr>
FOCAUTSVDIKZOP-UHFFFAOYSA-N

> <Salt_Solvent>
?

> <BP>
189.3

$$$$
100259
  -INDIGO-08031720192D

 12 11  0  0  0  0  0  0  0  0999 V2000
    0.0000    0.0000    0.0000 C   0  0  0  0  0  0  0  0  0  0  0  0
    0.0000    1.6000    0.0000 O   0  0  0  0  0  0  0  0  0  0  0  0
    1.3856   -0.8000    0.0000 N   0  0  0  0  0  0  0  0  0  0  0  0
    1.3856   -2.4000    0.0000 H   0  0  0  0  0  0  0  0  0  0  0  0
    2.7713    0.0000    0.0000 C   0  0  0  0  0  0  0  0  0  0  0  0
    4.1569    0.8000    0.0000 H   0  0  0  0  0  0  0  0  0  0  0  0
    4.1569   -0.8000    0.0000 H   0  0  0  0  0  0  0  0  0  0  0  0
    2.7713    1.6000    0.0000 H   0  0  0  0  0  0  0  0  0  0  0  0
   -1.3856   -0.8000    0.0000 C   0  0  0  0  0  0  0  0  0  0  0  0
   -2.7713   -1.6000    0.0000 H   0  0  0  0  0  0  0  0  0  0  0  0
   -2.7713    0.0000    0.0000 H   0  0  0  0  0  0  0  0  0  0  0  0
   -1.3856   -2.4000    0.0000 H   0  0  0  0  0  0  0  0  0  0  0  0
  1  2  2  0  0  0  0
  1  3  1  0  0  0  0
  3  4  1  0  0  0  0
  3  5  1  0  0  0  0
  5  6  1  0  0  0  0
  5  7  1  0  0  0  0
  5  8  1  0  0  0  0
  1  9  1  0  0  0  0
  9 10  1  0  0  0  0
  9 11  1  0  0  0  0
  9 12  1  0  0  0  0
M  END
> <ChemID>
100259

> <source_casrn>
79-16-3

> <CAS>
79-16-3

> <SMILES>
CNC(C)=O

> <NAME>
N-METHYLACETAMIDE

> <preferred_name>
N-Methylacetamide

> <iupac>
N-methylacetamide

> <MPID>
19340

> <dsstox_substance_id>
DTXSID0047167

> <Canonical_QSARr>
CNC(C)=O

> <InChI_Code_QSARr>
InChI=1S/C3H7NO/c1-3(5)4-2/h1-2H3,(H,4,5)

> <InChI Key_QSARr>
OHLUUHNLEMFGTQ-UHFFFAOYSA-N

> <Salt_Solvent>
?

> <BP>
205.0

$$$$
100260
  -INDIGO-08031720192D

 11 10  0  0  0  0  0  0  0  0999 V2000
    0.0000    0.0000    0.0000 C   0  0  0  0  0  0  0  0  0  0  0  0
    1.3856    0.8000    0.0000 H   0  0  0  0  0  0  0  0  0  0  0  0
    0.0000    1.6000    0.0000 H   0  0  0  0  0  0  0  0  0  0  0  0
    1.3856   -0.8000    0.0000 H   0  0  0  0  0  0  0  0  0  0  0  0
   -1.3856   -0.8000    0.0000 C   0  0  0  0  0  0  0  0  0  0  0  0
   -1.3856   -2.4000    0.0000 O   0  0  0  0  0  0  0  0  0  0  0  0
   -2.7713    0.0000    0.0000 O   0  0  0  0  0  0  0  0  0  0  0  0
   -4.1569   -0.8000    0.0000 C   0  0  0  0  0  0  0  0  0  0  0  0
   -5.5426   -1.6000    0.0000 H   0  0  0  0  0  0  0  0  0  0  0  0
   -5.5426    0.0000    0.0000 H   0  0  0  0  0  0  0  0  0  0  0  0
   -4.1569   -2.4000    0.0000 H   0  0  0  0  0  0  0  0  0  0  0  0
  1  2  1  0  0  0  0
  1  3  1  0  0  0  0
  1  4  1  0  0  0  0
  1  5  1  0  0  0  0
  5  6  2  0  0  0  0
  5  7  1  0  0  0  0
  7  8  1  0  0  0  0
  8  9  1  0  0  0  0
  8 10  1  0  0  0  0
  8 11  1  0  0  0  0
M  END
> <ChemID>
100260

> <source_casrn>
79-20-9

> <CAS>
79-20-9

> <SMILES>
COC(C)=O

> <NAME>
METHYL ACETATE

> <preferred_name>
Methyl acetate

> <iupac>
methyl acetate

> <MPID>
19341

> <dsstox_substance_id>
DTXSID4021767

> <Canonical_QSARr>
COC(C)=O

> <InChI_Code_QSARr>
InChI=1S/C3H6O2/c1-3(4)5-2/h1-2H3

> <InChI Key_QSARr>
KXKVLQRXCPHEJC-UHFFFAOYSA-N

> <Salt_Solvent>
?

> <BP>
56.8

$$$$
100262
  -INDIGO-08031720192D

  8  7  0  0  0  0  0  0  0  0999 V2000
    1.3857   -0.8000    0.0000 O   0  0  0  0  0  0  0  0  0  0  0  0
    2.7713    0.0000    0.0000 C   0  0  0  0  0  0  0  0  0  0  0  0
    4.1569   -0.8000    0.0000 Cl  0  0  0  0  0  0  0  0  0  0  0  0
    2.7713    1.6000    0.0000 O   0  0  0  0  0  0  0  0  0  0  0  0
    0.0000    0.0000    0.0000 C   0  0  0  0  0  0  0  0  0  0  0  0
   -1.3856    0.8000    0.0000 H   0  0  0  0  0  0  0  0  0  0  0  0
    0.0000    1.6000    0.0000 H   0  0  0  0  0  0  0  0  0  0  0  0
   -1.3856   -0.8000    0.0000 H   0  0  0  0  0  0  0  0  0  0  0  0
  1  2  1  0  0  0  0
  2  3  1  0  0  0  0
  2  4  2  0  0  0  0
  1  5  1  0  0  0  0
  5  6  1  0  0  0  0
  5  7  1  0  0  0  0
  5  8  1  0  0  0  0
M  END
> <ChemID>
100262

> <source_casrn>
79-22-1

> <CAS>
79-22-1

> <SMILES>
COC(=O)Cl

> <NAME>
METHYL CHLOROFORMATE

> <preferred_name>
Methyl chlorocarbonate

> <iupac>
methyl carbonochloridate

> <MPID>
19343

> <dsstox_substance_id>
DTXSID0024185

> <Canonical_QSARr>
COC(=O)Cl

> <InChI_Code_QSARr>
InChI=1S/C2H3ClO2/c1-5-2(3)4/h1H3

> <InChI Key_QSARr>
XMJHPCRAQCTCFT-UHFFFAOYSA-N

> <Salt_Solvent>
?

> <BP>
70.5

$$$$
100263
  -INDIGO-08031720192D

 10  9  0  0  0  0  0  0  0  0999 V2000
   -1.3856    2.4000    0.0000 O   0  0  0  0  0  0  0  0  0  0  0  0
   -1.3856    0.8000    0.0000 N   0  0  0  0  0  0  0  0  0  0  0  0
   -0.0000    0.0000    0.0000 C   0  0  0  0  0  0  0  0  0  0  0  0
    0.6123   -1.4782    0.0000 H   0  0  0  0  0  0  0  0  0  0  0  0
   -0.6123   -1.4782    0.0000 H   0  0  0  0  0  0  0  0  0  0  0  0
    1.3856    0.8000    0.0000 C   0  0  0  0  0  0  0  0  0  0  0  0
    2.7713    1.6000    0.0000 H   0  0  0  0  0  0  0  0  0  0  0  0
    2.7713    0.0000    0.0000 H   0  0  0  0  0  0  0  0  0  0  0  0
    1.3856    2.4000    0.0000 H   0  0  0  0  0  0  0  0  0  0  0  0
   -2.7713    0.0000    0.0000 O   0  0  0  0  0  0  0  0  0  0  0  0
  1  2  2  0  0  0  0
  2  3  1  0  0  0  0
  3  4  1  0  0  0  0
  3  5  1  0  0  0  0
  3  6  1  0  0  0  0
  6  7  1  0  0  0  0
  6  8  1  0  0  0  0
  6  9  1  0  0  0  0
  2 10  1  0  0  0  0
M  CHG  2   2   1  10  -1
M  END
> <ChemID>
100263

> <source_casrn>
79-24-3

> <CAS>
79-24-3

> <SMILES>
CC[N+]([O-])=O

> <NAME>
NITROETHANE

> <preferred_name>
Nitroethane

> <iupac>
nitroethane

> <MPID>
19344

> <dsstox_substance_id>
DTXSID8020969

> <Canonical_QSARr>
CC[N+]([O-])=O

> <InChI_Code_QSARr>
InChI=1S/C2H5NO2/c1-2-3(4)5/h2H2,1H3

> <InChI Key_QSARr>
MCSAJNNLRCFZED-UHFFFAOYSA-N

> <Salt_Solvent>
?

> <BP>
114.0

$$$$
100264
  -INDIGO-08031720192D

  8  7  0  0  0  0  0  0  0  0999 V2000
    0.0000    0.0000    0.0000 C   0  0  0  0  0  0  0  0  0  0  0  0
    1.6000   -0.0000    0.0000 H   0  0  0  0  0  0  0  0  0  0  0  0
    0.8000   -1.3856    0.0000 Br  0  0  0  0  0  0  0  0  0  0  0  0
    0.8000    1.3856    0.0000 Br  0  0  0  0  0  0  0  0  0  0  0  0
   -1.6000    0.0000    0.0000 C   0  0  0  0  0  0  0  0  0  0  0  0
   -3.2000    0.0000    0.0000 H   0  0  0  0  0  0  0  0  0  0  0  0
   -2.4000   -1.3856    0.0000 Br  0  0  0  0  0  0  0  0  0  0  0  0
   -2.4000    1.3856    0.0000 Br  0  0  0  0  0  0  0  0  0  0  0  0
  1  2  1  0  0  0  0
  1  3  1  0  0  0  0
  1  4  1  0  0  0  0
  1  5  1  0  0  0  0
  5  6  1  0  0  0  0
  5  7  1  0  0  0  0
  5  8  1  0  0  0  0
M  END
> <ChemID>
100264

> <source_casrn>
79-27-6

> <CAS>
79-27-6

> <SMILES>
BrC(Br)C(Br)Br

> <NAME>
1,1,2,2-TETRABROMOETHANE

> <preferred_name>
1,1,2,2-Tetrabromoethane

> <iupac>
1,1,2,2-tetrabromoethane

> <MPID>
19345

> <dsstox_substance_id>
DTXSID1026083

> <Canonical_QSARr>
BrC(Br)C(Br)Br

> <InChI_Code_QSARr>
InChI=1S/C2H2Br4/c3-1(4)2(5)6/h1-2H

> <InChI Key_QSARr>
QXSZNDIIPUOQMB-UHFFFAOYSA-N

> <Salt_Solvent>
?

> <BP>
243.5

$$$$
100266
  -INDIGO-08031720192D

 20 19  0  0  0  0  0  0  0  0999 V2000
   -0.0001    0.0000    0.0000 C   0  0  0  0  0  0  0  0  0  0  0  0
    0.8000   -1.3856    0.0000 H   0  0  0  0  0  0  0  0  0  0  0  0
    1.5036    0.5472    0.0000 C   0  0  0  0  0  0  0  0  0  0  0  0
    0.7035    1.9329    0.0000 H   0  0  0  0  0  0  0  0  0  0  0  0
    2.8891    1.3473    0.0000 C   0  0  0  0  0  0  0  0  0  0  0  0
    4.2748    2.1472    0.0000 H   0  0  0  0  0  0  0  0  0  0  0  0
    2.8891    2.9472    0.0000 H   0  0  0  0  0  0  0  0  0  0  0  0
    4.2748    0.5472    0.0000 H   0  0  0  0  0  0  0  0  0  0  0  0
    2.3035   -0.8384    0.0000 C   0  0  0  0  0  0  0  0  0  0  0  0
    3.1035   -2.2241    0.0000 H   0  0  0  0  0  0  0  0  0  0  0  0
    3.9035   -0.8384    0.0000 H   0  0  0  0  0  0  0  0  0  0  0  0
    1.5036   -2.2241    0.0000 H   0  0  0  0  0  0  0  0  0  0  0  0
   -1.3856   -0.8000    0.0000 C   0  0  0  0  0  0  0  0  0  0  0  0
   -2.7713   -1.6000    0.0000 H   0  0  0  0  0  0  0  0  0  0  0  0
   -2.7713    0.0000    0.0000 H   0  0  0  0  0  0  0  0  0  0  0  0
   -1.3856   -2.4000    0.0000 H   0  0  0  0  0  0  0  0  0  0  0  0
   -0.8000    1.3856    0.0000 C   0  0  0  0  0  0  0  0  0  0  0  0
   -1.6000    2.7713    0.0000 H   0  0  0  0  0  0  0  0  0  0  0  0
   -2.4000    1.3856    0.0000 H   0  0  0  0  0  0  0  0  0  0  0  0
   -0.0001    2.7713    0.0000 H   0  0  0  0  0  0  0  0  0  0  0  0
  1  2  1  0  0  0  0
  1  3  1  0  0  0  0
  3  4  1  0  0  0  0
  3  5  1  0  0  0  0
  5  6  1  0  0  0  0
  5  7  1  0  0  0  0
  5  8  1  0  0  0  0
  3  9  1  0  0  0  0
  9 10  1  0  0  0  0
  9 11  1  0  0  0  0
  9 12  1  0  0  0  0
  1 13  1  0  0  0  0
 13 14  1  0  0  0  0
 13 15  1  0  0  0  0
 13 16  1  0  0  0  0
  1 17  1  0  0  0  0
 17 18  1  0  0  0  0
 17 19  1  0  0  0  0
 17 20  1  0  0  0  0
M  END
> <ChemID>
100266

> <source_casrn>
79-29-8

> <CAS>
79-29-8

> <SMILES>
CC(C)C(C)C

> <NAME>
2,3-DIMETHYLBUTANE

> <preferred_name>
2,3-Dimethylbutane

> <iupac>
2,3-dimethylbutane

> <MPID>
19347

> <dsstox_substance_id>
DTXSID9025112

> <Canonical_QSARr>
CC(C)C(C)C

> <InChI_Code_QSARr>
InChI=1S/C6H14/c1-5(2)6(3)4/h5-6H,1-4H3

> <InChI Key_QSARr>
ZFFMLCVRJBZUDZ-UHFFFAOYSA-N

> <Salt_Solvent>
?

> <BP>
57.9

$$$$
100267
  -INDIGO-08031720192D

 13 12  0  0  0  0  0  0  0  0999 V2000
   -1.3856    2.4000    0.0000 Cl  0  0  0  0  0  0  0  0  0  0  0  0
    0.0000    1.6000    0.0000 C   0  0  0  0  0  0  0  0  0  0  0  0
    0.0000    0.0000    0.0000 C   0  0  0  0  0  0  0  0  0  0  0  0
    0.0000   -1.6000    0.0000 H   0  0  0  0  0  0  0  0  0  0  0  0
   -1.6000    0.0000    0.0000 C   0  0  0  0  0  0  0  0  0  0  0  0
   -3.2000    0.0000    0.0000 H   0  0  0  0  0  0  0  0  0  0  0  0
   -2.4000   -1.3856    0.0000 H   0  0  0  0  0  0  0  0  0  0  0  0
   -2.4000    1.3856    0.0000 H   0  0  0  0  0  0  0  0  0  0  0  0
    1.6000    0.0000    0.0000 C   0  0  0  0  0  0  0  0  0  0  0  0
    3.2000    0.0000    0.0000 H   0  0  0  0  0  0  0  0  0  0  0  0
    2.4000   -1.3856    0.0000 H   0  0  0  0  0  0  0  0  0  0  0  0
    2.4000    1.3856    0.0000 H   0  0  0  0  0  0  0  0  0  0  0  0
    1.3856    2.4000    0.0000 O   0  0  0  0  0  0  0  0  0  0  0  0
  1  2  1  0  0  0  0
  2  3  1  0  0  0  0
  3  4  1  0  0  0  0
  3  5  1  0  0  0  0
  5  6  1  0  0  0  0
  5  7  1  0  0  0  0
  5  8  1  0  0  0  0
  3  9  1  0  0  0  0
  9 10  1  0  0  0  0
  9 11  1  0  0  0  0
  9 12  1  0  0  0  0
  2 13  2  0  0  0  0
M  END
> <ChemID>
100267

> <source_casrn>
79-30-1

> <CAS>
79-30-1

> <SMILES>
CC(C)C(=O)Cl

> <NAME>
Propanoyl chloride, 2-methyl-

> <preferred_name>
2-Methylpropanoyl chloride

> <iupac>
2-methylpropanoyl chloride

> <MPID>
19348

> <dsstox_substance_id>
DTXSID0052542

> <Canonical_QSARr>
CC(C)C(=O)Cl

> <InChI_Code_QSARr>
InChI=1S/C4H7ClO/c1-3(2)4(5)6/h3H,1-2H3

> <InChI Key_QSARr>
DGMOBVGABMBZSB-UHFFFAOYSA-N

> <Salt_Solvent>
?

> <BP>
92.0

$$$$
100268
  -INDIGO-08031720192D

 14 13  0  0  0  0  0  0  0  0999 V2000
    1.3856   -0.8000    0.0000 C   0  0  0  0  0  0  0  0  0  0  0  0
    2.7713   -1.6000    0.0000 H   0  0  0  0  0  0  0  0  0  0  0  0
    1.3856   -2.4000    0.0000 H   0  0  0  0  0  0  0  0  0  0  0  0
    2.7713    0.0000    0.0000 H   0  0  0  0  0  0  0  0  0  0  0  0
    0.0000    0.0000    0.0000 C   0  0  0  0  0  0  0  0  0  0  0  0
   -0.8000   -1.3856    0.0000 H   0  0  0  0  0  0  0  0  0  0  0  0
   -1.3857    0.8000    0.0000 C   0  0  0  0  0  0  0  0  0  0  0  0
   -2.7713    1.6000    0.0000 H   0  0  0  0  0  0  0  0  0  0  0  0
   -2.7713    0.0000    0.0000 H   0  0  0  0  0  0  0  0  0  0  0  0
   -1.3857    2.4000    0.0000 H   0  0  0  0  0  0  0  0  0  0  0  0
    0.8000    1.3856    0.0000 C   0  0  0  0  0  0  0  0  0  0  0  0
    2.4000    1.3856    0.0000 O   0  0  0  0  0  0  0  0  0  0  0  0
    3.2000    2.7713    0.0000 H   0  0  0  0  0  0  0  0  0  0  0  0
    0.0000    2.7713    0.0000 O   0  0  0  0  0  0  0  0  0  0  0  0
  1  2  1  0  0  0  0
  1  3  1  0  0  0  0
  1  4  1  0  0  0  0
  1  5  1  0  0  0  0
  5  6  1  0  0  0  0
  5  7  1  0  0  0  0
  7  8  1  0  0  0  0
  7  9  1  0  0  0  0
  7 10  1  0  0  0  0
  5 11  1  0  0  0  0
 11 12  1  0  0  0  0
 12 13  1  0  0  0  0
 11 14  2  0  0  0  0
M  END
> <ChemID>
100268

> <source_casrn>
79-31-2

> <CAS>
79-31-2

> <SMILES>
CC(C)C(O)=O

> <NAME>
ISOBUTYRIC ACID

> <preferred_name>
2-Methylpropanoic acid

> <iupac>
2-methylpropanoic acid

> <MPID>
19349

> <dsstox_substance_id>
DTXSID4021636

> <Canonical_QSARr>
CC(C)C(O)=O

> <InChI_Code_QSARr>
InChI=1S/C4H8O2/c1-3(2)4(5)6/h3H,1-2H3,(H,5,6)

> <InChI Key_QSARr>
KQNPFQTWMSNSAP-UHFFFAOYSA-N

> <Salt_Solvent>
?

> <BP>
154.4

$$$$
100270
  -INDIGO-08031720192D

  6  5  0  0  0  0  0  0  0  0999 V2000
    0.0000    0.0000    0.0000 C   0  0  0  0  0  0  0  0  0  0  0  0
    1.6000    0.0000    0.0000 C   0  0  0  0  0  0  0  0  0  0  0  0
    2.4000    1.3856    0.0000 Cl  0  0  0  0  0  0  0  0  0  0  0  0
    2.4000   -1.3856    0.0000 Cl  0  0  0  0  0  0  0  0  0  0  0  0
   -0.8000    1.3856    0.0000 F   0  0  0  0  0  0  0  0  0  0  0  0
   -0.8000   -1.3856    0.0000 F   0  0  0  0  0  0  0  0  0  0  0  0
  1  2  2  0  0  0  0
  2  3  1  0  0  0  0
  2  4  1  0  0  0  0
  1  5  1  0  0  0  0
  1  6  1  0  0  0  0
M  END
> <ChemID>
100270

> <source_casrn>
79-35-6

> <CAS>
79-35-6

> <SMILES>
FC(F)=C(Cl)Cl

> <NAME>
1,1-DICHLORO-2,2-DIFLUOROETHYLENE

> <preferred_name>
Ethene, 1,1-dichloro-2,2-difluoro-

> <iupac>
1,1-dichloro-2,2-difluoroethene

> <MPID>
19351

> <dsstox_substance_id>
DTXSID6073150

> <Canonical_QSARr>
FC(F)=C(Cl)Cl

> <InChI_Code_QSARr>
InChI=1S/C2Cl2F2/c3-1(4)2(5)6

> <InChI Key_QSARr>
QDGONURINHVBEW-UHFFFAOYSA-N

> <Salt_Solvent>
?

> <BP>
19.0

$$$$
100271
  -INDIGO-08031720192D

  7  6  0  0  0  0  0  0  0  0999 V2000
   -2.4000   -1.3856    0.0000 O   0  0  0  0  0  0  0  0  0  0  0  0
   -1.6000    0.0000    0.0000 C   0  0  0  0  0  0  0  0  0  0  0  0
    0.0000    0.0000    0.0000 C   0  0  0  0  0  0  0  0  0  0  0  0
    1.6000    0.0000    0.0000 H   0  0  0  0  0  0  0  0  0  0  0  0
    0.8000    1.3856    0.0000 Cl  0  0  0  0  0  0  0  0  0  0  0  0
    0.8000   -1.3856    0.0000 Cl  0  0  0  0  0  0  0  0  0  0  0  0
   -2.4000    1.3856    0.0000 Cl  0  0  0  0  0  0  0  0  0  0  0  0
  1  2  2  0  0  0  0
  2  3  1  0  0  0  0
  3  4  1  0  0  0  0
  3  5  1  0  0  0  0
  3  6  1  0  0  0  0
  2  7  1  0  0  0  0
M  END
> <ChemID>
100271

> <source_casrn>
79-36-7

> <CAS>
79-36-7

> <SMILES>
O=C(Cl)C(Cl)Cl

> <NAME>
DICHLOROACETYL CHLORIDE

> <preferred_name>
Dichloroacetyl chloride

> <iupac>
dichloroacetyl chloride

> <MPID>
19352

> <dsstox_substance_id>
DTXSID6024965

> <Canonical_QSARr>
O=C(Cl)C(Cl)Cl

> <InChI_Code_QSARr>
InChI=1S/C2HCl3O/c3-1(4)2(5)6/h1H

> <InChI Key_QSARr>
FBCCMZVIWNDFMO-UHFFFAOYSA-N

> <Salt_Solvent>
?

> <BP>
108.0

$$$$
100272
  -INDIGO-08031720192D

  6  5  0  0  0  0  0  0  0  0999 V2000
    0.0000    0.0000    0.0000 C   0  0  0  0  0  0  0  0  0  0  0  0
    1.6000    0.0000    0.0000 C   0  0  0  0  0  0  0  0  0  0  0  0
    2.4000    1.3856    0.0000 O   0  0  0  0  0  0  0  0  0  0  0  0
    2.4000   -1.3856    0.0000 Cl  0  0  0  0  0  0  0  0  0  0  0  0
   -0.8000    1.3856    0.0000 Cl  0  0  0  0  0  0  0  0  0  0  0  0
   -0.8000   -1.3856    0.0000 O   0  0  0  0  0  0  0  0  0  0  0  0
  1  2  1  0  0  0  0
  2  3  2  0  0  0  0
  2  4  1  0  0  0  0
  1  5  1  0  0  0  0
  1  6  2  0  0  0  0
M  END
> <ChemID>
100272

> <source_casrn>
79-37-8

> <CAS>
79-37-8

> <SMILES>
O=C(Cl)C(=O)Cl

> <NAME>
Ethanedioyl dichloride

> <preferred_name>
Ethanedioyl dichloride

> <iupac>
Oxalyl dichloride

> <MPID>
19353

> <dsstox_substance_id>
DTXSID3058822

> <Canonical_QSARr>
O=C(Cl)C(=O)Cl

> <InChI_Code_QSARr>
InChI=1S/C2Cl2O2/c3-1(5)2(4)6

> <InChI Key_QSARr>
CTSLXHKWHWQRSH-UHFFFAOYSA-N

> <Salt_Solvent>
?

> <BP>
63.5

$$$$
100274
  -INDIGO-08031720192D

 12 11  0  0  0  0  0  0  0  0999 V2000
    1.3856    0.8000    0.0000 C   0  0  0  0  0  0  0  0  0  0  0  0
    2.7713    1.6000    0.0000 H   0  0  0  0  0  0  0  0  0  0  0  0
    2.7713    0.0000    0.0000 H   0  0  0  0  0  0  0  0  0  0  0  0
    1.3856    2.4000    0.0000 H   0  0  0  0  0  0  0  0  0  0  0  0
    0.0000    0.0000    0.0000 C   0  0  0  0  0  0  0  0  0  0  0  0
    0.0000   -1.6000    0.0000 C   0  0  0  0  0  0  0  0  0  0  0  0
   -1.3856   -2.4000    0.0000 H   0  0  0  0  0  0  0  0  0  0  0  0
    1.3856   -2.4000    0.0000 H   0  0  0  0  0  0  0  0  0  0  0  0
   -1.3856    0.8000    0.0000 C   0  0  0  0  0  0  0  0  0  0  0  0
   -2.7713   -0.0000    0.0000 O   0  0  0  0  0  0  0  0  0  0  0  0
   -4.1569    0.8000    0.0000 H   0  0  0  0  0  0  0  0  0  0  0  0
   -1.3856    2.4000    0.0000 O   0  0  0  0  0  0  0  0  0  0  0  0
  1  2  1  0  0  0  0
  1  3  1  0  0  0  0
  1  4  1  0  0  0  0
  1  5  1  0  0  0  0
  5  6  2  0  0  0  0
  6  7  1  0  0  0  0
  6  8  1  0  0  0  0
  5  9  1  0  0  0  0
  9 10  1  0  0  0  0
 10 11  1  0  0  0  0
  9 12  2  0  0  0  0
M  END
> <ChemID>
100274

> <source_casrn>
79-41-4

> <CAS>
79-41-4

> <SMILES>
CC(=C)C(O)=O

> <NAME>
METHACRYLIC ACID

> <preferred_name>
Methacrylic acid

> <iupac>
2-methylprop-2-enoic acid

> <MPID>
19355

> <dsstox_substance_id>
DTXSID3025542

> <Canonical_QSARr>
CC(=C)C(O)=O

> <InChI_Code_QSARr>
InChI=1S/C4H6O2/c1-3(2)4(5)6/h1H2,2H3,(H,5,6)

> <InChI Key_QSARr>
CERQOIWHTDAKMF-UHFFFAOYSA-N

> <Salt_Solvent>
?

> <BP>
163.0

$$$$
100275
  -INDIGO-08031720192D

  8  7  0  0  0  0  0  0  0  0999 V2000
    2.4000    1.3856    0.0000 O   0  0  0  0  0  0  0  0  0  0  0  0
    4.0000    1.3856    0.0000 H   0  0  0  0  0  0  0  0  0  0  0  0
    1.6000    0.0000    0.0000 C   0  0  0  0  0  0  0  0  0  0  0  0
    2.4000   -1.3856    0.0000 O   0  0  0  0  0  0  0  0  0  0  0  0
   -0.0000    0.0000    0.0000 C   0  0  0  0  0  0  0  0  0  0  0  0
   -1.6000    0.0000    0.0000 H   0  0  0  0  0  0  0  0  0  0  0  0
   -0.8000    1.3856    0.0000 Cl  0  0  0  0  0  0  0  0  0  0  0  0
   -0.8000   -1.3856    0.0000 Cl  0  0  0  0  0  0  0  0  0  0  0  0
  1  2  1  0  0  0  0
  1  3  1  0  0  0  0
  3  4  2  0  0  0  0
  3  5  1  0  0  0  0
  5  6  1  0  0  0  0
  5  7  1  0  0  0  0
  5  8  1  0  0  0  0
M  END
> <ChemID>
100275

> <source_casrn>
79-43-6

> <CAS>
79-43-6

> <SMILES>
OC(=O)C(Cl)Cl

> <NAME>
DICHLOROACETIC ACID

> <preferred_name>
Dichloroacetic acid

> <iupac>
dichloroacetic acid

> <MPID>
19356

> <dsstox_substance_id>
DTXSID2020428

> <Canonical_QSARr>
OC(=O)C(Cl)Cl

> <InChI_Code_QSARr>
InChI=1S/C2H2Cl2O2/c3-1(4)2(5)6/h1H,(H,5,6)

> <InChI Key_QSARr>
JXTHNDFMNIQAHM-UHFFFAOYSA-N

> <Salt_Solvent>
?

> <BP>
194.0

$$$$
100276
  -INDIGO-08031720192D

 12 11  0  0  0  0  0  0  0  0999 V2000
   -1.3856   -2.4000    0.0000 O   0  0  0  0  0  0  0  0  0  0  0  0
   -0.0000   -1.6000    0.0000 C   0  0  0  0  0  0  0  0  0  0  0  0
    0.0000    0.0000    0.0000 N   0  0  0  0  0  0  0  0  0  0  0  0
    1.3856    0.8000    0.0000 C   0  0  0  0  0  0  0  0  0  0  0  0
    2.7713    1.6000    0.0000 H   0  0  0  0  0  0  0  0  0  0  0  0
    2.7713    0.0000    0.0000 H   0  0  0  0  0  0  0  0  0  0  0  0
    1.3856    2.4000    0.0000 H   0  0  0  0  0  0  0  0  0  0  0  0
   -1.3856    0.8000    0.0000 C   0  0  0  0  0  0  0  0  0  0  0  0
   -2.7713    1.6000    0.0000 H   0  0  0  0  0  0  0  0  0  0  0  0
   -2.7713    0.0000    0.0000 H   0  0  0  0  0  0  0  0  0  0  0  0
   -1.3856    2.4000    0.0000 H   0  0  0  0  0  0  0  0  0  0  0  0
    1.3856   -2.4000    0.0000 Cl  0  0  0  0  0  0  0  0  0  0  0  0
  1  2  2  0  0  0  0
  2  3  1  0  0  0  0
  3  4  1  0  0  0  0
  4  5  1  0  0  0  0
  4  6  1  0  0  0  0
  4  7  1  0  0  0  0
  3  8  1  0  0  0  0
  8  9  1  0  0  0  0
  8 10  1  0  0  0  0
  8 11  1  0  0  0  0
  2 12  1  0  0  0  0
M  END
> <ChemID>
100276

> <source_casrn>
79-44-7

> <CAS>
79-44-7

> <SMILES>
CN(C)C(=O)Cl

> <NAME>
DIMETHYLCARBAMYL CHLORIDE

> <preferred_name>
Dimethylcarbamoyl chloride

> <iupac>
dimethylcarbamic chloride

> <MPID>
19357

> <dsstox_substance_id>
DTXSID1020512

> <Canonical_QSARr>
CN(C)C(=O)Cl

> <InChI_Code_QSARr>
InChI=1S/C3H6ClNO/c1-5(2)3(4)6/h1-2H3

> <InChI Key_QSARr>
YIIMEMSDCNDGTB-UHFFFAOYSA-N

> <Salt_Solvent>
?

> <BP>
167.0

$$$$
100278
  -INDIGO-08031720192D

 10  9  0  0  0  0  0  0  0  0999 V2000
   -1.3856    0.8000    0.0000 C   0  0  0  0  0  0  0  0  0  0  0  0
    0.0000    0.0000    0.0000 C   0  0  0  0  0  0  0  0  0  0  0  0
    1.3856    0.8000    0.0000 C   0  0  0  0  0  0  0  0  0  0  0  0
    2.7713    1.6000    0.0000 F   0  0  0  0  0  0  0  0  0  0  0  0
    2.7713    0.0000    0.0000 F   0  0  0  0  0  0  0  0  0  0  0  0
    1.3856    2.4000    0.0000 Cl  0  0  0  0  0  0  0  0  0  0  0  0
   -0.0000   -1.6000    0.0000 O   0  0  0  0  0  0  0  0  0  0  0  0
   -2.7713    1.6000    0.0000 F   0  0  0  0  0  0  0  0  0  0  0  0
   -2.7713    0.0000    0.0000 F   0  0  0  0  0  0  0  0  0  0  0  0
   -1.3856    2.4000    0.0000 F   0  0  0  0  0  0  0  0  0  0  0  0
  1  2  1  0  0  0  0
  2  3  1  0  0  0  0
  3  4  1  0  0  0  0
  3  5  1  0  0  0  0
  3  6  1  0  0  0  0
  2  7  2  0  0  0  0
  1  8  1  0  0  0  0
  1  9  1  0  0  0  0
  1 10  1  0  0  0  0
M  END
> <ChemID>
100278

> <source_casrn>
79-53-8

> <CAS>
79-53-8

> <SMILES>
O=C(C(F)(F)Cl)C(F)(F)F

> <NAME>
CHLOROPENTAFLUOROACETONE

> <preferred_name>
2-Propanone, 1-chloro-1,1,3,3,3-pentafluoro-

> <iupac>
1-chloro-1,1,3,3,3-pentafluoropropan-2-one

> <MPID>
19359

> <dsstox_substance_id>
DTXSID6073152

> <Canonical_QSARr>
O=C(C(F)(F)Cl)C(F)(F)F

> <InChI_Code_QSARr>
InChI=1S/C3ClF5O/c4-2(5,6)1(10)3(7,8)9

> <InChI Key_QSARr>
OJUUDWYPNQALHZ-UHFFFAOYSA-N

> <Salt_Solvent>
?

> <BP>
8.0

$$$$
100279
  -INDIGO-08031720192D

 32 32  0  0  0  0  0  0  0  0999 V2000
    1.6000   -0.0000    0.0000 N   0  0  0  0  0  0  0  0  0  0  0  0
    2.4000   -1.3856    0.0000 C   0  0  0  0  0  0  0  0  0  0  0  0
    3.6257   -0.3572    0.0000 C   0  0  0  0  0  0  0  0  0  0  0  0
    4.8513    0.6713    0.0000 H   0  0  0  0  0  0  0  0  0  0  0  0
    3.3479    1.2185    0.0000 H   0  0  0  0  0  0  0  0  0  0  0  0
    5.1292   -0.9044    0.0000 H   0  0  0  0  0  0  0  0  0  0  0  0
    3.6257   -2.4141    0.0000 C   0  0  0  0  0  0  0  0  0  0  0  0
    4.8513   -3.4426    0.0000 H   0  0  0  0  0  0  0  0  0  0  0  0
    5.1292   -1.8669    0.0000 H   0  0  0  0  0  0  0  0  0  0  0  0
    3.9036   -3.9898    0.0000 H   0  0  0  0  0  0  0  0  0  0  0  0
    1.6000   -2.7713    0.0000 C   0  0  0  0  0  0  0  0  0  0  0  0
    3.1035   -3.3185    0.0000 H   0  0  0  0  0  0  0  0  0  0  0  0
    1.3221   -4.3470    0.0000 H   0  0  0  0  0  0  0  0  0  0  0  0
    0.0000   -2.7713    0.0000 C   0  0  0  0  0  0  0  0  0  0  0  0
    0.2779   -4.3470    0.0000 H   0  0  0  0  0  0  0  0  0  0  0  0
   -1.5036   -3.3185    0.0000 H   0  0  0  0  0  0  0  0  0  0  0  0
   -0.8000   -1.3856    0.0000 C   0  0  0  0  0  0  0  0  0  0  0  0
   -2.0257   -2.4141    0.0000 H   0  0  0  0  0  0  0  0  0  0  0  0
   -2.0257   -0.3572    0.0000 H   0  0  0  0  0  0  0  0  0  0  0  0
    0.0000   -0.0000    0.0000 C   0  0  0  0  0  0  0  0  0  0  0  0
   -1.5036    0.5472    0.0000 C   0  0  0  0  0  0  0  0  0  0  0  0
   -3.0070    1.0945    0.0000 H   0  0  0  0  0  0  0  0  0  0  0  0
   -1.7814    2.1229    0.0000 H   0  0  0  0  0  0  0  0  0  0  0  0
   -3.0070   -0.0000    0.0000 H   0  0  0  0  0  0  0  0  0  0  0  0
    0.2779    1.5757    0.0000 C   0  0  0  0  0  0  0  0  0  0  0  0
    0.5557    3.1514    0.0000 H   0  0  0  0  0  0  0  0  0  0  0  0
   -0.9479    2.6041    0.0000 H   0  0  0  0  0  0  0  0  0  0  0  0
    1.7813    2.1229    0.0000 H   0  0  0  0  0  0  0  0  0  0  0  0
    2.4000    1.3857    0.0000 C   0  0  0  0  0  0  0  0  0  0  0  0
    3.2000    2.7713    0.0000 H   0  0  0  0  0  0  0  0  0  0  0  0
    2.1221    2.9613    0.0000 H   0  0  0  0  0  0  0  0  0  0  0  0
    3.9036    1.9328    0.0000 H   0  0  0  0  0  0  0  0  0  0  0  0
  1  2  1  0  0  0  0
  2  3  1  0  0  0  0
  3  4  1  0  0  0  0
  3  5  1  0  0  0  0
  3  6  1  0  0  0  0
  2  7  1  0  0  0  0
  7  8  1  0  0  0  0
  7  9  1  0  0  0  0
  7 10  1  0  0  0  0
  2 11  1  0  0  0  0
 11 12  1  0  0  0  0
 11 13  1  0  0  0  0
 11 14  1  0  0  0  0
 14 15  1  0  0  0  0
 14 16  1  0  0  0  0
 14 17  1  0  0  0  0
 17 18  1  0  0  0  0
 17 19  1  0  0  0  0
 17 20  1  0  0  0  0
 20  1  1  0  0  0  0
 20 21  1  0  0  0  0
 21 22  1  0  0  0  0
 21 23  1  0  0  0  0
 21 24  1  0  0  0  0
 20 25  1  0  0  0  0
 25 26  1  0  0  0  0
 25 27  1  0  0  0  0
 25 28  1  0  0  0  0
  1 29  1  0  0  0  0
 29 30  1  0  0  0  0
 29 31  1  0  0  0  0
 29 32  1  0  0  0  0
M  END
> <ChemID>
100279

> <source_casrn>
79-55-0

> <CAS>
79-55-0

> <SMILES>
CN1C(C)(C)CCCC1(C)C

> <NAME>
Piperidine, 1,2,2,6,6-pentamethyl-

> <preferred_name>
Pempidine

> <iupac>
1,2,2,6,6-pentamethylpiperidine

> <MPID>
19360

> <dsstox_substance_id>
DTXSID7046962

> <Canonical_QSARr>
CN1C(C)(C)CCCC1(C)C

> <InChI_Code_QSARr>
InChI=1S/C10H21N/c1-9(2)7-6-8-10(3,4)11(9)5/h6-8H2,1-5H3

> <InChI Key_QSARr>
XULIXFLCVXWHRF-UHFFFAOYSA-N

> <Salt_Solvent>
?

> <BP>
147.0

$$$$
100280
  -INDIGO-08031720192D

 26 27  0  0  0  0  0  0  0  0999 V2000
    1.1108   -2.3805    0.0000 C   0  0  0  0  0  0  0  0  0  0  0  0
    1.9794   -3.7242    0.0000 H   0  0  0  0  0  0  0  0  0  0  0  0
   -0.2412   -3.2361    0.0000 H   0  0  0  0  0  0  0  0  0  0  0  0
    2.4829   -1.4746    0.0000 C   0  0  0  0  0  0  0  0  0  0  0  0
    3.3282   -2.8330    0.0000 H   0  0  0  0  0  0  0  0  0  0  0  0
    3.8635   -0.6660    0.0000 H   0  0  0  0  0  0  0  0  0  0  0  0
    1.7072   -0.0645    0.0000 C   0  0  0  0  0  0  0  0  0  0  0  0
    3.2968    0.1174    0.0000 H   0  0  0  0  0  0  0  0  0  0  0  0
    2.1205    1.3999    0.0000 C   0  0  0  0  0  0  0  0  0  0  0  0
    3.7053    1.6190    0.0000 H   0  0  0  0  0  0  0  0  0  0  0  0
    1.9184    2.3156    0.0000 H   0  0  0  0  0  0  0  0  0  0  0  0
    0.3466   -1.1466    0.0000 C   0  0  0  0  0  0  0  0  0  0  0  0
   -0.5484   -2.4729    0.0000 H   0  0  0  0  0  0  0  0  0  0  0  0
   -1.2301   -0.8745    0.0000 C   0  0  0  0  0  0  0  0  0  0  0  0
   -0.0000    0.0000    0.0000 C   0  0  0  0  0  0  0  0  0  0  0  0
    0.5378    1.5069    0.0000 C   0  0  0  0  0  0  0  0  0  0  0  0
   -0.4984    2.7261    0.0000 H   0  0  0  0  0  0  0  0  0  0  0  0
    0.8057    3.0843    0.0000 H   0  0  0  0  0  0  0  0  0  0  0  0
    1.0862    2.2675    0.0000 H   0  0  0  0  0  0  0  0  0  0  0  0
   -1.2758    0.9655    0.0000 C   0  0  0  0  0  0  0  0  0  0  0  0
   -2.5517    1.9310    0.0000 H   0  0  0  0  0  0  0  0  0  0  0  0
   -2.7499    0.3434    0.0000 H   0  0  0  0  0  0  0  0  0  0  0  0
   -1.3564    2.5635    0.0000 H   0  0  0  0  0  0  0  0  0  0  0  0
   -2.7904   -1.2291    0.0000 C   0  0  0  0  0  0  0  0  0  0  0  0
   -3.2634   -2.7576    0.0000 H   0  0  0  0  0  0  0  0  0  0  0  0
   -3.8776   -0.0553    0.0000 H   0  0  0  0  0  0  0  0  0  0  0  0
  1  2  1  0  0  0  0
  1  3  1  0  0  0  0
  1  4  1  0  0  0  0
  4  5  1  0  0  0  0
  4  6  1  0  0  0  0
  4  7  1  0  0  0  0
  7  8  1  0  0  0  0
  7  9  1  0  0  0  0
  9 10  1  0  0  0  0
  9 11  1  0  0  0  0
  9 12  1  0  0  0  0
 12  1  1  0  0  0  0
 12 13  1  0  0  0  0
 12 14  1  0  0  0  0
 14 15  1  0  0  0  0
 15  7  1  0  0  0  0
 15 16  1  0  0  0  0
 16 17  1  0  0  0  0
 16 18  1  0  0  0  0
 16 19  1  0  0  0  0
 15 20  1  0  0  0  0
 20 21  1  0  0  0  0
 20 22  1  0  0  0  0
 20 23  1  0  0  0  0
 14 24  2  0  0  0  0
 24 25  1  0  0  0  0
 24 26  1  0  0  0  0
M  END
> <ChemID>
100280

> <source_casrn>
79-92-5|5794-03-6

> <CAS>
79-92-5|5794-03-6

> <SMILES>
CC1(C)C2CC(CC2)C1=C

> <NAME>
CAMPHENE, (+)-Camphene

> <preferred_name>
Camphene

> <iupac>
C10H16

> <MPID>
19361|23843

> <dsstox_substance_id>
DTXSID8026488|DTXSID10872336

> <Canonical_QSARr>
CC1(C)C2CC(CC2)C1=C

> <InChI_Code_QSARr>
InChI=1S/C10H16/c1-7-8-4-5-9(6-8)10(7,2)3/h8-9H,1,4-6H2,2-3H3

> <InChI Key_QSARr>
CRPUJAZIXJMDBK-UHFFFAOYSA-N

> <Salt_Solvent>
?

> <BP>
159.5

$$$$
100282
  -INDIGO-08031720192D

 42 43  0  0  0  0  0  0  0  0999 V2000
    1.5035   -0.5472    0.0000 O   0  0  0  0  0  0  0  0  0  0  0  0
    2.7293    0.4812    0.0000 O   0  0  0  0  0  0  0  0  0  0  0  0
    4.2327   -0.0661    0.0000 C   0  0  0  0  0  0  0  0  0  0  0  0
    5.7363   -0.6132    0.0000 C   0  0  0  0  0  0  0  0  0  0  0  0
    6.2834   -2.1167    0.0000 C   0  0  0  0  0  0  0  0  0  0  0  0
    5.4834   -3.5023    0.0000 H   0  0  0  0  0  0  0  0  0  0  0  0
    7.8592   -2.3946    0.0000 C   0  0  0  0  0  0  0  0  0  0  0  0
    8.4063   -3.8981    0.0000 H   0  0  0  0  0  0  0  0  0  0  0  0
    8.8877   -1.1690    0.0000 C   0  0  0  0  0  0  0  0  0  0  0  0
   10.4633   -1.4467    0.0000 H   0  0  0  0  0  0  0  0  0  0  0  0
    8.3404    0.3346    0.0000 C   0  0  0  0  0  0  0  0  0  0  0  0
    9.3689    1.5602    0.0000 H   0  0  0  0  0  0  0  0  0  0  0  0
    6.7645    0.6125    0.0000 C   0  0  0  0  0  0  0  0  0  0  0  0
    6.2175    2.1160    0.0000 H   0  0  0  0  0  0  0  0  0  0  0  0
    3.6853   -1.5695    0.0000 C   0  0  0  0  0  0  0  0  0  0  0  0
    3.1383   -3.0730    0.0000 H   0  0  0  0  0  0  0  0  0  0  0  0
    4.7138   -2.7952    0.0000 H   0  0  0  0  0  0  0  0  0  0  0  0
    2.1098   -1.8473    0.0000 H   0  0  0  0  0  0  0  0  0  0  0  0
    4.7800    1.4375    0.0000 C   0  0  0  0  0  0  0  0  0  0  0  0
    3.7515    2.6631    0.0000 H   0  0  0  0  0  0  0  0  0  0  0  0
    5.3271    2.9410    0.0000 H   0  0  0  0  0  0  0  0  0  0  0  0
    3.1799    1.4375    0.0000 H   0  0  0  0  0  0  0  0  0  0  0  0
   -0.0001   -0.0000    0.0000 C   0  0  0  0  0  0  0  0  0  0  0  0
   -0.7999   -1.3856    0.0000 C   0  0  0  0  0  0  0  0  0  0  0  0
   -0.0001   -2.7712    0.0000 C   0  0  0  0  0  0  0  0  0  0  0  0
    1.5999   -2.7712    0.0000 H   0  0  0  0  0  0  0  0  0  0  0  0
   -0.7999   -4.1570    0.0000 C   0  0  0  0  0  0  0  0  0  0  0  0
   -0.0001   -5.5426    0.0000 H   0  0  0  0  0  0  0  0  0  0  0  0
   -2.3999   -4.1570    0.0000 C   0  0  0  0  0  0  0  0  0  0  0  0
   -3.2000   -5.5426    0.0000 H   0  0  0  0  0  0  0  0  0  0  0  0
   -3.2000   -2.7712    0.0000 C   0  0  0  0  0  0  0  0  0  0  0  0
   -4.8000   -2.7712    0.0000 H   0  0  0  0  0  0  0  0  0  0  0  0
   -2.3999   -1.3856    0.0000 C   0  0  0  0  0  0  0  0  0  0  0  0
   -3.2000   -0.0000    0.0000 H   0  0  0  0  0  0  0  0  0  0  0  0
    0.5472    1.5035    0.0000 C   0  0  0  0  0  0  0  0  0  0  0  0
    1.0945    3.0070    0.0000 H   0  0  0  0  0  0  0  0  0  0  0  0
    2.1230    1.7814    0.0000 H   0  0  0  0  0  0  0  0  0  0  0  0
   -0.2528    2.8892    0.0000 H   0  0  0  0  0  0  0  0  0  0  0  0
   -1.5035    0.5472    0.0000 C   0  0  0  0  0  0  0  0  0  0  0  0
   -3.0071    1.0945    0.0000 H   0  0  0  0  0  0  0  0  0  0  0  0
   -1.7813    2.1229    0.0000 H   0  0  0  0  0  0  0  0  0  0  0  0
   -0.4750    1.7729    0.0000 H   0  0  0  0  0  0  0  0  0  0  0  0
  1  2  1  0  0  0  0
  2  3  1  0  0  0  0
  3  4  1  0  0  0  0
  4  5  1  0  0  0  0
  5  6  1  0  0  0  0
  5  7  2  0  0  0  0
  7  8  1  0  0  0  0
  7  9  1  0  0  0  0
  9 10  1  0  0  0  0
  9 11  2  0  0  0  0
 11 12  1  0  0  0  0
 11 13  1  0  0  0  0
 13  4  2  0  0  0  0
 13 14  1  0  0  0  0
  3 15  1  0  0  0  0
 15 16  1  0  0  0  0
 15 17  1  0  0  0  0
 15 18  1  0  0  0  0
  3 19  1  0  0  0  0
 19 20  1  0  0  0  0
 19 21  1  0  0  0  0
 19 22  1  0  0  0  0
  1 23  1  0  0  0  0
 23 24  1  0  0  0  0
 24 25  1  0  0  0  0
 25 26  1  0  0  0  0
 25 27  2  0  0  0  0
 27 28  1  0  0  0  0
 27 29  1  0  0  0  0
 29 30  1  0  0  0  0
 29 31  2  0  0  0  0
 31 32  1  0  0  0  0
 31 33  1  0  0  0  0
 33 24  2  0  0  0  0
 33 34  1  0  0  0  0
 23 35  1  0  0  0  0
 35 36  1  0  0  0  0
 35 37  1  0  0  0  0
 35 38  1  0  0  0  0
 23 39  1  0  0  0  0
 39 40  1  0  0  0  0
 39 41  1  0  0  0  0
 39 42  1  0  0  0  0
M  END
> <ChemID>
100282

> <source_casrn>
80-43-3

> <CAS>
80-43-3

> <SMILES>
CC(C)(OOC(C)(C)c1ccccc1)c1ccccc1

> <NAME>
PEROXIDE, BIS(1-METHYL-1-PHENYLETHYL)

> <preferred_name>
Dicumyl peroxide

> <iupac>
bis(2-phenylpropan-2-yl) peroxide

> <MPID>
19363

> <dsstox_substance_id>
DTXSID1025017

> <Canonical_QSARr>
CC(C)(OOC(C)(C)c1ccccc1)c1ccccc1

> <InChI_Code_QSARr>
InChI=1S/C18H22O2/c1-17(2,15-11-7-5-8-12-15)19-20-18(3,4)16-13-9-6-10-14-16/h5-14H,1-4H3

> <InChI Key_QSARr>
XMNIXWIUMCBBBL-UHFFFAOYSA-N

> <Salt_Solvent>
?

> <BP>
396.0

$$$$
100283
  -INDIGO-08031720192D

 28 28  0  0  0  0  0  0  0  0999 V2000
    2.4000    1.3856    0.0000 C   0  0  0  0  0  0  0  0  0  0  0  0
    4.0000    1.3856    0.0000 H   0  0  0  0  0  0  0  0  0  0  0  0
    3.2000    2.7713    0.0000 H   0  0  0  0  0  0  0  0  0  0  0  0
    3.2000   -0.0000    0.0000 H   0  0  0  0  0  0  0  0  0  0  0  0
    1.6000   -0.0000    0.0000 C   0  0  0  0  0  0  0  0  0  0  0  0
    2.0811   -1.5259    0.0000 H   0  0  0  0  0  0  0  0  0  0  0  0
    2.8693   -0.9740    0.0000 H   0  0  0  0  0  0  0  0  0  0  0  0
    0.0001   -0.0000    0.0000 C   0  0  0  0  0  0  0  0  0  0  0  0
   -0.2778    1.5757    0.0000 C   0  0  0  0  0  0  0  0  0  0  0  0
    0.9479    2.6042    0.0000 H   0  0  0  0  0  0  0  0  0  0  0  0
   -0.5557    3.1514    0.0000 H   0  0  0  0  0  0  0  0  0  0  0  0
    1.2256    1.0284    0.0000 H   0  0  0  0  0  0  0  0  0  0  0  0
   -0.2778   -1.5757    0.0000 C   0  0  0  0  0  0  0  0  0  0  0  0
   -0.5557   -3.1514    0.0000 H   0  0  0  0  0  0  0  0  0  0  0  0
    0.9479   -2.6042    0.0000 H   0  0  0  0  0  0  0  0  0  0  0  0
    1.2256   -1.0284    0.0000 H   0  0  0  0  0  0  0  0  0  0  0  0
   -1.6001    0.0000    0.0000 C   0  0  0  0  0  0  0  0  0  0  0  0
   -2.4001    1.3856    0.0000 C   0  0  0  0  0  0  0  0  0  0  0  0
   -1.6001    2.7713    0.0000 H   0  0  0  0  0  0  0  0  0  0  0  0
   -4.0000    1.3856    0.0000 C   0  0  0  0  0  0  0  0  0  0  0  0
   -4.8000    2.7713    0.0000 H   0  0  0  0  0  0  0  0  0  0  0  0
   -4.8000    0.0000    0.0000 C   0  0  0  0  0  0  0  0  0  0  0  0
   -6.4000    0.0000    0.0000 O   0  0  0  0  0  0  0  0  0  0  0  0
   -7.2000    1.3856    0.0000 H   0  0  0  0  0  0  0  0  0  0  0  0
   -4.0000   -1.3856    0.0000 C   0  0  0  0  0  0  0  0  0  0  0  0
   -4.8000   -2.7713    0.0000 H   0  0  0  0  0  0  0  0  0  0  0  0
   -2.4001   -1.3856    0.0000 C   0  0  0  0  0  0  0  0  0  0  0  0
   -1.5999   -2.7713    0.0000 H   0  0  0  0  0  0  0  0  0  0  0  0
  1  2  1  0  0  0  0
  1  3  1  0  0  0  0
  1  4  1  0  0  0  0
  1  5  1  0  0  0  0
  5  6  1  0  0  0  0
  5  7  1  0  0  0  0
  5  8  1  0  0  0  0
  8  9  1  0  0  0  0
  9 10  1  0  0  0  0
  9 11  1  0  0  0  0
  9 12  1  0  0  0  0
  8 13  1  0  0  0  0
 13 14  1  0  0  0  0
 13 15  1  0  0  0  0
 13 16  1  0  0  0  0
  8 17  1  0  0  0  0
 17 18  1  0  0  0  0
 18 19  1  0  0  0  0
 18 20  2  0  0  0  0
 20 21  1  0  0  0  0
 20 22  1  0  0  0  0
 22 23  1  0  0  0  0
 23 24  1  0  0  0  0
 22 25  2  0  0  0  0
 25 26  1  0  0  0  0
 25 27  1  0  0  0  0
 27 17  2  0  0  0  0
 27 28  1  0  0  0  0
M  END
> <ChemID>
100283

> <source_casrn>
80-46-6

> <CAS>
80-46-6

> <SMILES>
CC(C)(CC)c1ccc(O)cc1

> <NAME>
P-TERT-AMYLPHENOL

> <preferred_name>
4-(2-Methylbutan-2-yl)phenol

> <iupac>
4-(2-methylbutan-2-yl)phenol

> <MPID>
19364

> <dsstox_substance_id>
DTXSID8021771

> <Canonical_QSARr>
CC(C)(CC)c1ccc(O)cc1

> <InChI_Code_QSARr>
InChI=1S/C11H16O/c1-4-11(2,3)9-5-7-10(12)8-6-9/h5-8,12H,4H2,1-3H3

> <InChI Key_QSARr>
NRZWYNLTFLDQQX-UHFFFAOYSA-N

> <Salt_Solvent>
?

> <BP>
262.5

$$$$
100284
  -INDIGO-08031720192D

 22 22  0  0  0  0  0  0  0  0999 V2000
    3.2000   -0.0000    0.0000 C   0  0  0  0  0  0  0  0  0  0  0  0
    2.4000    1.3856    0.0000 C   0  0  0  0  0  0  0  0  0  0  0  0
    3.2000    2.7713    0.0000 H   0  0  0  0  0  0  0  0  0  0  0  0
    0.8000    1.3856    0.0000 C   0  0  0  0  0  0  0  0  0  0  0  0
    0.0000    2.7713    0.0000 H   0  0  0  0  0  0  0  0  0  0  0  0
    0.0000    0.0000    0.0000 C   0  0  0  0  0  0  0  0  0  0  0  0
   -1.6000   -0.0000    0.0000 S   0  0  0  0  0  0  0  0  0  0  0  0
   -3.2000   -0.0000    0.0000 O   0  0  0  0  0  0  0  0  0  0  0  0
   -4.0000   -1.3856    0.0000 C   0  0  0  0  0  0  0  0  0  0  0  0
   -5.6000   -1.3856    0.0000 H   0  0  0  0  0  0  0  0  0  0  0  0
   -4.8000   -2.7713    0.0000 H   0  0  0  0  0  0  0  0  0  0  0  0
   -3.2000   -2.7713    0.0000 H   0  0  0  0  0  0  0  0  0  0  0  0
   -1.6000    1.6000    0.0000 O   0  0  0  0  0  0  0  0  0  0  0  0
   -1.6000   -1.6000    0.0000 O   0  0  0  0  0  0  0  0  0  0  0  0
    0.8000   -1.3856    0.0000 C   0  0  0  0  0  0  0  0  0  0  0  0
    0.0000   -2.7713    0.0000 H   0  0  0  0  0  0  0  0  0  0  0  0
    2.4000   -1.3856    0.0000 C   0  0  0  0  0  0  0  0  0  0  0  0
    3.2000   -2.7713    0.0000 H   0  0  0  0  0  0  0  0  0  0  0  0
    4.8000   -0.0000    0.0000 C   0  0  0  0  0  0  0  0  0  0  0  0
    6.4000   -0.0000    0.0000 H   0  0  0  0  0  0  0  0  0  0  0  0
    5.6000   -1.3856    0.0000 H   0  0  0  0  0  0  0  0  0  0  0  0
    5.6000    1.3856    0.0000 H   0  0  0  0  0  0  0  0  0  0  0  0
  1  2  1  0  0  0  0
  2  3  1  0  0  0  0
  2  4  2  0  0  0  0
  4  5  1  0  0  0  0
  4  6  1  0  0  0  0
  6  7  1  0  0  0  0
  7  8  1  0  0  0  0
  8  9  1  0  0  0  0
  9 10  1  0  0  0  0
  9 11  1  0  0  0  0
  9 12  1  0  0  0  0
  7 13  2  0  0  0  0
  7 14  2  0  0  0  0
  6 15  2  0  0  0  0
 15 16  1  0  0  0  0
 15 17  1  0  0  0  0
 17  1  2  0  0  0  0
 17 18  1  0  0  0  0
  1 19  1  0  0  0  0
 19 20  1  0  0  0  0
 19 21  1  0  0  0  0
 19 22  1  0  0  0  0
M  END
> <ChemID>
100284

> <source_casrn>
80-48-8

> <CAS>
80-48-8

> <SMILES>
Cc1ccc(cc1)S(=O)(=O)OC

> <NAME>
Benzenesulfonic acid, 4-methyl-, methyl ester

> <preferred_name>
Methyl toluene-4-sulphonate

> <iupac>
methyl 4-methylbenzenesulfonate

> <MPID>
19365

> <dsstox_substance_id>
DTXSID4052550

> <Canonical_QSARr>
Cc1ccc(cc1)S(=O)(=O)OC

> <InChI_Code_QSARr>
InChI=1S/C8H10O3S/c1-7-3-5-8(6-4-7)12(9,10)11-2/h3-6H,1-2H3

> <InChI Key_QSARr>
VUQUOGPMUUJORT-UHFFFAOYSA-N

> <Salt_Solvent>
?

> <BP>
292.0

$$$$
100286
  -INDIGO-08031720192D

 26 27  0  0  0  0  0  0  0  0999 V2000
   -1.3891   -0.8450    0.0000 C   0  0  0  0  0  0  0  0  0  0  0  0
   -0.3476   -2.0596    0.0000 H   0  0  0  0  0  0  0  0  0  0  0  0
    0.0000   -0.0000    0.0000 C   0  0  0  0  0  0  0  0  0  0  0  0
    0.6524    1.4610    0.0000 C   0  0  0  0  0  0  0  0  0  0  0  0
    1.3049    2.9218    0.0000 H   0  0  0  0  0  0  0  0  0  0  0  0
    2.2439    1.6263    0.0000 H   0  0  0  0  0  0  0  0  0  0  0  0
   -0.2865    2.7565    0.0000 H   0  0  0  0  0  0  0  0  0  0  0  0
    1.2006   -1.0576    0.0000 C   0  0  0  0  0  0  0  0  0  0  0  0
    2.4012   -2.1153    0.0000 H   0  0  0  0  0  0  0  0  0  0  0  0
    2.7168   -0.5466    0.0000 H   0  0  0  0  0  0  0  0  0  0  0  0
    0.8850   -2.6262    0.0000 H   0  0  0  0  0  0  0  0  0  0  0  0
   -2.7825    0.3296    0.0000 C   0  0  0  0  0  0  0  0  0  0  0  0
   -4.2901    0.8654    0.0000 H   0  0  0  0  0  0  0  0  0  0  0  0
   -3.9266   -0.8742    0.0000 C   0  0  0  0  0  0  0  0  0  0  0  0
   -5.4548   -1.3480    0.0000 H   0  0  0  0  0  0  0  0  0  0  0  0
   -5.1846    0.1143    0.0000 H   0  0  0  0  0  0  0  0  0  0  0  0
   -3.8602   -2.3308    0.0000 C   0  0  0  0  0  0  0  0  0  0  0  0
   -4.8573   -3.5821    0.0000 H   0  0  0  0  0  0  0  0  0  0  0  0
   -2.4195   -2.0691    0.0000 C   0  0  0  0  0  0  0  0  0  0  0  0
   -1.6170   -3.4534    0.0000 C   0  0  0  0  0  0  0  0  0  0  0  0
   -0.8146   -4.8376    0.0000 H   0  0  0  0  0  0  0  0  0  0  0  0
   -2.4145   -4.8404    0.0000 H   0  0  0  0  0  0  0  0  0  0  0  0
   -0.0170   -3.4504    0.0000 H   0  0  0  0  0  0  0  0  0  0  0  0
   -2.9050    1.9203    0.0000 C   0  0  0  0  0  0  0  0  0  0  0  0
   -4.4311    2.4011    0.0000 H   0  0  0  0  0  0  0  0  0  0  0  0
   -1.8899    3.1571    0.0000 H   0  0  0  0  0  0  0  0  0  0  0  0
  1  2  1  0  0  0  0
  1  3  1  0  0  0  0
  3  4  1  0  0  0  0
  4  5  1  0  0  0  0
  4  6  1  0  0  0  0
  4  7  1  0  0  0  0
  3  8  1  0  0  0  0
  8  9  1  0  0  0  0
  8 10  1  0  0  0  0
  8 11  1  0  0  0  0
  3 12  1  0  0  0  0
 12 13  1  0  0  0  0
 12 14  1  0  0  0  0
 14 15  1  0  0  0  0
 14 16  1  0  0  0  0
 14 17  1  0  0  0  0
 17 18  1  0  0  0  0
 17 19  2  0  0  0  0
 19  1  1  0  0  0  0
 19 20  1  0  0  0  0
 20 21  1  0  0  0  0
 20 22  1  0  0  0  0
 20 23  1  0  0  0  0
 12 24  1  0  0  0  0
 24  1  1  0  0  0  0
 24 25  1  0  0  0  0
 24 26  1  0  0  0  0
M  END
> <ChemID>
100286

> <source_casrn>
80-56-8|2437-95-8|7785-26-4|7785-70-8

> <CAS>
80-56-8|7785-26-4|7785-70-8

> <SMILES>
CC1=CCC2CC1C2(C)C

> <NAME>
ALPHA-PINENE, DL-PIN-2(3)-ENE, Bicyclo 3.1.1 hept-2-ene, 2,6,6-trimethyl-, (1S), (+)-alpha-Pinene

> <preferred_name>
alpha-Pinene

> <iupac>
2,6,6-trimethylbicyclo[3.1.1]hept-2-ene

> <MPID>
19367|23236|24061|24062

> <dsstox_substance_id>
DTXSID4026501|DTXSID2029290|DTXSID7041671

> <Canonical_QSARr>
CC1=CCC2CC1C2(C)C

> <InChI_Code_QSARr>
InChI=1S/C10H16/c1-7-4-5-8-6-9(7)10(8,2)3/h4,8-9H,5-6H2,1-3H3

> <InChI Key_QSARr>
GRWFGVWFFZKLTI-UHFFFAOYSA-N

> <Salt_Solvent>
?

> <BP>
156.14999999999998

$$$$
100287
  -INDIGO-08031720192D

 15 14  0  0  0  0  0  0  0  0999 V2000
    2.4000   -1.3856    0.0000 C   0  0  0  0  0  0  0  0  0  0  0  0
    3.2000   -2.7713    0.0000 H   0  0  0  0  0  0  0  0  0  0  0  0
    4.0000   -1.3856    0.0000 H   0  0  0  0  0  0  0  0  0  0  0  0
    1.6000   -2.7713    0.0000 H   0  0  0  0  0  0  0  0  0  0  0  0
    1.6000    0.0000    0.0000 C   0  0  0  0  0  0  0  0  0  0  0  0
    2.4000    1.3856    0.0000 H   0  0  0  0  0  0  0  0  0  0  0  0
    0.0000    0.0000    0.0000 C   0  0  0  0  0  0  0  0  0  0  0  0
   -0.8000   -1.3856    0.0000 C   0  0  0  0  0  0  0  0  0  0  0  0
   -2.4000   -1.3856    0.0000 O   0  0  0  0  0  0  0  0  0  0  0  0
   -3.2000   -2.7713    0.0000 H   0  0  0  0  0  0  0  0  0  0  0  0
    0.0000   -2.7713    0.0000 O   0  0  0  0  0  0  0  0  0  0  0  0
   -0.8000    1.3856    0.0000 C   0  0  0  0  0  0  0  0  0  0  0  0
   -1.6000    2.7713    0.0000 H   0  0  0  0  0  0  0  0  0  0  0  0
   -2.4000    1.3856    0.0000 H   0  0  0  0  0  0  0  0  0  0  0  0
    0.0000    2.7713    0.0000 H   0  0  0  0  0  0  0  0  0  0  0  0
  1  2  1  0  0  0  0
  1  3  1  0  0  0  0
  1  4  1  0  0  0  0
  1  5  1  0  0  0  0
  5  6  1  0  0  0  0
  5  7  2  0  0  0  0
  7  8  1  0  0  0  0
  8  9  1  0  0  0  0
  9 10  1  0  0  0  0
  8 11  2  0  0  0  0
  7 12  1  0  0  0  0
 12 13  1  0  0  0  0
 12 14  1  0  0  0  0
 12 15  1  0  0  0  0
M  END
> <ChemID>
100287

> <source_casrn>
80-59-1

> <CAS>
NOCAS_861643

> <SMILES>
C/C(=C\C)/C(O)=O

> <NAME>
TIGLIC ACID

> <preferred_name>


> <iupac>


> <MPID>
19368

> <dsstox_substance_id>
DTXSID50861643

> <Canonical_QSARr>
CC(=CC)C(O)=O

> <InChI_Code_QSARr>
InChI=1S/C5H8O2/c1-3-4(2)5(6)7/h3H,1-2H3,(H,6,7)/b4-3-

> <InChI Key_QSARr>
UIERETOOQGIECD-ARJAWSKDSA-N

> <Salt_Solvent>
?

> <BP>
198.5

$$$$
100288
  -INDIGO-08031720192D

 15 14  0  0  0  0  0  0  0  0999 V2000
   -1.3857    2.4000    0.0000 O   0  0  0  0  0  0  0  0  0  0  0  0
   -1.3857    0.8000    0.0000 C   0  0  0  0  0  0  0  0  0  0  0  0
    0.0000    0.0000    0.0000 C   0  0  0  0  0  0  0  0  0  0  0  0
    0.0000   -1.6000    0.0000 C   0  0  0  0  0  0  0  0  0  0  0  0
   -1.3856   -2.4000    0.0000 H   0  0  0  0  0  0  0  0  0  0  0  0
    1.3856   -2.4000    0.0000 H   0  0  0  0  0  0  0  0  0  0  0  0
    1.3856    0.8000    0.0000 C   0  0  0  0  0  0  0  0  0  0  0  0
    2.7713    1.6000    0.0000 H   0  0  0  0  0  0  0  0  0  0  0  0
    2.7713    0.0000    0.0000 H   0  0  0  0  0  0  0  0  0  0  0  0
    1.3856    2.4000    0.0000 H   0  0  0  0  0  0  0  0  0  0  0  0
   -2.7713   -0.0000    0.0000 O   0  0  0  0  0  0  0  0  0  0  0  0
   -4.1569    0.8000    0.0000 C   0  0  0  0  0  0  0  0  0  0  0  0
   -5.5426    1.6000    0.0000 H   0  0  0  0  0  0  0  0  0  0  0  0
   -5.5426   -0.0000    0.0000 H   0  0  0  0  0  0  0  0  0  0  0  0
   -4.1569    2.4000    0.0000 H   0  0  0  0  0  0  0  0  0  0  0  0
  1  2  2  0  0  0  0
  2  3  1  0  0  0  0
  3  4  2  0  0  0  0
  4  5  1  0  0  0  0
  4  6  1  0  0  0  0
  3  7  1  0  0  0  0
  7  8  1  0  0  0  0
  7  9  1  0  0  0  0
  7 10  1  0  0  0  0
  2 11  1  0  0  0  0
 11 12  1  0  0  0  0
 12 13  1  0  0  0  0
 12 14  1  0  0  0  0
 12 15  1  0  0  0  0
M  END
> <ChemID>
100288

> <source_casrn>
80-62-6

> <CAS>
80-62-6

> <SMILES>
CC(=C)C(=O)OC

> <NAME>
METHYL METHACRYLATE

> <preferred_name>
Methyl methacrylate

> <iupac>
methyl 2-methylprop-2-enoate

> <MPID>
19369

> <dsstox_substance_id>
DTXSID2020844

> <Canonical_QSARr>
CC(=C)C(=O)OC

> <InChI_Code_QSARr>
InChI=1S/C5H8O2/c1-4(2)5(6)7-3/h1H2,2-3H3

> <InChI Key_QSARr>
VVQNEPGJFQJSBK-UHFFFAOYSA-N

> <Salt_Solvent>
?

> <BP>
100.5

$$$$
100290
  -INDIGO-08031720192D

 20 20  0  0  0  0  0  0  0  0999 V2000
    0.8000    1.3856    0.0000 N   0  0  0  0  0  0  0  0  0  0  0  0
    2.4000    1.3856    0.0000 O   0  0  0  0  0  0  0  0  0  0  0  0
   -0.0001    2.7713    0.0000 O   0  0  0  0  0  0  0  0  0  0  0  0
   -0.0001    0.0000    0.0000 C   0  0  0  0  0  0  0  0  0  0  0  0
    0.8000   -1.3856    0.0000 C   0  0  0  0  0  0  0  0  0  0  0  0
    2.4000   -1.3856    0.0000 C   0  0  0  0  0  0  0  0  0  0  0  0
    4.0000   -1.3856    0.0000 H   0  0  0  0  0  0  0  0  0  0  0  0
    3.2001   -2.7713    0.0000 H   0  0  0  0  0  0  0  0  0  0  0  0
    3.2001    0.0000    0.0000 H   0  0  0  0  0  0  0  0  0  0  0  0
   -0.0001   -2.7713    0.0000 C   0  0  0  0  0  0  0  0  0  0  0  0
    0.8000   -4.1569    0.0000 H   0  0  0  0  0  0  0  0  0  0  0  0
   -1.6001   -2.7713    0.0000 C   0  0  0  0  0  0  0  0  0  0  0  0
   -2.4000   -4.1569    0.0000 H   0  0  0  0  0  0  0  0  0  0  0  0
   -2.4000   -1.3856    0.0000 C   0  0  0  0  0  0  0  0  0  0  0  0
   -4.0000   -1.3856    0.0000 H   0  0  0  0  0  0  0  0  0  0  0  0
   -1.6001    0.0000    0.0000 C   0  0  0  0  0  0  0  0  0  0  0  0
   -2.4000    1.3856    0.0000 C   0  0  0  0  0  0  0  0  0  0  0  0
   -3.1999    2.7713    0.0000 H   0  0  0  0  0  0  0  0  0  0  0  0
   -4.0000    1.3856    0.0000 H   0  0  0  0  0  0  0  0  0  0  0  0
   -1.5999    2.7713    0.0000 H   0  0  0  0  0  0  0  0  0  0  0  0
  1  2  2  0  0  0  0
  1  3  1  0  0  0  0
  1  4  1  0  0  0  0
  4  5  1  0  0  0  0
  5  6  1  0  0  0  0
  6  7  1  0  0  0  0
  6  8  1  0  0  0  0
  6  9  1  0  0  0  0
  5 10  2  0  0  0  0
 10 11  1  0  0  0  0
 10 12  1  0  0  0  0
 12 13  1  0  0  0  0
 12 14  2  0  0  0  0
 14 15  1  0  0  0  0
 14 16  1  0  0  0  0
 16  4  2  0  0  0  0
 16 17  1  0  0  0  0
 17 18  1  0  0  0  0
 17 19  1  0  0  0  0
 17 20  1  0  0  0  0
M  CHG  2   1   1   3  -1
M  END
> <ChemID>
100290

> <source_casrn>
81-20-9

> <CAS>
81-20-9

> <SMILES>
Cc1cccc(C)c1[N+]([O-])=O

> <NAME>
1,3-DIMETHYL-2-NITROBENZENE

> <preferred_name>
1,3-Dimethyl-2-nitrobenzene

> <iupac>
1,3-dimethyl-2-nitrobenzene

> <MPID>
19371

> <dsstox_substance_id>
DTXSID7025134

> <Canonical_QSARr>
Cc1cccc(C)c1[N+]([O-])=O

> <InChI_Code_QSARr>
InChI=1S/C8H9NO2/c1-6-4-3-5-7(2)8(6)9(10)11/h3-5H,1-2H3

> <InChI Key_QSARr>
HDFQKJQEWGVKCQ-UHFFFAOYSA-N

> <Salt_Solvent>
?

> <BP>
226.0

$$$$
100291
  -INDIGO-08031720192D

 14 14  0  0  0  0  0  0  0  0999 V2000
    0.0000    2.7713    0.0000 Cl  0  0  0  0  0  0  0  0  0  0  0  0
   -0.8000    1.3856    0.0000 C   0  0  0  0  0  0  0  0  0  0  0  0
[truncated: 9,826,784 more chars]
