# Supplementary material for: OPERA models for predicting physicochemical properties and environmental fate endpoints
Source: J Cheminform. 2018 Mar 8;10:10. doi: 10.1186/s13321-018-0263-1 (PMC5843579; doi:10.1186/s13321-018-0263-1)
Supplement: Supplementary file 1 — Additional file 1: S1. Training and test sets of the models with the corresponding JRC validated QMRFs. [file 13321_2018_263_MOESM1_ESM.zip › OPERA_HL/TST_HL_150.sdf]

100016
  -INDIGO-08031722132D

 17 16  0  0  0  0  0  0  0  0999 V2000
    1.3856    0.8000    0.0000 C   0  0  0  0  0  0  0  0  0  0  0  0
    2.7713    1.6000    0.0000 H   0  0  0  0  0  0  0  0  0  0  0  0
    2.7713    0.0000    0.0000 H   0  0  0  0  0  0  0  0  0  0  0  0
    1.3856    2.4000    0.0000 H   0  0  0  0  0  0  0  0  0  0  0  0
    0.0000    0.0000    0.0000 C   0  0  0  0  0  0  0  0  0  0  0  0
   -0.6122   -1.4782    0.0000 H   0  0  0  0  0  0  0  0  0  0  0  0
    0.6122   -1.4782    0.0000 H   0  0  0  0  0  0  0  0  0  0  0  0
   -1.3857    0.8000    0.0000 N   0  0  0  0  0  0  0  0  0  0  0  0
   -2.7713    0.0000    0.0000 C   0  0  0  0  0  0  0  0  0  0  0  0
   -3.3835   -1.4782    0.0000 H   0  0  0  0  0  0  0  0  0  0  0  0
   -2.1590   -1.4782    0.0000 H   0  0  0  0  0  0  0  0  0  0  0  0
   -4.1569    0.8000    0.0000 C   0  0  0  0  0  0  0  0  0  0  0  0
   -5.5426    0.0000    0.0000 H   0  0  0  0  0  0  0  0  0  0  0  0
   -5.5426    1.6000    0.0000 H   0  0  0  0  0  0  0  0  0  0  0  0
   -4.1569    2.4000    0.0000 H   0  0  0  0  0  0  0  0  0  0  0  0
   -1.3857    2.4000    0.0000 N   0  0  0  0  0  0  0  0  0  0  0  0
   -2.7713    3.2000    0.0000 O   0  0  0  0  0  0  0  0  0  0  0  0
  1  2  1  0  0  0  0
  1  3  1  0  0  0  0
  1  4  1  0  0  0  0
  1  5  1  0  0  0  0
  5  6  1  0  0  0  0
  5  7  1  0  0  0  0
  5  8  1  0  0  0  0
  8  9  1  0  0  0  0
  9 10  1  0  0  0  0
  9 11  1  0  0  0  0
  9 12  1  0  0  0  0
 12 13  1  0  0  0  0
 12 14  1  0  0  0  0
 12 15  1  0  0  0  0
  8 16  1  0  0  0  0
 16 17  2  0  0  0  0
M  END
> <ChemID>
100016

> <source_casrn>
55-18-5

> <CAS>
55-18-5

> <SMILES>
CCN(CC)N=O

> <NAME>
N-NITROSODIETHYLAMINE

> <preferred_name>
N-Nitrosodiethylamine

> <iupac>
N-ethyl-N-nitrosoethanamine

> <MPID>
102190

> <dsstox_substance_id>
DTXSID2021028

> <Canonical_QSARr>
CCN(CC)N=O

> <InChI_Code_QSARr>
InChI=1S/C4H10N2O/c1-3-6(4-2)5-7/h3-4H2,1-2H3

> <InChI Key_QSARr>
WBNQDOYYEUMPFS-UHFFFAOYSA-N

> <Salt_Solvent>
?

> <LogHL>
-5.440093374963881

$$$$
100026
  -INDIGO-08031722132D

 30 33  0  0  0  0  0  0  0  0999 V2000
    0.0000   -0.0001    0.0000 C   0  0  0  0  0  0  0  0  0  0  0  0
   -0.8000    1.3856    0.0000 C   0  0  0  0  0  0  0  0  0  0  0  0
    0.0000    2.7713    0.0000 H   0  0  0  0  0  0  0  0  0  0  0  0
   -2.4000    1.3856    0.0000 C   0  0  0  0  0  0  0  0  0  0  0  0
   -3.2000   -0.0001    0.0000 C   0  0  0  0  0  0  0  0  0  0  0  0
   -4.8000    0.0001    0.0000 C   0  0  0  0  0  0  0  0  0  0  0  0
   -5.6000   -1.3856    0.0000 H   0  0  0  0  0  0  0  0  0  0  0  0
   -5.6000    1.3856    0.0000 C   0  0  0  0  0  0  0  0  0  0  0  0
   -7.2000    1.3856    0.0000 H   0  0  0  0  0  0  0  0  0  0  0  0
   -4.8000    2.7712    0.0000 C   0  0  0  0  0  0  0  0  0  0  0  0
   -5.6000    4.1569    0.0000 H   0  0  0  0  0  0  0  0  0  0  0  0
   -3.2000    2.7712    0.0000 C   0  0  0  0  0  0  0  0  0  0  0  0
   -2.4000    4.1569    0.0000 H   0  0  0  0  0  0  0  0  0  0  0  0
   -2.4000   -1.3856    0.0000 C   0  0  0  0  0  0  0  0  0  0  0  0
   -3.2000   -2.7712    0.0000 H   0  0  0  0  0  0  0  0  0  0  0  0
   -0.8000   -1.3856    0.0000 C   0  0  0  0  0  0  0  0  0  0  0  0
    0.0000   -2.7712    0.0000 C   0  0  0  0  0  0  0  0  0  0  0  0
   -0.8000   -4.1569    0.0000 H   0  0  0  0  0  0  0  0  0  0  0  0
    1.6000   -2.7712    0.0000 C   0  0  0  0  0  0  0  0  0  0  0  0
    2.4000   -4.1569    0.0000 H   0  0  0  0  0  0  0  0  0  0  0  0
    2.4000   -1.3856    0.0000 C   0  0  0  0  0  0  0  0  0  0  0  0
    1.6000   -0.0001    0.0000 C   0  0  0  0  0  0  0  0  0  0  0  0
    2.4000    1.3856    0.0000 C   0  0  0  0  0  0  0  0  0  0  0  0
    1.6000    2.7712    0.0000 H   0  0  0  0  0  0  0  0  0  0  0  0
    4.0000    1.3856    0.0000 C   0  0  0  0  0  0  0  0  0  0  0  0
    4.8000    2.7712    0.0000 H   0  0  0  0  0  0  0  0  0  0  0  0
    4.8000   -0.0001    0.0000 C   0  0  0  0  0  0  0  0  0  0  0  0
    6.4000   -0.0001    0.0000 H   0  0  0  0  0  0  0  0  0  0  0  0
    4.0000   -1.3856    0.0000 C   0  0  0  0  0  0  0  0  0  0  0  0
    4.8000   -2.7713    0.0000 H   0  0  0  0  0  0  0  0  0  0  0  0
  1  2  1  0  0  0  0
  2  3  1  0  0  0  0
  2  4  2  0  0  0  0
  4  5  1  0  0  0  0
  5  6  1  0  0  0  0
  6  7  1  0  0  0  0
  6  8  2  0  0  0  0
  8  9  1  0  0  0  0
  8 10  1  0  0  0  0
 10 11  1  0  0  0  0
 10 12  2  0  0  0  0
 12  4  1  0  0  0  0
 12 13  1  0  0  0  0
  5 14  2  0  0  0  0
 14 15  1  0  0  0  0
 14 16  1  0  0  0  0
 16  1  1  0  0  0  0
 16 17  2  0  0  0  0
 17 18  1  0  0  0  0
 17 19  1  0  0  0  0
 19 20  1  0  0  0  0
 19 21  2  0  0  0  0
 21 22  1  0  0  0  0
 22  1  2  0  0  0  0
 22 23  1  0  0  0  0
 23 24  1  0  0  0  0
 23 25  2  0  0  0  0
 25 26  1  0  0  0  0
 25 27  1  0  0  0  0
 27 28  1  0  0  0  0
 27 29  2  0  0  0  0
 29 21  1  0  0  0  0
 29 30  1  0  0  0  0
M  END
> <ChemID>
100026

> <source_casrn>
56-55-3

> <CAS>
56-55-3

> <SMILES>
c1c2c3ccccc3ccc2cc2ccccc21

> <NAME>
BENZ(A)ANTHRACENE

> <preferred_name>
Benz(a)anthracene

> <iupac>
tetraphene

> <MPID>
102194

> <dsstox_substance_id>
DTXSID5023902

> <Canonical_QSARr>
c1c2c3ccccc3ccc2cc2ccccc21

> <InChI_Code_QSARr>
InChI=1S/C18H12/c1-2-7-15-12-18-16(11-14(15)6-1)10-9-13-5-3-4-8-17(13)18/h1-12H

> <InChI Key_QSARr>
DXBHBZVCASKNBY-UHFFFAOYSA-N

> <Salt_Solvent>
?

> <LogHL>
-4.920818753952386

$$$$
100034
  -INDIGO-08031722132D

 24 26  0  0  0  0  0  0  0  0999 V2000
    2.2420   -1.2944    0.0000 C   0  0  0  0  0  0  0  0  0  0  0  0
    3.6277   -0.4944    0.0000 H   0  0  0  0  0  0  0  0  0  0  0  0
    1.0530   -2.3650    0.0000 C   0  0  0  0  0  0  0  0  0  0  0  0
    2.2420   -3.4356    0.0000 H   0  0  0  0  0  0  0  0  0  0  0  0
    0.1125   -3.6595    0.0000 H   0  0  0  0  0  0  0  0  0  0  0  0
   -0.3327   -1.5651    0.0000 C   0  0  0  0  0  0  0  0  0  0  0  0
   -0.6653   -3.1301    0.0000 H   0  0  0  0  0  0  0  0  0  0  0  0
    0.0000    0.0000    0.0000 C   0  0  0  0  0  0  0  0  0  0  0  0
    0.3327    1.5651    0.0000 H   0  0  0  0  0  0  0  0  0  0  0  0
   -1.3856    0.8000    0.0000 C   0  0  0  0  0  0  0  0  0  0  0  0
   -2.9769    0.6327    0.0000 C   0  0  0  0  0  0  0  0  0  0  0  0
   -4.0475    1.8218    0.0000 Cl  0  0  0  0  0  0  0  0  0  0  0  0
   -3.3096   -0.9322    0.0000 C   0  0  0  0  0  0  0  0  0  0  0  0
   -4.7712   -1.5831    0.0000 Cl  0  0  0  0  0  0  0  0  0  0  0  0
   -1.9239   -1.7323    0.0000 C   0  0  0  0  0  0  0  0  0  0  0  0
   -2.2566   -3.2974    0.0000 Cl  0  0  0  0  0  0  0  0  0  0  0  0
   -2.5747   -0.2706    0.0000 C   0  0  0  0  0  0  0  0  0  0  0  0
   -4.1504   -0.5484    0.0000 Cl  0  0  0  0  0  0  0  0  0  0  0  0
   -3.9011    0.6241    0.0000 Cl  0  0  0  0  0  0  0  0  0  0  0  0
   -1.0529    2.3650    0.0000 Cl  0  0  0  0  0  0  0  0  0  0  0  0
    1.5912    0.1672    0.0000 C   0  0  0  0  0  0  0  0  0  0  0  0
    1.2585    1.7323    0.0000 H   0  0  0  0  0  0  0  0  0  0  0  0
    3.1130    0.6617    0.0000 Cl  0  0  0  0  0  0  0  0  0  0  0  0
    3.1824   -2.5889    0.0000 Cl  0  0  0  0  0  0  0  0  0  0  0  0
  1  2  1  0  0  0  0
  1  3  1  0  0  0  0
  3  4  1  0  0  0  0
  3  5  1  0  0  0  0
  3  6  1  0  0  0  0
  6  7  1  0  0  0  0
  6  8  1  0  0  0  0
  8  9  1  0  0  0  0
  8 10  1  0  0  0  0
 10 11  1  0  0  0  0
 11 12  1  0  0  0  0
 11 13  2  0  0  0  0
 13 14  1  0  0  0  0
 13 15  1  0  0  0  0
 15  6  1  0  0  0  0
 15 16  1  0  0  0  0
 15 17  1  0  0  0  0
 17 10  1  0  0  0  0
 17 18  1  0  0  0  0
 17 19  1  0  0  0  0
 10 20  1  0  0  0  0
  8 21  1  0  0  0  0
 21  1  1  0  0  0  0
 21 22  1  0  0  0  0
 21 23  1  0  0  0  0
  1 24  1  0  0  0  0
M  END
> <ChemID>
100034

> <source_casrn>
57-74-9|5103-71-9|5103-74-2

> <CAS>
57-74-9|5103-71-9|5103-74-2

> <SMILES>
ClC1(Cl)C2(Cl)C3CC(Cl)C(Cl)C3C1(Cl)C(Cl)=C2Cl

> <NAME>
CHLORDANE, ALPHA-CHLORDANE, CHLORDANE (TRANS)

> <preferred_name>
Chlordane

> <iupac>
C10H6Cl8

> <MPID>
102196|102666|102667

> <dsstox_substance_id>
DTXSID7020267|DTXSID6038326|DTXSID4038346

> <Canonical_QSARr>
ClC1(Cl)C2(Cl)C3CC(Cl)C(Cl)C3C1(Cl)C(Cl)=C2Cl

> <InChI_Code_QSARr>
InChI=1S/C10H6Cl8/c11-3-1-2-4(5(3)12)9(16)7(14)6(13)8(2,15)10(9,17)18/h2-5H,1H2

> <InChI Key_QSARr>
BIWJNBZANLAXMG-UHFFFAOYSA-N

> <Salt_Solvent>
?

> <LogHL>
-3.5328360340309097

$$$$
100042
  -INDIGO-08031722132D

 19 19  0  0  0  0  0  0  0  0999 V2000
   -1.3857   -0.8000    0.0000 C   0  0  0  0  0  0  0  0  0  0  0  0
   -1.3857   -2.4000    0.0000 C   0  0  0  0  0  0  0  0  0  0  0  0
    0.0001   -3.2000    0.0000 H   0  0  0  0  0  0  0  0  0  0  0  0
   -2.7713   -3.2000    0.0000 C   0  0  0  0  0  0  0  0  0  0  0  0
   -2.7713   -4.8000    0.0000 H   0  0  0  0  0  0  0  0  0  0  0  0
   -4.1569   -2.4000    0.0000 C   0  0  0  0  0  0  0  0  0  0  0  0
   -5.5426   -3.2000    0.0000 H   0  0  0  0  0  0  0  0  0  0  0  0
   -4.1569   -0.8000    0.0000 C   0  0  0  0  0  0  0  0  0  0  0  0
   -5.5426   -0.0000    0.0000 H   0  0  0  0  0  0  0  0  0  0  0  0
   -2.7713   -0.0000    0.0000 C   0  0  0  0  0  0  0  0  0  0  0  0
   -2.7713    1.6000    0.0000 H   0  0  0  0  0  0  0  0  0  0  0  0
    0.0001   -0.0000    0.0000 C   0  0  0  0  0  0  0  0  0  0  0  0
    0.6124    1.4782    0.0000 H   0  0  0  0  0  0  0  0  0  0  0  0
   -0.6122    1.4782    0.0000 H   0  0  0  0  0  0  0  0  0  0  0  0
    1.3857   -0.8000    0.0000 C   0  0  0  0  0  0  0  0  0  0  0  0
    0.7734   -2.2782    0.0000 H   0  0  0  0  0  0  0  0  0  0  0  0
    1.9980   -2.2782    0.0000 H   0  0  0  0  0  0  0  0  0  0  0  0
    2.7713   -0.0000    0.0000 O   0  0  0  0  0  0  0  0  0  0  0  0
    4.1569   -0.8000    0.0000 H   0  0  0  0  0  0  0  0  0  0  0  0
  1  2  1  0  0  0  0
  2  3  1  0  0  0  0
  2  4  2  0  0  0  0
  4  5  1  0  0  0  0
  4  6  1  0  0  0  0
  6  7  1  0  0  0  0
  6  8  2  0  0  0  0
  8  9  1  0  0  0  0
  8 10  1  0  0  0  0
 10  1  2  0  0  0  0
 10 11  1  0  0  0  0
  1 12  1  0  0  0  0
 12 13  1  0  0  0  0
 12 14  1  0  0  0  0
 12 15  1  0  0  0  0
 15 16  1  0  0  0  0
 15 17  1  0  0  0  0
 15 18  1  0  0  0  0
 18 19  1  0  0  0  0
M  END
> <ChemID>
100042

> <source_casrn>
60-12-8

> <CAS>
60-12-8

> <SMILES>
OCCc1ccccc1

> <NAME>
2-PHENYLETHANOL

> <preferred_name>
2-Phenylethanol

> <iupac>
2-phenylethanol

> <MPID>
102198

> <dsstox_substance_id>
DTXSID9026342

> <Canonical_QSARr>
OCCc1ccccc1

> <InChI_Code_QSARr>
InChI=1S/C8H10O/c9-7-6-8-4-2-1-3-5-8/h1-5,9H,6-7H2

> <InChI Key_QSARr>
WRMNZCZEMHIOCP-UHFFFAOYSA-N

> <Salt_Solvent>
?

> <LogHL>
-6.591760034688129

$$$$
100046
  -INDIGO-08031722132D

 27 31  0  0  0  0  0  0  0  0999 V2000
    3.1939    1.2731    0.0000 C   0  0  0  0  0  0  0  0  0  0  0  0
    3.9940    2.6588    0.0000 H   0  0  0  0  0  0  0  0  0  0  0  0
    4.4884    0.3326    0.0000 O   0  0  0  0  0  0  0  0  0  0  0  0
    3.0267   -0.3182    0.0000 C   0  0  0  0  0  0  0  0  0  0  0  0
    3.5211   -1.8398    0.0000 H   0  0  0  0  0  0  0  0  0  0  0  0
    1.4617   -0.6508    0.0000 C   0  0  0  0  0  0  0  0  0  0  0  0
    1.2944   -2.2420    0.0000 H   0  0  0  0  0  0  0  0  0  0  0  0
    0.0001    0.0000    0.0000 C   0  0  0  0  0  0  0  0  0  0  0  0
   -0.1673   -1.5912    0.0000 H   0  0  0  0  0  0  0  0  0  0  0  0
    0.1672    1.5912    0.0000 C   0  0  0  0  0  0  0  0  0  0  0  0
    0.3344    3.1825    0.0000 H   0  0  0  0  0  0  0  0  0  0  0  0
    1.7323    1.9239    0.0000 C   0  0  0  0  0  0  0  0  0  0  0  0
    1.8996    3.5151    0.0000 H   0  0  0  0  0  0  0  0  0  0  0  0
    2.5322    0.5382    0.0000 C   0  0  0  0  0  0  0  0  0  0  0  0
    3.7931   -0.4468    0.0000 H   0  0  0  0  0  0  0  0  0  0  0  0
    3.9704    1.2396    0.0000 H   0  0  0  0  0  0  0  0  0  0  0  0
   -1.2944    2.2420    0.0000 C   0  0  0  0  0  0  0  0  0  0  0  0
   -2.8594    1.9094    0.0000 C   0  0  0  0  0  0  0  0  0  0  0  0
   -3.0267    0.3182    0.0000 C   0  0  0  0  0  0  0  0  0  0  0  0
   -4.4123   -0.4819    0.0000 Cl  0  0  0  0  0  0  0  0  0  0  0  0
   -1.5651   -0.3326    0.0000 C   0  0  0  0  0  0  0  0  0  0  0  0
   -2.3651    1.0530    0.0000 C   0  0  0  0  0  0  0  0  0  0  0  0
   -3.7778    1.8042    0.0000 Cl  0  0  0  0  0  0  0  0  0  0  0  0
   -3.8031    0.3516    0.0000 Cl  0  0  0  0  0  0  0  0  0  0  0  0
   -1.7323   -1.9239    0.0000 Cl  0  0  0  0  0  0  0  0  0  0  0  0
   -4.0485    2.9799    0.0000 Cl  0  0  0  0  0  0  0  0  0  0  0  0
   -1.1272    3.8332    0.0000 Cl  0  0  0  0  0  0  0  0  0  0  0  0
  1  2  1  0  0  0  0
  1  3  1  0  0  0  0
  3  4  1  0  0  0  0
  4  1  1  0  0  0  0
  4  5  1  0  0  0  0
  4  6  1  0  0  0  0
  6  7  1  0  0  0  0
  6  8  1  0  0  0  0
  8  9  1  0  0  0  0
  8 10  1  0  0  0  0
 10 11  1  0  0  0  0
 10 12  1  0  0  0  0
 12  1  1  0  0  0  0
 12 13  1  0  0  0  0
 12 14  1  0  0  0  0
 14  6  1  0  0  0  0
 14 15  1  0  0  0  0
 14 16  1  0  0  0  0
 10 17  1  0  0  0  0
 17 18  1  0  0  0  0
 18 19  2  0  0  0  0
 19 20  1  0  0  0  0
 19 21  1  0  0  0  0
 21  8  1  0  0  0  0
 21 22  1  0  0  0  0
 22 17  1  0  0  0  0
 22 23  1  0  0  0  0
 22 24  1  0  0  0  0
 21 25  1  0  0  0  0
 18 26  1  0  0  0  0
 17 27  1  0  0  0  0
M  END
> <ChemID>
100046

> <source_casrn>
60-57-1|72-20-8

> <CAS>
60-57-1|72-20-8

> <SMILES>
ClC1(Cl)[C@@]2(Cl)[C@@H]3[C@@H]4C[C@@H]([C@H]5O[C@H]54)[C@@H]3[C@]1(Cl)C(Cl)=C2Cl |o1:3,5,6,8,9,11,12,13|

> <NAME>
DIELDRIN, ENDRIN

> <preferred_name>
Dieldrin

> <iupac>


> <MPID>
102200|102218

> <dsstox_substance_id>
DTXSID9020453|DTXSID6020561

> <Canonical_QSARr>
ClC1(Cl)C2(Cl)C3C4CC(C5OC54)C3C1(Cl)C(Cl)=C2Cl

> <InChI_Code_QSARr>
InChI=1S/C12H8Cl6O/c13-8-9(14)11(16)5-3-1-2(6-7(3)19-6)4(5)10(8,15)12(11,17)18/h2-7H,1H2

> <InChI Key_QSARr>
DFBKLUNHFCTMDC-UHFFFAOYSA-N

> <Salt_Solvent>
?

> <LogHL>
-5.087246696328668

$$$$
100051
  -INDIGO-08031722132D

 14 14  0  0  0  0  0  0  0  0999 V2000
    1.6000   -0.0000    0.0000 N   0  0  0  0  0  0  0  0  0  0  0  0
    2.4000    1.3856    0.0000 H   0  0  0  0  0  0  0  0  0  0  0  0
    2.4000   -1.3856    0.0000 H   0  0  0  0  0  0  0  0  0  0  0  0
    0.0000   -0.0000    0.0000 C   0  0  0  0  0  0  0  0  0  0  0  0
   -0.8000    1.3856    0.0000 C   0  0  0  0  0  0  0  0  0  0  0  0
    0.0000    2.7713    0.0000 H   0  0  0  0  0  0  0  0  0  0  0  0
   -2.4000    1.3856    0.0000 C   0  0  0  0  0  0  0  0  0  0  0  0
   -3.2000    2.7713    0.0000 H   0  0  0  0  0  0  0  0  0  0  0  0
   -3.2000   -0.0000    0.0000 C   0  0  0  0  0  0  0  0  0  0  0  0
   -4.8000   -0.0000    0.0000 H   0  0  0  0  0  0  0  0  0  0  0  0
   -2.4000   -1.3856    0.0000 C   0  0  0  0  0  0  0  0  0  0  0  0
   -3.2000   -2.7713    0.0000 H   0  0  0  0  0  0  0  0  0  0  0  0
   -0.8000   -1.3856    0.0000 C   0  0  0  0  0  0  0  0  0  0  0  0
    0.0000   -2.7713    0.0000 H   0  0  0  0  0  0  0  0  0  0  0  0
  1  2  1  0  0  0  0
  1  3  1  0  0  0  0
  1  4  1  0  0  0  0
  4  5  1  0  0  0  0
  5  6  1  0  0  0  0
  5  7  2  0  0  0  0
  7  8  1  0  0  0  0
  7  9  1  0  0  0  0
  9 10  1  0  0  0  0
  9 11  2  0  0  0  0
 11 12  1  0  0  0  0
 11 13  1  0  0  0  0
 13  4  2  0  0  0  0
 13 14  1  0  0  0  0
M  END
> <ChemID>
100051

> <source_casrn>
62-53-3

> <CAS>
62-53-3

> <SMILES>
Nc1ccccc1

> <NAME>
ANILINE

> <preferred_name>
Aniline

> <iupac>
aniline

> <MPID>
102201

> <dsstox_substance_id>
DTXSID8020090

> <Canonical_QSARr>
Nc1ccccc1

> <InChI_Code_QSARr>
InChI=1S/C6H7N/c7-6-4-2-1-3-5-6/h1-5H,7H2

> <InChI Key_QSARr>
PAYRUJLWNCNPSJ-UHFFFAOYSA-N

> <Salt_Solvent>
?

> <LogHL>
-5.6946486305533925

$$$$
100063
  -INDIGO-08031722132D

  6  5  0  0  0  0  0  0  0  0999 V2000
    0.0000    0.0000    0.0000 C   0  0  0  0  0  0  0  0  0  0  0  0
    1.3856    0.8000    0.0000 H   0  0  0  0  0  0  0  0  0  0  0  0
    0.0000    1.6000    0.0000 H   0  0  0  0  0  0  0  0  0  0  0  0
    1.3856   -0.8000    0.0000 H   0  0  0  0  0  0  0  0  0  0  0  0
   -1.3856   -0.8000    0.0000 O   0  0  0  0  0  0  0  0  0  0  0  0
   -2.7713    0.0000    0.0000 H   0  0  0  0  0  0  0  0  0  0  0  0
  1  2  1  0  0  0  0
  1  3  1  0  0  0  0
  1  4  1  0  0  0  0
  1  5  1  0  0  0  0
  5  6  1  0  0  0  0
M  END
> <ChemID>
100063

> <source_casrn>
67-56-1

> <CAS>
67-56-1

> <SMILES>
CO

> <NAME>
METHANOL

> <preferred_name>
Methanol

> <iupac>
methanol

> <MPID>
102206

> <dsstox_substance_id>
DTXSID2021731

> <Canonical_QSARr>
CO

> <InChI_Code_QSARr>
InChI=1S/CH4O/c1-2/h2H,1H3

> <InChI Key_QSARr>
OKKJLVBELUTLKV-UHFFFAOYSA-N

> <Salt_Solvent>
?

> <LogHL>
-5.34198860334288

$$$$
100067
  -INDIGO-08031722132D

 10  9  0  0  0  0  0  0  0  0999 V2000
    1.3856    0.8000    0.0000 C   0  0  0  0  0  0  0  0  0  0  0  0
    2.7713    1.6000    0.0000 H   0  0  0  0  0  0  0  0  0  0  0  0
    2.7713    0.0000    0.0000 H   0  0  0  0  0  0  0  0  0  0  0  0
    1.3856    2.4000    0.0000 H   0  0  0  0  0  0  0  0  0  0  0  0
    0.0000    0.0000    0.0000 S   0  0  0  0  0  0  0  0  0  0  0  0
    0.0000   -1.6000    0.0000 O   0  0  0  0  0  0  0  0  0  0  0  0
   -1.3856    0.8000    0.0000 C   0  0  0  0  0  0  0  0  0  0  0  0
   -2.7713    1.6000    0.0000 H   0  0  0  0  0  0  0  0  0  0  0  0
   -2.7713    0.0000    0.0000 H   0  0  0  0  0  0  0  0  0  0  0  0
   -1.3856    2.4000    0.0000 H   0  0  0  0  0  0  0  0  0  0  0  0
  1  2  1  0  0  0  0
  1  3  1  0  0  0  0
  1  4  1  0  0  0  0
  1  5  1  0  0  0  0
  5  6  2  0  0  0  0
  5  7  1  0  0  0  0
  7  8  1  0  0  0  0
  7  9  1  0  0  0  0
  7 10  1  0  0  0  0
M  END
> <ChemID>
100067

> <source_casrn>
67-68-5

> <CAS>
67-68-5

> <SMILES>
CS(C)=O

> <NAME>
DIMETHYL SULFOXIDE

> <preferred_name>
Dimethyl sulfoxide

> <iupac>
C2H6OS

> <MPID>
102210

> <dsstox_substance_id>
DTXSID2021735

> <Canonical_QSARr>
CS(C)=O

> <InChI_Code_QSARr>
InChI=1S/C2H6OS/c1-4(2)3/h1-2H3

> <InChI Key_QSARr>
IAZDPXIOMUYVGZ-UHFFFAOYSA-N

> <Salt_Solvent>
?

> <LogHL>
-8.82102305270684

$$$$
100071
  -INDIGO-08031722132D

 12 11  0  0  0  0  0  0  0  0999 V2000
    2.7713    0.0000    0.0000 O   0  0  0  0  0  0  0  0  0  0  0  0
    4.1569    0.8000    0.0000 H   0  0  0  0  0  0  0  0  0  0  0  0
    1.3856    0.8000    0.0000 C   0  0  0  0  0  0  0  0  0  0  0  0
    0.7733    2.2782    0.0000 H   0  0  0  0  0  0  0  0  0  0  0  0
    1.9980    2.2782    0.0000 H   0  0  0  0  0  0  0  0  0  0  0  0
    0.0000    0.0000    0.0000 C   0  0  0  0  0  0  0  0  0  0  0  0
    0.6123   -1.4782    0.0000 H   0  0  0  0  0  0  0  0  0  0  0  0
   -0.6123   -1.4782    0.0000 H   0  0  0  0  0  0  0  0  0  0  0  0
   -1.3856    0.8000    0.0000 C   0  0  0  0  0  0  0  0  0  0  0  0
   -2.7713    1.6000    0.0000 H   0  0  0  0  0  0  0  0  0  0  0  0
   -2.7713    0.0000    0.0000 H   0  0  0  0  0  0  0  0  0  0  0  0
   -1.3856    2.4000    0.0000 H   0  0  0  0  0  0  0  0  0  0  0  0
  1  2  1  0  0  0  0
  1  3  1  0  0  0  0
  3  4  1  0  0  0  0
  3  5  1  0  0  0  0
  3  6  1  0  0  0  0
  6  7  1  0  0  0  0
  6  8  1  0  0  0  0
  6  9  1  0  0  0  0
  9 10  1  0  0  0  0
  9 11  1  0  0  0  0
  9 12  1  0  0  0  0
M  END
> <ChemID>
100071

> <source_casrn>
71-23-8

> <CAS>
71-23-8

> <SMILES>
CCCO

> <NAME>
1-PROPANOL

> <preferred_name>
1-Propanol

> <iupac>
propan-1-ol

> <MPID>
102213

> <dsstox_substance_id>
DTXSID2021739

> <Canonical_QSARr>
CCCO

> <InChI_Code_QSARr>
InChI=1S/C3H8O/c1-2-3-4/h4H,2-3H2,1H3

> <InChI Key_QSARr>
BDERNNFJNOPAEC-UHFFFAOYSA-N

> <Salt_Solvent>
?

> <LogHL>
-5.1301817920206805

$$$$
100075
  -INDIGO-08031722132D

  8  7  0  0  0  0  0  0  0  0999 V2000
    0.0000    0.0000    0.0000 C   0  0  0  0  0  0  0  0  0  0  0  0
    1.6000   -0.0000    0.0000 H   0  0  0  0  0  0  0  0  0  0  0  0
    0.8000   -1.3856    0.0000 H   0  0  0  0  0  0  0  0  0  0  0  0
    0.8000    1.3856    0.0000 H   0  0  0  0  0  0  0  0  0  0  0  0
   -1.6000    0.0000    0.0000 C   0  0  0  0  0  0  0  0  0  0  0  0
   -3.2000    0.0000    0.0000 Cl  0  0  0  0  0  0  0  0  0  0  0  0
   -2.4000   -1.3856    0.0000 Cl  0  0  0  0  0  0  0  0  0  0  0  0
   -2.4000    1.3856    0.0000 Cl  0  0  0  0  0  0  0  0  0  0  0  0
  1  2  1  0  0  0  0
  1  3  1  0  0  0  0
  1  4  1  0  0  0  0
  1  5  1  0  0  0  0
  5  6  1  0  0  0  0
  5  7  1  0  0  0  0
  5  8  1  0  0  0  0
M  END
> <ChemID>
100075

> <source_casrn>
71-55-6

> <CAS>
71-55-6

> <SMILES>
CC(Cl)(Cl)Cl

> <NAME>
1,1,1-TRICHLOROETHANE

> <preferred_name>
1,1,1-Trichloroethane

> <iupac>
1,1,1-trichloroethane

> <MPID>
102217

> <dsstox_substance_id>
DTXSID0021381

> <Canonical_QSARr>
CC(Cl)(Cl)Cl

> <InChI_Code_QSARr>
InChI=1S/C2H3Cl3/c1-2(3,4)5/h1H3

> <InChI Key_QSARr>
UOCLXMDMGBRAIB-UHFFFAOYSA-N

> <Salt_Solvent>
?

> <LogHL>
-1.764471553092451

$$$$
100084
  -INDIGO-08031722132D

  6  5  0  0  0  0  0  0  0  0999 V2000
   -0.0000    0.0000    0.0000 C   0  0  0  0  0  0  0  0  0  0  0  0
    0.8000    1.3856    0.0000 H   0  0  0  0  0  0  0  0  0  0  0  0
    0.8000   -1.3856    0.0000 H   0  0  0  0  0  0  0  0  0  0  0  0
   -1.6000    0.0000    0.0000 C   0  0  0  0  0  0  0  0  0  0  0  0
   -2.4000    1.3856    0.0000 H   0  0  0  0  0  0  0  0  0  0  0  0
   -2.4000   -1.3856    0.0000 H   0  0  0  0  0  0  0  0  0  0  0  0
  1  2  1  0  0  0  0
  1  3  1  0  0  0  0
  1  4  2  0  0  0  0
  4  5  1  0  0  0  0
  4  6  1  0  0  0  0
M  END
> <ChemID>
100084

> <source_casrn>
74-85-1

> <CAS>
74-85-1

> <SMILES>
C=C

> <NAME>
ETHYLENE

> <preferred_name>
Ethylene

> <iupac>
ethene

> <MPID>
102223

> <dsstox_substance_id>
DTXSID1026378

> <Canonical_QSARr>
C=C

> <InChI_Code_QSARr>
InChI=1S/C2H4/c1-2/h1-2H2

> <InChI Key_QSARr>
VGGSQFUCUMXWEO-UHFFFAOYSA-N

> <Salt_Solvent>
?

> <LogHL>
-0.6420651529995478

$$$$
100088
  -INDIGO-08031722132D

  7  6  0  0  0  0  0  0  0  0999 V2000
    1.6000    0.0000    0.0000 N   0  0  0  0  0  0  0  0  0  0  0  0
    2.4000    1.3856    0.0000 H   0  0  0  0  0  0  0  0  0  0  0  0
    2.4000   -1.3856    0.0000 H   0  0  0  0  0  0  0  0  0  0  0  0
    0.0000    0.0000    0.0000 C   0  0  0  0  0  0  0  0  0  0  0  0
   -1.6000    0.0000    0.0000 H   0  0  0  0  0  0  0  0  0  0  0  0
   -0.8000    1.3856    0.0000 H   0  0  0  0  0  0  0  0  0  0  0  0
   -0.8000   -1.3856    0.0000 H   0  0  0  0  0  0  0  0  0  0  0  0
  1  2  1  0  0  0  0
  1  3  1  0  0  0  0
  1  4  1  0  0  0  0
  4  5  1  0  0  0  0
  4  6  1  0  0  0  0
  4  7  1  0  0  0  0
M  END
> <ChemID>
100088

> <source_casrn>
74-89-5

> <CAS>
74-89-5

> <SMILES>
CN

> <NAME>
METHYLAMINE

> <preferred_name>
Methylamine

> <iupac>
methanamine

> <MPID>
102226

> <dsstox_substance_id>
DTXSID7025683

> <Canonical_QSARr>
CN

> <InChI_Code_QSARr>
InChI=1S/CH5N/c1-2/h2H2,1H3

> <InChI Key_QSARr>
BAVYZALUXZFZLV-UHFFFAOYSA-N

> <Salt_Solvent>
?

> <LogHL>
-4.954677021213349

$$$$
100096
  -INDIGO-08031722132D

  8  7  0  0  0  0  0  0  0  0999 V2000
    0.0000    0.0000    0.0000 C   0  0  0  0  0  0  0  0  0  0  0  0
    1.6000   -0.0000    0.0000 H   0  0  0  0  0  0  0  0  0  0  0  0
    0.8000   -1.3856    0.0000 H   0  0  0  0  0  0  0  0  0  0  0  0
    0.8000    1.3856    0.0000 H   0  0  0  0  0  0  0  0  0  0  0  0
   -1.6000    0.0000    0.0000 C   0  0  0  0  0  0  0  0  0  0  0  0
   -3.2000    0.0000    0.0000 H   0  0  0  0  0  0  0  0  0  0  0  0
   -2.4000   -1.3856    0.0000 H   0  0  0  0  0  0  0  0  0  0  0  0
   -2.4000    1.3856    0.0000 Cl  0  0  0  0  0  0  0  0  0  0  0  0
  1  2  1  0  0  0  0
  1  3  1  0  0  0  0
  1  4  1  0  0  0  0
  1  5  1  0  0  0  0
  5  6  1  0  0  0  0
  5  7  1  0  0  0  0
  5  8  1  0  0  0  0
M  END
> <ChemID>
100096

> <source_casrn>
75-00-3

> <CAS>
75-00-3

> <SMILES>
CCCl

> <NAME>
CHLOROETHANE

> <preferred_name>
Chloroethane

> <iupac>
chloroethane

> <MPID>
102229

> <dsstox_substance_id>
DTXSID1020302

> <Canonical_QSARr>
CCCl

> <InChI_Code_QSARr>
InChI=1S/C2H5Cl/c1-2-3/h2H2,1H3

> <InChI Key_QSARr>
HRYZWHHZPQKTII-UHFFFAOYSA-N

> <Salt_Solvent>
?

> <LogHL>
-1.9546770212133429

$$$$
100100
  -INDIGO-08031722132D

  6  5  0  0  0  0  0  0  0  0999 V2000
    0.0000    0.0000    0.0000 C   0  0  0  0  0  0  0  0  0  0  0  0
    1.6000   -0.0000    0.0000 H   0  0  0  0  0  0  0  0  0  0  0  0
    0.8000    1.3856    0.0000 H   0  0  0  0  0  0  0  0  0  0  0  0
    0.8000   -1.3856    0.0000 H   0  0  0  0  0  0  0  0  0  0  0  0
   -1.6000    0.0000    0.0000 C   0  0  0  0  0  0  0  0  0  0  0  0
   -3.2000    0.0000    0.0000 N   0  0  0  0  0  0  0  0  0  0  0  0
  1  2  1  0  0  0  0
  1  3  1  0  0  0  0
  1  4  1  0  0  0  0
  1  5  1  0  0  0  0
  5  6  3  0  0  0  0
M  END
> <ChemID>
100100

> <source_casrn>
75-05-8

> <CAS>
75-05-8

> <SMILES>
CC#N

> <NAME>
ACETONITRILE

> <preferred_name>
Acetonitrile

> <iupac>
acetonitrile

> <MPID>
102232

> <dsstox_substance_id>
DTXSID7020009

> <Canonical_QSARr>
CC#N

> <InChI_Code_QSARr>
InChI=1S/C2H3N/c1-2-3/h1H3

> <InChI Key_QSARr>
WEVYAHXRMPXWCK-UHFFFAOYSA-N

> <Salt_Solvent>
?

> <LogHL>
-4.4621809049267425

$$$$
100104
  -INDIGO-08031722132D

  5  4  0  0  0  0  0  0  0  0999 V2000
    0.0000    0.0000    0.0000 C   0  0  0  0  0  0  0  0  0  0  0  0
    0.8000    1.3856    0.0000 H   0  0  0  0  0  0  0  0  0  0  0  0
   -1.3856    0.8000    0.0000 H   0  0  0  0  0  0  0  0  0  0  0  0
    1.3856   -0.8000    0.0000 I   0  0  0  0  0  0  0  0  0  0  0  0
   -0.8000   -1.3856    0.0000 I   0  0  0  0  0  0  0  0  0  0  0  0
  1  2  1  0  0  0  0
  1  3  1  0  0  0  0
  1  4  1  0  0  0  0
  1  5  1  0  0  0  0
M  END
> <ChemID>
100104

> <source_casrn>
75-11-6

> <CAS>
75-11-6

> <SMILES>
ICI

> <NAME>
METHYLENE IODIDE

> <preferred_name>
Methylene iodide

> <iupac>
Diiodomethane

> <MPID>
102236

> <dsstox_substance_id>
DTXSID4058784

> <Canonical_QSARr>
ICI

> <InChI_Code_QSARr>
InChI=1S/CH2I2/c2-1-3/h1H2

> <InChI Key_QSARr>
NZZFYRREKKOMAT-UHFFFAOYSA-N

> <Salt_Solvent>
?

> <LogHL>
-3.490797477668898

$$$$
100112
  -INDIGO-08031722132D

  5  4  0  0  0  0  0  0  0  0999 V2000
   -0.8000   -1.3856    0.0000 Cl  0  0  0  0  0  0  0  0  0  0  0  0
    0.0000    0.0000    0.0000 C   0  0  0  0  0  0  0  0  0  0  0  0
    0.8000    1.3856    0.0000 H   0  0  0  0  0  0  0  0  0  0  0  0
   -1.3856    0.8000    0.0000 Cl  0  0  0  0  0  0  0  0  0  0  0  0
    1.3856   -0.8000    0.0000 Br  0  0  0  0  0  0  0  0  0  0  0  0
  1  2  1  0  0  0  0
  2  3  1  0  0  0  0
  2  4  1  0  0  0  0
  2  5  1  0  0  0  0
M  END
> <ChemID>
100112

> <source_casrn>
75-27-4

> <CAS>
75-27-4

> <SMILES>
ClC(Cl)Br

> <NAME>
BROMODICHLOROMETHANE

> <preferred_name>
Bromodichloromethane

> <iupac>
bromo(dichloro)methane

> <MPID>
102241

> <dsstox_substance_id>
DTXSID1020198

> <Canonical_QSARr>
ClC(Cl)Br

> <InChI_Code_QSARr>
InChI=1S/CHBrCl2/c2-1(3)4/h1H

> <InChI Key_QSARr>
FMWLUWPQPKEARP-UHFFFAOYSA-N

> <Salt_Solvent>
?

> <LogHL>
-2.67366413907125

$$$$
100124
  -INDIGO-08031722132D

  5  4  0  0  0  0  0  0  0  0999 V2000
    0.0000    0.0000    0.0000 C   0  0  0  0  0  0  0  0  0  0  0  0
    0.8000    1.3856    0.0000 H   0  0  0  0  0  0  0  0  0  0  0  0
   -1.3856    0.8000    0.0000 F   0  0  0  0  0  0  0  0  0  0  0  0
    1.3856   -0.8000    0.0000 F   0  0  0  0  0  0  0  0  0  0  0  0
   -0.8000   -1.3856    0.0000 F   0  0  0  0  0  0  0  0  0  0  0  0
  1  2  1  0  0  0  0
  1  3  1  0  0  0  0
  1  4  1  0  0  0  0
  1  5  1  0  0  0  0
M  END
> <ChemID>
100124

> <source_casrn>
75-46-7

> <CAS>
75-46-7

> <SMILES>
FC(F)F

> <NAME>
TRIFLUOROMETHANE

> <preferred_name>
Trifluoromethane

> <iupac>
trifluoromethane

> <MPID>
102247

> <dsstox_substance_id>
DTXSID0026410

> <Canonical_QSARr>
FC(F)F

> <InChI_Code_QSARr>
InChI=1S/CHF3/c2-1(3)4/h1H

> <InChI Key_QSARr>
XPDWGBQVDMORPB-UHFFFAOYSA-N

> <Salt_Solvent>
?

> <LogHL>
-1.0213630516155268

$$$$
100132
  -INDIGO-08031722132D

  8  7  0  0  0  0  0  0  0  0999 V2000
    0.0000    0.0000    0.0000 C   0  0  0  0  0  0  0  0  0  0  0  0
    1.6000    0.0000    0.0000 C   0  0  0  0  0  0  0  0  0  0  0  0
    3.2000    0.0000    0.0000 H   0  0  0  0  0  0  0  0  0  0  0  0
    2.4000   -1.3856    0.0000 H   0  0  0  0  0  0  0  0  0  0  0  0
    2.4000    1.3856    0.0000 H   0  0  0  0  0  0  0  0  0  0  0  0
   -1.6000   -0.0000    0.0000 Cl  0  0  0  0  0  0  0  0  0  0  0  0
   -0.8000   -1.3856    0.0000 F   0  0  0  0  0  0  0  0  0  0  0  0
   -0.8000    1.3856    0.0000 F   0  0  0  0  0  0  0  0  0  0  0  0
  1  2  1  0  0  0  0
  2  3  1  0  0  0  0
  2  4  1  0  0  0  0
  2  5  1  0  0  0  0
  1  6  1  0  0  0  0
  1  7  1  0  0  0  0
  1  8  1  0  0  0  0
M  END
> <ChemID>
100132

> <source_casrn>
75-68-3

> <CAS>
75-68-3

> <SMILES>
CC(F)(F)Cl

> <NAME>
1-CHLORO-1,1-DIFLUOROETHANE

> <preferred_name>
1-Chloro-1,1-difluoroethane

> <iupac>
1-chloro-1,1-difluoroethane

> <MPID>
102252

> <dsstox_substance_id>
DTXSID9023960

> <Canonical_QSARr>
CC(F)(F)Cl

> <InChI_Code_QSARr>
InChI=1S/C2H3ClF2/c1-2(3,4)5/h1H3

> <InChI Key_QSARr>
BHNZEZWIUMJCGF-UHFFFAOYSA-N

> <Salt_Solvent>
?

> <LogHL>
-1.2306226739238633

$$$$
100136
  -INDIGO-08031722132D

  5  4  0  0  0  0  0  0  0  0999 V2000
    0.0000    0.0000    0.0000 C   0  0  0  0  0  0  0  0  0  0  0  0
    0.8000    1.3856    0.0000 F   0  0  0  0  0  0  0  0  0  0  0  0
   -1.3856    0.8000    0.0000 F   0  0  0  0  0  0  0  0  0  0  0  0
    1.3856   -0.8000    0.0000 F   0  0  0  0  0  0  0  0  0  0  0  0
   -0.8000   -1.3856    0.0000 F   0  0  0  0  0  0  0  0  0  0  0  0
  1  2  1  0  0  0  0
  1  3  1  0  0  0  0
  1  4  1  0  0  0  0
  1  5  1  0  0  0  0
M  END
> <ChemID>
100136

> <source_casrn>
75-73-0

> <CAS>
75-73-0

> <SMILES>
FC(F)(F)F

> <NAME>
TETRAFLUOROMETHANE

> <preferred_name>
Carbon tetrafluoride

> <iupac>
tetrafluoromethane

> <MPID>
102256

> <dsstox_substance_id>
DTXSID2041757

> <Canonical_QSARr>
FC(F)(F)F

> <InChI_Code_QSARr>
InChI=1S/CF4/c2-1(3,4)5

> <InChI Key_QSARr>
TXEYQDLBPFQVAA-UHFFFAOYSA-N

> <Salt_Solvent>
?

> <LogHL>
0.7118072290411889

$$$$
100140
  -INDIGO-08031722132D

 18 17  0  0  0  0  0  0  0  0999 V2000
    0.8000    1.3856    0.0000 C   0  0  0  0  0  0  0  0  0  0  0  0
    1.6001    2.7713    0.0000 H   0  0  0  0  0  0  0  0  0  0  0  0
    0.0000    2.7713    0.0000 H   0  0  0  0  0  0  0  0  0  0  0  0
    2.4000    1.3856    0.0000 H   0  0  0  0  0  0  0  0  0  0  0  0
    0.0000    0.0000    0.0000 C   0  0  0  0  0  0  0  0  0  0  0  0
   -1.5036    0.5472    0.0000 C   0  0  0  0  0  0  0  0  0  0  0  0
   -1.1572    2.1093    0.0000 H   0  0  0  0  0  0  0  0  0  0  0  0
   -2.3631    1.8967    0.0000 H   0  0  0  0  0  0  0  0  0  0  0  0
   -2.7292   -0.4813    0.0000 C   0  0  0  0  0  0  0  0  0  0  0  0
   -3.9548   -1.5097    0.0000 H   0  0  0  0  0  0  0  0  0  0  0  0
   -4.2327    0.0660    0.0000 H   0  0  0  0  0  0  0  0  0  0  0  0
   -2.4513   -2.0569    0.0000 H   0  0  0  0  0  0  0  0  0  0  0  0
   -0.8000   -1.3856    0.0000 O   0  0  0  0  0  0  0  0  0  0  0  0
    0.0000   -2.7713    0.0000 H   0  0  0  0  0  0  0  0  0  0  0  0
    1.3857   -0.8000    0.0000 C   0  0  0  0  0  0  0  0  0  0  0  0
    2.7713   -1.6000    0.0000 H   0  0  0  0  0  0  0  0  0  0  0  0
    1.3857   -2.4000    0.0000 H   0  0  0  0  0  0  0  0  0  0  0  0
    2.7713    0.0000    0.0000 H   0  0  0  0  0  0  0  0  0  0  0  0
  1  2  1  0  0  0  0
  1  3  1  0  0  0  0
  1  4  1  0  0  0  0
  1  5  1  0  0  0  0
  5  6  1  0  0  0  0
  6  7  1  0  0  0  0
  6  8  1  0  0  0  0
  6  9  1  0  0  0  0
  9 10  1  0  0  0  0
  9 11  1  0  0  0  0
  9 12  1  0  0  0  0
  5 13  1  0  0  0  0
 13 14  1  0  0  0  0
  5 15  1  0  0  0  0
 15 16  1  0  0  0  0
 15 17  1  0  0  0  0
 15 18  1  0  0  0  0
M  END
> <ChemID>
100140

> <source_casrn>
75-85-4

> <CAS>
75-85-4

> <SMILES>
CCC(C)(C)O

> <NAME>
2-METHYL-2-BUTANOL

> <preferred_name>
2-Methyl-2-butanol

> <iupac>
2-methylbutan-2-ol

> <MPID>
102257

> <dsstox_substance_id>
DTXSID0041436

> <Canonical_QSARr>
CCC(C)(C)O

> <InChI_Code_QSARr>
InChI=1S/C5H12O/c1-4-5(2,3)6/h6H,4H2,1-3H3

> <InChI Key_QSARr>
MSXVEPNJUHWQHW-UHFFFAOYSA-N

> <Salt_Solvent>
?

> <LogHL>
-4.860120913598757

$$$$
100148
  -INDIGO-08031722132D

  7  6  0  0  0  0  0  0  0  0999 V2000
    0.0000    0.0000    0.0000 C   0  0  0  0  0  0  0  0  0  0  0  0
    1.6000    0.0000    0.0000 C   0  0  0  0  0  0  0  0  0  0  0  0
    2.4000    1.3856    0.0000 O   0  0  0  0  0  0  0  0  0  0  0  0
    2.4000   -1.3856    0.0000 Cl  0  0  0  0  0  0  0  0  0  0  0  0
   -1.6000    0.0000    0.0000 Cl  0  0  0  0  0  0  0  0  0  0  0  0
   -0.8000    1.3856    0.0000 Cl  0  0  0  0  0  0  0  0  0  0  0  0
   -0.8000   -1.3856    0.0000 Cl  0  0  0  0  0  0  0  0  0  0  0  0
  1  2  1  0  0  0  0
  2  3  2  0  0  0  0
  2  4  1  0  0  0  0
  1  5  1  0  0  0  0
  1  6  1  0  0  0  0
  1  7  1  0  0  0  0
M  END
> <ChemID>
100148

> <source_casrn>
76-02-8

> <CAS>
76-02-8

> <SMILES>
O=C(Cl)C(Cl)(Cl)Cl

> <NAME>
TRICHLORACETYLCHLORIDE

> <preferred_name>
Trichloroacetyl chloride

> <iupac>
trichloroacetyl chloride

> <MPID>
102262

> <dsstox_substance_id>
DTXSID9034070

> <Canonical_QSARr>
O=C(Cl)C(Cl)(Cl)Cl

> <InChI_Code_QSARr>
InChI=1S/C2Cl4O/c3-1(7)2(4,5)6

> <InChI Key_QSARr>
PVFOMCVHYWHZJE-UHFFFAOYSA-N

> <Salt_Solvent>
?

> <LogHL>
-3.2949920406666635

$$$$
100152
  -INDIGO-08031722132D

  7  6  0  0  0  0  0  0  0  0999 V2000
   -0.8000   -1.3856    0.0000 Cl  0  0  0  0  0  0  0  0  0  0  0  0
    0.0000    0.0000    0.0000 C   0  0  0  0  0  0  0  0  0  0  0  0
    1.6000    0.0000    0.0000 N   0  0  0  0  0  0  0  0  0  0  0  0
    2.4000    1.3856    0.0000 O   0  0  0  0  0  0  0  0  0  0  0  0
    2.4000   -1.3856    0.0000 O   0  0  0  0  0  0  0  0  0  0  0  0
   -1.6000    0.0000    0.0000 Cl  0  0  0  0  0  0  0  0  0  0  0  0
   -0.8000    1.3856    0.0000 Cl  0  0  0  0  0  0  0  0  0  0  0  0
  1  2  1  0  0  0  0
  2  3  1  0  0  0  0
  3  4  2  0  0  0  0
  3  5  1  0  0  0  0
  2  6  1  0  0  0  0
  2  7  1  0  0  0  0
M  CHG  2   3   1   5  -1
M  END
> <ChemID>
100152

> <source_casrn>
76-06-2

> <CAS>
76-06-2

> <SMILES>
[O-][N+](=O)C(Cl)(Cl)Cl

> <NAME>
TRICHLORONITROMETHANE

> <preferred_name>
Chloropicrin

> <iupac>
trichloro(nitro)methane

> <MPID>
102266

> <dsstox_substance_id>
DTXSID0020315

> <Canonical_QSARr>
[O-][N+](=O)C(Cl)(Cl)Cl

> <InChI_Code_QSARr>
InChI=1S/CCl3NO2/c2-1(3,4)5(6)7

> <InChI Key_QSARr>
LFHISGNCFUNFFM-UHFFFAOYSA-N

> <Salt_Solvent>
?

> <LogHL>
-2.6882461389442454

$$$$
100165
  -INDIGO-08031722132D

 11 11  0  0  0  0  0  0  0  0999 V2000
    0.6508   -1.4617    0.0000 Cl  0  0  0  0  0  0  0  0  0  0  0  0
   -0.0000   -0.0000    0.0000 C   0  0  0  0  0  0  0  0  0  0  0  0
   -0.3327    1.5650    0.0000 C   0  0  0  0  0  0  0  0  0  0  0  0
    0.7380    2.7541    0.0000 Cl  0  0  0  0  0  0  0  0  0  0  0  0
   -1.9239    1.7323    0.0000 C   0  0  0  0  0  0  0  0  0  0  0  0
   -2.7239    3.1179    0.0000 Cl  0  0  0  0  0  0  0  0  0  0  0  0
   -2.5747    0.2706    0.0000 C   0  0  0  0  0  0  0  0  0  0  0  0
   -4.1397   -0.0621    0.0000 Cl  0  0  0  0  0  0  0  0  0  0  0  0
   -1.3857   -0.8000    0.0000 C   0  0  0  0  0  0  0  0  0  0  0  0
   -1.5529   -2.3912    0.0000 Cl  0  0  0  0  0  0  0  0  0  0  0  0
    1.5217    0.4944    0.0000 Cl  0  0  0  0  0  0  0  0  0  0  0  0
  1  2  1  0  0  0  0
  2  3  1  0  0  0  0
  3  4  1  0  0  0  0
  3  5  2  0  0  0  0
  5  6  1  0  0  0  0
  5  7  1  0  0  0  0
  7  8  1  0  0  0  0
  7  9  2  0  0  0  0
  9  2  1  0  0  0  0
  9 10  1  0  0  0  0
  2 11  1  0  0  0  0
M  END
> <ChemID>
100165

> <source_casrn>
77-47-4

> <CAS>
77-47-4

> <SMILES>
ClC1(Cl)C(Cl)=C(Cl)C(Cl)=C1Cl

> <NAME>
HEXACHLOROCYCLOPENTADIENE

> <preferred_name>
Hexachlorocyclopentadiene

> <iupac>
1,2,3,4,5,5-hexachlorocyclopenta-1,3-diene

> <MPID>
102271

> <dsstox_substance_id>
DTXSID2020688

> <Canonical_QSARr>
ClC1(Cl)C(Cl)=C(Cl)C(Cl)=C1Cl

> <InChI_Code_QSARr>
InChI=1S/C5Cl6/c6-1-2(7)4(9)5(10,11)3(1)8

> <InChI Key_QSARr>
VUNCWTMEJYMOOR-UHFFFAOYSA-N

> <Salt_Solvent>
?

> <LogHL>
-1.5686362358410133

$$$$
100175
  -INDIGO-08031722132D

 26 25  0  0  0  0  0  0  0  0999 V2000
    0.8001   -1.3856    0.0000 O   0  0  0  0  0  0  0  0  0  0  0  0
    0.0001    0.0000    0.0000 P   0  0  0  0  0  0  0  0  0  0  0  0
    1.6001    0.0000    0.0000 O   0  0  0  0  0  0  0  0  0  0  0  0
    2.4000   -1.3856    0.0000 C   0  0  0  0  0  0  0  0  0  0  0  0
    1.1306   -2.3596    0.0000 H   0  0  0  0  0  0  0  0  0  0  0  0
    2.1912   -2.9720    0.0000 H   0  0  0  0  0  0  0  0  0  0  0  0
    4.0000   -1.3856    0.0000 C   0  0  0  0  0  0  0  0  0  0  0  0
    5.6000   -1.3856    0.0000 H   0  0  0  0  0  0  0  0  0  0  0  0
    4.8000   -2.7712    0.0000 H   0  0  0  0  0  0  0  0  0  0  0  0
    4.8000    0.0000    0.0000 H   0  0  0  0  0  0  0  0  0  0  0  0
    0.8001    1.3857    0.0000 O   0  0  0  0  0  0  0  0  0  0  0  0
    0.0001    2.7713    0.0000 C   0  0  0  0  0  0  0  0  0  0  0  0
   -1.4782    3.3836    0.0000 H   0  0  0  0  0  0  0  0  0  0  0  0
   -1.4782    2.1590    0.0000 H   0  0  0  0  0  0  0  0  0  0  0  0
    0.8001    4.1569    0.0000 C   0  0  0  0  0  0  0  0  0  0  0  0
    1.6001    5.5426    0.0000 H   0  0  0  0  0  0  0  0  0  0  0  0
    0.0001    5.5426    0.0000 H   0  0  0  0  0  0  0  0  0  0  0  0
    2.4000    4.1569    0.0000 H   0  0  0  0  0  0  0  0  0  0  0  0
   -1.6001    0.0000    0.0000 O   0  0  0  0  0  0  0  0  0  0  0  0
   -2.4000   -1.3856    0.0000 C   0  0  0  0  0  0  0  0  0  0  0  0
   -2.1912   -2.9720    0.0000 H   0  0  0  0  0  0  0  0  0  0  0  0
   -1.1306   -2.3596    0.0000 H   0  0  0  0  0  0  0  0  0  0  0  0
   -4.0000   -1.3856    0.0000 C   0  0  0  0  0  0  0  0  0  0  0  0
   -5.6000   -1.3856    0.0000 H   0  0  0  0  0  0  0  0  0  0  0  0
   -4.8000   -2.7712    0.0000 H   0  0  0  0  0  0  0  0  0  0  0  0
   -4.8000    0.0000    0.0000 H   0  0  0  0  0  0  0  0  0  0  0  0
  1  2  2  0  0  0  0
  2  3  1  0  0  0  0
  3  4  1  0  0  0  0
  4  5  1  0  0  0  0
  4  6  1  0  0  0  0
  4  7  1  0  0  0  0
  7  8  1  0  0  0  0
  7  9  1  0  0  0  0
  7 10  1  0  0  0  0
  2 11  1  0  0  0  0
 11 12  1  0  0  0  0
 12 13  1  0  0  0  0
 12 14  1  0  0  0  0
 12 15  1  0  0  0  0
 15 16  1  0  0  0  0
 15 17  1  0  0  0  0
 15 18  1  0  0  0  0
  2 19  1  0  0  0  0
 19 20  1  0  0  0  0
 20 21  1  0  0  0  0
 20 22  1  0  0  0  0
 20 23  1  0  0  0  0
 23 24  1  0  0  0  0
 23 25  1  0  0  0  0
 23 26  1  0  0  0  0
M  END
> <ChemID>
100175

> <source_casrn>
78-40-0

> <CAS>
78-40-0

> <SMILES>
CCOP(=O)(OCC)OCC

> <NAME>
TRIETHYL PHOSPHATE

> <preferred_name>
Triethyl phosphate

> <iupac>
triethyl phosphate

> <MPID>
102272

> <dsstox_substance_id>
DTXSID8026228

> <Canonical_QSARr>
CCOP(=O)(OCC)OCC

> <InChI_Code_QSARr>
InChI=1S/C6H15O4P/c1-4-8-11(7,9-5-2)10-6-3/h4-6H2,1-3H3

> <InChI Key_QSARr>
DQWPFSLDHJDLRL-UHFFFAOYSA-N

> <Salt_Solvent>
?

> <LogHL>
-7.443697499232712

$$$$
100195
  -INDIGO-08031722132D

 10  9  0  0  0  0  0  0  0  0999 V2000
    1.3856    0.8000    0.0000 C   0  0  0  0  0  0  0  0  0  0  0  0
    2.7713    1.6000    0.0000 H   0  0  0  0  0  0  0  0  0  0  0  0
    2.7713    0.0000    0.0000 H   0  0  0  0  0  0  0  0  0  0  0  0
    1.3856    2.4000    0.0000 H   0  0  0  0  0  0  0  0  0  0  0  0
    0.0000    0.0000    0.0000 C   0  0  0  0  0  0  0  0  0  0  0  0
   -1.3856    0.8000    0.0000 C   0  0  0  0  0  0  0  0  0  0  0  0
   -2.7713    1.6000    0.0000 H   0  0  0  0  0  0  0  0  0  0  0  0
   -2.7713    0.0000    0.0000 H   0  0  0  0  0  0  0  0  0  0  0  0
   -1.3856    2.4000    0.0000 Cl  0  0  0  0  0  0  0  0  0  0  0  0
    0.0000   -1.6000    0.0000 O   0  0  0  0  0  0  0  0  0  0  0  0
  1  2  1  0  0  0  0
  1  3  1  0  0  0  0
  1  4  1  0  0  0  0
  1  5  1  0  0  0  0
  5  6  1  0  0  0  0
  6  7  1  0  0  0  0
  6  8  1  0  0  0  0
  6  9  1  0  0  0  0
  5 10  2  0  0  0  0
M  END
> <ChemID>
100195

> <source_casrn>
78-95-5

> <CAS>
78-95-5

> <SMILES>
CC(=O)CCl

> <NAME>
CHLOROACETONE

> <preferred_name>
1-Chloropropan-2-one

> <iupac>
1-chloropropan-2-one

> <MPID>
102282

> <dsstox_substance_id>
DTXSID0021547

> <Canonical_QSARr>
CC(=O)CCl

> <InChI_Code_QSARr>
InChI=1S/C3H5ClO/c1-3(5)2-4/h2H2,1H3

> <InChI Key_QSARr>
BULLHNJGPPOUOX-UHFFFAOYSA-N

> <Salt_Solvent>
?

> <LogHL>
-4.782516055786076

$$$$
100199
  -INDIGO-08031722132D

  6  5  0  0  0  0  0  0  0  0999 V2000
   -0.8000   -1.3856    0.0000 Cl  0  0  0  0  0  0  0  0  0  0  0  0
    0.0000    0.0000    0.0000 C   0  0  0  0  0  0  0  0  0  0  0  0
    1.6000    0.0000    0.0000 C   0  0  0  0  0  0  0  0  0  0  0  0
    2.4000    1.3856    0.0000 H   0  0  0  0  0  0  0  0  0  0  0  0
    2.4000   -1.3856    0.0000 Cl  0  0  0  0  0  0  0  0  0  0  0  0
   -0.8000    1.3856    0.0000 Cl  0  0  0  0  0  0  0  0  0  0  0  0
  1  2  1  0  0  0  0
  2  3  2  0  0  0  0
  3  4  1  0  0  0  0
  3  5  1  0  0  0  0
  2  6  1  0  0  0  0
M  END
> <ChemID>
100199

> <source_casrn>
79-01-6

> <CAS>
79-01-6

> <SMILES>
ClC=C(Cl)Cl

> <NAME>
TRICHLOROETHENE

> <preferred_name>
Trichloroethylene

> <iupac>
1,1,2-trichloroethene

> <MPID>
102285

> <dsstox_substance_id>
DTXSID0021383

> <Canonical_QSARr>
ClC=C(Cl)Cl

> <InChI_Code_QSARr>
InChI=1S/C2HCl3/c3-1-2(4)5/h1H

> <InChI Key_QSARr>
XSTXAVWGXDQKEL-UHFFFAOYSA-N

> <Salt_Solvent>
?

> <LogHL>
-2.006563769502388

$$$$
100207
  -INDIGO-08031722132D

  9  8  0  0  0  0  0  0  0  0999 V2000
    1.3856   -2.4000    0.0000 O   0  0  0  0  0  0  0  0  0  0  0  0
    1.3856   -0.8000    0.0000 C   0  0  0  0  0  0  0  0  0  0  0  0
    2.7713    0.0000    0.0000 O   0  0  0  0  0  0  0  0  0  0  0  0
    4.1569   -0.8000    0.0000 O   0  0  0  0  0  0  0  0  0  0  0  0
    5.5426    0.0000    0.0000 H   0  0  0  0  0  0  0  0  0  0  0  0
    0.0000    0.0000    0.0000 C   0  0  0  0  0  0  0  0  0  0  0  0
   -1.3856    0.8000    0.0000 H   0  0  0  0  0  0  0  0  0  0  0  0
    0.0000    1.6000    0.0000 H   0  0  0  0  0  0  0  0  0  0  0  0
   -1.3856   -0.8000    0.0000 H   0  0  0  0  0  0  0  0  0  0  0  0
  1  2  2  0  0  0  0
  2  3  1  0  0  0  0
  3  4  1  0  0  0  0
  4  5  1  0  0  0  0
  2  6  1  0  0  0  0
  6  7  1  0  0  0  0
  6  8  1  0  0  0  0
  6  9  1  0  0  0  0
M  END
> <ChemID>
100207

> <source_casrn>
79-21-0

> <CAS>
79-21-0

> <SMILES>
CC(=O)OO

> <NAME>
PEROXYACETIC ACID

> <preferred_name>
Peracetic acid

> <iupac>
ethaneperoxoic acid

> <MPID>
102290

> <dsstox_substance_id>
DTXSID1025853

> <Canonical_QSARr>
CC(=O)OO

> <InChI_Code_QSARr>
InChI=1S/C2H4O3/c1-2(3)5-4/h4H,1H3

> <InChI Key_QSARr>
KFSLWBXXFJQRDL-UHFFFAOYSA-N

> <Salt_Solvent>
?

> <LogHL>
-5.669586226650802

$$$$
100211
  -INDIGO-08031722132D

 14 13  0  0  0  0  0  0  0  0999 V2000
    1.3856   -0.8000    0.0000 C   0  0  0  0  0  0  0  0  0  0  0  0
    2.7713   -1.6000    0.0000 H   0  0  0  0  0  0  0  0  0  0  0  0
    1.3856   -2.4000    0.0000 H   0  0  0  0  0  0  0  0  0  0  0  0
    2.7713    0.0000    0.0000 H   0  0  0  0  0  0  0  0  0  0  0  0
    0.0000    0.0000    0.0000 C   0  0  0  0  0  0  0  0  0  0  0  0
   -0.8000   -1.3856    0.0000 H   0  0  0  0  0  0  0  0  0  0  0  0
   -1.3857    0.8000    0.0000 C   0  0  0  0  0  0  0  0  0  0  0  0
   -2.7713    1.6000    0.0000 H   0  0  0  0  0  0  0  0  0  0  0  0
   -2.7713    0.0000    0.0000 H   0  0  0  0  0  0  0  0  0  0  0  0
   -1.3857    2.4000    0.0000 H   0  0  0  0  0  0  0  0  0  0  0  0
    0.8000    1.3856    0.0000 C   0  0  0  0  0  0  0  0  0  0  0  0
    2.4000    1.3856    0.0000 O   0  0  0  0  0  0  0  0  0  0  0  0
    3.2000    2.7713    0.0000 H   0  0  0  0  0  0  0  0  0  0  0  0
    0.0000    2.7713    0.0000 O   0  0  0  0  0  0  0  0  0  0  0  0
  1  2  1  0  0  0  0
  1  3  1  0  0  0  0
  1  4  1  0  0  0  0
  1  5  1  0  0  0  0
  5  6  1  0  0  0  0
  5  7  1  0  0  0  0
  7  8  1  0  0  0  0
  7  9  1  0  0  0  0
  7 10  1  0  0  0  0
  5 11  1  0  0  0  0
 11 12  1  0  0  0  0
 12 13  1  0  0  0  0
 11 14  2  0  0  0  0
M  END
> <ChemID>
100211

> <source_casrn>
79-31-2

> <CAS>
79-31-2

> <SMILES>
CC(C)C(O)=O

> <NAME>
ISOBUTYRIC ACID

> <preferred_name>
2-Methylpropanoic acid

> <iupac>
2-methylpropanoic acid

> <MPID>
102292

> <dsstox_substance_id>
DTXSID4021636

> <Canonical_QSARr>
CC(C)C(O)=O

> <InChI_Code_QSARr>
InChI=1S/C4H8O2/c1-3(2)4(5)6/h3H,1-2H3,(H,5,6)

> <InChI Key_QSARr>
KQNPFQTWMSNSAP-UHFFFAOYSA-N

> <Salt_Solvent>
?

> <LogHL>
-6.053056729302182

$$$$
100232
  -INDIGO-08031722132D

 24 26  0  0  0  0  0  0  0  0999 V2000
   -0.0001    0.0000    0.0000 C   0  0  0  0  0  0  0  0  0  0  0  0
    1.6001    0.0000    0.0000 C   0  0  0  0  0  0  0  0  0  0  0  0
    2.4001   -1.3856    0.0000 C   0  0  0  0  0  0  0  0  0  0  0  0
    4.0000   -1.3856    0.0000 C   0  0  0  0  0  0  0  0  0  0  0  0
    4.8000   -2.7713    0.0000 H   0  0  0  0  0  0  0  0  0  0  0  0
    4.8000    0.0000    0.0000 C   0  0  0  0  0  0  0  0  0  0  0  0
    6.4000    0.0000    0.0000 H   0  0  0  0  0  0  0  0  0  0  0  0
    4.0000    1.3856    0.0000 C   0  0  0  0  0  0  0  0  0  0  0  0
    4.8000    2.7713    0.0000 H   0  0  0  0  0  0  0  0  0  0  0  0
    2.4001    1.3856    0.0000 C   0  0  0  0  0  0  0  0  0  0  0  0
    1.6001    2.7713    0.0000 H   0  0  0  0  0  0  0  0  0  0  0  0
    1.6001   -2.7713    0.0000 C   0  0  0  0  0  0  0  0  0  0  0  0
    2.4001   -4.1569    0.0000 H   0  0  0  0  0  0  0  0  0  0  0  0
   -0.0001   -2.7713    0.0000 C   0  0  0  0  0  0  0  0  0  0  0  0
   -0.8001   -4.1569    0.0000 H   0  0  0  0  0  0  0  0  0  0  0  0
   -0.8001   -1.3856    0.0000 C   0  0  0  0  0  0  0  0  0  0  0  0
   -2.4000   -1.3856    0.0000 C   0  0  0  0  0  0  0  0  0  0  0  0
   -3.2000   -2.7713    0.0000 H   0  0  0  0  0  0  0  0  0  0  0  0
   -3.2000    0.0000    0.0000 C   0  0  0  0  0  0  0  0  0  0  0  0
   -4.8000    0.0000    0.0000 H   0  0  0  0  0  0  0  0  0  0  0  0
   -2.4000    1.3856    0.0000 C   0  0  0  0  0  0  0  0  0  0  0  0
   -3.2000    2.7713    0.0000 H   0  0  0  0  0  0  0  0  0  0  0  0
   -0.8001    1.3856    0.0000 C   0  0  0  0  0  0  0  0  0  0  0  0
   -0.0001    2.7713    0.0000 H   0  0  0  0  0  0  0  0  0  0  0  0
  1  2  1  0  0  0  0
  2  3  1  0  0  0  0
  3  4  2  0  0  0  0
  4  5  1  0  0  0  0
  4  6  1  0  0  0  0
  6  7  1  0  0  0  0
  6  8  2  0  0  0  0
  8  9  1  0  0  0  0
  8 10  1  0  0  0  0
 10  2  2  0  0  0  0
 10 11  1  0  0  0  0
  3 12  1  0  0  0  0
 12 13  1  0  0  0  0
 12 14  2  0  0  0  0
 14 15  1  0  0  0  0
 14 16  1  0  0  0  0
 16  1  1  0  0  0  0
 16 17  2  0  0  0  0
 17 18  1  0  0  0  0
 17 19  1  0  0  0  0
 19 20  1  0  0  0  0
 19 21  2  0  0  0  0
 21 22  1  0  0  0  0
 21 23  1  0  0  0  0
 23  1  2  0  0  0  0
 23 24  1  0  0  0  0
M  END
> <ChemID>
100232

> <source_casrn>
85-01-8

> <CAS>
85-01-8

> <SMILES>
c1cc2ccccc2c2ccccc21

> <NAME>
PHENANTHRENE

> <preferred_name>
Phenanthrene

> <iupac>
phenanthrenato

> <MPID>
102299

> <dsstox_substance_id>
DTXSID6024254

> <Canonical_QSARr>
c1cc2ccccc2c2ccccc21

> <InChI_Code_QSARr>
InChI=1S/C14H10/c1-3-7-13-11(5-1)9-10-12-6-2-4-8-14(12)13/h1-10H

> <InChI Key_QSARr>
YNPNZTXNASCQKK-UHFFFAOYSA-N

> <Salt_Solvent>
?

> <LogHL>
-4.373659632624939

$$$$
100240
  -INDIGO-08031722132D

 12 12  0  0  0  0  0  0  0  0999 V2000
    0.8000    1.3856    0.0000 Cl  0  0  0  0  0  0  0  0  0  0  0  0
   -0.0000   -0.0000    0.0000 C   0  0  0  0  0  0  0  0  0  0  0  0
    0.8000   -1.3857    0.0000 C   0  0  0  0  0  0  0  0  0  0  0  0
    2.4000   -1.3857    0.0000 Cl  0  0  0  0  0  0  0  0  0  0  0  0
   -0.0000   -2.7713    0.0000 C   0  0  0  0  0  0  0  0  0  0  0  0
    0.8000   -4.1569    0.0000 H   0  0  0  0  0  0  0  0  0  0  0  0
   -1.6000   -2.7713    0.0000 C   0  0  0  0  0  0  0  0  0  0  0  0
   -2.4000   -4.1569    0.0000 H   0  0  0  0  0  0  0  0  0  0  0  0
   -2.4000   -1.3856    0.0000 C   0  0  0  0  0  0  0  0  0  0  0  0
   -4.0000   -1.3856    0.0000 H   0  0  0  0  0  0  0  0  0  0  0  0
   -1.6000   -0.0000    0.0000 C   0  0  0  0  0  0  0  0  0  0  0  0
   -2.4000    1.3856    0.0000 Cl  0  0  0  0  0  0  0  0  0  0  0  0
  1  2  1  0  0  0  0
  2  3  1  0  0  0  0
  3  4  1  0  0  0  0
  3  5  2  0  0  0  0
  5  6  1  0  0  0  0
  5  7  1  0  0  0  0
  7  8  1  0  0  0  0
  7  9  2  0  0  0  0
  9 10  1  0  0  0  0
  9 11  1  0  0  0  0
 11  2  2  0  0  0  0
 11 12  1  0  0  0  0
M  END
> <ChemID>
100240

> <source_casrn>
87-61-6

> <CAS>
87-61-6

> <SMILES>
Clc1c(Cl)cccc1Cl

> <NAME>
1,2,3-TRICHLOROBENZENE

> <preferred_name>
1,2,3-Trichlorobenzene

> <iupac>
C6H3Cl3

> <MPID>
102303

> <dsstox_substance_id>
DTXSID8026193

> <Canonical_QSARr>
Clc1c(Cl)cccc1Cl

> <InChI_Code_QSARr>
InChI=1S/C6H3Cl3/c7-4-2-1-3-5(8)6(4)9/h1-3H

> <InChI Key_QSARr>
RELMFMZEBKVZJC-UHFFFAOYSA-N

> <Salt_Solvent>
?

> <LogHL>
-2.903089986991944

$$$$
100252
  -INDIGO-08031722132D

 15 15  0  0  0  0  0  0  0  0999 V2000
   -1.3856    2.4000    0.0000 O   0  0  0  0  0  0  0  0  0  0  0  0
   -1.3856    4.0000    0.0000 H   0  0  0  0  0  0  0  0  0  0  0  0
    0.0000    1.6000    0.0000 C   0  0  0  0  0  0  0  0  0  0  0  0
    0.0000    0.0000    0.0000 C   0  0  0  0  0  0  0  0  0  0  0  0
   -1.3856   -0.8000    0.0000 N   0  0  0  0  0  0  0  0  0  0  0  0
   -1.3856   -2.4000    0.0000 O   0  0  0  0  0  0  0  0  0  0  0  0
   -2.7713    0.0000    0.0000 O   0  0  0  0  0  0  0  0  0  0  0  0
    1.3856   -0.8000    0.0000 C   0  0  0  0  0  0  0  0  0  0  0  0
    1.3856   -2.4000    0.0000 H   0  0  0  0  0  0  0  0  0  0  0  0
    2.7713    0.0000    0.0000 C   0  0  0  0  0  0  0  0  0  0  0  0
    4.1569   -0.8000    0.0000 H   0  0  0  0  0  0  0  0  0  0  0  0
    2.7713    1.6000    0.0000 C   0  0  0  0  0  0  0  0  0  0  0  0
    4.1569    2.4000    0.0000 H   0  0  0  0  0  0  0  0  0  0  0  0
    1.3856    2.4000    0.0000 C   0  0  0  0  0  0  0  0  0  0  0  0
    1.3856    4.0000    0.0000 H   0  0  0  0  0  0  0  0  0  0  0  0
  1  2  1  0  0  0  0
  1  3  1  0  0  0  0
  3  4  1  0  0  0  0
  4  5  1  0  0  0  0
  5  6  1  0  0  0  0
  5  7  2  0  0  0  0
  4  8  2  0  0  0  0
  8  9  1  0  0  0  0
  8 10  1  0  0  0  0
 10 11  1  0  0  0  0
 10 12  2  0  0  0  0
 12 13  1  0  0  0  0
 12 14  1  0  0  0  0
 14  3  2  0  0  0  0
 14 15  1  0  0  0  0
M  CHG  2   5   1   6  -1
M  END
> <ChemID>
100252

> <source_casrn>
88-75-5

> <CAS>
88-75-5

> <SMILES>
[O-][N+](=O)c1ccccc1O

> <NAME>
2-NITROPHENOL

> <preferred_name>
2-Nitrophenol

> <iupac>
2-nitrophenol

> <MPID>
102309

> <dsstox_substance_id>
DTXSID1021790

> <Canonical_QSARr>
[O-][N+](=O)c1ccccc1O

> <InChI_Code_QSARr>
InChI=1S/C6H5NO3/c8-6-4-2-1-3-5(6)7(9)10/h1-4,8H

> <InChI Key_QSARr>
IQUPABOKLQSFBK-UHFFFAOYSA-N

> <Salt_Solvent>
?

> <LogHL>
-4.89279003035213

$$$$
100256
  -INDIGO-08031722132D

 14 14  0  0  0  0  0  0  0  0999 V2000
    0.8000    1.3856    0.0000 C   0  0  0  0  0  0  0  0  0  0  0  0
    2.4000    1.3856    0.0000 C   0  0  0  0  0  0  0  0  0  0  0  0
    3.2000    2.7713    0.0000 H   0  0  0  0  0  0  0  0  0  0  0  0
    3.2000   -0.0000    0.0000 C   0  0  0  0  0  0  0  0  0  0  0  0
    4.8000    0.0000    0.0000 H   0  0  0  0  0  0  0  0  0  0  0  0
    2.4000   -1.3856    0.0000 C   0  0  0  0  0  0  0  0  0  0  0  0
    3.2000   -2.7713    0.0000 Cl  0  0  0  0  0  0  0  0  0  0  0  0
    0.8000   -1.3856    0.0000 C   0  0  0  0  0  0  0  0  0  0  0  0
    0.0000   -2.7713    0.0000 H   0  0  0  0  0  0  0  0  0  0  0  0
    0.0000   -0.0000    0.0000 C   0  0  0  0  0  0  0  0  0  0  0  0
   -1.6000    0.0000    0.0000 N   0  0  0  0  0  0  0  0  0  0  0  0
   -2.4000   -1.3856    0.0000 O   0  0  0  0  0  0  0  0  0  0  0  0
   -2.4000    1.3856    0.0000 O   0  0  0  0  0  0  0  0  0  0  0  0
    0.0000    2.7713    0.0000 Cl  0  0  0  0  0  0  0  0  0  0  0  0
  1  2  1  0  0  0  0
  2  3  1  0  0  0  0
  2  4  2  0  0  0  0
  4  5  1  0  0  0  0
  4  6  1  0  0  0  0
  6  7  1  0  0  0  0
  6  8  2  0  0  0  0
  8  9  1  0  0  0  0
  8 10  1  0  0  0  0
 10  1  2  0  0  0  0
 10 11  1  0  0  0  0
 11 12  1  0  0  0  0
 11 13  2  0  0  0  0
  1 14  1  0  0  0  0
M  CHG  2  11   1  12  -1
M  END
> <ChemID>
100256

> <source_casrn>
89-61-2

> <CAS>
89-61-2

> <SMILES>
[O-][N+](=O)c1cc(Cl)ccc1Cl

> <NAME>
2,5-DICHLORONITROBENZENE

> <preferred_name>
1,4-Dichloro-2-nitrobenzene

> <iupac>
1,4-dichloro-2-nitrobenzene

> <MPID>
102310

> <dsstox_substance_id>
DTXSID7052602

> <Canonical_QSARr>
[O-][N+](=O)c1cc(Cl)ccc1Cl

> <InChI_Code_QSARr>
InChI=1S/C6H3Cl2NO2/c7-4-1-2-5(8)6(3-4)9(10)11/h1-3H

> <InChI Key_QSARr>
RZKKOBGFCAHLCZ-UHFFFAOYSA-N

> <Salt_Solvent>
?

> <LogHL>
-4.920818753952386

$$$$
100264
  -INDIGO-08031722132D

 21 22  0  0  0  0  0  0  0  0999 V2000
    2.4001    1.3856    0.0000 C   0  0  0  0  0  0  0  0  0  0  0  0
    3.2000    2.7713    0.0000 H   0  0  0  0  0  0  0  0  0  0  0  0
    4.0000    1.3856    0.0000 H   0  0  0  0  0  0  0  0  0  0  0  0
    1.6000    2.7713    0.0000 H   0  0  0  0  0  0  0  0  0  0  0  0
    1.6000    0.0000    0.0000 C   0  0  0  0  0  0  0  0  0  0  0  0
   -0.0000    0.0000    0.0000 C   0  0  0  0  0  0  0  0  0  0  0  0
   -0.8000   -1.3856    0.0000 C   0  0  0  0  0  0  0  0  0  0  0  0
   -2.4000   -1.3856    0.0000 C   0  0  0  0  0  0  0  0  0  0  0  0
   -3.2001   -2.7713    0.0000 H   0  0  0  0  0  0  0  0  0  0  0  0
   -3.2001    0.0000    0.0000 C   0  0  0  0  0  0  0  0  0  0  0  0
   -4.8000    0.0000    0.0000 H   0  0  0  0  0  0  0  0  0  0  0  0
   -2.4000    1.3856    0.0000 C   0  0  0  0  0  0  0  0  0  0  0  0
   -3.2001    2.7713    0.0000 H   0  0  0  0  0  0  0  0  0  0  0  0
   -0.8000    1.3856    0.0000 C   0  0  0  0  0  0  0  0  0  0  0  0
   -0.0000    2.7713    0.0000 H   0  0  0  0  0  0  0  0  0  0  0  0
   -0.0000   -2.7713    0.0000 C   0  0  0  0  0  0  0  0  0  0  0  0
   -0.8000   -4.1569    0.0000 H   0  0  0  0  0  0  0  0  0  0  0  0
    1.6000   -2.7713    0.0000 C   0  0  0  0  0  0  0  0  0  0  0  0
    2.4001   -4.1569    0.0000 H   0  0  0  0  0  0  0  0  0  0  0  0
    2.4001   -1.3856    0.0000 C   0  0  0  0  0  0  0  0  0  0  0  0
    4.0000   -1.3856    0.0000 H   0  0  0  0  0  0  0  0  0  0  0  0
  1  2  1  0  0  0  0
  1  3  1  0  0  0  0
  1  4  1  0  0  0  0
  1  5  1  0  0  0  0
  5  6  1  0  0  0  0
  6  7  1  0  0  0  0
  7  8  2  0  0  0  0
  8  9  1  0  0  0  0
  8 10  1  0  0  0  0
 10 11  1  0  0  0  0
 10 12  2  0  0  0  0
 12 13  1  0  0  0  0
 12 14  1  0  0  0  0
 14  6  2  0  0  0  0
 14 15  1  0  0  0  0
  7 16  1  0  0  0  0
 16 17  1  0  0  0  0
 16 18  2  0  0  0  0
 18 19  1  0  0  0  0
 18 20  1  0  0  0  0
 20  5  2  0  0  0  0
 20 21  1  0  0  0  0
M  END
> <ChemID>
100264

> <source_casrn>
90-12-0

> <CAS>
90-12-0

> <SMILES>
Cc1cccc2ccccc21

> <NAME>
1-METHYLNAPHTHALENE

> <preferred_name>
1-Methylnaphthalene

> <iupac>
1-methylnaphthalene

> <MPID>
102312

> <dsstox_substance_id>
DTXSID9020877

> <Canonical_QSARr>
Cc1cccc2ccccc21

> <InChI_Code_QSARr>
InChI=1S/C11H10/c1-9-5-4-7-10-6-2-3-8-11(9)10/h2-8H,1H3

> <InChI Key_QSARr>
QPUYECUOLPXSFR-UHFFFAOYSA-N

> <Salt_Solvent>
?

> <LogHL>
-3.2890368810047246

$$$$
100276
  -INDIGO-08031722132D

 20 21  0  0  0  0  0  0  0  0999 V2000
   -0.0001   -0.0000    0.0000 C   0  0  0  0  0  0  0  0  0  0  0  0
    1.3857    0.8000    0.0000 C   0  0  0  0  0  0  0  0  0  0  0  0
    1.3857    2.4000    0.0000 H   0  0  0  0  0  0  0  0  0  0  0  0
    2.7713   -0.0000    0.0000 C   0  0  0  0  0  0  0  0  0  0  0  0
    4.1569    0.8000    0.0000 N   0  0  0  0  0  0  0  0  0  0  0  0
    5.5426   -0.0000    0.0000 H   0  0  0  0  0  0  0  0  0  0  0  0
    4.1569    2.4000    0.0000 H   0  0  0  0  0  0  0  0  0  0  0  0
    2.7713   -1.6000    0.0000 C   0  0  0  0  0  0  0  0  0  0  0  0
    4.1569   -2.4000    0.0000 H   0  0  0  0  0  0  0  0  0  0  0  0
    1.3857   -2.4000    0.0000 C   0  0  0  0  0  0  0  0  0  0  0  0
    1.3857   -4.0000    0.0000 H   0  0  0  0  0  0  0  0  0  0  0  0
   -0.0001   -1.6000    0.0000 C   0  0  0  0  0  0  0  0  0  0  0  0
   -1.3857   -2.4000    0.0000 C   0  0  0  0  0  0  0  0  0  0  0  0
   -1.3857   -4.0000    0.0000 H   0  0  0  0  0  0  0  0  0  0  0  0
   -2.7713   -1.6000    0.0000 C   0  0  0  0  0  0  0  0  0  0  0  0
   -4.1569   -2.4000    0.0000 H   0  0  0  0  0  0  0  0  0  0  0  0
   -2.7713   -0.0000    0.0000 C   0  0  0  0  0  0  0  0  0  0  0  0
   -4.1569    0.8000    0.0000 H   0  0  0  0  0  0  0  0  0  0  0  0
   -1.3857    0.8000    0.0000 C   0  0  0  0  0  0  0  0  0  0  0  0
   -1.3857    2.4000    0.0000 H   0  0  0  0  0  0  0  0  0  0  0  0
  1  2  1  0  0  0  0
  2  3  1  0  0  0  0
  2  4  2  0  0  0  0
  4  5  1  0  0  0  0
  5  6  1  0  0  0  0
  5  7  1  0  0  0  0
  4  8  1  0  0  0  0
  8  9  1  0  0  0  0
  8 10  2  0  0  0  0
 10 11  1  0  0  0  0
 10 12  1  0  0  0  0
 12  1  1  0  0  0  0
 12 13  2  0  0  0  0
 13 14  1  0  0  0  0
 13 15  1  0  0  0  0
 15 16  1  0  0  0  0
 15 17  2  0  0  0  0
 17 18  1  0  0  0  0
 17 19  1  0  0  0  0
 19  1  2  0  0  0  0
 19 20  1  0  0  0  0
M  END
> <ChemID>
100276

> <source_casrn>
91-59-8

> <CAS>
91-59-8

> <SMILES>
Nc1cc2ccccc2cc1

> <NAME>
2-NAPHTHYLAMINE

> <preferred_name>
2-Naphthylamine

> <iupac>
naphthalen-2-amine

> <MPID>
102319

> <dsstox_substance_id>
DTXSID2020921

> <Canonical_QSARr>
Nc1cc2ccccc2cc1

> <InChI_Code_QSARr>
InChI=1S/C10H9N/c11-10-6-5-8-3-1-2-4-9(8)7-10/h1-7H,11H2

> <InChI Key_QSARr>
JBIJLHTVPXGSAM-UHFFFAOYSA-N

> <Salt_Solvent>
?

> <LogHL>
-7.091514981121361

$$$$
100284
  -INDIGO-08031722132D

 20 20  0  0  0  0  0  0  0  0999 V2000
    2.7713   -0.0000    0.0000 C   0  0  0  0  0  0  0  0  0  0  0  0
    2.7713   -1.6000    0.0000 C   0  0  0  0  0  0  0  0  0  0  0  0
    4.1570   -2.4000    0.0000 O   0  0  0  0  0  0  0  0  0  0  0  0
    4.1570   -4.0000    0.0000 H   0  0  0  0  0  0  0  0  0  0  0  0
    1.3856   -2.4000    0.0000 C   0  0  0  0  0  0  0  0  0  0  0  0
    1.3856   -4.0000    0.0000 H   0  0  0  0  0  0  0  0  0  0  0  0
   -0.0000   -1.6000    0.0000 C   0  0  0  0  0  0  0  0  0  0  0  0
   -1.3857   -2.4000    0.0000 H   0  0  0  0  0  0  0  0  0  0  0  0
   -0.0000   -0.0000    0.0000 C   0  0  0  0  0  0  0  0  0  0  0  0
   -1.3857    0.8000    0.0000 C   0  0  0  0  0  0  0  0  0  0  0  0
   -2.7713    1.6000    0.0000 H   0  0  0  0  0  0  0  0  0  0  0  0
   -2.7713   -0.0000    0.0000 H   0  0  0  0  0  0  0  0  0  0  0  0
   -1.3857    2.4000    0.0000 H   0  0  0  0  0  0  0  0  0  0  0  0
    1.3856    0.8000    0.0000 C   0  0  0  0  0  0  0  0  0  0  0  0
    1.3856    2.4000    0.0000 H   0  0  0  0  0  0  0  0  0  0  0  0
    4.1570    0.8000    0.0000 O   0  0  0  0  0  0  0  0  0  0  0  0
    5.5426   -0.0000    0.0000 C   0  0  0  0  0  0  0  0  0  0  0  0
    6.9282    0.8000    0.0000 H   0  0  0  0  0  0  0  0  0  0  0  0
    6.9282   -0.8000    0.0000 H   0  0  0  0  0  0  0  0  0  0  0  0
    5.5426    1.6000    0.0000 H   0  0  0  0  0  0  0  0  0  0  0  0
  1  2  1  0  0  0  0
  2  3  1  0  0  0  0
  3  4  1  0  0  0  0
  2  5  2  0  0  0  0
  5  6  1  0  0  0  0
  5  7  1  0  0  0  0
  7  8  1  0  0  0  0
  7  9  2  0  0  0  0
  9 10  1  0  0  0  0
 10 11  1  0  0  0  0
 10 12  1  0  0  0  0
 10 13  1  0  0  0  0
  9 14  1  0  0  0  0
 14  1  2  0  0  0  0
 14 15  1  0  0  0  0
  1 16  1  0  0  0  0
 16 17  1  0  0  0  0
 17 18  1  0  0  0  0
 17 19  1  0  0  0  0
 17 20  1  0  0  0  0
M  END
> <ChemID>
100284

> <source_casrn>
93-51-6

> <CAS>
93-51-6

> <SMILES>
Cc1ccc(O)c(c1)OC

> <NAME>
4-Methyl-2-methoxyphenol

> <preferred_name>
2-Methoxy-4-methylphenol

> <iupac>
2-methoxy-4-methylphenol

> <MPID>
102321

> <dsstox_substance_id>
DTXSID6047105

> <Canonical_QSARr>
Cc1ccc(O)c(c1)OC

> <InChI_Code_QSARr>
InChI=1S/C8H10O2/c1-6-3-4-7(9)8(5-6)10-2/h3-5,9H,1-2H3

> <InChI Key_QSARr>
PETRWTHZSKVLRE-UHFFFAOYSA-N

> <Salt_Solvent>
?

> <LogHL>
-5.876148359032908

$$$$
100296
  -INDIGO-08031722132D

 18 18  0  0  0  0  0  0  0  0999 V2000
    1.3856    2.4000    0.0000 C   0  0  0  0  0  0  0  0  0  0  0  0
    1.3856    4.0000    0.0000 H   0  0  0  0  0  0  0  0  0  0  0  0
    0.0000    1.6000    0.0000 C   0  0  0  0  0  0  0  0  0  0  0  0
   -1.3856    2.4000    0.0000 C   0  0  0  0  0  0  0  0  0  0  0  0
   -2.7713    3.2000    0.0000 H   0  0  0  0  0  0  0  0  0  0  0  0
   -1.3856    4.0000    0.0000 H   0  0  0  0  0  0  0  0  0  0  0  0
   -2.7713    1.6000    0.0000 H   0  0  0  0  0  0  0  0  0  0  0  0
    0.0000    0.0000    0.0000 C   0  0  0  0  0  0  0  0  0  0  0  0
   -1.3856   -0.8000    0.0000 C   0  0  0  0  0  0  0  0  0  0  0  0
   -2.7713   -1.6000    0.0000 H   0  0  0  0  0  0  0  0  0  0  0  0
   -1.3856   -2.4000    0.0000 H   0  0  0  0  0  0  0  0  0  0  0  0
   -2.7713    0.0000    0.0000 H   0  0  0  0  0  0  0  0  0  0  0  0
    1.3856   -0.8000    0.0000 C   0  0  0  0  0  0  0  0  0  0  0  0
    1.3856   -2.4000    0.0000 H   0  0  0  0  0  0  0  0  0  0  0  0
    2.7713    0.0000    0.0000 C   0  0  0  0  0  0  0  0  0  0  0  0
    4.1569   -0.8000    0.0000 H   0  0  0  0  0  0  0  0  0  0  0  0
    2.7713    1.6000    0.0000 C   0  0  0  0  0  0  0  0  0  0  0  0
    4.1569    2.4000    0.0000 H   0  0  0  0  0  0  0  0  0  0  0  0
  1  2  1  0  0  0  0
  1  3  1  0  0  0  0
  3  4  1  0  0  0  0
  4  5  1  0  0  0  0
  4  6  1  0  0  0  0
  4  7  1  0  0  0  0
  3  8  2  0  0  0  0
  8  9  1  0  0  0  0
  9 10  1  0  0  0  0
  9 11  1  0  0  0  0
  9 12  1  0  0  0  0
  8 13  1  0  0  0  0
 13 14  1  0  0  0  0
 13 15  2  0  0  0  0
 15 16  1  0  0  0  0
 15 17  1  0  0  0  0
 17  1  2  0  0  0  0
 17 18  1  0  0  0  0
M  END
> <ChemID>
100296

> <source_casrn>
95-47-6

> <CAS>
95-47-6

> <SMILES>
Cc1ccccc1C

> <NAME>
O-XYLENE

> <preferred_name>
o-Xylene

> <iupac>
C8H10

> <MPID>
102322

> <dsstox_substance_id>
DTXSID3021807

> <Canonical_QSARr>
Cc1ccccc1C

> <InChI_Code_QSARr>
InChI=1S/C8H10/c1-7-5-3-4-6-8(7)2/h3-6H,1-2H3

> <InChI Key_QSARr>
CTQNGGLPUBDAKN-UHFFFAOYSA-N

> <Salt_Solvent>
?

> <LogHL>
-2.285670240254769

$$$$
100304
  -INDIGO-08031722132D

 21 21  0  0  0  0  0  0  0  0999 V2000
    1.3857    0.8000    0.0000 C   0  0  0  0  0  0  0  0  0  0  0  0
    2.7713    1.6000    0.0000 H   0  0  0  0  0  0  0  0  0  0  0  0
    1.3857    2.4000    0.0000 H   0  0  0  0  0  0  0  0  0  0  0  0
    2.7713   -0.0000    0.0000 H   0  0  0  0  0  0  0  0  0  0  0  0
    0.0000   -0.0000    0.0000 C   0  0  0  0  0  0  0  0  0  0  0  0
    0.0000   -1.6000    0.0000 C   0  0  0  0  0  0  0  0  0  0  0  0
    1.3857   -2.4000    0.0000 C   0  0  0  0  0  0  0  0  0  0  0  0
    2.7713   -3.2000    0.0000 H   0  0  0  0  0  0  0  0  0  0  0  0
    1.3857   -4.0000    0.0000 H   0  0  0  0  0  0  0  0  0  0  0  0
    2.7713   -1.6000    0.0000 H   0  0  0  0  0  0  0  0  0  0  0  0
   -1.3856   -2.4000    0.0000 C   0  0  0  0  0  0  0  0  0  0  0  0
   -1.3856   -4.0000    0.0000 H   0  0  0  0  0  0  0  0  0  0  0  0
   -2.7713   -1.6000    0.0000 C   0  0  0  0  0  0  0  0  0  0  0  0
   -4.1570   -2.4000    0.0000 H   0  0  0  0  0  0  0  0  0  0  0  0
   -2.7713   -0.0000    0.0000 C   0  0  0  0  0  0  0  0  0  0  0  0
   -4.1569    0.8000    0.0000 C   0  0  0  0  0  0  0  0  0  0  0  0
   -5.5426    1.6000    0.0000 H   0  0  0  0  0  0  0  0  0  0  0  0
   -5.5426   -0.0000    0.0000 H   0  0  0  0  0  0  0  0  0  0  0  0
   -4.1569    2.4000    0.0000 H   0  0  0  0  0  0  0  0  0  0  0  0
   -1.3856    0.8000    0.0000 C   0  0  0  0  0  0  0  0  0  0  0  0
   -1.3856    2.4000    0.0000 H   0  0  0  0  0  0  0  0  0  0  0  0
  1  2  1  0  0  0  0
  1  3  1  0  0  0  0
  1  4  1  0  0  0  0
  1  5  1  0  0  0  0
  5  6  1  0  0  0  0
  6  7  1  0  0  0  0
  7  8  1  0  0  0  0
  7  9  1  0  0  0  0
  7 10  1  0  0  0  0
  6 11  2  0  0  0  0
 11 12  1  0  0  0  0
 11 13  1  0  0  0  0
 13 14  1  0  0  0  0
 13 15  2  0  0  0  0
 15 16  1  0  0  0  0
 16 17  1  0  0  0  0
 16 18  1  0  0  0  0
 16 19  1  0  0  0  0
 15 20  1  0  0  0  0
 20  5  2  0  0  0  0
 20 21  1  0  0  0  0
M  END
> <ChemID>
100304

> <source_casrn>
95-63-6

> <CAS>
95-63-6

> <SMILES>
Cc1cc(C)c(C)cc1

> <NAME>
1,2,4-TRIMETHYLBENZENE

> <preferred_name>
1,2,4-Trimethylbenzene

> <iupac>
1,2,4-trimethylbenzene

> <MPID>
102328

> <dsstox_substance_id>
DTXSID6021402

> <Canonical_QSARr>
Cc1cc(C)c(C)cc1

> <InChI_Code_QSARr>
InChI=1S/C9H12/c1-7-4-5-8(2)9(3)6-7/h4-6H,1-3H3

> <InChI Key_QSARr>
GWHJZXXIDMPWGX-UHFFFAOYSA-N

> <Salt_Solvent>
?

> <LogHL>
-2.210419287835575

$$$$
100312
  -INDIGO-08031722132D

 12 12  0  0  0  0  0  0  0  0999 V2000
    0.8000    1.3856    0.0000 Cl  0  0  0  0  0  0  0  0  0  0  0  0
   -0.0000   -0.0000    0.0000 C   0  0  0  0  0  0  0  0  0  0  0  0
    0.8000   -1.3857    0.0000 C   0  0  0  0  0  0  0  0  0  0  0  0
    2.4000   -1.3857    0.0000 H   0  0  0  0  0  0  0  0  0  0  0  0
   -0.0000   -2.7713    0.0000 C   0  0  0  0  0  0  0  0  0  0  0  0
    0.8000   -4.1569    0.0000 Cl  0  0  0  0  0  0  0  0  0  0  0  0
   -1.6000   -2.7713    0.0000 C   0  0  0  0  0  0  0  0  0  0  0  0
   -2.4000   -4.1569    0.0000 Cl  0  0  0  0  0  0  0  0  0  0  0  0
   -2.4000   -1.3856    0.0000 C   0  0  0  0  0  0  0  0  0  0  0  0
   -4.0000   -1.3856    0.0000 H   0  0  0  0  0  0  0  0  0  0  0  0
   -1.6000   -0.0000    0.0000 C   0  0  0  0  0  0  0  0  0  0  0  0
   -2.4000    1.3856    0.0000 Cl  0  0  0  0  0  0  0  0  0  0  0  0
  1  2  1  0  0  0  0
  2  3  1  0  0  0  0
  3  4  1  0  0  0  0
  3  5  2  0  0  0  0
  5  6  1  0  0  0  0
  5  7  1  0  0  0  0
  7  8  1  0  0  0  0
  7  9  2  0  0  0  0
  9 10  1  0  0  0  0
  9 11  1  0  0  0  0
 11  2  2  0  0  0  0
 11 12  1  0  0  0  0
M  END
> <ChemID>
100312

> <source_casrn>
95-94-3

> <CAS>
95-94-3

> <SMILES>
Clc1cc(Cl)c(Cl)cc1Cl

> <NAME>
1,2,4,5-TETRACHLOROBENZENE

> <preferred_name>
1,2,4,5-Tetrachlorobenzene

> <iupac>
1,2,4,5-tetrachlorobenzene

> <MPID>
102332

> <dsstox_substance_id>
DTXSID7024320

> <Canonical_QSARr>
Clc1cc(Cl)c(Cl)cc1Cl

> <InChI_Code_QSARr>
InChI=1S/C6H2Cl4/c7-3-1-4(8)6(10)2-5(3)9/h1-2H

> <InChI Key_QSARr>
JHBKHLUZVFWLAG-UHFFFAOYSA-N

> <Salt_Solvent>
?

> <LogHL>
-3.0000000000000013

$$$$
100324
  -INDIGO-08031722132D

 16 16  0  0  0  0  0  0  0  0999 V2000
    0.8000    1.3857    0.0000 O   0  0  0  0  0  0  0  0  0  0  0  0
    2.3650    1.0529    0.0000 C   0  0  0  0  0  0  0  0  0  0  0  0
    2.5323    2.6442    0.0000 H   0  0  0  0  0  0  0  0  0  0  0  0
    3.9650    1.0529    0.0000 H   0  0  0  0  0  0  0  0  0  0  0  0
    2.5323   -0.5382    0.0000 C   0  0  0  0  0  0  0  0  0  0  0  0
    4.0973   -0.2056    0.0000 H   0  0  0  0  0  0  0  0  0  0  0  0
    3.0267   -2.0599    0.0000 H   0  0  0  0  0  0  0  0  0  0  0  0
    1.0706   -1.1890    0.0000 C   0  0  0  0  0  0  0  0  0  0  0  0
    1.8706   -2.5747    0.0000 H   0  0  0  0  0  0  0  0  0  0  0  0
   -0.2238   -2.1295    0.0000 H   0  0  0  0  0  0  0  0  0  0  0  0
    0.0000    0.0000    0.0000 C   0  0  0  0  0  0  0  0  0  0  0  0
   -1.0706   -1.1890    0.0000 H   0  0  0  0  0  0  0  0  0  0  0  0
   -1.2944    0.9404    0.0000 C   0  0  0  0  0  0  0  0  0  0  0  0
   -2.5889    1.8809    0.0000 H   0  0  0  0  0  0  0  0  0  0  0  0
   -2.7561    0.2896    0.0000 H   0  0  0  0  0  0  0  0  0  0  0  0
   -1.1272    2.5317    0.0000 H   0  0  0  0  0  0  0  0  0  0  0  0
  1  2  1  0  0  0  0
  2  3  1  0  0  0  0
  2  4  1  0  0  0  0
  2  5  1  0  0  0  0
  5  6  1  0  0  0  0
  5  7  1  0  0  0  0
  5  8  1  0  0  0  0
  8  9  1  0  0  0  0
  8 10  1  0  0  0  0
  8 11  1  0  0  0  0
 11  1  1  0  0  0  0
 11 12  1  0  0  0  0
 11 13  1  0  0  0  0
 13 14  1  0  0  0  0
 13 15  1  0  0  0  0
 13 16  1  0  0  0  0
M  END
> <ChemID>
100324

> <source_casrn>
96-47-9

> <CAS>
96-47-9

> <SMILES>
CC1CCCO1

> <NAME>
2-METHYLTETRAHYDROFURAN

> <preferred_name>
2-Methyltetrahydrofuran

> <iupac>
2-methyltetrahydrofuran

> <MPID>
102335

> <dsstox_substance_id>
DTXSID9030258

> <Canonical_QSARr>
CC1CCCO1

> <InChI_Code_QSARr>
InChI=1S/C5H10O/c1-5-3-2-4-6-5/h5H,2-4H2,1H3

> <InChI Key_QSARr>
JWUJQDFVADABEY-UHFFFAOYSA-N

> <Salt_Solvent>
?

> <LogHL>
-4.031517051446065

$$$$
100350
  -INDIGO-08031722132D

 14 14  0  0  0  0  0  0  0  0999 V2000
   -2.4000   -1.3856    0.0000 O   0  0  0  0  0  0  0  0  0  0  0  0
   -1.6000   -0.0000    0.0000 N   0  0  0  0  0  0  0  0  0  0  0  0
    0.0000   -0.0000    0.0000 C   0  0  0  0  0  0  0  0  0  0  0  0
    0.8000    1.3856    0.0000 C   0  0  0  0  0  0  0  0  0  0  0  0
    0.0000    2.7713    0.0000 H   0  0  0  0  0  0  0  0  0  0  0  0
    2.4000    1.3856    0.0000 C   0  0  0  0  0  0  0  0  0  0  0  0
    3.2000    2.7713    0.0000 H   0  0  0  0  0  0  0  0  0  0  0  0
    3.2000   -0.0000    0.0000 C   0  0  0  0  0  0  0  0  0  0  0  0
    4.8000   -0.0000    0.0000 H   0  0  0  0  0  0  0  0  0  0  0  0
    2.4000   -1.3856    0.0000 C   0  0  0  0  0  0  0  0  0  0  0  0
    3.2000   -2.7713    0.0000 H   0  0  0  0  0  0  0  0  0  0  0  0
    0.8000   -1.3856    0.0000 C   0  0  0  0  0  0  0  0  0  0  0  0
    0.0000   -2.7713    0.0000 H   0  0  0  0  0  0  0  0  0  0  0  0
   -2.4000    1.3856    0.0000 O   0  0  0  0  0  0  0  0  0  0  0  0
  1  2  2  0  0  0  0
  2  3  1  0  0  0  0
  3  4  1  0  0  0  0
  4  5  1  0  0  0  0
  4  6  2  0  0  0  0
  6  7  1  0  0  0  0
  6  8  1  0  0  0  0
  8  9  1  0  0  0  0
  8 10  2  0  0  0  0
 10 11  1  0  0  0  0
 10 12  1  0  0  0  0
 12  3  2  0  0  0  0
 12 13  1  0  0  0  0
  2 14  1  0  0  0  0
M  CHG  2   2   1  14  -1
M  END
> <ChemID>
100350

> <source_casrn>
98-95-3

> <CAS>
98-95-3

> <SMILES>
[O-][N+](=O)c1ccccc1

> <NAME>
NITROBENZENE

> <preferred_name>
Nitrobenzene

> <iupac>
nitrobenzene

> <MPID>
102341

> <dsstox_substance_id>
DTXSID3020964

> <Canonical_QSARr>
[O-][N+](=O)c1ccccc1

> <InChI_Code_QSARr>
InChI=1S/C6H5NO2/c8-7(9)6-4-2-1-3-5-6/h1-5H

> <InChI Key_QSARr>
LQNUZADURLCDLV-UHFFFAOYSA-N

> <Salt_Solvent>
?

> <LogHL>
-4.619788758288381

$$$$
100358
  -INDIGO-08031722132D

 26 26  0  0  0  0  0  0  0  0999 V2000
   -1.6000   -0.0000    0.0000 C   0  0  0  0  0  0  0  0  0  0  0  0
   -2.4001    1.3857    0.0000 C   0  0  0  0  0  0  0  0  0  0  0  0
   -1.6000    2.7713    0.0000 H   0  0  0  0  0  0  0  0  0  0  0  0
   -4.0001    1.3857    0.0000 C   0  0  0  0  0  0  0  0  0  0  0  0
   -3.7222    2.9613    0.0000 H   0  0  0  0  0  0  0  0  0  0  0  0
   -5.5034    1.9329    0.0000 H   0  0  0  0  0  0  0  0  0  0  0  0
   -4.8000   -0.0000    0.0000 C   0  0  0  0  0  0  0  0  0  0  0  0
   -6.4000   -0.0000    0.0000 C   0  0  0  0  0  0  0  0  0  0  0  0
   -8.0000   -0.0000    0.0000 H   0  0  0  0  0  0  0  0  0  0  0  0
   -7.2001   -1.3856    0.0000 H   0  0  0  0  0  0  0  0  0  0  0  0
   -7.2001    1.3857    0.0000 H   0  0  0  0  0  0  0  0  0  0  0  0
   -4.0001   -1.3856    0.0000 C   0  0  0  0  0  0  0  0  0  0  0  0
   -4.8000   -2.7713    0.0000 H   0  0  0  0  0  0  0  0  0  0  0  0
   -2.4001   -1.3856    0.0000 C   0  0  0  0  0  0  0  0  0  0  0  0
   -2.6778   -2.9613    0.0000 H   0  0  0  0  0  0  0  0  0  0  0  0
   -1.0143   -2.1856    0.0000 H   0  0  0  0  0  0  0  0  0  0  0  0
    0.0000   -0.0000    0.0000 C   0  0  0  0  0  0  0  0  0  0  0  0
    0.0000   -1.6000    0.0000 H   0  0  0  0  0  0  0  0  0  0  0  0
    1.5757   -0.2778    0.0000 C   0  0  0  0  0  0  0  0  0  0  0  0
    3.1514   -0.5557    0.0000 H   0  0  0  0  0  0  0  0  0  0  0  0
    2.6042    0.9478    0.0000 H   0  0  0  0  0  0  0  0  0  0  0  0
    2.1229   -1.7813    0.0000 H   0  0  0  0  0  0  0  0  0  0  0  0
    0.0000    1.6000    0.0000 C   0  0  0  0  0  0  0  0  0  0  0  0
    0.0000    3.2000    0.0000 H   0  0  0  0  0  0  0  0  0  0  0  0
    1.3856    2.4000    0.0000 H   0  0  0  0  0  0  0  0  0  0  0  0
    1.3856    0.8000    0.0000 H   0  0  0  0  0  0  0  0  0  0  0  0
  1  2  2  0  0  0  0
  2  3  1  0  0  0  0
  2  4  1  0  0  0  0
  4  5  1  0  0  0  0
  4  6  1  0  0  0  0
  4  7  1  0  0  0  0
  7  8  1  0  0  0  0
  8  9  1  0  0  0  0
  8 10  1  0  0  0  0
  8 11  1  0  0  0  0
  7 12  2  0  0  0  0
 12 13  1  0  0  0  0
 12 14  1  0  0  0  0
 14  1  1  0  0  0  0
 14 15  1  0  0  0  0
 14 16  1  0  0  0  0
  1 17  1  0  0  0  0
 17 18  1  0  0  0  0
 17 19  1  0  0  0  0
 19 20  1  0  0  0  0
 19 21  1  0  0  0  0
 19 22  1  0  0  0  0
 17 23  1  0  0  0  0
 23 24  1  0  0  0  0
 23 25  1  0  0  0  0
 23 26  1  0  0  0  0
M  END
> <ChemID>
100358

> <source_casrn>
99-85-4

> <CAS>
99-85-4

> <SMILES>
CC1CC=C(CC=1)C(C)C

> <NAME>
GAMMA-TERPINENE

> <preferred_name>
gamma-Terpinene

> <iupac>
1-methyl-4-(propan-2-yl)cyclohexa-1,4-diene

> <MPID>
102346

> <dsstox_substance_id>
DTXSID6041210

> <Canonical_QSARr>
CC1CC=C(CC=1)C(C)C

> <InChI_Code_QSARr>
InChI=1S/C10H16/c1-8(2)10-6-4-9(3)5-7-10/h4,7-8H,5-6H2,1-3H3

> <InChI Key_QSARr>
YKFLAYDHMOASIY-UHFFFAOYSA-N

> <Salt_Solvent>
?

> <LogHL>
-1.5883802940367717

$$$$
100362
  -INDIGO-08031722132D

 17 17  0  0  0  0  0  0  0  0999 V2000
    2.4000    1.3856    0.0000 C   0  0  0  0  0  0  0  0  0  0  0  0
    3.2000    2.7713    0.0000 H   0  0  0  0  0  0  0  0  0  0  0  0
    0.8000    1.3856    0.0000 C   0  0  0  0  0  0  0  0  0  0  0  0
    0.0000    2.7713    0.0000 H   0  0  0  0  0  0  0  0  0  0  0  0
    0.0000    0.0000    0.0000 C   0  0  0  0  0  0  0  0  0  0  0  0
   -1.6001    0.0000    0.0000 C   0  0  0  0  0  0  0  0  0  0  0  0
   -3.2000    0.0000    0.0000 H   0  0  0  0  0  0  0  0  0  0  0  0
   -2.4000   -1.3856    0.0000 H   0  0  0  0  0  0  0  0  0  0  0  0
   -2.4000    1.3856    0.0000 H   0  0  0  0  0  0  0  0  0  0  0  0
    0.8000   -1.3856    0.0000 C   0  0  0  0  0  0  0  0  0  0  0  0
    0.0000   -2.7713    0.0000 H   0  0  0  0  0  0  0  0  0  0  0  0
    2.4000   -1.3856    0.0000 C   0  0  0  0  0  0  0  0  0  0  0  0
    3.2000   -2.7713    0.0000 H   0  0  0  0  0  0  0  0  0  0  0  0
    3.2000   -0.0000    0.0000 C   0  0  0  0  0  0  0  0  0  0  0  0
    4.8000    0.0000    0.0000 N   0  0  0  0  0  0  0  0  0  0  0  0
    5.6000   -1.3856    0.0000 O   0  0  0  0  0  0  0  0  0  0  0  0
    5.6000    1.3856    0.0000 O   0  0  0  0  0  0  0  0  0  0  0  0
  1  2  1  0  0  0  0
  1  3  1  0  0  0  0
  3  4  1  0  0  0  0
  3  5  2  0  0  0  0
  5  6  1  0  0  0  0
  6  7  1  0  0  0  0
  6  8  1  0  0  0  0
  6  9  1  0  0  0  0
  5 10  1  0  0  0  0
 10 11  1  0  0  0  0
 10 12  2  0  0  0  0
 12 13  1  0  0  0  0
 12 14  1  0  0  0  0
 14  1  2  0  0  0  0
 14 15  1  0  0  0  0
 15 16  2  0  0  0  0
 15 17  1  0  0  0  0
M  CHG  2  15   1  17  -1
M  END
> <ChemID>
100362

> <source_casrn>
99-99-0

> <CAS>
99-99-0

> <SMILES>
Cc1ccc(cc1)[N+]([O-])=O

> <NAME>
P-NITROTOLUENE

> <preferred_name>
4-Nitrotoluene

> <iupac>
1-methyl-4-nitrobenzene

> <MPID>
102347

> <dsstox_substance_id>
DTXSID5023792

> <Canonical_QSARr>
Cc1ccc(cc1)[N+]([O-])=O

> <InChI_Code_QSARr>
InChI=1S/C7H7NO2/c1-6-2-4-7(5-3-6)8(9)10/h2-5H,1H3

> <InChI Key_QSARr>
ZPTVNYMJQHSSEA-UHFFFAOYSA-N

> <Salt_Solvent>
?

> <LogHL>
-5.2494916051486635

$$$$
100374
  -INDIGO-08031722132D

 14 14  0  0  0  0  0  0  0  0999 V2000
    2.4000   -1.3856    0.0000 O   0  0  0  0  0  0  0  0  0  0  0  0
    1.6000   -0.0000    0.0000 C   0  0  0  0  0  0  0  0  0  0  0  0
    2.4000    1.3856    0.0000 H   0  0  0  0  0  0  0  0  0  0  0  0
    0.0000   -0.0000    0.0000 C   0  0  0  0  0  0  0  0  0  0  0  0
   -0.8000    1.3856    0.0000 C   0  0  0  0  0  0  0  0  0  0  0  0
    0.0000    2.7713    0.0000 H   0  0  0  0  0  0  0  0  0  0  0  0
   -2.4000    1.3856    0.0000 C   0  0  0  0  0  0  0  0  0  0  0  0
   -3.2000    2.7713    0.0000 H   0  0  0  0  0  0  0  0  0  0  0  0
   -3.2000   -0.0000    0.0000 C   0  0  0  0  0  0  0  0  0  0  0  0
   -4.8000   -0.0000    0.0000 H   0  0  0  0  0  0  0  0  0  0  0  0
   -2.4000   -1.3856    0.0000 C   0  0  0  0  0  0  0  0  0  0  0  0
   -3.2000   -2.7713    0.0000 H   0  0  0  0  0  0  0  0  0  0  0  0
   -0.8000   -1.3856    0.0000 C   0  0  0  0  0  0  0  0  0  0  0  0
    0.0000   -2.7713    0.0000 H   0  0  0  0  0  0  0  0  0  0  0  0
  1  2  2  0  0  0  0
  2  3  1  0  0  0  0
  2  4  1  0  0  0  0
  4  5  1  0  0  0  0
  5  6  1  0  0  0  0
  5  7  2  0  0  0  0
  7  8  1  0  0  0  0
  7  9  1  0  0  0  0
  9 10  1  0  0  0  0
  9 11  2  0  0  0  0
 11 12  1  0  0  0  0
 11 13  1  0  0  0  0
 13  4  2  0  0  0  0
 13 14  1  0  0  0  0
M  END
> <ChemID>
100374

> <source_casrn>
100-52-7

> <CAS>
100-52-7

> <SMILES>
O=Cc1ccccc1

> <NAME>
BENZALDEHYDE

> <preferred_name>
Benzaldehyde

> <iupac>
benzaldehyde

> <MPID>
102355

> <dsstox_substance_id>
DTXSID8039241

> <Canonical_QSARr>
O=Cc1ccccc1

> <InChI_Code_QSARr>
InChI=1S/C7H6O/c8-6-7-4-2-1-3-5-7/h1-6H

> <InChI Key_QSARr>
HUMNYLRZRPPJDN-UHFFFAOYSA-N

> <Salt_Solvent>
?

> <LogHL>
-4.5734887386354375

$$$$
100416
  -INDIGO-08031722132D

 18 18  0  0  0  0  0  0  0  0999 V2000
   -1.6000   -0.0000    0.0000 O   0  0  0  0  0  0  0  0  0  0  0  0
   -0.0000   -0.0000    0.0000 C   0  0  0  0  0  0  0  0  0  0  0  0
    0.7999    1.3856    0.0000 C   0  0  0  0  0  0  0  0  0  0  0  0
   -0.0000    2.7713    0.0000 H   0  0  0  0  0  0  0  0  0  0  0  0
    2.4000    1.3856    0.0000 C   0  0  0  0  0  0  0  0  0  0  0  0
    3.2000    2.7713    0.0000 H   0  0  0  0  0  0  0  0  0  0  0  0
    3.2000   -0.0000    0.0000 C   0  0  0  0  0  0  0  0  0  0  0  0
    4.8000   -0.0000    0.0000 N   0  0  0  0  0  0  0  0  0  0  0  0
    5.6000   -1.3856    0.0000 H   0  0  0  0  0  0  0  0  0  0  0  0
    5.6000    1.3856    0.0000 H   0  0  0  0  0  0  0  0  0  0  0  0
    2.4000   -1.3856    0.0000 C   0  0  0  0  0  0  0  0  0  0  0  0
    3.2000   -2.7713    0.0000 H   0  0  0  0  0  0  0  0  0  0  0  0
    0.8001   -1.3856    0.0000 C   0  0  0  0  0  0  0  0  0  0  0  0
   -0.0000   -2.7713    0.0000 H   0  0  0  0  0  0  0  0  0  0  0  0
   -2.4001    1.3856    0.0000 C   0  0  0  0  0  0  0  0  0  0  0  0
   -4.0000    1.3856    0.0000 H   0  0  0  0  0  0  0  0  0  0  0  0
   -3.2000    2.7713    0.0000 H   0  0  0  0  0  0  0  0  0  0  0  0
   -3.2000   -0.0000    0.0000 H   0  0  0  0  0  0  0  0  0  0  0  0
  1  2  1  0  0  0  0
  2  3  1  0  0  0  0
  3  4  1  0  0  0  0
  3  5  2  0  0  0  0
  5  6  1  0  0  0  0
  5  7  1  0  0  0  0
  7  8  1  0  0  0  0
  8  9  1  0  0  0  0
  8 10  1  0  0  0  0
  7 11  2  0  0  0  0
 11 12  1  0  0  0  0
 11 13  1  0  0  0  0
 13  2  2  0  0  0  0
 13 14  1  0  0  0  0
  1 15  1  0  0  0  0
 15 16  1  0  0  0  0
 15 17  1  0  0  0  0
 15 18  1  0  0  0  0
M  END
> <ChemID>
100416

> <source_casrn>
104-94-9

> <CAS>
104-94-9

> <SMILES>
COc1ccc(N)cc1

> <NAME>
4-METHOXYANILINE

> <preferred_name>
4-Methoxyaniline

> <iupac>
4-methoxyaniline

> <MPID>
102363

> <dsstox_substance_id>
DTXSID7024532

> <Canonical_QSARr>
COc1ccc(N)cc1

> <InChI_Code_QSARr>
InChI=1S/C7H9NO/c1-9-7-4-2-6(8)3-5-7/h2-5H,8H2,1H3

> <InChI Key_QSARr>
BHAAPTBBJKJZER-UHFFFAOYSA-N

> <Salt_Solvent>
?

> <LogHL>
-7.180456064458137

$$$$
100440
  -INDIGO-08031722132D

 18 18  0  0  0  0  0  0  0  0999 V2000
    1.6001   -0.0000    0.0000 C   0  0  0  0  0  0  0  0  0  0  0  0
    3.2000   -0.0000    0.0000 H   0  0  0  0  0  0  0  0  0  0  0  0
    2.4000   -1.3856    0.0000 H   0  0  0  0  0  0  0  0  0  0  0  0
    2.4000    1.3856    0.0000 H   0  0  0  0  0  0  0  0  0  0  0  0
    0.0000   -0.0000    0.0000 C   0  0  0  0  0  0  0  0  0  0  0  0
   -0.8000    1.3856    0.0000 C   0  0  0  0  0  0  0  0  0  0  0  0
    0.0000    2.7713    0.0000 H   0  0  0  0  0  0  0  0  0  0  0  0
   -2.4000    1.3856    0.0000 C   0  0  0  0  0  0  0  0  0  0  0  0
   -3.2000    2.7713    0.0000 H   0  0  0  0  0  0  0  0  0  0  0  0
   -3.2000   -0.0000    0.0000 C   0  0  0  0  0  0  0  0  0  0  0  0
   -4.7999   -0.0000    0.0000 C   0  0  0  0  0  0  0  0  0  0  0  0
   -6.4000   -0.0000    0.0000 H   0  0  0  0  0  0  0  0  0  0  0  0
   -5.6000   -1.3856    0.0000 H   0  0  0  0  0  0  0  0  0  0  0  0
   -5.6000    1.3856    0.0000 H   0  0  0  0  0  0  0  0  0  0  0  0
   -2.4000   -1.3856    0.0000 C   0  0  0  0  0  0  0  0  0  0  0  0
   -3.2000   -2.7713    0.0000 H   0  0  0  0  0  0  0  0  0  0  0  0
   -0.8000   -1.3856    0.0000 C   0  0  0  0  0  0  0  0  0  0  0  0
    0.0000   -2.7713    0.0000 H   0  0  0  0  0  0  0  0  0  0  0  0
  1  2  1  0  0  0  0
  1  3  1  0  0  0  0
  1  4  1  0  0  0  0
  1  5  1  0  0  0  0
  5  6  1  0  0  0  0
  6  7  1  0  0  0  0
  6  8  2  0  0  0  0
  8  9  1  0  0  0  0
  8 10  1  0  0  0  0
 10 11  1  0  0  0  0
 11 12  1  0  0  0  0
 11 13  1  0  0  0  0
 11 14  1  0  0  0  0
 10 15  2  0  0  0  0
 15 16  1  0  0  0  0
 15 17  1  0  0  0  0
 17  5  2  0  0  0  0
 17 18  1  0  0  0  0
M  END
> <ChemID>
100440

> <source_casrn>
106-42-3

> <CAS>
106-42-3

> <SMILES>
Cc1ccc(C)cc1

> <NAME>
P-XYLENE

> <preferred_name>
p-Xylene

> <iupac>
1,4-dimethylbenzene

> <MPID>
102368

> <dsstox_substance_id>
DTXSID2021868

> <Canonical_QSARr>
Cc1ccc(C)cc1

> <InChI_Code_QSARr>
InChI=1S/C8H10/c1-7-3-5-8(2)6-4-7/h3-6H,1-2H3

> <InChI Key_QSARr>
URLKBWYHVLBVBO-UHFFFAOYSA-N

> <Salt_Solvent>
?

> <LogHL>
-2.161150909262743

$$$$
100460
  -INDIGO-08031722132D

 12 11  0  0  0  0  0  0  0  0999 V2000
   -1.3856    0.8000    0.0000 C   0  0  0  0  0  0  0  0  0  0  0  0
   -0.7733    2.2782    0.0000 H   0  0  0  0  0  0  0  0  0  0  0  0
   -1.9980    2.2782    0.0000 H   0  0  0  0  0  0  0  0  0  0  0  0
    0.0000    0.0000    0.0000 C   0  0  0  0  0  0  0  0  0  0  0  0
   -0.6123   -1.4782    0.0000 H   0  0  0  0  0  0  0  0  0  0  0  0
    0.6123   -1.4782    0.0000 H   0  0  0  0  0  0  0  0  0  0  0  0
    1.3856    0.8000    0.0000 C   0  0  0  0  0  0  0  0  0  0  0  0
    2.7713    1.6000    0.0000 H   0  0  0  0  0  0  0  0  0  0  0  0
    2.7713    0.0000    0.0000 H   0  0  0  0  0  0  0  0  0  0  0  0
    1.3856    2.4000    0.0000 H   0  0  0  0  0  0  0  0  0  0  0  0
   -2.7713    0.0000    0.0000 S   0  0  0  0  0  0  0  0  0  0  0  0
   -4.1569    0.8000    0.0000 H   0  0  0  0  0  0  0  0  0  0  0  0
  1  2  1  0  0  0  0
  1  3  1  0  0  0  0
  1  4  1  0  0  0  0
  4  5  1  0  0  0  0
  4  6  1  0  0  0  0
  4  7  1  0  0  0  0
  7  8  1  0  0  0  0
  7  9  1  0  0  0  0
  7 10  1  0  0  0  0
  1 11  1  0  0  0  0
 11 12  1  0  0  0  0
M  END
> <ChemID>
100460

> <source_casrn>
107-03-9

> <CAS>
107-03-9

> <SMILES>
CCCS

> <NAME>
1-PROPANETHIOL

> <preferred_name>
1-Propanethiol

> <iupac>
propane-1-thiol

> <MPID>
102377

> <dsstox_substance_id>
DTXSID5026750

> <Canonical_QSARr>
CCCS

> <InChI_Code_QSARr>
InChI=1S/C3H8S/c1-2-3-4/h4H,2-3H2,1H3

> <InChI Key_QSARr>
SUVIGLJNEAMWEG-UHFFFAOYSA-N

> <Salt_Solvent>
?

> <LogHL>
-2.3893398369101213

$$$$
100468
  -INDIGO-08031722132D

  9  8  0  0  0  0  0  0  0  0999 V2000
    1.3856    0.8000    0.0000 C   0  0  0  0  0  0  0  0  0  0  0  0
    2.7713    1.6000    0.0000 H   0  0  0  0  0  0  0  0  0  0  0  0
    2.7713    0.0000    0.0000 H   0  0  0  0  0  0  0  0  0  0  0  0
    1.3856    2.4000    0.0000 H   0  0  0  0  0  0  0  0  0  0  0  0
    0.0000    0.0000    0.0000 C   0  0  0  0  0  0  0  0  0  0  0  0
    0.6123   -1.4782    0.0000 H   0  0  0  0  0  0  0  0  0  0  0  0
   -0.6123   -1.4782    0.0000 H   0  0  0  0  0  0  0  0  0  0  0  0
   -1.3856    0.8000    0.0000 C   0  0  0  0  0  0  0  0  0  0  0  0
   -2.7713    1.6000    0.0000 N   0  0  0  0  0  0  0  0  0  0  0  0
  1  2  1  0  0  0  0
  1  3  1  0  0  0  0
  1  4  1  0  0  0  0
  1  5  1  0  0  0  0
  5  6  1  0  0  0  0
  5  7  1  0  0  0  0
  5  8  1  0  0  0  0
  8  9  3  0  0  0  0
M  END
> <ChemID>
100468

> <source_casrn>
107-12-0

> <CAS>
107-12-0

> <SMILES>
CCC#N

> <NAME>
PROPIONITRILE

> <preferred_name>
Propionitrile

> <iupac>
propanenitrile

> <MPID>
102381

> <dsstox_substance_id>
DTXSID1021879

> <Canonical_QSARr>
CCC#N

> <InChI_Code_QSARr>
InChI=1S/C3H5N/c1-2-3-4/h2H2,1H3

> <InChI Key_QSARr>
FVSKHRXBFJPNKK-UHFFFAOYSA-N

> <Salt_Solvent>
?

> <LogHL>
-4.431798275933026

$$$$
100476
  -INDIGO-08031722132D

  8  7  0  0  0  0  0  0  0  0999 V2000
    2.7713    1.6000    0.0000 O   0  0  0  0  0  0  0  0  0  0  0  0
    2.7713    0.0000    0.0000 C   0  0  0  0  0  0  0  0  0  0  0  0
    4.1569   -0.8000    0.0000 H   0  0  0  0  0  0  0  0  0  0  0  0
    1.3857   -0.8000    0.0000 O   0  0  0  0  0  0  0  0  0  0  0  0
    0.0000    0.0000    0.0000 C   0  0  0  0  0  0  0  0  0  0  0  0
   -1.3856    0.8000    0.0000 H   0  0  0  0  0  0  0  0  0  0  0  0
    0.0000    1.6000    0.0000 H   0  0  0  0  0  0  0  0  0  0  0  0
   -1.3856   -0.8000    0.0000 H   0  0  0  0  0  0  0  0  0  0  0  0
  1  2  2  0  0  0  0
  2  3  1  0  0  0  0
  2  4  1  0  0  0  0
  4  5  1  0  0  0  0
  5  6  1  0  0  0  0
  5  7  1  0  0  0  0
  5  8  1  0  0  0  0
M  END
> <ChemID>
100476

> <source_casrn>
107-31-3

> <CAS>
107-31-3

> <SMILES>
COC=O

> <NAME>
METHYLFORMATE

> <preferred_name>
Methyl formate

> <iupac>
methyl formate

> <MPID>
102387

> <dsstox_substance_id>
DTXSID5025609

> <Canonical_QSARr>
COC=O

> <InChI_Code_QSARr>
InChI=1S/C2H4O2/c1-4-2-3/h2H,1H3

> <InChI Key_QSARr>
TZIHFWKZFHZASV-UHFFFAOYSA-N

> <Salt_Solvent>
?

> <LogHL>
-3.651695136951841

$$$$
100480
  -INDIGO-08031722132D

 37 36  0  0  0  0  0  0  0  0999 V2000
   -0.0000   -0.0000    0.0000 Si  0  0  0  0  0  0  0  0  0  0  0  0
    1.3857   -0.8000    0.0000 O   0  0  0  0  0  0  0  0  0  0  0  0
    2.7712   -0.0000    0.0000 Si  0  0  0  0  0  0  0  0  0  0  0  0
    4.2747    0.5473    0.0000 O   0  0  0  0  0  0  0  0  0  0  0  0
    5.7784   -0.0000    0.0000 Si  0  0  0  0  0  0  0  0  0  0  0  0
    7.3782   -0.0000    0.0000 C   0  0  0  0  0  0  0  0  0  0  0  0
    8.9783   -0.0000    0.0000 H   0  0  0  0  0  0  0  0  0  0  0  0
    8.1784    1.3857    0.0000 H   0  0  0  0  0  0  0  0  0  0  0  0
    8.1784   -1.3857    0.0000 H   0  0  0  0  0  0  0  0  0  0  0  0
    6.0562    1.5757    0.0000 C   0  0  0  0  0  0  0  0  0  0  0  0
    6.3340    3.1514    0.0000 H   0  0  0  0  0  0  0  0  0  0  0  0
    4.8305    2.6042    0.0000 H   0  0  0  0  0  0  0  0  0  0  0  0
    7.5597    2.1229    0.0000 H   0  0  0  0  0  0  0  0  0  0  0  0
    5.5004   -1.5757    0.0000 C   0  0  0  0  0  0  0  0  0  0  0  0
    6.7261   -2.6041    0.0000 H   0  0  0  0  0  0  0  0  0  0  0  0
    7.0039   -1.0284    0.0000 H   0  0  0  0  0  0  0  0  0  0  0  0
    4.2747   -0.5473    0.0000 H   0  0  0  0  0  0  0  0  0  0  0  0
    3.0492   -1.5757    0.0000 C   0  0  0  0  0  0  0  0  0  0  0  0
    3.0492   -3.1757    0.0000 H   0  0  0  0  0  0  0  0  0  0  0  0
    1.6635   -2.3757    0.0000 H   0  0  0  0  0  0  0  0  0  0  0  0
    4.4347   -2.3757    0.0000 H   0  0  0  0  0  0  0  0  0  0  0  0
    2.2240    1.5036    0.0000 C   0  0  0  0  0  0  0  0  0  0  0  0
    3.2526    2.7292    0.0000 H   0  0  0  0  0  0  0  0  0  0  0  0
    3.8241    1.5036    0.0000 H   0  0  0  0  0  0  0  0  0  0  0  0
    1.1957    0.2778    0.0000 H   0  0  0  0  0  0  0  0  0  0  0  0
   -1.5035    0.5473    0.0000 C   0  0  0  0  0  0  0  0  0  0  0  0
   -3.0070    1.0945    0.0000 H   0  0  0  0  0  0  0  0  0  0  0  0
   -2.7292   -0.4812    0.0000 H   0  0  0  0  0  0  0  0  0  0  0  0
   -1.7813    2.1229    0.0000 H   0  0  0  0  0  0  0  0  0  0  0  0
    0.8001    1.3857    0.0000 C   0  0  0  0  0  0  0  0  0  0  0  0
    1.6000    2.7713    0.0000 H   0  0  0  0  0  0  0  0  0  0  0  0
   -0.0000    2.7713    0.0000 H   0  0  0  0  0  0  0  0  0  0  0  0
   -0.8000    1.3857    0.0000 H   0  0  0  0  0  0  0  0  0  0  0  0
   -0.8000   -1.3857    0.0000 C   0  0  0  0  0  0  0  0  0  0  0  0
   -1.6001   -2.7713    0.0000 H   0  0  0  0  0  0  0  0  0  0  0  0
   -0.0000   -2.7713    0.0000 H   0  0  0  0  0  0  0  0  0  0  0  0
   -2.4000   -1.3857    0.0000 H   0  0  0  0  0  0  0  0  0  0  0  0
  1  2  1  0  0  0  0
  2  3  1  0  0  0  0
  3  4  1  0  0  0  0
  4  5  1  0  0  0  0
  5  6  1  0  0  0  0
  6  7  1  0  0  0  0
  6  8  1  0  0  0  0
  6  9  1  0  0  0  0
  5 10  1  0  0  0  0
 10 11  1  0  0  0  0
 10 12  1  0  0  0  0
 10 13  1  0  0  0  0
  5 14  1  0  0  0  0
 14 15  1  0  0  0  0
 14 16  1  0  0  0  0
 14 17  1  0  0  0  0
  3 18  1  0  0  0  0
 18 19  1  0  0  0  0
 18 20  1  0  0  0  0
 18 21  1  0  0  0  0
  3 22  1  0  0  0  0
 22 23  1  0  0  0  0
 22 24  1  0  0  0  0
 22 25  1  0  0  0  0
  1 26  1  0  0  0  0
 26 27  1  0  0  0  0
 26 28  1  0  0  0  0
 26 29  1  0  0  0  0
  1 30  1  0  0  0  0
 30 31  1  0  0  0  0
 30 32  1  0  0  0  0
 30 33  1  0  0  0  0
  1 34  1  0  0  0  0
 34 35  1  0  0  0  0
 34 36  1  0  0  0  0
 34 37  1  0  0  0  0
M  END
> <ChemID>
100480

> <source_casrn>
107-51-7

> <CAS>
107-51-7

> <SMILES>
C[Si](C)(O[Si](C)(C)C)O[Si](C)(C)C

> <NAME>
OCTAMETHYLTRISILOXANE

> <preferred_name>
Octamethyltrisiloxane

> <iupac>
octamethyltrisiloxane

> <MPID>
102388

> <dsstox_substance_id>
DTXSID9040710

> <Canonical_QSARr>
C[Si](C)(O[Si](C)(C)C)O[Si](C)(C)C

> <InChI_Code_QSARr>
InChI=1S/C8H24O2Si3/c1-11(2,3)9-13(7,8)10-12(4,5)6/h1-8H3

> <InChI Key_QSARr>
CXQXSVUQTKDNFP-UHFFFAOYSA-N

> <Salt_Solvent>
?

> <LogHL>
1.4857214264815821

$$$$
100488
  -INDIGO-08031722132D

 16 15  0  0  0  0  0  0  0  0999 V2000
    0.8000    1.3857    0.0000 O   0  0  0  0  0  0  0  0  0  0  0  0
    2.4000    1.3857    0.0000 H   0  0  0  0  0  0  0  0  0  0  0  0
    0.0000    0.0000    0.0000 C   0  0  0  0  0  0  0  0  0  0  0  0
   -0.8000   -1.3857    0.0000 H   0  0  0  0  0  0  0  0  0  0  0  0
   -1.3856    0.8000    0.0000 C   0  0  0  0  0  0  0  0  0  0  0  0
   -0.7733    2.2782    0.0000 H   0  0  0  0  0  0  0  0  0  0  0  0
   -1.9979    2.2782    0.0000 H   0  0  0  0  0  0  0  0  0  0  0  0
   -2.7713    0.0000    0.0000 O   0  0  0  0  0  0  0  0  0  0  0  0
   -4.1569    0.8000    0.0000 C   0  0  0  0  0  0  0  0  0  0  0  0
   -5.5426    1.6000    0.0000 H   0  0  0  0  0  0  0  0  0  0  0  0
   -5.5426    0.0000    0.0000 H   0  0  0  0  0  0  0  0  0  0  0  0
   -4.1569    2.4000    0.0000 H   0  0  0  0  0  0  0  0  0  0  0  0
    1.3857   -0.8000    0.0000 C   0  0  0  0  0  0  0  0  0  0  0  0
    2.7713   -1.6000    0.0000 H   0  0  0  0  0  0  0  0  0  0  0  0
    2.7713    0.0000    0.0000 H   0  0  0  0  0  0  0  0  0  0  0  0
    1.3857   -2.4000    0.0000 H   0  0  0  0  0  0  0  0  0  0  0  0
  1  2  1  0  0  0  0
  1  3  1  0  0  0  0
  3  4  1  0  0  0  0
  3  5  1  0  0  0  0
  5  6  1  0  0  0  0
  5  7  1  0  0  0  0
  5  8  1  0  0  0  0
  8  9  1  0  0  0  0
  9 10  1  0  0  0  0
  9 11  1  0  0  0  0
  9 12  1  0  0  0  0
  3 13  1  0  0  0  0
 13 14  1  0  0  0  0
 13 15  1  0  0  0  0
 13 16  1  0  0  0  0
M  END
> <ChemID>
100488

> <source_casrn>
107-98-2

> <CAS>
107-98-2

> <SMILES>
COCC(C)O

> <NAME>
1-METHOXY-2-PROPANOL

> <preferred_name>
1-Methoxy-2-propanol

> <iupac>
1-methoxypropan-2-ol

> <MPID>
102392

> <dsstox_substance_id>
DTXSID8024284

> <Canonical_QSARr>
COCC(C)O

> <InChI_Code_QSARr>
InChI=1S/C4H10O2/c1-4(5)3-6-2/h4-5H,3H2,1-2H3

> <InChI Key_QSARr>
ARXJGSRGQADJSQ-UHFFFAOYSA-N

> <Salt_Solvent>
?

> <LogHL>
-6.036212172654433

$$$$
100516
  -INDIGO-08031722132D

 19 19  0  0  0  0  0  0  0  0999 V2000
    1.6000    0.0000    0.0000 C   0  0  0  0  0  0  0  0  0  0  0  0
    3.2000    0.0000    0.0000 H   0  0  0  0  0  0  0  0  0  0  0  0
    2.4001   -1.3856    0.0000 H   0  0  0  0  0  0  0  0  0  0  0  0
    2.4001    1.3856    0.0000 H   0  0  0  0  0  0  0  0  0  0  0  0
    0.0000    0.0000    0.0000 C   0  0  0  0  0  0  0  0  0  0  0  0
   -0.7999    1.3856    0.0000 C   0  0  0  0  0  0  0  0  0  0  0  0
    0.0000    2.7713    0.0000 H   0  0  0  0  0  0  0  0  0  0  0  0
   -2.3999    1.3856    0.0000 C   0  0  0  0  0  0  0  0  0  0  0  0
   -3.2000    2.7713    0.0000 C   0  0  0  0  0  0  0  0  0  0  0  0
   -3.9999    4.1569    0.0000 H   0  0  0  0  0  0  0  0  0  0  0  0
   -4.8000    2.7713    0.0000 H   0  0  0  0  0  0  0  0  0  0  0  0
   -2.3999    4.1569    0.0000 H   0  0  0  0  0  0  0  0  0  0  0  0
   -3.2000    0.0000    0.0000 C   0  0  0  0  0  0  0  0  0  0  0  0
   -4.8000    0.0000    0.0000 H   0  0  0  0  0  0  0  0  0  0  0  0
   -2.3999   -1.3856    0.0000 C   0  0  0  0  0  0  0  0  0  0  0  0
   -3.2000   -2.7713    0.0000 O   0  0  0  0  0  0  0  0  0  0  0  0
   -4.8000   -2.7713    0.0000 H   0  0  0  0  0  0  0  0  0  0  0  0
   -0.7999   -1.3856    0.0000 C   0  0  0  0  0  0  0  0  0  0  0  0
    0.0000   -2.7713    0.0000 H   0  0  0  0  0  0  0  0  0  0  0  0
  1  2  1  0  0  0  0
  1  3  1  0  0  0  0
  1  4  1  0  0  0  0
  1  5  1  0  0  0  0
  5  6  1  0  0  0  0
  6  7  1  0  0  0  0
  6  8  2  0  0  0  0
  8  9  1  0  0  0  0
  9 10  1  0  0  0  0
  9 11  1  0  0  0  0
  9 12  1  0  0  0  0
  8 13  1  0  0  0  0
 13 14  1  0  0  0  0
 13 15  2  0  0  0  0
 15 16  1  0  0  0  0
 16 17  1  0  0  0  0
 15 18  1  0  0  0  0
 18  5  2  0  0  0  0
 18 19  1  0  0  0  0
M  END
> <ChemID>
100516

> <source_casrn>
108-68-9

> <CAS>
108-68-9

> <SMILES>
Cc1cc(O)cc(C)c1

> <NAME>
3,5-DIMETHYLPHENOL

> <preferred_name>
3,5-Dimethylphenol

> <iupac>
3,5-dimethylphenol

> <MPID>
102406

> <dsstox_substance_id>
DTXSID1025148

> <Canonical_QSARr>
Cc1cc(O)cc(C)c1

> <InChI_Code_QSARr>
InChI=1S/C8H10O/c1-6-3-7(2)5-8(9)4-6/h3-5,9H,1-2H3

> <InChI Key_QSARr>
TUAMRELNJMMDMT-UHFFFAOYSA-N

> <Salt_Solvent>
?

> <LogHL>
-6.211831628858845

$$$$
100524
  -INDIGO-08031722132D

 21 21  0  0  0  0  0  0  0  0999 V2000
   -0.0000    1.6000    0.0000 C   0  0  0  0  0  0  0  0  0  0  0  0
    0.5472    3.1035    0.0000 H   0  0  0  0  0  0  0  0  0  0  0  0
    1.5757    1.3222    0.0000 H   0  0  0  0  0  0  0  0  0  0  0  0
   -1.3856    2.4000    0.0000 C   0  0  0  0  0  0  0  0  0  0  0  0
   -0.3572    3.6257    0.0000 H   0  0  0  0  0  0  0  0  0  0  0  0
   -2.4141    3.6257    0.0000 H   0  0  0  0  0  0  0  0  0  0  0  0
   -2.7713    1.6000    0.0000 C   0  0  0  0  0  0  0  0  0  0  0  0
   -3.3185    3.1035    0.0000 H   0  0  0  0  0  0  0  0  0  0  0  0
   -4.3470    1.3222    0.0000 H   0  0  0  0  0  0  0  0  0  0  0  0
   -2.7713   -0.0000    0.0000 C   0  0  0  0  0  0  0  0  0  0  0  0
   -4.3470    0.2778    0.0000 H   0  0  0  0  0  0  0  0  0  0  0  0
   -3.3185   -1.5035    0.0000 H   0  0  0  0  0  0  0  0  0  0  0  0
   -1.3856   -0.8000    0.0000 C   0  0  0  0  0  0  0  0  0  0  0  0
   -2.4141   -2.0257    0.0000 H   0  0  0  0  0  0  0  0  0  0  0  0
   -0.3572   -2.0257    0.0000 H   0  0  0  0  0  0  0  0  0  0  0  0
   -0.0000   -0.0000    0.0000 C   0  0  0  0  0  0  0  0  0  0  0  0
    0.5472   -1.5035    0.0000 H   0  0  0  0  0  0  0  0  0  0  0  0
    1.5757   -0.2778    0.0000 C   0  0  0  0  0  0  0  0  0  0  0  0
    3.1514   -0.5556    0.0000 H   0  0  0  0  0  0  0  0  0  0  0  0
    2.1229   -1.7814    0.0000 H   0  0  0  0  0  0  0  0  0  0  0  0
    2.6041    0.9478    0.0000 H   0  0  0  0  0  0  0  0  0  0  0  0
  1  2  1  0  0  0  0
  1  3  1  0  0  0  0
  1  4  1  0  0  0  0
  4  5  1  0  0  0  0
  4  6  1  0  0  0  0
  4  7  1  0  0  0  0
  7  8  1  0  0  0  0
  7  9  1  0  0  0  0
  7 10  1  0  0  0  0
 10 11  1  0  0  0  0
 10 12  1  0  0  0  0
 10 13  1  0  0  0  0
 13 14  1  0  0  0  0
 13 15  1  0  0  0  0
 13 16  1  0  0  0  0
 16  1  1  0  0  0  0
 16 17  1  0  0  0  0
 16 18  1  0  0  0  0
 18 19  1  0  0  0  0
 18 20  1  0  0  0  0
 18 21  1  0  0  0  0
M  END
> <ChemID>
100524

> <source_casrn>
108-87-2

> <CAS>
108-87-2

> <SMILES>
CC1CCCCC1

> <NAME>
1-METHYLCYCLOHEXANE

> <preferred_name>
Methylcyclohexane

> <iupac>
methylcyclohexane

> <MPID>
102409

> <dsstox_substance_id>
DTXSID0047749

> <Canonical_QSARr>
CC1CCCCC1

> <InChI_Code_QSARr>
InChI=1S/C7H14/c1-7-5-3-2-4-6-7/h7H,2-6H2,1H3

> <InChI Key_QSARr>
UAEPNZWRGJTJPN-UHFFFAOYSA-N

> <Salt_Solvent>
?

> <LogHL>
-0.36653154442041347

$$$$
100528
  -INDIGO-08031722132D

 20 20  0  0  0  0  0  0  0  0999 V2000
    1.5757   -0.2778    0.0000 N   0  0  0  0  0  0  0  0  0  0  0  0
    2.1229   -1.7814    0.0000 H   0  0  0  0  0  0  0  0  0  0  0  0
    2.6042    0.9478    0.0000 H   0  0  0  0  0  0  0  0  0  0  0  0
   -0.0000   -0.0000    0.0000 C   0  0  0  0  0  0  0  0  0  0  0  0
    0.5472   -1.5035    0.0000 H   0  0  0  0  0  0  0  0  0  0  0  0
   -0.0000    1.6000    0.0000 C   0  0  0  0  0  0  0  0  0  0  0  0
    1.5757    1.3222    0.0000 H   0  0  0  0  0  0  0  0  0  0  0  0
    0.5472    3.1035    0.0000 H   0  0  0  0  0  0  0  0  0  0  0  0
   -1.3857    2.4000    0.0000 C   0  0  0  0  0  0  0  0  0  0  0  0
   -0.3571    3.6257    0.0000 H   0  0  0  0  0  0  0  0  0  0  0  0
   -2.4141    3.6257    0.0000 H   0  0  0  0  0  0  0  0  0  0  0  0
   -2.7712    1.6000    0.0000 C   0  0  0  0  0  0  0  0  0  0  0  0
   -3.3185    3.1035    0.0000 H   0  0  0  0  0  0  0  0  0  0  0  0
   -4.3470    1.3222    0.0000 H   0  0  0  0  0  0  0  0  0  0  0  0
   -2.7712   -0.0000    0.0000 C   0  0  0  0  0  0  0  0  0  0  0  0
   -4.3470    0.2778    0.0000 H   0  0  0  0  0  0  0  0  0  0  0  0
   -3.3185   -1.5035    0.0000 H   0  0  0  0  0  0  0  0  0  0  0  0
   -1.3857   -0.8000    0.0000 C   0  0  0  0  0  0  0  0  0  0  0  0
   -2.4141   -2.0257    0.0000 H   0  0  0  0  0  0  0  0  0  0  0  0
   -0.3571   -2.0257    0.0000 H   0  0  0  0  0  0  0  0  0  0  0  0
  1  2  1  0  0  0  0
  1  3  1  0  0  0  0
  1  4  1  0  0  0  0
  4  5  1  0  0  0  0
  4  6  1  0  0  0  0
  6  7  1  0  0  0  0
  6  8  1  0  0  0  0
  6  9  1  0  0  0  0
  9 10  1  0  0  0  0
  9 11  1  0  0  0  0
  9 12  1  0  0  0  0
 12 13  1  0  0  0  0
 12 14  1  0  0  0  0
 12 15  1  0  0  0  0
 15 16  1  0  0  0  0
 15 17  1  0  0  0  0
 15 18  1  0  0  0  0
 18  4  1  0  0  0  0
 18 19  1  0  0  0  0
 18 20  1  0  0  0  0
M  END
> <ChemID>
100528

> <source_casrn>
108-91-8

> <CAS>
108-91-8

> <SMILES>
NC1CCCCC1

> <NAME>
CYCLOHEXANAMINE

> <preferred_name>
Cyclohexylamine

> <iupac>
cyclohexanamine

> <MPID>
102413

> <dsstox_substance_id>
DTXSID1023996

> <Canonical_QSARr>
NC1CCCCC1

> <InChI_Code_QSARr>
InChI=1S/C6H13N/c7-6-4-2-1-3-5-6/h6H,1-5,7H2

> <InChI Key_QSARr>
PAFZNILMFXTMIY-UHFFFAOYSA-N

> <Salt_Solvent>
?

> <LogHL>
-5.380906669373256

$$$$
100536
  -INDIGO-08031722132D

 13 13  0  0  0  0  0  0  0  0999 V2000
   -1.3856    0.8000    0.0000 N   0  0  0  0  0  0  0  0  0  0  0  0
    0.0000    0.0000    0.0000 C   0  0  0  0  0  0  0  0  0  0  0  0
    1.3856    0.8000    0.0000 C   0  0  0  0  0  0  0  0  0  0  0  0
    2.7713    1.6000    0.0000 H   0  0  0  0  0  0  0  0  0  0  0  0
    1.3856    2.4000    0.0000 H   0  0  0  0  0  0  0  0  0  0  0  0
    2.7713    0.0000    0.0000 H   0  0  0  0  0  0  0  0  0  0  0  0
    0.0000   -1.6000    0.0000 C   0  0  0  0  0  0  0  0  0  0  0  0
    1.3856   -2.4000    0.0000 H   0  0  0  0  0  0  0  0  0  0  0  0
   -1.3856   -2.4000    0.0000 N   0  0  0  0  0  0  0  0  0  0  0  0
   -2.7713   -1.6000    0.0000 C   0  0  0  0  0  0  0  0  0  0  0  0
   -4.1569   -2.4000    0.0000 H   0  0  0  0  0  0  0  0  0  0  0  0
   -2.7713    0.0000    0.0000 C   0  0  0  0  0  0  0  0  0  0  0  0
   -4.1569    0.8000    0.0000 H   0  0  0  0  0  0  0  0  0  0  0  0
  1  2  1  0  0  0  0
  2  3  1  0  0  0  0
  3  4  1  0  0  0  0
  3  5  1  0  0  0  0
  3  6  1  0  0  0  0
  2  7  2  0  0  0  0
  7  8  1  0  0  0  0
  7  9  1  0  0  0  0
  9 10  2  0  0  0  0
 10 11  1  0  0  0  0
 10 12  1  0  0  0  0
 12  1  2  0  0  0  0
 12 13  1  0  0  0  0
M  END
> <ChemID>
100536

> <source_casrn>
109-08-0

> <CAS>
109-08-0

> <SMILES>
Cc1c[n]cc[n]1

> <NAME>
2-METHYLPYRAZINE

> <preferred_name>
2-Methylpyrazine

> <iupac>
2-methylpyrazine

> <MPID>
102419

> <dsstox_substance_id>
DTXSID4047620

> <Canonical_QSARr>
Cc1c[n]cc[n]1

> <InChI_Code_QSARr>
InChI=1S/C5H6N2/c1-5-4-6-2-3-7-5/h2-4H,1H3

> <InChI Key_QSARr>
CAWHJQAVHZEVTJ-UHFFFAOYSA-N

> <Salt_Solvent>
?

> <LogHL>
-5.657577319177792

$$$$
100540
  -INDIGO-08031722132D

 17 16  0  0  0  0  0  0  0  0999 V2000
    4.1569    0.8000    0.0000 O   0  0  0  0  0  0  0  0  0  0  0  0
    5.5426   -0.0000    0.0000 H   0  0  0  0  0  0  0  0  0  0  0  0
    2.7713   -0.0000    0.0000 C   0  0  0  0  0  0  0  0  0  0  0  0
    1.3857    0.8000    0.0000 C   0  0  0  0  0  0  0  0  0  0  0  0
    1.9980    2.2782    0.0000 H   0  0  0  0  0  0  0  0  0  0  0  0
    0.7734    2.2782    0.0000 H   0  0  0  0  0  0  0  0  0  0  0  0
   -0.0001   -0.0000    0.0000 C   0  0  0  0  0  0  0  0  0  0  0  0
   -0.6124   -1.4782    0.0000 H   0  0  0  0  0  0  0  0  0  0  0  0
    0.6122   -1.4782    0.0000 H   0  0  0  0  0  0  0  0  0  0  0  0
   -1.3857    0.8000    0.0000 C   0  0  0  0  0  0  0  0  0  0  0  0
   -0.7734    2.2782    0.0000 H   0  0  0  0  0  0  0  0  0  0  0  0
   -1.9980    2.2782    0.0000 H   0  0  0  0  0  0  0  0  0  0  0  0
   -2.7713   -0.0000    0.0000 C   0  0  0  0  0  0  0  0  0  0  0  0
   -4.1569   -0.8000    0.0000 H   0  0  0  0  0  0  0  0  0  0  0  0
   -4.1569    0.8000    0.0000 H   0  0  0  0  0  0  0  0  0  0  0  0
   -2.7713   -1.6000    0.0000 H   0  0  0  0  0  0  0  0  0  0  0  0
    2.7713   -1.6000    0.0000 O   0  0  0  0  0  0  0  0  0  0  0  0
  1  2  1  0  0  0  0
  1  3  1  0  0  0  0
  3  4  1  0  0  0  0
  4  5  1  0  0  0  0
  4  6  1  0  0  0  0
  4  7  1  0  0  0  0
  7  8  1  0  0  0  0
  7  9  1  0  0  0  0
  7 10  1  0  0  0  0
 10 11  1  0  0  0  0
 10 12  1  0  0  0  0
 10 13  1  0  0  0  0
 13 14  1  0  0  0  0
 13 15  1  0  0  0  0
 13 16  1  0  0  0  0
  3 17  2  0  0  0  0
M  END
> <ChemID>
100540

> <source_casrn>
109-52-4

> <CAS>
109-52-4

> <SMILES>
CCCCC(O)=O

> <NAME>
PENTANOIC ACID

> <preferred_name>
Pentanoic acid

> <iupac>
pentanoic acid

> <MPID>
102420

> <dsstox_substance_id>
DTXSID7021655

> <Canonical_QSARr>
CCCCC(O)=O

> <InChI_Code_QSARr>
InChI=1S/C5H10O2/c1-2-3-4-5(6)7/h2-4H2,1H3,(H,6,7)

> <InChI Key_QSARr>
NQPDZGIKBAWPEJ-UHFFFAOYSA-N

> <Salt_Solvent>
?

> <LogHL>
-6.326058001365931

$$$$
100544
  -INDIGO-08031722132D

 11 10  0  0  0  0  0  0  0  0999 V2000
    1.3856    2.4000    0.0000 Br  0  0  0  0  0  0  0  0  0  0  0  0
    1.3856    0.8000    0.0000 C   0  0  0  0  0  0  0  0  0  0  0  0
    2.7713    1.6000    0.0000 H   0  0  0  0  0  0  0  0  0  0  0  0
    2.7713    0.0000    0.0000 H   0  0  0  0  0  0  0  0  0  0  0  0
    0.0000    0.0000    0.0000 C   0  0  0  0  0  0  0  0  0  0  0  0
    0.6123   -1.4782    0.0000 H   0  0  0  0  0  0  0  0  0  0  0  0
   -0.6123   -1.4782    0.0000 H   0  0  0  0  0  0  0  0  0  0  0  0
   -1.3856    0.8000    0.0000 C   0  0  0  0  0  0  0  0  0  0  0  0
   -2.7713    1.6000    0.0000 H   0  0  0  0  0  0  0  0  0  0  0  0
   -2.7713    0.0000    0.0000 H   0  0  0  0  0  0  0  0  0  0  0  0
   -1.3856    2.4000    0.0000 Br  0  0  0  0  0  0  0  0  0  0  0  0
  1  2  1  0  0  0  0
  2  3  1  0  0  0  0
  2  4  1  0  0  0  0
  2  5  1  0  0  0  0
  5  6  1  0  0  0  0
  5  7  1  0  0  0  0
  5  8  1  0  0  0  0
  8  9  1  0  0  0  0
  8 10  1  0  0  0  0
  8 11  1  0  0  0  0
M  END
> <ChemID>
100544

> <source_casrn>
109-64-8

> <CAS>
109-64-8

> <SMILES>
BrCCCBr

> <NAME>
1,3-DIBROMOPROPANE

> <preferred_name>
1,3-Dibromopropane

> <iupac>
C3H6Br2

> <MPID>
102423

> <dsstox_substance_id>
DTXSID1021902

> <Canonical_QSARr>
BrCCCBr

> <InChI_Code_QSARr>
InChI=1S/C3H6Br2/c4-2-1-3-5/h1-3H2

> <InChI Key_QSARr>
VEFLKXRACNJHOV-UHFFFAOYSA-N

> <Salt_Solvent>
?

> <LogHL>
-3.051587034221397

$$$$
100556
  -INDIGO-08031722132D

 13 12  0  0  0  0  0  0  0  0999 V2000
   -1.3856    0.8000    0.0000 O   0  0  0  0  0  0  0  0  0  0  0  0
    0.0001    0.0000    0.0000 C   0  0  0  0  0  0  0  0  0  0  0  0
   -0.6123   -1.4782    0.0000 H   0  0  0  0  0  0  0  0  0  0  0  0
    0.6123   -1.4782    0.0000 H   0  0  0  0  0  0  0  0  0  0  0  0
    1.3856    0.8000    0.0000 O   0  0  0  0  0  0  0  0  0  0  0  0
    2.7713    0.0000    0.0000 C   0  0  0  0  0  0  0  0  0  0  0  0
    4.1569   -0.8000    0.0000 H   0  0  0  0  0  0  0  0  0  0  0  0
    4.1569    0.8000    0.0000 H   0  0  0  0  0  0  0  0  0  0  0  0
    2.7713   -1.6000    0.0000 H   0  0  0  0  0  0  0  0  0  0  0  0
   -2.7712    0.0000    0.0000 C   0  0  0  0  0  0  0  0  0  0  0  0
   -4.1569   -0.8000    0.0000 H   0  0  0  0  0  0  0  0  0  0  0  0
   -4.1569    0.8000    0.0000 H   0  0  0  0  0  0  0  0  0  0  0  0
   -2.7713   -1.6000    0.0000 H   0  0  0  0  0  0  0  0  0  0  0  0
  1  2  1  0  0  0  0
  2  3  1  0  0  0  0
  2  4  1  0  0  0  0
  2  5  1  0  0  0  0
  5  6  1  0  0  0  0
  6  7  1  0  0  0  0
  6  8  1  0  0  0  0
  6  9  1  0  0  0  0
  1 10  1  0  0  0  0
 10 11  1  0  0  0  0
 10 12  1  0  0  0  0
 10 13  1  0  0  0  0
M  END
> <ChemID>
100556

> <source_casrn>
109-87-5

> <CAS>
109-87-5

> <SMILES>
COCOC

> <NAME>
DIMETHOXYMETHANE

> <preferred_name>
Dimethoxymethane

> <iupac>
dimethoxymethane

> <MPID>
102430

> <dsstox_substance_id>
DTXSID1025564

> <Canonical_QSARr>
COCOC

> <InChI_Code_QSARr>
InChI=1S/C3H8O2/c1-4-3-5-2/h3H2,1-2H3

> <InChI Key_QSARr>
NKDDWNXOKDWJAK-UHFFFAOYSA-N

> <Salt_Solvent>
?

> <LogHL>
-3.7619538968712067

$$$$
100560
  -INDIGO-08031722132D

 11 10  0  0  0  0  0  0  0  0999 V2000
    2.7713    0.0000    0.0000 C   0  0  0  0  0  0  0  0  0  0  0  0
    4.1569    0.8000    0.0000 H   0  0  0  0  0  0  0  0  0  0  0  0
    2.7713   -1.6000    0.0000 O   0  0  0  0  0  0  0  0  0  0  0  0
    1.3856    0.8000    0.0000 O   0  0  0  0  0  0  0  0  0  0  0  0
    0.0000    0.0000    0.0000 C   0  0  0  0  0  0  0  0  0  0  0  0
   -0.6123   -1.4782    0.0000 H   0  0  0  0  0  0  0  0  0  0  0  0
    0.6123   -1.4782    0.0000 H   0  0  0  0  0  0  0  0  0  0  0  0
   -1.3856    0.8000    0.0000 C   0  0  0  0  0  0  0  0  0  0  0  0
   -2.7713    1.6000    0.0000 H   0  0  0  0  0  0  0  0  0  0  0  0
   -2.7713    0.0000    0.0000 H   0  0  0  0  0  0  0  0  0  0  0  0
   -1.3856    2.4000    0.0000 H   0  0  0  0  0  0  0  0  0  0  0  0
  1  2  1  0  0  0  0
  1  3  2  0  0  0  0
  1  4  1  0  0  0  0
  4  5  1  0  0  0  0
  5  6  1  0  0  0  0
  5  7  1  0  0  0  0
  5  8  1  0  0  0  0
  8  9  1  0  0  0  0
  8 10  1  0  0  0  0
  8 11  1  0  0  0  0
M  END
> <ChemID>
100560

> <source_casrn>
109-94-4

> <CAS>
109-94-4

> <SMILES>
CCOC=O

> <NAME>
ETHYL FORMATE

> <preferred_name>
Ethyl formate

> <iupac>
ethyl formate

> <MPID>
102432

> <dsstox_substance_id>
DTXSID6040117

> <Canonical_QSARr>
CCOC=O

> <InChI_Code_QSARr>
InChI=1S/C3H6O2/c1-2-5-3-4/h3H,2H2,1H3

> <InChI Key_QSARr>
WBJINCZRORDGAQ-UHFFFAOYSA-N

> <Salt_Solvent>
?

> <LogHL>
-3.414539270491499

$$$$
100564
  -INDIGO-08031722132D

  9  9  0  0  0  0  0  0  0  0999 V2000
    0.0000   -0.0000    0.0000 C   0  0  0  0  0  0  0  0  0  0  0  0
    0.9405    1.2944    0.0000 H   0  0  0  0  0  0  0  0  0  0  0  0
    0.4944   -1.5217    0.0000 C   0  0  0  0  0  0  0  0  0  0  0  0
    2.0161   -2.0161    0.0000 H   0  0  0  0  0  0  0  0  0  0  0  0
   -0.8000   -2.4621    0.0000 S   0  0  0  0  0  0  0  0  0  0  0  0
   -2.0944   -1.5217    0.0000 C   0  0  0  0  0  0  0  0  0  0  0  0
   -3.6161   -2.0161    0.0000 H   0  0  0  0  0  0  0  0  0  0  0  0
   -1.6000   -0.0000    0.0000 C   0  0  0  0  0  0  0  0  0  0  0  0
   -2.5405    1.2944    0.0000 H   0  0  0  0  0  0  0  0  0  0  0  0
  1  2  1  0  0  0  0
  1  3  2  0  0  0  0
  3  4  1  0  0  0  0
  3  5  1  0  0  0  0
  5  6  1  0  0  0  0
  6  7  1  0  0  0  0
  6  8  2  0  0  0  0
  8  1  1  0  0  0  0
  8  9  1  0  0  0  0
M  END
> <ChemID>
100564

> <source_casrn>
110-02-1

> <CAS>
110-02-1

> <SMILES>
c1ccc[s]1

> <NAME>
THIOPHENE

> <preferred_name>
Thiophene

> <iupac>
thiophene

> <MPID>
102435

> <dsstox_substance_id>
DTXSID8026145

> <Canonical_QSARr>
c1ccc[s]1

> <InChI_Code_QSARr>
InChI=1S/C4H4S/c1-2-4-5-3-1/h1-4H

> <InChI Key_QSARr>
YTPLMLYBLZKORZ-UHFFFAOYSA-N

> <Salt_Solvent>
?

> <LogHL>
-2.643974142806879

$$$$
100568
  -INDIGO-08031722132D

 20 19  0  0  0  0  0  0  0  0999 V2000
    4.1570   -0.8000    0.0000 C   0  0  0  0  0  0  0  0  0  0  0  0
    4.1570   -2.4000    0.0000 O   0  0  0  0  0  0  0  0  0  0  0  0
    2.7713    0.0000    0.0000 O   0  0  0  0  0  0  0  0  0  0  0  0
    1.3856   -0.8000    0.0000 C   0  0  0  0  0  0  0  0  0  0  0  0
    0.7733   -2.2782    0.0000 H   0  0  0  0  0  0  0  0  0  0  0  0
    1.9979   -2.2782    0.0000 H   0  0  0  0  0  0  0  0  0  0  0  0
   -0.0000    0.0000    0.0000 C   0  0  0  0  0  0  0  0  0  0  0  0
   -0.8000   -1.3856    0.0000 H   0  0  0  0  0  0  0  0  0  0  0  0
   -1.3857    0.8000    0.0000 C   0  0  0  0  0  0  0  0  0  0  0  0
   -2.7713    1.6000    0.0000 H   0  0  0  0  0  0  0  0  0  0  0  0
   -2.7713    0.0000    0.0000 H   0  0  0  0  0  0  0  0  0  0  0  0
   -1.3857    2.4000    0.0000 H   0  0  0  0  0  0  0  0  0  0  0  0
    0.8001    1.3856    0.0000 C   0  0  0  0  0  0  0  0  0  0  0  0
    1.6000    2.7713    0.0000 H   0  0  0  0  0  0  0  0  0  0  0  0
    2.4000    1.3856    0.0000 H   0  0  0  0  0  0  0  0  0  0  0  0
   -0.0000    2.7713    0.0000 H   0  0  0  0  0  0  0  0  0  0  0  0
    5.5426    0.0000    0.0000 C   0  0  0  0  0  0  0  0  0  0  0  0
    6.9282    0.8000    0.0000 H   0  0  0  0  0  0  0  0  0  0  0  0
    6.9282   -0.8000    0.0000 H   0  0  0  0  0  0  0  0  0  0  0  0
    5.5426    1.6000    0.0000 H   0  0  0  0  0  0  0  0  0  0  0  0
  1  2  2  0  0  0  0
  1  3  1  0  0  0  0
  3  4  1  0  0  0  0
  4  5  1  0  0  0  0
  4  6  1  0  0  0  0
  4  7  1  0  0  0  0
  7  8  1  0  0  0  0
  7  9  1  0  0  0  0
  9 10  1  0  0  0  0
  9 11  1  0  0  0  0
  9 12  1  0  0  0  0
  7 13  1  0  0  0  0
 13 14  1  0  0  0  0
 13 15  1  0  0  0  0
 13 16  1  0  0  0  0
  1 17  1  0  0  0  0
 17 18  1  0  0  0  0
 17 19  1  0  0  0  0
 17 20  1  0  0  0  0
M  END
> <ChemID>
100568

> <source_casrn>
110-19-0

> <CAS>
110-19-0

> <SMILES>
CC(C)COC(C)=O

> <NAME>
SEC-BUTYLACETATE

> <preferred_name>
Isobutyl acetate

> <iupac>
2-methylpropyl acetate

> <MPID>
102436

> <dsstox_substance_id>
DTXSID5026837

> <Canonical_QSARr>
CC(C)COC(C)=O

> <InChI_Code_QSARr>
InChI=1S/C6H12O2/c1-5(2)4-8-6(3)7/h5H,4H2,1-3H3

> <InChI Key_QSARr>
GJRQTCIYDGXPES-UHFFFAOYSA-N

> <Salt_Solvent>
?

> <LogHL>
-3.3429441471428976

$$$$
100584
  -INDIGO-08031722132D

 16 15  0  0  0  0  0  0  0  0999 V2000
    2.7713    0.0000    0.0000 O   0  0  0  0  0  0  0  0  0  0  0  0
    4.1569    0.8000    0.0000 H   0  0  0  0  0  0  0  0  0  0  0  0
    1.3857    0.8000    0.0000 C   0  0  0  0  0  0  0  0  0  0  0  0
    0.7734    2.2782    0.0000 H   0  0  0  0  0  0  0  0  0  0  0  0
    1.9980    2.2782    0.0000 H   0  0  0  0  0  0  0  0  0  0  0  0
    0.0001    0.0000    0.0000 C   0  0  0  0  0  0  0  0  0  0  0  0
    0.6124   -1.4782    0.0000 H   0  0  0  0  0  0  0  0  0  0  0  0
   -0.6122   -1.4782    0.0000 H   0  0  0  0  0  0  0  0  0  0  0  0
   -1.3857    0.8000    0.0000 O   0  0  0  0  0  0  0  0  0  0  0  0
   -2.7713    0.0000    0.0000 C   0  0  0  0  0  0  0  0  0  0  0  0
   -2.1590   -1.4782    0.0000 H   0  0  0  0  0  0  0  0  0  0  0  0
   -3.3836   -1.4782    0.0000 H   0  0  0  0  0  0  0  0  0  0  0  0
   -4.1569    0.8000    0.0000 C   0  0  0  0  0  0  0  0  0  0  0  0
   -5.5426    1.6000    0.0000 H   0  0  0  0  0  0  0  0  0  0  0  0
   -5.5426    0.0000    0.0000 H   0  0  0  0  0  0  0  0  0  0  0  0
   -4.1569    2.4000    0.0000 H   0  0  0  0  0  0  0  0  0  0  0  0
  1  2  1  0  0  0  0
  1  3  1  0  0  0  0
  3  4  1  0  0  0  0
  3  5  1  0  0  0  0
  3  6  1  0  0  0  0
  6  7  1  0  0  0  0
  6  8  1  0  0  0  0
  6  9  1  0  0  0  0
  9 10  1  0  0  0  0
 10 11  1  0  0  0  0
 10 12  1  0  0  0  0
 10 13  1  0  0  0  0
 13 14  1  0  0  0  0
 13 15  1  0  0  0  0
 13 16  1  0  0  0  0
M  END
> <ChemID>
100584

> <source_casrn>
110-80-5

> <CAS>
110-80-5

> <SMILES>
CCOCCO

> <NAME>
2-Ethoxyethanol

> <preferred_name>
2-Ethoxyethanol

> <iupac>
2-ethoxyethanol

> <MPID>
102442

> <dsstox_substance_id>
DTXSID7024087

> <Canonical_QSARr>
CCOCCO

> <InChI_Code_QSARr>
InChI=1S/C4H10O2/c1-2-6-4-3-5/h5H,2-4H2,1H3

> <InChI Key_QSARr>
ZNQVEEAIQZEUHB-UHFFFAOYSA-N

> <Salt_Solvent>
?

> <LogHL>
-6.327902142064279

$$$$
100588
  -INDIGO-08031722132D

 11 11  0  0  0  0  0  0  0  0999 V2000
   -0.0000    3.2000    0.0000 N   0  0  0  0  0  0  0  0  0  0  0  0
    1.3856    2.4000    0.0000 C   0  0  0  0  0  0  0  0  0  0  0  0
    2.7713    3.2000    0.0000 H   0  0  0  0  0  0  0  0  0  0  0  0
    1.3856    0.8000    0.0000 C   0  0  0  0  0  0  0  0  0  0  0  0
    2.7713    0.0000    0.0000 H   0  0  0  0  0  0  0  0  0  0  0  0
   -0.0000    0.0000    0.0000 C   0  0  0  0  0  0  0  0  0  0  0  0
   -0.0000   -1.6000    0.0000 H   0  0  0  0  0  0  0  0  0  0  0  0
   -1.3856    0.8000    0.0000 C   0  0  0  0  0  0  0  0  0  0  0  0
   -2.7713    0.0000    0.0000 H   0  0  0  0  0  0  0  0  0  0  0  0
   -1.3856    2.4000    0.0000 C   0  0  0  0  0  0  0  0  0  0  0  0
   -2.7713    3.2000    0.0000 H   0  0  0  0  0  0  0  0  0  0  0  0
  1  2  1  0  0  0  0
  2  3  1  0  0  0  0
  2  4  2  0  0  0  0
  4  5  1  0  0  0  0
  4  6  1  0  0  0  0
  6  7  1  0  0  0  0
  6  8  2  0  0  0  0
  8  9  1  0  0  0  0
  8 10  1  0  0  0  0
 10  1  2  0  0  0  0
 10 11  1  0  0  0  0
M  END
> <ChemID>
100588

> <source_casrn>
110-86-1

> <CAS>
110-86-1

> <SMILES>
c1cccc[n]1

> <NAME>
PYRIDINE

> <preferred_name>
Pyridine

> <iupac>
pyridine

> <MPID>
102446

> <dsstox_substance_id>
DTXSID9021924

> <Canonical_QSARr>
c1cccc[n]1

> <InChI_Code_QSARr>
InChI=1S/C5H5N/c1-2-4-6-5-3-1/h1-5H

> <InChI Key_QSARr>
JUJWROOIHBZHMG-UHFFFAOYSA-N

> <Salt_Solvent>
?

> <LogHL>
-4.958607314841773

$$$$
100592
  -INDIGO-08031722132D

 29 28  0  0  0  0  0  0  0  0999 V2000
   -5.5426    0.0000    0.0000 C   0  0  0  0  0  0  0  0  0  0  0  0
   -4.1569    0.8000    0.0000 C   0  0  0  0  0  0  0  0  0  0  0  0
   -3.5445    2.2782    0.0000 H   0  0  0  0  0  0  0  0  0  0  0  0
   -4.7693    2.2782    0.0000 H   0  0  0  0  0  0  0  0  0  0  0  0
   -2.7712    0.0000    0.0000 C   0  0  0  0  0  0  0  0  0  0  0  0
   -3.3836   -1.4782    0.0000 H   0  0  0  0  0  0  0  0  0  0  0  0
   -2.1591   -1.4782    0.0000 H   0  0  0  0  0  0  0  0  0  0  0  0
   -1.3857    0.8000    0.0000 C   0  0  0  0  0  0  0  0  0  0  0  0
   -0.7733    2.2782    0.0000 H   0  0  0  0  0  0  0  0  0  0  0  0
   -1.9979    2.2782    0.0000 H   0  0  0  0  0  0  0  0  0  0  0  0
   -0.0000    0.0000    0.0000 C   0  0  0  0  0  0  0  0  0  0  0  0
   -0.6124   -1.4782    0.0000 H   0  0  0  0  0  0  0  0  0  0  0  0
    0.6124   -1.4782    0.0000 H   0  0  0  0  0  0  0  0  0  0  0  0
    1.3857    0.8000    0.0000 C   0  0  0  0  0  0  0  0  0  0  0  0
    1.9978    2.2782    0.0000 H   0  0  0  0  0  0  0  0  0  0  0  0
    0.7733    2.2782    0.0000 H   0  0  0  0  0  0  0  0  0  0  0  0
    2.7714    0.0000    0.0000 C   0  0  0  0  0  0  0  0  0  0  0  0
    2.1590   -1.4782    0.0000 H   0  0  0  0  0  0  0  0  0  0  0  0
    3.3835   -1.4782    0.0000 H   0  0  0  0  0  0  0  0  0  0  0  0
    4.1569    0.8000    0.0000 C   0  0  0  0  0  0  0  0  0  0  0  0
    5.5426    1.6000    0.0000 H   0  0  0  0  0  0  0  0  0  0  0  0
    5.5426    0.0000    0.0000 H   0  0  0  0  0  0  0  0  0  0  0  0
    4.1569    2.4000    0.0000 H   0  0  0  0  0  0  0  0  0  0  0  0
   -6.9283    0.8000    0.0000 O   0  0  0  0  0  0  0  0  0  0  0  0
   -8.3138    0.0000    0.0000 C   0  0  0  0  0  0  0  0  0  0  0  0
   -9.6995   -0.8000    0.0000 H   0  0  0  0  0  0  0  0  0  0  0  0
   -9.6995    0.8000    0.0000 H   0  0  0  0  0  0  0  0  0  0  0  0
   -8.3138   -1.6000    0.0000 H   0  0  0  0  0  0  0  0  0  0  0  0
   -5.5426   -1.6000    0.0000 O   0  0  0  0  0  0  0  0  0  0  0  0
  1  2  1  0  0  0  0
  2  3  1  0  0  0  0
  2  4  1  0  0  0  0
  2  5  1  0  0  0  0
  5  6  1  0  0  0  0
  5  7  1  0  0  0  0
  5  8  1  0  0  0  0
  8  9  1  0  0  0  0
  8 10  1  0  0  0  0
  8 11  1  0  0  0  0
 11 12  1  0  0  0  0
 11 13  1  0  0  0  0
 11 14  1  0  0  0  0
 14 15  1  0  0  0  0
 14 16  1  0  0  0  0
 14 17  1  0  0  0  0
 17 18  1  0  0  0  0
 17 19  1  0  0  0  0
 17 20  1  0  0  0  0
 20 21  1  0  0  0  0
 20 22  1  0  0  0  0
 20 23  1  0  0  0  0
  1 24  1  0  0  0  0
 24 25  1  0  0  0  0
 25 26  1  0  0  0  0
 25 27  1  0  0  0  0
 25 28  1  0  0  0  0
  1 29  2  0  0  0  0
M  END
> <ChemID>
100592

> <source_casrn>
111-11-5

> <CAS>
111-11-5

> <SMILES>
CCCCCCCC(=O)OC

> <NAME>
METHYL OCTANOATE

> <preferred_name>
Methyl octanoate

> <iupac>
methyl octanoate

> <MPID>
102448

> <dsstox_substance_id>
DTXSID2026864

> <Canonical_QSARr>
CCCCCCCC(=O)OC

> <InChI_Code_QSARr>
InChI=1S/C9H18O2/c1-3-4-5-6-7-8-9(10)11-2/h3-8H2,1-2H3

> <InChI Key_QSARr>
JGHZJRVDZXSNKQ-UHFFFAOYSA-N

> <Salt_Solvent>
?

> <LogHL>
-3.1062382379420557

$$$$
100604
  -INDIGO-08031722132D

 21 20  0  0  0  0  0  0  0  0999 V2000
    1.3856    0.8000    0.0000 C   0  0  0  0  0  0  0  0  0  0  0  0
    2.7713    1.6000    0.0000 H   0  0  0  0  0  0  0  0  0  0  0  0
    2.7713    0.0000    0.0000 H   0  0  0  0  0  0  0  0  0  0  0  0
    1.3856    2.4000    0.0000 H   0  0  0  0  0  0  0  0  0  0  0  0
   -0.0000    0.0000    0.0000 C   0  0  0  0  0  0  0  0  0  0  0  0
   -0.6124   -1.4782    0.0000 H   0  0  0  0  0  0  0  0  0  0  0  0
    0.6123   -1.4782    0.0000 H   0  0  0  0  0  0  0  0  0  0  0  0
   -1.3857    0.8000    0.0000 C   0  0  0  0  0  0  0  0  0  0  0  0
   -0.7734    2.2782    0.0000 H   0  0  0  0  0  0  0  0  0  0  0  0
   -1.9979    2.2782    0.0000 H   0  0  0  0  0  0  0  0  0  0  0  0
   -2.7712    0.0000    0.0000 S   0  0  0  0  0  0  0  0  0  0  0  0
   -4.1569    0.8000    0.0000 C   0  0  0  0  0  0  0  0  0  0  0  0
   -3.5447    2.2782    0.0000 H   0  0  0  0  0  0  0  0  0  0  0  0
   -4.7692    2.2782    0.0000 H   0  0  0  0  0  0  0  0  0  0  0  0
   -5.5425    0.0000    0.0000 C   0  0  0  0  0  0  0  0  0  0  0  0
   -6.1548   -1.4782    0.0000 H   0  0  0  0  0  0  0  0  0  0  0  0
   -4.9302   -1.4782    0.0000 H   0  0  0  0  0  0  0  0  0  0  0  0
   -6.9282    0.8000    0.0000 C   0  0  0  0  0  0  0  0  0  0  0  0
   -8.3138    1.6000    0.0000 H   0  0  0  0  0  0  0  0  0  0  0  0
   -8.3138    0.0000    0.0000 H   0  0  0  0  0  0  0  0  0  0  0  0
   -6.9282    2.4000    0.0000 H   0  0  0  0  0  0  0  0  0  0  0  0
  1  2  1  0  0  0  0
  1  3  1  0  0  0  0
  1  4  1  0  0  0  0
  1  5  1  0  0  0  0
  5  6  1  0  0  0  0
  5  7  1  0  0  0  0
  5  8  1  0  0  0  0
  8  9  1  0  0  0  0
  8 10  1  0  0  0  0
  8 11  1  0  0  0  0
 11 12  1  0  0  0  0
 12 13  1  0  0  0  0
 12 14  1  0  0  0  0
 12 15  1  0  0  0  0
 15 16  1  0  0  0  0
 15 17  1  0  0  0  0
 15 18  1  0  0  0  0
 18 19  1  0  0  0  0
 18 20  1  0  0  0  0
 18 21  1  0  0  0  0
M  END
> <ChemID>
100604

> <source_casrn>
111-47-7

> <CAS>
111-47-7

> <SMILES>
CCCSCCC

> <NAME>
DI-N-PROPYLSULFIDE

> <preferred_name>
Propyl sulfide

> <iupac>
dipropyl sulfide

> <MPID>
102454

> <dsstox_substance_id>
DTXSID3021934

> <Canonical_QSARr>
CCCSCCC

> <InChI_Code_QSARr>
InChI=1S/C6H14S/c1-3-5-7-6-4-2/h3-6H2,1-2H3

> <InChI Key_QSARr>
ZERULLAPCVRMCO-UHFFFAOYSA-N

> <Salt_Solvent>
?

> <LogHL>
-2.489454989793388

$$$$
100612
  -INDIGO-08031722132D

 22 21  0  0  0  0  0  0  0  0999 V2000
    6.9281    0.8000    0.0000 O   0  0  0  0  0  0  0  0  0  0  0  0
    8.3138   -0.0000    0.0000 H   0  0  0  0  0  0  0  0  0  0  0  0
    5.5426   -0.0000    0.0000 C   0  0  0  0  0  0  0  0  0  0  0  0
    4.9303   -1.4782    0.0000 H   0  0  0  0  0  0  0  0  0  0  0  0
    6.1548   -1.4782    0.0000 H   0  0  0  0  0  0  0  0  0  0  0  0
    4.1569    0.8000    0.0000 C   0  0  0  0  0  0  0  0  0  0  0  0
    4.7693    2.2782    0.0000 H   0  0  0  0  0  0  0  0  0  0  0  0
    3.5446    2.2782    0.0000 H   0  0  0  0  0  0  0  0  0  0  0  0
    2.7712   -0.0000    0.0000 O   0  0  0  0  0  0  0  0  0  0  0  0
    1.3857    0.8000    0.0000 C   0  0  0  0  0  0  0  0  0  0  0  0
    1.9979    2.2782    0.0000 H   0  0  0  0  0  0  0  0  0  0  0  0
    0.7733    2.2782    0.0000 H   0  0  0  0  0  0  0  0  0  0  0  0
    0.0000   -0.0000    0.0000 C   0  0  0  0  0  0  0  0  0  0  0  0
   -0.6124   -1.4782    0.0000 H   0  0  0  0  0  0  0  0  0  0  0  0
    0.6124   -1.4782    0.0000 H   0  0  0  0  0  0  0  0  0  0  0  0
   -1.3857    0.8000    0.0000 C   0  0  0  0  0  0  0  0  0  0  0  0
   -0.7733    2.2782    0.0000 H   0  0  0  0  0  0  0  0  0  0  0  0
   -1.9979    2.2782    0.0000 H   0  0  0  0  0  0  0  0  0  0  0  0
   -2.7712   -0.0000    0.0000 C   0  0  0  0  0  0  0  0  0  0  0  0
   -4.1569   -0.8000    0.0000 H   0  0  0  0  0  0  0  0  0  0  0  0
   -4.1569    0.8000    0.0000 H   0  0  0  0  0  0  0  0  0  0  0  0
   -2.7712   -1.6000    0.0000 H   0  0  0  0  0  0  0  0  0  0  0  0
  1  2  1  0  0  0  0
  1  3  1  0  0  0  0
  3  4  1  0  0  0  0
  3  5  1  0  0  0  0
  3  6  1  0  0  0  0
  6  7  1  0  0  0  0
  6  8  1  0  0  0  0
  6  9  1  0  0  0  0
  9 10  1  0  0  0  0
 10 11  1  0  0  0  0
 10 12  1  0  0  0  0
 10 13  1  0  0  0  0
 13 14  1  0  0  0  0
 13 15  1  0  0  0  0
 13 16  1  0  0  0  0
 16 17  1  0  0  0  0
 16 18  1  0  0  0  0
 16 19  1  0  0  0  0
 19 20  1  0  0  0  0
 19 21  1  0  0  0  0
 19 22  1  0  0  0  0
M  END
> <ChemID>
100612

> <source_casrn>
111-76-2

> <CAS>
111-76-2

> <SMILES>
CCCCOCCO

> <NAME>
2-BUTOXYETHANOL

> <preferred_name>
2-Butoxyethanol

> <iupac>
C6H14O2

> <MPID>
102458

> <dsstox_substance_id>
DTXSID1024097

> <Canonical_QSARr>
CCCCOCCO

> <InChI_Code_QSARr>
InChI=1S/C6H14O2/c1-2-3-5-8-6-4-7/h7H,2-6H2,1H3

> <InChI Key_QSARr>
POAOYUHQDCAZBD-UHFFFAOYSA-N

> <Salt_Solvent>
?

> <LogHL>
-5.795880017344058

$$$$
100620
  -INDIGO-08031722132D

 28 27  0  0  0  0  0  0  0  0999 V2000
    2.7712   -0.0000    0.0000 N   0  0  0  0  0  0  0  0  0  0  0  0
    2.7712   -1.6000    0.0000 H   0  0  0  0  0  0  0  0  0  0  0  0
    4.1569    0.8000    0.0000 C   0  0  0  0  0  0  0  0  0  0  0  0
    3.5446    2.2782    0.0000 H   0  0  0  0  0  0  0  0  0  0  0  0
    4.7692    2.2782    0.0000 H   0  0  0  0  0  0  0  0  0  0  0  0
    5.5427   -0.0000    0.0000 C   0  0  0  0  0  0  0  0  0  0  0  0
    6.1548   -1.4782    0.0000 H   0  0  0  0  0  0  0  0  0  0  0  0
    4.9304   -1.4782    0.0000 H   0  0  0  0  0  0  0  0  0  0  0  0
    6.9282    0.8000    0.0000 C   0  0  0  0  0  0  0  0  0  0  0  0
    6.3159    2.2782    0.0000 H   0  0  0  0  0  0  0  0  0  0  0  0
    7.5405    2.2782    0.0000 H   0  0  0  0  0  0  0  0  0  0  0  0
    8.3139   -0.0000    0.0000 C   0  0  0  0  0  0  0  0  0  0  0  0
    9.6995   -0.8000    0.0000 H   0  0  0  0  0  0  0  0  0  0  0  0
    9.6995    0.8000    0.0000 H   0  0  0  0  0  0  0  0  0  0  0  0
    8.3139   -1.6000    0.0000 H   0  0  0  0  0  0  0  0  0  0  0  0
    1.3856    0.8000    0.0000 C   0  0  0  0  0  0  0  0  0  0  0  0
    0.7733    2.2782    0.0000 H   0  0  0  0  0  0  0  0  0  0  0  0
    1.9980    2.2782    0.0000 H   0  0  0  0  0  0  0  0  0  0  0  0
   -0.0001   -0.0000    0.0000 C   0  0  0  0  0  0  0  0  0  0  0  0
    0.6122   -1.4782    0.0000 H   0  0  0  0  0  0  0  0  0  0  0  0
   -0.6122   -1.4782    0.0000 H   0  0  0  0  0  0  0  0  0  0  0  0
   -1.3856    0.8000    0.0000 C   0  0  0  0  0  0  0  0  0  0  0  0
   -1.9980    2.2782    0.0000 H   0  0  0  0  0  0  0  0  0  0  0  0
   -0.7733    2.2782    0.0000 H   0  0  0  0  0  0  0  0  0  0  0  0
   -2.7714   -0.0000    0.0000 C   0  0  0  0  0  0  0  0  0  0  0  0
   -4.1569   -0.8000    0.0000 H   0  0  0  0  0  0  0  0  0  0  0  0
   -4.1569    0.8000    0.0000 H   0  0  0  0  0  0  0  0  0  0  0  0
   -2.7714   -1.6000    0.0000 H   0  0  0  0  0  0  0  0  0  0  0  0
  1  2  1  0  0  0  0
  1  3  1  0  0  0  0
  3  4  1  0  0  0  0
  3  5  1  0  0  0  0
  3  6  1  0  0  0  0
  6  7  1  0  0  0  0
  6  8  1  0  0  0  0
  6  9  1  0  0  0  0
  9 10  1  0  0  0  0
  9 11  1  0  0  0  0
  9 12  1  0  0  0  0
 12 13  1  0  0  0  0
 12 14  1  0  0  0  0
 12 15  1  0  0  0  0
  1 16  1  0  0  0  0
 16 17  1  0  0  0  0
 16 18  1  0  0  0  0
 16 19  1  0  0  0  0
 19 20  1  0  0  0  0
 19 21  1  0  0  0  0
 19 22  1  0  0  0  0
 22 23  1  0  0  0  0
 22 24  1  0  0  0  0
 22 25  1  0  0  0  0
 25 26  1  0  0  0  0
 25 27  1  0  0  0  0
 25 28  1  0  0  0  0
M  END
> <ChemID>
100620

> <source_casrn>
111-92-2

> <CAS>
111-92-2

> <SMILES>
CCCCNCCCC

> <NAME>
DIBUTYLAMINE

> <preferred_name>
N-Butyl-1-butanamine

> <iupac>
N-butylbutan-1-amine

> <MPID>
102460

> <dsstox_substance_id>
DTXSID7024952

> <Canonical_QSARr>
CCCCNCCCC

> <InChI_Code_QSARr>
InChI=1S/C8H19N/c1-3-5-7-9-8-6-4-2/h9H,3-8H2,1-2H3

> <InChI Key_QSARr>
JQVDAXLFBXTEQA-UHFFFAOYSA-N

> <Salt_Solvent>
?

> <LogHL>
-4.050609993355085

$$$$
100624
  -INDIGO-08031722132D

 34 33  0  0  0  0  0  0  0  0999 V2000
    5.5426    0.0000    0.0000 C   0  0  0  0  0  0  0  0  0  0  0  0
    6.9282   -0.8000    0.0000 H   0  0  0  0  0  0  0  0  0  0  0  0
    6.9282    0.8000    0.0000 H   0  0  0  0  0  0  0  0  0  0  0  0
    5.5426   -1.6000    0.0000 H   0  0  0  0  0  0  0  0  0  0  0  0
    4.1570    0.8000    0.0000 C   0  0  0  0  0  0  0  0  0  0  0  0
    4.7693    2.2782    0.0000 H   0  0  0  0  0  0  0  0  0  0  0  0
    3.5446    2.2782    0.0000 H   0  0  0  0  0  0  0  0  0  0  0  0
    2.7712    0.0000    0.0000 C   0  0  0  0  0  0  0  0  0  0  0  0
    2.1590   -1.4782    0.0000 H   0  0  0  0  0  0  0  0  0  0  0  0
    3.3834   -1.4782    0.0000 H   0  0  0  0  0  0  0  0  0  0  0  0
    1.3856    0.8000    0.0000 C   0  0  0  0  0  0  0  0  0  0  0  0
    1.9979    2.2782    0.0000 H   0  0  0  0  0  0  0  0  0  0  0  0
    0.7734    2.2782    0.0000 H   0  0  0  0  0  0  0  0  0  0  0  0
    0.0001    0.0000    0.0000 C   0  0  0  0  0  0  0  0  0  0  0  0
   -0.6122   -1.4782    0.0000 H   0  0  0  0  0  0  0  0  0  0  0  0
    0.6123   -1.4782    0.0000 H   0  0  0  0  0  0  0  0  0  0  0  0
   -1.3855    0.8000    0.0000 C   0  0  0  0  0  0  0  0  0  0  0  0
   -0.7733    2.2782    0.0000 H   0  0  0  0  0  0  0  0  0  0  0  0
   -1.9980    2.2782    0.0000 H   0  0  0  0  0  0  0  0  0  0  0  0
   -2.7713    0.0000    0.0000 C   0  0  0  0  0  0  0  0  0  0  0  0
   -3.3836   -1.4782    0.0000 H   0  0  0  0  0  0  0  0  0  0  0  0
   -2.1591   -1.4782    0.0000 H   0  0  0  0  0  0  0  0  0  0  0  0
   -4.1569    0.8000    0.0000 C   0  0  0  0  0  0  0  0  0  0  0  0
   -3.5447    2.2782    0.0000 H   0  0  0  0  0  0  0  0  0  0  0  0
   -4.7692    2.2782    0.0000 H   0  0  0  0  0  0  0  0  0  0  0  0
   -5.5425    0.0000    0.0000 C   0  0  0  0  0  0  0  0  0  0  0  0
   -6.1547   -1.4782    0.0000 H   0  0  0  0  0  0  0  0  0  0  0  0
   -4.9303   -1.4782    0.0000 H   0  0  0  0  0  0  0  0  0  0  0  0
   -6.9281    0.8000    0.0000 C   0  0  0  0  0  0  0  0  0  0  0  0
   -6.9281    2.4000    0.0000 O   0  0  0  0  0  0  0  0  0  0  0  0
   -8.3139    0.0000    0.0000 C   0  0  0  0  0  0  0  0  0  0  0  0
   -9.6995   -0.8000    0.0000 H   0  0  0  0  0  0  0  0  0  0  0  0
   -9.6995    0.8000    0.0000 H   0  0  0  0  0  0  0  0  0  0  0  0
   -8.3139   -1.6000    0.0000 H   0  0  0  0  0  0  0  0  0  0  0  0
  1  2  1  0  0  0  0
  1  3  1  0  0  0  0
  1  4  1  0  0  0  0
  1  5  1  0  0  0  0
  5  6  1  0  0  0  0
  5  7  1  0  0  0  0
  5  8  1  0  0  0  0
  8  9  1  0  0  0  0
  8 10  1  0  0  0  0
  8 11  1  0  0  0  0
 11 12  1  0  0  0  0
 11 13  1  0  0  0  0
 11 14  1  0  0  0  0
 14 15  1  0  0  0  0
 14 16  1  0  0  0  0
 14 17  1  0  0  0  0
 17 18  1  0  0  0  0
 17 19  1  0  0  0  0
 17 20  1  0  0  0  0
 20 21  1  0  0  0  0
 20 22  1  0  0  0  0
 20 23  1  0  0  0  0
 23 24  1  0  0  0  0
 23 25  1  0  0  0  0
 23 26  1  0  0  0  0
 26 27  1  0  0  0  0
 26 28  1  0  0  0  0
 26 29  1  0  0  0  0
 29 30  2  0  0  0  0
 29 31  1  0  0  0  0
 31 32  1  0  0  0  0
 31 33  1  0  0  0  0
 31 34  1  0  0  0  0
M  END
> <ChemID>
100624

> <source_casrn>
112-12-9

> <CAS>
112-12-9

> <SMILES>
CCCCCCCCCC(C)=O

> <NAME>
UNDECANONE

> <preferred_name>
2-Undecanone

> <iupac>
undecan-2-one

> <MPID>
102462

> <dsstox_substance_id>
DTXSID2021943

> <Canonical_QSARr>
CCCCCCCCCC(C)=O

> <InChI_Code_QSARr>
InChI=1S/C11H22O/c1-3-4-5-6-7-8-9-10-11(2)12/h3-10H2,1-2H3

> <InChI Key_QSARr>
KYWIYKKSMDLRDC-UHFFFAOYSA-N

> <Salt_Solvent>
?

> <LogHL>
-4.196542884351587

$$$$
100628
  -INDIGO-08031722132D

 33 32  0  0  0  0  0  0  0  0999 V2000
    6.9283    0.8000    0.0000 C   0  0  0  0  0  0  0  0  0  0  0  0
    8.3138    1.6000    0.0000 H   0  0  0  0  0  0  0  0  0  0  0  0
    8.3138    0.0000    0.0000 H   0  0  0  0  0  0  0  0  0  0  0  0
    6.9283    2.4000    0.0000 H   0  0  0  0  0  0  0  0  0  0  0  0
    5.5427    0.0000    0.0000 C   0  0  0  0  0  0  0  0  0  0  0  0
    6.1549   -1.4782    0.0000 H   0  0  0  0  0  0  0  0  0  0  0  0
    4.9302   -1.4782    0.0000 H   0  0  0  0  0  0  0  0  0  0  0  0
    4.1569    0.8000    0.0000 C   0  0  0  0  0  0  0  0  0  0  0  0
    3.5446    2.2782    0.0000 H   0  0  0  0  0  0  0  0  0  0  0  0
    4.7691    2.2782    0.0000 H   0  0  0  0  0  0  0  0  0  0  0  0
    2.7713    0.0000    0.0000 C   0  0  0  0  0  0  0  0  0  0  0  0
    3.3835   -1.4782    0.0000 H   0  0  0  0  0  0  0  0  0  0  0  0
    2.1590   -1.4782    0.0000 H   0  0  0  0  0  0  0  0  0  0  0  0
    1.3857    0.8000    0.0000 C   0  0  0  0  0  0  0  0  0  0  0  0
    0.7735    2.2782    0.0000 H   0  0  0  0  0  0  0  0  0  0  0  0
    1.9979    2.2782    0.0000 H   0  0  0  0  0  0  0  0  0  0  0  0
    0.0001    0.0000    0.0000 C   0  0  0  0  0  0  0  0  0  0  0  0
    0.6124   -1.4782    0.0000 H   0  0  0  0  0  0  0  0  0  0  0  0
   -0.6124   -1.4782    0.0000 H   0  0  0  0  0  0  0  0  0  0  0  0
   -1.3857    0.8000    0.0000 C   0  0  0  0  0  0  0  0  0  0  0  0
   -1.9979    2.2782    0.0000 H   0  0  0  0  0  0  0  0  0  0  0  0
   -0.7735    2.2782    0.0000 H   0  0  0  0  0  0  0  0  0  0  0  0
   -2.7713    0.0000    0.0000 C   0  0  0  0  0  0  0  0  0  0  0  0
   -2.1590   -1.4782    0.0000 H   0  0  0  0  0  0  0  0  0  0  0  0
   -3.3835   -1.4782    0.0000 H   0  0  0  0  0  0  0  0  0  0  0  0
   -4.1569    0.8000    0.0000 C   0  0  0  0  0  0  0  0  0  0  0  0
   -4.7691    2.2782    0.0000 H   0  0  0  0  0  0  0  0  0  0  0  0
   -3.5446    2.2782    0.0000 H   0  0  0  0  0  0  0  0  0  0  0  0
   -5.5427    0.0000    0.0000 C   0  0  0  0  0  0  0  0  0  0  0  0
   -4.9302   -1.4782    0.0000 H   0  0  0  0  0  0  0  0  0  0  0  0
   -6.1549   -1.4782    0.0000 H   0  0  0  0  0  0  0  0  0  0  0  0
   -6.9283    0.8000    0.0000 O   0  0  0  0  0  0  0  0  0  0  0  0
   -8.3138    0.0000    0.0000 H   0  0  0  0  0  0  0  0  0  0  0  0
  1  2  1  0  0  0  0
  1  3  1  0  0  0  0
  1  4  1  0  0  0  0
  1  5  1  0  0  0  0
  5  6  1  0  0  0  0
  5  7  1  0  0  0  0
  5  8  1  0  0  0  0
  8  9  1  0  0  0  0
  8 10  1  0  0  0  0
  8 11  1  0  0  0  0
 11 12  1  0  0  0  0
 11 13  1  0  0  0  0
 11 14  1  0  0  0  0
 14 15  1  0  0  0  0
 14 16  1  0  0  0  0
 14 17  1  0  0  0  0
 17 18  1  0  0  0  0
 17 19  1  0  0  0  0
 17 20  1  0  0  0  0
 20 21  1  0  0  0  0
 20 22  1  0  0  0  0
 20 23  1  0  0  0  0
 23 24  1  0  0  0  0
 23 25  1  0  0  0  0
 23 26  1  0  0  0  0
 26 27  1  0  0  0  0
 26 28  1  0  0  0  0
 26 29  1  0  0  0  0
 29 30  1  0  0  0  0
 29 31  1  0  0  0  0
 29 32  1  0  0  0  0
 32 33  1  0  0  0  0
M  END
> <ChemID>
100628

> <source_casrn>
112-30-1

> <CAS>
112-30-1

> <SMILES>
CCCCCCCCCCO

> <NAME>
1-DECANOL

> <preferred_name>
1-Decanol

> <iupac>
decan-1-ol

> <MPID>
102463

> <dsstox_substance_id>
DTXSID7021946

> <Canonical_QSARr>
CCCCCCCCCCO

> <InChI_Code_QSARr>
InChI=1S/C10H22O/c1-2-3-4-5-6-7-8-9-10-11/h11H,2-10H2,1H3

> <InChI Key_QSARr>
MWKFXSUHUHTGQN-UHFFFAOYSA-N

> <Salt_Solvent>
?

> <LogHL>
-4.494850021680073

$$$$
100640
  -INDIGO-08031722132D

  9  8  0  0  0  0  0  0  0  0999 V2000
   -0.0000    0.0000    0.0000 C   0  0  0  0  0  0  0  0  0  0  0  0
    1.3856    0.8000    0.0000 H   0  0  0  0  0  0  0  0  0  0  0  0
   -0.0000    1.6000    0.0000 H   0  0  0  0  0  0  0  0  0  0  0  0
    1.3856   -0.8000    0.0000 H   0  0  0  0  0  0  0  0  0  0  0  0
   -1.3856   -0.8000    0.0000 C   0  0  0  0  0  0  0  0  0  0  0  0
   -1.3856   -2.4000    0.0000 H   0  0  0  0  0  0  0  0  0  0  0  0
   -2.7713    0.0000    0.0000 C   0  0  0  0  0  0  0  0  0  0  0  0
   -4.1569   -0.8000    0.0000 H   0  0  0  0  0  0  0  0  0  0  0  0
   -2.7713    1.6000    0.0000 H   0  0  0  0  0  0  0  0  0  0  0  0
  1  2  1  0  0  0  0
  1  3  1  0  0  0  0
  1  4  1  0  0  0  0
  1  5  1  0  0  0  0
  5  6  1  0  0  0  0
  5  7  2  0  0  0  0
  7  8  1  0  0  0  0
  7  9  1  0  0  0  0
M  END
> <ChemID>
100640

> <source_casrn>
115-07-1

> <CAS>
115-07-1

> <SMILES>
CC=C

> <NAME>
PROPENE

> <preferred_name>
1-Propene

> <iupac>
prop-1-ene

> <MPID>
102467

> <dsstox_substance_id>
DTXSID5021205

> <Canonical_QSARr>
CC=C

> <InChI_Code_QSARr>
InChI=1S/C3H6/c1-3-2/h3H,1H2,2H3

> <InChI Key_QSARr>
QQONPFPTGQHPMA-UHFFFAOYSA-N

> <Salt_Solvent>
?

> <LogHL>
-0.707743928643524

$$$$
100645
  -INDIGO-08031722132D

 14 13  0  0  0  0  0  0  0  0999 V2000
    0.8000   -1.3856    0.0000 C   0  0  0  0  0  0  0  0  0  0  0  0
    1.6000   -2.7713    0.0000 H   0  0  0  0  0  0  0  0  0  0  0  0
    2.4000   -1.3856    0.0000 H   0  0  0  0  0  0  0  0  0  0  0  0
    0.0000   -2.7713    0.0000 H   0  0  0  0  0  0  0  0  0  0  0  0
    0.0000    0.0000    0.0000 C   0  0  0  0  0  0  0  0  0  0  0  0
    1.3856    0.8000    0.0000 O   0  0  0  0  0  0  0  0  0  0  0  0
    2.7713    0.0000    0.0000 H   0  0  0  0  0  0  0  0  0  0  0  0
   -0.8000    1.3856    0.0000 C   0  0  0  0  0  0  0  0  0  0  0  0
   -1.6000    2.7713    0.0000 H   0  0  0  0  0  0  0  0  0  0  0  0
    0.0000    2.7713    0.0000 H   0  0  0  0  0  0  0  0  0  0  0  0
   -2.4000    1.3856    0.0000 H   0  0  0  0  0  0  0  0  0  0  0  0
   -1.3856   -0.8000    0.0000 C   0  0  0  0  0  0  0  0  0  0  0  0
   -2.7713   -1.6000    0.0000 C   0  0  0  0  0  0  0  0  0  0  0  0
   -4.1569   -2.4000    0.0000 H   0  0  0  0  0  0  0  0  0  0  0  0
  1  2  1  0  0  0  0
  1  3  1  0  0  0  0
  1  4  1  0  0  0  0
  1  5  1  0  0  0  0
  5  6  1  0  0  0  0
  6  7  1  0  0  0  0
  5  8  1  0  0  0  0
  8  9  1  0  0  0  0
  8 10  1  0  0  0  0
  8 11  1  0  0  0  0
  5 12  1  0  0  0  0
 12 13  3  0  0  0  0
 13 14  1  0  0  0  0
M  END
> <ChemID>
100645

> <source_casrn>
115-19-5

> <CAS>
115-19-5

> <SMILES>
CC(C)(O)C#C

> <NAME>
2-METHYL-3-BUTYN-2-OL

> <preferred_name>
2-Methyl-3-butyn-2-ol

> <iupac>
2-methylbut-3-yn-2-ol

> <MPID>
102470

> <dsstox_substance_id>
DTXSID2021949

> <Canonical_QSARr>
CC(C)(O)C#C

> <InChI_Code_QSARr>
InChI=1S/C5H8O/c1-4-5(2,3)6/h1,6H,2-3H3

> <InChI Key_QSARr>
CEBKHWWANWSNTI-UHFFFAOYSA-N

> <Salt_Solvent>
?

> <LogHL>
-5.407823242604133

$$$$
100662
  -INDIGO-08031722132D

 12 12  0  0  0  0  0  0  0  0999 V2000
    0.8000    1.3856    0.0000 Cl  0  0  0  0  0  0  0  0  0  0  0  0
   -0.0000   -0.0000    0.0000 C   0  0  0  0  0  0  0  0  0  0  0  0
    0.8000   -1.3857    0.0000 C   0  0  0  0  0  0  0  0  0  0  0  0
    2.4000   -1.3857    0.0000 Cl  0  0  0  0  0  0  0  0  0  0  0  0
   -0.0000   -2.7713    0.0000 C   0  0  0  0  0  0  0  0  0  0  0  0
    0.8000   -4.1569    0.0000 Cl  0  0  0  0  0  0  0  0  0  0  0  0
   -1.6000   -2.7713    0.0000 C   0  0  0  0  0  0  0  0  0  0  0  0
   -2.4000   -4.1569    0.0000 Cl  0  0  0  0  0  0  0  0  0  0  0  0
   -2.4000   -1.3856    0.0000 C   0  0  0  0  0  0  0  0  0  0  0  0
   -4.0000   -1.3856    0.0000 Cl  0  0  0  0  0  0  0  0  0  0  0  0
   -1.6000   -0.0000    0.0000 C   0  0  0  0  0  0  0  0  0  0  0  0
   -2.4000    1.3856    0.0000 Cl  0  0  0  0  0  0  0  0  0  0  0  0
  1  2  1  0  0  0  0
  2  3  1  0  0  0  0
  3  4  1  0  0  0  0
  3  5  2  0  0  0  0
  5  6  1  0  0  0  0
  5  7  1  0  0  0  0
  7  8  1  0  0  0  0
  7  9  2  0  0  0  0
  9 10  1  0  0  0  0
  9 11  1  0  0  0  0
 11  2  2  0  0  0  0
 11 12  1  0  0  0  0
M  END
> <ChemID>
100662

> <source_casrn>
118-74-1

> <CAS>
118-74-1

> <SMILES>
Clc1c(Cl)c(Cl)c(Cl)c(Cl)c1Cl

> <NAME>
HEXACHLOROBENZENE

> <preferred_name>
Hexachlorobenzene

> <iupac>
hexachlorobenzene

> <MPID>
102472

> <dsstox_substance_id>
DTXSID2020682

> <Canonical_QSARr>
Clc1c(Cl)c(Cl)c(Cl)c(Cl)c1Cl

> <InChI_Code_QSARr>
InChI=1S/C6Cl6/c7-1-2(8)4(10)6(12)5(11)3(1)9

> <InChI Key_QSARr>
CKAPSXZOOQJIBF-UHFFFAOYSA-N

> <Salt_Solvent>
?

> <LogHL>
-2.7695510786217272

$$$$
100670
  -INDIGO-08031722132D

 24 26  0  0  0  0  0  0  0  0999 V2000
   -1.3856    0.8000    0.0000 C   0  0  0  0  0  0  0  0  0  0  0  0
   -1.3856    2.4000    0.0000 H   0  0  0  0  0  0  0  0  0  0  0  0
   -2.7712   -0.0000    0.0000 C   0  0  0  0  0  0  0  0  0  0  0  0
   -2.7712   -1.6000    0.0000 C   0  0  0  0  0  0  0  0  0  0  0  0
   -4.1569   -2.4000    0.0000 C   0  0  0  0  0  0  0  0  0  0  0  0
   -4.1569   -4.0000    0.0000 H   0  0  0  0  0  0  0  0  0  0  0  0
   -5.5425   -1.6000    0.0000 C   0  0  0  0  0  0  0  0  0  0  0  0
   -6.9282   -2.4000    0.0000 H   0  0  0  0  0  0  0  0  0  0  0  0
   -5.5425   -0.0000    0.0000 C   0  0  0  0  0  0  0  0  0  0  0  0
   -6.9282    0.8000    0.0000 H   0  0  0  0  0  0  0  0  0  0  0  0
   -4.1569    0.8000    0.0000 C   0  0  0  0  0  0  0  0  0  0  0  0
   -4.1569    2.4000    0.0000 H   0  0  0  0  0  0  0  0  0  0  0  0
   -1.3856   -2.4000    0.0000 C   0  0  0  0  0  0  0  0  0  0  0  0
   -1.3856   -4.0000    0.0000 H   0  0  0  0  0  0  0  0  0  0  0  0
   -0.0001   -1.6000    0.0000 C   0  0  0  0  0  0  0  0  0  0  0  0
   -0.0001   -0.0000    0.0000 C   0  0  0  0  0  0  0  0  0  0  0  0
    1.3856    0.8000    0.0000 C   0  0  0  0  0  0  0  0  0  0  0  0
    1.3856    2.4000    0.0000 H   0  0  0  0  0  0  0  0  0  0  0  0
    2.7713   -0.0000    0.0000 C   0  0  0  0  0  0  0  0  0  0  0  0
    4.1569    0.8000    0.0000 H   0  0  0  0  0  0  0  0  0  0  0  0
    2.7713   -1.6000    0.0000 C   0  0  0  0  0  0  0  0  0  0  0  0
    4.1569   -2.4000    0.0000 H   0  0  0  0  0  0  0  0  0  0  0  0
    1.3856   -2.4000    0.0000 C   0  0  0  0  0  0  0  0  0  0  0  0
    1.3856   -4.0000    0.0000 H   0  0  0  0  0  0  0  0  0  0  0  0
  1  2  1  0  0  0  0
  1  3  1  0  0  0  0
  3  4  1  0  0  0  0
  4  5  2  0  0  0  0
  5  6  1  0  0  0  0
  5  7  1  0  0  0  0
  7  8  1  0  0  0  0
  7  9  2  0  0  0  0
  9 10  1  0  0  0  0
  9 11  1  0  0  0  0
 11  3  2  0  0  0  0
 11 12  1  0  0  0  0
  4 13  1  0  0  0  0
 13 14  1  0  0  0  0
 13 15  2  0  0  0  0
 15 16  1  0  0  0  0
 16  1  2  0  0  0  0
 16 17  1  0  0  0  0
 17 18  1  0  0  0  0
 17 19  2  0  0  0  0
 19 20  1  0  0  0  0
 19 21  1  0  0  0  0
 21 22  1  0  0  0  0
 21 23  2  0  0  0  0
 23 15  1  0  0  0  0
 23 24  1  0  0  0  0
M  END
> <ChemID>
100670

> <source_casrn>
120-12-7

> <CAS>
120-12-7

> <SMILES>
c1c2ccccc2cc2ccccc21

> <NAME>
ANTHRACENE

> <preferred_name>
Anthracene

> <iupac>
anthracene

> <MPID>
102474

> <dsstox_substance_id>
DTXSID0023878

> <Canonical_QSARr>
c1c2ccccc2cc2ccccc21

> <InChI_Code_QSARr>
InChI=1S/C14H10/c1-2-6-12-10-14-8-4-3-7-13(14)9-11(12)5-1/h1-10H

> <InChI Key_QSARr>
MWPLVEDNUUSJAV-UHFFFAOYSA-N

> <Salt_Solvent>
?

> <LogHL>
-4.254925208417943

$$$$
100678
  -INDIGO-08031722132D

 14 14  0  0  0  0  0  0  0  0999 V2000
    2.0944    1.5217    0.0000 C   0  0  0  0  0  0  0  0  0  0  0  0
    2.5889    0.0000    0.0000 C   0  0  0  0  0  0  0  0  0  0  0  0
    4.0505    0.6508    0.0000 H   0  0  0  0  0  0  0  0  0  0  0  0
    3.3888   -1.3856    0.0000 H   0  0  0  0  0  0  0  0  0  0  0  0
    1.2944   -0.9405    0.0000 C   0  0  0  0  0  0  0  0  0  0  0  0
    2.3650   -2.1295    0.0000 H   0  0  0  0  0  0  0  0  0  0  0  0
    0.2238   -2.1295    0.0000 H   0  0  0  0  0  0  0  0  0  0  0  0
    0.0000    0.0000    0.0000 C   0  0  0  0  0  0  0  0  0  0  0  0
   -0.8000   -1.3856    0.0000 H   0  0  0  0  0  0  0  0  0  0  0  0
   -1.4617    0.6508    0.0000 H   0  0  0  0  0  0  0  0  0  0  0  0
    0.4944    1.5217    0.0000 C   0  0  0  0  0  0  0  0  0  0  0  0
   -1.0706    1.8544    0.0000 H   0  0  0  0  0  0  0  0  0  0  0  0
    0.6617    3.1129    0.0000 H   0  0  0  0  0  0  0  0  0  0  0  0
    3.0349    2.8161    0.0000 O   0  0  0  0  0  0  0  0  0  0  0  0
  1  2  1  0  0  0  0
  2  3  1  0  0  0  0
  2  4  1  0  0  0  0
  2  5  1  0  0  0  0
  5  6  1  0  0  0  0
  5  7  1  0  0  0  0
  5  8  1  0  0  0  0
  8  9  1  0  0  0  0
  8 10  1  0  0  0  0
  8 11  1  0  0  0  0
 11  1  1  0  0  0  0
 11 12  1  0  0  0  0
 11 13  1  0  0  0  0
  1 14  2  0  0  0  0
M  END
> <ChemID>
100678

> <source_casrn>
120-92-3

> <CAS>
120-92-3

> <SMILES>
O=C1CCCC1

> <NAME>
CYCLOPENTANONE

> <preferred_name>
Cyclopentanone

> <iupac>
cyclopentanone

> <MPID>
102476

> <dsstox_substance_id>
DTXSID3029154

> <Canonical_QSARr>
O=C1CCCC1

> <InChI_Code_QSARr>
InChI=1S/C5H8O/c6-5-3-1-2-4-5/h1-4H2

> <InChI Key_QSARr>
BGTOWKSIORTVQH-UHFFFAOYSA-N

> <Salt_Solvent>
?

> <LogHL>
-4.999999999999988

$$$$
100686
  -INDIGO-08031722132D

 14 14  0  0  0  0  0  0  0  0999 V2000
   -3.2000    2.7713    0.0000 Cl  0  0  0  0  0  0  0  0  0  0  0  0
   -2.4000    1.3856    0.0000 C   0  0  0  0  0  0  0  0  0  0  0  0
   -0.8000    1.3856    0.0000 C   0  0  0  0  0  0  0  0  0  0  0  0
    0.0000    2.7713    0.0000 H   0  0  0  0  0  0  0  0  0  0  0  0
    0.0000    0.0000    0.0000 C   0  0  0  0  0  0  0  0  0  0  0  0
    1.6000    0.0000    0.0000 N   0  0  0  0  0  0  0  0  0  0  0  0
    2.4000   -1.3856    0.0000 O   0  0  0  0  0  0  0  0  0  0  0  0
    2.4000    1.3856    0.0000 O   0  0  0  0  0  0  0  0  0  0  0  0
   -0.8000   -1.3856    0.0000 C   0  0  0  0  0  0  0  0  0  0  0  0
    0.0000   -2.7713    0.0000 H   0  0  0  0  0  0  0  0  0  0  0  0
   -2.4000   -1.3856    0.0000 C   0  0  0  0  0  0  0  0  0  0  0  0
   -3.2000   -2.7713    0.0000 H   0  0  0  0  0  0  0  0  0  0  0  0
   -3.2000   -0.0000    0.0000 C   0  0  0  0  0  0  0  0  0  0  0  0
   -4.8000    0.0000    0.0000 H   0  0  0  0  0  0  0  0  0  0  0  0
  1  2  1  0  0  0  0
  2  3  1  0  0  0  0
  3  4  1  0  0  0  0
  3  5  2  0  0  0  0
  5  6  1  0  0  0  0
  6  7  2  0  0  0  0
  6  8  1  0  0  0  0
  5  9  1  0  0  0  0
  9 10  1  0  0  0  0
  9 11  2  0  0  0  0
 11 12  1  0  0  0  0
 11 13  1  0  0  0  0
 13  2  2  0  0  0  0
 13 14  1  0  0  0  0
M  CHG  2   6   1   8  -1
M  END
> <ChemID>
100686

> <source_casrn>
121-73-3

> <CAS>
121-73-3

> <SMILES>
[O-][N+](=O)c1cccc(Cl)c1

> <NAME>
3-CHLORO-NITROBENZENE

> <preferred_name>
1-Chloro-3-nitrobenzene

> <iupac>
1-chloro-3-nitrobenzene

> <MPID>
102480

> <dsstox_substance_id>
DTXSID4021971

> <Canonical_QSARr>
[O-][N+](=O)c1cccc(Cl)c1

> <InChI_Code_QSARr>
InChI=1S/C6H4ClNO2/c7-5-2-1-3-6(4-5)8(9)10/h1-4H

> <InChI Key_QSARr>
KMAQZIILEGKYQZ-UHFFFAOYSA-N

> <Salt_Solvent>
?

> <LogHL>
-4.869666231504998

$$$$
100690
  -INDIGO-08031722132D

 29 29  0  0  0  0  0  0  0  0999 V2000
   -5.5426    1.6000    0.0000 S   0  0  0  0  0  0  0  0  0  0  0  0
   -5.5426   -0.0000    0.0000 P   0  0  0  0  0  0  0  0  0  0  0  0
   -4.1569    0.8000    0.0000 O   0  0  0  0  0  0  0  0  0  0  0  0
   -2.7713   -0.0000    0.0000 C   0  0  0  0  0  0  0  0  0  0  0  0
   -1.3856    0.8000    0.0000 C   0  0  0  0  0  0  0  0  0  0  0  0
   -1.3856    2.4000    0.0000 H   0  0  0  0  0  0  0  0  0  0  0  0
    0.0001   -0.0000    0.0000 C   0  0  0  0  0  0  0  0  0  0  0  0
    1.3856    0.8000    0.0000 C   0  0  0  0  0  0  0  0  0  0  0  0
    2.7713    1.6000    0.0000 H   0  0  0  0  0  0  0  0  0  0  0  0
    1.3856    2.4000    0.0000 H   0  0  0  0  0  0  0  0  0  0  0  0
    2.7713   -0.0000    0.0000 H   0  0  0  0  0  0  0  0  0  0  0  0
    0.0001   -1.6000    0.0000 C   0  0  0  0  0  0  0  0  0  0  0  0
    1.3856   -2.4000    0.0000 N   0  0  0  0  0  0  0  0  0  0  0  0
    1.3856   -4.0000    0.0000 O   0  0  0  0  0  0  0  0  0  0  0  0
    2.7713   -1.6000    0.0000 O   0  0  0  0  0  0  0  0  0  0  0  0
   -1.3856   -2.4000    0.0000 C   0  0  0  0  0  0  0  0  0  0  0  0
   -1.3856   -4.0000    0.0000 H   0  0  0  0  0  0  0  0  0  0  0  0
   -2.7713   -1.6000    0.0000 C   0  0  0  0  0  0  0  0  0  0  0  0
   -4.1569   -2.4000    0.0000 H   0  0  0  0  0  0  0  0  0  0  0  0
   -6.9283    0.8000    0.0000 O   0  0  0  0  0  0  0  0  0  0  0  0
   -8.3138   -0.0000    0.0000 C   0  0  0  0  0  0  0  0  0  0  0  0
   -9.6995    0.8000    0.0000 H   0  0  0  0  0  0  0  0  0  0  0  0
   -9.6995   -0.8000    0.0000 H   0  0  0  0  0  0  0  0  0  0  0  0
   -8.3138    1.6000    0.0000 H   0  0  0  0  0  0  0  0  0  0  0  0
   -6.9283   -0.8000    0.0000 O   0  0  0  0  0  0  0  0  0  0  0  0
   -6.9283   -2.4000    0.0000 C   0  0  0  0  0  0  0  0  0  0  0  0
   -6.9283   -4.0000    0.0000 H   0  0  0  0  0  0  0  0  0  0  0  0
   -8.3138   -3.2000    0.0000 H   0  0  0  0  0  0  0  0  0  0  0  0
   -5.5426   -3.2000    0.0000 H   0  0  0  0  0  0  0  0  0  0  0  0
  1  2  2  0  0  0  0
  2  3  1  0  0  0  0
  3  4  1  0  0  0  0
  4  5  1  0  0  0  0
  5  6  1  0  0  0  0
  5  7  2  0  0  0  0
  7  8  1  0  0  0  0
  8  9  1  0  0  0  0
  8 10  1  0  0  0  0
  8 11  1  0  0  0  0
  7 12  1  0  0  0  0
 12 13  1  0  0  0  0
 13 14  2  0  0  0  0
 13 15  1  0  0  0  0
 12 16  2  0  0  0  0
 16 17  1  0  0  0  0
 16 18  1  0  0  0  0
 18  4  2  0  0  0  0
 18 19  1  0  0  0  0
  2 20  1  0  0  0  0
 20 21  1  0  0  0  0
 21 22  1  0  0  0  0
 21 23  1  0  0  0  0
 21 24  1  0  0  0  0
  2 25  1  0  0  0  0
 25 26  1  0  0  0  0
 26 27  1  0  0  0  0
 26 28  1  0  0  0  0
 26 29  1  0  0  0  0
M  CHG  2  13   1  15  -1
M  END
> <ChemID>
100690

> <source_casrn>
122-14-5

> <CAS>
122-14-5

> <SMILES>
Cc1cc(ccc1[N+]([O-])=O)OP(=S)(OC)OC

> <NAME>
FENITROTHION

> <preferred_name>
Fenitrothion

> <iupac>
O,O-dimethyl O-(3-methyl-4-nitrophenyl) phosphorothioate

> <MPID>
102483

> <dsstox_substance_id>
DTXSID4032613

> <Canonical_QSARr>
Cc1cc(ccc1[N+]([O-])=O)OP(=S)(OC)OC

> <InChI_Code_QSARr>
InChI=1S/C9H12NO5PS/c1-7-6-8(4-5-9(7)10(11)12)15-16(17,13-2)14-3/h4-6H,1-3H3

> <InChI Key_QSARr>
ZNOLGFHPUIJIMJ-UHFFFAOYSA-N

> <Salt_Solvent>
?

> <LogHL>
-6.03151705144606

$$$$
100715
  -INDIGO-08031722132D

 14 14  0  0  0  0  0  0  0  0999 V2000
   -0.0000    0.0000    0.0000 C   0  0  0  0  0  0  0  0  0  0  0  0
    1.5651    0.3327    0.0000 H   0  0  0  0  0  0  0  0  0  0  0  0
   -0.1673    1.5912    0.0000 H   0  0  0  0  0  0  0  0  0  0  0  0
    0.4944   -1.5217    0.0000 C   0  0  0  0  0  0  0  0  0  0  0  0
    1.9561   -0.8709    0.0000 H   0  0  0  0  0  0  0  0  0  0  0  0
    1.2944   -2.9073    0.0000 H   0  0  0  0  0  0  0  0  0  0  0  0
   -0.8000   -2.4621    0.0000 C   0  0  0  0  0  0  0  0  0  0  0  0
    0.2706   -3.6512    0.0000 H   0  0  0  0  0  0  0  0  0  0  0  0
   -1.8706   -3.6512    0.0000 H   0  0  0  0  0  0  0  0  0  0  0  0
   -2.0944   -1.5217    0.0000 N   0  0  0  0  0  0  0  0  0  0  0  0
   -3.6161   -2.0161    0.0000 H   0  0  0  0  0  0  0  0  0  0  0  0
   -1.6000    0.0000    0.0000 C   0  0  0  0  0  0  0  0  0  0  0  0
   -3.1651    0.3327    0.0000 H   0  0  0  0  0  0  0  0  0  0  0  0
   -1.4327    1.5912    0.0000 H   0  0  0  0  0  0  0  0  0  0  0  0
  1  2  1  0  0  0  0
  1  3  1  0  0  0  0
  1  4  1  0  0  0  0
  4  5  1  0  0  0  0
  4  6  1  0  0  0  0
  4  7  1  0  0  0  0
  7  8  1  0  0  0  0
  7  9  1  0  0  0  0
  7 10  1  0  0  0  0
 10 11  1  0  0  0  0
 10 12  1  0  0  0  0
 12  1  1  0  0  0  0
 12 13  1  0  0  0  0
 12 14  1  0  0  0  0
M  END
> <ChemID>
100715

> <source_casrn>
123-75-1

> <CAS>
123-75-1

> <SMILES>
C1CCCN1

> <NAME>
PYRROLIDINE

> <preferred_name>
Pyrrolidine

> <iupac>
PYRROLIDINE

> <MPID>
102491

> <dsstox_substance_id>
DTXSID3059559

> <Canonical_QSARr>
C1CCCN1

> <InChI_Code_QSARr>
InChI=1S/C4H9N/c1-2-4-5-3-1/h5H,1-4H2

> <InChI Key_QSARr>
RWRDLPDLKQPQOW-UHFFFAOYSA-N

> <Salt_Solvent>
?

> <LogHL>
-5.621602099051882

$$$$
100719
  -INDIGO-08031722132D

 14 14  0  0  0  0  0  0  0  0999 V2000
    0.0000   -0.0000    0.0000 C   0  0  0  0  0  0  0  0  0  0  0  0
    1.5757    0.2779    0.0000 H   0  0  0  0  0  0  0  0  0  0  0  0
    0.5472   -1.5035    0.0000 H   0  0  0  0  0  0  0  0  0  0  0  0
    0.0000    1.6000    0.0000 C   0  0  0  0  0  0  0  0  0  0  0  0
    1.5757    1.3221    0.0000 H   0  0  0  0  0  0  0  0  0  0  0  0
    0.5472    3.1035    0.0000 H   0  0  0  0  0  0  0  0  0  0  0  0
   -1.3856    2.4000    0.0000 O   0  0  0  0  0  0  0  0  0  0  0  0
   -2.7713    1.6000    0.0000 C   0  0  0  0  0  0  0  0  0  0  0  0
   -3.3185    3.1035    0.0000 H   0  0  0  0  0  0  0  0  0  0  0  0
   -4.3470    1.3221    0.0000 H   0  0  0  0  0  0  0  0  0  0  0  0
   -2.7713   -0.0000    0.0000 C   0  0  0  0  0  0  0  0  0  0  0  0
   -4.3470    0.2779    0.0000 H   0  0  0  0  0  0  0  0  0  0  0  0
   -3.3185   -1.5035    0.0000 H   0  0  0  0  0  0  0  0  0  0  0  0
   -1.3856   -0.8000    0.0000 O   0  0  0  0  0  0  0  0  0  0  0  0
  1  2  1  0  0  0  0
  1  3  1  0  0  0  0
  1  4  1  0  0  0  0
  4  5  1  0  0  0  0
  4  6  1  0  0  0  0
  4  7  1  0  0  0  0
  7  8  1  0  0  0  0
  8  9  1  0  0  0  0
  8 10  1  0  0  0  0
  8 11  1  0  0  0  0
 11 12  1  0  0  0  0
 11 13  1  0  0  0  0
 11 14  1  0  0  0  0
 14  1  1  0  0  0  0
M  END
> <ChemID>
100719

> <source_casrn>
123-91-1

> <CAS>
123-91-1

> <SMILES>
C1COCCO1

> <NAME>
1,4-DIOXANE

> <preferred_name>
1,4-Dioxane

> <iupac>
1,4-dioxane

> <MPID>
102494

> <dsstox_substance_id>
DTXSID4020533

> <Canonical_QSARr>
C1COCCO1

> <InChI_Code_QSARr>
InChI=1S/C4H8O2/c1-2-6-4-3-5-1/h1-4H2

> <InChI Key_QSARr>
RYHBNJHYFVUHQT-UHFFFAOYSA-N

> <Salt_Solvent>
?

> <LogHL>
-5.3187587626244

$$$$
100731
  -INDIGO-08031722132D

 10  9  0  0  0  0  0  0  0  0999 V2000
    1.3856    0.8000    0.0000 C   0  0  0  0  0  0  0  0  0  0  0  0
    2.7713    1.6000    0.0000 H   0  0  0  0  0  0  0  0  0  0  0  0
    2.7713    0.0000    0.0000 H   0  0  0  0  0  0  0  0  0  0  0  0
    1.3856    2.4000    0.0000 H   0  0  0  0  0  0  0  0  0  0  0  0
    0.0000    0.0000    0.0000 N   0  0  0  0  0  0  0  0  0  0  0  0
    0.0000   -1.6000    0.0000 H   0  0  0  0  0  0  0  0  0  0  0  0
   -1.3856    0.8000    0.0000 C   0  0  0  0  0  0  0  0  0  0  0  0
   -2.7713    1.6000    0.0000 H   0  0  0  0  0  0  0  0  0  0  0  0
   -2.7713    0.0000    0.0000 H   0  0  0  0  0  0  0  0  0  0  0  0
   -1.3856    2.4000    0.0000 H   0  0  0  0  0  0  0  0  0  0  0  0
  1  2  1  0  0  0  0
  1  3  1  0  0  0  0
  1  4  1  0  0  0  0
  1  5  1  0  0  0  0
  5  6  1  0  0  0  0
  5  7  1  0  0  0  0
  7  8  1  0  0  0  0
  7  9  1  0  0  0  0
  7 10  1  0  0  0  0
M  END
> <ChemID>
100731

> <source_casrn>
124-40-3

> <CAS>
124-40-3

> <SMILES>
CNC

> <NAME>
DIMETHYLAMINE

> <preferred_name>
Dimethylamine

> <iupac>
N-methylmethanamine

> <MPID>
102499

> <dsstox_substance_id>
DTXSID5024057

> <Canonical_QSARr>
CNC

> <InChI_Code_QSARr>
InChI=1S/C2H7N/c1-3-2/h3H,1-2H3

> <InChI Key_QSARr>
ROSDSFDQCJNGOL-UHFFFAOYSA-N

> <Salt_Solvent>
?

> <LogHL>
-4.752026733638197

$$$$
100739
  -INDIGO-08031722132D

  6  5  0  0  0  0  0  0  0  0999 V2000
   -0.8000   -1.3856    0.0000 Cl  0  0  0  0  0  0  0  0  0  0  0  0
    0.0000    0.0000    0.0000 C   0  0  0  0  0  0  0  0  0  0  0  0
    1.6000    0.0000    0.0000 C   0  0  0  0  0  0  0  0  0  0  0  0
    2.4000    1.3856    0.0000 Cl  0  0  0  0  0  0  0  0  0  0  0  0
    2.4000   -1.3856    0.0000 Cl  0  0  0  0  0  0  0  0  0  0  0  0
   -0.8000    1.3856    0.0000 Cl  0  0  0  0  0  0  0  0  0  0  0  0
  1  2  1  0  0  0  0
  2  3  2  0  0  0  0
  3  4  1  0  0  0  0
  3  5  1  0  0  0  0
  2  6  1  0  0  0  0
M  END
> <ChemID>
100739

> <source_casrn>
127-18-4

> <CAS>
127-18-4

> <SMILES>
ClC(Cl)=C(Cl)Cl

> <NAME>
TETRACHLOROETHENE

> <preferred_name>
Tetrachloroethylene

> <iupac>
tetrachloroethene

> <MPID>
102503

> <dsstox_substance_id>
DTXSID2021319

> <Canonical_QSARr>
ClC(Cl)=C(Cl)Cl

> <InChI_Code_QSARr>
InChI=1S/C2Cl4/c3-1(4)2(5)6

> <InChI Key_QSARr>
CYTYCFOTNPOANT-UHFFFAOYSA-N

> <Salt_Solvent>
?

> <LogHL>
-1.7520267336381918

$$$$
100760
  -INDIGO-08031722132D

 18 17  0  0  0  0  0  0  0  0999 V2000
    1.3856   -0.8000    0.0000 C   0  0  0  0  0  0  0  0  0  0  0  0
    1.9979   -2.2782    0.0000 H   0  0  0  0  0  0  0  0  0  0  0  0
    0.7733   -2.2782    0.0000 H   0  0  0  0  0  0  0  0  0  0  0  0
   -0.0001    0.0000    0.0000 C   0  0  0  0  0  0  0  0  0  0  0  0
   -0.8000   -1.3857    0.0000 H   0  0  0  0  0  0  0  0  0  0  0  0
   -1.5035    0.5472    0.0000 C   0  0  0  0  0  0  0  0  0  0  0  0
   -1.1572    2.1093    0.0000 H   0  0  0  0  0  0  0  0  0  0  0  0
   -2.3631    1.8967    0.0000 H   0  0  0  0  0  0  0  0  0  0  0  0
   -2.7291   -0.4812    0.0000 C   0  0  0  0  0  0  0  0  0  0  0  0
   -3.9549   -1.5097    0.0000 H   0  0  0  0  0  0  0  0  0  0  0  0
   -4.2327    0.0660    0.0000 H   0  0  0  0  0  0  0  0  0  0  0  0
   -2.4513   -2.0569    0.0000 H   0  0  0  0  0  0  0  0  0  0  0  0
    0.8001    1.3856    0.0000 C   0  0  0  0  0  0  0  0  0  0  0  0
    1.6000    2.7713    0.0000 H   0  0  0  0  0  0  0  0  0  0  0  0
    2.4000    1.3856    0.0000 H   0  0  0  0  0  0  0  0  0  0  0  0
   -0.0001    2.7713    0.0000 H   0  0  0  0  0  0  0  0  0  0  0  0
    2.7713    0.0000    0.0000 O   0  0  0  0  0  0  0  0  0  0  0  0
    4.1569   -0.8000    0.0000 H   0  0  0  0  0  0  0  0  0  0  0  0
  1  2  1  0  0  0  0
  1  3  1  0  0  0  0
  1  4  1  0  0  0  0
  4  5  1  0  0  0  0
  4  6  1  0  0  0  0
  6  7  1  0  0  0  0
  6  8  1  0  0  0  0
  6  9  1  0  0  0  0
  9 10  1  0  0  0  0
  9 11  1  0  0  0  0
  9 12  1  0  0  0  0
  4 13  1  0  0  0  0
 13 14  1  0  0  0  0
 13 15  1  0  0  0  0
 13 16  1  0  0  0  0
  1 17  1  0  0  0  0
 17 18  1  0  0  0  0
M  END
> <ChemID>
100760

> <source_casrn>
137-32-6

> <CAS>
137-32-6

> <SMILES>
CCC(C)CO

> <NAME>
2-METHYL-1-BUTANOL

> <preferred_name>
2-Methyl-1-butanol

> <iupac>
2-methylbutan-1-ol

> <MPID>
102509

> <dsstox_substance_id>
DTXSID5027069

> <Canonical_QSARr>
CCC(C)CO

> <InChI_Code_QSARr>
InChI=1S/C5H12O/c1-3-5(2)4-6/h5-6H,3-4H2,1-2H3

> <InChI Key_QSARr>
QPRQEDXDYOZYLA-UHFFFAOYSA-N

> <Salt_Solvent>
?

> <LogHL>
-4.850780887344641

$$$$
100768
  -INDIGO-08031722132D

  8  7  0  0  0  0  0  0  0  0999 V2000
    0.0000    0.0000    0.0000 C   0  0  0  0  0  0  0  0  0  0  0  0
    0.2089   -1.5863    0.0000 H   0  0  0  0  0  0  0  0  0  0  0  0
    1.2693   -0.9740    0.0000 H   0  0  0  0  0  0  0  0  0  0  0  0
   -1.6000    0.0000    0.0000 C   0  0  0  0  0  0  0  0  0  0  0  0
   -2.4000   -1.3856    0.0000 H   0  0  0  0  0  0  0  0  0  0  0  0
   -2.4000    1.3856    0.0000 O   0  0  0  0  0  0  0  0  0  0  0  0
    0.8000    1.3856    0.0000 O   0  0  0  0  0  0  0  0  0  0  0  0
    2.4000    1.3856    0.0000 H   0  0  0  0  0  0  0  0  0  0  0  0
  1  2  1  0  0  0  0
  1  3  1  0  0  0  0
  1  4  1  0  0  0  0
  4  5  1  0  0  0  0
  4  6  2  0  0  0  0
  1  7  1  0  0  0  0
  7  8  1  0  0  0  0
M  END
> <ChemID>
100768

> <source_casrn>
141-46-8

> <CAS>
141-46-8

> <SMILES>
OCC=O

> <NAME>
GLYCOLALDEHYDE

> <preferred_name>
Acetaldehyde, hydroxy-

> <iupac>


> <MPID>
102510

> <dsstox_substance_id>
DTXSID4074693

> <Canonical_QSARr>
OCC=O

> <InChI_Code_QSARr>
InChI=1S/C2H4O2/c3-1-2-4/h1,4H,2H2

> <InChI Key_QSARr>
WGCNASOHLSPBMP-UHFFFAOYSA-N

> <Salt_Solvent>
?

> <LogHL>
-7.616184634019581

$$$$
100776
  -INDIGO-08031722132D

 11 10  0  0  0  0  0  0  0  0999 V2000
    1.3856    2.4000    0.0000 Cl  0  0  0  0  0  0  0  0  0  0  0  0
    1.3856    0.8000    0.0000 C   0  0  0  0  0  0  0  0  0  0  0  0
    2.7713    1.6000    0.0000 H   0  0  0  0  0  0  0  0  0  0  0  0
    2.7713    0.0000    0.0000 H   0  0  0  0  0  0  0  0  0  0  0  0
    0.0000    0.0000    0.0000 C   0  0  0  0  0  0  0  0  0  0  0  0
    0.6123   -1.4782    0.0000 H   0  0  0  0  0  0  0  0  0  0  0  0
   -0.6123   -1.4782    0.0000 H   0  0  0  0  0  0  0  0  0  0  0  0
   -1.3856    0.8000    0.0000 C   0  0  0  0  0  0  0  0  0  0  0  0
   -2.7713    1.6000    0.0000 H   0  0  0  0  0  0  0  0  0  0  0  0
   -2.7713    0.0000    0.0000 H   0  0  0  0  0  0  0  0  0  0  0  0
   -1.3856    2.4000    0.0000 Cl  0  0  0  0  0  0  0  0  0  0  0  0
  1  2  1  0  0  0  0
  2  3  1  0  0  0  0
  2  4  1  0  0  0  0
  2  5  1  0  0  0  0
  5  6  1  0  0  0  0
  5  7  1  0  0  0  0
  5  8  1  0  0  0  0
  8  9  1  0  0  0  0
  8 10  1  0  0  0  0
  8 11  1  0  0  0  0
M  END
> <ChemID>
100776

> <source_casrn>
142-28-9

> <CAS>
142-28-9

> <SMILES>
ClCCCCl

> <NAME>
1,3-DICHLOROPROPANE

> <preferred_name>
1,3-Dichloropropane

> <iupac>
1,3-dichloropropane

> <MPID>
102514

> <dsstox_substance_id>
DTXSID6022004

> <Canonical_QSARr>
ClCCCCl

> <InChI_Code_QSARr>
InChI=1S/C3H6Cl2/c4-2-1-3-5/h1-3H2

> <InChI Key_QSARr>
YHRUOJUYPBUZOS-UHFFFAOYSA-N

> <Salt_Solvent>
?

> <LogHL>
-3.010550182333307

$$$$
100784
  -INDIGO-08031722132D

 27 26  0  0  0  0  0  0  0  0999 V2000
    2.7714   -0.0000    0.0000 C   0  0  0  0  0  0  0  0  0  0  0  0
    4.1569   -0.8000    0.0000 H   0  0  0  0  0  0  0  0  0  0  0  0
    4.1569    0.8000    0.0000 H   0  0  0  0  0  0  0  0  0  0  0  0
    2.7714   -1.6000    0.0000 H   0  0  0  0  0  0  0  0  0  0  0  0
    1.3856    0.8000    0.0000 C   0  0  0  0  0  0  0  0  0  0  0  0
    0.7733    2.2782    0.0000 H   0  0  0  0  0  0  0  0  0  0  0  0
    1.9980    2.2782    0.0000 H   0  0  0  0  0  0  0  0  0  0  0  0
    0.0001   -0.0000    0.0000 C   0  0  0  0  0  0  0  0  0  0  0  0
    0.6122   -1.4782    0.0000 H   0  0  0  0  0  0  0  0  0  0  0  0
   -0.6122   -1.4782    0.0000 H   0  0  0  0  0  0  0  0  0  0  0  0
   -1.3856    0.8000    0.0000 C   0  0  0  0  0  0  0  0  0  0  0  0
   -1.9980    2.2782    0.0000 H   0  0  0  0  0  0  0  0  0  0  0  0
   -0.7733    2.2782    0.0000 H   0  0  0  0  0  0  0  0  0  0  0  0
   -2.7712   -0.0000    0.0000 O   0  0  0  0  0  0  0  0  0  0  0  0
   -4.1569    0.8000    0.0000 C   0  0  0  0  0  0  0  0  0  0  0  0
   -4.7692    2.2782    0.0000 H   0  0  0  0  0  0  0  0  0  0  0  0
   -3.5446    2.2782    0.0000 H   0  0  0  0  0  0  0  0  0  0  0  0
   -5.5425   -0.0000    0.0000 C   0  0  0  0  0  0  0  0  0  0  0  0
   -4.9304   -1.4782    0.0000 H   0  0  0  0  0  0  0  0  0  0  0  0
   -6.1548   -1.4782    0.0000 H   0  0  0  0  0  0  0  0  0  0  0  0
   -6.9282    0.8000    0.0000 C   0  0  0  0  0  0  0  0  0  0  0  0
   -7.5405    2.2782    0.0000 H   0  0  0  0  0  0  0  0  0  0  0  0
   -6.3159    2.2782    0.0000 H   0  0  0  0  0  0  0  0  0  0  0  0
   -8.3137   -0.0000    0.0000 C   0  0  0  0  0  0  0  0  0  0  0  0
   -9.6995   -0.8000    0.0000 H   0  0  0  0  0  0  0  0  0  0  0  0
   -9.6995    0.8000    0.0000 H   0  0  0  0  0  0  0  0  0  0  0  0
   -8.3137   -1.6000    0.0000 H   0  0  0  0  0  0  0  0  0  0  0  0
  1  2  1  0  0  0  0
  1  3  1  0  0  0  0
  1  4  1  0  0  0  0
  1  5  1  0  0  0  0
  5  6  1  0  0  0  0
  5  7  1  0  0  0  0
  5  8  1  0  0  0  0
  8  9  1  0  0  0  0
  8 10  1  0  0  0  0
  8 11  1  0  0  0  0
 11 12  1  0  0  0  0
 11 13  1  0  0  0  0
 11 14  1  0  0  0  0
 14 15  1  0  0  0  0
 15 16  1  0  0  0  0
 15 17  1  0  0  0  0
 15 18  1  0  0  0  0
 18 19  1  0  0  0  0
 18 20  1  0  0  0  0
 18 21  1  0  0  0  0
 21 22  1  0  0  0  0
 21 23  1  0  0  0  0
 21 24  1  0  0  0  0
 24 25  1  0  0  0  0
 24 26  1  0  0  0  0
 24 27  1  0  0  0  0
M  END
> <ChemID>
100784

> <source_casrn>
142-96-1

> <CAS>
142-96-1

> <SMILES>
CCCCOCCCC

> <NAME>
DI-N-BUTYL ETHER

> <preferred_name>
Butyl ether

> <iupac>
1-butoxybutane

> <MPID>
102520

> <dsstox_substance_id>
DTXSID1022007

> <Canonical_QSARr>
CCCCOCCCC

> <InChI_Code_QSARr>
InChI=1S/C8H18O/c1-3-5-7-9-8-6-4-2/h3-8H2,1-2H3

> <InChI Key_QSARr>
DURPTKYDGMDSBL-UHFFFAOYSA-N

> <Salt_Solvent>
?

> <LogHL>
-2.2218487496163553

$$$$
100788
  -INDIGO-08031722132D

  8  7  0  0  0  0  0  0  0  0999 V2000
    1.6000    0.0000    0.0000 C   0  0  0  0  0  0  0  0  0  0  0  0
    2.4000   -1.3856    0.0000 O   0  0  0  0  0  0  0  0  0  0  0  0
    2.4000    1.3856    0.0000 O   0  0  0  0  0  0  0  0  0  0  0  0
    4.0000    1.3856    0.0000 H   0  0  0  0  0  0  0  0  0  0  0  0
   -0.0000    0.0000    0.0000 C   0  0  0  0  0  0  0  0  0  0  0  0
   -1.6000    0.0000    0.0000 H   0  0  0  0  0  0  0  0  0  0  0  0
   -0.8000    1.3856    0.0000 H   0  0  0  0  0  0  0  0  0  0  0  0
   -0.8000   -1.3856    0.0000 F   0  0  0  0  0  0  0  0  0  0  0  0
  1  2  2  0  0  0  0
  1  3  1  0  0  0  0
  3  4  1  0  0  0  0
  1  5  1  0  0  0  0
  5  6  1  0  0  0  0
  5  7  1  0  0  0  0
  5  8  1  0  0  0  0
M  END
> <ChemID>
100788

> <source_casrn>
144-49-0

> <CAS>
144-49-0

> <SMILES>
OC(=O)CF

> <NAME>
FLUOROACETIC ACID

> <preferred_name>
Fluoroacetic acid

> <iupac>
fluoroacetic acid

> <MPID>
102521

> <dsstox_substance_id>
DTXSID0041981

> <Canonical_QSARr>
OC(=O)CF

> <InChI_Code_QSARr>
InChI=1S/C2H3FO2/c3-1-2(4)5/h1H2,(H,4,5)

> <InChI Key_QSARr>
QEWYKACRFQMRMB-UHFFFAOYSA-N

> <Salt_Solvent>
?

> <LogHL>
-7.9065783148377555

$$$$
100805
  -INDIGO-08031722132D

 26 29  0  0  0  0  0  0  0  0999 V2000
    0.0000    0.0001    0.0000 C   0  0  0  0  0  0  0  0  0  0  0  0
    0.8000    1.3856    0.0000 C   0  0  0  0  0  0  0  0  0  0  0  0
    2.2889    0.8000    0.0000 C   0  0  0  0  0  0  0  0  0  0  0  0
    3.6747    1.6000    0.0000 C   0  0  0  0  0  0  0  0  0  0  0  0
    3.6747    3.2000    0.0000 H   0  0  0  0  0  0  0  0  0  0  0  0
    5.0603    0.8000    0.0000 C   0  0  0  0  0  0  0  0  0  0  0  0
    6.4459    1.6000    0.0000 H   0  0  0  0  0  0  0  0  0  0  0  0
    5.0603   -0.8000    0.0000 C   0  0  0  0  0  0  0  0  0  0  0  0
    6.4459   -1.6000    0.0000 H   0  0  0  0  0  0  0  0  0  0  0  0
    3.6747   -1.6000    0.0000 C   0  0  0  0  0  0  0  0  0  0  0  0
    3.6747   -3.2000    0.0000 H   0  0  0  0  0  0  0  0  0  0  0  0
    2.2889   -0.8000    0.0000 C   0  0  0  0  0  0  0  0  0  0  0  0
    0.8000   -1.3856    0.0000 C   0  0  0  0  0  0  0  0  0  0  0  0
    0.0000   -2.7712    0.0000 C   0  0  0  0  0  0  0  0  0  0  0  0
    0.8000   -4.1569    0.0000 H   0  0  0  0  0  0  0  0  0  0  0  0
   -1.6000   -2.7712    0.0000 C   0  0  0  0  0  0  0  0  0  0  0  0
   -2.4000   -4.1569    0.0000 H   0  0  0  0  0  0  0  0  0  0  0  0
   -2.4000   -1.3856    0.0000 C   0  0  0  0  0  0  0  0  0  0  0  0
   -1.6000    0.0001    0.0000 C   0  0  0  0  0  0  0  0  0  0  0  0
   -2.4000    1.3856    0.0000 C   0  0  0  0  0  0  0  0  0  0  0  0
   -4.0000    1.3856    0.0000 H   0  0  0  0  0  0  0  0  0  0  0  0
   -1.6000    2.7713    0.0000 C   0  0  0  0  0  0  0  0  0  0  0  0
   -2.4000    4.1569    0.0000 H   0  0  0  0  0  0  0  0  0  0  0  0
    0.0000    2.7713    0.0000 C   0  0  0  0  0  0  0  0  0  0  0  0
    0.8000    4.1569    0.0000 H   0  0  0  0  0  0  0  0  0  0  0  0
   -4.0000   -1.3856    0.0000 H   0  0  0  0  0  0  0  0  0  0  0  0
  1  2  2  0  0  0  0
  2  3  1  0  0  0  0
  3  4  1  0  0  0  0
  4  5  1  0  0  0  0
  4  6  2  0  0  0  0
  6  7  1  0  0  0  0
  6  8  1  0  0  0  0
  8  9  1  0  0  0  0
  8 10  2  0  0  0  0
 10 11  1  0  0  0  0
 10 12  1  0  0  0  0
 12  3  2  0  0  0  0
 12 13  1  0  0  0  0
 13  1  1  0  0  0  0
 13 14  2  0  0  0  0
 14 15  1  0  0  0  0
 14 16  1  0  0  0  0
 16 17  1  0  0  0  0
 16 18  2  0  0  0  0
 18 19  1  0  0  0  0
 19  1  1  0  0  0  0
 19 20  2  0  0  0  0
 20 21  1  0  0  0  0
 20 22  1  0  0  0  0
 22 23  1  0  0  0  0
 22 24  2  0  0  0  0
 24  2  1  0  0  0  0
 24 25  1  0  0  0  0
 18 26  1  0  0  0  0
M  END
> <ChemID>
100805

> <source_casrn>
206-44-0

> <CAS>
206-44-0

> <SMILES>
c1ccc2c3c(cccc31)-c1ccccc1-2

> <NAME>
FLUORANTHENE

> <preferred_name>
Fluoranthene

> <iupac>
fluoranthene

> <MPID>
102530

> <dsstox_substance_id>
DTXSID3024104

> <Canonical_QSARr>
c1ccc2c3c(cccc31)-c1ccccc1-2

> <InChI_Code_QSARr>
InChI=1S/C16H10/c1-2-8-13-12(7-1)14-9-3-5-11-6-4-10-15(13)16(11)14/h1-10H

> <InChI Key_QSARr>
GVEPBJHOBDJJJI-UHFFFAOYSA-N

> <Salt_Solvent>
?

> <LogHL>
-5.0525662781129554

$$$$
100809
  -INDIGO-08031722132D

 30 33  0  0  0  0  0  0  0  0999 V2000
    0.0000    0.0000    0.0000 C   0  0  0  0  0  0  0  0  0  0  0  0
   -0.8000    1.3856    0.0000 C   0  0  0  0  0  0  0  0  0  0  0  0
    0.0000    2.7713    0.0000 H   0  0  0  0  0  0  0  0  0  0  0  0
   -2.4000    1.3856    0.0000 C   0  0  0  0  0  0  0  0  0  0  0  0
   -3.2000    2.7713    0.0000 H   0  0  0  0  0  0  0  0  0  0  0  0
   -3.2000    0.0000    0.0000 C   0  0  0  0  0  0  0  0  0  0  0  0
   -4.8000    0.0000    0.0000 C   0  0  0  0  0  0  0  0  0  0  0  0
   -5.6000    1.3856    0.0000 H   0  0  0  0  0  0  0  0  0  0  0  0
   -5.6000   -1.3856    0.0000 C   0  0  0  0  0  0  0  0  0  0  0  0
   -7.2000   -1.3856    0.0000 H   0  0  0  0  0  0  0  0  0  0  0  0
   -4.8000   -2.7713    0.0000 C   0  0  0  0  0  0  0  0  0  0  0  0
   -5.6000   -4.1569    0.0000 H   0  0  0  0  0  0  0  0  0  0  0  0
   -3.2000   -2.7713    0.0000 C   0  0  0  0  0  0  0  0  0  0  0  0
   -2.4000   -4.1569    0.0000 H   0  0  0  0  0  0  0  0  0  0  0  0
   -2.4000   -1.3856    0.0000 C   0  0  0  0  0  0  0  0  0  0  0  0
   -0.8000   -1.3856    0.0000 C   0  0  0  0  0  0  0  0  0  0  0  0
    0.0000   -2.7713    0.0000 C   0  0  0  0  0  0  0  0  0  0  0  0
   -0.8000   -4.1569    0.0000 H   0  0  0  0  0  0  0  0  0  0  0  0
    1.6000   -2.7713    0.0000 C   0  0  0  0  0  0  0  0  0  0  0  0
    2.4000   -4.1569    0.0000 H   0  0  0  0  0  0  0  0  0  0  0  0
    2.4000   -1.3856    0.0000 C   0  0  0  0  0  0  0  0  0  0  0  0
    1.6000    0.0000    0.0000 C   0  0  0  0  0  0  0  0  0  0  0  0
    2.4000    1.3856    0.0000 C   0  0  0  0  0  0  0  0  0  0  0  0
    1.6000    2.7713    0.0000 H   0  0  0  0  0  0  0  0  0  0  0  0
    4.0000    1.3856    0.0000 C   0  0  0  0  0  0  0  0  0  0  0  0
    4.8000    2.7713    0.0000 H   0  0  0  0  0  0  0  0  0  0  0  0
    4.8000    0.0000    0.0000 C   0  0  0  0  0  0  0  0  0  0  0  0
    6.4000    0.0000    0.0000 H   0  0  0  0  0  0  0  0  0  0  0  0
    4.0000   -1.3856    0.0000 C   0  0  0  0  0  0  0  0  0  0  0  0
    4.8000   -2.7713    0.0000 H   0  0  0  0  0  0  0  0  0  0  0  0
  1  2  1  0  0  0  0
  2  3  1  0  0  0  0
  2  4  2  0  0  0  0
  4  5  1  0  0  0  0
  4  6  1  0  0  0  0
  6  7  1  0  0  0  0
  7  8  1  0  0  0  0
  7  9  2  0  0  0  0
  9 10  1  0  0  0  0
  9 11  1  0  0  0  0
 11 12  1  0  0  0  0
 11 13  2  0  0  0  0
 13 14  1  0  0  0  0
 13 15  1  0  0  0  0
 15  6  2  0  0  0  0
 15 16  1  0  0  0  0
 16  1  1  0  0  0  0
 16 17  2  0  0  0  0
 17 18  1  0  0  0  0
 17 19  1  0  0  0  0
 19 20  1  0  0  0  0
 19 21  2  0  0  0  0
 21 22  1  0  0  0  0
 22  1  2  0  0  0  0
 22 23  1  0  0  0  0
 23 24  1  0  0  0  0
 23 25  2  0  0  0  0
 25 26  1  0  0  0  0
 25 27  1  0  0  0  0
 27 28  1  0  0  0  0
 27 29  2  0  0  0  0
 29 21  1  0  0  0  0
 29 30  1  0  0  0  0
M  END
> <ChemID>
100809

> <source_casrn>
218-01-9

> <CAS>
218-01-9

> <SMILES>
c1cc2c3ccccc3ccc2c2ccccc21

> <NAME>
CHRYSENE

> <preferred_name>
Chrysene

> <iupac>
chrysene

> <MPID>
102533

> <dsstox_substance_id>
DTXSID0022432

> <Canonical_QSARr>
c1cc2c3ccccc3ccc2c2ccccc21

> <InChI_Code_QSARr>
InChI=1S/C18H12/c1-3-7-15-13(5-1)9-11-18-16-8-4-2-6-14(16)10-12-17(15)18/h1-12H

> <InChI Key_QSARr>
WDECIBYCCFPHNR-UHFFFAOYSA-N

> <Salt_Solvent>
?

> <LogHL>
-5.281498311132707

$$$$
100825
  -INDIGO-08031722132D

 26 29  0  0  0  0  0  0  0  0999 V2000
   -0.0000    0.0000    0.0000 C   0  0  0  0  0  0  0  0  0  0  0  0
    0.3326    1.5651    0.0000 H   0  0  0  0  0  0  0  0  0  0  0  0
    1.5912    0.1672    0.0000 C   0  0  0  0  0  0  0  0  0  0  0  0
    1.9239    1.7323    0.0000 H   0  0  0  0  0  0  0  0  0  0  0  0
    2.9769   -0.6327    0.0000 C   0  0  0  0  0  0  0  0  0  0  0  0
    4.4385    0.0181    0.0000 H   0  0  0  0  0  0  0  0  0  0  0  0
    2.6442   -2.1978    0.0000 C   0  0  0  0  0  0  0  0  0  0  0  0
    3.7148   -3.3868    0.0000 H   0  0  0  0  0  0  0  0  0  0  0  0
    1.0530   -2.3650    0.0000 C   0  0  0  0  0  0  0  0  0  0  0  0
    0.7204   -3.9301    0.0000 H   0  0  0  0  0  0  0  0  0  0  0  0
    2.2420   -1.2945    0.0000 C   0  0  0  0  0  0  0  0  0  0  0  0
    3.8177   -1.0166    0.0000 H   0  0  0  0  0  0  0  0  0  0  0  0
    3.5685   -2.1891    0.0000 H   0  0  0  0  0  0  0  0  0  0  0  0
   -0.3326   -1.5650    0.0000 C   0  0  0  0  0  0  0  0  0  0  0  0
   -0.6653   -3.1301    0.0000 H   0  0  0  0  0  0  0  0  0  0  0  0
   -1.9239   -1.7323    0.0000 C   0  0  0  0  0  0  0  0  0  0  0  0
   -3.3095   -0.9323    0.0000 C   0  0  0  0  0  0  0  0  0  0  0  0
   -4.7712   -1.5831    0.0000 Cl  0  0  0  0  0  0  0  0  0  0  0  0
   -2.9769    0.6327    0.0000 C   0  0  0  0  0  0  0  0  0  0  0  0
   -4.0475    1.8218    0.0000 Cl  0  0  0  0  0  0  0  0  0  0  0  0
   -1.3857    0.8000    0.0000 C   0  0  0  0  0  0  0  0  0  0  0  0
   -1.0530    2.3650    0.0000 Cl  0  0  0  0  0  0  0  0  0  0  0  0
   -2.5747   -0.2706    0.0000 C   0  0  0  0  0  0  0  0  0  0  0  0
   -4.1503   -0.5485    0.0000 Cl  0  0  0  0  0  0  0  0  0  0  0  0
   -3.9012    0.6241    0.0000 Cl  0  0  0  0  0  0  0  0  0  0  0  0
   -2.2565   -3.2973    0.0000 Cl  0  0  0  0  0  0  0  0  0  0  0  0
  1  2  1  0  0  0  0
  1  3  1  0  0  0  0
  3  4  1  0  0  0  0
  3  5  1  0  0  0  0
  5  6  1  0  0  0  0
  5  7  2  0  0  0  0
  7  8  1  0  0  0  0
  7  9  1  0  0  0  0
  9 10  1  0  0  0  0
  9 11  1  0  0  0  0
 11  3  1  0  0  0  0
 11 12  1  0  0  0  0
 11 13  1  0  0  0  0
  9 14  1  0  0  0  0
 14  1  1  0  0  0  0
 14 15  1  0  0  0  0
 14 16  1  0  0  0  0
 16 17  1  0  0  0  0
 17 18  1  0  0  0  0
 17 19  2  0  0  0  0
 19 20  1  0  0  0  0
 19 21  1  0  0  0  0
 21  1  1  0  0  0  0
 21 22  1  0  0  0  0
 21 23  1  0  0  0  0
 23 16  1  0  0  0  0
 23 24  1  0  0  0  0
 23 25  1  0  0  0  0
 16 26  1  0  0  0  0
M  END
> <ChemID>
100825

> <source_casrn>
309-00-2

> <CAS>
309-00-2

> <SMILES>
ClC1(Cl)[C@@]2(Cl)[C@@H]3[C@@H]4C[C@@H](C=C4)[C@@H]3[C@]1(Cl)C(Cl)=C2Cl |&1:3,5,6,8,11,12|

> <NAME>
ALDRIN

> <preferred_name>
Aldrin

> <iupac>
C12H8Cl6

> <MPID>
102538

> <dsstox_substance_id>
DTXSID8020040

> <Canonical_QSARr>
ClC1(Cl)C2(Cl)C3C4CC(C=C4)C3C1(Cl)C(Cl)=C2Cl

> <InChI_Code_QSARr>
InChI=1S/C12H8Cl6/c13-8-9(14)11(16)7-5-2-1-4(3-5)6(7)10(8,15)12(11,17)18/h1-2,4-7H,3H2

> <InChI Key_QSARr>
QBYJBZPUGVGKQQ-UHFFFAOYSA-N

> <Salt_Solvent>
?

> <LogHL>
-4.356547323513807

$$$$
100840
  -INDIGO-08031722132D

 15 14  0  0  0  0  0  0  0  0999 V2000
    0.0000    0.0000    0.0000 C   0  0  0  0  0  0  0  0  0  0  0  0
    0.6122   -1.4782    0.0000 H   0  0  0  0  0  0  0  0  0  0  0  0
   -0.6122   -1.4782    0.0000 H   0  0  0  0  0  0  0  0  0  0  0  0
    1.3856    0.8000    0.0000 C   0  0  0  0  0  0  0  0  0  0  0  0
    2.7713    1.6000    0.0000 H   0  0  0  0  0  0  0  0  0  0  0  0
    2.7713    0.0000    0.0000 H   0  0  0  0  0  0  0  0  0  0  0  0
    1.3856    2.4000    0.0000 H   0  0  0  0  0  0  0  0  0  0  0  0
   -1.3857    0.8000    0.0000 S   0  0  0  0  0  0  0  0  0  0  0  0
   -2.7713    0.0000    0.0000 C   0  0  0  0  0  0  0  0  0  0  0  0
   -2.1590   -1.4782    0.0000 H   0  0  0  0  0  0  0  0  0  0  0  0
   -3.3835   -1.4782    0.0000 H   0  0  0  0  0  0  0  0  0  0  0  0
   -4.1569    0.8000    0.0000 C   0  0  0  0  0  0  0  0  0  0  0  0
   -5.5426    1.6000    0.0000 H   0  0  0  0  0  0  0  0  0  0  0  0
   -5.5426    0.0000    0.0000 H   0  0  0  0  0  0  0  0  0  0  0  0
   -4.1569    2.4000    0.0000 H   0  0  0  0  0  0  0  0  0  0  0  0
  1  2  1  0  0  0  0
  1  3  1  0  0  0  0
  1  4  1  0  0  0  0
  4  5  1  0  0  0  0
  4  6  1  0  0  0  0
  4  7  1  0  0  0  0
  1  8  1  0  0  0  0
  8  9  1  0  0  0  0
  9 10  1  0  0  0  0
  9 11  1  0  0  0  0
  9 12  1  0  0  0  0
 12 13  1  0  0  0  0
 12 14  1  0  0  0  0
 12 15  1  0  0  0  0
M  END
> <ChemID>
100840

> <source_casrn>
352-93-2

> <CAS>
352-93-2

> <SMILES>
CCSCC

> <NAME>
DIETHYLSULFIDE

> <preferred_name>
Diethyl sulfide

> <iupac>
diethyl sulfide

> <MPID>
102544

> <dsstox_substance_id>
DTXSID5027146

> <Canonical_QSARr>
CCSCC

> <InChI_Code_QSARr>
InChI=1S/C4H10S/c1-3-5-4-2/h3-4H2,1-2H3

> <InChI Key_QSARr>
LJSQFQKUNVCTIA-UHFFFAOYSA-N

> <Salt_Solvent>
?

> <LogHL>
-2.774690718274137

$$$$
100844
  -INDIGO-08031722132D

  7  6  0  0  0  0  0  0  0  0999 V2000
    2.4000   -1.3856    0.0000 O   0  0  0  0  0  0  0  0  0  0  0  0
    1.6000    0.0000    0.0000 C   0  0  0  0  0  0  0  0  0  0  0  0
    2.4000    1.3856    0.0000 F   0  0  0  0  0  0  0  0  0  0  0  0
    0.0000    0.0000    0.0000 C   0  0  0  0  0  0  0  0  0  0  0  0
   -1.6000    0.0000    0.0000 F   0  0  0  0  0  0  0  0  0  0  0  0
   -0.8000    1.3856    0.0000 F   0  0  0  0  0  0  0  0  0  0  0  0
   -0.8000   -1.3856    0.0000 F   0  0  0  0  0  0  0  0  0  0  0  0
  1  2  2  0  0  0  0
  2  3  1  0  0  0  0
  2  4  1  0  0  0  0
  4  5  1  0  0  0  0
  4  6  1  0  0  0  0
  4  7  1  0  0  0  0
M  END
> <ChemID>
100844

> <source_casrn>
354-34-7

> <CAS>
354-34-7

> <SMILES>
O=C(F)C(F)(F)F

> <NAME>
Trifluoroacetyl fluoride

> <preferred_name>
Acetyl fluoride, trifluoro-

> <iupac>
2,2,2-trifluoroacetyl fluoride

> <MPID>
102546

> <dsstox_substance_id>
DTXSID6059867

> <Canonical_QSARr>
O=C(F)C(F)(F)F

> <InChI_Code_QSARr>
InChI=1S/C2F4O/c3-1(7)2(4,5)6

> <InChI Key_QSARr>
DCEPGADSNJKOJK-UHFFFAOYSA-N

> <Salt_Solvent>
?

> <LogHL>
-3.4775557664936794

$$$$
100856
  -INDIGO-08031722132D

 12 11  0  0  0  0  0  0  0  0999 V2000
    1.3856   -0.8000    0.0000 C   0  0  0  0  0  0  0  0  0  0  0  0
    2.7713   -1.6000    0.0000 H   0  0  0  0  0  0  0  0  0  0  0  0
    2.7713    0.0000    0.0000 H   0  0  0  0  0  0  0  0  0  0  0  0
    1.3856   -2.4000    0.0000 H   0  0  0  0  0  0  0  0  0  0  0  0
    0.0000    0.0000    0.0000 C   0  0  0  0  0  0  0  0  0  0  0  0
   -1.3856   -0.8000    0.0000 C   0  0  0  0  0  0  0  0  0  0  0  0
   -2.7713    0.0000    0.0000 C   0  0  0  0  0  0  0  0  0  0  0  0
   -4.1569    0.8000    0.0000 H   0  0  0  0  0  0  0  0  0  0  0  0
   -4.1569   -0.8000    0.0000 H   0  0  0  0  0  0  0  0  0  0  0  0
   -2.7713    1.6000    0.0000 H   0  0  0  0  0  0  0  0  0  0  0  0
   -1.3856   -2.4000    0.0000 O   0  0  0  0  0  0  0  0  0  0  0  0
    0.0000    1.6000    0.0000 O   0  0  0  0  0  0  0  0  0  0  0  0
  1  2  1  0  0  0  0
  1  3  1  0  0  0  0
  1  4  1  0  0  0  0
  1  5  1  0  0  0  0
  5  6  1  0  0  0  0
  6  7  1  0  0  0  0
  7  8  1  0  0  0  0
  7  9  1  0  0  0  0
  7 10  1  0  0  0  0
  6 11  2  0  0  0  0
  5 12  2  0  0  0  0
M  END
> <ChemID>
100856

> <source_casrn>
431-03-8

> <CAS>
431-03-8

> <SMILES>
CC(=O)C(C)=O

> <NAME>
2,3-BUTANEDIONE

> <preferred_name>
2,3-Butanedione

> <iupac>
butane-2,3-dione

> <MPID>
102554

> <dsstox_substance_id>
DTXSID6021583

> <Canonical_QSARr>
CC(=O)C(C)=O

> <InChI_Code_QSARr>
InChI=1S/C4H6O2/c1-3(5)4(2)6/h1-2H3

> <InChI Key_QSARr>
QSJXEFYPDANLFS-UHFFFAOYSA-N

> <Salt_Solvent>
?

> <LogHL>
-4.876148359032928

$$$$
100860
  -INDIGO-08031722132D

 12 12  0  0  0  0  0  0  0  0999 V2000
    0.8000    1.3856    0.0000 F   0  0  0  0  0  0  0  0  0  0  0  0
   -0.0000   -0.0000    0.0000 C   0  0  0  0  0  0  0  0  0  0  0  0
    0.8000   -1.3857    0.0000 C   0  0  0  0  0  0  0  0  0  0  0  0
    2.4000   -1.3857    0.0000 H   0  0  0  0  0  0  0  0  0  0  0  0
   -0.0000   -2.7713    0.0000 C   0  0  0  0  0  0  0  0  0  0  0  0
    0.8000   -4.1569    0.0000 H   0  0  0  0  0  0  0  0  0  0  0  0
   -1.6000   -2.7713    0.0000 C   0  0  0  0  0  0  0  0  0  0  0  0
   -2.4000   -4.1569    0.0000 H   0  0  0  0  0  0  0  0  0  0  0  0
   -2.4000   -1.3856    0.0000 C   0  0  0  0  0  0  0  0  0  0  0  0
   -4.0000   -1.3856    0.0000 H   0  0  0  0  0  0  0  0  0  0  0  0
   -1.6000   -0.0000    0.0000 C   0  0  0  0  0  0  0  0  0  0  0  0
   -2.4000    1.3856    0.0000 H   0  0  0  0  0  0  0  0  0  0  0  0
  1  2  1  0  0  0  0
  2  3  1  0  0  0  0
  3  4  1  0  0  0  0
  3  5  2  0  0  0  0
  5  6  1  0  0  0  0
  5  7  1  0  0  0  0
  7  8  1  0  0  0  0
  7  9  2  0  0  0  0
  9 10  1  0  0  0  0
  9 11  1  0  0  0  0
 11  2  2  0  0  0  0
 11 12  1  0  0  0  0
M  END
> <ChemID>
100860

> <source_casrn>
462-06-6

> <CAS>
462-06-6

> <SMILES>
Fc1ccccc1

> <NAME>
FLUOROBENZENE

> <preferred_name>
Fluorobenzene

> <iupac>
fluorobenzene

> <MPID>
102556

> <dsstox_substance_id>
DTXSID4025329

> <Canonical_QSARr>
Fc1ccccc1

> <InChI_Code_QSARr>
InChI=1S/C6H5F/c7-6-4-2-1-3-5-6/h1-5H

> <InChI Key_QSARr>
PYLWMHQQBFSUBP-UHFFFAOYSA-N

> <Salt_Solvent>
?

> <LogHL>
-2.204119982655926

$$$$
100868
  -INDIGO-08031722132D

 19 20  0  0  0  0  0  0  0  0999 V2000
    2.4621    0.8000    0.0000 C   0  0  0  0  0  0  0  0  0  0  0  0
    3.8478    1.6000    0.0000 C   0  0  0  0  0  0  0  0  0  0  0  0
    3.8478    3.2000    0.0000 H   0  0  0  0  0  0  0  0  0  0  0  0
    5.2334    0.8000    0.0000 C   0  0  0  0  0  0  0  0  0  0  0  0
    6.6191    1.6000    0.0000 H   0  0  0  0  0  0  0  0  0  0  0  0
    5.2334   -0.8000    0.0000 C   0  0  0  0  0  0  0  0  0  0  0  0
    6.6191   -1.6000    0.0000 H   0  0  0  0  0  0  0  0  0  0  0  0
    3.8478   -1.6000    0.0000 C   0  0  0  0  0  0  0  0  0  0  0  0
    3.8478   -3.2000    0.0000 H   0  0  0  0  0  0  0  0  0  0  0  0
    2.4621   -0.8000    0.0000 C   0  0  0  0  0  0  0  0  0  0  0  0
    0.9404   -1.2944    0.0000 C   0  0  0  0  0  0  0  0  0  0  0  0
    1.5912   -2.7561    0.0000 H   0  0  0  0  0  0  0  0  0  0  0  0
   -0.4452   -2.0944    0.0000 H   0  0  0  0  0  0  0  0  0  0  0  0
    0.0000    0.0000    0.0000 C   0  0  0  0  0  0  0  0  0  0  0  0
   -1.1890   -1.0706    0.0000 H   0  0  0  0  0  0  0  0  0  0  0  0
   -1.1890    1.0706    0.0000 H   0  0  0  0  0  0  0  0  0  0  0  0
    0.9404    1.2944    0.0000 C   0  0  0  0  0  0  0  0  0  0  0  0
   -0.4452    2.0944    0.0000 H   0  0  0  0  0  0  0  0  0  0  0  0
    1.5912    2.7561    0.0000 H   0  0  0  0  0  0  0  0  0  0  0  0
  1  2  1  0  0  0  0
  2  3  1  0  0  0  0
  2  4  2  0  0  0  0
  4  5  1  0  0  0  0
  4  6  1  0  0  0  0
  6  7  1  0  0  0  0
  6  8  2  0  0  0  0
  8  9  1  0  0  0  0
  8 10  1  0  0  0  0
 10  1  2  0  0  0  0
 10 11  1  0  0  0  0
 11 12  1  0  0  0  0
 11 13  1  0  0  0  0
 11 14  1  0  0  0  0
 14 15  1  0  0  0  0
 14 16  1  0  0  0  0
 14 17  1  0  0  0  0
 17  1  1  0  0  0  0
 17 18  1  0  0  0  0
 17 19  1  0  0  0  0
M  END
> <ChemID>
100868

> <source_casrn>
496-11-7

> <CAS>
496-11-7

> <SMILES>
C1CCc2ccccc21

> <NAME>
INDANE

> <preferred_name>
Indan

> <iupac>
indane

> <MPID>
102557

> <dsstox_substance_id>
DTXSID4052132

> <Canonical_QSARr>
C1CCc2ccccc21

> <InChI_Code_QSARr>
InChI=1S/C9H10/c1-2-5-9-7-3-6-8(9)4-1/h1-2,4-5H,3,6-7H2

> <InChI Key_QSARr>
PQNFLJBBNBOBRQ-UHFFFAOYSA-N

> <Salt_Solvent>
?

> <LogHL>
-3.6968039425795114

$$$$
100877
  -INDIGO-08031722132D

 17 16  0  0  0  0  0  0  0  0999 V2000
    5.5426   -1.6000    0.0000 O   0  0  0  0  0  0  0  0  0  0  0  0
    5.5426    0.0000    0.0000 C   0  0  0  0  0  0  0  0  0  0  0  0
    6.9282    0.8000    0.0000 H   0  0  0  0  0  0  0  0  0  0  0  0
    4.1570    0.8000    0.0000 C   0  0  0  0  0  0  0  0  0  0  0  0
    4.1570    2.4000    0.0000 H   0  0  0  0  0  0  0  0  0  0  0  0
    2.7713    0.0000    0.0000 C   0  0  0  0  0  0  0  0  0  0  0  0
    2.7713   -1.6000    0.0000 H   0  0  0  0  0  0  0  0  0  0  0  0
    1.3856    0.8000    0.0000 C   0  0  0  0  0  0  0  0  0  0  0  0
    0.7733    2.2782    0.0000 H   0  0  0  0  0  0  0  0  0  0  0  0
    1.9979    2.2782    0.0000 H   0  0  0  0  0  0  0  0  0  0  0  0
   -0.0000    0.0000    0.0000 C   0  0  0  0  0  0  0  0  0  0  0  0
    0.6123   -1.4782    0.0000 H   0  0  0  0  0  0  0  0  0  0  0  0
   -0.6123   -1.4782    0.0000 H   0  0  0  0  0  0  0  0  0  0  0  0
   -1.3857    0.8000    0.0000 C   0  0  0  0  0  0  0  0  0  0  0  0
   -2.7713    1.6000    0.0000 H   0  0  0  0  0  0  0  0  0  0  0  0
   -2.7713    0.0000    0.0000 H   0  0  0  0  0  0  0  0  0  0  0  0
   -1.3857    2.4000    0.0000 H   0  0  0  0  0  0  0  0  0  0  0  0
  1  2  2  0  0  0  0
  2  3  1  0  0  0  0
  2  4  1  0  0  0  0
  4  5  1  0  0  0  0
  4  6  2  0  0  0  0
  6  7  1  0  0  0  0
  6  8  1  0  0  0  0
  8  9  1  0  0  0  0
  8 10  1  0  0  0  0
  8 11  1  0  0  0  0
 11 12  1  0  0  0  0
 11 13  1  0  0  0  0
 11 14  1  0  0  0  0
 14 15  1  0  0  0  0
 14 16  1  0  0  0  0
 14 17  1  0  0  0  0
M  END
> <ChemID>
100877

> <source_casrn>
505-57-7

> <CAS>
505-57-7

> <SMILES>
CCCC=CC=O

> <NAME>
2-HEXENAL(TRANS)

> <preferred_name>
2-Hexenal

> <iupac>
hex-2-enal

> <MPID>
102560

> <dsstox_substance_id>
DTXSID7021609

> <Canonical_QSARr>
CCCC=CC=O

> <InChI_Code_QSARr>
InChI=1S/C6H10O/c1-2-3-4-5-6-7/h4-6H,2-3H2,1H3/b5-4+

> <InChI Key_QSARr>
MBDOYVRWFFCFHM-SNAWJCMRSA-N

> <Salt_Solvent>
?

> <LogHL>
-4.31069114087638

$$$$
100885
  -INDIGO-08031722132D

 35 34  0  0  0  0  0  0  0  0999 V2000
    4.8000   -2.7713    0.0000 C   0  0  0  0  0  0  0  0  0  0  0  0
    5.6000   -4.1569    0.0000 H   0  0  0  0  0  0  0  0  0  0  0  0
    6.4000   -2.7713    0.0000 H   0  0  0  0  0  0  0  0  0  0  0  0
    4.0000   -4.1569    0.0000 H   0  0  0  0  0  0  0  0  0  0  0  0
    4.0000   -1.3856    0.0000 C   0  0  0  0  0  0  0  0  0  0  0  0
    4.2088    0.2007    0.0000 H   0  0  0  0  0  0  0  0  0  0  0  0
    5.2693   -0.4116    0.0000 H   0  0  0  0  0  0  0  0  0  0  0  0
    2.3999   -1.3856    0.0000 C   0  0  0  0  0  0  0  0  0  0  0  0
    2.1911   -2.9719    0.0000 H   0  0  0  0  0  0  0  0  0  0  0  0
    1.1306   -2.3597    0.0000 H   0  0  0  0  0  0  0  0  0  0  0  0
    1.5999    0.0001    0.0000 O   0  0  0  0  0  0  0  0  0  0  0  0
    0.0001    0.0001    0.0000 P   0  0  0  0  0  0  0  0  0  0  0  0
   -0.7999   -1.3856    0.0000 O   0  0  0  0  0  0  0  0  0  0  0  0
   -1.5999    0.0001    0.0000 O   0  0  0  0  0  0  0  0  0  0  0  0
   -2.3999   -1.3856    0.0000 C   0  0  0  0  0  0  0  0  0  0  0  0
   -1.1306   -2.3597    0.0000 H   0  0  0  0  0  0  0  0  0  0  0  0
   -2.1911   -2.9719    0.0000 H   0  0  0  0  0  0  0  0  0  0  0  0
   -4.0000   -1.3856    0.0000 C   0  0  0  0  0  0  0  0  0  0  0  0
   -5.2693   -0.4116    0.0000 H   0  0  0  0  0  0  0  0  0  0  0  0
   -4.2088    0.2007    0.0000 H   0  0  0  0  0  0  0  0  0  0  0  0
   -4.8000   -2.7713    0.0000 C   0  0  0  0  0  0  0  0  0  0  0  0
   -5.6000   -4.1569    0.0000 H   0  0  0  0  0  0  0  0  0  0  0  0
   -6.4000   -2.7713    0.0000 H   0  0  0  0  0  0  0  0  0  0  0  0
   -4.0000   -4.1569    0.0000 H   0  0  0  0  0  0  0  0  0  0  0  0
   -0.7999    1.3857    0.0000 O   0  0  0  0  0  0  0  0  0  0  0  0
   -0.0001    2.7712    0.0000 C   0  0  0  0  0  0  0  0  0  0  0  0
    1.4782    3.3835    0.0000 H   0  0  0  0  0  0  0  0  0  0  0  0
    1.4782    2.1591    0.0000 H   0  0  0  0  0  0  0  0  0  0  0  0
   -0.7999    4.1569    0.0000 C   0  0  0  0  0  0  0  0  0  0  0  0
   -2.2783    3.5446    0.0000 H   0  0  0  0  0  0  0  0  0  0  0  0
   -2.2783    4.7692    0.0000 H   0  0  0  0  0  0  0  0  0  0  0  0
   -0.0001    5.5425    0.0000 C   0  0  0  0  0  0  0  0  0  0  0  0
    0.7999    6.9282    0.0000 H   0  0  0  0  0  0  0  0  0  0  0  0
   -0.7999    6.9282    0.0000 H   0  0  0  0  0  0  0  0  0  0  0  0
    1.5999    5.5425    0.0000 H   0  0  0  0  0  0  0  0  0  0  0  0
  1  2  1  0  0  0  0
  1  3  1  0  0  0  0
  1  4  1  0  0  0  0
  1  5  1  0  0  0  0
  5  6  1  0  0  0  0
  5  7  1  0  0  0  0
  5  8  1  0  0  0  0
  8  9  1  0  0  0  0
  8 10  1  0  0  0  0
  8 11  1  0  0  0  0
 11 12  1  0  0  0  0
 12 13  2  0  0  0  0
 12 14  1  0  0  0  0
 14 15  1  0  0  0  0
 15 16  1  0  0  0  0
 15 17  1  0  0  0  0
 15 18  1  0  0  0  0
 18 19  1  0  0  0  0
 18 20  1  0  0  0  0
 18 21  1  0  0  0  0
 21 22  1  0  0  0  0
 21 23  1  0  0  0  0
 21 24  1  0  0  0  0
 12 25  1  0  0  0  0
 25 26  1  0  0  0  0
 26 27  1  0  0  0  0
 26 28  1  0  0  0  0
 26 29  1  0  0  0  0
 29 30  1  0  0  0  0
 29 31  1  0  0  0  0
 29 32  1  0  0  0  0
 32 33  1  0  0  0  0
 32 34  1  0  0  0  0
 32 35  1  0  0  0  0
M  END
> <ChemID>
100885

> <source_casrn>
513-08-6

> <CAS>
513-08-6

> <SMILES>
CCCOP(=O)(OCCC)OCCC

> <NAME>
TRIPROPYL PHOSPHATE

> <preferred_name>
Tripropyl phosphate

> <iupac>
tripropyl phosphate

> <MPID>
102563

> <dsstox_substance_id>
DTXSID4052712

> <Canonical_QSARr>
CCCOP(=O)(OCCC)OCCC

> <InChI_Code_QSARr>
InChI=1S/C9H21O4P/c1-4-7-11-14(10,12-8-5-2)13-9-6-3/h4-9H2,1-3H3

> <InChI Key_QSARr>
RXPQRKFMDQNODS-UHFFFAOYSA-N

> <Salt_Solvent>
?

> <LogHL>
-6.167491087293781

$$$$
100899
  -INDIGO-08031722132D

 20 20  0  0  0  0  0  0  0  0999 V2000
    1.3856   -2.4000    0.0000 O   0  0  0  0  0  0  0  0  0  0  0  0
    1.3856   -4.0000    0.0000 H   0  0  0  0  0  0  0  0  0  0  0  0
    0.0000   -1.6000    0.0000 C   0  0  0  0  0  0  0  0  0  0  0  0
    0.0000    0.0000    0.0000 C   0  0  0  0  0  0  0  0  0  0  0  0
    1.3857    0.8000    0.0000 C   0  0  0  0  0  0  0  0  0  0  0  0
    2.7713    1.6000    0.0000 H   0  0  0  0  0  0  0  0  0  0  0  0
    1.3857    2.4000    0.0000 H   0  0  0  0  0  0  0  0  0  0  0  0
    2.7713    0.0000    0.0000 H   0  0  0  0  0  0  0  0  0  0  0  0
   -1.3857    0.8000    0.0000 C   0  0  0  0  0  0  0  0  0  0  0  0
   -1.3856    2.4000    0.0000 H   0  0  0  0  0  0  0  0  0  0  0  0
   -2.7713    0.0000    0.0000 C   0  0  0  0  0  0  0  0  0  0  0  0
   -4.1570    0.8000    0.0000 N   0  0  0  0  0  0  0  0  0  0  0  0
   -5.5426    0.0000    0.0000 O   0  0  0  0  0  0  0  0  0  0  0  0
   -4.1570    2.4000    0.0000 O   0  0  0  0  0  0  0  0  0  0  0  0
   -2.7713   -1.6000    0.0000 C   0  0  0  0  0  0  0  0  0  0  0  0
   -4.1570   -2.4000    0.0000 H   0  0  0  0  0  0  0  0  0  0  0  0
   -1.3857   -2.4000    0.0000 C   0  0  0  0  0  0  0  0  0  0  0  0
   -1.3856   -4.0000    0.0000 N   0  0  0  0  0  0  0  0  0  0  0  0
   -2.7713   -4.8000    0.0000 O   0  0  0  0  0  0  0  0  0  0  0  0
    0.0000   -4.8000    0.0000 O   0  0  0  0  0  0  0  0  0  0  0  0
  1  2  1  0  0  0  0
  1  3  1  0  0  0  0
  3  4  1  0  0  0  0
  4  5  1  0  0  0  0
  5  6  1  0  0  0  0
  5  7  1  0  0  0  0
  5  8  1  0  0  0  0
  4  9  2  0  0  0  0
  9 10  1  0  0  0  0
  9 11  1  0  0  0  0
 11 12  1  0  0  0  0
 12 13  1  0  0  0  0
 12 14  2  0  0  0  0
 11 15  2  0  0  0  0
 15 16  1  0  0  0  0
 15 17  1  0  0  0  0
 17  3  2  0  0  0  0
 17 18  1  0  0  0  0
 18 19  1  0  0  0  0
 18 20  2  0  0  0  0
M  CHG  4  12   1  13  -1  18   1  19  -1
M  END
> <ChemID>
100899

> <source_casrn>
534-52-1

> <CAS>
534-52-1

> <SMILES>
Cc1cc(cc(c1O)[N+]([O-])=O)[N+]([O-])=O

> <NAME>
4,6-DINITRO-O-CRESOL

> <preferred_name>
2-Methyl-4,6-dinitrophenol

> <iupac>
2-methyl-4,6-dinitrophenol

> <MPID>
102567

> <dsstox_substance_id>
DTXSID1022053

> <Canonical_QSARr>
Cc1cc(cc(c1O)[N+]([O-])=O)[N+]([O-])=O

> <InChI_Code_QSARr>
InChI=1S/C7H6N2O5/c1-4-2-5(8(11)12)3-6(7(4)10)9(13)14/h2-3,10H,1H3

> <InChI Key_QSARr>
ZXVONLUNISGICL-UHFFFAOYSA-N

> <Salt_Solvent>
?

> <LogHL>
-5.853871964321779

$$$$
100903
  -INDIGO-08031722132D

 17 17  0  0  0  0  0  0  0  0999 V2000
    1.3857   -0.8000    0.0000 C   0  0  0  0  0  0  0  0  0  0  0  0
    2.7713    0.0000    0.0000 C   0  0  0  0  0  0  0  0  0  0  0  0
    2.7713    1.6000    0.0000 H   0  0  0  0  0  0  0  0  0  0  0  0
    4.1570   -0.8000    0.0000 C   0  0  0  0  0  0  0  0  0  0  0  0
    5.5426    0.0000    0.0000 H   0  0  0  0  0  0  0  0  0  0  0  0
    4.1570   -2.4000    0.0000 C   0  0  0  0  0  0  0  0  0  0  0  0
    5.5426   -3.2000    0.0000 H   0  0  0  0  0  0  0  0  0  0  0  0
    2.7713   -3.2000    0.0000 N   0  0  0  0  0  0  0  0  0  0  0  0
    1.3857   -2.4000    0.0000 C   0  0  0  0  0  0  0  0  0  0  0  0
    0.0000   -3.2000    0.0000 H   0  0  0  0  0  0  0  0  0  0  0  0
    0.0000    0.0000    0.0000 C   0  0  0  0  0  0  0  0  0  0  0  0
    0.6122    1.4782    0.0000 H   0  0  0  0  0  0  0  0  0  0  0  0
   -0.6122    1.4782    0.0000 H   0  0  0  0  0  0  0  0  0  0  0  0
   -1.3857   -0.8000    0.0000 C   0  0  0  0  0  0  0  0  0  0  0  0
   -2.7713    0.0000    0.0000 H   0  0  0  0  0  0  0  0  0  0  0  0
   -2.7713   -1.6000    0.0000 H   0  0  0  0  0  0  0  0  0  0  0  0
   -1.3856    0.8000    0.0000 H   0  0  0  0  0  0  0  0  0  0  0  0
  1  2  1  0  0  0  0
  2  3  1  0  0  0  0
  2  4  2  0  0  0  0
  4  5  1  0  0  0  0
  4  6  1  0  0  0  0
  6  7  1  0  0  0  0
  6  8  2  0  0  0  0
  8  9  1  0  0  0  0
  9  1  2  0  0  0  0
  9 10  1  0  0  0  0
  1 11  1  0  0  0  0
 11 12  1  0  0  0  0
 11 13  1  0  0  0  0
 11 14  1  0  0  0  0
 14 15  1  0  0  0  0
 14 16  1  0  0  0  0
 14 17  1  0  0  0  0
M  END
> <ChemID>
100903

> <source_casrn>
536-78-7

> <CAS>
536-78-7

> <SMILES>
CCc1c[n]ccc1

> <NAME>
3-ETHYLPYRIDINE

> <preferred_name>
3-Ethylpyridine

> <iupac>
3-ETHYLPYRIDINE

> <MPID>
102569

> <dsstox_substance_id>
DTXSID6060212

> <Canonical_QSARr>
CCc1c[n]ccc1

> <InChI_Code_QSARr>
InChI=1S/C7H9N/c1-2-7-4-3-5-8-6-7/h3-6H,2H2,1H3

> <InChI Key_QSARr>
MFEIKQPHQINPRI-UHFFFAOYSA-N

> <Salt_Solvent>
?

> <LogHL>
-4.982966660701199

$$$$
100917
  -INDIGO-08031722132D

 50 50  0  0  0  0  0  0  0  0999 V2000
    1.3856    0.8000    0.0000 O   0  0  0  0  0  0  0  0  0  0  0  0
    2.0365    2.2616    0.0000 Si  0  0  0  0  0  0  0  0  0  0  0  0
    3.2255    1.1910    0.0000 C   0  0  0  0  0  0  0  0  0  0  0  0
    4.4144    0.1204    0.0000 H   0  0  0  0  0  0  0  0  0  0  0  0
    4.7471    1.6855    0.0000 H   0  0  0  0  0  0  0  0  0  0  0  0
    2.8928   -0.3739    0.0000 H   0  0  0  0  0  0  0  0  0  0  0  0
    3.4221    3.0617    0.0000 C   0  0  0  0  0  0  0  0  0  0  0  0
    4.8077    3.8617    0.0000 H   0  0  0  0  0  0  0  0  0  0  0  0
    4.9256    2.5145    0.0000 H   0  0  0  0  0  0  0  0  0  0  0  0
    3.4221    4.6616    0.0000 H   0  0  0  0  0  0  0  0  0  0  0  0
    1.7038    3.8267    0.0000 O   0  0  0  0  0  0  0  0  0  0  0  0
    0.5147    4.8973    0.0000 Si  0  0  0  0  0  0  0  0  0  0  0  0
    2.0182    5.4445    0.0000 C   0  0  0  0  0  0  0  0  0  0  0  0
    2.5654    6.9481    0.0000 H   0  0  0  0  0  0  0  0  0  0  0  0
    3.5939    5.7223    0.0000 H   0  0  0  0  0  0  0  0  0  0  0  0
    0.9897    6.6703    0.0000 H   0  0  0  0  0  0  0  0  0  0  0  0
   -0.0846    6.3808    0.0000 C   0  0  0  0  0  0  0  0  0  0  0  0
   -0.6841    7.8643    0.0000 H   0  0  0  0  0  0  0  0  0  0  0  0
    0.9004    7.6416    0.0000 H   0  0  0  0  0  0  0  0  0  0  0  0
   -1.6691    6.6035    0.0000 H   0  0  0  0  0  0  0  0  0  0  0  0
   -1.0766    5.0645    0.0000 O   0  0  0  0  0  0  0  0  0  0  0  0
   -2.4622    4.2646    0.0000 Si  0  0  0  0  0  0  0  0  0  0  0  0
   -2.5180    5.8636    0.0000 C   0  0  0  0  0  0  0  0  0  0  0  0
   -3.7787    6.8487    0.0000 H   0  0  0  0  0  0  0  0  0  0  0  0
   -2.2953    7.4480    0.0000 H   0  0  0  0  0  0  0  0  0  0  0  0
   -4.0015    5.2641    0.0000 H   0  0  0  0  0  0  0  0  0  0  0  0
   -4.0534    4.4318    0.0000 C   0  0  0  0  0  0  0  0  0  0  0  0
   -5.6445    4.5990    0.0000 H   0  0  0  0  0  0  0  0  0  0  0  0
   -4.9939    3.1374    0.0000 H   0  0  0  0  0  0  0  0  0  0  0  0
   -4.7042    5.8934    0.0000 H   0  0  0  0  0  0  0  0  0  0  0  0
   -3.1129    2.8028    0.0000 O   0  0  0  0  0  0  0  0  0  0  0  0
   -2.7802    1.2379    0.0000 Si  0  0  0  0  0  0  0  0  0  0  0  0
   -4.3182    1.6789    0.0000 C   0  0  0  0  0  0  0  0  0  0  0  0
   -5.6447    0.7841    0.0000 H   0  0  0  0  0  0  0  0  0  0  0  0
   -5.7564    2.3803    0.0000 H   0  0  0  0  0  0  0  0  0  0  0  0
   -4.2068    0.0828    0.0000 H   0  0  0  0  0  0  0  0  0  0  0  0
   -3.4311   -0.2239    0.0000 C   0  0  0  0  0  0  0  0  0  0  0  0
   -4.0819   -1.6855    0.0000 H   0  0  0  0  0  0  0  0  0  0  0  0
   -2.4906   -1.5183    0.0000 H   0  0  0  0  0  0  0  0  0  0  0  0
   -5.0222   -0.3911    0.0000 H   0  0  0  0  0  0  0  0  0  0  0  0
   -1.5912    0.1673    0.0000 O   0  0  0  0  0  0  0  0  0  0  0  0
    0.0000   -0.0001    0.0000 Si  0  0  0  0  0  0  0  0  0  0  0  0
   -0.8947   -1.3264    0.0000 C   0  0  0  0  0  0  0  0  0  0  0  0
   -0.1933   -2.7645    0.0000 H   0  0  0  0  0  0  0  0  0  0  0  0
   -1.7894   -2.6529    0.0000 H   0  0  0  0  0  0  0  0  0  0  0  0
   -0.0559   -1.5991    0.0000 H   0  0  0  0  0  0  0  0  0  0  0  0
    1.3569   -0.8478    0.0000 C   0  0  0  0  0  0  0  0  0  0  0  0
    2.7137   -1.6957    0.0000 H   0  0  0  0  0  0  0  0  0  0  0  0
    1.3010   -2.4470    0.0000 H   0  0  0  0  0  0  0  0  0  0  0  0
    0.7014   -1.4380    0.0000 H   0  0  0  0  0  0  0  0  0  0  0  0
  1  2  1  0  0  0  0
  2  3  1  0  0  0  0
  3  4  1  0  0  0  0
  3  5  1  0  0  0  0
  3  6  1  0  0  0  0
  2  7  1  0  0  0  0
  7  8  1  0  0  0  0
  7  9  1  0  0  0  0
  7 10  1  0  0  0  0
  2 11  1  0  0  0  0
 11 12  1  0  0  0  0
 12 13  1  0  0  0  0
 13 14  1  0  0  0  0
 13 15  1  0  0  0  0
 13 16  1  0  0  0  0
 12 17  1  0  0  0  0
 17 18  1  0  0  0  0
 17 19  1  0  0  0  0
 17 20  1  0  0  0  0
 12 21  1  0  0  0  0
 21 22  1  0  0  0  0
 22 23  1  0  0  0  0
 23 24  1  0  0  0  0
 23 25  1  0  0  0  0
 23 26  1  0  0  0  0
 22 27  1  0  0  0  0
 27 28  1  0  0  0  0
 27 29  1  0  0  0  0
 27 30  1  0  0  0  0
 22 31  1  0  0  0  0
 31 32  1  0  0  0  0
 32 33  1  0  0  0  0
 33 34  1  0  0  0  0
 33 35  1  0  0  0  0
 33 36  1  0  0  0  0
 32 37  1  0  0  0  0
 37 38  1  0  0  0  0
 37 39  1  0  0  0  0
 37 40  1  0  0  0  0
 32 41  1  0  0  0  0
 41 42  1  0  0  0  0
 42  1  1  0  0  0  0
 42 43  1  0  0  0  0
 43 44  1  0  0  0  0
 43 45  1  0  0  0  0
 43 46  1  0  0  0  0
 42 47  1  0  0  0  0
 47 48  1  0  0  0  0
 47 49  1  0  0  0  0
 47 50  1  0  0  0  0
M  END
> <ChemID>
100917

> <source_casrn>
541-02-6

> <CAS>
541-02-6

> <SMILES>
C[Si]1(C)O[Si](C)(C)O[Si](C)(C)O[Si](C)(C)O[Si](C)(C)O1

> <NAME>
DECAMETHYLCYCLOPENTASILOXANE

> <preferred_name>
Decamethylcyclopentasiloxane

> <iupac>
2,2,4,4,6,6,8,8,10,10-decamethyl-1,3,5,7,9,2,4,6,8,10-pentoxapentasilecane

> <MPID>
102571

> <dsstox_substance_id>
DTXSID1027184

> <Canonical_QSARr>
C[Si]1(C)O[Si](C)(C)O[Si](C)(C)O[Si](C)(C)O[Si](C)(C)O1

> <InChI_Code_QSARr>
InChI=1S/C10H30O5Si5/c1-16(2)11-17(3,4)13-19(7,8)15-20(9,10)14-18(5,6)12-16/h1-10H3

> <InChI Key_QSARr>
XMSXQFUHVRWGNA-UHFFFAOYSA-N

> <Salt_Solvent>
?

> <LogHL>
1.518513939877887

$$$$
100929
  -INDIGO-08031722132D

 20 19  0  0  0  0  0  0  0  0999 V2000
    5.4584   -0.9625    0.0000 N   0  0  0  0  0  0  0  0  0  0  0  0
    6.9619   -0.4152    0.0000 O   0  0  0  0  0  0  0  0  0  0  0  0
    5.1805   -2.5381    0.0000 O   0  0  0  0  0  0  0  0  0  0  0  0
    4.2327    0.0660    0.0000 O   0  0  0  0  0  0  0  0  0  0  0  0
    2.7292   -0.4812    0.0000 C   0  0  0  0  0  0  0  0  0  0  0  0
    3.0754   -2.0433    0.0000 H   0  0  0  0  0  0  0  0  0  0  0  0
    1.8695   -1.8306    0.0000 H   0  0  0  0  0  0  0  0  0  0  0  0
    1.5035    0.5472    0.0000 C   0  0  0  0  0  0  0  0  0  0  0  0
    1.1572    2.1093    0.0000 H   0  0  0  0  0  0  0  0  0  0  0  0
    2.3631    1.8966    0.0000 H   0  0  0  0  0  0  0  0  0  0  0  0
    0.0001    0.0000    0.0000 C   0  0  0  0  0  0  0  0  0  0  0  0
    0.8000   -1.3856    0.0000 H   0  0  0  0  0  0  0  0  0  0  0  0
   -1.3856   -0.8000    0.0000 C   0  0  0  0  0  0  0  0  0  0  0  0
   -2.7713   -1.6000    0.0000 H   0  0  0  0  0  0  0  0  0  0  0  0
   -1.3856   -2.4000    0.0000 H   0  0  0  0  0  0  0  0  0  0  0  0
   -2.7713    0.0000    0.0000 H   0  0  0  0  0  0  0  0  0  0  0  0
   -0.8000    1.3857    0.0000 C   0  0  0  0  0  0  0  0  0  0  0  0
   -1.6001    2.7713    0.0000 H   0  0  0  0  0  0  0  0  0  0  0  0
    0.0001    2.7713    0.0000 H   0  0  0  0  0  0  0  0  0  0  0  0
   -2.4000    1.3857    0.0000 H   0  0  0  0  0  0  0  0  0  0  0  0
  1  2  1  0  0  0  0
  1  3  2  0  0  0  0
  1  4  1  0  0  0  0
  4  5  1  0  0  0  0
  5  6  1  0  0  0  0
  5  7  1  0  0  0  0
  5  8  1  0  0  0  0
  8  9  1  0  0  0  0
  8 10  1  0  0  0  0
  8 11  1  0  0  0  0
 11 12  1  0  0  0  0
 11 13  1  0  0  0  0
 13 14  1  0  0  0  0
 13 15  1  0  0  0  0
 13 16  1  0  0  0  0
 11 17  1  0  0  0  0
 17 18  1  0  0  0  0
 17 19  1  0  0  0  0
 17 20  1  0  0  0  0
M  CHG  2   1   1   2  -1
M  END
> <ChemID>
100929

> <source_casrn>
543-87-3|21981-48-6

> <CAS>
543-87-3

> <SMILES>
CC(C)CCO[N+]([O-])=O

> <NAME>
1-BUTANOL, 3-METHYL-, NITRATE, ISOPENTYL NITRATE

> <preferred_name>
Isoamyl nitrate

> <iupac>
3-Methylbutyl nitrate

> <MPID>
102576|102687

> <dsstox_substance_id>
DTXSID70110029

> <Canonical_QSARr>
CC(C)CCO[N+]([O-])=O

> <InChI_Code_QSARr>
InChI=1S/C5H11NO3/c1-5(2)3-4-9-6(7)8/h5H,3-4H2,1-2H3

> <InChI Key_QSARr>
NTHGIYFSMNNHSC-UHFFFAOYSA-N

> <Salt_Solvent>
?

> <LogHL>
-2.5867002359187476

$$$$
100937
  -INDIGO-08031722132D

 14 13  0  0  0  0  0  0  0  0999 V2000
   -1.3857    0.8000    0.0000 C   0  0  0  0  0  0  0  0  0  0  0  0
    0.0000    0.0000    0.0000 C   0  0  0  0  0  0  0  0  0  0  0  0
    0.6122   -1.4782    0.0000 H   0  0  0  0  0  0  0  0  0  0  0  0
   -0.6122   -1.4782    0.0000 H   0  0  0  0  0  0  0  0  0  0  0  0
    1.3856    0.8000    0.0000 C   0  0  0  0  0  0  0  0  0  0  0  0
    2.7713    1.6000    0.0000 H   0  0  0  0  0  0  0  0  0  0  0  0
    2.7713    0.0000    0.0000 H   0  0  0  0  0  0  0  0  0  0  0  0
    1.3856    2.4000    0.0000 H   0  0  0  0  0  0  0  0  0  0  0  0
   -2.7713    0.0000    0.0000 O   0  0  0  0  0  0  0  0  0  0  0  0
   -4.1569    0.8000    0.0000 C   0  0  0  0  0  0  0  0  0  0  0  0
   -5.5426    1.6000    0.0000 H   0  0  0  0  0  0  0  0  0  0  0  0
   -5.5426    0.0000    0.0000 H   0  0  0  0  0  0  0  0  0  0  0  0
   -4.1569    2.4000    0.0000 H   0  0  0  0  0  0  0  0  0  0  0  0
   -1.3857    2.4000    0.0000 O   0  0  0  0  0  0  0  0  0  0  0  0
  1  2  1  0  0  0  0
  2  3  1  0  0  0  0
  2  4  1  0  0  0  0
  2  5  1  0  0  0  0
  5  6  1  0  0  0  0
  5  7  1  0  0  0  0
  5  8  1  0  0  0  0
  1  9  1  0  0  0  0
  9 10  1  0  0  0  0
 10 11  1  0  0  0  0
 10 12  1  0  0  0  0
 10 13  1  0  0  0  0
  1 14  2  0  0  0  0
M  END
> <ChemID>
100937

> <source_casrn>
554-12-1

> <CAS>
554-12-1

> <SMILES>
CCC(=O)OC

> <NAME>
METHYL PROPIONATE

> <preferred_name>
Methyl propanoate

> <iupac>
methyl propanoate

> <MPID>
102578

> <dsstox_substance_id>
DTXSID7027201

> <Canonical_QSARr>
CCC(=O)OC

> <InChI_Code_QSARr>
InChI=1S/C4H8O2/c1-3-4(5)6-2/h3H2,1-2H3

> <InChI Key_QSARr>
RJUFJBKOKNCXHH-UHFFFAOYSA-N

> <Salt_Solvent>
?

> <LogHL>
-3.759450751717402

$$$$
100969
  -INDIGO-08031722132D

 22 22  0  0  0  0  0  0  0  0999 V2000
   -0.0000    1.6000    0.0000 C   0  0  0  0  0  0  0  0  0  0  0  0
    1.5757    1.3222    0.0000 H   0  0  0  0  0  0  0  0  0  0  0  0
   -0.0000    0.0000    0.0000 C   0  0  0  0  0  0  0  0  0  0  0  0
    1.5757    0.2778    0.0000 H   0  0  0  0  0  0  0  0  0  0  0  0
    1.0284   -1.2257    0.0000 C   0  0  0  0  0  0  0  0  0  0  0  0
    2.0570   -2.4514    0.0000 H   0  0  0  0  0  0  0  0  0  0  0  0
    2.6042   -0.9479    0.0000 H   0  0  0  0  0  0  0  0  0  0  0  0
    0.4812   -2.7292    0.0000 H   0  0  0  0  0  0  0  0  0  0  0  0
   -1.3857   -0.8000    0.0000 C   0  0  0  0  0  0  0  0  0  0  0  0
   -0.3571   -2.0257    0.0000 H   0  0  0  0  0  0  0  0  0  0  0  0
   -2.4141   -2.0257    0.0000 H   0  0  0  0  0  0  0  0  0  0  0  0
   -2.7712    0.0000    0.0000 C   0  0  0  0  0  0  0  0  0  0  0  0
   -3.3185   -1.5035    0.0000 H   0  0  0  0  0  0  0  0  0  0  0  0
   -4.3470    0.2778    0.0000 H   0  0  0  0  0  0  0  0  0  0  0  0
   -2.7712    1.6000    0.0000 C   0  0  0  0  0  0  0  0  0  0  0  0
   -4.3470    1.3222    0.0000 H   0  0  0  0  0  0  0  0  0  0  0  0
   -3.3185    3.1035    0.0000 H   0  0  0  0  0  0  0  0  0  0  0  0
   -1.3857    2.4000    0.0000 C   0  0  0  0  0  0  0  0  0  0  0  0
   -2.4141    3.6257    0.0000 H   0  0  0  0  0  0  0  0  0  0  0  0
   -0.3571    3.6257    0.0000 H   0  0  0  0  0  0  0  0  0  0  0  0
    0.5472    3.1035    0.0000 O   0  0  0  0  0  0  0  0  0  0  0  0
    2.1229    3.3813    0.0000 H   0  0  0  0  0  0  0  0  0  0  0  0
  1  2  1  0  0  0  0
  1  3  1  0  0  0  0
  3  4  1  0  0  0  0
  3  5  1  0  0  0  0
  5  6  1  0  0  0  0
  5  7  1  0  0  0  0
  5  8  1  0  0  0  0
  3  9  1  0  0  0  0
  9 10  1  0  0  0  0
  9 11  1  0  0  0  0
  9 12  1  0  0  0  0
 12 13  1  0  0  0  0
 12 14  1  0  0  0  0
 12 15  1  0  0  0  0
 15 16  1  0  0  0  0
 15 17  1  0  0  0  0
 15 18  1  0  0  0  0
 18  1  1  0  0  0  0
 18 19  1  0  0  0  0
 18 20  1  0  0  0  0
  1 21  1  0  0  0  0
 21 22  1  0  0  0  0
M  END
> <ChemID>
100969

> <source_casrn>
583-59-5

> <CAS>
583-59-5

> <SMILES>
CC1CCCCC1O

> <NAME>
2-METHYLCYCLOHEXANOL

> <preferred_name>


> <iupac>


> <MPID>
102587

> <dsstox_substance_id>
DTXSID90862235

> <Canonical_QSARr>
CC1CCCCC1O

> <InChI_Code_QSARr>
InChI=1S/C7H14O/c1-6-4-2-3-5-7(6)8/h6-8H,2-5H2,1H3

> <InChI Key_QSARr>
NDVWOBYBJYUSMF-UHFFFAOYSA-N

> <Salt_Solvent>
?

> <LogHL>
-5.120330794367948

$$$$
100981
  -INDIGO-08031722132D

 17 17  0  0  0  0  0  0  0  0999 V2000
    0.0000   -0.0000    0.0000 C   0  0  0  0  0  0  0  0  0  0  0  0
   -0.8000    1.3856    0.0000 C   0  0  0  0  0  0  0  0  0  0  0  0
    0.0000    2.7713    0.0000 H   0  0  0  0  0  0  0  0  0  0  0  0
   -2.4000    1.3856    0.0000 C   0  0  0  0  0  0  0  0  0  0  0  0
   -3.2000    2.7713    0.0000 H   0  0  0  0  0  0  0  0  0  0  0  0
   -3.2000   -0.0000    0.0000 C   0  0  0  0  0  0  0  0  0  0  0  0
   -4.7999   -0.0000    0.0000 C   0  0  0  0  0  0  0  0  0  0  0  0
   -6.4000   -0.0000    0.0000 H   0  0  0  0  0  0  0  0  0  0  0  0
   -5.6000   -1.3856    0.0000 H   0  0  0  0  0  0  0  0  0  0  0  0
   -5.6000    1.3856    0.0000 H   0  0  0  0  0  0  0  0  0  0  0  0
   -2.4000   -1.3856    0.0000 N   0  0  0  0  0  0  0  0  0  0  0  0
   -0.8000   -1.3856    0.0000 C   0  0  0  0  0  0  0  0  0  0  0  0
    0.0000   -2.7713    0.0000 H   0  0  0  0  0  0  0  0  0  0  0  0
    1.6001   -0.0000    0.0000 C   0  0  0  0  0  0  0  0  0  0  0  0
    3.2000   -0.0000    0.0000 H   0  0  0  0  0  0  0  0  0  0  0  0
    2.4000   -1.3856    0.0000 H   0  0  0  0  0  0  0  0  0  0  0  0
    2.4000    1.3856    0.0000 H   0  0  0  0  0  0  0  0  0  0  0  0
  1  2  1  0  0  0  0
  2  3  1  0  0  0  0
  2  4  2  0  0  0  0
  4  5  1  0  0  0  0
  4  6  1  0  0  0  0
  6  7  1  0  0  0  0
  7  8  1  0  0  0  0
  7  9  1  0  0  0  0
  7 10  1  0  0  0  0
  6 11  2  0  0  0  0
 11 12  1  0  0  0  0
 12  1  2  0  0  0  0
 12 13  1  0  0  0  0
  1 14  1  0  0  0  0
 14 15  1  0  0  0  0
 14 16  1  0  0  0  0
 14 17  1  0  0  0  0
M  END
> <ChemID>
100981

> <source_casrn>
589-93-5

> <CAS>
589-93-5

> <SMILES>
Cc1c[n]c(C)cc1

> <NAME>
2,5-DIMETHYLPYRIDINE

> <preferred_name>
2,5-Dimethylpyridine

> <iupac>
2,5-Dimethylpyridine

> <MPID>
102590

> <dsstox_substance_id>
DTXSID0060436

> <Canonical_QSARr>
Cc1c[n]c(C)cc1

> <InChI_Code_QSARr>
InChI=1S/C7H9N/c1-6-3-4-7(2)8-5-6/h3-5H,1-2H3

> <InChI Key_QSARr>
XWKFPIODWVPXLX-UHFFFAOYSA-N

> <Salt_Solvent>
?

> <LogHL>
-5.061480274823501

$$$$
100990
  -INDIGO-08031722132D

 17 17  0  0  0  0  0  0  0  0999 V2000
    0.0000    0.0000    0.0000 C   0  0  0  0  0  0  0  0  0  0  0  0
    0.0000   -1.6000    0.0000 C   0  0  0  0  0  0  0  0  0  0  0  0
    1.3857   -2.4000    0.0000 H   0  0  0  0  0  0  0  0  0  0  0  0
   -1.3856   -2.4000    0.0000 N   0  0  0  0  0  0  0  0  0  0  0  0
   -2.7713   -1.6000    0.0000 C   0  0  0  0  0  0  0  0  0  0  0  0
   -4.1570   -2.4000    0.0000 H   0  0  0  0  0  0  0  0  0  0  0  0
   -2.7713    0.0000    0.0000 C   0  0  0  0  0  0  0  0  0  0  0  0
   -4.1569    0.8000    0.0000 C   0  0  0  0  0  0  0  0  0  0  0  0
   -5.5426    1.6000    0.0000 H   0  0  0  0  0  0  0  0  0  0  0  0
   -5.5426    0.0000    0.0000 H   0  0  0  0  0  0  0  0  0  0  0  0
   -4.1569    2.4000    0.0000 H   0  0  0  0  0  0  0  0  0  0  0  0
   -1.3856    0.8000    0.0000 C   0  0  0  0  0  0  0  0  0  0  0  0
   -1.3856    2.4000    0.0000 H   0  0  0  0  0  0  0  0  0  0  0  0
    1.3857    0.8000    0.0000 C   0  0  0  0  0  0  0  0  0  0  0  0
    2.7713    1.6000    0.0000 H   0  0  0  0  0  0  0  0  0  0  0  0
    2.7713    0.0000    0.0000 H   0  0  0  0  0  0  0  0  0  0  0  0
    1.3857    2.4000    0.0000 H   0  0  0  0  0  0  0  0  0  0  0  0
  1  2  1  0  0  0  0
  2  3  1  0  0  0  0
  2  4  2  0  0  0  0
  4  5  1  0  0  0  0
  5  6  1  0  0  0  0
  5  7  2  0  0  0  0
  7  8  1  0  0  0  0
  8  9  1  0  0  0  0
  8 10  1  0  0  0  0
  8 11  1  0  0  0  0
  7 12  1  0  0  0  0
 12  1  2  0  0  0  0
 12 13  1  0  0  0  0
  1 14  1  0  0  0  0
 14 15  1  0  0  0  0
 14 16  1  0  0  0  0
 14 17  1  0  0  0  0
M  END
> <ChemID>
100990

> <source_casrn>
591-22-0

> <CAS>
591-22-0

> <SMILES>
Cc1c[n]cc(C)c1

> <NAME>
3,5-DIMETHYLPYRIDINE

> <preferred_name>
3,5-Dimethylpyridine

> <iupac>
3,5-dimethylpyridine

> <MPID>
102592

> <dsstox_substance_id>
DTXSID5052254

> <Canonical_QSARr>
Cc1c[n]cc(C)c1

> <InChI_Code_QSARr>
InChI=1S/C7H9N/c1-6-3-7(2)5-8-4-6/h3-5H,1-2H3

> <InChI Key_QSARr>
HWWYDZCSSYKIAD-UHFFFAOYSA-N

> <Salt_Solvent>
?

> <LogHL>
-5.16178077809237

$$$$
101010
  -INDIGO-08031722132D

  5  4  0  0  0  0  0  0  0  0999 V2000
   -0.8000   -1.3856    0.0000 I   0  0  0  0  0  0  0  0  0  0  0  0
    0.0000    0.0000    0.0000 C   0  0  0  0  0  0  0  0  0  0  0  0
    0.8000    1.3856    0.0000 H   0  0  0  0  0  0  0  0  0  0  0  0
   -1.3856    0.8000    0.0000 H   0  0  0  0  0  0  0  0  0  0  0  0
    1.3856   -0.8000    0.0000 Cl  0  0  0  0  0  0  0  0  0  0  0  0
  1  2  1  0  0  0  0
  2  3  1  0  0  0  0
  2  4  1  0  0  0  0
  2  5  1  0  0  0  0
M  END
> <ChemID>
101010

> <source_casrn>
593-71-5

> <CAS>
593-71-5

> <SMILES>
ClCI

> <NAME>
CHLOROIODOMETHANE

> <preferred_name>
Chloroiodomethane

> <iupac>


> <MPID>
102594

> <dsstox_substance_id>
DTXSID50208034

> <Canonical_QSARr>
ClCI

> <InChI_Code_QSARr>
InChI=1S/CH2ClI/c2-1-3/h1H2

> <InChI Key_QSARr>
PJGJQVRXEUVAFT-UHFFFAOYSA-N

> <Salt_Solvent>
?

> <LogHL>
-3.0599818449923357

$$$$
101022
  -INDIGO-08031722132D

 20 20  0  0  0  0  0  0  0  0999 V2000
    2.7713    1.6000    0.0000 C   0  0  0  0  0  0  0  0  0  0  0  0
    4.1570    2.4000    0.0000 O   0  0  0  0  0  0  0  0  0  0  0  0
    4.1570    4.0000    0.0000 H   0  0  0  0  0  0  0  0  0  0  0  0
    1.3857    2.4000    0.0000 C   0  0  0  0  0  0  0  0  0  0  0  0
    1.3856    4.0000    0.0000 N   0  0  0  0  0  0  0  0  0  0  0  0
    2.7713    4.8000    0.0000 O   0  0  0  0  0  0  0  0  0  0  0  0
    0.0000    4.8000    0.0000 O   0  0  0  0  0  0  0  0  0  0  0  0
    0.0000    1.6000    0.0000 C   0  0  0  0  0  0  0  0  0  0  0  0
   -1.3857    2.4000    0.0000 H   0  0  0  0  0  0  0  0  0  0  0  0
    0.0000    0.0000    0.0000 C   0  0  0  0  0  0  0  0  0  0  0  0
   -1.3856   -0.8000    0.0000 C   0  0  0  0  0  0  0  0  0  0  0  0
   -2.7713   -1.6000    0.0000 H   0  0  0  0  0  0  0  0  0  0  0  0
   -1.3857   -2.4000    0.0000 H   0  0  0  0  0  0  0  0  0  0  0  0
   -2.7713    0.0000    0.0000 H   0  0  0  0  0  0  0  0  0  0  0  0
    1.3857   -0.8000    0.0000 C   0  0  0  0  0  0  0  0  0  0  0  0
    1.3857   -2.4000    0.0000 H   0  0  0  0  0  0  0  0  0  0  0  0
    2.7713    0.0000    0.0000 C   0  0  0  0  0  0  0  0  0  0  0  0
    4.1570   -0.8000    0.0000 N   0  0  0  0  0  0  0  0  0  0  0  0
    5.5426    0.0000    0.0000 O   0  0  0  0  0  0  0  0  0  0  0  0
    4.1570   -2.4000    0.0000 O   0  0  0  0  0  0  0  0  0  0  0  0
  1  2  1  0  0  0  0
  2  3  1  0  0  0  0
  1  4  1  0  0  0  0
  4  5  1  0  0  0  0
  5  6  1  0  0  0  0
  5  7  2  0  0  0  0
  4  8  2  0  0  0  0
  8  9  1  0  0  0  0
  8 10  1  0  0  0  0
 10 11  1  0  0  0  0
 11 12  1  0  0  0  0
 11 13  1  0  0  0  0
 11 14  1  0  0  0  0
 10 15  2  0  0  0  0
 15 16  1  0  0  0  0
 15 17  1  0  0  0  0
 17  1  2  0  0  0  0
 17 18  1  0  0  0  0
 18 19  1  0  0  0  0
 18 20  2  0  0  0  0
M  CHG  4   5   1   6  -1  18   1  19  -1
M  END
> <ChemID>
101022

> <source_casrn>
609-93-8

> <CAS>
609-93-8

> <SMILES>
Cc1cc(c(O)c(c1)[N+]([O-])=O)[N+]([O-])=O

> <NAME>
2,6-DINITRO-P-CRESOL

> <preferred_name>
4-Methyl-2,6-dinitrophenol

> <iupac>
4-methyl-2,6-dinitrophenol

> <MPID>
102598

> <dsstox_substance_id>
DTXSID9027239

> <Canonical_QSARr>
Cc1cc(c(O)c(c1)[N+]([O-])=O)[N+]([O-])=O

> <InChI_Code_QSARr>
InChI=1S/C7H6N2O5/c1-4-2-5(8(11)12)7(10)6(3-4)9(13)14/h2-3,10H,1H3

> <InChI Key_QSARr>
HOYRZHJJAHRMLL-UHFFFAOYSA-N

> <Salt_Solvent>
?

> <LogHL>
-7.275724130399215

$$$$
101030
  -INDIGO-08031722132D

 19 19  0  0  0  0  0  0  0  0999 V2000
   -0.8000    1.3856    0.0000 C   0  0  0  0  0  0  0  0  0  0  0  0
   -0.0000    2.7713    0.0000 H   0  0  0  0  0  0  0  0  0  0  0  0
   -2.4000    1.3856    0.0000 C   0  0  0  0  0  0  0  0  0  0  0  0
   -3.2001    2.7713    0.0000 O   0  0  0  0  0  0  0  0  0  0  0  0
   -4.8000    2.7713    0.0000 H   0  0  0  0  0  0  0  0  0  0  0  0
   -3.2001    0.0000    0.0000 C   0  0  0  0  0  0  0  0  0  0  0  0
   -4.8000    0.0000    0.0000 H   0  0  0  0  0  0  0  0  0  0  0  0
   -2.4000   -1.3856    0.0000 C   0  0  0  0  0  0  0  0  0  0  0  0
   -3.2001   -2.7713    0.0000 H   0  0  0  0  0  0  0  0  0  0  0  0
   -0.8000   -1.3856    0.0000 C   0  0  0  0  0  0  0  0  0  0  0  0
   -0.0000   -2.7713    0.0000 H   0  0  0  0  0  0  0  0  0  0  0  0
   -0.0000   -0.0000    0.0000 C   0  0  0  0  0  0  0  0  0  0  0  0
    1.6000    0.0000    0.0000 C   0  0  0  0  0  0  0  0  0  0  0  0
    1.8088    1.5863    0.0000 H   0  0  0  0  0  0  0  0  0  0  0  0
    2.8694    0.9740    0.0000 H   0  0  0  0  0  0  0  0  0  0  0  0
    2.4001   -1.3856    0.0000 C   0  0  0  0  0  0  0  0  0  0  0  0
    4.0000   -1.3856    0.0000 H   0  0  0  0  0  0  0  0  0  0  0  0
    3.2000   -2.7713    0.0000 H   0  0  0  0  0  0  0  0  0  0  0  0
    3.2000    0.0000    0.0000 H   0  0  0  0  0  0  0  0  0  0  0  0
  1  2  1  0  0  0  0
  1  3  1  0  0  0  0
  3  4  1  0  0  0  0
  4  5  1  0  0  0  0
  3  6  2  0  0  0  0
  6  7  1  0  0  0  0
  6  8  1  0  0  0  0
  8  9  1  0  0  0  0
  8 10  2  0  0  0  0
 10 11  1  0  0  0  0
 10 12  1  0  0  0  0
 12  1  2  0  0  0  0
 12 13  1  0  0  0  0
 13 14  1  0  0  0  0
 13 15  1  0  0  0  0
 13 16  1  0  0  0  0
 16 17  1  0  0  0  0
 16 18  1  0  0  0  0
 16 19  1  0  0  0  0
M  END
> <ChemID>
101030

> <source_casrn>
620-17-7

> <CAS>
620-17-7

> <SMILES>
CCc1cccc(O)c1

> <NAME>
M-ETHYLPHENOL

> <preferred_name>
3-Ethylphenol

> <iupac>
3-ethylphenol

> <MPID>
102599

> <dsstox_substance_id>
DTXSID0022480

> <Canonical_QSARr>
CCc1cccc(O)c1

> <InChI_Code_QSARr>
InChI=1S/C8H10O/c1-2-7-4-3-5-8(9)6-7/h3-6,9H,2H2,1H3

> <InChI Key_QSARr>
HMNKTRSOROOSPP-UHFFFAOYSA-N

> <Salt_Solvent>
?

> <LogHL>
-6.202040356262797

$$$$
101052
  -INDIGO-08031722132D

 14 13  0  0  0  0  0  0  0  0999 V2000
    2.7713    0.0000    0.0000 O   0  0  0  0  0  0  0  0  0  0  0  0
    4.1569    0.8000    0.0000 N   0  0  0  0  0  0  0  0  0  0  0  0
    5.5426    0.0000    0.0000 O   0  0  0  0  0  0  0  0  0  0  0  0
    4.1569    2.4000    0.0000 O   0  0  0  0  0  0  0  0  0  0  0  0
    1.3857    0.8000    0.0000 C   0  0  0  0  0  0  0  0  0  0  0  0
    0.7733    2.2782    0.0000 H   0  0  0  0  0  0  0  0  0  0  0  0
    1.9979    2.2782    0.0000 H   0  0  0  0  0  0  0  0  0  0  0  0
    0.0000    0.0000    0.0000 C   0  0  0  0  0  0  0  0  0  0  0  0
    0.6122   -1.4782    0.0000 H   0  0  0  0  0  0  0  0  0  0  0  0
   -0.6122   -1.4782    0.0000 H   0  0  0  0  0  0  0  0  0  0  0  0
   -1.3856    0.8000    0.0000 C   0  0  0  0  0  0  0  0  0  0  0  0
   -2.7713    1.6000    0.0000 H   0  0  0  0  0  0  0  0  0  0  0  0
   -2.7713    0.0000    0.0000 H   0  0  0  0  0  0  0  0  0  0  0  0
   -1.3856    2.4000    0.0000 H   0  0  0  0  0  0  0  0  0  0  0  0
  1  2  1  0  0  0  0
  2  3  2  0  0  0  0
  2  4  1  0  0  0  0
  1  5  1  0  0  0  0
  5  6  1  0  0  0  0
  5  7  1  0  0  0  0
  5  8  1  0  0  0  0
  8  9  1  0  0  0  0
  8 10  1  0  0  0  0
  8 11  1  0  0  0  0
 11 12  1  0  0  0  0
 11 13  1  0  0  0  0
 11 14  1  0  0  0  0
M  CHG  2   2   1   4  -1
M  END
> <ChemID>
101052

> <source_casrn>
627-13-4

> <CAS>
627-13-4

> <SMILES>
CCCO[N+]([O-])=O

> <NAME>
1-PROPYLNITRATE

> <preferred_name>
n-Propyl nitrate

> <iupac>
Propyl nitrate

> <MPID>
102606

> <dsstox_substance_id>
DTXSID2060834

> <Canonical_QSARr>
CCCO[N+]([O-])=O

> <InChI_Code_QSARr>
InChI=1S/C3H7NO3/c1-2-3-7-4(5)6/h2-3H2,1H3

> <InChI Key_QSARr>
JNTOKFNBDFMTIV-UHFFFAOYSA-N

> <Salt_Solvent>
?

> <LogHL>
-2.896196279044044

$$$$
101057
  -INDIGO-08031722132D

 17 16  0  0  0  0  0  0  0  0999 V2000
    0.0001   -0.0000    0.0000 C   0  0  0  0  0  0  0  0  0  0  0  0
    0.6123   -1.4782    0.0000 H   0  0  0  0  0  0  0  0  0  0  0  0
   -0.6123   -1.4782    0.0000 H   0  0  0  0  0  0  0  0  0  0  0  0
   -1.3856    0.8000    0.0000 C   0  0  0  0  0  0  0  0  0  0  0  0
   -1.9979    2.2782    0.0000 H   0  0  0  0  0  0  0  0  0  0  0  0
   -0.7734    2.2782    0.0000 H   0  0  0  0  0  0  0  0  0  0  0  0
   -2.7713   -0.0000    0.0000 C   0  0  0  0  0  0  0  0  0  0  0  0
   -4.1569   -0.8000    0.0000 H   0  0  0  0  0  0  0  0  0  0  0  0
   -4.1569    0.8000    0.0000 H   0  0  0  0  0  0  0  0  0  0  0  0
   -2.7713   -1.6000    0.0000 I   0  0  0  0  0  0  0  0  0  0  0  0
    1.3856    0.8000    0.0000 C   0  0  0  0  0  0  0  0  0  0  0  0
    0.7734    2.2782    0.0000 H   0  0  0  0  0  0  0  0  0  0  0  0
    1.9979    2.2782    0.0000 H   0  0  0  0  0  0  0  0  0  0  0  0
    2.7713   -0.0000    0.0000 C   0  0  0  0  0  0  0  0  0  0  0  0
    4.1569   -0.8000    0.0000 H   0  0  0  0  0  0  0  0  0  0  0  0
    4.1569    0.8000    0.0000 H   0  0  0  0  0  0  0  0  0  0  0  0
    2.7713   -1.6000    0.0000 H   0  0  0  0  0  0  0  0  0  0  0  0
  1  2  1  0  0  0  0
  1  3  1  0  0  0  0
  1  4  1  0  0  0  0
  4  5  1  0  0  0  0
  4  6  1  0  0  0  0
  4  7  1  0  0  0  0
  7  8  1  0  0  0  0
  7  9  1  0  0  0  0
  7 10  1  0  0  0  0
  1 11  1  0  0  0  0
 11 12  1  0  0  0  0
 11 13  1  0  0  0  0
 11 14  1  0  0  0  0
 14 15  1  0  0  0  0
 14 16  1  0  0  0  0
 14 17  1  0  0  0  0
M  END
> <ChemID>
101057

> <source_casrn>
628-17-1

> <CAS>
628-17-1

> <SMILES>
CCCCCI

> <NAME>
1-IODOPENTANE

> <preferred_name>
Pentane, 1-iodo-

> <iupac>
1-Iodopentane

> <MPID>
102607

> <dsstox_substance_id>
DTXSID1060849

> <Canonical_QSARr>
CCCCCI

> <InChI_Code_QSARr>
InChI=1S/C5H11I/c1-2-3-4-5-6/h2-5H2,1H3

> <InChI Key_QSARr>
BLXSFCHWMBESKV-UHFFFAOYSA-N

> <Salt_Solvent>
?

> <LogHL>
-1.7121982700697718

$$$$
101073
  -INDIGO-08031722132D

  8  7  0  0  0  0  0  0  0  0999 V2000
    0.8000   -1.3856    0.0000 Br  0  0  0  0  0  0  0  0  0  0  0  0
    0.0000    0.0000    0.0000 C   0  0  0  0  0  0  0  0  0  0  0  0
    1.6000    0.0000    0.0000 H   0  0  0  0  0  0  0  0  0  0  0  0
    0.8000    1.3856    0.0000 Br  0  0  0  0  0  0  0  0  0  0  0  0
   -1.6000    0.0000    0.0000 C   0  0  0  0  0  0  0  0  0  0  0  0
   -2.4000   -1.3856    0.0000 O   0  0  0  0  0  0  0  0  0  0  0  0
   -2.4000    1.3856    0.0000 O   0  0  0  0  0  0  0  0  0  0  0  0
   -4.0000    1.3856    0.0000 H   0  0  0  0  0  0  0  0  0  0  0  0
  1  2  1  0  0  0  0
  2  3  1  0  0  0  0
  2  4  1  0  0  0  0
  2  5  1  0  0  0  0
  5  6  2  0  0  0  0
  5  7  1  0  0  0  0
  7  8  1  0  0  0  0
M  END
> <ChemID>
101073

> <source_casrn>
631-64-1

> <CAS>
631-64-1

> <SMILES>
OC(=O)C(Br)Br

> <NAME>
Acetic acid, dibromo-

> <preferred_name>
Dibromoacetic acid

> <iupac>
dibromoacetic acid

> <MPID>
102611

> <dsstox_substance_id>
DTXSID1023815

> <Canonical_QSARr>
OC(=O)C(Br)Br

> <InChI_Code_QSARr>
InChI=1S/C2H2Br2O2/c3-1(4)2(5)6/h1H,(H,5,6)

> <InChI Key_QSARr>
SIEILFNCEFEENQ-UHFFFAOYSA-N

> <Salt_Solvent>
?

> <LogHL>
-8.354577730650906

$$$$
101077
  -INDIGO-08031722132D

 21 20  0  0  0  0  0  0  0  0999 V2000
   -1.3857    0.8000    0.0000 O   0  0  0  0  0  0  0  0  0  0  0  0
    0.0000   -0.0000    0.0000 C   0  0  0  0  0  0  0  0  0  0  0  0
    0.8000    1.3857    0.0000 C   0  0  0  0  0  0  0  0  0  0  0  0
    1.6000    2.7713    0.0000 H   0  0  0  0  0  0  0  0  0  0  0  0
    2.4000    1.3857    0.0000 H   0  0  0  0  0  0  0  0  0  0  0  0
    0.0000    2.7713    0.0000 H   0  0  0  0  0  0  0  0  0  0  0  0
    1.3856   -0.8000    0.0000 C   0  0  0  0  0  0  0  0  0  0  0  0
    2.7713   -1.6000    0.0000 H   0  0  0  0  0  0  0  0  0  0  0  0
    1.3856   -2.4000    0.0000 H   0  0  0  0  0  0  0  0  0  0  0  0
    2.7713   -0.0000    0.0000 H   0  0  0  0  0  0  0  0  0  0  0  0
   -0.8000   -1.3857    0.0000 C   0  0  0  0  0  0  0  0  0  0  0  0
   -1.6000   -2.7713    0.0000 H   0  0  0  0  0  0  0  0  0  0  0  0
   -2.4001   -1.3857    0.0000 H   0  0  0  0  0  0  0  0  0  0  0  0
    0.0000   -2.7713    0.0000 H   0  0  0  0  0  0  0  0  0  0  0  0
   -2.9857    0.8000    0.0000 C   0  0  0  0  0  0  0  0  0  0  0  0
   -3.1945   -0.7863    0.0000 H   0  0  0  0  0  0  0  0  0  0  0  0
   -4.2550   -0.1741    0.0000 H   0  0  0  0  0  0  0  0  0  0  0  0
   -3.7856    2.1857    0.0000 C   0  0  0  0  0  0  0  0  0  0  0  0
   -4.5857    3.5713    0.0000 H   0  0  0  0  0  0  0  0  0  0  0  0
   -5.3856    2.1857    0.0000 H   0  0  0  0  0  0  0  0  0  0  0  0
   -2.9857    3.5713    0.0000 H   0  0  0  0  0  0  0  0  0  0  0  0
  1  2  1  0  0  0  0
  2  3  1  0  0  0  0
  3  4  1  0  0  0  0
  3  5  1  0  0  0  0
  3  6  1  0  0  0  0
  2  7  1  0  0  0  0
  7  8  1  0  0  0  0
  7  9  1  0  0  0  0
  7 10  1  0  0  0  0
  2 11  1  0  0  0  0
 11 12  1  0  0  0  0
 11 13  1  0  0  0  0
 11 14  1  0  0  0  0
  1 15  1  0  0  0  0
 15 16  1  0  0  0  0
 15 17  1  0  0  0  0
 15 18  1  0  0  0  0
 18 19  1  0  0  0  0
 18 20  1  0  0  0  0
 18 21  1  0  0  0  0
M  END
> <ChemID>
101077

> <source_casrn>
637-92-3

> <CAS>
637-92-3

> <SMILES>
CCOC(C)(C)C

> <NAME>
ETHYL T-BUTYL ETHER

> <preferred_name>
2-Methyl-2-ethoxypropane

> <iupac>
tert-butyl ethyl ether

> <MPID>
102614

> <dsstox_substance_id>
DTXSID0025604

> <Canonical_QSARr>
CCOC(C)(C)C

> <InChI_Code_QSARr>
InChI=1S/C6H14O/c1-5-7-6(2,3)4/h5H2,1-4H3

> <InChI Key_QSARr>
NUMQCACRALPSHD-UHFFFAOYSA-N

> <Salt_Solvent>
?

> <LogHL>
-2.7851561519523016

$$$$
101082
  -INDIGO-08031722132D

 11 11  0  0  0  0  0  0  0  0999 V2000
    1.6000    0.0000    0.0000 O   0  0  0  0  0  0  0  0  0  0  0  0
    2.0944   -1.5217    0.0000 C   0  0  0  0  0  0  0  0  0  0  0  0
    3.5561   -0.8709    0.0000 H   0  0  0  0  0  0  0  0  0  0  0  0
    2.8944   -2.9073    0.0000 H   0  0  0  0  0  0  0  0  0  0  0  0
    0.8000   -2.4622    0.0000 O   0  0  0  0  0  0  0  0  0  0  0  0
   -0.4944   -1.5217    0.0000 C   0  0  0  0  0  0  0  0  0  0  0  0
   -1.2944   -2.9073    0.0000 H   0  0  0  0  0  0  0  0  0  0  0  0
   -1.9561   -0.8709    0.0000 H   0  0  0  0  0  0  0  0  0  0  0  0
   -0.0000    0.0000    0.0000 C   0  0  0  0  0  0  0  0  0  0  0  0
   -1.5651    0.3327    0.0000 H   0  0  0  0  0  0  0  0  0  0  0  0
    0.1673    1.5912    0.0000 H   0  0  0  0  0  0  0  0  0  0  0  0
  1  2  1  0  0  0  0
  2  3  1  0  0  0  0
  2  4  1  0  0  0  0
  2  5  1  0  0  0  0
  5  6  1  0  0  0  0
  6  7  1  0  0  0  0
  6  8  1  0  0  0  0
  6  9  1  0  0  0  0
  9  1  1  0  0  0  0
  9 10  1  0  0  0  0
  9 11  1  0  0  0  0
M  END
> <ChemID>
101082

> <source_casrn>
646-06-0

> <CAS>
646-06-0

> <SMILES>
C1OCCO1

> <NAME>
1,3-DIOXALANE

> <preferred_name>
1,3-Dioxolane

> <iupac>
1,3-dioxolane

> <MPID>
102617

> <dsstox_substance_id>
DTXSID4027284

> <Canonical_QSARr>
C1OCCO1

> <InChI_Code_QSARr>
InChI=1S/C3H6O2/c1-2-5-3-4-1/h1-3H2

> <InChI Key_QSARr>
WNXJIVFYUVYPPR-UHFFFAOYSA-N

> <Salt_Solvent>
?

> <LogHL>
-4.61083391563547

$$$$
101111
  -INDIGO-08031722132D

 27 29  0  0  0  0  0  0  0  0999 V2000
    4.1569    2.4000    0.0000 C   0  0  0  0  0  0  0  0  0  0  0  0
    5.5426    3.2001    0.0000 H   0  0  0  0  0  0  0  0  0  0  0  0
    4.1569    0.8000    0.0000 C   0  0  0  0  0  0  0  0  0  0  0  0
    5.5426    0.0000    0.0000 H   0  0  0  0  0  0  0  0  0  0  0  0
    2.7712    0.0000    0.0000 C   0  0  0  0  0  0  0  0  0  0  0  0
    2.7712   -1.6000    0.0000 H   0  0  0  0  0  0  0  0  0  0  0  0
    1.3856    0.8000    0.0000 C   0  0  0  0  0  0  0  0  0  0  0  0
    1.3856    2.4000    0.0000 C   0  0  0  0  0  0  0  0  0  0  0  0
   -0.0001    3.2001    0.0000 C   0  0  0  0  0  0  0  0  0  0  0  0
    0.0001    4.8000    0.0000 H   0  0  0  0  0  0  0  0  0  0  0  0
   -1.3856    2.4000    0.0000 C   0  0  0  0  0  0  0  0  0  0  0  0
   -2.7712    3.2001    0.0000 H   0  0  0  0  0  0  0  0  0  0  0  0
   -1.3856    0.8000    0.0000 C   0  0  0  0  0  0  0  0  0  0  0  0
   -0.0001    0.0000    0.0000 C   0  0  0  0  0  0  0  0  0  0  0  0
   -0.0001   -1.6000    0.0000 C   0  0  0  0  0  0  0  0  0  0  0  0
    1.3856   -2.4001    0.0000 H   0  0  0  0  0  0  0  0  0  0  0  0
   -1.3856   -2.4001    0.0000 C   0  0  0  0  0  0  0  0  0  0  0  0
   -1.3856   -4.0000    0.0000 H   0  0  0  0  0  0  0  0  0  0  0  0
   -2.7712   -1.6000    0.0000 C   0  0  0  0  0  0  0  0  0  0  0  0
   -4.1569   -2.4001    0.0000 H   0  0  0  0  0  0  0  0  0  0  0  0
   -2.7712    0.0000    0.0000 C   0  0  0  0  0  0  0  0  0  0  0  0
   -4.1569    0.8000    0.0000 C   0  0  0  0  0  0  0  0  0  0  0  0
   -5.5426    1.6000    0.0000 H   0  0  0  0  0  0  0  0  0  0  0  0
   -5.5426    0.0000    0.0000 H   0  0  0  0  0  0  0  0  0  0  0  0
   -4.1569    2.4000    0.0000 H   0  0  0  0  0  0  0  0  0  0  0  0
    2.7712    3.2001    0.0000 C   0  0  0  0  0  0  0  0  0  0  0  0
    2.7712    4.8000    0.0000 H   0  0  0  0  0  0  0  0  0  0  0  0
  1  2  1  0  0  0  0
  1  3  1  0  0  0  0
  3  4  1  0  0  0  0
  3  5  2  0  0  0  0
  5  6  1  0  0  0  0
  5  7  1  0  0  0  0
  7  8  1  0  0  0  0
  8  9  2  0  0  0  0
  9 10  1  0  0  0  0
  9 11  1  0  0  0  0
 11 12  1  0  0  0  0
 11 13  2  0  0  0  0
 13 14  1  0  0  0  0
 14  7  2  0  0  0  0
 14 15  1  0  0  0  0
 15 16  1  0  0  0  0
 15 17  2  0  0  0  0
 17 18  1  0  0  0  0
 17 19  1  0  0  0  0
 19 20  1  0  0  0  0
 19 21  2  0  0  0  0
 21 13  1  0  0  0  0
 21 22  1  0  0  0  0
 22 23  1  0  0  0  0
 22 24  1  0  0  0  0
 22 25  1  0  0  0  0
  8 26  1  0  0  0  0
 26  1  2  0  0  0  0
 26 27  1  0  0  0  0
M  END
> <ChemID>
101111

> <source_casrn>
832-69-9

> <CAS>
832-69-9

> <SMILES>
Cc1cccc2c3ccccc3ccc21

> <NAME>
1-METHYLPHENANTHRENE

> <preferred_name>
1-Methyl phenanthrene

> <iupac>
1-methylphenanthrene

> <MPID>
102624

> <dsstox_substance_id>
DTXSID6025648

> <Canonical_QSARr>
Cc1cccc2c3ccccc3ccc21

> <InChI_Code_QSARr>
InChI=1S/C15H12/c1-11-5-4-8-15-13(11)10-9-12-6-2-3-7-14(12)15/h2-10H,1H3

> <InChI Key_QSARr>
DOWJXOHBNXRUOD-UHFFFAOYSA-N

> <Salt_Solvent>
?

> <LogHL>
-4.30715308072277

$$$$
101136
  -INDIGO-08031722132D

 21 20  0  0  0  0  0  0  0  0999 V2000
    2.4000   -1.3856    0.0000 C   0  0  0  0  0  0  0  0  0  0  0  0
    3.2000   -2.7713    0.0000 H   0  0  0  0  0  0  0  0  0  0  0  0
    4.0000   -1.3856    0.0000 H   0  0  0  0  0  0  0  0  0  0  0  0
    1.6000   -2.7713    0.0000 H   0  0  0  0  0  0  0  0  0  0  0  0
    0.8000   -1.3856    0.0000 O   0  0  0  0  0  0  0  0  0  0  0  0
    0.0000    0.0001    0.0000 C   0  0  0  0  0  0  0  0  0  0  0  0
    1.3857    0.8000    0.0000 C   0  0  0  0  0  0  0  0  0  0  0  0
    2.7713    1.6000    0.0000 H   0  0  0  0  0  0  0  0  0  0  0  0
    1.3857    2.4000    0.0000 H   0  0  0  0  0  0  0  0  0  0  0  0
    2.7713    0.0001    0.0000 H   0  0  0  0  0  0  0  0  0  0  0  0
   -0.8000    1.3856    0.0000 C   0  0  0  0  0  0  0  0  0  0  0  0
   -1.6000    2.7713    0.0000 H   0  0  0  0  0  0  0  0  0  0  0  0
   -2.3757    1.6635    0.0000 H   0  0  0  0  0  0  0  0  0  0  0  0
    0.0000    2.7713    0.0000 H   0  0  0  0  0  0  0  0  0  0  0  0
   -1.3856   -0.8000    0.0000 C   0  0  0  0  0  0  0  0  0  0  0  0
   -2.3597    0.4693    0.0000 H   0  0  0  0  0  0  0  0  0  0  0  0
   -2.9720   -0.5912    0.0000 H   0  0  0  0  0  0  0  0  0  0  0  0
   -1.3856   -2.4000    0.0000 C   0  0  0  0  0  0  0  0  0  0  0  0
   -1.3856   -4.0000    0.0000 H   0  0  0  0  0  0  0  0  0  0  0  0
   -2.7713   -3.2000    0.0000 H   0  0  0  0  0  0  0  0  0  0  0  0
    0.0000   -3.2000    0.0000 H   0  0  0  0  0  0  0  0  0  0  0  0
  1  2  1  0  0  0  0
  1  3  1  0  0  0  0
  1  4  1  0  0  0  0
  1  5  1  0  0  0  0
  5  6  1  0  0  0  0
  6  7  1  0  0  0  0
  7  8  1  0  0  0  0
  7  9  1  0  0  0  0
  7 10  1  0  0  0  0
  6 11  1  0  0  0  0
 11 12  1  0  0  0  0
 11 13  1  0  0  0  0
 11 14  1  0  0  0  0
  6 15  1  0  0  0  0
 15 16  1  0  0  0  0
 15 17  1  0  0  0  0
 15 18  1  0  0  0  0
 18 19  1  0  0  0  0
 18 20  1  0  0  0  0
 18 21  1  0  0  0  0
M  END
> <ChemID>
101136

> <source_casrn>
994-05-8

> <CAS>
994-05-8

> <SMILES>
CCC(C)(C)OC

> <NAME>
METHYL-T-AMYL ETHER

> <preferred_name>
tert-Amyl methyl ether

> <iupac>
2-methoxy-2-methylbutane

> <MPID>
102632

> <dsstox_substance_id>
DTXSID8024521

> <Canonical_QSARr>
CCC(C)(C)OC

> <InChI_Code_QSARr>
InChI=1S/C6H14O/c1-5-6(2,3)7-4/h5H2,1-4H3

> <InChI Key_QSARr>
HVZJRWJGKQPSFL-UHFFFAOYSA-N

> <Salt_Solvent>
?

> <LogHL>
-2.879426068794151

$$$$
101151
  -INDIGO-08031722132D

 16 16  0  0  0  0  0  0  0  0999 V2000
    3.2000   -0.0000    0.0000 N   0  0  0  0  0  0  0  0  0  0  0  0
    2.4000    1.3856    0.0000 C   0  0  0  0  0  0  0  0  0  0  0  0
    3.2000    2.7713    0.0000 H   0  0  0  0  0  0  0  0  0  0  0  0
    0.8000    1.3856    0.0000 C   0  0  0  0  0  0  0  0  0  0  0  0
   -0.0000    2.7713    0.0000 H   0  0  0  0  0  0  0  0  0  0  0  0
   -0.0000   -0.0000    0.0000 C   0  0  0  0  0  0  0  0  0  0  0  0
   -1.6000   -0.0000    0.0000 C   0  0  0  0  0  0  0  0  0  0  0  0
   -2.4000   -1.3856    0.0000 O   0  0  0  0  0  0  0  0  0  0  0  0
   -2.4000    1.3856    0.0000 C   0  0  0  0  0  0  0  0  0  0  0  0
   -3.2000    2.7713    0.0000 H   0  0  0  0  0  0  0  0  0  0  0  0
   -4.0000    1.3856    0.0000 H   0  0  0  0  0  0  0  0  0  0  0  0
   -1.6000    2.7713    0.0000 H   0  0  0  0  0  0  0  0  0  0  0  0
    0.8000   -1.3856    0.0000 C   0  0  0  0  0  0  0  0  0  0  0  0
   -0.0000   -2.7713    0.0000 H   0  0  0  0  0  0  0  0  0  0  0  0
    2.4000   -1.3856    0.0000 C   0  0  0  0  0  0  0  0  0  0  0  0
    3.2000   -2.7713    0.0000 H   0  0  0  0  0  0  0  0  0  0  0  0
  1  2  1  0  0  0  0
  2  3  1  0  0  0  0
  2  4  2  0  0  0  0
  4  5  1  0  0  0  0
  4  6  1  0  0  0  0
  6  7  1  0  0  0  0
  7  8  2  0  0  0  0
  7  9  1  0  0  0  0
  9 10  1  0  0  0  0
  9 11  1  0  0  0  0
  9 12  1  0  0  0  0
  6 13  2  0  0  0  0
 13 14  1  0  0  0  0
 13 15  1  0  0  0  0
 15  1  2  0  0  0  0
 15 16  1  0  0  0  0
M  END
> <ChemID>
101151

> <source_casrn>
1122-54-9

> <CAS>
1122-54-9

> <SMILES>
CC(=O)c1cc[n]cc1

> <NAME>
4-ACETYLPYRIDINE

> <preferred_name>
4-Acetylpyridine

> <iupac>
1-(pyridin-4-yl)ethanone

> <MPID>
102635

> <dsstox_substance_id>
DTXSID0022147

> <Canonical_QSARr>
CC(=O)c1cc[n]cc1

> <InChI_Code_QSARr>
InChI=1S/C7H7NO/c1-6(9)7-2-4-8-5-3-7/h2-5H,1H3

> <InChI Key_QSARr>
WMQUKDQWMMOHSA-UHFFFAOYSA-N

> <Salt_Solvent>
?

> <LogHL>
-7.202040356262822

$$$$
101167
  -INDIGO-08031722132D

 39 39  0  0  0  0  0  0  0  0999 V2000
   -0.6186    3.5086    0.0000 O   0  0  0  0  0  0  0  0  0  0  0  0
   -2.1222    2.9614    0.0000 N   0  0  0  0  0  0  0  0  0  0  0  0
   -2.3999    1.3856    0.0000 C   0  0  0  0  0  0  0  0  0  0  0  0
   -1.5999   -0.0000    0.0000 C   0  0  0  0  0  0  0  0  0  0  0  0
   -0.0001   -0.0000    0.0000 N   0  0  0  0  0  0  0  0  0  0  0  0
    0.7999    1.3856    0.0000 C   0  0  0  0  0  0  0  0  0  0  0  0
    0.5911    2.9720    0.0000 H   0  0  0  0  0  0  0  0  0  0  0  0
   -0.4694    2.3597    0.0000 H   0  0  0  0  0  0  0  0  0  0  0  0
    2.1857    2.1857    0.0000 C   0  0  0  0  0  0  0  0  0  0  0  0
    3.1597    0.9163    0.0000 H   0  0  0  0  0  0  0  0  0  0  0  0
    3.7719    1.9768    0.0000 H   0  0  0  0  0  0  0  0  0  0  0  0
    2.1857    3.7857    0.0000 C   0  0  0  0  0  0  0  0  0  0  0  0
    2.1857    5.3856    0.0000 H   0  0  0  0  0  0  0  0  0  0  0  0
    3.5713    4.5857    0.0000 H   0  0  0  0  0  0  0  0  0  0  0  0
    0.7999    4.5857    0.0000 H   0  0  0  0  0  0  0  0  0  0  0  0
    0.7999   -1.3857    0.0000 C   0  0  0  0  0  0  0  0  0  0  0  0
   -0.4694   -2.3597    0.0000 H   0  0  0  0  0  0  0  0  0  0  0  0
    0.5911   -2.9719    0.0000 H   0  0  0  0  0  0  0  0  0  0  0  0
    2.4000   -1.3857    0.0000 C   0  0  0  0  0  0  0  0  0  0  0  0
    3.6693   -0.4117    0.0000 H   0  0  0  0  0  0  0  0  0  0  0  0
    2.3302    0.2128    0.0000 H   0  0  0  0  0  0  0  0  0  0  0  0
    3.2000   -2.7713    0.0000 C   0  0  0  0  0  0  0  0  0  0  0  0
    4.0000   -4.1569    0.0000 H   0  0  0  0  0  0  0  0  0  0  0  0
    4.8000   -2.7713    0.0000 H   0  0  0  0  0  0  0  0  0  0  0  0
    2.4000   -4.1569    0.0000 H   0  0  0  0  0  0  0  0  0  0  0  0
   -2.3999   -1.3857    0.0000 C   0  0  0  0  0  0  0  0  0  0  0  0
   -2.1222   -2.9613    0.0000 N   0  0  0  0  0  0  0  0  0  0  0  0
   -0.6186   -3.5085    0.0000 O   0  0  0  0  0  0  0  0  0  0  0  0
   -3.3478   -3.9898    0.0000 O   0  0  0  0  0  0  0  0  0  0  0  0
   -3.9999   -1.3857    0.0000 C   0  0  0  0  0  0  0  0  0  0  0  0
   -4.8000   -2.7713    0.0000 H   0  0  0  0  0  0  0  0  0  0  0  0
   -4.8000   -0.0000    0.0000 C   0  0  0  0  0  0  0  0  0  0  0  0
   -6.4000   -0.0000    0.0000 C   0  0  0  0  0  0  0  0  0  0  0  0
   -8.0000   -0.0000    0.0000 F   0  0  0  0  0  0  0  0  0  0  0  0
   -7.2000   -1.3857    0.0000 F   0  0  0  0  0  0  0  0  0  0  0  0
   -7.2000    1.3856    0.0000 F   0  0  0  0  0  0  0  0  0  0  0  0
   -3.9999    1.3856    0.0000 C   0  0  0  0  0  0  0  0  0  0  0  0
   -4.8000    2.7712    0.0000 H   0  0  0  0  0  0  0  0  0  0  0  0
   -3.3478    3.9898    0.0000 O   0  0  0  0  0  0  0  0  0  0  0  0
  1  2  2  0  0  0  0
  2  3  1  0  0  0  0
  3  4  1  0  0  0  0
  4  5  1  0  0  0  0
  5  6  1  0  0  0  0
  6  7  1  0  0  0  0
  6  8  1  0  0  0  0
  6  9  1  0  0  0  0
  9 10  1  0  0  0  0
  9 11  1  0  0  0  0
  9 12  1  0  0  0  0
 12 13  1  0  0  0  0
 12 14  1  0  0  0  0
 12 15  1  0  0  0  0
  5 16  1  0  0  0  0
 16 17  1  0  0  0  0
 16 18  1  0  0  0  0
 16 19  1  0  0  0  0
 19 20  1  0  0  0  0
 19 21  1  0  0  0  0
 19 22  1  0  0  0  0
 22 23  1  0  0  0  0
 22 24  1  0  0  0  0
 22 25  1  0  0  0  0
  4 26  2  0  0  0  0
 26 27  1  0  0  0  0
 27 28  2  0  0  0  0
 27 29  1  0  0  0  0
 26 30  1  0  0  0  0
 30 31  1  0  0  0  0
 30 32  2  0  0  0  0
 32 33  1  0  0  0  0
 33 34  1  0  0  0  0
 33 35  1  0  0  0  0
 33 36  1  0  0  0  0
 32 37  1  0  0  0  0
 37  3  2  0  0  0  0
 37 38  1  0  0  0  0
  2 39  1  0  0  0  0
M  CHG  4   2   1  27   1  29  -1  39  -1
M  END
> <ChemID>
101167

> <source_casrn>
1582-09-8

> <CAS>
1582-09-8

> <SMILES>
CCCN(CCC)c1c(cc(cc1[N+]([O-])=O)C(F)(F)F)[N+]([O-])=O

> <NAME>
TRIFLURALIN

> <preferred_name>
Trifluralin

> <iupac>
2,6-dinitro-N,N-dipropyl-4-(trifluoromethyl)aniline

> <MPID>
102639

> <dsstox_substance_id>
DTXSID4021395

> <Canonical_QSARr>
CCCN(CCC)c1c(cc(cc1[N+]([O-])=O)C(F)(F)F)[N+]([O-])=O

> <InChI_Code_QSARr>
InChI=1S/C13H16F3N3O4/c1-3-5-17(6-4-2)12-10(18(20)21)7-9(13(14,15)16)8-11(12)19(22)23/h7-8H,3-6H2,1-2H3

> <InChI Key_QSARr>
ZSDSQXJSNMTJDA-UHFFFAOYSA-N

> <Salt_Solvent>
?

> <LogHL>
-3.987162775294828

$$$$
101171
  -INDIGO-08031722132D

 18 17  0  0  0  0  0  0  0  0999 V2000
    1.3856   -0.8000    0.0000 C   0  0  0  0  0  0  0  0  0  0  0  0
    2.7713   -1.6000    0.0000 H   0  0  0  0  0  0  0  0  0  0  0  0
    2.7713    0.0000    0.0000 H   0  0  0  0  0  0  0  0  0  0  0  0
    1.3856   -2.4000    0.0000 H   0  0  0  0  0  0  0  0  0  0  0  0
    0.0001    0.0000    0.0000 C   0  0  0  0  0  0  0  0  0  0  0  0
    0.8000    1.3856    0.0000 O   0  0  0  0  0  0  0  0  0  0  0  0
    2.4000    1.3856    0.0000 C   0  0  0  0  0  0  0  0  0  0  0  0
    3.2000    2.7713    0.0000 H   0  0  0  0  0  0  0  0  0  0  0  0
    4.0000    1.3856    0.0000 H   0  0  0  0  0  0  0  0  0  0  0  0
    1.6000    2.7713    0.0000 H   0  0  0  0  0  0  0  0  0  0  0  0
   -1.3856    0.8000    0.0000 C   0  0  0  0  0  0  0  0  0  0  0  0
   -2.7713    1.6000    0.0000 H   0  0  0  0  0  0  0  0  0  0  0  0
   -1.3856    2.4000    0.0000 H   0  0  0  0  0  0  0  0  0  0  0  0
   -2.7713    0.0000    0.0000 H   0  0  0  0  0  0  0  0  0  0  0  0
   -0.8000   -1.3856    0.0000 C   0  0  0  0  0  0  0  0  0  0  0  0
   -1.6000   -2.7713    0.0000 H   0  0  0  0  0  0  0  0  0  0  0  0
   -0.0001   -2.7713    0.0000 H   0  0  0  0  0  0  0  0  0  0  0  0
   -2.4000   -1.3856    0.0000 H   0  0  0  0  0  0  0  0  0  0  0  0
  1  2  1  0  0  0  0
  1  3  1  0  0  0  0
  1  4  1  0  0  0  0
  1  5  1  0  0  0  0
  5  6  1  0  0  0  0
  6  7  1  0  0  0  0
  7  8  1  0  0  0  0
  7  9  1  0  0  0  0
  7 10  1  0  0  0  0
  5 11  1  0  0  0  0
 11 12  1  0  0  0  0
 11 13  1  0  0  0  0
 11 14  1  0  0  0  0
  5 15  1  0  0  0  0
 15 16  1  0  0  0  0
 15 17  1  0  0  0  0
 15 18  1  0  0  0  0
M  END
> <ChemID>
101171

> <source_casrn>
1634-04-4

> <CAS>
1634-04-4

> <SMILES>
COC(C)(C)C

> <NAME>
METHYL T-BUTYL ETHER

> <preferred_name>
Methyl tert-butyl ether

> <iupac>
tert-butyl methyl ether

> <MPID>
102640

> <dsstox_substance_id>
DTXSID3020833

> <Canonical_QSARr>
COC(C)(C)C

> <InChI_Code_QSARr>
InChI=1S/C5H12O/c1-5(2,3)6-4/h1-4H3

> <InChI Key_QSARr>
BZLVMXJERCGZMT-UHFFFAOYSA-N

> <Salt_Solvent>
?

> <LogHL>
-3.2313618987523864

$$$$
101195
  -INDIGO-08031722132D

 14 14  0  0  0  0  0  0  0  0999 V2000
    1.3856    2.4000    0.0000 Cl  0  0  0  0  0  0  0  0  0  0  0  0
    1.3856    0.8000    0.0000 C   0  0  0  0  0  0  0  0  0  0  0  0
    2.7713   -0.0000    0.0000 C   0  0  0  0  0  0  0  0  0  0  0  0
    4.1570    0.8000    0.0000 C   0  0  0  0  0  0  0  0  0  0  0  0
    5.5426    1.6000    0.0000 N   0  0  0  0  0  0  0  0  0  0  0  0
    2.7713   -1.6000    0.0000 C   0  0  0  0  0  0  0  0  0  0  0  0
    4.1569   -2.4000    0.0000 Cl  0  0  0  0  0  0  0  0  0  0  0  0
    1.3856   -2.4000    0.0000 C   0  0  0  0  0  0  0  0  0  0  0  0
    1.3856   -4.0000    0.0000 Cl  0  0  0  0  0  0  0  0  0  0  0  0
    0.0000   -1.6000    0.0000 C   0  0  0  0  0  0  0  0  0  0  0  0
   -1.3857   -2.4000    0.0000 Cl  0  0  0  0  0  0  0  0  0  0  0  0
    0.0000   -0.0000    0.0000 C   0  0  0  0  0  0  0  0  0  0  0  0
   -1.3857    0.8000    0.0000 C   0  0  0  0  0  0  0  0  0  0  0  0
   -2.7713    1.6000    0.0000 N   0  0  0  0  0  0  0  0  0  0  0  0
  1  2  1  0  0  0  0
  2  3  1  0  0  0  0
  3  4  1  0  0  0  0
  4  5  3  0  0  0  0
  3  6  2  0  0  0  0
  6  7  1  0  0  0  0
  6  8  1  0  0  0  0
  8  9  1  0  0  0  0
  8 10  2  0  0  0  0
 10 11  1  0  0  0  0
 10 12  1  0  0  0  0
 12  2  2  0  0  0  0
 12 13  1  0  0  0  0
 13 14  3  0  0  0  0
M  END
> <ChemID>
101195

> <source_casrn>
1897-45-6

> <CAS>
1897-45-6

> <SMILES>
N#Cc1c(Cl)c(Cl)c(Cl)c(C#N)c1Cl

> <NAME>
CHLOROTHALONIL

> <preferred_name>
Chlorothalonil

> <iupac>
2,4,5,6-tetrachlorobenzene-1,3-dicarbonitrile

> <MPID>
102643

> <dsstox_substance_id>
DTXSID0020319

> <Canonical_QSARr>
N#Cc1c(Cl)c(Cl)c(Cl)c(C#N)c1Cl

> <InChI_Code_QSARr>
InChI=1S/C8Cl4N2/c9-5-3(1-13)6(10)8(12)7(11)4(5)2-14

> <InChI Key_QSARr>
CRQQGFGUEAVUIL-UHFFFAOYSA-N

> <Salt_Solvent>
?

> <LogHL>
-5.698970004336005

$$$$
101220
  -INDIGO-08031722132D

 15 15  0  0  0  0  0  0  0  0999 V2000
   -2.4001    1.3856    0.0000 C   0  0  0  0  0  0  0  0  0  0  0  0
   -0.7999    1.3856    0.0000 C   0  0  0  0  0  0  0  0  0  0  0  0
    0.0000    2.7713    0.0000 Cl  0  0  0  0  0  0  0  0  0  0  0  0
    0.0000    0.0000    0.0000 C   0  0  0  0  0  0  0  0  0  0  0  0
    1.6000    0.0000    0.0000 C   0  0  0  0  0  0  0  0  0  0  0  0
    3.2000    0.0000    0.0000 H   0  0  0  0  0  0  0  0  0  0  0  0
    2.4001   -1.3856    0.0000 H   0  0  0  0  0  0  0  0  0  0  0  0
    2.4001    1.3856    0.0000 H   0  0  0  0  0  0  0  0  0  0  0  0
   -0.7999   -1.3856    0.0000 C   0  0  0  0  0  0  0  0  0  0  0  0
    0.0000   -2.7713    0.0000 Cl  0  0  0  0  0  0  0  0  0  0  0  0
   -2.4001   -1.3856    0.0000 C   0  0  0  0  0  0  0  0  0  0  0  0
   -3.2000   -2.7713    0.0000 H   0  0  0  0  0  0  0  0  0  0  0  0
   -3.2000   -0.0000    0.0000 C   0  0  0  0  0  0  0  0  0  0  0  0
   -4.8000    0.0000    0.0000 H   0  0  0  0  0  0  0  0  0  0  0  0
   -3.2000    2.7713    0.0000 Cl  0  0  0  0  0  0  0  0  0  0  0  0
  1  2  1  0  0  0  0
  2  3  1  0  0  0  0
  2  4  2  0  0  0  0
  4  5  1  0  0  0  0
  5  6  1  0  0  0  0
  5  7  1  0  0  0  0
  5  8  1  0  0  0  0
  4  9  1  0  0  0  0
  9 10  1  0  0  0  0
  9 11  2  0  0  0  0
 11 12  1  0  0  0  0
 11 13  1  0  0  0  0
 13  1  2  0  0  0  0
 13 14  1  0  0  0  0
  1 15  1  0  0  0  0
M  END
> <ChemID>
101220

> <source_casrn>
2077-46-5

> <CAS>
2077-46-5

> <SMILES>
Cc1c(Cl)c(Cl)ccc1Cl

> <NAME>
2,3,6-TRICHLOROTOLUENE

> <preferred_name>
2,3,6-Trichlorotoluene

> <iupac>
1,2,4-trichloro-3-methylbenzene

> <MPID>
102650

> <dsstox_substance_id>
DTXSID8047767

> <Canonical_QSARr>
Cc1c(Cl)c(Cl)ccc1Cl

> <InChI_Code_QSARr>
InChI=1S/C7H5Cl3/c1-4-5(8)2-3-6(9)7(4)10/h2-3H,1H3

> <InChI Key_QSARr>
UZYYBZNZSSNYSA-UHFFFAOYSA-N

> <Salt_Solvent>
?

> <LogHL>
-2.8239087409443173

$$$$
101246
  -INDIGO-08031722132D

 22 23  0  0  0  0  0  0  0  0999 V2000
   -0.0001    0.0000    0.0000 C   0  0  0  0  0  0  0  0  0  0  0  0
    1.6001   -0.0000    0.0000 C   0  0  0  0  0  0  0  0  0  0  0  0
    2.4001   -1.3856    0.0000 C   0  0  0  0  0  0  0  0  0  0  0  0
    1.6001   -2.7713    0.0000 Cl  0  0  0  0  0  0  0  0  0  0  0  0
    4.0000   -1.3856    0.0000 C   0  0  0  0  0  0  0  0  0  0  0  0
    4.8000   -2.7713    0.0000 H   0  0  0  0  0  0  0  0  0  0  0  0
    4.8000    0.0000    0.0000 C   0  0  0  0  0  0  0  0  0  0  0  0
    6.4000    0.0000    0.0000 Cl  0  0  0  0  0  0  0  0  0  0  0  0
    4.0000    1.3856    0.0000 C   0  0  0  0  0  0  0  0  0  0  0  0
    4.8000    2.7713    0.0000 H   0  0  0  0  0  0  0  0  0  0  0  0
    2.4001    1.3856    0.0000 C   0  0  0  0  0  0  0  0  0  0  0  0
    1.6001    2.7713    0.0000 H   0  0  0  0  0  0  0  0  0  0  0  0
   -0.8001    1.3856    0.0000 C   0  0  0  0  0  0  0  0  0  0  0  0
   -0.0001    2.7713    0.0000 Cl  0  0  0  0  0  0  0  0  0  0  0  0
   -2.4000    1.3856    0.0000 C   0  0  0  0  0  0  0  0  0  0  0  0
   -3.2000    2.7713    0.0000 H   0  0  0  0  0  0  0  0  0  0  0  0
   -3.2000    0.0000    0.0000 C   0  0  0  0  0  0  0  0  0  0  0  0
   -4.8000   -0.0000    0.0000 Cl  0  0  0  0  0  0  0  0  0  0  0  0
   -2.4000   -1.3856    0.0000 C   0  0  0  0  0  0  0  0  0  0  0  0
   -3.2000   -2.7713    0.0000 H   0  0  0  0  0  0  0  0  0  0  0  0
   -0.8001   -1.3856    0.0000 C   0  0  0  0  0  0  0  0  0  0  0  0
   -0.0001   -2.7713    0.0000 H   0  0  0  0  0  0  0  0  0  0  0  0
  1  2  1  0  0  0  0
  2  3  1  0  0  0  0
  3  4  1  0  0  0  0
  3  5  2  0  0  0  0
  5  6  1  0  0  0  0
  5  7  1  0  0  0  0
  7  8  1  0  0  0  0
  7  9  2  0  0  0  0
  9 10  1  0  0  0  0
  9 11  1  0  0  0  0
 11  2  2  0  0  0  0
 11 12  1  0  0  0  0
  1 13  1  0  0  0  0
 13 14  1  0  0  0  0
 13 15  2  0  0  0  0
 15 16  1  0  0  0  0
 15 17  1  0  0  0  0
 17 18  1  0  0  0  0
 17 19  2  0  0  0  0
 19 20  1  0  0  0  0
 19 21  1  0  0  0  0
 21  1  2  0  0  0  0
 21 22  1  0  0  0  0
M  END
> <ChemID>
101246

> <source_casrn>
2437-79-8

> <CAS>
2437-79-8

> <SMILES>
Clc1cc(Cl)c(cc1)-c1ccc(Cl)cc1Cl

> <NAME>
2,2',4,4'-TETRACHLOROBIPHENYL

> <preferred_name>
2,2',4,4'-Tetrachlorobiphenyl

> <iupac>
2,2',4,4'-tetrachlorobiphenyl

> <MPID>
102656

> <dsstox_substance_id>
DTXSID0022513

> <Canonical_QSARr>
Clc1cc(Cl)c(cc1)-c1ccc(Cl)cc1Cl

> <InChI_Code_QSARr>
InChI=1S/C12H6Cl4/c13-7-1-3-9(11(15)5-7)10-4-2-8(14)6-12(10)16/h1-6H

> <InChI Key_QSARr>
QORAVNMWUNPXAO-UHFFFAOYSA-N

> <Salt_Solvent>
?

> <LogHL>
-3.7212463990471716

$$$$
101256
  -INDIGO-08031722132D

 18 18  0  0  0  0  0  0  0  0999 V2000
    0.0000    1.6000    0.0000 C   0  0  0  0  0  0  0  0  0  0  0  0
    0.0000    0.0000    0.0000 C   0  0  0  0  0  0  0  0  0  0  0  0
    1.3857   -0.8000    0.0000 C   0  0  0  0  0  0  0  0  0  0  0  0
    2.7713   -1.6000    0.0000 H   0  0  0  0  0  0  0  0  0  0  0  0
    1.3857   -2.4000    0.0000 H   0  0  0  0  0  0  0  0  0  0  0  0
    2.7713    0.0000    0.0000 H   0  0  0  0  0  0  0  0  0  0  0  0
   -1.3857   -0.8000    0.0000 C   0  0  0  0  0  0  0  0  0  0  0  0
   -1.3857   -2.4000    0.0000 H   0  0  0  0  0  0  0  0  0  0  0  0
   -2.7713    0.0000    0.0000 C   0  0  0  0  0  0  0  0  0  0  0  0
   -4.1570   -0.8000    0.0000 O   0  0  0  0  0  0  0  0  0  0  0  0
   -5.5426    0.0000    0.0000 H   0  0  0  0  0  0  0  0  0  0  0  0
   -2.7713    1.6000    0.0000 C   0  0  0  0  0  0  0  0  0  0  0  0
   -4.1570    2.4000    0.0000 H   0  0  0  0  0  0  0  0  0  0  0  0
   -1.3857    2.4000    0.0000 C   0  0  0  0  0  0  0  0  0  0  0  0
   -1.3856    4.0000    0.0000 H   0  0  0  0  0  0  0  0  0  0  0  0
    1.3856    2.4000    0.0000 N   0  0  0  0  0  0  0  0  0  0  0  0
    1.3856    4.0000    0.0000 O   0  0  0  0  0  0  0  0  0  0  0  0
    2.7713    1.6000    0.0000 O   0  0  0  0  0  0  0  0  0  0  0  0
  1  2  1  0  0  0  0
  2  3  1  0  0  0  0
  3  4  1  0  0  0  0
  3  5  1  0  0  0  0
  3  6  1  0  0  0  0
  2  7  2  0  0  0  0
  7  8  1  0  0  0  0
  7  9  1  0  0  0  0
  9 10  1  0  0  0  0
 10 11  1  0  0  0  0
  9 12  2  0  0  0  0
 12 13  1  0  0  0  0
 12 14  1  0  0  0  0
 14  1  2  0  0  0  0
 14 15  1  0  0  0  0
  1 16  1  0  0  0  0
 16 17  2  0  0  0  0
 16 18  1  0  0  0  0
M  CHG  2  16   1  18  -1
M  END
> <ChemID>
101256

> <source_casrn>
2581-34-2

> <CAS>
2581-34-2

> <SMILES>
Cc1cc(O)ccc1[N+]([O-])=O

> <NAME>
3-METHYL-4-NITROPHENOL

> <preferred_name>
4-Nitro-m-cresol

> <iupac>
3-Methyl-4-nitrophenol

> <MPID>
102657

> <dsstox_substance_id>
DTXSID2062535

> <Canonical_QSARr>
Cc1cc(O)ccc1[N+]([O-])=O

> <InChI_Code_QSARr>
InChI=1S/C7H7NO3/c1-5-4-6(9)2-3-7(5)8(10)11/h2-4,9H,1H3

> <InChI Key_QSARr>
PIIZYNQECPTVEO-UHFFFAOYSA-N

> <Salt_Solvent>
?

> <LogHL>
-7.793174123968152

$$$$
101273
  -INDIGO-08031722132D

 22 23  0  0  0  0  0  0  0  0999 V2000
   -0.0001    0.0000    0.0000 C   0  0  0  0  0  0  0  0  0  0  0  0
    1.6001   -0.0000    0.0000 C   0  0  0  0  0  0  0  0  0  0  0  0
    2.4001   -1.3856    0.0000 C   0  0  0  0  0  0  0  0  0  0  0  0
    1.6001   -2.7713    0.0000 H   0  0  0  0  0  0  0  0  0  0  0  0
    4.0000   -1.3856    0.0000 C   0  0  0  0  0  0  0  0  0  0  0  0
    4.8000   -2.7713    0.0000 H   0  0  0  0  0  0  0  0  0  0  0  0
    4.8000    0.0000    0.0000 C   0  0  0  0  0  0  0  0  0  0  0  0
    6.4000    0.0000    0.0000 H   0  0  0  0  0  0  0  0  0  0  0  0
    4.0000    1.3856    0.0000 C   0  0  0  0  0  0  0  0  0  0  0  0
    4.8000    2.7713    0.0000 H   0  0  0  0  0  0  0  0  0  0  0  0
    2.4001    1.3856    0.0000 C   0  0  0  0  0  0  0  0  0  0  0  0
    1.6001    2.7713    0.0000 H   0  0  0  0  0  0  0  0  0  0  0  0
   -0.8001    1.3856    0.0000 C   0  0  0  0  0  0  0  0  0  0  0  0
   -0.0001    2.7713    0.0000 H   0  0  0  0  0  0  0  0  0  0  0  0
   -2.4000    1.3856    0.0000 C   0  0  0  0  0  0  0  0  0  0  0  0
   -3.2000    2.7713    0.0000 Cl  0  0  0  0  0  0  0  0  0  0  0  0
   -3.2000    0.0000    0.0000 C   0  0  0  0  0  0  0  0  0  0  0  0
   -4.8000   -0.0000    0.0000 Cl  0  0  0  0  0  0  0  0  0  0  0  0
   -2.4000   -1.3856    0.0000 C   0  0  0  0  0  0  0  0  0  0  0  0
   -3.2000   -2.7713    0.0000 H   0  0  0  0  0  0  0  0  0  0  0  0
   -0.8001   -1.3856    0.0000 C   0  0  0  0  0  0  0  0  0  0  0  0
   -0.0001   -2.7713    0.0000 H   0  0  0  0  0  0  0  0  0  0  0  0
  1  2  1  0  0  0  0
  2  3  1  0  0  0  0
  3  4  1  0  0  0  0
  3  5  2  0  0  0  0
  5  6  1  0  0  0  0
  5  7  1  0  0  0  0
  7  8  1  0  0  0  0
  7  9  2  0  0  0  0
  9 10  1  0  0  0  0
  9 11  1  0  0  0  0
 11  2  2  0  0  0  0
 11 12  1  0  0  0  0
  1 13  1  0  0  0  0
 13 14  1  0  0  0  0
 13 15  2  0  0  0  0
 15 16  1  0  0  0  0
 15 17  1  0  0  0  0
 17 18  1  0  0  0  0
 17 19  2  0  0  0  0
 19 20  1  0  0  0  0
 19 21  1  0  0  0  0
 21  1  2  0  0  0  0
 21 22  1  0  0  0  0
M  END
> <ChemID>
101273

> <source_casrn>
2974-92-7

> <CAS>
2974-92-7

> <SMILES>
Clc1ccc(cc1Cl)-c1ccccc1

> <NAME>
3,4-DICHLOROBIPHENYL

> <preferred_name>
3,4-Dichlorobiphenyl

> <iupac>
1,2-dichloro-4-phenylbenzene

> <MPID>
102659

> <dsstox_substance_id>
DTXSID6073310

> <Canonical_QSARr>
Clc1ccc(cc1Cl)-c1ccccc1

> <InChI_Code_QSARr>
InChI=1S/C12H8Cl2/c13-11-7-6-10(8-12(11)14)9-4-2-1-3-5-9/h1-8H

> <InChI Key_QSARr>
ZGHQUYZPMWMLBM-UHFFFAOYSA-N

> <Salt_Solvent>
?

> <LogHL>
-3.8538719643217614

$$$$
101353
  -INDIGO-08031722132D

 18 18  0  0  0  0  0  0  0  0999 V2000
    4.0000   -1.3856    0.0000 N   0  0  0  0  0  0  0  0  0  0  0  0
    2.4000   -1.3856    0.0000 C   0  0  0  0  0  0  0  0  0  0  0  0
    1.6000    0.0000    0.0000 C   0  0  0  0  0  0  0  0  0  0  0  0
    2.4000    1.3856    0.0000 O   0  0  0  0  0  0  0  0  0  0  0  0
    4.0000    1.3856    0.0000 H   0  0  0  0  0  0  0  0  0  0  0  0
    0.0000    0.0000    0.0000 C   0  0  0  0  0  0  0  0  0  0  0  0
   -0.8000    1.3856    0.0000 C   0  0  0  0  0  0  0  0  0  0  0  0
   -1.6000    2.7713    0.0000 H   0  0  0  0  0  0  0  0  0  0  0  0
   -2.4000    1.3856    0.0000 H   0  0  0  0  0  0  0  0  0  0  0  0
    0.0000    2.7713    0.0000 H   0  0  0  0  0  0  0  0  0  0  0  0
   -0.8000   -1.3856    0.0000 C   0  0  0  0  0  0  0  0  0  0  0  0
   -2.4000   -1.3856    0.0000 H   0  0  0  0  0  0  0  0  0  0  0  0
    0.0000   -2.7713    0.0000 C   0  0  0  0  0  0  0  0  0  0  0  0
   -0.8000   -4.1569    0.0000 H   0  0  0  0  0  0  0  0  0  0  0  0
    1.6000   -2.7713    0.0000 C   0  0  0  0  0  0  0  0  0  0  0  0
    2.4000   -4.1569    0.0000 H   0  0  0  0  0  0  0  0  0  0  0  0
    4.8000   -2.7713    0.0000 O   0  0  0  0  0  0  0  0  0  0  0  0
    4.8000    0.0000    0.0000 O   0  0  0  0  0  0  0  0  0  0  0  0
  1  2  1  0  0  0  0
  2  3  1  0  0  0  0
  3  4  1  0  0  0  0
  4  5  1  0  0  0  0
  3  6  2  0  0  0  0
  6  7  1  0  0  0  0
  7  8  1  0  0  0  0
  7  9  1  0  0  0  0
  7 10  1  0  0  0  0
  6 11  1  0  0  0  0
 11 12  1  0  0  0  0
 11 13  2  0  0  0  0
 13 14  1  0  0  0  0
 13 15  1  0  0  0  0
 15  2  2  0  0  0  0
 15 16  1  0  0  0  0
  1 17  1  0  0  0  0
  1 18  2  0  0  0  0
M  CHG  2   1   1  17  -1
M  END
> <ChemID>
101353

> <source_casrn>
13073-29-5

> <CAS>
13073-29-5

> <SMILES>
Cc1cccc(c1O)[N+]([O-])=O

> <NAME>
2-METHYL-6-NITROPHENOL

> <preferred_name>
6-Nitro-o-cresol

> <iupac>


> <MPID>
102675

> <dsstox_substance_id>
DTXSID8074491

> <Canonical_QSARr>
Cc1cccc(c1O)[N+]([O-])=O

> <InChI_Code_QSARr>
InChI=1S/C7H7NO3/c1-5-3-2-4-6(7(5)9)8(10)11/h2-4,9H,1H3

> <InChI Key_QSARr>
AQDKZPFDOWHRDZ-UHFFFAOYSA-N

> <Salt_Solvent>
?

> <LogHL>
-4.473660722610149

$$$$
101366
  -INDIGO-08031722132D

 22 23  0  0  0  0  0  0  0  0999 V2000
   -0.0001    0.0000    0.0000 C   0  0  0  0  0  0  0  0  0  0  0  0
    1.6001   -0.0000    0.0000 C   0  0  0  0  0  0  0  0  0  0  0  0
    2.4001   -1.3856    0.0000 C   0  0  0  0  0  0  0  0  0  0  0  0
    1.6001   -2.7713    0.0000 H   0  0  0  0  0  0  0  0  0  0  0  0
    4.0000   -1.3856    0.0000 C   0  0  0  0  0  0  0  0  0  0  0  0
    4.8000   -2.7713    0.0000 H   0  0  0  0  0  0  0  0  0  0  0  0
    4.8000    0.0000    0.0000 C   0  0  0  0  0  0  0  0  0  0  0  0
    6.4000    0.0000    0.0000 H   0  0  0  0  0  0  0  0  0  0  0  0
    4.0000    1.3856    0.0000 C   0  0  0  0  0  0  0  0  0  0  0  0
    4.8000    2.7713    0.0000 H   0  0  0  0  0  0  0  0  0  0  0  0
    2.4001    1.3856    0.0000 C   0  0  0  0  0  0  0  0  0  0  0  0
    1.6001    2.7713    0.0000 H   0  0  0  0  0  0  0  0  0  0  0  0
   -0.8001    1.3856    0.0000 C   0  0  0  0  0  0  0  0  0  0  0  0
   -0.0001    2.7713    0.0000 Cl  0  0  0  0  0  0  0  0  0  0  0  0
   -2.4000    1.3856    0.0000 C   0  0  0  0  0  0  0  0  0  0  0  0
   -3.2000    2.7713    0.0000 H   0  0  0  0  0  0  0  0  0  0  0  0
   -3.2000    0.0000    0.0000 C   0  0  0  0  0  0  0  0  0  0  0  0
   -4.8000   -0.0000    0.0000 Cl  0  0  0  0  0  0  0  0  0  0  0  0
   -2.4000   -1.3856    0.0000 C   0  0  0  0  0  0  0  0  0  0  0  0
   -3.2000   -2.7713    0.0000 Cl  0  0  0  0  0  0  0  0  0  0  0  0
   -0.8001   -1.3856    0.0000 C   0  0  0  0  0  0  0  0  0  0  0  0
   -0.0001   -2.7713    0.0000 H   0  0  0  0  0  0  0  0  0  0  0  0
  1  2  1  0  0  0  0
  2  3  1  0  0  0  0
  3  4  1  0  0  0  0
  3  5  2  0  0  0  0
  5  6  1  0  0  0  0
  5  7  1  0  0  0  0
  7  8  1  0  0  0  0
  7  9  2  0  0  0  0
  9 10  1  0  0  0  0
  9 11  1  0  0  0  0
 11  2  2  0  0  0  0
 11 12  1  0  0  0  0
  1 13  1  0  0  0  0
 13 14  1  0  0  0  0
 13 15  2  0  0  0  0
 15 16  1  0  0  0  0
 15 17  1  0  0  0  0
 17 18  1  0  0  0  0
 17 19  2  0  0  0  0
 19 20  1  0  0  0  0
 19 21  1  0  0  0  0
 21  1  2  0  0  0  0
 21 22  1  0  0  0  0
M  END
> <ChemID>
101366

> <source_casrn>
15862-07-4

> <CAS>
15862-07-4

> <SMILES>
Clc1cc(-c2ccccc2)c(Cl)cc1Cl

> <NAME>
2,4,5-TRICHLOROBIPHENYL

> <preferred_name>
2,4,5-Trichlorobiphenyl

> <iupac>
1,2,4-trichloro-5-phenylbenzene

> <MPID>
102677

> <dsstox_substance_id>
DTXSID0073405

> <Canonical_QSARr>
Clc1cc(-c2ccccc2)c(Cl)cc1Cl

> <InChI_Code_QSARr>
InChI=1S/C12H7Cl3/c13-10-7-12(15)11(14)6-9(10)8-4-2-1-3-5-8/h1-7H

> <InChI Key_QSARr>
VGVIKVCCUATMNG-UHFFFAOYSA-N

> <Salt_Solvent>
?

> <LogHL>
-3.6989700043360196

$$$$
101371
  -INDIGO-08031722132D

 22 23  0  0  0  0  0  0  0  0999 V2000
   -0.0001    0.0000    0.0000 C   0  0  0  0  0  0  0  0  0  0  0  0
    1.6001   -0.0000    0.0000 C   0  0  0  0  0  0  0  0  0  0  0  0
    2.4001   -1.3856    0.0000 C   0  0  0  0  0  0  0  0  0  0  0  0
    1.6001   -2.7713    0.0000 H   0  0  0  0  0  0  0  0  0  0  0  0
    4.0000   -1.3856    0.0000 C   0  0  0  0  0  0  0  0  0  0  0  0
    4.8000   -2.7713    0.0000 H   0  0  0  0  0  0  0  0  0  0  0  0
    4.8000    0.0000    0.0000 C   0  0  0  0  0  0  0  0  0  0  0  0
    6.4000    0.0000    0.0000 H   0  0  0  0  0  0  0  0  0  0  0  0
    4.0000    1.3856    0.0000 C   0  0  0  0  0  0  0  0  0  0  0  0
    4.8000    2.7713    0.0000 H   0  0  0  0  0  0  0  0  0  0  0  0
    2.4001    1.3856    0.0000 C   0  0  0  0  0  0  0  0  0  0  0  0
    1.6001    2.7713    0.0000 H   0  0  0  0  0  0  0  0  0  0  0  0
   -0.8001    1.3856    0.0000 C   0  0  0  0  0  0  0  0  0  0  0  0
   -0.0001    2.7713    0.0000 Cl  0  0  0  0  0  0  0  0  0  0  0  0
   -2.4000    1.3856    0.0000 C   0  0  0  0  0  0  0  0  0  0  0  0
   -3.2000    2.7713    0.0000 Cl  0  0  0  0  0  0  0  0  0  0  0  0
   -3.2000    0.0000    0.0000 C   0  0  0  0  0  0  0  0  0  0  0  0
   -4.8000   -0.0000    0.0000 H   0  0  0  0  0  0  0  0  0  0  0  0
   -2.4000   -1.3856    0.0000 C   0  0  0  0  0  0  0  0  0  0  0  0
   -3.2000   -2.7713    0.0000 H   0  0  0  0  0  0  0  0  0  0  0  0
   -0.8001   -1.3856    0.0000 C   0  0  0  0  0  0  0  0  0  0  0  0
   -0.0001   -2.7713    0.0000 H   0  0  0  0  0  0  0  0  0  0  0  0
  1  2  1  0  0  0  0
  2  3  1  0  0  0  0
  3  4  1  0  0  0  0
  3  5  2  0  0  0  0
  5  6  1  0  0  0  0
  5  7  1  0  0  0  0
  7  8  1  0  0  0  0
  7  9  2  0  0  0  0
  9 10  1  0  0  0  0
  9 11  1  0  0  0  0
 11  2  2  0  0  0  0
 11 12  1  0  0  0  0
  1 13  1  0  0  0  0
 13 14  1  0  0  0  0
 13 15  2  0  0  0  0
 15 16  1  0  0  0  0
 15 17  1  0  0  0  0
 17 18  1  0  0  0  0
 17 19  2  0  0  0  0
 19 20  1  0  0  0  0
 19 21  1  0  0  0  0
 21  1  2  0  0  0  0
 21 22  1  0  0  0  0
M  END
> <ChemID>
101371

> <source_casrn>
16605-91-7

> <CAS>
16605-91-7

> <SMILES>
Clc1cccc(-c2ccccc2)c1Cl

> <NAME>
2,3-DICHLOROBIPHENYL

> <preferred_name>
2,3-Dichlorobiphenyl

> <iupac>
1,2-dichloro-3-phenylbenzene

> <MPID>
102681

> <dsstox_substance_id>
DTXSID0073409

> <Canonical_QSARr>
Clc1cccc(-c2ccccc2)c1Cl

> <InChI_Code_QSARr>
InChI=1S/C12H8Cl2/c13-11-8-4-7-10(12(11)14)9-5-2-1-3-6-9/h1-8H

> <InChI Key_QSARr>
XOMKZKJEJBZBJJ-UHFFFAOYSA-N

> <Salt_Solvent>
?

> <LogHL>
-3.638272163982408

$$$$
101384
  -INDIGO-08031722132D

 15 14  0  0  0  0  0  0  0  0999 V2000
   -1.3856    0.8000    0.0000 C   0  0  0  0  0  0  0  0  0  0  0  0
   -0.7733    2.2782    0.0000 H   0  0  0  0  0  0  0  0  0  0  0  0
   -1.9979    2.2782    0.0000 H   0  0  0  0  0  0  0  0  0  0  0  0
    0.0000    0.0000    0.0000 C   0  0  0  0  0  0  0  0  0  0  0  0
   -0.8000   -1.3857    0.0000 H   0  0  0  0  0  0  0  0  0  0  0  0
    1.3857   -0.8000    0.0000 C   0  0  0  0  0  0  0  0  0  0  0  0
    2.7713   -1.6000    0.0000 H   0  0  0  0  0  0  0  0  0  0  0  0
    2.7713    0.0000    0.0000 H   0  0  0  0  0  0  0  0  0  0  0  0
    1.3857   -2.4000    0.0000 H   0  0  0  0  0  0  0  0  0  0  0  0
    0.8000    1.3857    0.0000 O   0  0  0  0  0  0  0  0  0  0  0  0
    2.4000    1.3857    0.0000 H   0  0  0  0  0  0  0  0  0  0  0  0
   -2.7713    0.0000    0.0000 O   0  0  0  0  0  0  0  0  0  0  0  0
   -4.1569    0.8000    0.0000 N   0  0  0  0  0  0  0  0  0  0  0  0
   -5.5426    0.0000    0.0000 O   0  0  0  0  0  0  0  0  0  0  0  0
   -4.1569    2.4000    0.0000 O   0  0  0  0  0  0  0  0  0  0  0  0
  1  2  1  0  0  0  0
  1  3  1  0  0  0  0
  1  4  1  0  0  0  0
  4  5  1  0  0  0  0
  4  6  1  0  0  0  0
  6  7  1  0  0  0  0
  6  8  1  0  0  0  0
  6  9  1  0  0  0  0
  4 10  1  0  0  0  0
 10 11  1  0  0  0  0
  1 12  1  0  0  0  0
 12 13  1  0  0  0  0
 13 14  1  0  0  0  0
 13 15  2  0  0  0  0
M  CHG  2  13   1  14  -1
M  END
> <ChemID>
101384

> <source_casrn>
20266-65-3

> <CAS>
20266-65-3

> <SMILES>
CC(O)CO[N+]([O-])=O

> <NAME>
1-Nitrooxy-2-propanol

> <preferred_name>


> <iupac>


> <MPID>
102684

> <dsstox_substance_id>
DTXSID10873560

> <Canonical_QSARr>
CC(O)CO[N+]([O-])=O

> <InChI_Code_QSARr>
InChI=1S/C3H7NO4/c1-3(5)2-8-4(6)7/h3,5H,2H2,1H3

> <InChI Key_QSARr>
OMDFJTSKBNDDRM-UHFFFAOYSA-N

> <Salt_Solvent>
?

> <LogHL>
-7.037630664329981

$$$$
101410
  -INDIGO-08031722132D

 26 26  0  0  0  0  0  0  0  0999 V2000
    2.4001   -1.3856    0.0000 C   0  0  0  0  0  0  0  0  0  0  0  0
    4.0001   -1.3856    0.0000 C   0  0  0  0  0  0  0  0  0  0  0  0
    4.8000    0.0000    0.0000 O   0  0  0  0  0  0  0  0  0  0  0  0
    6.4000    0.0000    0.0000 C   0  0  0  0  0  0  0  0  0  0  0  0
    8.0000    0.0000    0.0000 H   0  0  0  0  0  0  0  0  0  0  0  0
    7.2001    1.3857    0.0000 H   0  0  0  0  0  0  0  0  0  0  0  0
    7.2001   -1.3856    0.0000 H   0  0  0  0  0  0  0  0  0  0  0  0
    4.8000   -2.7713    0.0000 N   0  0  0  0  0  0  0  0  0  0  0  0
    4.0001   -4.1569    0.0000 C   0  0  0  0  0  0  0  0  0  0  0  0
    4.8000   -5.5426    0.0000 H   0  0  0  0  0  0  0  0  0  0  0  0
    2.4001   -4.1569    0.0000 C   0  0  0  0  0  0  0  0  0  0  0  0
    1.6000   -5.5426    0.0000 H   0  0  0  0  0  0  0  0  0  0  0  0
    1.6000   -2.7713    0.0000 N   0  0  0  0  0  0  0  0  0  0  0  0
    1.6000    0.0000    0.0000 C   0  0  0  0  0  0  0  0  0  0  0  0
    2.8694    0.9740    0.0000 H   0  0  0  0  0  0  0  0  0  0  0  0
    1.8088    1.5862    0.0000 H   0  0  0  0  0  0  0  0  0  0  0  0
   -0.0000    0.0000    0.0000 C   0  0  0  0  0  0  0  0  0  0  0  0
    0.2778   -1.5757    0.0000 H   0  0  0  0  0  0  0  0  0  0  0  0
   -1.5757   -0.2778    0.0000 C   0  0  0  0  0  0  0  0  0  0  0  0
   -3.1514   -0.5557    0.0000 H   0  0  0  0  0  0  0  0  0  0  0  0
   -2.6042    0.9479    0.0000 H   0  0  0  0  0  0  0  0  0  0  0  0
   -2.1229   -1.7814    0.0000 H   0  0  0  0  0  0  0  0  0  0  0  0
   -0.2779    1.5756    0.0000 C   0  0  0  0  0  0  0  0  0  0  0  0
   -0.5556    3.1514    0.0000 H   0  0  0  0  0  0  0  0  0  0  0  0
    0.9478    2.6042    0.0000 H   0  0  0  0  0  0  0  0  0  0  0  0
   -1.7813    2.1229    0.0000 H   0  0  0  0  0  0  0  0  0  0  0  0
  1  2  1  0  0  0  0
  2  3  1  0  0  0  0
  3  4  1  0  0  0  0
  4  5  1  0  0  0  0
  4  6  1  0  0  0  0
  4  7  1  0  0  0  0
  2  8  2  0  0  0  0
  8  9  1  0  0  0  0
  9 10  1  0  0  0  0
  9 11  2  0  0  0  0
 11 12  1  0  0  0  0
 11 13  1  0  0  0  0
 13  1  2  0  0  0  0
  1 14  1  0  0  0  0
 14 15  1  0  0  0  0
 14 16  1  0  0  0  0
 14 17  1  0  0  0  0
 17 18  1  0  0  0  0
 17 19  1  0  0  0  0
 19 20  1  0  0  0  0
 19 21  1  0  0  0  0
 19 22  1  0  0  0  0
 17 23  1  0  0  0  0
 23 24  1  0  0  0  0
 23 25  1  0  0  0  0
 23 26  1  0  0  0  0
M  END
> <ChemID>
101410

> <source_casrn>
24683-00-9

> <CAS>
24683-00-9

> <SMILES>
COc1[n]cc[n]c1CC(C)C

> <NAME>
2-ISOBUTYL-3-METHOXYPYRAZINE

> <preferred_name>
2-Isobutyl-3-methoxypyrazine

> <iupac>
2-isobutyl-3-methoxypyrazine

> <MPID>
102690

> <dsstox_substance_id>
DTXSID9051907

> <Canonical_QSARr>
COc1[n]cc[n]c1CC(C)C

> <InChI_Code_QSARr>
InChI=1S/C9H14N2O/c1-7(2)6-8-9(12-3)11-5-4-10-8/h4-5,7H,6H2,1-3H3

> <InChI Key_QSARr>
UXFSPRAGHGMRSQ-UHFFFAOYSA-N

> <Salt_Solvent>
?

> <LogHL>
-4.31069114087638

$$$$
101424
  -INDIGO-08031722132D

 20 20  0  0  0  0  0  0  0  0999 V2000
    0.8000   -1.3857    0.0000 C   0  0  0  0  0  0  0  0  0  0  0  0
    2.4000   -1.3857    0.0000 C   0  0  0  0  0  0  0  0  0  0  0  0
    3.2000   -0.0000    0.0000 O   0  0  0  0  0  0  0  0  0  0  0  0
    4.8001   -0.0000    0.0000 C   0  0  0  0  0  0  0  0  0  0  0  0
    6.4000   -0.0000    0.0000 H   0  0  0  0  0  0  0  0  0  0  0  0
    5.6000    1.3856    0.0000 H   0  0  0  0  0  0  0  0  0  0  0  0
    5.6000   -1.3857    0.0000 H   0  0  0  0  0  0  0  0  0  0  0  0
    3.2000   -2.7713    0.0000 N   0  0  0  0  0  0  0  0  0  0  0  0
    2.4000   -4.1569    0.0000 C   0  0  0  0  0  0  0  0  0  0  0  0
    3.2000   -5.5426    0.0000 H   0  0  0  0  0  0  0  0  0  0  0  0
    0.8000   -4.1569    0.0000 C   0  0  0  0  0  0  0  0  0  0  0  0
    0.0000   -5.5426    0.0000 H   0  0  0  0  0  0  0  0  0  0  0  0
    0.0000   -2.7713    0.0000 N   0  0  0  0  0  0  0  0  0  0  0  0
    0.0000   -0.0000    0.0000 C   0  0  0  0  0  0  0  0  0  0  0  0
    1.2693    0.9740    0.0000 H   0  0  0  0  0  0  0  0  0  0  0  0
    0.2089    1.5863    0.0000 H   0  0  0  0  0  0  0  0  0  0  0  0
   -1.6001   -0.0000    0.0000 C   0  0  0  0  0  0  0  0  0  0  0  0
   -3.2000   -0.0000    0.0000 H   0  0  0  0  0  0  0  0  0  0  0  0
   -2.4000    1.3856    0.0000 H   0  0  0  0  0  0  0  0  0  0  0  0
   -2.4000   -1.3857    0.0000 H   0  0  0  0  0  0  0  0  0  0  0  0
  1  2  1  0  0  0  0
  2  3  1  0  0  0  0
  3  4  1  0  0  0  0
  4  5  1  0  0  0  0
  4  6  1  0  0  0  0
  4  7  1  0  0  0  0
  2  8  2  0  0  0  0
  8  9  1  0  0  0  0
  9 10  1  0  0  0  0
  9 11  2  0  0  0  0
 11 12  1  0  0  0  0
 11 13  1  0  0  0  0
 13  1  2  0  0  0  0
  1 14  1  0  0  0  0
 14 15  1  0  0  0  0
 14 16  1  0  0  0  0
 14 17  1  0  0  0  0
 17 18  1  0  0  0  0
 17 19  1  0  0  0  0
 17 20  1  0  0  0  0
M  END
> <ChemID>
101424

> <source_casrn>
25680-58-4

> <CAS>
25680-58-4

> <SMILES>
CCc1[n]cc[n]c1OC

> <NAME>
2-ETHYL-3-METHOXYPYRAZINE

> <preferred_name>
Pyrazine, 2-ethyl-3-methoxy-

> <iupac>
2-ETHYL-3-METHOXYPYRAZINE

> <MPID>
102692

> <dsstox_substance_id>
DTXSID1067124

> <Canonical_QSARr>
CCc1[n]cc[n]c1OC

> <InChI_Code_QSARr>
InChI=1S/C7H10N2O/c1-3-6-7(10-2)9-5-4-8-6/h4-5H,3H2,1-2H3

> <InChI Key_QSARr>
DPCILIMHENXHQX-UHFFFAOYSA-N

> <Salt_Solvent>
?

> <LogHL>
-4.832682665251831

$$$$
101434
  -INDIGO-08031722132D

 12 11  0  0  0  0  0  0  0  0999 V2000
   -1.3856    2.4000    0.0000 F   0  0  0  0  0  0  0  0  0  0  0  0
   -1.3856    0.8000    0.0000 C   0  0  0  0  0  0  0  0  0  0  0  0
    0.0000    0.0000    0.0000 C   0  0  0  0  0  0  0  0  0  0  0  0
   -0.6123   -1.4782    0.0000 H   0  0  0  0  0  0  0  0  0  0  0  0
    1.3856    0.8000    0.0000 O   0  0  0  0  0  0  0  0  0  0  0  0
    2.7713    0.0000    0.0000 C   0  0  0  0  0  0  0  0  0  0  0  0
    4.1569   -0.8000    0.0000 H   0  0  0  0  0  0  0  0  0  0  0  0
    4.1569    0.8000    0.0000 F   0  0  0  0  0  0  0  0  0  0  0  0
    2.7713   -1.6000    0.0000 F   0  0  0  0  0  0  0  0  0  0  0  0
    0.6123   -1.4782    0.0000 Cl  0  0  0  0  0  0  0  0  0  0  0  0
   -2.7713    1.6000    0.0000 F   0  0  0  0  0  0  0  0  0  0  0  0
   -2.7713    0.0000    0.0000 F   0  0  0  0  0  0  0  0  0  0  0  0
  1  2  1  0  0  0  0
  2  3  1  0  0  0  0
  3  4  1  0  0  0  0
  3  5  1  0  0  0  0
  5  6  1  0  0  0  0
  6  7  1  0  0  0  0
  6  8  1  0  0  0  0
  6  9  1  0  0  0  0
  3 10  1  0  0  0  0
  2 11  1  0  0  0  0
  2 12  1  0  0  0  0
M  END
> <ChemID>
101434

> <source_casrn>
26675-46-7

> <CAS>
26675-46-7

> <SMILES>
FC(F)OC(Cl)C(F)(F)F

> <NAME>
ISOFLURANE

> <preferred_name>
Isoflurane

> <iupac>
2-chloro-2-(difluoromethoxy)-1,1,1-trifluoroethane

> <MPID>
102693

> <dsstox_substance_id>
DTXSID3020752

> <Canonical_QSARr>
FC(F)OC(Cl)C(F)(F)F

> <InChI_Code_QSARr>
InChI=1S/C3H2ClF5O/c4-1(3(7,8)9)10-2(5)6/h1-2H

> <InChI Key_QSARr>
PIWKPBJCKXDKJR-UHFFFAOYSA-N

> <Salt_Solvent>
?

> <LogHL>
-1.5421181032660067

$$$$
101459
  -INDIGO-08031722132D

 22 23  0  0  0  0  0  0  0  0999 V2000
   -0.0001    0.0000    0.0000 C   0  0  0  0  0  0  0  0  0  0  0  0
    1.6001   -0.0000    0.0000 C   0  0  0  0  0  0  0  0  0  0  0  0
    2.4001   -1.3856    0.0000 C   0  0  0  0  0  0  0  0  0  0  0  0
    1.6001   -2.7713    0.0000 Cl  0  0  0  0  0  0  0  0  0  0  0  0
    4.0000   -1.3856    0.0000 C   0  0  0  0  0  0  0  0  0  0  0  0
    4.8000   -2.7713    0.0000 H   0  0  0  0  0  0  0  0  0  0  0  0
    4.8000    0.0000    0.0000 C   0  0  0  0  0  0  0  0  0  0  0  0
    6.4000    0.0000    0.0000 Cl  0  0  0  0  0  0  0  0  0  0  0  0
    4.0000    1.3856    0.0000 C   0  0  0  0  0  0  0  0  0  0  0  0
    4.8000    2.7713    0.0000 H   0  0  0  0  0  0  0  0  0  0  0  0
    2.4001    1.3856    0.0000 C   0  0  0  0  0  0  0  0  0  0  0  0
    1.6001    2.7713    0.0000 H   0  0  0  0  0  0  0  0  0  0  0  0
   -0.8001    1.3856    0.0000 C   0  0  0  0  0  0  0  0  0  0  0  0
   -0.0001    2.7713    0.0000 H   0  0  0  0  0  0  0  0  0  0  0  0
   -2.4000    1.3856    0.0000 C   0  0  0  0  0  0  0  0  0  0  0  0
   -3.2000    2.7713    0.0000 Cl  0  0  0  0  0  0  0  0  0  0  0  0
   -3.2000    0.0000    0.0000 C   0  0  0  0  0  0  0  0  0  0  0  0
   -4.8000   -0.0000    0.0000 Cl  0  0  0  0  0  0  0  0  0  0  0  0
   -2.4000   -1.3856    0.0000 C   0  0  0  0  0  0  0  0  0  0  0  0
   -3.2000   -2.7713    0.0000 H   0  0  0  0  0  0  0  0  0  0  0  0
   -0.8001   -1.3856    0.0000 C   0  0  0  0  0  0  0  0  0  0  0  0
   -0.0001   -2.7713    0.0000 H   0  0  0  0  0  0  0  0  0  0  0  0
  1  2  1  0  0  0  0
  2  3  1  0  0  0  0
  3  4  1  0  0  0  0
  3  5  2  0  0  0  0
  5  6  1  0  0  0  0
  5  7  1  0  0  0  0
  7  8  1  0  0  0  0
  7  9  2  0  0  0  0
  9 10  1  0  0  0  0
  9 11  1  0  0  0  0
 11  2  2  0  0  0  0
 11 12  1  0  0  0  0
  1 13  1  0  0  0  0
 13 14  1  0  0  0  0
 13 15  2  0  0  0  0
 15 16  1  0  0  0  0
 15 17  1  0  0  0  0
 17 18  1  0  0  0  0
 17 19  2  0  0  0  0
 19 20  1  0  0  0  0
 19 21  1  0  0  0  0
 21  1  2  0  0  0  0
 21 22  1  0  0  0  0
M  END
> <ChemID>
101459

> <source_casrn>
32598-10-0

> <CAS>
32598-10-0

> <SMILES>
Clc1cc(Cl)c(cc1)-c1cc(Cl)c(Cl)cc1

> <NAME>
2,3',4,4'-TETRACHLOROBIPHENYL

> <preferred_name>
2,3',4,4'-Tetrachlorobiphenyl

> <iupac>
1,2-dichloro-4-(2,4-dichlorophenyl)benzene

> <MPID>
102695

> <dsstox_substance_id>
DTXSID3073472

> <Canonical_QSARr>
Clc1cc(Cl)c(cc1)-c1cc(Cl)c(Cl)cc1

> <InChI_Code_QSARr>
InChI=1S/C12H6Cl4/c13-8-2-3-9(11(15)6-8)7-1-4-10(14)12(16)5-7/h1-6H

> <InChI Key_QSARr>
RKLLTEAEZIJBAU-UHFFFAOYSA-N

> <Salt_Solvent>
?

> <LogHL>
-3.920818753952376

$$$$
101463
  -INDIGO-08031722132D

 22 23  0  0  0  0  0  0  0  0999 V2000
   -0.0001    0.0000    0.0000 C   0  0  0  0  0  0  0  0  0  0  0  0
    1.6001   -0.0000    0.0000 C   0  0  0  0  0  0  0  0  0  0  0  0
    2.4001   -1.3856    0.0000 C   0  0  0  0  0  0  0  0  0  0  0  0
    1.6001   -2.7713    0.0000 H   0  0  0  0  0  0  0  0  0  0  0  0
    4.0000   -1.3856    0.0000 C   0  0  0  0  0  0  0  0  0  0  0  0
    4.8000   -2.7713    0.0000 H   0  0  0  0  0  0  0  0  0  0  0  0
    4.8000    0.0000    0.0000 C   0  0  0  0  0  0  0  0  0  0  0  0
    6.4000    0.0000    0.0000 Cl  0  0  0  0  0  0  0  0  0  0  0  0
    4.0000    1.3856    0.0000 C   0  0  0  0  0  0  0  0  0  0  0  0
    4.8000    2.7713    0.0000 H   0  0  0  0  0  0  0  0  0  0  0  0
    2.4001    1.3856    0.0000 C   0  0  0  0  0  0  0  0  0  0  0  0
    1.6001    2.7713    0.0000 H   0  0  0  0  0  0  0  0  0  0  0  0
   -0.8001    1.3856    0.0000 C   0  0  0  0  0  0  0  0  0  0  0  0
   -0.0001    2.7713    0.0000 Cl  0  0  0  0  0  0  0  0  0  0  0  0
   -2.4000    1.3856    0.0000 C   0  0  0  0  0  0  0  0  0  0  0  0
   -3.2000    2.7713    0.0000 H   0  0  0  0  0  0  0  0  0  0  0  0
   -3.2000    0.0000    0.0000 C   0  0  0  0  0  0  0  0  0  0  0  0
   -4.8000   -0.0000    0.0000 Cl  0  0  0  0  0  0  0  0  0  0  0  0
   -2.4000   -1.3856    0.0000 C   0  0  0  0  0  0  0  0  0  0  0  0
   -3.2000   -2.7713    0.0000 Cl  0  0  0  0  0  0  0  0  0  0  0  0
   -0.8001   -1.3856    0.0000 C   0  0  0  0  0  0  0  0  0  0  0  0
   -0.0001   -2.7713    0.0000 H   0  0  0  0  0  0  0  0  0  0  0  0
  1  2  1  0  0  0  0
  2  3  1  0  0  0  0
  3  4  1  0  0  0  0
  3  5  2  0  0  0  0
  5  6  1  0  0  0  0
  5  7  1  0  0  0  0
  7  8  1  0  0  0  0
  7  9  2  0  0  0  0
  9 10  1  0  0  0  0
  9 11  1  0  0  0  0
 11  2  2  0  0  0  0
 11 12  1  0  0  0  0
  1 13  1  0  0  0  0
 13 14  1  0  0  0  0
 13 15  2  0  0  0  0
 15 16  1  0  0  0  0
 15 17  1  0  0  0  0
 17 18  1  0  0  0  0
 17 19  2  0  0  0  0
 19 20  1  0  0  0  0
 19 21  1  0  0  0  0
 21  1  2  0  0  0  0
 21 22  1  0  0  0  0
M  END
> <ChemID>
101463

> <source_casrn>
32690-93-0

> <CAS>
32690-93-0

> <SMILES>
Clc1ccc(cc1)-c1cc(Cl)c(Cl)cc1Cl

> <NAME>
2,4,4',5-TETRACHLOROBIPHENYL

> <preferred_name>
2,4,4',5-Tetrachlorobiphenyl

> <iupac>
1,2,4-trichloro-5-(4-chlorophenyl)benzene

> <MPID>
102698

> <dsstox_substance_id>
DTXSID8073473

> <Canonical_QSARr>
Clc1ccc(cc1)-c1cc(Cl)c(Cl)cc1Cl

> <InChI_Code_QSARr>
InChI=1S/C12H6Cl4/c13-8-3-1-7(2-4-8)9-5-11(15)12(16)6-10(9)14/h1-6H

> <InChI Key_QSARr>
TULCXSBAPHCWCF-UHFFFAOYSA-N

> <Salt_Solvent>
?

> <LogHL>
-3.9999999999999987

$$$$
101478
  -INDIGO-08031722132D

 31 31  0  0  0  0  0  0  0  0999 V2000
   -3.9178   -1.3382    0.0000 C   0  0  0  0  0  0  0  0  0  0  0  0
   -2.8472   -0.1493    0.0000 S   0  0  0  0  0  0  0  0  0  0  0  0
   -1.3857   -0.8000    0.0000 C   0  0  0  0  0  0  0  0  0  0  0  0
    0.0001    0.0000    0.0000 C   0  0  0  0  0  0  0  0  0  0  0  0
    1.3857    0.8001    0.0000 C   0  0  0  0  0  0  0  0  0  0  0  0
    2.7713    1.6000    0.0000 H   0  0  0  0  0  0  0  0  0  0  0  0
    2.7713    0.0000    0.0000 H   0  0  0  0  0  0  0  0  0  0  0  0
    1.3857    2.4000    0.0000 H   0  0  0  0  0  0  0  0  0  0  0  0
    0.8001   -1.3856    0.0000 C   0  0  0  0  0  0  0  0  0  0  0  0
    1.6001   -2.7713    0.0000 H   0  0  0  0  0  0  0  0  0  0  0  0
    2.4001   -1.3856    0.0000 H   0  0  0  0  0  0  0  0  0  0  0  0
    0.0001   -2.7713    0.0000 H   0  0  0  0  0  0  0  0  0  0  0  0
   -0.7999    1.3856    0.0000 C   0  0  0  0  0  0  0  0  0  0  0  0
   -1.6001    2.7713    0.0000 H   0  0  0  0  0  0  0  0  0  0  0  0
    0.0001    2.7713    0.0000 H   0  0  0  0  0  0  0  0  0  0  0  0
   -2.4001    1.3856    0.0000 H   0  0  0  0  0  0  0  0  0  0  0  0
   -1.5529   -2.3912    0.0000 N   0  0  0  0  0  0  0  0  0  0  0  0
   -3.1178   -2.7239    0.0000 N   0  0  0  0  0  0  0  0  0  0  0  0
   -5.5091   -1.1711    0.0000 N   0  0  0  0  0  0  0  0  0  0  0  0
   -6.4496   -2.4655    0.0000 C   0  0  0  0  0  0  0  0  0  0  0  0
   -5.7988   -3.9271    0.0000 O   0  0  0  0  0  0  0  0  0  0  0  0
   -8.0408   -2.2982    0.0000 N   0  0  0  0  0  0  0  0  0  0  0  0
   -8.6916   -0.8365    0.0000 H   0  0  0  0  0  0  0  0  0  0  0  0
   -8.9813   -3.5926    0.0000 C   0  0  0  0  0  0  0  0  0  0  0  0
   -9.9218   -4.8870    0.0000 H   0  0  0  0  0  0  0  0  0  0  0  0
  -10.5725   -3.4254    0.0000 H   0  0  0  0  0  0  0  0  0  0  0  0
   -8.3306   -5.0543    0.0000 H   0  0  0  0  0  0  0  0  0  0  0  0
   -6.1600    0.2906    0.0000 C   0  0  0  0  0  0  0  0  0  0  0  0
   -6.8108    1.7524    0.0000 H   0  0  0  0  0  0  0  0  0  0  0  0
   -7.7513    0.4579    0.0000 H   0  0  0  0  0  0  0  0  0  0  0  0
   -5.2195    1.5851    0.0000 H   0  0  0  0  0  0  0  0  0  0  0  0
  1  2  1  0  0  0  0
  2  3  1  0  0  0  0
  3  4  1  0  0  0  0
  4  5  1  0  0  0  0
  5  6  1  0  0  0  0
  5  7  1  0  0  0  0
  5  8  1  0  0  0  0
  4  9  1  0  0  0  0
  9 10  1  0  0  0  0
  9 11  1  0  0  0  0
  9 12  1  0  0  0  0
  4 13  1  0  0  0  0
 13 14  1  0  0  0  0
 13 15  1  0  0  0  0
 13 16  1  0  0  0  0
  3 17  2  0  0  0  0
 17 18  1  0  0  0  0
 18  1  2  0  0  0  0
  1 19  1  0  0  0  0
 19 20  1  0  0  0  0
 20 21  2  0  0  0  0
 20 22  1  0  0  0  0
 22 23  1  0  0  0  0
 22 24  1  0  0  0  0
 24 25  1  0  0  0  0
 24 26  1  0  0  0  0
 24 27  1  0  0  0  0
 19 28  1  0  0  0  0
 28 29  1  0  0  0  0
 28 30  1  0  0  0  0
 28 31  1  0  0  0  0
M  END
> <ChemID>
101478

> <source_casrn>
34014-18-1

> <CAS>
34014-18-1

> <SMILES>
CNC(=O)N(C)c1[n][n]c([s]1)C(C)(C)C

> <NAME>
TEBUTHIURON

> <preferred_name>
Tebuthiuron

> <iupac>
1-(5-tert-butyl-1,3,4-thiadiazol-2-yl)-1,3-dimethylurea

> <MPID>
102703

> <dsstox_substance_id>
DTXSID3024316

> <Canonical_QSARr>
CNC(=O)N(C)c1[n][n]c([s]1)C(C)(C)C

> <InChI_Code_QSARr>
InChI=1S/C9H16N4OS/c1-9(2,3)6-11-12-8(15-6)13(5)7(14)10-4/h1-5H3,(H,10,14)

> <InChI Key_QSARr>
HBPDKDSFLXWOAE-UHFFFAOYSA-N

> <Salt_Solvent>
?

> <LogHL>
-9.920818753952373

$$$$
101487
  -INDIGO-08031722132D

 22 23  0  0  0  0  0  0  0  0999 V2000
   -0.0001    0.0000    0.0000 C   0  0  0  0  0  0  0  0  0  0  0  0
    1.6001   -0.0000    0.0000 C   0  0  0  0  0  0  0  0  0  0  0  0
    2.4001   -1.3856    0.0000 C   0  0  0  0  0  0  0  0  0  0  0  0
    1.6001   -2.7713    0.0000 Cl  0  0  0  0  0  0  0  0  0  0  0  0
    4.0000   -1.3856    0.0000 C   0  0  0  0  0  0  0  0  0  0  0  0
    4.8000   -2.7713    0.0000 H   0  0  0  0  0  0  0  0  0  0  0  0
    4.8000    0.0000    0.0000 C   0  0  0  0  0  0  0  0  0  0  0  0
    6.4000    0.0000    0.0000 Cl  0  0  0  0  0  0  0  0  0  0  0  0
    4.0000    1.3856    0.0000 C   0  0  0  0  0  0  0  0  0  0  0  0
    4.8000    2.7713    0.0000 Cl  0  0  0  0  0  0  0  0  0  0  0  0
    2.4001    1.3856    0.0000 C   0  0  0  0  0  0  0  0  0  0  0  0
    1.6001    2.7713    0.0000 H   0  0  0  0  0  0  0  0  0  0  0  0
   -0.8001    1.3856    0.0000 C   0  0  0  0  0  0  0  0  0  0  0  0
   -0.0001    2.7713    0.0000 H   0  0  0  0  0  0  0  0  0  0  0  0
   -2.4000    1.3856    0.0000 C   0  0  0  0  0  0  0  0  0  0  0  0
   -3.2000    2.7713    0.0000 Cl  0  0  0  0  0  0  0  0  0  0  0  0
   -3.2000    0.0000    0.0000 C   0  0  0  0  0  0  0  0  0  0  0  0
   -4.8000   -0.0000    0.0000 Cl  0  0  0  0  0  0  0  0  0  0  0  0
   -2.4000   -1.3856    0.0000 C   0  0  0  0  0  0  0  0  0  0  0  0
   -3.2000   -2.7713    0.0000 H   0  0  0  0  0  0  0  0  0  0  0  0
   -0.8001   -1.3856    0.0000 C   0  0  0  0  0  0  0  0  0  0  0  0
   -0.0001   -2.7713    0.0000 Cl  0  0  0  0  0  0  0  0  0  0  0  0
  1  2  1  0  0  0  0
  2  3  1  0  0  0  0
  3  4  1  0  0  0  0
  3  5  2  0  0  0  0
  5  6  1  0  0  0  0
  5  7  1  0  0  0  0
  7  8  1  0  0  0  0
  7  9  2  0  0  0  0
  9 10  1  0  0  0  0
  9 11  1  0  0  0  0
 11  2  2  0  0  0  0
 11 12  1  0  0  0  0
  1 13  1  0  0  0  0
 13 14  1  0  0  0  0
 13 15  2  0  0  0  0
 15 16  1  0  0  0  0
 15 17  1  0  0  0  0
 17 18  1  0  0  0  0
 17 19  2  0  0  0  0
 19 20  1  0  0  0  0
 19 21  1  0  0  0  0
 21  1  2  0  0  0  0
 21 22  1  0  0  0  0
M  END
> <ChemID>
101487

> <source_casrn>
35065-27-1

> <CAS>
35065-27-1

> <SMILES>
Clc1cc(Cl)c(Cl)cc1-c1cc(Cl)c(Cl)cc1Cl

> <NAME>
2,4,5,2',4',5'-HEXACHLOROBIPHENYL

> <preferred_name>
2,2',4,4',5,5'-Hexachlorobiphenyl

> <iupac>
2,2',4,4',5,5'-hexachlorobiphenyl

> <MPID>
102706

> <dsstox_substance_id>
DTXSID2032180

> <Canonical_QSARr>
Clc1cc(Cl)c(Cl)cc1-c1cc(Cl)c(Cl)cc1Cl

> <InChI_Code_QSARr>
InChI=1S/C12H4Cl6/c13-7-3-11(17)9(15)1-5(7)6-2-10(16)12(18)4-8(6)14/h1-4H

> <InChI Key_QSARr>
MVWHGTYKUMDIHL-UHFFFAOYSA-N

> <Salt_Solvent>
?

> <LogHL>
-4.638272163982396

$$$$
101508
  -INDIGO-08031722132D

 22 23  0  0  0  0  0  0  0  0999 V2000
   -0.0001    0.0000    0.0000 C   0  0  0  0  0  0  0  0  0  0  0  0
    1.6001   -0.0000    0.0000 C   0  0  0  0  0  0  0  0  0  0  0  0
    2.4001   -1.3856    0.0000 C   0  0  0  0  0  0  0  0  0  0  0  0
    1.6001   -2.7713    0.0000 Cl  0  0  0  0  0  0  0  0  0  0  0  0
    4.0000   -1.3856    0.0000 C   0  0  0  0  0  0  0  0  0  0  0  0
    4.8000   -2.7713    0.0000 H   0  0  0  0  0  0  0  0  0  0  0  0
    4.8000    0.0000    0.0000 C   0  0  0  0  0  0  0  0  0  0  0  0
    6.4000    0.0000    0.0000 H   0  0  0  0  0  0  0  0  0  0  0  0
    4.0000    1.3856    0.0000 C   0  0  0  0  0  0  0  0  0  0  0  0
    4.8000    2.7713    0.0000 Cl  0  0  0  0  0  0  0  0  0  0  0  0
    2.4001    1.3856    0.0000 C   0  0  0  0  0  0  0  0  0  0  0  0
    1.6001    2.7713    0.0000 H   0  0  0  0  0  0  0  0  0  0  0  0
   -0.8001    1.3856    0.0000 C   0  0  0  0  0  0  0  0  0  0  0  0
   -0.0001    2.7713    0.0000 Cl  0  0  0  0  0  0  0  0  0  0  0  0
   -2.4000    1.3856    0.0000 C   0  0  0  0  0  0  0  0  0  0  0  0
   -3.2000    2.7713    0.0000 H   0  0  0  0  0  0  0  0  0  0  0  0
   -3.2000    0.0000    0.0000 C   0  0  0  0  0  0  0  0  0  0  0  0
   -4.8000   -0.0000    0.0000 Cl  0  0  0  0  0  0  0  0  0  0  0  0
   -2.4000   -1.3856    0.0000 C   0  0  0  0  0  0  0  0  0  0  0  0
   -3.2000   -2.7713    0.0000 Cl  0  0  0  0  0  0  0  0  0  0  0  0
   -0.8001   -1.3856    0.0000 C   0  0  0  0  0  0  0  0  0  0  0  0
   -0.0001   -2.7713    0.0000 H   0  0  0  0  0  0  0  0  0  0  0  0
  1  2  1  0  0  0  0
  2  3  1  0  0  0  0
  3  4  1  0  0  0  0
  3  5  2  0  0  0  0
  5  6  1  0  0  0  0
  5  7  1  0  0  0  0
  7  8  1  0  0  0  0
  7  9  2  0  0  0  0
  9 10  1  0  0  0  0
  9 11  1  0  0  0  0
 11  2  2  0  0  0  0
 11 12  1  0  0  0  0
  1 13  1  0  0  0  0
 13 14  1  0  0  0  0
 13 15  2  0  0  0  0
 15 16  1  0  0  0  0
 15 17  1  0  0  0  0
 17 18  1  0  0  0  0
 17 19  2  0  0  0  0
 19 20  1  0  0  0  0
 19 21  1  0  0  0  0
 21  1  2  0  0  0  0
 21 22  1  0  0  0  0
M  END
> <ChemID>
101508

> <source_casrn>
37680-73-2

> <CAS>
37680-73-2

> <SMILES>
Clc1cc(-c2cc(Cl)c(Cl)cc2Cl)c(Cl)cc1

> <NAME>
2,4,5,2',5'-PENTACHLOROBIPHENYL

> <preferred_name>
2,2,4,5,5'-Pentochlorobiphenyl

> <iupac>
2,2',4,5,5'-pentachlorobiphenyl

> <MPID>
102716

> <dsstox_substance_id>
DTXSID8038304

> <Canonical_QSARr>
Clc1cc(-c2cc(Cl)c(Cl)cc2Cl)c(Cl)cc1

> <InChI_Code_QSARr>
InChI=1S/C12H5Cl5/c13-6-1-2-9(14)7(3-6)8-4-11(16)12(17)5-10(8)15/h1-5H

> <InChI Key_QSARr>
LAHWLEDBADHJGA-UHFFFAOYSA-N

> <Salt_Solvent>
?

> <LogHL>
-4.045757490560676

$$$$
101513
  -INDIGO-08031722132D

 22 23  0  0  0  0  0  0  0  0999 V2000
   -0.0001    0.0000    0.0000 C   0  0  0  0  0  0  0  0  0  0  0  0
    1.6001   -0.0000    0.0000 C   0  0  0  0  0  0  0  0  0  0  0  0
    2.4001   -1.3856    0.0000 C   0  0  0  0  0  0  0  0  0  0  0  0
    1.6001   -2.7713    0.0000 Cl  0  0  0  0  0  0  0  0  0  0  0  0
    4.0000   -1.3856    0.0000 C   0  0  0  0  0  0  0  0  0  0  0  0
    4.8000   -2.7713    0.0000 H   0  0  0  0  0  0  0  0  0  0  0  0
    4.8000    0.0000    0.0000 C   0  0  0  0  0  0  0  0  0  0  0  0
    6.4000    0.0000    0.0000 H   0  0  0  0  0  0  0  0  0  0  0  0
    4.0000    1.3856    0.0000 C   0  0  0  0  0  0  0  0  0  0  0  0
    4.8000    2.7713    0.0000 Cl  0  0  0  0  0  0  0  0  0  0  0  0
    2.4001    1.3856    0.0000 C   0  0  0  0  0  0  0  0  0  0  0  0
    1.6001    2.7713    0.0000 H   0  0  0  0  0  0  0  0  0  0  0  0
   -0.8001    1.3856    0.0000 C   0  0  0  0  0  0  0  0  0  0  0  0
   -0.0001    2.7713    0.0000 Cl  0  0  0  0  0  0  0  0  0  0  0  0
   -2.4000    1.3856    0.0000 C   0  0  0  0  0  0  0  0  0  0  0  0
   -3.2000    2.7713    0.0000 Cl  0  0  0  0  0  0  0  0  0  0  0  0
   -3.2000    0.0000    0.0000 C   0  0  0  0  0  0  0  0  0  0  0  0
   -4.8000   -0.0000    0.0000 H   0  0  0  0  0  0  0  0  0  0  0  0
   -2.4000   -1.3856    0.0000 C   0  0  0  0  0  0  0  0  0  0  0  0
   -3.2000   -2.7713    0.0000 H   0  0  0  0  0  0  0  0  0  0  0  0
   -0.8001   -1.3856    0.0000 C   0  0  0  0  0  0  0  0  0  0  0  0
   -0.0001   -2.7713    0.0000 Cl  0  0  0  0  0  0  0  0  0  0  0  0
  1  2  1  0  0  0  0
  2  3  1  0  0  0  0
  3  4  1  0  0  0  0
  3  5  2  0  0  0  0
  5  6  1  0  0  0  0
  5  7  1  0  0  0  0
  7  8  1  0  0  0  0
  7  9  2  0  0  0  0
  9 10  1  0  0  0  0
  9 11  1  0  0  0  0
 11  2  2  0  0  0  0
 11 12  1  0  0  0  0
  1 13  1  0  0  0  0
 13 14  1  0  0  0  0
 13 15  2  0  0  0  0
 15 16  1  0  0  0  0
 15 17  1  0  0  0  0
 17 18  1  0  0  0  0
 17 19  2  0  0  0  0
 19 20  1  0  0  0  0
 19 21  1  0  0  0  0
 21  1  2  0  0  0  0
 21 22  1  0  0  0  0
M  END
> <ChemID>
101513

> <source_casrn>
38379-99-6

> <CAS>
38379-99-6

> <SMILES>
Clc1cc(-c2c(Cl)c(Cl)ccc2Cl)c(Cl)cc1

> <NAME>
2,2',3,5',6-PENTACHLOROBIPHENYL

> <preferred_name>
2,2',3,5',6-Pentachlorobiphenyl

> <iupac>
2,2',3,5',6-pentachlorobiphenyl

> <MPID>
102717

> <dsstox_substance_id>
DTXSID3038301

> <Canonical_QSARr>
Clc1cc(-c2c(Cl)c(Cl)ccc2Cl)c(Cl)cc1

> <InChI_Code_QSARr>
InChI=1S/C12H5Cl5/c13-6-1-2-8(14)7(5-6)11-9(15)3-4-10(16)12(11)17/h1-5H

> <InChI Key_QSARr>
GXNNLIMMEXHBKV-UHFFFAOYSA-N

> <Salt_Solvent>
?

> <LogHL>
-3.920818753952376

$$$$
101517
  -INDIGO-08031722132D

 22 23  0  0  0  0  0  0  0  0999 V2000
   -0.0001    0.0000    0.0000 C   0  0  0  0  0  0  0  0  0  0  0  0
    1.6001   -0.0000    0.0000 C   0  0  0  0  0  0  0  0  0  0  0  0
    2.4001   -1.3856    0.0000 C   0  0  0  0  0  0  0  0  0  0  0  0
    1.6001   -2.7713    0.0000 Cl  0  0  0  0  0  0  0  0  0  0  0  0
    4.0000   -1.3856    0.0000 C   0  0  0  0  0  0  0  0  0  0  0  0
    4.8000   -2.7713    0.0000 Cl  0  0  0  0  0  0  0  0  0  0  0  0
    4.8000    0.0000    0.0000 C   0  0  0  0  0  0  0  0  0  0  0  0
    6.4000    0.0000    0.0000 Cl  0  0  0  0  0  0  0  0  0  0  0  0
    4.0000    1.3856    0.0000 C   0  0  0  0  0  0  0  0  0  0  0  0
    4.8000    2.7713    0.0000 H   0  0  0  0  0  0  0  0  0  0  0  0
    2.4001    1.3856    0.0000 C   0  0  0  0  0  0  0  0  0  0  0  0
    1.6001    2.7713    0.0000 H   0  0  0  0  0  0  0  0  0  0  0  0
   -0.8001    1.3856    0.0000 C   0  0  0  0  0  0  0  0  0  0  0  0
   -0.0001    2.7713    0.0000 Cl  0  0  0  0  0  0  0  0  0  0  0  0
   -2.4000    1.3856    0.0000 C   0  0  0  0  0  0  0  0  0  0  0  0
   -3.2000    2.7713    0.0000 Cl  0  0  0  0  0  0  0  0  0  0  0  0
   -3.2000    0.0000    0.0000 C   0  0  0  0  0  0  0  0  0  0  0  0
   -4.8000   -0.0000    0.0000 H   0  0  0  0  0  0  0  0  0  0  0  0
   -2.4000   -1.3856    0.0000 C   0  0  0  0  0  0  0  0  0  0  0  0
   -3.2000   -2.7713    0.0000 H   0  0  0  0  0  0  0  0  0  0  0  0
   -0.8001   -1.3856    0.0000 C   0  0  0  0  0  0  0  0  0  0  0  0
   -0.0001   -2.7713    0.0000 Cl  0  0  0  0  0  0  0  0  0  0  0  0
  1  2  1  0  0  0  0
  2  3  1  0  0  0  0
  3  4  1  0  0  0  0
  3  5  2  0  0  0  0
  5  6  1  0  0  0  0
  5  7  1  0  0  0  0
  7  8  1  0  0  0  0
  7  9  2  0  0  0  0
  9 10  1  0  0  0  0
  9 11  1  0  0  0  0
 11  2  2  0  0  0  0
 11 12  1  0  0  0  0
  1 13  1  0  0  0  0
 13 14  1  0  0  0  0
 13 15  2  0  0  0  0
 15 16  1  0  0  0  0
 15 17  1  0  0  0  0
 17 18  1  0  0  0  0
 17 19  2  0  0  0  0
 19 20  1  0  0  0  0
 19 21  1  0  0  0  0
 21  1  2  0  0  0  0
 21 22  1  0  0  0  0
M  END
> <ChemID>
101517

> <source_casrn>
38380-05-1

> <CAS>
38380-05-1

> <SMILES>
Clc1ccc(Cl)c(-c2ccc(Cl)c(Cl)c2Cl)c1Cl

> <NAME>
2,2',3,3',4,6'-HEXACHLOROBIPHENYL

> <preferred_name>
2,2',3,3',4,6'-Hexachlorobiphenyl

> <iupac>
1,2,3-trichloro-4-(2,3,6-trichlorophenyl)benzene

> <MPID>
102720

> <dsstox_substance_id>
DTXSID9074141

> <Canonical_QSARr>
Clc1ccc(Cl)c(-c2ccc(Cl)c(Cl)c2Cl)c1Cl

> <InChI_Code_QSARr>
InChI=1S/C12H4Cl6/c13-6-3-4-7(14)11(17)9(6)5-1-2-8(15)12(18)10(5)16/h1-4H

> <InChI Key_QSARr>
OKBJVIVEFXPEOU-UHFFFAOYSA-N

> <Salt_Solvent>
?

> <LogHL>
-4.356547323513807

$$$$
101521
  -INDIGO-08031722132D

 22 23  0  0  0  0  0  0  0  0999 V2000
   -0.0001    0.0000    0.0000 C   0  0  0  0  0  0  0  0  0  0  0  0
    1.6001   -0.0000    0.0000 C   0  0  0  0  0  0  0  0  0  0  0  0
    2.4001   -1.3856    0.0000 C   0  0  0  0  0  0  0  0  0  0  0  0
    1.6001   -2.7713    0.0000 Cl  0  0  0  0  0  0  0  0  0  0  0  0
    4.0000   -1.3856    0.0000 C   0  0  0  0  0  0  0  0  0  0  0  0
    4.8000   -2.7713    0.0000 Cl  0  0  0  0  0  0  0  0  0  0  0  0
    4.8000    0.0000    0.0000 C   0  0  0  0  0  0  0  0  0  0  0  0
    6.4000    0.0000    0.0000 Cl  0  0  0  0  0  0  0  0  0  0  0  0
    4.0000    1.3856    0.0000 C   0  0  0  0  0  0  0  0  0  0  0  0
    4.8000    2.7713    0.0000 Cl  0  0  0  0  0  0  0  0  0  0  0  0
    2.4001    1.3856    0.0000 C   0  0  0  0  0  0  0  0  0  0  0  0
    1.6001    2.7713    0.0000 H   0  0  0  0  0  0  0  0  0  0  0  0
   -0.8001    1.3856    0.0000 C   0  0  0  0  0  0  0  0  0  0  0  0
   -0.0001    2.7713    0.0000 Cl  0  0  0  0  0  0  0  0  0  0  0  0
   -2.4000    1.3856    0.0000 C   0  0  0  0  0  0  0  0  0  0  0  0
   -3.2000    2.7713    0.0000 Cl  0  0  0  0  0  0  0  0  0  0  0  0
   -3.2000    0.0000    0.0000 C   0  0  0  0  0  0  0  0  0  0  0  0
   -4.8000   -0.0000    0.0000 H   0  0  0  0  0  0  0  0  0  0  0  0
   -2.4000   -1.3856    0.0000 C   0  0  0  0  0  0  0  0  0  0  0  0
   -3.2000   -2.7713    0.0000 H   0  0  0  0  0  0  0  0  0  0  0  0
   -0.8001   -1.3856    0.0000 C   0  0  0  0  0  0  0  0  0  0  0  0
   -0.0001   -2.7713    0.0000 Cl  0  0  0  0  0  0  0  0  0  0  0  0
  1  2  1  0  0  0  0
  2  3  1  0  0  0  0
  3  4  1  0  0  0  0
  3  5  2  0  0  0  0
  5  6  1  0  0  0  0
  5  7  1  0  0  0  0
  7  8  1  0  0  0  0
  7  9  2  0  0  0  0
  9 10  1  0  0  0  0
  9 11  1  0  0  0  0
 11  2  2  0  0  0  0
 11 12  1  0  0  0  0
  1 13  1  0  0  0  0
 13 14  1  0  0  0  0
 13 15  2  0  0  0  0
 15 16  1  0  0  0  0
 15 17  1  0  0  0  0
 17 18  1  0  0  0  0
 17 19  2  0  0  0  0
 19 20  1  0  0  0  0
 19 21  1  0  0  0  0
 21  1  2  0  0  0  0
 21 22  1  0  0  0  0
M  END
> <ChemID>
101521

> <source_casrn>
38411-25-5

> <CAS>
38411-25-5

> <SMILES>
Clc1c(cc(Cl)c(Cl)c1Cl)-c1c(Cl)c(Cl)ccc1Cl

> <NAME>
2,2',3,3',4,5,6'-HEPTACHLOROBIPHENYL

> <preferred_name>
2,2',3,3',4,5,6'-Heptachlorobiphenyl

> <iupac>
1,2,3,4-tetrachloro-5-(2,3,6-trichlorophenyl)benzene

> <MPID>
102723

> <dsstox_substance_id>
DTXSID4074142

> <Canonical_QSARr>
Clc1c(cc(Cl)c(Cl)c1Cl)-c1c(Cl)c(Cl)ccc1Cl

> <InChI_Code_QSARr>
InChI=1S/C12H3Cl7/c13-5-1-2-6(14)10(17)8(5)4-3-7(15)11(18)12(19)9(4)16/h1-3H

> <InChI Key_QSARr>
ZDLMBNHYTPHDLF-UHFFFAOYSA-N

> <Salt_Solvent>
?

> <LogHL>
-4.853871964321755

$$$$
101525
  -INDIGO-08031722132D

 22 23  0  0  0  0  0  0  0  0999 V2000
   -0.0001    0.0000    0.0000 C   0  0  0  0  0  0  0  0  0  0  0  0
    1.6001   -0.0000    0.0000 C   0  0  0  0  0  0  0  0  0  0  0  0
    2.4001   -1.3856    0.0000 C   0  0  0  0  0  0  0  0  0  0  0  0
    1.6001   -2.7713    0.0000 Cl  0  0  0  0  0  0  0  0  0  0  0  0
    4.0000   -1.3856    0.0000 C   0  0  0  0  0  0  0  0  0  0  0  0
    4.8000   -2.7713    0.0000 H   0  0  0  0  0  0  0  0  0  0  0  0
    4.8000    0.0000    0.0000 C   0  0  0  0  0  0  0  0  0  0  0  0
    6.4000    0.0000    0.0000 H   0  0  0  0  0  0  0  0  0  0  0  0
    4.0000    1.3856    0.0000 C   0  0  0  0  0  0  0  0  0  0  0  0
    4.8000    2.7713    0.0000 Cl  0  0  0  0  0  0  0  0  0  0  0  0
    2.4001    1.3856    0.0000 C   0  0  0  0  0  0  0  0  0  0  0  0
    1.6001    2.7713    0.0000 H   0  0  0  0  0  0  0  0  0  0  0  0
   -0.8001    1.3856    0.0000 C   0  0  0  0  0  0  0  0  0  0  0  0
   -0.0001    2.7713    0.0000 H   0  0  0  0  0  0  0  0  0  0  0  0
   -2.4000    1.3856    0.0000 C   0  0  0  0  0  0  0  0  0  0  0  0
   -3.2000    2.7713    0.0000 Cl  0  0  0  0  0  0  0  0  0  0  0  0
   -3.2000    0.0000    0.0000 C   0  0  0  0  0  0  0  0  0  0  0  0
   -4.8000   -0.0000    0.0000 H   0  0  0  0  0  0  0  0  0  0  0  0
   -2.4000   -1.3856    0.0000 C   0  0  0  0  0  0  0  0  0  0  0  0
   -3.2000   -2.7713    0.0000 H   0  0  0  0  0  0  0  0  0  0  0  0
   -0.8001   -1.3856    0.0000 C   0  0  0  0  0  0  0  0  0  0  0  0
   -0.0001   -2.7713    0.0000 H   0  0  0  0  0  0  0  0  0  0  0  0
  1  2  1  0  0  0  0
  2  3  1  0  0  0  0
  3  4  1  0  0  0  0
  3  5  2  0  0  0  0
  5  6  1  0  0  0  0
  5  7  1  0  0  0  0
  7  8  1  0  0  0  0
  7  9  2  0  0  0  0
  9 10  1  0  0  0  0
  9 11  1  0  0  0  0
 11  2  2  0  0  0  0
 11 12  1  0  0  0  0
  1 13  1  0  0  0  0
 13 14  1  0  0  0  0
 13 15  2  0  0  0  0
 15 16  1  0  0  0  0
 15 17  1  0  0  0  0
 17 18  1  0  0  0  0
 17 19  2  0  0  0  0
 19 20  1  0  0  0  0
 19 21  1  0  0  0  0
 21  1  2  0  0  0  0
 21 22  1  0  0  0  0
M  END
> <ChemID>
101525

> <source_casrn>
38444-81-4

> <CAS>
38444-81-4

> <SMILES>
Clc1cc(-c2cc(Cl)ccc2)c(Cl)cc1

> <NAME>
2,3',5-TRICHLOROBIPHENYL

> <preferred_name>
PCB 026

> <iupac>
1,4-dichloro-2-(3-chlorophenyl)benzene

> <MPID>
102727

> <dsstox_substance_id>
DTXSID4074778

> <Canonical_QSARr>
Clc1cc(-c2cc(Cl)ccc2)c(Cl)cc1

> <InChI_Code_QSARr>
InChI=1S/C12H7Cl3/c13-9-3-1-2-8(6-9)11-7-10(14)4-5-12(11)15/h1-7H

> <InChI Key_QSARr>
ONNCPBRWFSKDMQ-UHFFFAOYSA-N

> <Salt_Solvent>
?

> <LogHL>
-3.6989700043360196

$$$$
101529
  -INDIGO-08031722132D

 22 23  0  0  0  0  0  0  0  0999 V2000
    0.0001   -0.0000    0.0000 C   0  0  0  0  0  0  0  0  0  0  0  0
    0.8001   -1.3856    0.0000 C   0  0  0  0  0  0  0  0  0  0  0  0
    0.0001   -2.7713    0.0000 H   0  0  0  0  0  0  0  0  0  0  0  0
    2.4000   -1.3856    0.0000 C   0  0  0  0  0  0  0  0  0  0  0  0
    3.2000   -2.7713    0.0000 Cl  0  0  0  0  0  0  0  0  0  0  0  0
    3.2000   -0.0000    0.0000 C   0  0  0  0  0  0  0  0  0  0  0  0
    4.8000    0.0000    0.0000 H   0  0  0  0  0  0  0  0  0  0  0  0
    2.4000    1.3856    0.0000 C   0  0  0  0  0  0  0  0  0  0  0  0
    3.2000    2.7713    0.0000 H   0  0  0  0  0  0  0  0  0  0  0  0
    0.8001    1.3856    0.0000 C   0  0  0  0  0  0  0  0  0  0  0  0
    0.0001    2.7713    0.0000 H   0  0  0  0  0  0  0  0  0  0  0  0
   -1.6001    0.0000    0.0000 C   0  0  0  0  0  0  0  0  0  0  0  0
   -2.4001    1.3856    0.0000 C   0  0  0  0  0  0  0  0  0  0  0  0
   -1.6001    2.7713    0.0000 H   0  0  0  0  0  0  0  0  0  0  0  0
   -4.0000    1.3856    0.0000 C   0  0  0  0  0  0  0  0  0  0  0  0
   -4.8000    2.7713    0.0000 Cl  0  0  0  0  0  0  0  0  0  0  0  0
   -4.8000    0.0000    0.0000 C   0  0  0  0  0  0  0  0  0  0  0  0
   -6.4000    0.0000    0.0000 H   0  0  0  0  0  0  0  0  0  0  0  0
   -4.0000   -1.3856    0.0000 C   0  0  0  0  0  0  0  0  0  0  0  0
   -4.8000   -2.7713    0.0000 Cl  0  0  0  0  0  0  0  0  0  0  0  0
   -2.4001   -1.3856    0.0000 C   0  0  0  0  0  0  0  0  0  0  0  0
   -1.6001   -2.7713    0.0000 H   0  0  0  0  0  0  0  0  0  0  0  0
  1  2  1  0  0  0  0
  2  3  1  0  0  0  0
  2  4  2  0  0  0  0
  4  5  1  0  0  0  0
  4  6  1  0  0  0  0
  6  7  1  0  0  0  0
  6  8  2  0  0  0  0
  8  9  1  0  0  0  0
  8 10  1  0  0  0  0
 10  1  2  0  0  0  0
 10 11  1  0  0  0  0
  1 12  1  0  0  0  0
 12 13  1  0  0  0  0
 13 14  1  0  0  0  0
 13 15  2  0  0  0  0
 15 16  1  0  0  0  0
 15 17  1  0  0  0  0
 17 18  1  0  0  0  0
 17 19  2  0  0  0  0
 19 20  1  0  0  0  0
 19 21  1  0  0  0  0
 21 12  2  0  0  0  0
 21 22  1  0  0  0  0
M  END
> <ChemID>
101529

> <source_casrn>
38444-87-0

> <CAS>
38444-87-0

> <SMILES>
Clc1cc(ccc1)-c1cc(Cl)cc(Cl)c1

> <NAME>
3,3',5-TRICHLOROBIPHENYL

> <preferred_name>
3,3',5-Trichlorobiphenyl

> <iupac>
C12H7Cl3

> <MPID>
102731

> <dsstox_substance_id>
DTXSID50858937

> <Canonical_QSARr>
Clc1cc(ccc1)-c1cc(Cl)cc(Cl)c1

> <InChI_Code_QSARr>
InChI=1S/C12H7Cl3/c13-10-3-1-2-8(4-10)9-5-11(14)7-12(15)6-9/h1-7H

> <InChI Key_QSARr>
RIBGNAJQTOXRDK-UHFFFAOYSA-N

> <Salt_Solvent>
?

> <LogHL>
-3.7695510786217246

$$$$
101543
  -INDIGO-08031722132D

 22 23  0  0  0  0  0  0  0  0999 V2000
    0.0001   -0.0000    0.0000 C   0  0  0  0  0  0  0  0  0  0  0  0
    0.8001   -1.3856    0.0000 C   0  0  0  0  0  0  0  0  0  0  0  0
    0.0001   -2.7713    0.0000 Cl  0  0  0  0  0  0  0  0  0  0  0  0
    2.4000   -1.3856    0.0000 C   0  0  0  0  0  0  0  0  0  0  0  0
    3.2000   -2.7713    0.0000 Cl  0  0  0  0  0  0  0  0  0  0  0  0
    3.2000   -0.0000    0.0000 C   0  0  0  0  0  0  0  0  0  0  0  0
    4.8000    0.0000    0.0000 Cl  0  0  0  0  0  0  0  0  0  0  0  0
    2.4000    1.3856    0.0000 C   0  0  0  0  0  0  0  0  0  0  0  0
    3.2000    2.7713    0.0000 Cl  0  0  0  0  0  0  0  0  0  0  0  0
    0.8001    1.3856    0.0000 C   0  0  0  0  0  0  0  0  0  0  0  0
    0.0001    2.7713    0.0000 H   0  0  0  0  0  0  0  0  0  0  0  0
   -1.6001    0.0000    0.0000 C   0  0  0  0  0  0  0  0  0  0  0  0
   -2.4001    1.3856    0.0000 C   0  0  0  0  0  0  0  0  0  0  0  0
   -1.6001    2.7713    0.0000 H   0  0  0  0  0  0  0  0  0  0  0  0
   -4.0000    1.3856    0.0000 C   0  0  0  0  0  0  0  0  0  0  0  0
   -4.8000    2.7713    0.0000 Cl  0  0  0  0  0  0  0  0  0  0  0  0
   -4.8000    0.0000    0.0000 C   0  0  0  0  0  0  0  0  0  0  0  0
   -6.4000    0.0000    0.0000 H   0  0  0  0  0  0  0  0  0  0  0  0
   -4.0000   -1.3856    0.0000 C   0  0  0  0  0  0  0  0  0  0  0  0
   -4.8000   -2.7713    0.0000 Cl  0  0  0  0  0  0  0  0  0  0  0  0
   -2.4001   -1.3856    0.0000 C   0  0  0  0  0  0  0  0  0  0  0  0
   -1.6001   -2.7713    0.0000 H   0  0  0  0  0  0  0  0  0  0  0  0
  1  2  1  0  0  0  0
  2  3  1  0  0  0  0
  2  4  2  0  0  0  0
  4  5  1  0  0  0  0
  4  6  1  0  0  0  0
  6  7  1  0  0  0  0
  6  8  2  0  0  0  0
  8  9  1  0  0  0  0
  8 10  1  0  0  0  0
 10  1  2  0  0  0  0
 10 11  1  0  0  0  0
  1 12  1  0  0  0  0
 12 13  1  0  0  0  0
 13 14  1  0  0  0  0
 13 15  2  0  0  0  0
 15 16  1  0  0  0  0
 15 17  1  0  0  0  0
 17 18  1  0  0  0  0
 17 19  2  0  0  0  0
 19 20  1  0  0  0  0
 19 21  1  0  0  0  0
 21 12  2  0  0  0  0
 21 22  1  0  0  0  0
M  END
> <ChemID>
101543

> <source_casrn>
39635-35-3

> <CAS>
39635-35-3

> <SMILES>
Clc1cc(-c2cc(Cl)cc(Cl)c2)c(Cl)c(Cl)c1Cl

> <NAME>
2,3,3',4,5,5'-HEXACHLOROBIPHENYL

> <preferred_name>
2,3,3',4,5,5'-Hexachlorobiphenyl

> <iupac>
1,2,3,4-tetrachloro-5-(3,5-dichlorophenyl)benzene

> <MPID>
102735

> <dsstox_substance_id>
DTXSID4074146

> <Canonical_QSARr>
Clc1cc(-c2cc(Cl)cc(Cl)c2)c(Cl)c(Cl)c1Cl

> <InChI_Code_QSARr>
InChI=1S/C12H4Cl6/c13-6-1-5(2-7(14)3-6)8-4-9(15)11(17)12(18)10(8)16/h1-4H

> <InChI Key_QSARr>
YZKLGRAIIIGOHB-UHFFFAOYSA-N

> <Salt_Solvent>
?

> <LogHL>
-4.698970004336025

$$$$
101556
  -INDIGO-08031722132D

 22 23  0  0  0  0  0  0  0  0999 V2000
    3.2000   -0.0000    0.0000 C   0  0  0  0  0  0  0  0  0  0  0  0
    4.8000   -0.0000    0.0000 H   0  0  0  0  0  0  0  0  0  0  0  0
    2.4000    1.3856    0.0000 C   0  0  0  0  0  0  0  0  0  0  0  0
    3.2000    2.7713    0.0000 Cl  0  0  0  0  0  0  0  0  0  0  0  0
    0.8001    1.3856    0.0000 C   0  0  0  0  0  0  0  0  0  0  0  0
    0.0001    2.7713    0.0000 H   0  0  0  0  0  0  0  0  0  0  0  0
    0.0001   -0.0000    0.0000 C   0  0  0  0  0  0  0  0  0  0  0  0
   -1.6001    0.0000    0.0000 C   0  0  0  0  0  0  0  0  0  0  0  0
   -2.4001    1.3856    0.0000 C   0  0  0  0  0  0  0  0  0  0  0  0
   -1.6001    2.7713    0.0000 H   0  0  0  0  0  0  0  0  0  0  0  0
   -4.0000    1.3856    0.0000 C   0  0  0  0  0  0  0  0  0  0  0  0
   -4.8000    2.7713    0.0000 H   0  0  0  0  0  0  0  0  0  0  0  0
   -4.8000    0.0000    0.0000 C   0  0  0  0  0  0  0  0  0  0  0  0
   -6.4000    0.0000    0.0000 Cl  0  0  0  0  0  0  0  0  0  0  0  0
   -4.0000   -1.3856    0.0000 C   0  0  0  0  0  0  0  0  0  0  0  0
   -4.8000   -2.7713    0.0000 Cl  0  0  0  0  0  0  0  0  0  0  0  0
   -2.4001   -1.3856    0.0000 C   0  0  0  0  0  0  0  0  0  0  0  0
   -1.6001   -2.7713    0.0000 H   0  0  0  0  0  0  0  0  0  0  0  0
    0.8001   -1.3856    0.0000 C   0  0  0  0  0  0  0  0  0  0  0  0
    0.0001   -2.7713    0.0000 H   0  0  0  0  0  0  0  0  0  0  0  0
    2.4000   -1.3856    0.0000 C   0  0  0  0  0  0  0  0  0  0  0  0
    3.2000   -2.7713    0.0000 Cl  0  0  0  0  0  0  0  0  0  0  0  0
  1  2  1  0  0  0  0
  1  3  1  0  0  0  0
  3  4  1  0  0  0  0
  3  5  2  0  0  0  0
  5  6  1  0  0  0  0
  5  7  1  0  0  0  0
  7  8  1  0  0  0  0
  8  9  1  0  0  0  0
  9 10  1  0  0  0  0
  9 11  2  0  0  0  0
 11 12  1  0  0  0  0
 11 13  1  0  0  0  0
 13 14  1  0  0  0  0
 13 15  2  0  0  0  0
 15 16  1  0  0  0  0
 15 17  1  0  0  0  0
 17  8  2  0  0  0  0
 17 18  1  0  0  0  0
  7 19  2  0  0  0  0
 19 20  1  0  0  0  0
 19 21  1  0  0  0  0
 21  1  2  0  0  0  0
 21 22  1  0  0  0  0
M  END
> <ChemID>
101556

> <source_casrn>
41464-48-6

> <CAS>
41464-48-6

> <SMILES>
Clc1ccc(cc1Cl)-c1cc(Cl)cc(Cl)c1

> <NAME>
3,3',4,5'-TETRACHLOROBIPHENYL

> <preferred_name>
3,3',4,5'-Tetrachlorobiphenyl

> <iupac>
1,2-dichloro-4-(3,5-dichlorophenyl)benzene

> <MPID>
102740

> <dsstox_substance_id>
DTXSID3074155

> <Canonical_QSARr>
Clc1ccc(cc1Cl)-c1cc(Cl)cc(Cl)c1

> <InChI_Code_QSARr>
InChI=1S/C12H6Cl4/c13-9-3-8(4-10(14)6-9)7-1-2-11(15)12(16)5-7/h1-6H

> <InChI Key_QSARr>
QLCTXEMDCZGPCG-UHFFFAOYSA-N

> <Salt_Solvent>
?

> <LogHL>
-4.045757490560676

$$$$
101572
  -INDIGO-08031722132D

 41 41  0  0  0  0  0  0  0  0999 V2000
   -1.3856    0.8001    0.0000 N   0  0  0  0  0  0  0  0  0  0  0  0
   -2.7713    0.0000    0.0000 C   0  0  0  0  0  0  0  0  0  0  0  0
   -2.7713   -1.6000    0.0000 C   0  0  0  0  0  0  0  0  0  0  0  0
   -1.5456   -2.6284    0.0000 C   0  0  0  0  0  0  0  0  0  0  0  0
   -0.3199   -3.6569    0.0000 H   0  0  0  0  0  0  0  0  0  0  0  0
   -1.8235   -4.2042    0.0000 H   0  0  0  0  0  0  0  0  0  0  0  0
   -0.0421   -2.0812    0.0000 H   0  0  0  0  0  0  0  0  0  0  0  0
   -4.1570   -2.4000    0.0000 C   0  0  0  0  0  0  0  0  0  0  0  0
   -4.1570   -4.0000    0.0000 H   0  0  0  0  0  0  0  0  0  0  0  0
   -5.5425   -1.6000    0.0000 C   0  0  0  0  0  0  0  0  0  0  0  0
   -6.9282   -2.4000    0.0000 H   0  0  0  0  0  0  0  0  0  0  0  0
   -5.5425    0.0000    0.0000 C   0  0  0  0  0  0  0  0  0  0  0  0
   -6.9282    0.8001    0.0000 H   0  0  0  0  0  0  0  0  0  0  0  0
   -4.1570    0.8001    0.0000 C   0  0  0  0  0  0  0  0  0  0  0  0
   -4.1570    2.4000    0.0000 C   0  0  0  0  0  0  0  0  0  0  0  0
   -2.5948    2.0537    0.0000 H   0  0  0  0  0  0  0  0  0  0  0  0
   -3.6758    3.9260    0.0000 H   0  0  0  0  0  0  0  0  0  0  0  0
   -5.5425    3.1999    0.0000 C   0  0  0  0  0  0  0  0  0  0  0  0
   -6.9282    4.0000    0.0000 H   0  0  0  0  0  0  0  0  0  0  0  0
   -5.5425    4.8000    0.0000 H   0  0  0  0  0  0  0  0  0  0  0  0
   -6.9282    2.4000    0.0000 H   0  0  0  0  0  0  0  0  0  0  0  0
   -1.6635    2.3756    0.0000 C   0  0  0  0  0  0  0  0  0  0  0  0
   -3.1670    2.9229    0.0000 O   0  0  0  0  0  0  0  0  0  0  0  0
   -0.4378    3.4041    0.0000 C   0  0  0  0  0  0  0  0  0  0  0  0
   -0.7156    4.9798    0.0000 H   0  0  0  0  0  0  0  0  0  0  0  0
    0.7879    4.4326    0.0000 H   0  0  0  0  0  0  0  0  0  0  0  0
   -1.9413    3.9514    0.0000 Cl  0  0  0  0  0  0  0  0  0  0  0  0
    0.0001    0.0000    0.0000 C   0  0  0  0  0  0  0  0  0  0  0  0
   -0.8000   -1.3857    0.0000 H   0  0  0  0  0  0  0  0  0  0  0  0
    0.8000    1.3857    0.0000 C   0  0  0  0  0  0  0  0  0  0  0  0
    0.5912    2.9719    0.0000 H   0  0  0  0  0  0  0  0  0  0  0  0
   -0.4693    2.3597    0.0000 H   0  0  0  0  0  0  0  0  0  0  0  0
    2.4000    1.3857    0.0000 O   0  0  0  0  0  0  0  0  0  0  0  0
    3.2001    2.7713    0.0000 C   0  0  0  0  0  0  0  0  0  0  0  0
    4.8000    2.7713    0.0000 H   0  0  0  0  0  0  0  0  0  0  0  0
    4.0000    4.1569    0.0000 H   0  0  0  0  0  0  0  0  0  0  0  0
    4.0000    1.3857    0.0000 H   0  0  0  0  0  0  0  0  0  0  0  0
    1.3856   -0.8000    0.0000 C   0  0  0  0  0  0  0  0  0  0  0  0
    2.7713   -1.6000    0.0000 H   0  0  0  0  0  0  0  0  0  0  0  0
    2.7713    0.0000    0.0000 H   0  0  0  0  0  0  0  0  0  0  0  0
    1.3856   -2.4000    0.0000 H   0  0  0  0  0  0  0  0  0  0  0  0
  1  2  1  0  0  0  0
  2  3  1  0  0  0  0
  3  4  1  0  0  0  0
  4  5  1  0  0  0  0
  4  6  1  0  0  0  0
  4  7  1  0  0  0  0
  3  8  2  0  0  0  0
  8  9  1  0  0  0  0
  8 10  1  0  0  0  0
 10 11  1  0  0  0  0
 10 12  2  0  0  0  0
 12 13  1  0  0  0  0
 12 14  1  0  0  0  0
 14  2  2  0  0  0  0
 14 15  1  0  0  0  0
 15 16  1  0  0  0  0
 15 17  1  0  0  0  0
 15 18  1  0  0  0  0
 18 19  1  0  0  0  0
 18 20  1  0  0  0  0
 18 21  1  0  0  0  0
  1 22  1  0  0  0  0
 22 23  2  0  0  0  0
 22 24  1  0  0  0  0
 24 25  1  0  0  0  0
 24 26  1  0  0  0  0
 24 27  1  0  0  0  0
  1 28  1  0  0  0  0
 28 29  1  0  0  0  0
 28 30  1  0  0  0  0
 30 31  1  0  0  0  0
 30 32  1  0  0  0  0
 30 33  1  0  0  0  0
 33 34  1  0  0  0  0
 34 35  1  0  0  0  0
 34 36  1  0  0  0  0
 34 37  1  0  0  0  0
 28 38  1  0  0  0  0
 38 39  1  0  0  0  0
 38 40  1  0  0  0  0
 38 41  1  0  0  0  0
M  END
> <ChemID>
101572

> <source_casrn>
51218-45-2

> <CAS>
51218-45-2

> <SMILES>
Cc1cccc(CC)c1N(C(C)COC)C(=O)CCl

> <NAME>
METOLACHLOR

> <preferred_name>
Metolachlor

> <iupac>
2-chloro-N-(2-ethyl-6-methylphenyl)-N-(1-methoxypropan-2-yl)acetamide

> <MPID>
102745

> <dsstox_substance_id>
DTXSID4022448

> <Canonical_QSARr>
Cc1cccc(CC)c1N(C(C)COC)C(=O)CCl

> <InChI_Code_QSARr>
InChI=1S/C15H22ClNO2/c1-5-13-8-6-7-11(2)15(13)17(14(18)9-16)12(3)10-19-4/h6-8,12H,5,9-10H2,1-4H3

> <InChI Key_QSARr>
WVQBLGZPHOPPFO-UHFFFAOYSA-N

> <Salt_Solvent>
?

> <LogHL>
-8.045757490560678

$$$$
101584
  -INDIGO-08031722132D

 22 23  0  0  0  0  0  0  0  0999 V2000
   -0.0001    0.0000    0.0000 C   0  0  0  0  0  0  0  0  0  0  0  0
    1.6001   -0.0000    0.0000 C   0  0  0  0  0  0  0  0  0  0  0  0
    2.4001   -1.3856    0.0000 C   0  0  0  0  0  0  0  0  0  0  0  0
    1.6001   -2.7713    0.0000 Cl  0  0  0  0  0  0  0  0  0  0  0  0
    4.0000   -1.3856    0.0000 C   0  0  0  0  0  0  0  0  0  0  0  0
    4.8000   -2.7713    0.0000 H   0  0  0  0  0  0  0  0  0  0  0  0
    4.8000    0.0000    0.0000 C   0  0  0  0  0  0  0  0  0  0  0  0
    6.4000    0.0000    0.0000 H   0  0  0  0  0  0  0  0  0  0  0  0
    4.0000    1.3856    0.0000 C   0  0  0  0  0  0  0  0  0  0  0  0
    4.8000    2.7713    0.0000 H   0  0  0  0  0  0  0  0  0  0  0  0
    2.4001    1.3856    0.0000 C   0  0  0  0  0  0  0  0  0  0  0  0
    1.6001    2.7713    0.0000 H   0  0  0  0  0  0  0  0  0  0  0  0
   -0.8001    1.3856    0.0000 C   0  0  0  0  0  0  0  0  0  0  0  0
   -0.0001    2.7713    0.0000 Cl  0  0  0  0  0  0  0  0  0  0  0  0
   -2.4000    1.3856    0.0000 C   0  0  0  0  0  0  0  0  0  0  0  0
   -3.2000    2.7713    0.0000 Cl  0  0  0  0  0  0  0  0  0  0  0  0
   -3.2000    0.0000    0.0000 C   0  0  0  0  0  0  0  0  0  0  0  0
   -4.8000   -0.0000    0.0000 Cl  0  0  0  0  0  0  0  0  0  0  0  0
   -2.4000   -1.3856    0.0000 C   0  0  0  0  0  0  0  0  0  0  0  0
   -3.2000   -2.7713    0.0000 H   0  0  0  0  0  0  0  0  0  0  0  0
   -0.8001   -1.3856    0.0000 C   0  0  0  0  0  0  0  0  0  0  0  0
   -0.0001   -2.7713    0.0000 H   0  0  0  0  0  0  0  0  0  0  0  0
  1  2  1  0  0  0  0
  2  3  1  0  0  0  0
  3  4  1  0  0  0  0
  3  5  2  0  0  0  0
  5  6  1  0  0  0  0
  5  7  1  0  0  0  0
  7  8  1  0  0  0  0
  7  9  2  0  0  0  0
  9 10  1  0  0  0  0
  9 11  1  0  0  0  0
 11  2  2  0  0  0  0
 11 12  1  0  0  0  0
  1 13  1  0  0  0  0
 13 14  1  0  0  0  0
 13 15  2  0  0  0  0
 15 16  1  0  0  0  0
 15 17  1  0  0  0  0
 17 18  1  0  0  0  0
 17 19  2  0  0  0  0
 19 20  1  0  0  0  0
 19 21  1  0  0  0  0
 21  1  2  0  0  0  0
 21 22  1  0  0  0  0
M  END
> <ChemID>
101584

> <source_casrn>
52663-59-9

> <CAS>
52663-59-9

> <SMILES>
Clc1ccccc1-c1ccc(Cl)c(Cl)c1Cl

> <NAME>
2,2',3,4-TETRACHLOROBIPHENYL

> <preferred_name>
2,2',3,4-Tetrachlorobiphenyl

> <iupac>
1,2,3-trichloro-4-(2-chlorophenyl)benzene

> <MPID>
102749

> <dsstox_substance_id>
DTXSID5073535

> <Canonical_QSARr>
Clc1ccccc1-c1ccc(Cl)c(Cl)c1Cl

> <InChI_Code_QSARr>
InChI=1S/C12H6Cl4/c13-9-4-2-1-3-7(9)8-5-6-10(14)12(16)11(8)15/h1-6H

> <InChI Key_QSARr>
SEWHDNLIHDBVDZ-UHFFFAOYSA-N

> <Salt_Solvent>
?

> <LogHL>
-3.8538719643217614

$$$$
101588
  -INDIGO-08031722132D

 22 23  0  0  0  0  0  0  0  0999 V2000
    0.0001   -0.0000    0.0000 C   0  0  0  0  0  0  0  0  0  0  0  0
    0.8001   -1.3856    0.0000 C   0  0  0  0  0  0  0  0  0  0  0  0
    0.0001   -2.7713    0.0000 Cl  0  0  0  0  0  0  0  0  0  0  0  0
    2.4000   -1.3856    0.0000 C   0  0  0  0  0  0  0  0  0  0  0  0
    3.2000   -2.7713    0.0000 Cl  0  0  0  0  0  0  0  0  0  0  0  0
    3.2000   -0.0000    0.0000 C   0  0  0  0  0  0  0  0  0  0  0  0
    4.8000    0.0000    0.0000 H   0  0  0  0  0  0  0  0  0  0  0  0
    2.4000    1.3856    0.0000 C   0  0  0  0  0  0  0  0  0  0  0  0
    3.2000    2.7713    0.0000 Cl  0  0  0  0  0  0  0  0  0  0  0  0
    0.8001    1.3856    0.0000 C   0  0  0  0  0  0  0  0  0  0  0  0
    0.0001    2.7713    0.0000 H   0  0  0  0  0  0  0  0  0  0  0  0
   -1.6001    0.0000    0.0000 C   0  0  0  0  0  0  0  0  0  0  0  0
   -2.4001    1.3856    0.0000 C   0  0  0  0  0  0  0  0  0  0  0  0
   -1.6001    2.7713    0.0000 Cl  0  0  0  0  0  0  0  0  0  0  0  0
   -4.0000    1.3856    0.0000 C   0  0  0  0  0  0  0  0  0  0  0  0
   -4.8000    2.7713    0.0000 Cl  0  0  0  0  0  0  0  0  0  0  0  0
   -4.8000    0.0000    0.0000 C   0  0  0  0  0  0  0  0  0  0  0  0
   -6.4000    0.0000    0.0000 H   0  0  0  0  0  0  0  0  0  0  0  0
   -4.0000   -1.3856    0.0000 C   0  0  0  0  0  0  0  0  0  0  0  0
   -4.8000   -2.7713    0.0000 Cl  0  0  0  0  0  0  0  0  0  0  0  0
   -2.4001   -1.3856    0.0000 C   0  0  0  0  0  0  0  0  0  0  0  0
   -1.6001   -2.7713    0.0000 Cl  0  0  0  0  0  0  0  0  0  0  0  0
  1  2  1  0  0  0  0
  2  3  1  0  0  0  0
  2  4  2  0  0  0  0
  4  5  1  0  0  0  0
  4  6  1  0  0  0  0
  6  7  1  0  0  0  0
  6  8  2  0  0  0  0
  8  9  1  0  0  0  0
  8 10  1  0  0  0  0
 10  1  2  0  0  0  0
 10 11  1  0  0  0  0
  1 12  1  0  0  0  0
 12 13  1  0  0  0  0
 13 14  1  0  0  0  0
 13 15  2  0  0  0  0
 15 16  1  0  0  0  0
 15 17  1  0  0  0  0
 17 18  1  0  0  0  0
 17 19  2  0  0  0  0
 19 20  1  0  0  0  0
 19 21  1  0  0  0  0
 21 12  2  0  0  0  0
 21 22  1  0  0  0  0
M  END
> <ChemID>
101588

> <source_casrn>
52663-67-9

> <CAS>
52663-67-9

> <SMILES>
Clc1cc(Cl)c(Cl)c(c1)-c1c(Cl)c(Cl)cc(Cl)c1Cl

> <NAME>
2,2',3,3',5,5',6-HEPTACHLOROBIPHENYL

> <preferred_name>
2,2',3,3',5,5',6-Heptachlorobiphenyl

> <iupac>
1,2,4,5-tetrachloro-3-(2,3,5-trichlorophenyl)benzene

> <MPID>
102753

> <dsstox_substance_id>
DTXSID2074162

> <Canonical_QSARr>
Clc1cc(Cl)c(Cl)c(c1)-c1c(Cl)c(Cl)cc(Cl)c1Cl

> <InChI_Code_QSARr>
InChI=1S/C12H3Cl7/c13-4-1-5(10(17)6(14)2-4)9-11(18)7(15)3-8(16)12(9)19/h1-3H

> <InChI Key_QSARr>
WCIBKXHMIXUQHK-UHFFFAOYSA-N

> <Salt_Solvent>
?

> <LogHL>
-4.638272163982396

$$$$
101592
  -INDIGO-08031722132D

 22 23  0  0  0  0  0  0  0  0999 V2000
   -0.0001    0.0000    0.0000 C   0  0  0  0  0  0  0  0  0  0  0  0
    1.6001   -0.0000    0.0000 C   0  0  0  0  0  0  0  0  0  0  0  0
    2.4001   -1.3856    0.0000 C   0  0  0  0  0  0  0  0  0  0  0  0
    1.6001   -2.7713    0.0000 Cl  0  0  0  0  0  0  0  0  0  0  0  0
    4.0000   -1.3856    0.0000 C   0  0  0  0  0  0  0  0  0  0  0  0
    4.8000   -2.7713    0.0000 Cl  0  0  0  0  0  0  0  0  0  0  0  0
    4.8000    0.0000    0.0000 C   0  0  0  0  0  0  0  0  0  0  0  0
    6.4000    0.0000    0.0000 Cl  0  0  0  0  0  0  0  0  0  0  0  0
    4.0000    1.3856    0.0000 C   0  0  0  0  0  0  0  0  0  0  0  0
    4.8000    2.7713    0.0000 H   0  0  0  0  0  0  0  0  0  0  0  0
    2.4001    1.3856    0.0000 C   0  0  0  0  0  0  0  0  0  0  0  0
    1.6001    2.7713    0.0000 H   0  0  0  0  0  0  0  0  0  0  0  0
   -0.8001    1.3856    0.0000 C   0  0  0  0  0  0  0  0  0  0  0  0
   -0.0001    2.7713    0.0000 Cl  0  0  0  0  0  0  0  0  0  0  0  0
   -2.4000    1.3856    0.0000 C   0  0  0  0  0  0  0  0  0  0  0  0
   -3.2000    2.7713    0.0000 Cl  0  0  0  0  0  0  0  0  0  0  0  0
   -3.2000    0.0000    0.0000 C   0  0  0  0  0  0  0  0  0  0  0  0
   -4.8000   -0.0000    0.0000 Cl  0  0  0  0  0  0  0  0  0  0  0  0
   -2.4000   -1.3856    0.0000 C   0  0  0  0  0  0  0  0  0  0  0  0
   -3.2000   -2.7713    0.0000 Cl  0  0  0  0  0  0  0  0  0  0  0  0
   -0.8001   -1.3856    0.0000 C   0  0  0  0  0  0  0  0  0  0  0  0
   -0.0001   -2.7713    0.0000 Cl  0  0  0  0  0  0  0  0  0  0  0  0
  1  2  1  0  0  0  0
  2  3  1  0  0  0  0
  3  4  1  0  0  0  0
  3  5  2  0  0  0  0
  5  6  1  0  0  0  0
  5  7  1  0  0  0  0
  7  8  1  0  0  0  0
  7  9  2  0  0  0  0
  9 10  1  0  0  0  0
  9 11  1  0  0  0  0
 11  2  2  0  0  0  0
 11 12  1  0  0  0  0
  1 13  1  0  0  0  0
 13 14  1  0  0  0  0
 13 15  2  0  0  0  0
 15 16  1  0  0  0  0
 15 17  1  0  0  0  0
 17 18  1  0  0  0  0
 17 19  2  0  0  0  0
 19 20  1  0  0  0  0
 19 21  1  0  0  0  0
 21  1  2  0  0  0  0
 21 22  1  0  0  0  0
M  END
> <ChemID>
101592

> <source_casrn>
52663-78-2

> <CAS>
52663-78-2

> <SMILES>
Clc1ccc(-c2c(Cl)c(Cl)c(Cl)c(Cl)c2Cl)c(Cl)c1Cl

> <NAME>
2,2',3,3',4,4',5,6-OCTACHLOROBIPHENYL

> <preferred_name>
2,2',3,3',4,4',5,6-Octachlorobiphenyl

> <iupac>
1,2,3,4,5-pentachloro-6-(2,3,4-trichlorophenyl)benzene

> <MPID>
102756

> <dsstox_substance_id>
DTXSID1074171

> <Canonical_QSARr>
Clc1ccc(-c2c(Cl)c(Cl)c(Cl)c(Cl)c2Cl)c(Cl)c1Cl

> <InChI_Code_QSARr>
InChI=1S/C12H2Cl8/c13-4-2-1-3(6(14)7(4)15)5-8(16)10(18)12(20)11(19)9(5)17/h1-2H

> <InChI Key_QSARr>
JAHJITLFJSDRCG-UHFFFAOYSA-N

> <Salt_Solvent>
?

> <LogHL>
-4.958607314841773

$$$$
101596
  -INDIGO-08031722132D

 22 23  0  0  0  0  0  0  0  0999 V2000
   -0.0001    0.0000    0.0000 C   0  0  0  0  0  0  0  0  0  0  0  0
    1.6001   -0.0000    0.0000 C   0  0  0  0  0  0  0  0  0  0  0  0
    2.4001   -1.3856    0.0000 C   0  0  0  0  0  0  0  0  0  0  0  0
    1.6001   -2.7713    0.0000 Cl  0  0  0  0  0  0  0  0  0  0  0  0
    4.0000   -1.3856    0.0000 C   0  0  0  0  0  0  0  0  0  0  0  0
    4.8000   -2.7713    0.0000 Cl  0  0  0  0  0  0  0  0  0  0  0  0
    4.8000    0.0000    0.0000 C   0  0  0  0  0  0  0  0  0  0  0  0
    6.4000    0.0000    0.0000 H   0  0  0  0  0  0  0  0  0  0  0  0
    4.0000    1.3856    0.0000 C   0  0  0  0  0  0  0  0  0  0  0  0
    4.8000    2.7713    0.0000 H   0  0  0  0  0  0  0  0  0  0  0  0
    2.4001    1.3856    0.0000 C   0  0  0  0  0  0  0  0  0  0  0  0
    1.6001    2.7713    0.0000 Cl  0  0  0  0  0  0  0  0  0  0  0  0
   -0.8001    1.3856    0.0000 C   0  0  0  0  0  0  0  0  0  0  0  0
   -0.0001    2.7713    0.0000 Cl  0  0  0  0  0  0  0  0  0  0  0  0
   -2.4000    1.3856    0.0000 C   0  0  0  0  0  0  0  0  0  0  0  0
   -3.2000    2.7713    0.0000 Cl  0  0  0  0  0  0  0  0  0  0  0  0
   -3.2000    0.0000    0.0000 C   0  0  0  0  0  0  0  0  0  0  0  0
   -4.8000   -0.0000    0.0000 H   0  0  0  0  0  0  0  0  0  0  0  0
   -2.4000   -1.3856    0.0000 C   0  0  0  0  0  0  0  0  0  0  0  0
   -3.2000   -2.7713    0.0000 Cl  0  0  0  0  0  0  0  0  0  0  0  0
   -0.8001   -1.3856    0.0000 C   0  0  0  0  0  0  0  0  0  0  0  0
   -0.0001   -2.7713    0.0000 H   0  0  0  0  0  0  0  0  0  0  0  0
  1  2  1  0  0  0  0
  2  3  1  0  0  0  0
  3  4  1  0  0  0  0
  3  5  2  0  0  0  0
  5  6  1  0  0  0  0
  5  7  1  0  0  0  0
  7  8  1  0  0  0  0
  7  9  2  0  0  0  0
  9 10  1  0  0  0  0
  9 11  1  0  0  0  0
 11  2  2  0  0  0  0
 11 12  1  0  0  0  0
  1 13  1  0  0  0  0
 13 14  1  0  0  0  0
 13 15  2  0  0  0  0
 15 16  1  0  0  0  0
 15 17  1  0  0  0  0
 17 18  1  0  0  0  0
 17 19  2  0  0  0  0
 19 20  1  0  0  0  0
 19 21  1  0  0  0  0
 21  1  2  0  0  0  0
 21 22  1  0  0  0  0
M  END
> <ChemID>
101596

> <source_casrn>
52744-13-5

> <CAS>
52744-13-5

> <SMILES>
Clc1cc(-c2c(Cl)c(Cl)ccc2Cl)c(Cl)c(Cl)c1

> <NAME>
2,2',3,3',5,6'-HEXACHLOROBIPHENYL

> <preferred_name>
2,2',3,3',5,6'-Hexachlorobiphenyl

> <iupac>
1,2,5-trichloro-3-(2,3,6-trichlorophenyl)benzene

> <MPID>
102760

> <dsstox_substance_id>
DTXSID9073541

> <Canonical_QSARr>
Clc1cc(-c2c(Cl)c(Cl)ccc2Cl)c(Cl)c(Cl)c1

> <InChI_Code_QSARr>
InChI=1S/C12H4Cl6/c13-5-3-6(11(17)9(16)4-5)10-7(14)1-2-8(15)12(10)18/h1-4H

> <InChI Key_QSARr>
UUTNFLRSJBQQJM-UHFFFAOYSA-N

> <Salt_Solvent>
?

> <LogHL>
-4.251811972993801

$$$$
101601
  -INDIGO-08031722132D

 22 23  0  0  0  0  0  0  0  0999 V2000
    3.2000   -0.0000    0.0000 C   0  0  0  0  0  0  0  0  0  0  0  0
    4.8000   -0.0000    0.0000 H   0  0  0  0  0  0  0  0  0  0  0  0
    2.4000    1.3856    0.0000 C   0  0  0  0  0  0  0  0  0  0  0  0
    3.2000    2.7713    0.0000 H   0  0  0  0  0  0  0  0  0  0  0  0
    0.8001    1.3856    0.0000 C   0  0  0  0  0  0  0  0  0  0  0  0
    0.0001    2.7713    0.0000 H   0  0  0  0  0  0  0  0  0  0  0  0
    0.0001   -0.0000    0.0000 C   0  0  0  0  0  0  0  0  0  0  0  0
   -1.6001    0.0000    0.0000 C   0  0  0  0  0  0  0  0  0  0  0  0
   -2.4001    1.3856    0.0000 C   0  0  0  0  0  0  0  0  0  0  0  0
   -1.6001    2.7713    0.0000 Cl  0  0  0  0  0  0  0  0  0  0  0  0
   -4.0000    1.3856    0.0000 C   0  0  0  0  0  0  0  0  0  0  0  0
   -4.8000    2.7713    0.0000 H   0  0  0  0  0  0  0  0  0  0  0  0
   -4.8000    0.0000    0.0000 C   0  0  0  0  0  0  0  0  0  0  0  0
   -6.4000    0.0000    0.0000 Cl  0  0  0  0  0  0  0  0  0  0  0  0
   -4.0000   -1.3856    0.0000 C   0  0  0  0  0  0  0  0  0  0  0  0
   -4.8000   -2.7713    0.0000 Cl  0  0  0  0  0  0  0  0  0  0  0  0
   -2.4001   -1.3856    0.0000 C   0  0  0  0  0  0  0  0  0  0  0  0
   -1.6001   -2.7713    0.0000 Cl  0  0  0  0  0  0  0  0  0  0  0  0
    0.8001   -1.3856    0.0000 C   0  0  0  0  0  0  0  0  0  0  0  0
    0.0001   -2.7713    0.0000 H   0  0  0  0  0  0  0  0  0  0  0  0
    2.4000   -1.3856    0.0000 C   0  0  0  0  0  0  0  0  0  0  0  0
    3.2000   -2.7713    0.0000 H   0  0  0  0  0  0  0  0  0  0  0  0
  1  2  1  0  0  0  0
  1  3  1  0  0  0  0
  3  4  1  0  0  0  0
  3  5  2  0  0  0  0
  5  6  1  0  0  0  0
  5  7  1  0  0  0  0
  7  8  1  0  0  0  0
  8  9  1  0  0  0  0
  9 10  1  0  0  0  0
  9 11  2  0  0  0  0
 11 12  1  0  0  0  0
 11 13  1  0  0  0  0
 13 14  1  0  0  0  0
 13 15  2  0  0  0  0
 15 16  1  0  0  0  0
 15 17  1  0  0  0  0
 17  8  2  0  0  0  0
 17 18  1  0  0  0  0
  7 19  2  0  0  0  0
 19 20  1  0  0  0  0
 19 21  1  0  0  0  0
 21  1  2  0  0  0  0
 21 22  1  0  0  0  0
M  END
> <ChemID>
101601

> <source_casrn>
54230-22-7

> <CAS>
54230-22-7

> <SMILES>
Clc1cc(Cl)c(-c2ccccc2)c(Cl)c1Cl

> <NAME>
2,3,4,6-TETRACHLOROBIPHENYL

> <preferred_name>
2,3,4,6-Tetrachlorobiphenyl

> <iupac>
1,2,3,5-tetrachloro-4-phenylbenzene

> <MPID>
102761

> <dsstox_substance_id>
DTXSID1074177

> <Canonical_QSARr>
Clc1cc(Cl)c(-c2ccccc2)c(Cl)c1Cl

> <InChI_Code_QSARr>
InChI=1S/C12H6Cl4/c13-8-6-9(14)11(15)12(16)10(8)7-4-2-1-3-5-7/h1-6H

> <InChI Key_QSARr>
HOBRTVXSIVSXIA-UHFFFAOYSA-N

> <Salt_Solvent>
?

> <LogHL>
-3.6777807052660823

$$$$
101649
  -INDIGO-08031722132D

 44 46  0  0  0  0  0  0  0  0999 V2000
    2.5840    1.3166    0.0000 C   0  0  0  0  0  0  0  0  0  0  0  0
    3.4321   -0.0402    0.0000 O   0  0  0  0  0  0  0  0  0  0  0  0
    0.9852    1.2608    0.0000 N   0  0  0  0  0  0  0  0  0  0  0  0
    0.3856    2.7444    0.0000 C   0  0  0  0  0  0  0  0  0  0  0  0
    1.0744    4.1884    0.0000 H   0  0  0  0  0  0  0  0  0  0  0  0
    1.8938    3.2784    0.0000 H   0  0  0  0  0  0  0  0  0  0  0  0
   -1.0270    3.4955    0.0000 C   0  0  0  0  0  0  0  0  0  0  0  0
   -2.3839    2.6475    0.0000 C   0  0  0  0  0  0  0  0  0  0  0  0
   -2.3281    1.0485    0.0000 H   0  0  0  0  0  0  0  0  0  0  0  0
   -3.7965    3.3987    0.0000 C   0  0  0  0  0  0  0  0  0  0  0  0
   -5.1535    2.5508    0.0000 H   0  0  0  0  0  0  0  0  0  0  0  0
   -3.8524    4.9978    0.0000 C   0  0  0  0  0  0  0  0  0  0  0  0
   -5.2652    5.7490    0.0000 Cl  0  0  0  0  0  0  0  0  0  0  0  0
   -2.4956    5.8457    0.0000 C   0  0  0  0  0  0  0  0  0  0  0  0
   -2.5514    7.4447    0.0000 H   0  0  0  0  0  0  0  0  0  0  0  0
   -1.0828    5.0945    0.0000 C   0  0  0  0  0  0  0  0  0  0  0  0
    0.2739    5.9424    0.0000 H   0  0  0  0  0  0  0  0  0  0  0  0
    0.0000   -0.0001    0.0000 C   0  0  0  0  0  0  0  0  0  0  0  0
   -0.9405    1.2944    0.0000 H   0  0  0  0  0  0  0  0  0  0  0  0
    1.1890   -1.0705    0.0000 C   0  0  0  0  0  0  0  0  0  0  0  0
    2.1295    0.2238    0.0000 H   0  0  0  0  0  0  0  0  0  0  0  0
    2.5746   -1.8706    0.0000 H   0  0  0  0  0  0  0  0  0  0  0  0
    0.5382   -2.5323    0.0000 C   0  0  0  0  0  0  0  0  0  0  0  0
    2.0600   -3.0267    0.0000 H   0  0  0  0  0  0  0  0  0  0  0  0
    0.2055   -4.0973    0.0000 H   0  0  0  0  0  0  0  0  0  0  0  0
   -1.0531   -2.3650    0.0000 C   0  0  0  0  0  0  0  0  0  0  0  0
   -1.0531   -3.9651    0.0000 H   0  0  0  0  0  0  0  0  0  0  0  0
   -2.6441   -2.5323    0.0000 H   0  0  0  0  0  0  0  0  0  0  0  0
   -1.3855   -0.8000    0.0000 C   0  0  0  0  0  0  0  0  0  0  0  0
   -2.9073   -1.2944    0.0000 H   0  0  0  0  0  0  0  0  0  0  0  0
   -2.6801    0.1405    0.0000 H   0  0  0  0  0  0  0  0  0  0  0  0
    3.3353    2.7294    0.0000 N   0  0  0  0  0  0  0  0  0  0  0  0
    2.4874    4.0863    0.0000 H   0  0  0  0  0  0  0  0  0  0  0  0
    4.9343    2.7853    0.0000 C   0  0  0  0  0  0  0  0  0  0  0  0
    5.6854    4.1979    0.0000 C   0  0  0  0  0  0  0  0  0  0  0  0
    4.8375    5.5547    0.0000 H   0  0  0  0  0  0  0  0  0  0  0  0
    7.2844    4.2537    0.0000 C   0  0  0  0  0  0  0  0  0  0  0  0
    8.0357    5.6664    0.0000 H   0  0  0  0  0  0  0  0  0  0  0  0
    8.1323    2.8969    0.0000 C   0  0  0  0  0  0  0  0  0  0  0  0
    9.7313    2.9527    0.0000 H   0  0  0  0  0  0  0  0  0  0  0  0
    7.3812    1.4841    0.0000 C   0  0  0  0  0  0  0  0  0  0  0  0
    8.2291    0.1273    0.0000 H   0  0  0  0  0  0  0  0  0  0  0  0
    5.7822    1.4283    0.0000 C   0  0  0  0  0  0  0  0  0  0  0  0
    5.0309    0.0156    0.0000 H   0  0  0  0  0  0  0  0  0  0  0  0
  1  2  2  0  0  0  0
  1  3  1  0  0  0  0
  3  4  1  0  0  0  0
  4  5  1  0  0  0  0
  4  6  1  0  0  0  0
  4  7  1  0  0  0  0
  7  8  1  0  0  0  0
  8  9  1  0  0  0  0
  8 10  2  0  0  0  0
 10 11  1  0  0  0  0
 10 12  1  0  0  0  0
 12 13  1  0  0  0  0
 12 14  2  0  0  0  0
 14 15  1  0  0  0  0
 14 16  1  0  0  0  0
 16  7  2  0  0  0  0
 16 17  1  0  0  0  0
  3 18  1  0  0  0  0
 18 19  1  0  0  0  0
 18 20  1  0  0  0  0
 20 21  1  0  0  0  0
 20 22  1  0  0  0  0
 20 23  1  0  0  0  0
 23 24  1  0  0  0  0
 23 25  1  0  0  0  0
 23 26  1  0  0  0  0
 26 27  1  0  0  0  0
 26 28  1  0  0  0  0
 26 29  1  0  0  0  0
 29 18  1  0  0  0  0
 29 30  1  0  0  0  0
 29 31  1  0  0  0  0
  1 32  1  0  0  0  0
 32 33  1  0  0  0  0
 32 34  1  0  0  0  0
 34 35  1  0  0  0  0
 35 36  1  0  0  0  0
 35 37  2  0  0  0  0
 37 38  1  0  0  0  0
 37 39  1  0  0  0  0
 39 40  1  0  0  0  0
 39 41  2  0  0  0  0
 41 42  1  0  0  0  0
 41 43  1  0  0  0  0
 43 34  2  0  0  0  0
 43 44  1  0  0  0  0
M  END
> <ChemID>
101649

> <source_casrn>
66063-05-6

> <CAS>
66063-05-6

> <SMILES>
O=C(Nc1ccccc1)N(Cc1ccc(Cl)cc1)C1CCCC1

> <NAME>
PENCYCURON

> <preferred_name>
Pencycuron

> <iupac>
1-(4-chlorobenzyl)-1-cyclopentyl-3-phenylurea

> <MPID>
102769

> <dsstox_substance_id>
DTXSID3042261

> <Canonical_QSARr>
O=C(Nc1ccccc1)N(Cc1ccc(Cl)cc1)C1CCCC1

> <InChI_Code_QSARr>
InChI=1S/C19H21ClN2O/c20-16-12-10-15(11-13-16)14-22(18-8-4-5-9-18)19(23)21-17-6-2-1-3-7-17/h1-3,6-7,10-13,18H,4-5,8-9,14H2,(H,21,23)

> <InChI Key_QSARr>
OGYFATSSENRIKG-UHFFFAOYSA-N

> <Salt_Solvent>
?

> <LogHL>
-11.307153080722792

$$$$
101668
  -INDIGO-08031722132D

 22 23  0  0  0  0  0  0  0  0999 V2000
    3.2000   -0.0000    0.0000 C   0  0  0  0  0  0  0  0  0  0  0  0
    2.4000    1.3856    0.0000 C   0  0  0  0  0  0  0  0  0  0  0  0
    3.2000    2.7713    0.0000 H   0  0  0  0  0  0  0  0  0  0  0  0
    0.8001    1.3856    0.0000 C   0  0  0  0  0  0  0  0  0  0  0  0
    0.0001    2.7713    0.0000 H   0  0  0  0  0  0  0  0  0  0  0  0
    0.0001   -0.0000    0.0000 C   0  0  0  0  0  0  0  0  0  0  0  0
   -1.6001    0.0000    0.0000 C   0  0  0  0  0  0  0  0  0  0  0  0
   -2.4001    1.3856    0.0000 C   0  0  0  0  0  0  0  0  0  0  0  0
   -1.6001    2.7713    0.0000 Cl  0  0  0  0  0  0  0  0  0  0  0  0
   -4.0000    1.3856    0.0000 C   0  0  0  0  0  0  0  0  0  0  0  0
   -4.8000    2.7713    0.0000 Cl  0  0  0  0  0  0  0  0  0  0  0  0
   -4.8000    0.0000    0.0000 C   0  0  0  0  0  0  0  0  0  0  0  0
   -6.4000    0.0000    0.0000 H   0  0  0  0  0  0  0  0  0  0  0  0
   -4.0000   -1.3856    0.0000 C   0  0  0  0  0  0  0  0  0  0  0  0
   -4.8000   -2.7713    0.0000 Cl  0  0  0  0  0  0  0  0  0  0  0  0
   -2.4001   -1.3856    0.0000 C   0  0  0  0  0  0  0  0  0  0  0  0
   -1.6001   -2.7713    0.0000 Cl  0  0  0  0  0  0  0  0  0  0  0  0
    0.8001   -1.3856    0.0000 C   0  0  0  0  0  0  0  0  0  0  0  0
    0.0001   -2.7713    0.0000 Cl  0  0  0  0  0  0  0  0  0  0  0  0
    2.4000   -1.3856    0.0000 C   0  0  0  0  0  0  0  0  0  0  0  0
    3.2000   -2.7713    0.0000 H   0  0  0  0  0  0  0  0  0  0  0  0
    4.8000   -0.0000    0.0000 Cl  0  0  0  0  0  0  0  0  0  0  0  0
  1  2  1  0  0  0  0
  2  3  1  0  0  0  0
  2  4  2  0  0  0  0
  4  5  1  0  0  0  0
  4  6  1  0  0  0  0
  6  7  1  0  0  0  0
  7  8  1  0  0  0  0
  8  9  1  0  0  0  0
  8 10  2  0  0  0  0
 10 11  1  0  0  0  0
 10 12  1  0  0  0  0
 12 13  1  0  0  0  0
 12 14  2  0  0  0  0
 14 15  1  0  0  0  0
 14 16  1  0  0  0  0
 16  7  2  0  0  0  0
 16 17  1  0  0  0  0
  6 18  2  0  0  0  0
 18 19  1  0  0  0  0
 18 20  1  0  0  0  0
 20  1  2  0  0  0  0
 20 21  1  0  0  0  0
  1 22  1  0  0  0  0
M  END
> <ChemID>
101668

> <source_casrn>
68194-13-8

> <CAS>
68194-13-8

> <SMILES>
Clc1cc(Cl)c(cc1)-c1c(Cl)c(Cl)cc(Cl)c1Cl

> <NAME>
2,2',3,4',5,6-HEXACHLOROBIPHENYL

> <preferred_name>
2,2',3,4',5,6-Hexachlorobiphenyl

> <iupac>
1,2,4,5-tetrachloro-3-(2,4-dichlorophenyl)benzene

> <MPID>
102774

> <dsstox_substance_id>
DTXSID1074200

> <Canonical_QSARr>
Clc1cc(Cl)c(cc1)-c1c(Cl)c(Cl)cc(Cl)c1Cl

> <InChI_Code_QSARr>
InChI=1S/C12H4Cl6/c13-5-1-2-6(7(14)3-5)10-11(17)8(15)4-9(16)12(10)18/h1-4H

> <InChI Key_QSARr>
AQONCPKMJSBHQT-UHFFFAOYSA-N

> <Salt_Solvent>
?

> <LogHL>
-4.292429823902063

$$$$
101683
  -INDIGO-08031722132D

 43 45  0  0  0  0  0  0  0  0999 V2000
   -5.5425    0.0000    0.0000 C   0  0  0  0  0  0  0  0  0  0  0  0
   -5.5425   -1.6000    0.0000 O   0  0  0  0  0  0  0  0  0  0  0  0
   -6.9281    0.8000    0.0000 C   0  0  0  0  0  0  0  0  0  0  0  0
   -6.9281    2.4000    0.0000 C   0  0  0  0  0  0  0  0  0  0  0  0
   -5.5425    3.2001    0.0000 F   0  0  0  0  0  0  0  0  0  0  0  0
   -8.3138    3.2001    0.0000 C   0  0  0  0  0  0  0  0  0  0  0  0
   -8.3138    4.8000    0.0000 H   0  0  0  0  0  0  0  0  0  0  0  0
   -9.6995    2.4000    0.0000 C   0  0  0  0  0  0  0  0  0  0  0  0
  -11.0851    3.2001    0.0000 H   0  0  0  0  0  0  0  0  0  0  0  0
   -9.6995    0.8000    0.0000 C   0  0  0  0  0  0  0  0  0  0  0  0
  -11.0851    0.0000    0.0000 H   0  0  0  0  0  0  0  0  0  0  0  0
   -8.3138    0.0000    0.0000 C   0  0  0  0  0  0  0  0  0  0  0  0
   -8.3138   -1.6000    0.0000 F   0  0  0  0  0  0  0  0  0  0  0  0
   -4.1568    0.8000    0.0000 N   0  0  0  0  0  0  0  0  0  0  0  0
   -4.1568    2.4000    0.0000 H   0  0  0  0  0  0  0  0  0  0  0  0
   -2.7712    0.0000    0.0000 C   0  0  0  0  0  0  0  0  0  0  0  0
   -2.7712   -1.6000    0.0000 O   0  0  0  0  0  0  0  0  0  0  0  0
   -1.3855    0.8000    0.0000 N   0  0  0  0  0  0  0  0  0  0  0  0
   -1.3855    2.4000    0.0000 H   0  0  0  0  0  0  0  0  0  0  0  0
    0.0002    0.0000    0.0000 C   0  0  0  0  0  0  0  0  0  0  0  0
    0.0002   -1.6000    0.0000 C   0  0  0  0  0  0  0  0  0  0  0  0
   -1.3855   -2.4001    0.0000 H   0  0  0  0  0  0  0  0  0  0  0  0
    1.3855   -2.4001    0.0000 C   0  0  0  0  0  0  0  0  0  0  0  0
    1.3855   -4.0000    0.0000 Cl  0  0  0  0  0  0  0  0  0  0  0  0
    2.7712   -1.6000    0.0000 C   0  0  0  0  0  0  0  0  0  0  0  0
    4.1568   -2.4001    0.0000 O   0  0  0  0  0  0  0  0  0  0  0  0
    5.5425   -1.6000    0.0000 C   0  0  0  0  0  0  0  0  0  0  0  0
    5.5425    0.0000    0.0000 N   0  0  0  0  0  0  0  0  0  0  0  0
    6.9281    0.8000    0.0000 C   0  0  0  0  0  0  0  0  0  0  0  0
    6.9281    2.4000    0.0000 H   0  0  0  0  0  0  0  0  0  0  0  0
    8.3138    0.0000    0.0000 C   0  0  0  0  0  0  0  0  0  0  0  0
    9.6995    0.8000    0.0000 C   0  0  0  0  0  0  0  0  0  0  0  0
   11.0851    1.6000    0.0000 F   0  0  0  0  0  0  0  0  0  0  0  0
    9.6995    2.4000    0.0000 F   0  0  0  0  0  0  0  0  0  0  0  0
   11.0851    0.0000    0.0000 F   0  0  0  0  0  0  0  0  0  0  0  0
    8.3138   -1.6000    0.0000 C   0  0  0  0  0  0  0  0  0  0  0  0
    9.6995   -2.4001    0.0000 H   0  0  0  0  0  0  0  0  0  0  0  0
    6.9281   -2.4001    0.0000 C   0  0  0  0  0  0  0  0  0  0  0  0
    6.9281   -4.0000    0.0000 Cl  0  0  0  0  0  0  0  0  0  0  0  0
    2.7712    0.0000    0.0000 C   0  0  0  0  0  0  0  0  0  0  0  0
    4.1568    0.8000    0.0000 Cl  0  0  0  0  0  0  0  0  0  0  0  0
    1.3855    0.8000    0.0000 C   0  0  0  0  0  0  0  0  0  0  0  0
    1.3855    2.4000    0.0000 H   0  0  0  0  0  0  0  0  0  0  0  0
  1  2  2  0  0  0  0
  1  3  1  0  0  0  0
  3  4  1  0  0  0  0
  4  5  1  0  0  0  0
  4  6  2  0  0  0  0
  6  7  1  0  0  0  0
  6  8  1  0  0  0  0
  8  9  1  0  0  0  0
  8 10  2  0  0  0  0
 10 11  1  0  0  0  0
 10 12  1  0  0  0  0
 12  3  2  0  0  0  0
 12 13  1  0  0  0  0
  1 14  1  0  0  0  0
 14 15  1  0  0  0  0
 14 16  1  0  0  0  0
 16 17  2  0  0  0  0
 16 18  1  0  0  0  0
 18 19  1  0  0  0  0
 18 20  1  0  0  0  0
 20 21  1  0  0  0  0
 21 22  1  0  0  0  0
 21 23  2  0  0  0  0
 23 24  1  0  0  0  0
 23 25  1  0  0  0  0
 25 26  1  0  0  0  0
 26 27  1  0  0  0  0
 27 28  1  0  0  0  0
 28 29  2  0  0  0  0
 29 30  1  0  0  0  0
 29 31  1  0  0  0  0
 31 32  1  0  0  0  0
 32 33  1  0  0  0  0
 32 34  1  0  0  0  0
 32 35  1  0  0  0  0
 31 36  2  0  0  0  0
 36 37  1  0  0  0  0
 36 38  1  0  0  0  0
 38 27  2  0  0  0  0
 38 39  1  0  0  0  0
 25 40  2  0  0  0  0
 40 41  1  0  0  0  0
 40 42  1  0  0  0  0
 42 20  2  0  0  0  0
 42 43  1  0  0  0  0
M  END
> <ChemID>
101683

> <source_casrn>
71422-67-8

> <CAS>
71422-67-8

> <SMILES>
O=C(Nc1cc(Cl)c(Oc2[n]cc(cc2Cl)C(F)(F)F)c(Cl)c1)NC(=O)c1c(F)cccc1F

> <NAME>
CHLORFLUAZURON

> <preferred_name>
Chlorfluazuron

> <iupac>
N-[(3,5-dichloro-4-{[3-chloro-5-(trifluoromethyl)pyridin-2-yl]oxy}phenyl)carbamoyl]-2,6-difluorobenzamide

> <MPID>
102778

> <dsstox_substance_id>
DTXSID5041772

> <Canonical_QSARr>
O=C(Nc1cc(Cl)c(Oc2[n]cc(cc2Cl)C(F)(F)F)c(Cl)c1)NC(=O)c1c(F)cccc1F

> <InChI_Code_QSARr>
InChI=1S/C20H9Cl3F5N3O3/c21-10-5-9(30-19(33)31-17(32)15-13(24)2-1-3-14(15)25)6-11(22)16(10)34-18-12(23)4-8(7-29-18)20(26,27)28/h1-7H,(H2,30,31,32,33)

> <InChI Key_QSARr>
UISUNVFOGSJSKD-UHFFFAOYSA-N

> <Salt_Solvent>
?

> <LogHL>
-11.744727494896681

$$$$
101723
  -INDIGO-08031722132D

 39 41  0  0  0  0  0  0  0  0999 V2000
    4.0000   -4.1569    0.0000 N   0  0  0  0  0  0  0  0  0  0  0  0
    4.8001   -5.5425    0.0000 C   0  0  0  0  0  0  0  0  0  0  0  0
    4.0000   -6.9282    0.0000 H   0  0  0  0  0  0  0  0  0  0  0  0
    6.3999   -5.5425    0.0000 C   0  0  0  0  0  0  0  0  0  0  0  0
    7.2000   -6.9282    0.0000 H   0  0  0  0  0  0  0  0  0  0  0  0
    7.2000   -4.1569    0.0000 C   0  0  0  0  0  0  0  0  0  0  0  0
    8.7999   -4.1569    0.0000 H   0  0  0  0  0  0  0  0  0  0  0  0
    6.3999   -2.7712    0.0000 C   0  0  0  0  0  0  0  0  0  0  0  0
    7.2000   -1.3857    0.0000 C   0  0  0  0  0  0  0  0  0  0  0  0
    6.3999   -0.0001    0.0000 O   0  0  0  0  0  0  0  0  0  0  0  0
    8.8001   -1.3856    0.0000 N   0  0  0  0  0  0  0  0  0  0  0  0
    9.5999   -2.7712    0.0000 H   0  0  0  0  0  0  0  0  0  0  0  0
    9.5999   -0.0001    0.0000 C   0  0  0  0  0  0  0  0  0  0  0  0
   11.2001   -0.0001    0.0000 C   0  0  0  0  0  0  0  0  0  0  0  0
   12.0001   -1.3856    0.0000 H   0  0  0  0  0  0  0  0  0  0  0  0
   12.0001    1.3856    0.0000 C   0  0  0  0  0  0  0  0  0  0  0  0
   13.6000    1.3856    0.0000 H   0  0  0  0  0  0  0  0  0  0  0  0
   11.2001    2.7713    0.0000 C   0  0  0  0  0  0  0  0  0  0  0  0
   12.0001    4.1569    0.0000 F   0  0  0  0  0  0  0  0  0  0  0  0
    9.5999    2.7713    0.0000 C   0  0  0  0  0  0  0  0  0  0  0  0
    8.8001    4.1569    0.0000 H   0  0  0  0  0  0  0  0  0  0  0  0
    8.8001    1.3856    0.0000 C   0  0  0  0  0  0  0  0  0  0  0  0
    7.2000    1.3856    0.0000 F   0  0  0  0  0  0  0  0  0  0  0  0
    4.8001   -2.7712    0.0000 C   0  0  0  0  0  0  0  0  0  0  0  0
    4.0000   -1.3856    0.0000 O   0  0  0  0  0  0  0  0  0  0  0  0
    2.4001   -1.3856    0.0000 C   0  0  0  0  0  0  0  0  0  0  0  0
    1.6001   -0.0001    0.0000 C   0  0  0  0  0  0  0  0  0  0  0  0
    2.4001    1.3856    0.0000 H   0  0  0  0  0  0  0  0  0  0  0  0
   -0.0001   -0.0001    0.0000 C   0  0  0  0  0  0  0  0  0  0  0  0
   -0.7999    1.3856    0.0000 C   0  0  0  0  0  0  0  0  0  0  0  0
   -1.5999    2.7713    0.0000 F   0  0  0  0  0  0  0  0  0  0  0  0
   -2.4000    1.3856    0.0000 F   0  0  0  0  0  0  0  0  0  0  0  0
   -0.0001    2.7713    0.0000 F   0  0  0  0  0  0  0  0  0  0  0  0
   -0.7999   -1.3856    0.0000 C   0  0  0  0  0  0  0  0  0  0  0  0
   -2.4000   -1.3856    0.0000 H   0  0  0  0  0  0  0  0  0  0  0  0
   -0.0001   -2.7712    0.0000 C   0  0  0  0  0  0  0  0  0  0  0  0
   -0.8001   -4.1569    0.0000 H   0  0  0  0  0  0  0  0  0  0  0  0
    1.6001   -2.7712    0.0000 C   0  0  0  0  0  0  0  0  0  0  0  0
    2.4001   -4.1569    0.0000 H   0  0  0  0  0  0  0  0  0  0  0  0
  1  2  1  0  0  0  0
  2  3  1  0  0  0  0
  2  4  2  0  0  0  0
  4  5  1  0  0  0  0
  4  6  1  0  0  0  0
  6  7  1  0  0  0  0
  6  8  2  0  0  0  0
  8  9  1  0  0  0  0
  9 10  2  0  0  0  0
  9 11  1  0  0  0  0
 11 12  1  0  0  0  0
 11 13  1  0  0  0  0
 13 14  1  0  0  0  0
 14 15  1  0  0  0  0
 14 16  2  0  0  0  0
 16 17  1  0  0  0  0
 16 18  1  0  0  0  0
 18 19  1  0  0  0  0
 18 20  2  0  0  0  0
 20 21  1  0  0  0  0
 20 22  1  0  0  0  0
 22 13  2  0  0  0  0
 22 23  1  0  0  0  0
  8 24  1  0  0  0  0
 24  1  2  0  0  0  0
 24 25  1  0  0  0  0
 25 26  1  0  0  0  0
 26 27  1  0  0  0  0
 27 28  1  0  0  0  0
 27 29  2  0  0  0  0
 29 30  1  0  0  0  0
 30 31  1  0  0  0  0
 30 32  1  0  0  0  0
 30 33  1  0  0  0  0
 29 34  1  0  0  0  0
 34 35  1  0  0  0  0
 34 36  2  0  0  0  0
 36 37  1  0  0  0  0
 36 38  1  0  0  0  0
 38 26  2  0  0  0  0
 38 39  1  0  0  0  0
M  END
> <ChemID>
101723

> <source_casrn>
83164-33-4

> <CAS>
83164-33-4

> <SMILES>
O=C(Nc1ccc(F)cc1F)c1ccc[n]c1Oc1cc(ccc1)C(F)(F)F

> <NAME>
DIFLUFENICAN

> <preferred_name>
Diflufenican

> <iupac>
N-(2,4-difluorophenyl)-2-[3-(trifluoromethyl)phenoxy]pyridine-3-carboxamide

> <MPID>
102782

> <dsstox_substance_id>
DTXSID4041494

> <Canonical_QSARr>
O=C(Nc1ccc(F)cc1F)c1ccc[n]c1Oc1cc(ccc1)C(F)(F)F

> <InChI_Code_QSARr>
InChI=1S/C19H11F5N2O2/c20-12-6-7-16(15(21)10-12)26-17(27)14-5-2-8-25-18(14)28-13-4-1-3-11(9-13)19(22,23)24/h1-10H,(H,26,27)

> <InChI Key_QSARr>
WYEHFWKAOXOVJD-UHFFFAOYSA-N

> <Salt_Solvent>
?

> <LogHL>
-6.488116639021136

$$$$
101817
  -INDIGO-08031722132D

 18 17  0  0  0  0  0  0  0  0999 V2000
   -1.3856   -0.8000    0.0000 C   0  0  0  0  0  0  0  0  0  0  0  0
   -0.7734   -2.2782    0.0000 H   0  0  0  0  0  0  0  0  0  0  0  0
   -1.9979   -2.2782    0.0000 H   0  0  0  0  0  0  0  0  0  0  0  0
    0.0001    0.0000    0.0000 C   0  0  0  0  0  0  0  0  0  0  0  0
    0.8000   -1.3856    0.0000 H   0  0  0  0  0  0  0  0  0  0  0  0
    1.3856    0.8000    0.0000 C   0  0  0  0  0  0  0  0  0  0  0  0
    0.7734    2.2782    0.0000 H   0  0  0  0  0  0  0  0  0  0  0  0
    1.9979    2.2782    0.0000 H   0  0  0  0  0  0  0  0  0  0  0  0
    2.7712    0.0000    0.0000 C   0  0  0  0  0  0  0  0  0  0  0  0
    4.1569   -0.8000    0.0000 H   0  0  0  0  0  0  0  0  0  0  0  0
    4.1569    0.8000    0.0000 H   0  0  0  0  0  0  0  0  0  0  0  0
    2.7713   -1.6000    0.0000 H   0  0  0  0  0  0  0  0  0  0  0  0
   -0.8000    1.3856    0.0000 O   0  0  0  0  0  0  0  0  0  0  0  0
   -0.2528    2.8892    0.0000 N   0  0  0  0  0  0  0  0  0  0  0  0
   -1.2812    4.1148    0.0000 O   0  0  0  0  0  0  0  0  0  0  0  0
    1.3230    3.1670    0.0000 O   0  0  0  0  0  0  0  0  0  0  0  0
   -2.7712    0.0000    0.0000 O   0  0  0  0  0  0  0  0  0  0  0  0
   -4.1569   -0.8000    0.0000 H   0  0  0  0  0  0  0  0  0  0  0  0
  1  2  1  0  0  0  0
  1  3  1  0  0  0  0
  1  4  1  0  0  0  0
  4  5  1  0  0  0  0
  4  6  1  0  0  0  0
  6  7  1  0  0  0  0
  6  8  1  0  0  0  0
  6  9  1  0  0  0  0
  9 10  1  0  0  0  0
  9 11  1  0  0  0  0
  9 12  1  0  0  0  0
  4 13  1  0  0  0  0
 13 14  1  0  0  0  0
 14 15  1  0  0  0  0
 14 16  2  0  0  0  0
  1 17  1  0  0  0  0
 17 18  1  0  0  0  0
M  CHG  2  14   1  15  -1
M  END
> <ChemID>
101817

> <source_casrn>
147794-12-5

> <CAS>
147794-12-5

> <SMILES>
CCC(CO)O[N+]([O-])=O

> <NAME>
2-Nitrooxy-1-butanol

> <preferred_name>


> <iupac>


> <MPID>
102790

> <dsstox_substance_id>
DTXSID40873558

> <Canonical_QSARr>
CCC(CO)O[N+]([O-])=O

> <InChI_Code_QSARr>
InChI=1S/C4H9NO4/c1-2-4(3-6)9-5(7)8/h4,6H,2-3H2,1H3

> <InChI Key_QSARr>
YXMNEYKMHSBVTD-UHFFFAOYSA-N

> <Salt_Solvent>
?

> <LogHL>
-6.777283528852435

$$$$
