# Supplementary material for: OPERA models for predicting physicochemical properties and environmental fate endpoints
Source: J Cheminform. 2018 Mar 8;10:10. doi: 10.1186/s13321-018-0263-1 (PMC5843579; doi:10.1186/s13321-018-0263-1)
Supplement: Supplementary file 1 — Additional file 1: S1. Training and test sets of the models with the corresponding JRC validated QMRFs. [file 13321_2018_263_MOESM1_ESM.zip › OPERA_KM/TST_KM_136.sdf]

100004
  -INDIGO-08031722222D

 36 40  0  0  0  0  0  0  0  0999 V2000
   -0.8001    1.3856    0.0000 C   0  0  0  0  0  0  0  0  0  0  0  0
    0.0000    2.7713    0.0000 H   0  0  0  0  0  0  0  0  0  0  0  0
   -2.3999    1.3856    0.0000 C   0  0  0  0  0  0  0  0  0  0  0  0
   -3.2000    0.0001    0.0000 C   0  0  0  0  0  0  0  0  0  0  0  0
   -4.8001    0.0001    0.0000 C   0  0  0  0  0  0  0  0  0  0  0  0
   -5.5999    1.3856    0.0000 C   0  0  0  0  0  0  0  0  0  0  0  0
   -4.8001    2.7712    0.0000 C   0  0  0  0  0  0  0  0  0  0  0  0
   -5.5999    4.1569    0.0000 H   0  0  0  0  0  0  0  0  0  0  0  0
   -3.2000    2.7713    0.0000 C   0  0  0  0  0  0  0  0  0  0  0  0
   -2.3999    4.1569    0.0000 H   0  0  0  0  0  0  0  0  0  0  0  0
   -7.2001    1.3856    0.0000 C   0  0  0  0  0  0  0  0  0  0  0  0
   -7.9999    2.7713    0.0000 H   0  0  0  0  0  0  0  0  0  0  0  0
   -7.9999    0.0001    0.0000 C   0  0  0  0  0  0  0  0  0  0  0  0
   -9.6000    0.0001    0.0000 H   0  0  0  0  0  0  0  0  0  0  0  0
   -7.2001   -1.3856    0.0000 C   0  0  0  0  0  0  0  0  0  0  0  0
   -8.0001   -2.7712    0.0000 H   0  0  0  0  0  0  0  0  0  0  0  0
   -5.5999   -1.3856    0.0000 C   0  0  0  0  0  0  0  0  0  0  0  0
   -4.8001   -2.7712    0.0000 H   0  0  0  0  0  0  0  0  0  0  0  0
   -2.3999   -1.3856    0.0000 C   0  0  0  0  0  0  0  0  0  0  0  0
   -3.2000   -2.7713    0.0000 H   0  0  0  0  0  0  0  0  0  0  0  0
   -0.8001   -1.3856    0.0000 C   0  0  0  0  0  0  0  0  0  0  0  0
    0.0000    0.0001    0.0000 C   0  0  0  0  0  0  0  0  0  0  0  0
    1.6001   -0.0001    0.0000 C   0  0  0  0  0  0  0  0  0  0  0  0
    2.3999   -1.3856    0.0000 C   0  0  0  0  0  0  0  0  0  0  0  0
    1.6001   -2.7712    0.0000 C   0  0  0  0  0  0  0  0  0  0  0  0
    2.3999   -4.1569    0.0000 H   0  0  0  0  0  0  0  0  0  0  0  0
    0.0000   -2.7712    0.0000 C   0  0  0  0  0  0  0  0  0  0  0  0
   -0.8001   -4.1569    0.0000 H   0  0  0  0  0  0  0  0  0  0  0  0
    4.0001   -1.3856    0.0000 C   0  0  0  0  0  0  0  0  0  0  0  0
    4.8001   -2.7713    0.0000 H   0  0  0  0  0  0  0  0  0  0  0  0
    4.8001   -0.0001    0.0000 C   0  0  0  0  0  0  0  0  0  0  0  0
    6.4000   -0.0001    0.0000 H   0  0  0  0  0  0  0  0  0  0  0  0
    4.0001    1.3856    0.0000 C   0  0  0  0  0  0  0  0  0  0  0  0
    4.8001    2.7712    0.0000 H   0  0  0  0  0  0  0  0  0  0  0  0
    2.3999    1.3856    0.0000 C   0  0  0  0  0  0  0  0  0  0  0  0
    1.6001    2.7712    0.0000 H   0  0  0  0  0  0  0  0  0  0  0  0
  1  2  1  0  0  0  0
  1  3  1  0  0  0  0
  3  4  1  0  0  0  0
  4  5  2  0  0  0  0
  5  6  1  0  0  0  0
  6  7  2  0  0  0  0
  7  8  1  0  0  0  0
  7  9  1  0  0  0  0
  9  3  2  0  0  0  0
  9 10  1  0  0  0  0
  6 11  1  0  0  0  0
 11 12  1  0  0  0  0
 11 13  2  0  0  0  0
 13 14  1  0  0  0  0
 13 15  1  0  0  0  0
 15 16  1  0  0  0  0
 15 17  2  0  0  0  0
 17  5  1  0  0  0  0
 17 18  1  0  0  0  0
  4 19  1  0  0  0  0
 19 20  1  0  0  0  0
 19 21  2  0  0  0  0
 21 22  1  0  0  0  0
 22  1  2  0  0  0  0
 22 23  1  0  0  0  0
 23 24  1  0  0  0  0
 24 25  1  0  0  0  0
 25 26  1  0  0  0  0
 25 27  2  0  0  0  0
 27 21  1  0  0  0  0
 27 28  1  0  0  0  0
 24 29  2  0  0  0  0
 29 30  1  0  0  0  0
 29 31  1  0  0  0  0
 31 32  1  0  0  0  0
 31 33  2  0  0  0  0
 33 34  1  0  0  0  0
 33 35  1  0  0  0  0
 35 23  2  0  0  0  0
 35 36  1  0  0  0  0
M  END
> <ChemID>
100004

> <source_casrn>
53-70-3

> <CAS>
53-70-3

> <SMILES>
c1c2c3ccccc3ccc2cc2c3ccccc3ccc21

> <NAME>
Dibenzo[a,h]anthracene

> <preferred_name>
Dibenz(a,h)anthracene

> <iupac>
benzo[k]tetraphene

> <MPID>
101641

> <dsstox_substance_id>
DTXSID9020409

> <Canonical_QSARr>
c1c2c3ccccc3ccc2cc2c3ccccc3ccc21

> <InChI_Code_QSARr>
InChI=1S/C22H14/c1-3-7-19-15(5-1)9-11-17-14-22-18(13-21(17)19)12-10-16-6-2-4-8-20(16)22/h1-14H

> <InChI Key_QSARr>
LHRCREOYAASXPZ-UHFFFAOYSA-N

> <LogKmHL>
0.21

$$$$
100008
  -INDIGO-08031722222D

 30 33  0  0  0  0  0  0  0  0999 V2000
    0.0000   -0.0001    0.0000 C   0  0  0  0  0  0  0  0  0  0  0  0
   -0.8000    1.3856    0.0000 C   0  0  0  0  0  0  0  0  0  0  0  0
    0.0000    2.7713    0.0000 H   0  0  0  0  0  0  0  0  0  0  0  0
   -2.4000    1.3856    0.0000 C   0  0  0  0  0  0  0  0  0  0  0  0
   -3.2000   -0.0001    0.0000 C   0  0  0  0  0  0  0  0  0  0  0  0
   -4.8000    0.0001    0.0000 C   0  0  0  0  0  0  0  0  0  0  0  0
   -5.6000   -1.3856    0.0000 H   0  0  0  0  0  0  0  0  0  0  0  0
   -5.6000    1.3856    0.0000 C   0  0  0  0  0  0  0  0  0  0  0  0
   -7.2000    1.3856    0.0000 H   0  0  0  0  0  0  0  0  0  0  0  0
   -4.8000    2.7712    0.0000 C   0  0  0  0  0  0  0  0  0  0  0  0
   -5.6000    4.1569    0.0000 H   0  0  0  0  0  0  0  0  0  0  0  0
   -3.2000    2.7712    0.0000 C   0  0  0  0  0  0  0  0  0  0  0  0
   -2.4000    4.1569    0.0000 H   0  0  0  0  0  0  0  0  0  0  0  0
   -2.4000   -1.3856    0.0000 C   0  0  0  0  0  0  0  0  0  0  0  0
   -3.2000   -2.7712    0.0000 H   0  0  0  0  0  0  0  0  0  0  0  0
   -0.8000   -1.3856    0.0000 C   0  0  0  0  0  0  0  0  0  0  0  0
    0.0000   -2.7712    0.0000 C   0  0  0  0  0  0  0  0  0  0  0  0
   -0.8000   -4.1569    0.0000 H   0  0  0  0  0  0  0  0  0  0  0  0
    1.6000   -2.7712    0.0000 C   0  0  0  0  0  0  0  0  0  0  0  0
    2.4000   -4.1569    0.0000 H   0  0  0  0  0  0  0  0  0  0  0  0
    2.4000   -1.3856    0.0000 C   0  0  0  0  0  0  0  0  0  0  0  0
    1.6000   -0.0001    0.0000 C   0  0  0  0  0  0  0  0  0  0  0  0
    2.4000    1.3856    0.0000 C   0  0  0  0  0  0  0  0  0  0  0  0
    1.6000    2.7712    0.0000 H   0  0  0  0  0  0  0  0  0  0  0  0
    4.0000    1.3856    0.0000 C   0  0  0  0  0  0  0  0  0  0  0  0
    4.8000    2.7712    0.0000 H   0  0  0  0  0  0  0  0  0  0  0  0
    4.8000   -0.0001    0.0000 C   0  0  0  0  0  0  0  0  0  0  0  0
    6.4000   -0.0001    0.0000 H   0  0  0  0  0  0  0  0  0  0  0  0
    4.0000   -1.3856    0.0000 C   0  0  0  0  0  0  0  0  0  0  0  0
    4.8000   -2.7713    0.0000 H   0  0  0  0  0  0  0  0  0  0  0  0
  1  2  1  0  0  0  0
  2  3  1  0  0  0  0
  2  4  2  0  0  0  0
  4  5  1  0  0  0  0
  5  6  1  0  0  0  0
  6  7  1  0  0  0  0
  6  8  2  0  0  0  0
  8  9  1  0  0  0  0
  8 10  1  0  0  0  0
 10 11  1  0  0  0  0
 10 12  2  0  0  0  0
 12  4  1  0  0  0  0
 12 13  1  0  0  0  0
  5 14  2  0  0  0  0
 14 15  1  0  0  0  0
 14 16  1  0  0  0  0
 16  1  1  0  0  0  0
 16 17  2  0  0  0  0
 17 18  1  0  0  0  0
 17 19  1  0  0  0  0
 19 20  1  0  0  0  0
 19 21  2  0  0  0  0
 21 22  1  0  0  0  0
 22  1  2  0  0  0  0
 22 23  1  0  0  0  0
 23 24  1  0  0  0  0
 23 25  2  0  0  0  0
 25 26  1  0  0  0  0
 25 27  1  0  0  0  0
 27 28  1  0  0  0  0
 27 29  2  0  0  0  0
 29 21  1  0  0  0  0
 29 30  1  0  0  0  0
M  END
> <ChemID>
100008

> <source_casrn>
56-55-3

> <CAS>
56-55-3

> <SMILES>
c1c2c3ccccc3ccc2cc2ccccc21

> <NAME>
Benzo[a]anthracene

> <preferred_name>
Benz(a)anthracene

> <iupac>
tetraphene

> <MPID>
101645

> <dsstox_substance_id>
DTXSID5023902

> <Canonical_QSARr>
c1c2c3ccccc3ccc2cc2ccccc21

> <InChI_Code_QSARr>
InChI=1S/C18H12/c1-2-7-15-12-18-16(11-14(15)6-1)10-9-13-5-3-4-8-17(13)18/h1-12H

> <InChI Key_QSARr>
DXBHBZVCASKNBY-UHFFFAOYSA-N

> <LogKmHL>
0.02

$$$$
100012
  -INDIGO-08031722222D

 15 14  0  0  0  0  0  0  0  0999 V2000
    1.3857    0.8000    0.0000 O   0  0  0  0  0  0  0  0  0  0  0  0
    2.7713    0.0000    0.0000 C   0  0  0  0  0  0  0  0  0  0  0  0
    2.1590   -1.4782    0.0000 H   0  0  0  0  0  0  0  0  0  0  0  0
    3.3835   -1.4782    0.0000 H   0  0  0  0  0  0  0  0  0  0  0  0
    4.1569    0.8000    0.0000 C   0  0  0  0  0  0  0  0  0  0  0  0
    5.5426    1.6000    0.0000 H   0  0  0  0  0  0  0  0  0  0  0  0
    5.5426    0.0000    0.0000 H   0  0  0  0  0  0  0  0  0  0  0  0
    4.1569    2.4000    0.0000 H   0  0  0  0  0  0  0  0  0  0  0  0
    0.0000    0.0000    0.0000 C   0  0  0  0  0  0  0  0  0  0  0  0
   -0.6122   -1.4782    0.0000 H   0  0  0  0  0  0  0  0  0  0  0  0
    0.6122   -1.4782    0.0000 H   0  0  0  0  0  0  0  0  0  0  0  0
   -1.3856    0.8000    0.0000 C   0  0  0  0  0  0  0  0  0  0  0  0
   -2.7713    1.6000    0.0000 H   0  0  0  0  0  0  0  0  0  0  0  0
   -2.7713    0.0000    0.0000 H   0  0  0  0  0  0  0  0  0  0  0  0
   -1.3856    2.4000    0.0000 H   0  0  0  0  0  0  0  0  0  0  0  0
  1  2  1  0  0  0  0
  2  3  1  0  0  0  0
  2  4  1  0  0  0  0
  2  5  1  0  0  0  0
  5  6  1  0  0  0  0
  5  7  1  0  0  0  0
  5  8  1  0  0  0  0
  1  9  1  0  0  0  0
  9 10  1  0  0  0  0
  9 11  1  0  0  0  0
  9 12  1  0  0  0  0
 12 13  1  0  0  0  0
 12 14  1  0  0  0  0
 12 15  1  0  0  0  0
M  END
> <ChemID>
100012

> <source_casrn>
60-29-7

> <CAS>
60-29-7

> <SMILES>
O(CC)CC

> <NAME>
Ethane, 1,1 -oxybis-

> <preferred_name>
Diethyl ether

> <iupac>
diethyl ether

> <MPID>
101649

> <dsstox_substance_id>
DTXSID3021720

> <Canonical_QSARr>
CCOCC

> <InChI_Code_QSARr>
InChI=1S/C4H10O/c1-3-5-4-2/h3-4H2,1-2H3

> <InChI Key_QSARr>
RTZKZFJDLAIYFH-UHFFFAOYSA-N

> <LogKmHL>
-0.7

$$$$
100016
  -INDIGO-08031722222D

 14 14  0  0  0  0  0  0  0  0999 V2000
    1.6000   -0.0000    0.0000 N   0  0  0  0  0  0  0  0  0  0  0  0
    2.4000    1.3856    0.0000 H   0  0  0  0  0  0  0  0  0  0  0  0
    2.4000   -1.3856    0.0000 H   0  0  0  0  0  0  0  0  0  0  0  0
    0.0000   -0.0000    0.0000 C   0  0  0  0  0  0  0  0  0  0  0  0
   -0.8000    1.3856    0.0000 C   0  0  0  0  0  0  0  0  0  0  0  0
    0.0000    2.7713    0.0000 H   0  0  0  0  0  0  0  0  0  0  0  0
   -2.4000    1.3856    0.0000 C   0  0  0  0  0  0  0  0  0  0  0  0
   -3.2000    2.7713    0.0000 H   0  0  0  0  0  0  0  0  0  0  0  0
   -3.2000   -0.0000    0.0000 C   0  0  0  0  0  0  0  0  0  0  0  0
   -4.8000   -0.0000    0.0000 H   0  0  0  0  0  0  0  0  0  0  0  0
   -2.4000   -1.3856    0.0000 C   0  0  0  0  0  0  0  0  0  0  0  0
   -3.2000   -2.7713    0.0000 H   0  0  0  0  0  0  0  0  0  0  0  0
   -0.8000   -1.3856    0.0000 C   0  0  0  0  0  0  0  0  0  0  0  0
    0.0000   -2.7713    0.0000 H   0  0  0  0  0  0  0  0  0  0  0  0
  1  2  1  0  0  0  0
  1  3  1  0  0  0  0
  1  4  1  0  0  0  0
  4  5  1  0  0  0  0
  5  6  1  0  0  0  0
  5  7  2  0  0  0  0
  7  8  1  0  0  0  0
  7  9  1  0  0  0  0
  9 10  1  0  0  0  0
  9 11  2  0  0  0  0
 11 12  1  0  0  0  0
 11 13  1  0  0  0  0
 13  4  2  0  0  0  0
 13 14  1  0  0  0  0
M  END
> <ChemID>
100016

> <source_casrn>
62-53-3

> <CAS>
62-53-3

> <SMILES>
Nc1ccccc1

> <NAME>
Benzenamine

> <preferred_name>
Aniline

> <iupac>
aniline

> <MPID>
101653

> <dsstox_substance_id>
DTXSID8020090

> <Canonical_QSARr>
Nc1ccccc1

> <InChI_Code_QSARr>
InChI=1S/C6H7N/c7-6-4-2-1-3-5-6/h1-5H,7H2

> <InChI Key_QSARr>
PAYRUJLWNCNPSJ-UHFFFAOYSA-N

> <LogKmHL>
-0.78

$$$$
100020
  -INDIGO-08031722222D

  8  7  0  0  0  0  0  0  0  0999 V2000
    0.0000    0.0000    0.0000 C   0  0  0  0  0  0  0  0  0  0  0  0
    1.6000   -0.0000    0.0000 H   0  0  0  0  0  0  0  0  0  0  0  0
    0.8000   -1.3856    0.0000 H   0  0  0  0  0  0  0  0  0  0  0  0
    0.8000    1.3856    0.0000 H   0  0  0  0  0  0  0  0  0  0  0  0
   -1.6000    0.0000    0.0000 C   0  0  0  0  0  0  0  0  0  0  0  0
   -3.2000    0.0000    0.0000 Cl  0  0  0  0  0  0  0  0  0  0  0  0
   -2.4000   -1.3856    0.0000 Cl  0  0  0  0  0  0  0  0  0  0  0  0
   -2.4000    1.3856    0.0000 Cl  0  0  0  0  0  0  0  0  0  0  0  0
  1  2  1  0  0  0  0
  1  3  1  0  0  0  0
  1  4  1  0  0  0  0
  1  5  1  0  0  0  0
  5  6  1  0  0  0  0
  5  7  1  0  0  0  0
  5  8  1  0  0  0  0
M  END
> <ChemID>
100020

> <source_casrn>
71-55-6

> <CAS>
71-55-6

> <SMILES>
CC(Cl)(Cl)Cl

> <NAME>
Ethane, 1,1,1-trichloro-

> <preferred_name>
1,1,1-Trichloroethane

> <iupac>
1,1,1-trichloroethane

> <MPID>
101657

> <dsstox_substance_id>
DTXSID0021381

> <Canonical_QSARr>
CC(Cl)(Cl)Cl

> <InChI_Code_QSARr>
InChI=1S/C2H3Cl3/c1-2(3,4)5/h1H3

> <InChI Key_QSARr>
UOCLXMDMGBRAIB-UHFFFAOYSA-N

> <LogKmHL>
-1.39

$$$$
100025
  -INDIGO-08031722222D

  5  4  0  0  0  0  0  0  0  0999 V2000
   -0.8000   -1.3856    0.0000 Cl  0  0  0  0  0  0  0  0  0  0  0  0
    0.0000    0.0000    0.0000 C   0  0  0  0  0  0  0  0  0  0  0  0
    0.8000    1.3856    0.0000 H   0  0  0  0  0  0  0  0  0  0  0  0
   -1.3856    0.8000    0.0000 H   0  0  0  0  0  0  0  0  0  0  0  0
    1.3856   -0.8000    0.0000 Cl  0  0  0  0  0  0  0  0  0  0  0  0
  1  2  1  0  0  0  0
  2  3  1  0  0  0  0
  2  4  1  0  0  0  0
  2  5  1  0  0  0  0
M  END
> <ChemID>
100025

> <source_casrn>
75-09-2

> <CAS>
75-09-2

> <SMILES>
ClCCl

> <NAME>
Methane, dichloro-

> <preferred_name>
Dichloromethane

> <iupac>
dichloromethane

> <MPID>
101662

> <dsstox_substance_id>
DTXSID0020868

> <Canonical_QSARr>
ClCCl

> <InChI_Code_QSARr>
InChI=1S/CH2Cl2/c2-1-3/h1H2

> <InChI Key_QSARr>
YMWUJEATGCHHMB-UHFFFAOYSA-N

> <LogKmHL>
-0.51

$$$$
100029
  -INDIGO-08031722222D

 22 24  0  0  0  0  0  0  0  0999 V2000
   -1.6000    0.0000    0.0000 C   0  0  0  0  0  0  0  0  0  0  0  0
   -2.0945   -1.5217    0.0000 C   0  0  0  0  0  0  0  0  0  0  0  0
   -3.6905   -1.4101    0.0000 Cl  0  0  0  0  0  0  0  0  0  0  0  0
   -3.3201   -2.5502    0.0000 Cl  0  0  0  0  0  0  0  0  0  0  0  0
   -0.8000   -2.4621    0.0000 C   0  0  0  0  0  0  0  0  0  0  0  0
   -0.3056   -3.9838    0.0000 Cl  0  0  0  0  0  0  0  0  0  0  0  0
   -2.4000   -2.4621    0.0000 C   0  0  0  0  0  0  0  0  0  0  0  0
   -2.8944   -0.9405    0.0000 C   0  0  0  0  0  0  0  0  0  0  0  0
   -4.4161   -0.4461    0.0000 Cl  0  0  0  0  0  0  0  0  0  0  0  0
   -3.3405   -3.7566    0.0000 Cl  0  0  0  0  0  0  0  0  0  0  0  0
    0.4944   -1.5217    0.0000 C   0  0  0  0  0  0  0  0  0  0  0  0
    0.9889   -3.0434    0.0000 H   0  0  0  0  0  0  0  0  0  0  0  0
    0.0000    0.0000    0.0000 C   0  0  0  0  0  0  0  0  0  0  0  0
   -0.4944    1.5217    0.0000 H   0  0  0  0  0  0  0  0  0  0  0  0
    1.2945    0.9405    0.0000 C   0  0  0  0  0  0  0  0  0  0  0  0
    2.3650    2.1295    0.0000 H   0  0  0  0  0  0  0  0  0  0  0  0
    2.5888    0.0000    0.0000 C   0  0  0  0  0  0  0  0  0  0  0  0
    4.1105    0.4944    0.0000 H   0  0  0  0  0  0  0  0  0  0  0  0
    2.0944   -1.5217    0.0000 C   0  0  0  0  0  0  0  0  0  0  0  0
    3.0349   -2.8161    0.0000 H   0  0  0  0  0  0  0  0  0  0  0  0
    0.2238    2.1295    0.0000 Cl  0  0  0  0  0  0  0  0  0  0  0  0
   -2.0945    1.5217    0.0000 Cl  0  0  0  0  0  0  0  0  0  0  0  0
  1  2  1  0  0  0  0
  2  3  1  0  0  0  0
  2  4  1  0  0  0  0
  2  5  1  0  0  0  0
  5  6  1  0  0  0  0
  5  7  1  0  0  0  0
  7  8  2  0  0  0  0
  8  1  1  0  0  0  0
  8  9  1  0  0  0  0
  7 10  1  0  0  0  0
  5 11  1  0  0  0  0
 11 12  1  0  0  0  0
 11 13  1  0  0  0  0
 13  1  1  0  0  0  0
 13 14  1  0  0  0  0
 13 15  1  0  0  0  0
 15 16  1  0  0  0  0
 15 17  1  0  0  0  0
 17 18  1  0  0  0  0
 17 19  2  0  0  0  0
 19 11  1  0  0  0  0
 19 20  1  0  0  0  0
 15 21  1  0  0  0  0
  1 22  1  0  0  0  0
M  END
> <ChemID>
100029

> <source_casrn>
76-44-8

> <CAS>
76-44-8

> <SMILES>
ClC1(Cl)C2(Cl)C3C=CC(Cl)C3C1(Cl)C(Cl)=C2Cl

> <NAME>
Heptachlor

> <preferred_name>
Heptachlor

> <iupac>
1,4,5,6,7,8,8-heptachloro-3a,4,7,7a-tetrahydro-1H-4,7-methanoindene

> <MPID>
101666

> <dsstox_substance_id>
DTXSID3020679

> <Canonical_QSARr>
ClC1(Cl)C2(Cl)C3C=CC(Cl)C3C1(Cl)C(Cl)=C2Cl

> <InChI_Code_QSARr>
InChI=1S/C10H5Cl7/c11-4-2-1-3-5(4)9(15)7(13)6(12)8(3,14)10(9,16)17/h1-5H

> <InChI Key_QSARr>
FRCCEHPWNOQAEU-UHFFFAOYSA-N

> <LogKmHL>
1.45

$$$$
100033
  -INDIGO-08031722222D

 80 79  0  0  0  0  0  0  0  0999 V2000
    4.7513   -0.5557    0.0000 O   0  0  0  0  0  0  0  0  0  0  0  0
    4.2043    0.9478    0.0000 P   0  0  0  0  0  0  0  0  0  0  0  0
    5.7798    0.6699    0.0000 O   0  0  0  0  0  0  0  0  0  0  0  0
    6.3272   -0.8336    0.0000 C   0  0  0  0  0  0  0  0  0  0  0  0
    5.8460   -2.3595    0.0000 H   0  0  0  0  0  0  0  0  0  0  0  0
    4.9078   -1.5722    0.0000 H   0  0  0  0  0  0  0  0  0  0  0  0
    7.9027   -1.1114    0.0000 C   0  0  0  0  0  0  0  0  0  0  0  0
    8.1805    0.4643    0.0000 H   0  0  0  0  0  0  0  0  0  0  0  0
    9.4785   -1.3891    0.0000 C   0  0  0  0  0  0  0  0  0  0  0  0
    9.4085    0.2094    0.0000 H   0  0  0  0  0  0  0  0  0  0  0  0
   10.5593   -0.2095    0.0000 H   0  0  0  0  0  0  0  0  0  0  0  0
   10.7041   -2.4176    0.0000 C   0  0  0  0  0  0  0  0  0  0  0  0
   11.0506   -3.9797    0.0000 H   0  0  0  0  0  0  0  0  0  0  0  0
    9.8444   -3.7672    0.0000 H   0  0  0  0  0  0  0  0  0  0  0  0
   12.2077   -1.8705    0.0000 C   0  0  0  0  0  0  0  0  0  0  0  0
   11.8615   -0.3084    0.0000 H   0  0  0  0  0  0  0  0  0  0  0  0
   13.0674   -0.5210    0.0000 H   0  0  0  0  0  0  0  0  0  0  0  0
   13.4332   -2.8988    0.0000 C   0  0  0  0  0  0  0  0  0  0  0  0
   14.6590   -3.9274    0.0000 H   0  0  0  0  0  0  0  0  0  0  0  0
   14.9368   -2.3517    0.0000 H   0  0  0  0  0  0  0  0  0  0  0  0
   13.1554   -4.4746    0.0000 H   0  0  0  0  0  0  0  0  0  0  0  0
    7.6249   -2.6869    0.0000 C   0  0  0  0  0  0  0  0  0  0  0  0
    9.2112   -2.8958    0.0000 H   0  0  0  0  0  0  0  0  0  0  0  0
    8.5989   -3.9563    0.0000 H   0  0  0  0  0  0  0  0  0  0  0  0
    6.2394   -3.4870    0.0000 C   0  0  0  0  0  0  0  0  0  0  0  0
    6.2394   -5.0870    0.0000 H   0  0  0  0  0  0  0  0  0  0  0  0
    4.8536   -4.2870    0.0000 H   0  0  0  0  0  0  0  0  0  0  0  0
    7.6249   -4.2870    0.0000 H   0  0  0  0  0  0  0  0  0  0  0  0
    5.2325    2.1734    0.0000 O   0  0  0  0  0  0  0  0  0  0  0  0
    4.6855    3.6769    0.0000 C   0  0  0  0  0  0  0  0  0  0  0  0
    3.1232    3.3308    0.0000 H   0  0  0  0  0  0  0  0  0  0  0  0
    3.3361    4.5367    0.0000 H   0  0  0  0  0  0  0  0  0  0  0  0
    5.7139    4.9026    0.0000 C   0  0  0  0  0  0  0  0  0  0  0  0
    6.7424    3.6769    0.0000 H   0  0  0  0  0  0  0  0  0  0  0  0
    6.9395    5.9312    0.0000 C   0  0  0  0  0  0  0  0  0  0  0  0
    8.4656    5.4500    0.0000 H   0  0  0  0  0  0  0  0  0  0  0  0
    7.6784    4.5119    0.0000 H   0  0  0  0  0  0  0  0  0  0  0  0
    7.7396    7.3168    0.0000 C   0  0  0  0  0  0  0  0  0  0  0  0
    6.4700    8.2907    0.0000 H   0  0  0  0  0  0  0  0  0  0  0  0
    7.5305    8.9032    0.0000 H   0  0  0  0  0  0  0  0  0  0  0  0
    9.3395    7.3168    0.0000 C   0  0  0  0  0  0  0  0  0  0  0  0
   10.6087    6.3429    0.0000 H   0  0  0  0  0  0  0  0  0  0  0  0
    9.5482    5.7304    0.0000 H   0  0  0  0  0  0  0  0  0  0  0  0
   10.1396    8.7024    0.0000 C   0  0  0  0  0  0  0  0  0  0  0  0
   10.9394   10.0881    0.0000 H   0  0  0  0  0  0  0  0  0  0  0  0
   11.7395    8.7024    0.0000 H   0  0  0  0  0  0  0  0  0  0  0  0
    9.3395   10.0881    0.0000 H   0  0  0  0  0  0  0  0  0  0  0  0
    4.6855    6.1284    0.0000 C   0  0  0  0  0  0  0  0  0  0  0  0
    4.6154    7.7269    0.0000 H   0  0  0  0  0  0  0  0  0  0  0  0
    5.7662    7.3080    0.0000 H   0  0  0  0  0  0  0  0  0  0  0  0
    3.1096    5.8506    0.0000 C   0  0  0  0  0  0  0  0  0  0  0  0
    2.0811    7.0762    0.0000 H   0  0  0  0  0  0  0  0  0  0  0  0
    3.6570    7.3541    0.0000 H   0  0  0  0  0  0  0  0  0  0  0  0
    1.5341    5.5727    0.0000 H   0  0  0  0  0  0  0  0  0  0  0  0
    2.6285    1.2257    0.0000 O   0  0  0  0  0  0  0  0  0  0  0  0
    1.6000    0.0000    0.0000 C   0  0  0  0  0  0  0  0  0  0  0  0
    2.8695   -0.9741    0.0000 H   0  0  0  0  0  0  0  0  0  0  0  0
    1.8087   -1.5864    0.0000 H   0  0  0  0  0  0  0  0  0  0  0  0
    0.0001    0.0000    0.0000 C   0  0  0  0  0  0  0  0  0  0  0  0
   -1.5999    0.0000    0.0000 H   0  0  0  0  0  0  0  0  0  0  0  0
   -0.5473   -1.5035    0.0000 C   0  0  0  0  0  0  0  0  0  0  0  0
    0.8721   -2.2424    0.0000 H   0  0  0  0  0  0  0  0  0  0  0  0
   -0.0662   -3.0294    0.0000 H   0  0  0  0  0  0  0  0  0  0  0  0
   -2.1228   -1.7813    0.0000 C   0  0  0  0  0  0  0  0  0  0  0  0
   -3.5422   -1.0427    0.0000 H   0  0  0  0  0  0  0  0  0  0  0  0
   -2.6040   -0.2554    0.0000 H   0  0  0  0  0  0  0  0  0  0  0  0
   -2.6702   -3.2848    0.0000 C   0  0  0  0  0  0  0  0  0  0  0  0
   -1.2508   -4.0237    0.0000 H   0  0  0  0  0  0  0  0  0  0  0  0
   -2.1890   -4.8108    0.0000 H   0  0  0  0  0  0  0  0  0  0  0  0
   -4.2457   -3.5627    0.0000 C   0  0  0  0  0  0  0  0  0  0  0  0
   -5.8215   -3.8406    0.0000 H   0  0  0  0  0  0  0  0  0  0  0  0
   -4.7930   -5.0662    0.0000 H   0  0  0  0  0  0  0  0  0  0  0  0
   -5.2742   -2.3371    0.0000 H   0  0  0  0  0  0  0  0  0  0  0  0
    0.0001    1.6001    0.0000 C   0  0  0  0  0  0  0  0  0  0  0  0
    0.9741    2.8693    0.0000 H   0  0  0  0  0  0  0  0  0  0  0  0
    1.5863    1.8087    0.0000 H   0  0  0  0  0  0  0  0  0  0  0  0
   -1.3857    2.3999    0.0000 C   0  0  0  0  0  0  0  0  0  0  0  0
   -2.7712    3.1999    0.0000 H   0  0  0  0  0  0  0  0  0  0  0  0
   -1.3857    4.0000    0.0000 H   0  0  0  0  0  0  0  0  0  0  0  0
   -2.7712    1.6001    0.0000 H   0  0  0  0  0  0  0  0  0  0  0  0
  1  2  2  0  0  0  0
  2  3  1  0  0  0  0
  3  4  1  0  0  0  0
  4  5  1  0  0  0  0
  4  6  1  0  0  0  0
  4  7  1  0  0  0  0
  7  8  1  0  0  0  0
  7  9  1  0  0  0  0
  9 10  1  0  0  0  0
  9 11  1  0  0  0  0
  9 12  1  0  0  0  0
 12 13  1  0  0  0  0
 12 14  1  0  0  0  0
 12 15  1  0  0  0  0
 15 16  1  0  0  0  0
 15 17  1  0  0  0  0
 15 18  1  0  0  0  0
 18 19  1  0  0  0  0
 18 20  1  0  0  0  0
 18 21  1  0  0  0  0
  7 22  1  0  0  0  0
 22 23  1  0  0  0  0
 22 24  1  0  0  0  0
 22 25  1  0  0  0  0
 25 26  1  0  0  0  0
 25 27  1  0  0  0  0
 25 28  1  0  0  0  0
  2 29  1  0  0  0  0
 29 30  1  0  0  0  0
 30 31  1  0  0  0  0
 30 32  1  0  0  0  0
 30 33  1  0  0  0  0
 33 34  1  0  0  0  0
 33 35  1  0  0  0  0
 35 36  1  0  0  0  0
 35 37  1  0  0  0  0
 35 38  1  0  0  0  0
 38 39  1  0  0  0  0
 38 40  1  0  0  0  0
 38 41  1  0  0  0  0
 41 42  1  0  0  0  0
 41 43  1  0  0  0  0
 41 44  1  0  0  0  0
 44 45  1  0  0  0  0
 44 46  1  0  0  0  0
 44 47  1  0  0  0  0
 33 48  1  0  0  0  0
 48 49  1  0  0  0  0
 48 50  1  0  0  0  0
 48 51  1  0  0  0  0
 51 52  1  0  0  0  0
 51 53  1  0  0  0  0
 51 54  1  0  0  0  0
  2 55  1  0  0  0  0
 55 56  1  0  0  0  0
 56 57  1  0  0  0  0
 56 58  1  0  0  0  0
 56 59  1  0  0  0  0
 59 60  1  0  0  0  0
 59 61  1  0  0  0  0
 61 62  1  0  0  0  0
 61 63  1  0  0  0  0
 61 64  1  0  0  0  0
 64 65  1  0  0  0  0
 64 66  1  0  0  0  0
 64 67  1  0  0  0  0
 67 68  1  0  0  0  0
 67 69  1  0  0  0  0
 67 70  1  0  0  0  0
 70 71  1  0  0  0  0
 70 72  1  0  0  0  0
 70 73  1  0  0  0  0
 59 74  1  0  0  0  0
 74 75  1  0  0  0  0
 74 76  1  0  0  0  0
 74 77  1  0  0  0  0
 77 78  1  0  0  0  0
 77 79  1  0  0  0  0
 77 80  1  0  0  0  0
M  END
> <ChemID>
100033

> <source_casrn>
78-42-2

> <CAS>
78-42-2

> <SMILES>
CCCCC(COP(=O)(OCC(CCCC)CC)OCC(CCCC)CC)CC

> <NAME>
Phosphoric acid, tris(2-ethylhexyl) ester

> <preferred_name>
Tris(2-ethylhexyl) phosphate

> <iupac>
tris(2-ethylhexyl) phosphate

> <MPID>
101670

> <dsstox_substance_id>
DTXSID0021414

> <Canonical_QSARr>
CCCCC(COP(=O)(OCC(CCCC)CC)OCC(CCCC)CC)CC

> <InChI_Code_QSARr>
InChI=1S/C24H51O4P/c1-7-13-16-22(10-4)19-26-29(25,27-20-23(11-5)17-14-8-2)28-21-24(12-6)18-15-9-3/h22-24H,7-21H2,1-6H3

> <InChI Key_QSARr>
GTVWRXDRKAHEAD-UHFFFAOYSA-N

> <LogKmHL>
-0.29

$$$$
100037
  -INDIGO-08031722222D

 11 10  0  0  0  0  0  0  0  0999 V2000
    1.3856    0.8000    0.0000 C   0  0  0  0  0  0  0  0  0  0  0  0
    2.7713    1.6000    0.0000 H   0  0  0  0  0  0  0  0  0  0  0  0
    2.7713    0.0000    0.0000 H   0  0  0  0  0  0  0  0  0  0  0  0
    1.3856    2.4000    0.0000 H   0  0  0  0  0  0  0  0  0  0  0  0
    0.0000    0.0000    0.0000 C   0  0  0  0  0  0  0  0  0  0  0  0
    0.6123   -1.4782    0.0000 H   0  0  0  0  0  0  0  0  0  0  0  0
   -1.3856    0.8000    0.0000 C   0  0  0  0  0  0  0  0  0  0  0  0
   -2.7713    1.6000    0.0000 H   0  0  0  0  0  0  0  0  0  0  0  0
   -2.7713    0.0000    0.0000 H   0  0  0  0  0  0  0  0  0  0  0  0
   -1.3856    2.4000    0.0000 Cl  0  0  0  0  0  0  0  0  0  0  0  0
   -0.6123   -1.4782    0.0000 Cl  0  0  0  0  0  0  0  0  0  0  0  0
  1  2  1  0  0  0  0
  1  3  1  0  0  0  0
  1  4  1  0  0  0  0
  1  5  1  0  0  0  0
  5  6  1  0  0  0  0
  5  7  1  0  0  0  0
  7  8  1  0  0  0  0
  7  9  1  0  0  0  0
  7 10  1  0  0  0  0
  5 11  1  0  0  0  0
M  END
> <ChemID>
100037

> <source_casrn>
78-87-5

> <CAS>
78-87-5

> <SMILES>
CC(Cl)CCl

> <NAME>
Propane, 1,2-dichloro-

> <preferred_name>
1,2-Dichloropropane

> <iupac>
1,2-dichloropropane

> <MPID>
101674

> <dsstox_substance_id>
DTXSID0020448

> <Canonical_QSARr>
CC(Cl)CCl

> <InChI_Code_QSARr>
InChI=1S/C3H6Cl2/c1-3(5)2-4/h3H,2H2,1H3

> <InChI Key_QSARr>
KNKRKFALVUDBJE-UHFFFAOYSA-N

> <LogKmHL>
-1.06

$$$$
100041
  -INDIGO-08031722222D

 13 12  0  0  0  0  0  0  0  0999 V2000
    1.6000    0.0000    0.0000 C   0  0  0  0  0  0  0  0  0  0  0  0
    3.2000    0.0000    0.0000 H   0  0  0  0  0  0  0  0  0  0  0  0
    2.4000   -1.3856    0.0000 H   0  0  0  0  0  0  0  0  0  0  0  0
    2.4000    1.3856    0.0000 H   0  0  0  0  0  0  0  0  0  0  0  0
    0.0000    0.0000    0.0000 C   0  0  0  0  0  0  0  0  0  0  0  0
    0.0000   -1.6000    0.0000 H   0  0  0  0  0  0  0  0  0  0  0  0
    0.0000    1.6000    0.0000 N   0  0  0  0  0  0  0  0  0  0  0  0
    1.3856    2.4000    0.0000 O   0  0  0  0  0  0  0  0  0  0  0  0
   -1.3856    2.4000    0.0000 O   0  0  0  0  0  0  0  0  0  0  0  0
   -1.6000    0.0000    0.0000 C   0  0  0  0  0  0  0  0  0  0  0  0
   -3.2000    0.0000    0.0000 H   0  0  0  0  0  0  0  0  0  0  0  0
   -2.4000   -1.3856    0.0000 H   0  0  0  0  0  0  0  0  0  0  0  0
   -2.4000    1.3856    0.0000 H   0  0  0  0  0  0  0  0  0  0  0  0
  1  2  1  0  0  0  0
  1  3  1  0  0  0  0
  1  4  1  0  0  0  0
  1  5  1  0  0  0  0
  5  6  1  0  0  0  0
  5  7  1  0  0  0  0
  7  8  2  0  0  0  0
  7  9  1  0  0  0  0
  5 10  1  0  0  0  0
 10 11  1  0  0  0  0
 10 12  1  0  0  0  0
 10 13  1  0  0  0  0
M  CHG  2   7   1   9  -1
M  END
> <ChemID>
100041

> <source_casrn>
79-46-9

> <CAS>
79-46-9

> <SMILES>
CC(C)[N+]([O-])=O

> <NAME>
Propane, 2-nitro-

> <preferred_name>
2-Nitropropane

> <iupac>
2-nitropropane

> <MPID>
101678

> <dsstox_substance_id>
DTXSID6020981

> <Canonical_QSARr>
CC(C)[N+]([O-])=O

> <InChI_Code_QSARr>
InChI=1S/C3H7NO2/c1-3(2)4(5)6/h3H,1-2H3

> <InChI Key_QSARr>
FGLBSLMDCBOPQK-UHFFFAOYSA-N

> <LogKmHL>
-1.2

$$$$
100046
  -INDIGO-08031722222D

 28 31  0  0  0  0  0  0  0  0999 V2000
   -2.4001    1.3856    0.0000 C   0  0  0  0  0  0  0  0  0  0  0  0
   -3.2001    2.7713    0.0000 C   0  0  0  0  0  0  0  0  0  0  0  0
   -2.4001    4.1569    0.0000 H   0  0  0  0  0  0  0  0  0  0  0  0
   -4.8000    2.7712    0.0000 C   0  0  0  0  0  0  0  0  0  0  0  0
   -5.6000    4.1569    0.0000 H   0  0  0  0  0  0  0  0  0  0  0  0
   -5.6000    1.3856    0.0000 C   0  0  0  0  0  0  0  0  0  0  0  0
   -7.2000    1.3856    0.0000 H   0  0  0  0  0  0  0  0  0  0  0  0
   -4.8000    0.0001    0.0000 C   0  0  0  0  0  0  0  0  0  0  0  0
   -5.6000   -1.3856    0.0000 H   0  0  0  0  0  0  0  0  0  0  0  0
   -3.2001    0.0001    0.0000 C   0  0  0  0  0  0  0  0  0  0  0  0
   -2.4001   -1.3856    0.0000 C   0  0  0  0  0  0  0  0  0  0  0  0
   -3.2001   -2.7712    0.0000 O   0  0  0  0  0  0  0  0  0  0  0  0
   -0.7999   -1.3856    0.0000 C   0  0  0  0  0  0  0  0  0  0  0  0
    0.0001    0.0001    0.0000 C   0  0  0  0  0  0  0  0  0  0  0  0
    1.6000    0.0001    0.0000 C   0  0  0  0  0  0  0  0  0  0  0  0
    2.4000    1.3856    0.0000 C   0  0  0  0  0  0  0  0  0  0  0  0
    4.0000    1.3856    0.0000 H   0  0  0  0  0  0  0  0  0  0  0  0
    1.6000    2.7712    0.0000 C   0  0  0  0  0  0  0  0  0  0  0  0
    2.4000    4.1569    0.0000 H   0  0  0  0  0  0  0  0  0  0  0  0
    0.0001    2.7713    0.0000 C   0  0  0  0  0  0  0  0  0  0  0  0
   -0.7999    4.1569    0.0000 H   0  0  0  0  0  0  0  0  0  0  0  0
   -0.7999    1.3856    0.0000 C   0  0  0  0  0  0  0  0  0  0  0  0
    2.4000   -1.3856    0.0000 C   0  0  0  0  0  0  0  0  0  0  0  0
    4.0000   -1.3856    0.0000 H   0  0  0  0  0  0  0  0  0  0  0  0
    1.6000   -2.7712    0.0000 C   0  0  0  0  0  0  0  0  0  0  0  0
    2.4000   -4.1569    0.0000 H   0  0  0  0  0  0  0  0  0  0  0  0
    0.0001   -2.7712    0.0000 C   0  0  0  0  0  0  0  0  0  0  0  0
   -0.7999   -4.1569    0.0000 H   0  0  0  0  0  0  0  0  0  0  0  0
  1  2  1  0  0  0  0
  2  3  1  0  0  0  0
  2  4  2  0  0  0  0
  4  5  1  0  0  0  0
  4  6  1  0  0  0  0
  6  7  1  0  0  0  0
  6  8  2  0  0  0  0
  8  9  1  0  0  0  0
  8 10  1  0  0  0  0
 10  1  2  0  0  0  0
 10 11  1  0  0  0  0
 11 12  2  0  0  0  0
 11 13  1  0  0  0  0
 13 14  1  0  0  0  0
 14 15  2  0  0  0  0
 15 16  1  0  0  0  0
 16 17  1  0  0  0  0
 16 18  2  0  0  0  0
 18 19  1  0  0  0  0
 18 20  1  0  0  0  0
 20 21  1  0  0  0  0
 20 22  2  0  0  0  0
 22  1  1  0  0  0  0
 22 14  1  0  0  0  0
 15 23  1  0  0  0  0
 23 24  1  0  0  0  0
 23 25  2  0  0  0  0
 25 26  1  0  0  0  0
 25 27  1  0  0  0  0
 27 13  2  0  0  0  0
 27 28  1  0  0  0  0
M  END
> <ChemID>
100046

> <source_casrn>
82-05-3

> <CAS>
82-05-3

> <SMILES>
O=C1c2cccc3cccc(c32)-c2ccccc21

> <NAME>
Benzanthrone

> <preferred_name>
Benz[de]anthracen-7-one

> <iupac>
7H-benzo[de]anthracen-7-one

> <MPID>
101682

> <dsstox_substance_id>
DTXSID8052566

> <Canonical_QSARr>
O=C1c2cccc3cccc(c32)-c2ccccc21

> <InChI_Code_QSARr>
InChI=1S/C17H10O/c18-17-14-8-2-1-7-12(14)13-9-3-5-11-6-4-10-15(17)16(11)13/h1-10H

> <InChI Key_QSARr>
HUKPVYBUJRAUAG-UHFFFAOYSA-N

> <LogKmHL>
-0.69

$$$$
100050
  -INDIGO-08031722222D

 51 55  0  0  0  0  0  0  0  0999 V2000
   -3.2000    0.0000    0.0000 C   0  0  0  0  0  0  0  0  0  0  0  0
   -4.8000    0.0000    0.0000 C   0  0  0  0  0  0  0  0  0  0  0  0
   -5.6002    1.3856    0.0000 C   0  0  0  0  0  0  0  0  0  0  0  0
   -7.1651    1.0530    0.0000 O   0  0  0  0  0  0  0  0  0  0  0  0
   -7.3323   -0.5382    0.0000 C   0  0  0  0  0  0  0  0  0  0  0  0
   -7.8266   -2.0599    0.0000 H   0  0  0  0  0  0  0  0  0  0  0  0
   -5.8707   -1.1890    0.0000 C   0  0  0  0  0  0  0  0  0  0  0  0
   -4.5763   -2.1295    0.0000 H   0  0  0  0  0  0  0  0  0  0  0  0
   -6.6706   -2.5747    0.0000 H   0  0  0  0  0  0  0  0  0  0  0  0
   -8.8973   -0.2056    0.0000 C   0  0  0  0  0  0  0  0  0  0  0  0
   -9.3919    1.3161    0.0000 C   0  0  0  0  0  0  0  0  0  0  0  0
  -10.9568    1.6488    0.0000 H   0  0  0  0  0  0  0  0  0  0  0  0
   -8.3211    2.5052    0.0000 H   0  0  0  0  0  0  0  0  0  0  0  0
   -9.9680   -1.3946    0.0000 C   0  0  0  0  0  0  0  0  0  0  0  0
  -11.0384   -2.5836    0.0000 H   0  0  0  0  0  0  0  0  0  0  0  0
  -11.5330   -1.0619    0.0000 H   0  0  0  0  0  0  0  0  0  0  0  0
   -9.4735   -2.9164    0.0000 H   0  0  0  0  0  0  0  0  0  0  0  0
   -4.8000    2.7713    0.0000 C   0  0  0  0  0  0  0  0  0  0  0  0
   -5.6002    4.1569    0.0000 H   0  0  0  0  0  0  0  0  0  0  0  0
   -3.2000    2.7713    0.0000 C   0  0  0  0  0  0  0  0  0  0  0  0
   -2.4001    4.1569    0.0000 H   0  0  0  0  0  0  0  0  0  0  0  0
   -2.4001    1.3856    0.0000 C   0  0  0  0  0  0  0  0  0  0  0  0
   -0.8001    1.3856    0.0000 C   0  0  0  0  0  0  0  0  0  0  0  0
    0.0001    2.7713    0.0000 O   0  0  0  0  0  0  0  0  0  0  0  0
    0.0001    0.0000    0.0000 C   0  0  0  0  0  0  0  0  0  0  0  0
    0.7999    1.3856    0.0000 H   0  0  0  0  0  0  0  0  0  0  0  0
   -0.8001   -1.3857    0.0000 C   0  0  0  0  0  0  0  0  0  0  0  0
   -1.6000   -2.7713    0.0000 H   0  0  0  0  0  0  0  0  0  0  0  0
    0.0001   -2.7713    0.0000 C   0  0  0  0  0  0  0  0  0  0  0  0
    0.2777   -4.3470    0.0000 H   0  0  0  0  0  0  0  0  0  0  0  0
   -1.2258   -3.7998    0.0000 H   0  0  0  0  0  0  0  0  0  0  0  0
    1.6001   -2.7713    0.0000 O   0  0  0  0  0  0  0  0  0  0  0  0
    2.3999   -1.3857    0.0000 C   0  0  0  0  0  0  0  0  0  0  0  0
    1.6001    0.0000    0.0000 C   0  0  0  0  0  0  0  0  0  0  0  0
    2.3999    1.3856    0.0000 C   0  0  0  0  0  0  0  0  0  0  0  0
    1.6001    2.7713    0.0000 H   0  0  0  0  0  0  0  0  0  0  0  0
    4.0000    1.3856    0.0000 C   0  0  0  0  0  0  0  0  0  0  0  0
    4.8001    2.7713    0.0000 O   0  0  0  0  0  0  0  0  0  0  0  0
    6.4001    2.7713    0.0000 C   0  0  0  0  0  0  0  0  0  0  0  0
    7.2000    4.1569    0.0000 H   0  0  0  0  0  0  0  0  0  0  0  0
    8.0001    2.7713    0.0000 H   0  0  0  0  0  0  0  0  0  0  0  0
    5.6000    4.1569    0.0000 H   0  0  0  0  0  0  0  0  0  0  0  0
    4.8001    0.0000    0.0000 C   0  0  0  0  0  0  0  0  0  0  0  0
    6.4001    0.0000    0.0000 O   0  0  0  0  0  0  0  0  0  0  0  0
    7.2000   -1.3857    0.0000 C   0  0  0  0  0  0  0  0  0  0  0  0
    8.8000   -1.3857    0.0000 H   0  0  0  0  0  0  0  0  0  0  0  0
    8.0001   -2.7713    0.0000 H   0  0  0  0  0  0  0  0  0  0  0  0
    8.0001    0.0000    0.0000 H   0  0  0  0  0  0  0  0  0  0  0  0
    4.0000   -1.3857    0.0000 C   0  0  0  0  0  0  0  0  0  0  0  0
    4.8001   -2.7713    0.0000 H   0  0  0  0  0  0  0  0  0  0  0  0
   -2.4001   -1.3857    0.0000 O   0  0  0  0  0  0  0  0  0  0  0  0
  1  2  1  0  0  0  0
  2  3  2  0  0  0  0
  3  4  1  0  0  0  0
  4  5  1  0  0  0  0
  5  6  1  0  0  0  0
  5  7  1  0  0  0  0
  7  2  1  0  0  0  0
  7  8  1  0  0  0  0
  7  9  1  0  0  0  0
  5 10  1  0  0  0  0
 10 11  2  0  0  0  0
 11 12  1  0  0  0  0
 11 13  1  0  0  0  0
 10 14  1  0  0  0  0
 14 15  1  0  0  0  0
 14 16  1  0  0  0  0
 14 17  1  0  0  0  0
  3 18  1  0  0  0  0
 18 19  1  0  0  0  0
 18 20  2  0  0  0  0
 20 21  1  0  0  0  0
 20 22  1  0  0  0  0
 22  1  2  0  0  0  0
 22 23  1  0  0  0  0
 23 24  2  0  0  0  0
 23 25  1  0  0  0  0
 25 26  1  0  0  0  0
 25 27  1  0  0  0  0
 27 28  1  0  0  0  0
 27 29  1  0  0  0  0
 29 30  1  0  0  0  0
 29 31  1  0  0  0  0
 29 32  1  0  0  0  0
 32 33  1  0  0  0  0
 33 34  1  0  0  0  0
 34 25  1  0  0  0  0
 34 35  2  0  0  0  0
 35 36  1  0  0  0  0
 35 37  1  0  0  0  0
 37 38  1  0  0  0  0
 38 39  1  0  0  0  0
 39 40  1  0  0  0  0
 39 41  1  0  0  0  0
 39 42  1  0  0  0  0
 37 43  2  0  0  0  0
 43 44  1  0  0  0  0
 44 45  1  0  0  0  0
 45 46  1  0  0  0  0
 45 47  1  0  0  0  0
 45 48  1  0  0  0  0
 43 49  1  0  0  0  0
 49 33  2  0  0  0  0
 49 50  1  0  0  0  0
 27 51  1  0  0  0  0
 51  1  1  0  0  0  0
M  END
> <ChemID>
100050

> <source_casrn>
83-79-4

> <CAS>
83-79-4

> <SMILES>
CC(=C)[C@H]1Cc2c3O[C@@H]4COc5cc(OC)c(cc5[C@@H]4C(=O)c3ccc2O1)OC

> <NAME>
Rotenone

> <preferred_name>
Rotenone

> <iupac>
(2R,6aS,12aS)-8,9-dimethoxy-2-(prop-1-en-2-yl)-1,2,12,12a-tetrahydrochromeno[3,4-b]furo[2,3-h]chromen-6(6aH)-one

> <MPID>
101686

> <dsstox_substance_id>
DTXSID6021248

> <Canonical_QSARr>
CC(=C)C1Cc2c3OC4COc5cc(OC)c(cc5C4C(=O)c3ccc2O1)OC

> <InChI_Code_QSARr>
InChI=1S/C23H22O6/c1-11(2)16-8-14-15(28-16)6-5-12-22(24)21-13-7-18(25-3)19(26-4)9-17(13)27-10-20(21)29-23(12)14/h5-7,9,16,20-21H,1,8,10H2,2-4H3

> <InChI Key_QSARr>
JUVIOZPCNVVQFO-UHFFFAOYSA-N

> <LogKmHL>
-0.59

$$$$
100054
  -INDIGO-08031722222D

 18 18  0  0  0  0  0  0  0  0999 V2000
    0.8001   -1.3856    0.0000 C   0  0  0  0  0  0  0  0  0  0  0  0
    2.4000   -1.3856    0.0000 H   0  0  0  0  0  0  0  0  0  0  0  0
    1.6000   -2.7713    0.0000 H   0  0  0  0  0  0  0  0  0  0  0  0
    1.6000   -0.0000    0.0000 H   0  0  0  0  0  0  0  0  0  0  0  0
    0.0000   -0.0000    0.0000 C   0  0  0  0  0  0  0  0  0  0  0  0
    0.2088    1.5863    0.0000 H   0  0  0  0  0  0  0  0  0  0  0  0
    1.2694    0.9740    0.0000 H   0  0  0  0  0  0  0  0  0  0  0  0
   -1.6000    0.0000    0.0000 C   0  0  0  0  0  0  0  0  0  0  0  0
   -2.4000    1.3856    0.0000 C   0  0  0  0  0  0  0  0  0  0  0  0
   -1.6000    2.7713    0.0000 Br  0  0  0  0  0  0  0  0  0  0  0  0
   -4.0000    1.3856    0.0000 C   0  0  0  0  0  0  0  0  0  0  0  0
   -4.8001    2.7713    0.0000 Br  0  0  0  0  0  0  0  0  0  0  0  0
   -4.8001    0.0000    0.0000 C   0  0  0  0  0  0  0  0  0  0  0  0
   -6.4000    0.0000    0.0000 Br  0  0  0  0  0  0  0  0  0  0  0  0
   -4.0000   -1.3856    0.0000 C   0  0  0  0  0  0  0  0  0  0  0  0
   -4.8001   -2.7713    0.0000 Br  0  0  0  0  0  0  0  0  0  0  0  0
   -2.4000   -1.3856    0.0000 C   0  0  0  0  0  0  0  0  0  0  0  0
   -1.6000   -2.7713    0.0000 Br  0  0  0  0  0  0  0  0  0  0  0  0
  1  2  1  0  0  0  0
  1  3  1  0  0  0  0
  1  4  1  0  0  0  0
  1  5  1  0  0  0  0
  5  6  1  0  0  0  0
  5  7  1  0  0  0  0
  5  8  1  0  0  0  0
  8  9  1  0  0  0  0
  9 10  1  0  0  0  0
  9 11  2  0  0  0  0
 11 12  1  0  0  0  0
 11 13  1  0  0  0  0
 13 14  1  0  0  0  0
 13 15  2  0  0  0  0
 15 16  1  0  0  0  0
 15 17  1  0  0  0  0
 17  8  2  0  0  0  0
 17 18  1  0  0  0  0
M  END
> <ChemID>
100054

> <source_casrn>
85-22-3

> <CAS>
85-22-3

> <SMILES>
c(c(c(c(c1Br)Br)Br)Br)(c1Br)CC

> <NAME>
Pentabromoethylbenzene

> <preferred_name>
2,3,4,5,6-Pentabromoethylbenzene

> <iupac>
1,2,3,4,5-pentabromo-6-ethylbenzene

> <MPID>
101690

> <dsstox_substance_id>
DTXSID7021782

> <Canonical_QSARr>
CCc1c(Br)c(Br)c(Br)c(Br)c1Br

> <InChI_Code_QSARr>
InChI=1S/C8H5Br5/c1-2-3-4(9)6(11)8(13)7(12)5(3)10/h2H2,1H3

> <InChI Key_QSARr>
FIAXCDIQXHJNIX-UHFFFAOYSA-N

> <LogKmHL>
0.02

$$$$
100058
  -INDIGO-08031722222D

 22 24  0  0  0  0  0  0  0  0999 V2000
    0.0000    0.0000    0.0000 C   0  0  0  0  0  0  0  0  0  0  0  0
    1.5651    0.3327    0.0000 C   0  0  0  0  0  0  0  0  0  0  0  0
    1.7322    1.9239    0.0000 C   0  0  0  0  0  0  0  0  0  0  0  0
    3.1939    2.5747    0.0000 C   0  0  0  0  0  0  0  0  0  0  0  0
    3.3612    4.1659    0.0000 H   0  0  0  0  0  0  0  0  0  0  0  0
    4.4883    1.6342    0.0000 C   0  0  0  0  0  0  0  0  0  0  0  0
    5.9501    2.2850    0.0000 H   0  0  0  0  0  0  0  0  0  0  0  0
    4.3212    0.0430    0.0000 C   0  0  0  0  0  0  0  0  0  0  0  0
    5.6156   -0.8974    0.0000 H   0  0  0  0  0  0  0  0  0  0  0  0
    2.8595   -0.6078    0.0000 C   0  0  0  0  0  0  0  0  0  0  0  0
    2.6921   -2.1990    0.0000 H   0  0  0  0  0  0  0  0  0  0  0  0
    0.2707    2.5747    0.0000 N   0  0  0  0  0  0  0  0  0  0  0  0
   -0.0620    4.1398    0.0000 H   0  0  0  0  0  0  0  0  0  0  0  0
   -0.8000    1.3856    0.0000 C   0  0  0  0  0  0  0  0  0  0  0  0
   -2.4000    1.3856    0.0000 C   0  0  0  0  0  0  0  0  0  0  0  0
   -3.2000    2.7713    0.0000 H   0  0  0  0  0  0  0  0  0  0  0  0
   -3.2000    0.0000    0.0000 C   0  0  0  0  0  0  0  0  0  0  0  0
   -4.8000    0.0000    0.0000 H   0  0  0  0  0  0  0  0  0  0  0  0
   -2.4000   -1.3856    0.0000 C   0  0  0  0  0  0  0  0  0  0  0  0
   -3.2000   -2.7713    0.0000 H   0  0  0  0  0  0  0  0  0  0  0  0
   -0.8000   -1.3856    0.0000 C   0  0  0  0  0  0  0  0  0  0  0  0
    0.0000   -2.7713    0.0000 H   0  0  0  0  0  0  0  0  0  0  0  0
  1  2  1  0  0  0  0
  2  3  1  0  0  0  0
  3  4  2  0  0  0  0
  4  5  1  0  0  0  0
  4  6  1  0  0  0  0
  6  7  1  0  0  0  0
  6  8  2  0  0  0  0
  8  9  1  0  0  0  0
  8 10  1  0  0  0  0
 10  2  2  0  0  0  0
 10 11  1  0  0  0  0
  3 12  1  0  0  0  0
 12 13  1  0  0  0  0
 12 14  1  0  0  0  0
 14  1  1  0  0  0  0
 14 15  2  0  0  0  0
 15 16  1  0  0  0  0
 15 17  1  0  0  0  0
 17 18  1  0  0  0  0
 17 19  2  0  0  0  0
 19 20  1  0  0  0  0
 19 21  1  0  0  0  0
 21  1  2  0  0  0  0
 21 22  1  0  0  0  0
M  END
> <ChemID>
100058

> <source_casrn>
86-74-8

> <CAS>
86-74-8

> <SMILES>
c1cccc2[nH]c3ccccc3c21

> <NAME>
9H-carbazole

> <preferred_name>
Carbazole

> <iupac>
9H-carbazole

> <MPID>
101694

> <dsstox_substance_id>
DTXSID4020248

> <Canonical_QSARr>
c1cccc2[nH]c3ccccc3c21

> <InChI_Code_QSARr>
InChI=1S/C12H9N/c1-3-7-11-9(5-1)10-6-2-4-8-12(10)13-11/h1-8,13H

> <InChI Key_QSARr>
UJOBWOGCFQCDNV-UHFFFAOYSA-N

> <LogKmHL>
0.06

$$$$
100062
  -INDIGO-08031722222D

 15 15  0  0  0  0  0  0  0  0999 V2000
    0.0000   -0.0000    0.0000 C   0  0  0  0  0  0  0  0  0  0  0  0
   -0.8001    1.3856    0.0000 C   0  0  0  0  0  0  0  0  0  0  0  0
    0.0000    2.7713    0.0000 Br  0  0  0  0  0  0  0  0  0  0  0  0
   -2.4001    1.3856    0.0000 C   0  0  0  0  0  0  0  0  0  0  0  0
   -3.2000    2.7713    0.0000 Br  0  0  0  0  0  0  0  0  0  0  0  0
   -3.2000   -0.0000    0.0000 C   0  0  0  0  0  0  0  0  0  0  0  0
   -4.8000   -0.0000    0.0000 Br  0  0  0  0  0  0  0  0  0  0  0  0
   -2.4001   -1.3856    0.0000 C   0  0  0  0  0  0  0  0  0  0  0  0
   -3.2000   -2.7713    0.0000 Br  0  0  0  0  0  0  0  0  0  0  0  0
   -0.8001   -1.3856    0.0000 C   0  0  0  0  0  0  0  0  0  0  0  0
    0.0000   -2.7713    0.0000 Br  0  0  0  0  0  0  0  0  0  0  0  0
    1.6000   -0.0000    0.0000 C   0  0  0  0  0  0  0  0  0  0  0  0
    3.2000   -0.0000    0.0000 H   0  0  0  0  0  0  0  0  0  0  0  0
    2.4001   -1.3856    0.0000 H   0  0  0  0  0  0  0  0  0  0  0  0
    2.4001    1.3856    0.0000 H   0  0  0  0  0  0  0  0  0  0  0  0
  1  2  1  0  0  0  0
  2  3  1  0  0  0  0
  2  4  2  0  0  0  0
  4  5  1  0  0  0  0
  4  6  1  0  0  0  0
  6  7  1  0  0  0  0
  6  8  2  0  0  0  0
  8  9  1  0  0  0  0
  8 10  1  0  0  0  0
 10  1  2  0  0  0  0
 10 11  1  0  0  0  0
  1 12  1  0  0  0  0
 12 13  1  0  0  0  0
 12 14  1  0  0  0  0
 12 15  1  0  0  0  0
M  END
> <ChemID>
100062

> <source_casrn>
87-83-2

> <CAS>
87-83-2

> <SMILES>
Cc1c(Br)c(Br)c(Br)c(Br)c1Br

> <NAME>
Pentabromomethylbenzene

> <preferred_name>
Pentabromotoluene

> <iupac>
1,2,3,4,5-pentabromo-6-methylbenzene

> <MPID>
101698

> <dsstox_substance_id>
DTXSID3025833

> <Canonical_QSARr>
Cc1c(Br)c(Br)c(Br)c(Br)c1Br

> <InChI_Code_QSARr>
InChI=1S/C7H3Br5/c1-2-3(8)5(10)7(12)6(11)4(2)9/h1H3

> <InChI Key_QSARr>
OZHJEQVYCBTHJT-UHFFFAOYSA-N

> <LogKmHL>
-0.13

$$$$
100066
  -INDIGO-08031722222D

 20 20  0  0  0  0  0  0  0  0999 V2000
   -0.0000    2.7713    0.0000 C   0  0  0  0  0  0  0  0  0  0  0  0
    0.8000    4.1569    0.0000 H   0  0  0  0  0  0  0  0  0  0  0  0
   -0.8000    4.1569    0.0000 H   0  0  0  0  0  0  0  0  0  0  0  0
    1.6000    2.7713    0.0000 H   0  0  0  0  0  0  0  0  0  0  0  0
   -0.8000    1.3856    0.0000 C   0  0  0  0  0  0  0  0  0  0  0  0
   -0.0000    0.0000    0.0000 C   0  0  0  0  0  0  0  0  0  0  0  0
    1.6000    0.0000    0.0000 S   0  0  0  0  0  0  0  0  0  0  0  0
    1.6000   -1.6000    0.0000 O   0  0  0  0  0  0  0  0  0  0  0  0
    1.6000    1.6000    0.0000 O   0  0  0  0  0  0  0  0  0  0  0  0
    3.2000    0.0000    0.0000 N   0  0  0  0  0  0  0  0  0  0  0  0
    4.0000   -1.3856    0.0000 H   0  0  0  0  0  0  0  0  0  0  0  0
    4.0000    1.3856    0.0000 H   0  0  0  0  0  0  0  0  0  0  0  0
   -0.8000   -1.3856    0.0000 C   0  0  0  0  0  0  0  0  0  0  0  0
   -0.0000   -2.7713    0.0000 H   0  0  0  0  0  0  0  0  0  0  0  0
   -2.4000   -1.3856    0.0000 C   0  0  0  0  0  0  0  0  0  0  0  0
   -3.2001   -2.7713    0.0000 H   0  0  0  0  0  0  0  0  0  0  0  0
   -3.2001    0.0000    0.0000 C   0  0  0  0  0  0  0  0  0  0  0  0
   -4.8000    0.0000    0.0000 H   0  0  0  0  0  0  0  0  0  0  0  0
   -2.4000    1.3856    0.0000 C   0  0  0  0  0  0  0  0  0  0  0  0
   -3.2001    2.7713    0.0000 H   0  0  0  0  0  0  0  0  0  0  0  0
  1  2  1  0  0  0  0
  1  3  1  0  0  0  0
  1  4  1  0  0  0  0
  1  5  1  0  0  0  0
  5  6  1  0  0  0  0
  6  7  1  0  0  0  0
  7  8  2  0  0  0  0
  7  9  2  0  0  0  0
  7 10  1  0  0  0  0
 10 11  1  0  0  0  0
 10 12  1  0  0  0  0
  6 13  2  0  0  0  0
 13 14  1  0  0  0  0
 13 15  1  0  0  0  0
 15 16  1  0  0  0  0
 15 17  2  0  0  0  0
 17 18  1  0  0  0  0
 17 19  1  0  0  0  0
 19  5  2  0  0  0  0
 19 20  1  0  0  0  0
M  END
> <ChemID>
100066

> <source_casrn>
88-19-7

> <CAS>
88-19-7

> <SMILES>
Cc1ccccc1S(N)(=O)=O

> <NAME>
Benzenesulfonamide, 2-methyl-

> <preferred_name>
o-Toluenesulfonamide

> <iupac>
2-methylbenzenesulfonamide

> <MPID>
101702

> <dsstox_substance_id>
DTXSID7021362

> <Canonical_QSARr>
Cc1ccccc1S(N)(=O)=O

> <InChI_Code_QSARr>
InChI=1S/C7H9NO2S/c1-6-4-2-3-5-7(6)11(8,9)10/h2-5H,1H3,(H2,8,9,10)

> <InChI Key_QSARr>
YCMLQMDWSXFTIF-UHFFFAOYSA-N

> <LogKmHL>
-0.89

$$$$
100070
  -INDIGO-08031722222D

 22 22  0  0  0  0  0  0  0  0999 V2000
   -0.0001    0.0000    0.0000 C   0  0  0  0  0  0  0  0  0  0  0  0
    0.2778    1.5757    0.0000 H   0  0  0  0  0  0  0  0  0  0  0  0
    1.6000    0.0000    0.0000 C   0  0  0  0  0  0  0  0  0  0  0  0
    1.3221    1.5757    0.0000 H   0  0  0  0  0  0  0  0  0  0  0  0
    2.8257    1.0285    0.0000 C   0  0  0  0  0  0  0  0  0  0  0  0
    4.3292    0.4813    0.0000 O   0  0  0  0  0  0  0  0  0  0  0  0
    2.5478    2.6041    0.0000 O   0  0  0  0  0  0  0  0  0  0  0  0
    3.7735    3.6326    0.0000 H   0  0  0  0  0  0  0  0  0  0  0  0
    2.4000   -1.3857    0.0000 C   0  0  0  0  0  0  0  0  0  0  0  0
    3.6257   -0.3572    0.0000 H   0  0  0  0  0  0  0  0  0  0  0  0
    3.6257   -2.4141    0.0000 H   0  0  0  0  0  0  0  0  0  0  0  0
    1.6000   -2.7712    0.0000 C   0  0  0  0  0  0  0  0  0  0  0  0
    2.4000   -4.1569    0.0000 H   0  0  0  0  0  0  0  0  0  0  0  0
   -0.0001   -2.7712    0.0000 C   0  0  0  0  0  0  0  0  0  0  0  0
   -0.8000   -4.1569    0.0000 H   0  0  0  0  0  0  0  0  0  0  0  0
   -0.8000   -1.3857    0.0000 C   0  0  0  0  0  0  0  0  0  0  0  0
   -2.0257   -2.4141    0.0000 H   0  0  0  0  0  0  0  0  0  0  0  0
   -2.0257   -0.3572    0.0000 H   0  0  0  0  0  0  0  0  0  0  0  0
   -1.3857    0.8000    0.0000 C   0  0  0  0  0  0  0  0  0  0  0  0
   -2.8891    0.2528    0.0000 O   0  0  0  0  0  0  0  0  0  0  0  0
   -1.3857    2.4000    0.0000 O   0  0  0  0  0  0  0  0  0  0  0  0
   -2.7713    3.2000    0.0000 H   0  0  0  0  0  0  0  0  0  0  0  0
  1  2  1  0  0  0  0
  1  3  1  0  0  0  0
  3  4  1  0  0  0  0
  3  5  1  0  0  0  0
  5  6  2  0  0  0  0
  5  7  1  0  0  0  0
  7  8  1  0  0  0  0
  3  9  1  0  0  0  0
  9 10  1  0  0  0  0
  9 11  1  0  0  0  0
  9 12  1  0  0  0  0
 12 13  1  0  0  0  0
 12 14  2  0  0  0  0
 14 15  1  0  0  0  0
 14 16  1  0  0  0  0
 16  1  1  0  0  0  0
 16 17  1  0  0  0  0
 16 18  1  0  0  0  0
  1 19  1  0  0  0  0
 19 20  2  0  0  0  0
 19 21  1  0  0  0  0
 21 22  1  0  0  0  0
M  END
> <ChemID>
100070

> <source_casrn>
88-98-2

> <CAS>
NOCAS_861676

> <SMILES>
O=C(O)C(C(C(=O)O)CC=C1)C1

> <NAME>
4-cyclohexene-1,2-dicarboxylic acid

> <preferred_name>


> <iupac>


> <MPID>
101706

> <dsstox_substance_id>
DTXSID80861676

> <Canonical_QSARr>
OC(=O)C1CC=CCC1C(O)=O

> <InChI_Code_QSARr>
InChI=1S/C8H10O4/c9-7(10)5-3-1-2-4-6(5)8(11)12/h1-2,5-6H,3-4H2,(H,9,10)(H,11,12)

> <InChI Key_QSARr>
ILUAAIDVFMVTAU-UHFFFAOYSA-N

> <LogKmHL>
-0.57

$$$$
100074
  -INDIGO-08031722222D

 24 25  0  0  0  0  0  0  0  0999 V2000
   -0.0001    0.0000    0.0000 C   0  0  0  0  0  0  0  0  0  0  0  0
    1.5757   -0.2779    0.0000 C   0  0  0  0  0  0  0  0  0  0  0  0
    2.6042    0.9479    0.0000 C   0  0  0  0  0  0  0  0  0  0  0  0
    2.0570    2.4514    0.0000 H   0  0  0  0  0  0  0  0  0  0  0  0
    4.1798    0.6700    0.0000 C   0  0  0  0  0  0  0  0  0  0  0  0
    5.2083    1.8956    0.0000 H   0  0  0  0  0  0  0  0  0  0  0  0
    4.7270   -0.8335    0.0000 C   0  0  0  0  0  0  0  0  0  0  0  0
    6.3028   -1.1113    0.0000 H   0  0  0  0  0  0  0  0  0  0  0  0
    3.6987   -2.0592    0.0000 C   0  0  0  0  0  0  0  0  0  0  0  0
    4.2459   -3.5627    0.0000 H   0  0  0  0  0  0  0  0  0  0  0  0
    2.1229   -1.7813    0.0000 C   0  0  0  0  0  0  0  0  0  0  0  0
    1.0945   -3.0070    0.0000 H   0  0  0  0  0  0  0  0  0  0  0  0
   -0.8001    1.3857    0.0000 C   0  0  0  0  0  0  0  0  0  0  0  0
   -0.2528    2.8892    0.0000 N   0  0  0  0  0  0  0  0  0  0  0  0
   -1.2812    4.1148    0.0000 H   0  0  0  0  0  0  0  0  0  0  0  0
    1.3229    3.1669    0.0000 H   0  0  0  0  0  0  0  0  0  0  0  0
   -2.4000    1.3857    0.0000 C   0  0  0  0  0  0  0  0  0  0  0  0
   -3.2000    2.7713    0.0000 H   0  0  0  0  0  0  0  0  0  0  0  0
   -3.2000    0.0000    0.0000 C   0  0  0  0  0  0  0  0  0  0  0  0
   -4.8000    0.0000    0.0000 H   0  0  0  0  0  0  0  0  0  0  0  0
   -2.4000   -1.3857    0.0000 C   0  0  0  0  0  0  0  0  0  0  0  0
   -3.2000   -2.7713    0.0000 H   0  0  0  0  0  0  0  0  0  0  0  0
   -0.8001   -1.3857    0.0000 C   0  0  0  0  0  0  0  0  0  0  0  0
   -0.0001   -2.7713    0.0000 H   0  0  0  0  0  0  0  0  0  0  0  0
  1  2  1  0  0  0  0
  2  3  1  0  0  0  0
  3  4  1  0  0  0  0
  3  5  2  0  0  0  0
  5  6  1  0  0  0  0
  5  7  1  0  0  0  0
  7  8  1  0  0  0  0
  7  9  2  0  0  0  0
  9 10  1  0  0  0  0
  9 11  1  0  0  0  0
 11  2  2  0  0  0  0
 11 12  1  0  0  0  0
  1 13  1  0  0  0  0
 13 14  1  0  0  0  0
 14 15  1  0  0  0  0
 14 16  1  0  0  0  0
 13 17  2  0  0  0  0
 17 18  1  0  0  0  0
 17 19  1  0  0  0  0
 19 20  1  0  0  0  0
 19 21  2  0  0  0  0
 21 22  1  0  0  0  0
 21 23  1  0  0  0  0
 23  1  2  0  0  0  0
 23 24  1  0  0  0  0
M  END
> <ChemID>
100074

> <source_casrn>
90-41-5

> <CAS>
90-41-5

> <SMILES>
Nc1ccccc1-c1ccccc1

> <NAME>
O-aminobiphenyl

> <preferred_name>
2-Biphenylamine

> <iupac>
biphenyl-2-amine

> <MPID>
101710

> <dsstox_substance_id>
DTXSID3030189

> <Canonical_QSARr>
Nc1ccccc1-c1ccccc1

> <InChI_Code_QSARr>
InChI=1S/C12H11N/c13-12-9-5-4-8-11(12)10-6-2-1-3-7-10/h1-9H,13H2

> <InChI Key_QSARr>
TWBPWBPGNQWFSJ-UHFFFAOYSA-N

> <LogKmHL>
-1.06

$$$$
100078
  -INDIGO-08031722222D

 17 18  0  0  0  0  0  0  0  0999 V2000
   -1.3856    2.4000    0.0000 N   0  0  0  0  0  0  0  0  0  0  0  0
   -2.7712    1.6000    0.0000 C   0  0  0  0  0  0  0  0  0  0  0  0
   -4.1569    2.4000    0.0000 H   0  0  0  0  0  0  0  0  0  0  0  0
   -2.7712    0.0000    0.0000 C   0  0  0  0  0  0  0  0  0  0  0  0
   -4.1569   -0.8000    0.0000 H   0  0  0  0  0  0  0  0  0  0  0  0
   -1.3856   -0.8000    0.0000 C   0  0  0  0  0  0  0  0  0  0  0  0
   -1.3856   -2.4000    0.0000 H   0  0  0  0  0  0  0  0  0  0  0  0
    0.0001    0.0000    0.0000 C   0  0  0  0  0  0  0  0  0  0  0  0
    0.0001    1.6000    0.0000 C   0  0  0  0  0  0  0  0  0  0  0  0
    1.3856    2.4000    0.0000 C   0  0  0  0  0  0  0  0  0  0  0  0
    1.3856    4.0000    0.0000 H   0  0  0  0  0  0  0  0  0  0  0  0
    2.7713    1.6000    0.0000 C   0  0  0  0  0  0  0  0  0  0  0  0
    4.1569    2.4000    0.0000 H   0  0  0  0  0  0  0  0  0  0  0  0
    2.7713    0.0000    0.0000 C   0  0  0  0  0  0  0  0  0  0  0  0
    4.1569   -0.8000    0.0000 H   0  0  0  0  0  0  0  0  0  0  0  0
    1.3856   -0.8000    0.0000 C   0  0  0  0  0  0  0  0  0  0  0  0
    1.3856   -2.4000    0.0000 H   0  0  0  0  0  0  0  0  0  0  0  0
  1  2  1  0  0  0  0
  2  3  1  0  0  0  0
  2  4  2  0  0  0  0
  4  5  1  0  0  0  0
  4  6  1  0  0  0  0
  6  7  1  0  0  0  0
  6  8  2  0  0  0  0
  8  9  1  0  0  0  0
  9  1  2  0  0  0  0
  9 10  1  0  0  0  0
 10 11  1  0  0  0  0
 10 12  2  0  0  0  0
 12 13  1  0  0  0  0
 12 14  1  0  0  0  0
 14 15  1  0  0  0  0
 14 16  2  0  0  0  0
 16  8  1  0  0  0  0
 16 17  1  0  0  0  0
M  END
> <ChemID>
100078

> <source_casrn>
91-22-5

> <CAS>
91-22-5

> <SMILES>
c1cccc2[n]cccc21

> <NAME>
Quinoline

> <preferred_name>
Quinoline

> <iupac>
C9H7N

> <MPID>
101714

> <dsstox_substance_id>
DTXSID1021798

> <Canonical_QSARr>
c1cccc2[n]cccc21

> <InChI_Code_QSARr>
InChI=1S/C9H7N/c1-2-6-9-8(4-1)5-3-7-10-9/h1-7H

> <InChI Key_QSARr>
SMWDFEZZVXVKRB-UHFFFAOYSA-N

> <LogKmHL>
-1.33

$$$$
100082
  -INDIGO-08031722222D

 52 53  0  0  0  0  0  0  0  0999 V2000
    4.8000   -2.7712    0.0000 O   0  0  0  0  0  0  0  0  0  0  0  0
    5.6002   -1.3856    0.0000 C   0  0  0  0  0  0  0  0  0  0  0  0
    4.8000   -0.0001    0.0000 N   0  0  0  0  0  0  0  0  0  0  0  0
    5.6002    1.3856    0.0000 H   0  0  0  0  0  0  0  0  0  0  0  0
    3.2000   -0.0001    0.0000 C   0  0  0  0  0  0  0  0  0  0  0  0
    2.4002    1.3856    0.0000 C   0  0  0  0  0  0  0  0  0  0  0  0
    3.2000    2.7712    0.0000 C   0  0  0  0  0  0  0  0  0  0  0  0
    4.0002    4.1569    0.0000 H   0  0  0  0  0  0  0  0  0  0  0  0
    2.4002    4.1569    0.0000 H   0  0  0  0  0  0  0  0  0  0  0  0
    4.8000    2.7712    0.0000 H   0  0  0  0  0  0  0  0  0  0  0  0
    0.8002    1.3856    0.0000 C   0  0  0  0  0  0  0  0  0  0  0  0
    0.0000    2.7713    0.0000 H   0  0  0  0  0  0  0  0  0  0  0  0
    0.0000    0.0001    0.0000 C   0  0  0  0  0  0  0  0  0  0  0  0
   -1.6000    0.0001    0.0000 C   0  0  0  0  0  0  0  0  0  0  0  0
   -2.3998    1.3856    0.0000 C   0  0  0  0  0  0  0  0  0  0  0  0
   -1.6000    2.7713    0.0000 H   0  0  0  0  0  0  0  0  0  0  0  0
   -3.9998    1.3856    0.0000 C   0  0  0  0  0  0  0  0  0  0  0  0
   -4.8000    2.7713    0.0000 H   0  0  0  0  0  0  0  0  0  0  0  0
   -4.8000    0.0001    0.0000 C   0  0  0  0  0  0  0  0  0  0  0  0
   -6.4000    0.0001    0.0000 N   0  0  0  0  0  0  0  0  0  0  0  0
   -7.1998   -1.3856    0.0000 H   0  0  0  0  0  0  0  0  0  0  0  0
   -7.1998    1.3856    0.0000 C   0  0  0  0  0  0  0  0  0  0  0  0
   -6.4000    2.7713    0.0000 O   0  0  0  0  0  0  0  0  0  0  0  0
   -8.7998    1.3856    0.0000 C   0  0  0  0  0  0  0  0  0  0  0  0
   -9.0089   -0.2006    0.0000 H   0  0  0  0  0  0  0  0  0  0  0  0
  -10.0695    0.4116    0.0000 H   0  0  0  0  0  0  0  0  0  0  0  0
   -9.6000    2.7713    0.0000 C   0  0  0  0  0  0  0  0  0  0  0  0
   -8.7998    4.1569    0.0000 O   0  0  0  0  0  0  0  0  0  0  0  0
  -11.2000    2.7713    0.0000 C   0  0  0  0  0  0  0  0  0  0  0  0
  -12.8000    2.7712    0.0000 H   0  0  0  0  0  0  0  0  0  0  0  0
  -11.9998    4.1569    0.0000 H   0  0  0  0  0  0  0  0  0  0  0  0
  -11.9998    1.3856    0.0000 H   0  0  0  0  0  0  0  0  0  0  0  0
   -3.9998   -1.3856    0.0000 C   0  0  0  0  0  0  0  0  0  0  0  0
   -4.8000   -2.7712    0.0000 C   0  0  0  0  0  0  0  0  0  0  0  0
   -5.5998   -4.1569    0.0000 H   0  0  0  0  0  0  0  0  0  0  0  0
   -3.9998   -4.1569    0.0000 H   0  0  0  0  0  0  0  0  0  0  0  0
   -6.4000   -2.7712    0.0000 H   0  0  0  0  0  0  0  0  0  0  0  0
   -2.4002   -1.3856    0.0000 C   0  0  0  0  0  0  0  0  0  0  0  0
   -1.6000   -2.7712    0.0000 H   0  0  0  0  0  0  0  0  0  0  0  0
    0.8002   -1.3856    0.0000 C   0  0  0  0  0  0  0  0  0  0  0  0
    0.0000   -2.7712    0.0000 H   0  0  0  0  0  0  0  0  0  0  0  0
    2.4002   -1.3856    0.0000 C   0  0  0  0  0  0  0  0  0  0  0  0
    3.2000   -2.7712    0.0000 H   0  0  0  0  0  0  0  0  0  0  0  0
    7.2002   -1.3856    0.0000 C   0  0  0  0  0  0  0  0  0  0  0  0
    7.4089    0.2006    0.0000 H   0  0  0  0  0  0  0  0  0  0  0  0
    8.4695   -0.4116    0.0000 H   0  0  0  0  0  0  0  0  0  0  0  0
    8.0000   -2.7713    0.0000 C   0  0  0  0  0  0  0  0  0  0  0  0
    7.2002   -4.1569    0.0000 O   0  0  0  0  0  0  0  0  0  0  0  0
    9.6000   -2.7713    0.0000 C   0  0  0  0  0  0  0  0  0  0  0  0
   11.2000   -2.7713    0.0000 H   0  0  0  0  0  0  0  0  0  0  0  0
   10.4002   -4.1569    0.0000 H   0  0  0  0  0  0  0  0  0  0  0  0
   10.4002   -1.3856    0.0000 H   0  0  0  0  0  0  0  0  0  0  0  0
  1  2  2  0  0  0  0
  2  3  1  0  0  0  0
  3  4  1  0  0  0  0
  3  5  1  0  0  0  0
  5  6  1  0  0  0  0
  6  7  1  0  0  0  0
  7  8  1  0  0  0  0
  7  9  1  0  0  0  0
  7 10  1  0  0  0  0
  6 11  2  0  0  0  0
 11 12  1  0  0  0  0
 11 13  1  0  0  0  0
 13 14  1  0  0  0  0
 14 15  1  0  0  0  0
 15 16  1  0  0  0  0
 15 17  2  0  0  0  0
 17 18  1  0  0  0  0
 17 19  1  0  0  0  0
 19 20  1  0  0  0  0
 20 21  1  0  0  0  0
 20 22  1  0  0  0  0
 22 23  2  0  0  0  0
 22 24  1  0  0  0  0
 24 25  1  0  0  0  0
 24 26  1  0  0  0  0
 24 27  1  0  0  0  0
 27 28  2  0  0  0  0
 27 29  1  0  0  0  0
 29 30  1  0  0  0  0
 29 31  1  0  0  0  0
 29 32  1  0  0  0  0
 19 33  2  0  0  0  0
 33 34  1  0  0  0  0
 34 35  1  0  0  0  0
 34 36  1  0  0  0  0
 34 37  1  0  0  0  0
 33 38  1  0  0  0  0
 38 14  2  0  0  0  0
 38 39  1  0  0  0  0
 13 40  2  0  0  0  0
 40 41  1  0  0  0  0
 40 42  1  0  0  0  0
 42  5  2  0  0  0  0
 42 43  1  0  0  0  0
  2 44  1  0  0  0  0
 44 45  1  0  0  0  0
 44 46  1  0  0  0  0
 44 47  1  0  0  0  0
 47 48  2  0  0  0  0
 47 49  1  0  0  0  0
 49 50  1  0  0  0  0
 49 51  1  0  0  0  0
 49 52  1  0  0  0  0
M  END
> <ChemID>
100082

> <source_casrn>
91-96-3

> <CAS>
91-96-3

> <SMILES>
O=C(Nc(c(cc(c(ccc(NC(=O)CC(=O)C)c1C)c1)c2)C)c2)CC(=O)C

> <NAME>
Butanamide, N,N-(3,3-dimethyl[1,1-biphenyl]-4,4-

> <preferred_name>
Butanamide, N,N'-(3,3'-dimethyl[1,1'-biphenyl]-4,4'-diyl)bis[3-oxo-

> <iupac>
N-[2-methyl-4-[3-methyl-4-(3-oxobutanoylamino)phenyl]phenyl]-3-oxobutanamide

> <MPID>
101718

> <dsstox_substance_id>
DTXSID5059034

> <Canonical_QSARr>
CC(=O)CC(=O)Nc1ccc(cc1C)-c1cc(C)c(cc1)NC(=O)CC(C)=O

> <InChI_Code_QSARr>
InChI=1S/C22H24N2O4/c1-13-9-17(5-7-19(13)23-21(27)11-15(3)25)18-6-8-20(14(2)10-18)24-22(28)12-16(4)26/h5-10H,11-12H2,1-4H3,(H,23,27)(H,24,28)

> <InChI Key_QSARr>
CRRLDLPBQWRVGN-UHFFFAOYSA-N

> <LogKmHL>
-1.5

$$$$
100086
  -INDIGO-08031722222D

 22 23  0  0  0  0  0  0  0  0999 V2000
   -0.0001    0.0000    0.0000 C   0  0  0  0  0  0  0  0  0  0  0  0
    1.6001   -0.0000    0.0000 C   0  0  0  0  0  0  0  0  0  0  0  0
    2.4001   -1.3856    0.0000 C   0  0  0  0  0  0  0  0  0  0  0  0
    1.6001   -2.7713    0.0000 H   0  0  0  0  0  0  0  0  0  0  0  0
    4.0000   -1.3856    0.0000 C   0  0  0  0  0  0  0  0  0  0  0  0
    4.8000   -2.7713    0.0000 H   0  0  0  0  0  0  0  0  0  0  0  0
    4.8000    0.0000    0.0000 C   0  0  0  0  0  0  0  0  0  0  0  0
    6.4000    0.0000    0.0000 Br  0  0  0  0  0  0  0  0  0  0  0  0
    4.0000    1.3856    0.0000 C   0  0  0  0  0  0  0  0  0  0  0  0
    4.8000    2.7713    0.0000 H   0  0  0  0  0  0  0  0  0  0  0  0
    2.4001    1.3856    0.0000 C   0  0  0  0  0  0  0  0  0  0  0  0
    1.6001    2.7713    0.0000 H   0  0  0  0  0  0  0  0  0  0  0  0
   -0.8001    1.3856    0.0000 C   0  0  0  0  0  0  0  0  0  0  0  0
   -0.0001    2.7713    0.0000 H   0  0  0  0  0  0  0  0  0  0  0  0
   -2.4000    1.3856    0.0000 C   0  0  0  0  0  0  0  0  0  0  0  0
   -3.2000    2.7713    0.0000 H   0  0  0  0  0  0  0  0  0  0  0  0
   -3.2000    0.0000    0.0000 C   0  0  0  0  0  0  0  0  0  0  0  0
   -4.8000   -0.0000    0.0000 Br  0  0  0  0  0  0  0  0  0  0  0  0
   -2.4000   -1.3856    0.0000 C   0  0  0  0  0  0  0  0  0  0  0  0
   -3.2000   -2.7713    0.0000 H   0  0  0  0  0  0  0  0  0  0  0  0
   -0.8001   -1.3856    0.0000 C   0  0  0  0  0  0  0  0  0  0  0  0
   -0.0001   -2.7713    0.0000 H   0  0  0  0  0  0  0  0  0  0  0  0
  1  2  1  0  0  0  0
  2  3  1  0  0  0  0
  3  4  1  0  0  0  0
  3  5  2  0  0  0  0
  5  6  1  0  0  0  0
  5  7  1  0  0  0  0
  7  8  1  0  0  0  0
  7  9  2  0  0  0  0
  9 10  1  0  0  0  0
  9 11  1  0  0  0  0
 11  2  2  0  0  0  0
 11 12  1  0  0  0  0
  1 13  1  0  0  0  0
 13 14  1  0  0  0  0
 13 15  2  0  0  0  0
 15 16  1  0  0  0  0
 15 17  1  0  0  0  0
 17 18  1  0  0  0  0
 17 19  2  0  0  0  0
 19 20  1  0  0  0  0
 19 21  1  0  0  0  0
 21  1  2  0  0  0  0
 21 22  1  0  0  0  0
M  END
> <ChemID>
100086

> <source_casrn>
92-86-4

> <CAS>
92-86-4

> <SMILES>
Brc1ccc(cc1)-c1ccc(Br)cc1

> <NAME>
4,4'-dibromobiphenyl

> <preferred_name>
1,1'-Biphenyl, 4,4'-dibromo-

> <iupac>
1-bromo-4-(4-bromophenyl)benzene

> <MPID>
101722

> <dsstox_substance_id>
DTXSID1059072

> <Canonical_QSARr>
Brc1ccc(cc1)-c1ccc(Br)cc1

> <InChI_Code_QSARr>
InChI=1S/C12H8Br2/c13-11-5-1-9(2-6-11)10-3-7-12(14)8-4-10/h1-8H

> <InChI Key_QSARr>
HQJQYILBCQPYBI-UHFFFAOYSA-N

> <LogKmHL>
1.57

$$$$
100090
  -INDIGO-08031722222D

 15 15  0  0  0  0  0  0  0  0999 V2000
    0.0000   -0.0000    0.0000 C   0  0  0  0  0  0  0  0  0  0  0  0
   -0.8001    1.3856    0.0000 C   0  0  0  0  0  0  0  0  0  0  0  0
    0.0000    2.7713    0.0000 H   0  0  0  0  0  0  0  0  0  0  0  0
   -2.4001    1.3856    0.0000 C   0  0  0  0  0  0  0  0  0  0  0  0
   -3.2000    2.7713    0.0000 H   0  0  0  0  0  0  0  0  0  0  0  0
   -3.2000   -0.0000    0.0000 C   0  0  0  0  0  0  0  0  0  0  0  0
   -4.8000   -0.0000    0.0000 H   0  0  0  0  0  0  0  0  0  0  0  0
   -2.4001   -1.3856    0.0000 C   0  0  0  0  0  0  0  0  0  0  0  0
   -3.2000   -2.7713    0.0000 H   0  0  0  0  0  0  0  0  0  0  0  0
   -0.8001   -1.3856    0.0000 C   0  0  0  0  0  0  0  0  0  0  0  0
    0.0000   -2.7713    0.0000 Cl  0  0  0  0  0  0  0  0  0  0  0  0
    1.6000   -0.0000    0.0000 C   0  0  0  0  0  0  0  0  0  0  0  0
    3.2000   -0.0000    0.0000 H   0  0  0  0  0  0  0  0  0  0  0  0
    2.4001   -1.3856    0.0000 H   0  0  0  0  0  0  0  0  0  0  0  0
    2.4001    1.3856    0.0000 H   0  0  0  0  0  0  0  0  0  0  0  0
  1  2  1  0  0  0  0
  2  3  1  0  0  0  0
  2  4  2  0  0  0  0
  4  5  1  0  0  0  0
  4  6  1  0  0  0  0
  6  7  1  0  0  0  0
  6  8  2  0  0  0  0
  8  9  1  0  0  0  0
  8 10  1  0  0  0  0
 10  1  2  0  0  0  0
 10 11  1  0  0  0  0
  1 12  1  0  0  0  0
 12 13  1  0  0  0  0
 12 14  1  0  0  0  0
 12 15  1  0  0  0  0
M  END
> <ChemID>
100090

> <source_casrn>
95-49-8

> <CAS>
95-49-8

> <SMILES>
Cc1ccccc1Cl

> <NAME>
Benzene, 1-chloro-2-methyl-

> <preferred_name>
2-Chlorotoluene

> <iupac>
1-chloro-2-methylbenzene

> <MPID>
101726

> <dsstox_substance_id>
DTXSID8023977

> <Canonical_QSARr>
Cc1ccccc1Cl

> <InChI_Code_QSARr>
InChI=1S/C7H7Cl/c1-6-4-2-3-5-7(6)8/h2-5H,1H3

> <InChI Key_QSARr>
IBSQPLPBRSHTTG-UHFFFAOYSA-N

> <LogKmHL>
-0.72

$$$$
100094
  -INDIGO-08031722222D

 13 13  0  0  0  0  0  0  0  0999 V2000
    0.8000    1.3856    0.0000 O   0  0  0  0  0  0  0  0  0  0  0  0
    2.4000    1.3856    0.0000 H   0  0  0  0  0  0  0  0  0  0  0  0
   -0.0000   -0.0000    0.0000 C   0  0  0  0  0  0  0  0  0  0  0  0
    0.8000   -1.3857    0.0000 C   0  0  0  0  0  0  0  0  0  0  0  0
    2.4000   -1.3857    0.0000 H   0  0  0  0  0  0  0  0  0  0  0  0
   -0.0000   -2.7713    0.0000 C   0  0  0  0  0  0  0  0  0  0  0  0
    0.8000   -4.1569    0.0000 H   0  0  0  0  0  0  0  0  0  0  0  0
   -1.6000   -2.7713    0.0000 C   0  0  0  0  0  0  0  0  0  0  0  0
   -2.4000   -4.1569    0.0000 H   0  0  0  0  0  0  0  0  0  0  0  0
   -2.4000   -1.3856    0.0000 C   0  0  0  0  0  0  0  0  0  0  0  0
   -4.0000   -1.3856    0.0000 H   0  0  0  0  0  0  0  0  0  0  0  0
   -1.6000   -0.0000    0.0000 C   0  0  0  0  0  0  0  0  0  0  0  0
   -2.4000    1.3856    0.0000 Cl  0  0  0  0  0  0  0  0  0  0  0  0
  1  2  1  0  0  0  0
  1  3  1  0  0  0  0
  3  4  1  0  0  0  0
  4  5  1  0  0  0  0
  4  6  2  0  0  0  0
  6  7  1  0  0  0  0
  6  8  1  0  0  0  0
  8  9  1  0  0  0  0
  8 10  2  0  0  0  0
 10 11  1  0  0  0  0
 10 12  1  0  0  0  0
 12  3  2  0  0  0  0
 12 13  1  0  0  0  0
M  END
> <ChemID>
100094

> <source_casrn>
95-57-8

> <CAS>
95-57-8

> <SMILES>
Oc1ccccc1Cl

> <NAME>
Phenol, 2-chloro-

> <preferred_name>
2-Chlorophenol

> <iupac>
2-chlorophenol

> <MPID>
101730

> <dsstox_substance_id>
DTXSID5021544

> <Canonical_QSARr>
Oc1ccccc1Cl

> <InChI_Code_QSARr>
InChI=1S/C6H5ClO/c7-5-3-1-2-4-6(5)8/h1-4,8H

> <InChI Key_QSARr>
ISPYQTSUDJAMAB-UHFFFAOYSA-N

> <LogKmHL>
-0.38

$$$$
100098
  -INDIGO-08031722222D

 13 13  0  0  0  0  0  0  0  0999 V2000
   -4.0000   -1.3857    0.0000 Cl  0  0  0  0  0  0  0  0  0  0  0  0
   -2.4000   -1.3857    0.0000 C   0  0  0  0  0  0  0  0  0  0  0  0
   -1.6000   -0.0000    0.0000 C   0  0  0  0  0  0  0  0  0  0  0  0
   -2.4000    1.3856    0.0000 H   0  0  0  0  0  0  0  0  0  0  0  0
   -0.0000   -0.0000    0.0000 C   0  0  0  0  0  0  0  0  0  0  0  0
    0.8000    1.3856    0.0000 O   0  0  0  0  0  0  0  0  0  0  0  0
    2.4000    1.3856    0.0000 H   0  0  0  0  0  0  0  0  0  0  0  0
    0.8000   -1.3857    0.0000 C   0  0  0  0  0  0  0  0  0  0  0  0
    2.4000   -1.3857    0.0000 H   0  0  0  0  0  0  0  0  0  0  0  0
   -0.0000   -2.7713    0.0000 C   0  0  0  0  0  0  0  0  0  0  0  0
    0.8000   -4.1569    0.0000 H   0  0  0  0  0  0  0  0  0  0  0  0
   -1.6000   -2.7713    0.0000 C   0  0  0  0  0  0  0  0  0  0  0  0
   -2.4000   -4.1569    0.0000 Cl  0  0  0  0  0  0  0  0  0  0  0  0
  1  2  1  0  0  0  0
  2  3  1  0  0  0  0
  3  4  1  0  0  0  0
  3  5  2  0  0  0  0
  5  6  1  0  0  0  0
  6  7  1  0  0  0  0
  5  8  1  0  0  0  0
  8  9  1  0  0  0  0
  8 10  2  0  0  0  0
 10 11  1  0  0  0  0
 10 12  1  0  0  0  0
 12  2  2  0  0  0  0
 12 13  1  0  0  0  0
M  END
> <ChemID>
100098

> <source_casrn>
95-77-2

> <CAS>
95-77-2

> <SMILES>
Oc1cc(Cl)c(Cl)cc1

> <NAME>
3,4-dichlorophenol

> <preferred_name>
3,4-Dichlorophenol

> <iupac>
3,4-dichlorophenol

> <MPID>
101734

> <dsstox_substance_id>
DTXSID7025005

> <Canonical_QSARr>
Oc1cc(Cl)c(Cl)cc1

> <InChI_Code_QSARr>
InChI=1S/C6H4Cl2O/c7-5-2-1-4(9)3-6(5)8/h1-3,9H

> <InChI Key_QSARr>
WDNBURPWRNALGP-UHFFFAOYSA-N

> <LogKmHL>
-0.92

$$$$
100102
  -INDIGO-08031722222D

 11 10  0  0  0  0  0  0  0  0999 V2000
   -0.6123   -1.4782    0.0000 Br  0  0  0  0  0  0  0  0  0  0  0  0
    0.0000    0.0000    0.0000 C   0  0  0  0  0  0  0  0  0  0  0  0
    0.6123   -1.4782    0.0000 H   0  0  0  0  0  0  0  0  0  0  0  0
   -1.3856    0.8000    0.0000 C   0  0  0  0  0  0  0  0  0  0  0  0
   -2.7713    1.6000    0.0000 H   0  0  0  0  0  0  0  0  0  0  0  0
   -2.7713    0.0000    0.0000 H   0  0  0  0  0  0  0  0  0  0  0  0
   -1.3856    2.4000    0.0000 Cl  0  0  0  0  0  0  0  0  0  0  0  0
    1.3856    0.8000    0.0000 C   0  0  0  0  0  0  0  0  0  0  0  0
    2.7713    1.6000    0.0000 H   0  0  0  0  0  0  0  0  0  0  0  0
    2.7713    0.0000    0.0000 H   0  0  0  0  0  0  0  0  0  0  0  0
    1.3856    2.4000    0.0000 Br  0  0  0  0  0  0  0  0  0  0  0  0
  1  2  1  0  0  0  0
  2  3  1  0  0  0  0
  2  4  1  0  0  0  0
  4  5  1  0  0  0  0
  4  6  1  0  0  0  0
  4  7  1  0  0  0  0
  2  8  1  0  0  0  0
  8  9  1  0  0  0  0
  8 10  1  0  0  0  0
  8 11  1  0  0  0  0
M  END
> <ChemID>
100102

> <source_casrn>
96-12-8

> <CAS>
96-12-8

> <SMILES>
ClCC(Br)CBr

> <NAME>
1,2-dibromo-3-chloropropane

> <preferred_name>
1,2-Dibromo-3-chloropropane

> <iupac>
1,2-dibromo-3-chloropropane

> <MPID>
101738

> <dsstox_substance_id>
DTXSID3020413

> <Canonical_QSARr>
ClCC(Br)CBr

> <InChI_Code_QSARr>
InChI=1S/C3H5Br2Cl/c4-1-3(5)2-6/h3H,1-2H2

> <InChI Key_QSARr>
WBEJYOJJBDISQU-UHFFFAOYSA-N

> <LogKmHL>
-1.14

$$$$
100106
  -INDIGO-08031722222D

 20 20  0  0  0  0  0  0  0  0999 V2000
   -0.0000    1.6000    0.0000 C   0  0  0  0  0  0  0  0  0  0  0  0
    1.3856    2.4000    0.0000 C   0  0  0  0  0  0  0  0  0  0  0  0
    1.3856    4.0000    0.0000 H   0  0  0  0  0  0  0  0  0  0  0  0
    2.7713    1.6000    0.0000 C   0  0  0  0  0  0  0  0  0  0  0  0
    4.1570    2.4000    0.0000 H   0  0  0  0  0  0  0  0  0  0  0  0
    2.7713    0.0000    0.0000 C   0  0  0  0  0  0  0  0  0  0  0  0
    4.1570   -0.8000    0.0000 O   0  0  0  0  0  0  0  0  0  0  0  0
    5.5426    0.0000    0.0000 C   0  0  0  0  0  0  0  0  0  0  0  0
    6.9282   -0.8000    0.0000 H   0  0  0  0  0  0  0  0  0  0  0  0
    6.9282    0.8000    0.0000 H   0  0  0  0  0  0  0  0  0  0  0  0
    5.5426   -1.6000    0.0000 H   0  0  0  0  0  0  0  0  0  0  0  0
    1.3856   -0.8000    0.0000 C   0  0  0  0  0  0  0  0  0  0  0  0
    1.3856   -2.4000    0.0000 H   0  0  0  0  0  0  0  0  0  0  0  0
   -0.0000    0.0000    0.0000 C   0  0  0  0  0  0  0  0  0  0  0  0
   -1.3857   -0.8000    0.0000 N   0  0  0  0  0  0  0  0  0  0  0  0
   -1.3857   -2.4000    0.0000 O   0  0  0  0  0  0  0  0  0  0  0  0
   -2.7713    0.0000    0.0000 O   0  0  0  0  0  0  0  0  0  0  0  0
   -1.3857    2.4000    0.0000 N   0  0  0  0  0  0  0  0  0  0  0  0
   -1.3857    4.0000    0.0000 H   0  0  0  0  0  0  0  0  0  0  0  0
   -2.7713    1.6000    0.0000 H   0  0  0  0  0  0  0  0  0  0  0  0
  1  2  1  0  0  0  0
  2  3  1  0  0  0  0
  2  4  2  0  0  0  0
  4  5  1  0  0  0  0
  4  6  1  0  0  0  0
  6  7  1  0  0  0  0
  7  8  1  0  0  0  0
  8  9  1  0  0  0  0
  8 10  1  0  0  0  0
  8 11  1  0  0  0  0
  6 12  2  0  0  0  0
 12 13  1  0  0  0  0
 12 14  1  0  0  0  0
 14  1  2  0  0  0  0
 14 15  1  0  0  0  0
 15 16  1  0  0  0  0
 15 17  2  0  0  0  0
  1 18  1  0  0  0  0
 18 19  1  0  0  0  0
 18 20  1  0  0  0  0
M  CHG  2  15   1  16  -1
M  END
> <ChemID>
100106

> <source_casrn>
96-96-8

> <CAS>
96-96-8

> <SMILES>
COc1cc(c(N)cc1)[N+]([O-])=O

> <NAME>
Benzenamine, 4-methoxy-2-nitro-

> <preferred_name>
4-Methoxy-2-nitroaniline

> <iupac>
C7H8N2O3

> <MPID>
101742

> <dsstox_substance_id>
DTXSID3044750

> <Canonical_QSARr>
COc1cc(c(N)cc1)[N+]([O-])=O

> <InChI_Code_QSARr>
InChI=1S/C7H8N2O3/c1-12-5-2-3-6(8)7(4-5)9(10)11/h2-4H,8H2,1H3

> <InChI Key_QSARr>
QFMJFXFXQAFGBO-UHFFFAOYSA-N

> <LogKmHL>
-0.87

$$$$
100110
  -INDIGO-08031722222D

 15 15  0  0  0  0  0  0  0  0999 V2000
    2.4001    1.3856    0.0000 F   0  0  0  0  0  0  0  0  0  0  0  0
    1.6000   -0.0000    0.0000 C   0  0  0  0  0  0  0  0  0  0  0  0
    3.2000   -0.0000    0.0000 F   0  0  0  0  0  0  0  0  0  0  0  0
    2.4001   -1.3856    0.0000 F   0  0  0  0  0  0  0  0  0  0  0  0
    0.0000   -0.0000    0.0000 C   0  0  0  0  0  0  0  0  0  0  0  0
   -0.7999    1.3856    0.0000 C   0  0  0  0  0  0  0  0  0  0  0  0
    0.0000    2.7713    0.0000 H   0  0  0  0  0  0  0  0  0  0  0  0
   -2.4001    1.3856    0.0000 C   0  0  0  0  0  0  0  0  0  0  0  0
   -3.2000    2.7713    0.0000 H   0  0  0  0  0  0  0  0  0  0  0  0
   -3.2000   -0.0000    0.0000 C   0  0  0  0  0  0  0  0  0  0  0  0
   -4.8000   -0.0000    0.0000 H   0  0  0  0  0  0  0  0  0  0  0  0
   -2.4001   -1.3856    0.0000 C   0  0  0  0  0  0  0  0  0  0  0  0
   -3.2000   -2.7713    0.0000 Cl  0  0  0  0  0  0  0  0  0  0  0  0
   -0.8001   -1.3856    0.0000 C   0  0  0  0  0  0  0  0  0  0  0  0
    0.0000   -2.7713    0.0000 H   0  0  0  0  0  0  0  0  0  0  0  0
  1  2  1  0  0  0  0
  2  3  1  0  0  0  0
  2  4  1  0  0  0  0
  2  5  1  0  0  0  0
  5  6  1  0  0  0  0
  6  7  1  0  0  0  0
  6  8  2  0  0  0  0
  8  9  1  0  0  0  0
  8 10  1  0  0  0  0
 10 11  1  0  0  0  0
 10 12  2  0  0  0  0
 12 13  1  0  0  0  0
 12 14  1  0  0  0  0
 14  5  2  0  0  0  0
 14 15  1  0  0  0  0
M  END
> <ChemID>
100110

> <source_casrn>
98-15-7

> <CAS>
98-15-7

> <SMILES>
FC(F)(F)c1cccc(Cl)c1

> <NAME>
Benzene, 1-chloro-3-(trifluoromethyl)-

> <preferred_name>
3-Chlorobenzotrifluoride

> <iupac>
1-chloro-3-(trifluoromethyl)benzene

> <MPID>
101746

> <dsstox_substance_id>
DTXSID4024773

> <Canonical_QSARr>
FC(F)(F)c1cccc(Cl)c1

> <InChI_Code_QSARr>
InChI=1S/C7H4ClF3/c8-6-3-1-2-5(4-6)7(9,10)11/h1-4H

> <InChI Key_QSARr>
YTCGOUNVIAWCMG-UHFFFAOYSA-N

> <LogKmHL>
0.64

$$$$
100115
  -INDIGO-08031722222D

 14 14  0  0  0  0  0  0  0  0999 V2000
   -2.4000   -1.3856    0.0000 O   0  0  0  0  0  0  0  0  0  0  0  0
   -1.6000   -0.0000    0.0000 N   0  0  0  0  0  0  0  0  0  0  0  0
    0.0000   -0.0000    0.0000 C   0  0  0  0  0  0  0  0  0  0  0  0
    0.8000    1.3856    0.0000 C   0  0  0  0  0  0  0  0  0  0  0  0
    0.0000    2.7713    0.0000 H   0  0  0  0  0  0  0  0  0  0  0  0
    2.4000    1.3856    0.0000 C   0  0  0  0  0  0  0  0  0  0  0  0
    3.2000    2.7713    0.0000 H   0  0  0  0  0  0  0  0  0  0  0  0
    3.2000   -0.0000    0.0000 C   0  0  0  0  0  0  0  0  0  0  0  0
    4.8000   -0.0000    0.0000 H   0  0  0  0  0  0  0  0  0  0  0  0
    2.4000   -1.3856    0.0000 C   0  0  0  0  0  0  0  0  0  0  0  0
    3.2000   -2.7713    0.0000 H   0  0  0  0  0  0  0  0  0  0  0  0
    0.8000   -1.3856    0.0000 C   0  0  0  0  0  0  0  0  0  0  0  0
    0.0000   -2.7713    0.0000 H   0  0  0  0  0  0  0  0  0  0  0  0
   -2.4000    1.3856    0.0000 O   0  0  0  0  0  0  0  0  0  0  0  0
  1  2  2  0  0  0  0
  2  3  1  0  0  0  0
  3  4  1  0  0  0  0
  4  5  1  0  0  0  0
  4  6  2  0  0  0  0
  6  7  1  0  0  0  0
  6  8  1  0  0  0  0
  8  9  1  0  0  0  0
  8 10  2  0  0  0  0
 10 11  1  0  0  0  0
 10 12  1  0  0  0  0
 12  3  2  0  0  0  0
 12 13  1  0  0  0  0
  2 14  1  0  0  0  0
M  CHG  2   2   1  14  -1
M  END
> <ChemID>
100115

> <source_casrn>
98-95-3

> <CAS>
98-95-3

> <SMILES>
[O-][N+](=O)c1ccccc1

> <NAME>
Benzene, nitro-

> <preferred_name>
Nitrobenzene

> <iupac>
nitrobenzene

> <MPID>
101750

> <dsstox_substance_id>
DTXSID3020964

> <Canonical_QSARr>
[O-][N+](=O)c1ccccc1

> <InChI_Code_QSARr>
InChI=1S/C6H5NO2/c8-7(9)6-4-2-1-3-5-6/h1-5H

> <InChI Key_QSARr>
LQNUZADURLCDLV-UHFFFAOYSA-N

> <LogKmHL>
-0.93

$$$$
100119
  -INDIGO-08031722222D

 30 30  0  0  0  0  0  0  0  0999 V2000
   -1.3857   -0.8001    0.0000 C   0  0  0  0  0  0  0  0  0  0  0  0
   -1.3857   -2.4000    0.0000 C   0  0  0  0  0  0  0  0  0  0  0  0
    0.0001   -3.2000    0.0000 H   0  0  0  0  0  0  0  0  0  0  0  0
   -2.7712   -3.2000    0.0000 C   0  0  0  0  0  0  0  0  0  0  0  0
   -2.7712   -4.8000    0.0000 H   0  0  0  0  0  0  0  0  0  0  0  0
   -4.1569   -2.4000    0.0000 C   0  0  0  0  0  0  0  0  0  0  0  0
   -5.5426   -3.2000    0.0000 H   0  0  0  0  0  0  0  0  0  0  0  0
   -4.1569   -0.8001    0.0000 C   0  0  0  0  0  0  0  0  0  0  0  0
   -5.5426   -0.0000    0.0000 C   0  0  0  0  0  0  0  0  0  0  0  0
   -4.7426    1.3857    0.0000 H   0  0  0  0  0  0  0  0  0  0  0  0
   -6.7682    1.0284    0.0000 C   0  0  0  0  0  0  0  0  0  0  0  0
   -7.9939    2.0569    0.0000 H   0  0  0  0  0  0  0  0  0  0  0  0
   -6.4904    2.6042    0.0000 H   0  0  0  0  0  0  0  0  0  0  0  0
   -8.2717    0.4813    0.0000 H   0  0  0  0  0  0  0  0  0  0  0  0
   -6.3425   -1.3856    0.0000 C   0  0  0  0  0  0  0  0  0  0  0  0
   -7.1425   -2.7713    0.0000 H   0  0  0  0  0  0  0  0  0  0  0  0
   -7.9426   -1.3856    0.0000 H   0  0  0  0  0  0  0  0  0  0  0  0
   -7.1425   -0.0000    0.0000 H   0  0  0  0  0  0  0  0  0  0  0  0
   -2.7712   -0.0000    0.0000 C   0  0  0  0  0  0  0  0  0  0  0  0
   -2.7712    1.6000    0.0000 H   0  0  0  0  0  0  0  0  0  0  0  0
    0.0001   -0.0000    0.0000 C   0  0  0  0  0  0  0  0  0  0  0  0
   -0.8000    1.3857    0.0000 H   0  0  0  0  0  0  0  0  0  0  0  0
    1.2256    1.0284    0.0000 C   0  0  0  0  0  0  0  0  0  0  0  0
    2.4514    2.0569    0.0000 H   0  0  0  0  0  0  0  0  0  0  0  0
    2.7292    0.4813    0.0000 H   0  0  0  0  0  0  0  0  0  0  0  0
    0.9478    2.6042    0.0000 H   0  0  0  0  0  0  0  0  0  0  0  0
    0.7999   -1.3856    0.0000 C   0  0  0  0  0  0  0  0  0  0  0  0
    1.6000   -2.7713    0.0000 H   0  0  0  0  0  0  0  0  0  0  0  0
    2.4000   -1.3856    0.0000 H   0  0  0  0  0  0  0  0  0  0  0  0
    1.6000   -0.0000    0.0000 H   0  0  0  0  0  0  0  0  0  0  0  0
  1  2  1  0  0  0  0
  2  3  1  0  0  0  0
  2  4  2  0  0  0  0
  4  5  1  0  0  0  0
  4  6  1  0  0  0  0
  6  7  1  0  0  0  0
  6  8  2  0  0  0  0
  8  9  1  0  0  0  0
  9 10  1  0  0  0  0
  9 11  1  0  0  0  0
 11 12  1  0  0  0  0
 11 13  1  0  0  0  0
 11 14  1  0  0  0  0
  9 15  1  0  0  0  0
 15 16  1  0  0  0  0
 15 17  1  0  0  0  0
 15 18  1  0  0  0  0
  8 19  1  0  0  0  0
 19  1  2  0  0  0  0
 19 20  1  0  0  0  0
  1 21  1  0  0  0  0
 21 22  1  0  0  0  0
 21 23  1  0  0  0  0
 23 24  1  0  0  0  0
 23 25  1  0  0  0  0
 23 26  1  0  0  0  0
 21 27  1  0  0  0  0
 27 28  1  0  0  0  0
 27 29  1  0  0  0  0
 27 30  1  0  0  0  0
M  END
> <ChemID>
100119

> <source_casrn>
99-62-7

> <CAS>
99-62-7

> <SMILES>
CC(C)c1cc(ccc1)C(C)C

> <NAME>
Benzene, 1,3-bis(1-methylethyl)-

> <preferred_name>
1,3-Diisopropylbenzene

> <iupac>
1,3-di(propan-2-yl)benzene

> <MPID>
101754

> <dsstox_substance_id>
DTXSID8026640

> <Canonical_QSARr>
CC(C)c1cc(ccc1)C(C)C

> <InChI_Code_QSARr>
InChI=1S/C12H18/c1-9(2)11-6-5-7-12(8-11)10(3)4/h5-10H,1-4H3

> <InChI Key_QSARr>
UNEATYXSUBPPKP-UHFFFAOYSA-N

> <LogKmHL>
0.56

$$$$
100123
  -INDIGO-08031722222D

 16 16  0  0  0  0  0  0  0  0999 V2000
   -2.4000   -1.3856    0.0000 O   0  0  0  0  0  0  0  0  0  0  0  0
   -1.5999   -0.0000    0.0000 N   0  0  0  0  0  0  0  0  0  0  0  0
    0.0001   -0.0000    0.0000 C   0  0  0  0  0  0  0  0  0  0  0  0
    0.8000    1.3856    0.0000 C   0  0  0  0  0  0  0  0  0  0  0  0
    0.0001    2.7713    0.0000 H   0  0  0  0  0  0  0  0  0  0  0  0
    2.4000    1.3856    0.0000 C   0  0  0  0  0  0  0  0  0  0  0  0
    3.2001    2.7713    0.0000 H   0  0  0  0  0  0  0  0  0  0  0  0
    3.2001   -0.0000    0.0000 C   0  0  0  0  0  0  0  0  0  0  0  0
    4.8001   -0.0000    0.0000 N   0  0  0  0  0  0  0  0  0  0  0  0
    5.6000    1.3856    0.0000 H   0  0  0  0  0  0  0  0  0  0  0  0
    5.6000   -1.3856    0.0000 H   0  0  0  0  0  0  0  0  0  0  0  0
    2.4000   -1.3856    0.0000 C   0  0  0  0  0  0  0  0  0  0  0  0
    3.2001   -2.7713    0.0000 H   0  0  0  0  0  0  0  0  0  0  0  0
    0.8000   -1.3856    0.0000 C   0  0  0  0  0  0  0  0  0  0  0  0
    0.0001   -2.7713    0.0000 H   0  0  0  0  0  0  0  0  0  0  0  0
   -2.4000    1.3856    0.0000 O   0  0  0  0  0  0  0  0  0  0  0  0
  1  2  2  0  0  0  0
  2  3  1  0  0  0  0
  3  4  1  0  0  0  0
  4  5  1  0  0  0  0
  4  6  2  0  0  0  0
  6  7  1  0  0  0  0
  6  8  1  0  0  0  0
  8  9  1  0  0  0  0
  9 10  1  0  0  0  0
  9 11  1  0  0  0  0
  8 12  2  0  0  0  0
 12 13  1  0  0  0  0
 12 14  1  0  0  0  0
 14  3  2  0  0  0  0
 14 15  1  0  0  0  0
  2 16  1  0  0  0  0
M  CHG  2   2   1  16  -1
M  END
> <ChemID>
100123

> <source_casrn>
100-01-6

> <CAS>
100-01-6

> <SMILES>
Nc1ccc(cc1)[N+]([O-])=O

> <NAME>
Benzenamine, 4-nitro-

> <preferred_name>
4-Nitroaniline

> <iupac>
4-nitroaniline

> <MPID>
101758

> <dsstox_substance_id>
DTXSID8020961

> <Canonical_QSARr>
Nc1ccc(cc1)[N+]([O-])=O

> <InChI_Code_QSARr>
InChI=1S/C6H6N2O2/c7-5-1-3-6(4-2-5)8(9)10/h1-4H,7H2

> <InChI Key_QSARr>
TYMLOMAKGOJONV-UHFFFAOYSA-N

> <LogKmHL>
-0.51

$$$$
100127
  -INDIGO-08031722222D

 17 17  0  0  0  0  0  0  0  0999 V2000
    3.2001   -0.0000    0.0000 C   0  0  0  0  0  0  0  0  0  0  0  0
    4.8000   -0.0000    0.0000 H   0  0  0  0  0  0  0  0  0  0  0  0
    2.4000    1.3856    0.0000 C   0  0  0  0  0  0  0  0  0  0  0  0
    3.2001    2.7713    0.0000 H   0  0  0  0  0  0  0  0  0  0  0  0
    0.8000    1.3856    0.0000 C   0  0  0  0  0  0  0  0  0  0  0  0
    0.0000    2.7713    0.0000 H   0  0  0  0  0  0  0  0  0  0  0  0
    0.0000   -0.0000    0.0000 C   0  0  0  0  0  0  0  0  0  0  0  0
   -1.6000   -0.0000    0.0000 N   0  0  0  0  0  0  0  0  0  0  0  0
   -2.4001   -1.3856    0.0000 H   0  0  0  0  0  0  0  0  0  0  0  0
   -2.4001    1.3856    0.0000 C   0  0  0  0  0  0  0  0  0  0  0  0
   -3.2000    2.7713    0.0000 H   0  0  0  0  0  0  0  0  0  0  0  0
   -4.0000    1.3856    0.0000 H   0  0  0  0  0  0  0  0  0  0  0  0
   -1.6000    2.7713    0.0000 H   0  0  0  0  0  0  0  0  0  0  0  0
    0.8000   -1.3856    0.0000 C   0  0  0  0  0  0  0  0  0  0  0  0
    0.0000   -2.7713    0.0000 H   0  0  0  0  0  0  0  0  0  0  0  0
    2.4000   -1.3856    0.0000 C   0  0  0  0  0  0  0  0  0  0  0  0
    3.2001   -2.7713    0.0000 H   0  0  0  0  0  0  0  0  0  0  0  0
  1  2  1  0  0  0  0
  1  3  1  0  0  0  0
  3  4  1  0  0  0  0
  3  5  2  0  0  0  0
  5  6  1  0  0  0  0
  5  7  1  0  0  0  0
  7  8  1  0  0  0  0
  8  9  1  0  0  0  0
  8 10  1  0  0  0  0
 10 11  1  0  0  0  0
 10 12  1  0  0  0  0
 10 13  1  0  0  0  0
  7 14  2  0  0  0  0
 14 15  1  0  0  0  0
 14 16  1  0  0  0  0
 16  1  2  0  0  0  0
 16 17  1  0  0  0  0
M  END
> <ChemID>
100127

> <source_casrn>
100-61-8

> <CAS>
100-61-8

> <SMILES>
CNc1ccccc1

> <NAME>
Benzenamine, N-methyl-

> <preferred_name>
N-Methylaniline

> <iupac>
N-methylaniline

> <MPID>
101762

> <dsstox_substance_id>
DTXSID9021841

> <Canonical_QSARr>
CNc1ccccc1

> <InChI_Code_QSARr>
InChI=1S/C7H9N/c1-8-7-5-3-2-4-6-7/h2-6,8H,1H3

> <InChI Key_QSARr>
AFBPFSWMIHJQDM-UHFFFAOYSA-N

> <LogKmHL>
-0.88

$$$$
100131
  -INDIGO-08031722222D

 23 24  0  0  0  0  0  0  0  0999 V2000
   -0.5473   -1.5035    0.0000 C   0  0  0  0  0  0  0  0  0  0  0  0
    0.4812   -2.7292    0.0000 H   0  0  0  0  0  0  0  0  0  0  0  0
   -2.1229   -1.7813    0.0000 C   0  0  0  0  0  0  0  0  0  0  0  0
   -2.6702   -3.2849    0.0000 H   0  0  0  0  0  0  0  0  0  0  0  0
   -3.1513   -0.5556    0.0000 C   0  0  0  0  0  0  0  0  0  0  0  0
   -4.7271   -0.8335    0.0000 H   0  0  0  0  0  0  0  0  0  0  0  0
   -2.6042    0.9479    0.0000 C   0  0  0  0  0  0  0  0  0  0  0  0
   -3.6326    2.1735    0.0000 H   0  0  0  0  0  0  0  0  0  0  0  0
   -1.0284    1.2257    0.0000 C   0  0  0  0  0  0  0  0  0  0  0  0
   -0.4813    2.7292    0.0000 H   0  0  0  0  0  0  0  0  0  0  0  0
    0.0000    0.0000    0.0000 C   0  0  0  0  0  0  0  0  0  0  0  0
    1.5756    0.2779    0.0000 O   0  0  0  0  0  0  0  0  0  0  0  0
    2.9614   -0.5221    0.0000 C   0  0  0  0  0  0  0  0  0  0  0  0
    2.9614   -2.1222    0.0000 C   0  0  0  0  0  0  0  0  0  0  0  0
    1.5756   -2.9222    0.0000 H   0  0  0  0  0  0  0  0  0  0  0  0
    4.3470   -2.9222    0.0000 C   0  0  0  0  0  0  0  0  0  0  0  0
    4.3470   -4.5222    0.0000 H   0  0  0  0  0  0  0  0  0  0  0  0
    5.7326   -2.1222    0.0000 C   0  0  0  0  0  0  0  0  0  0  0  0
    7.1183   -2.9222    0.0000 H   0  0  0  0  0  0  0  0  0  0  0  0
    5.7326   -0.5221    0.0000 C   0  0  0  0  0  0  0  0  0  0  0  0
    7.1183    0.2779    0.0000 H   0  0  0  0  0  0  0  0  0  0  0  0
    4.3470    0.2779    0.0000 C   0  0  0  0  0  0  0  0  0  0  0  0
    4.3470    1.8779    0.0000 H   0  0  0  0  0  0  0  0  0  0  0  0
  1  2  1  0  0  0  0
  1  3  1  0  0  0  0
  3  4  1  0  0  0  0
  3  5  2  0  0  0  0
  5  6  1  0  0  0  0
  5  7  1  0  0  0  0
  7  8  1  0  0  0  0
  7  9  2  0  0  0  0
  9 10  1  0  0  0  0
  9 11  1  0  0  0  0
 11  1  2  0  0  0  0
 11 12  1  0  0  0  0
 12 13  1  0  0  0  0
 13 14  1  0  0  0  0
 14 15  1  0  0  0  0
 14 16  2  0  0  0  0
 16 17  1  0  0  0  0
 16 18  1  0  0  0  0
 18 19  1  0  0  0  0
 18 20  2  0  0  0  0
 20 21  1  0  0  0  0
 20 22  1  0  0  0  0
 22 13  2  0  0  0  0
 22 23  1  0  0  0  0
M  END
> <ChemID>
100131

> <source_casrn>
101-84-8

> <CAS>
101-84-8

> <SMILES>
O(c(cccc1)c1)c(cccc2)c2

> <NAME>
Benzene, 1,1 -oxybis-

> <preferred_name>
Diphenyl oxide

> <iupac>
diphenyl ether

> <MPID>
101766

> <dsstox_substance_id>
DTXSID9021847

> <Canonical_QSARr>
c1ccccc1Oc1ccccc1

> <InChI_Code_QSARr>
InChI=1S/C12H10O/c1-3-7-11(8-4-1)13-12-9-5-2-6-10-12/h1-10H

> <InChI Key_QSARr>
USIUVYZYUHIAEV-UHFFFAOYSA-N

> <LogKmHL>
-0.09

$$$$
100136
  -INDIGO-08031722222D

 42 42  0  0  0  0  0  0  0  0999 V2000
   -6.9283   -0.8000    0.0000 C   0  0  0  0  0  0  0  0  0  0  0  0
   -6.9283   -2.4000    0.0000 C   0  0  0  0  0  0  0  0  0  0  0  0
   -5.5426   -3.2000    0.0000 H   0  0  0  0  0  0  0  0  0  0  0  0
   -8.3139   -3.2000    0.0000 C   0  0  0  0  0  0  0  0  0  0  0  0
   -8.3139   -4.8000    0.0000 H   0  0  0  0  0  0  0  0  0  0  0  0
   -9.6995   -2.4000    0.0000 C   0  0  0  0  0  0  0  0  0  0  0  0
  -11.0851   -3.2000    0.0000 H   0  0  0  0  0  0  0  0  0  0  0  0
   -9.6995   -0.8000    0.0000 C   0  0  0  0  0  0  0  0  0  0  0  0
  -11.0851   -0.0000    0.0000 H   0  0  0  0  0  0  0  0  0  0  0  0
   -8.3139   -0.0000    0.0000 C   0  0  0  0  0  0  0  0  0  0  0  0
   -8.3139    1.6000    0.0000 H   0  0  0  0  0  0  0  0  0  0  0  0
   -5.5426   -0.0000    0.0000 C   0  0  0  0  0  0  0  0  0  0  0  0
   -4.9302    1.4782    0.0000 H   0  0  0  0  0  0  0  0  0  0  0  0
   -6.1548    1.4782    0.0000 H   0  0  0  0  0  0  0  0  0  0  0  0
   -4.1570   -0.8000    0.0000 C   0  0  0  0  0  0  0  0  0  0  0  0
   -4.7692   -2.2782    0.0000 H   0  0  0  0  0  0  0  0  0  0  0  0
   -3.5446   -2.2782    0.0000 H   0  0  0  0  0  0  0  0  0  0  0  0
   -2.7714   -0.0000    0.0000 C   0  0  0  0  0  0  0  0  0  0  0  0
   -2.1590    1.4782    0.0000 H   0  0  0  0  0  0  0  0  0  0  0  0
   -3.3836    1.4782    0.0000 H   0  0  0  0  0  0  0  0  0  0  0  0
   -1.3858   -0.8000    0.0000 C   0  0  0  0  0  0  0  0  0  0  0  0
   -1.9979   -2.2782    0.0000 H   0  0  0  0  0  0  0  0  0  0  0  0
   -0.7733   -2.2782    0.0000 H   0  0  0  0  0  0  0  0  0  0  0  0
    0.0001   -0.0000    0.0000 C   0  0  0  0  0  0  0  0  0  0  0  0
    0.6123    1.4782    0.0000 H   0  0  0  0  0  0  0  0  0  0  0  0
   -0.6123    1.4782    0.0000 H   0  0  0  0  0  0  0  0  0  0  0  0
    1.3857   -0.8000    0.0000 C   0  0  0  0  0  0  0  0  0  0  0  0
    0.7733   -2.2782    0.0000 H   0  0  0  0  0  0  0  0  0  0  0  0
    1.9979   -2.2782    0.0000 H   0  0  0  0  0  0  0  0  0  0  0  0
    2.7714   -0.0000    0.0000 C   0  0  0  0  0  0  0  0  0  0  0  0
    3.3835    1.4782    0.0000 H   0  0  0  0  0  0  0  0  0  0  0  0
    2.1589    1.4782    0.0000 H   0  0  0  0  0  0  0  0  0  0  0  0
    4.1570   -0.8000    0.0000 C   0  0  0  0  0  0  0  0  0  0  0  0
    3.5445   -2.2782    0.0000 H   0  0  0  0  0  0  0  0  0  0  0  0
    4.7691   -2.2782    0.0000 H   0  0  0  0  0  0  0  0  0  0  0  0
    5.5426   -0.0000    0.0000 C   0  0  0  0  0  0  0  0  0  0  0  0
    6.1548    1.4782    0.0000 H   0  0  0  0  0  0  0  0  0  0  0  0
    4.9302    1.4782    0.0000 H   0  0  0  0  0  0  0  0  0  0  0  0
    6.9282   -0.8000    0.0000 C   0  0  0  0  0  0  0  0  0  0  0  0
    8.3138   -1.6000    0.0000 H   0  0  0  0  0  0  0  0  0  0  0  0
    8.3138   -0.0000    0.0000 H   0  0  0  0  0  0  0  0  0  0  0  0
    6.9282   -2.4000    0.0000 H   0  0  0  0  0  0  0  0  0  0  0  0
  1  2  1  0  0  0  0
  2  3  1  0  0  0  0
  2  4  2  0  0  0  0
  4  5  1  0  0  0  0
  4  6  1  0  0  0  0
  6  7  1  0  0  0  0
  6  8  2  0  0  0  0
  8  9  1  0  0  0  0
  8 10  1  0  0  0  0
 10  1  2  0  0  0  0
 10 11  1  0  0  0  0
  1 12  1  0  0  0  0
 12 13  1  0  0  0  0
 12 14  1  0  0  0  0
 12 15  1  0  0  0  0
 15 16  1  0  0  0  0
 15 17  1  0  0  0  0
 15 18  1  0  0  0  0
 18 19  1  0  0  0  0
 18 20  1  0  0  0  0
 18 21  1  0  0  0  0
 21 22  1  0  0  0  0
 21 23  1  0  0  0  0
 21 24  1  0  0  0  0
 24 25  1  0  0  0  0
 24 26  1  0  0  0  0
 24 27  1  0  0  0  0
 27 28  1  0  0  0  0
 27 29  1  0  0  0  0
 27 30  1  0  0  0  0
 30 31  1  0  0  0  0
 30 32  1  0  0  0  0
 30 33  1  0  0  0  0
 33 34  1  0  0  0  0
 33 35  1  0  0  0  0
 33 36  1  0  0  0  0
 36 37  1  0  0  0  0
 36 38  1  0  0  0  0
 36 39  1  0  0  0  0
 39 40  1  0  0  0  0
 39 41  1  0  0  0  0
 39 42  1  0  0  0  0
M  END
> <ChemID>
100136

> <source_casrn>
104-72-3

> <CAS>
104-72-3

> <SMILES>
c(cccc1)(c1)CCCCCCCCCC

> <NAME>
Decyl benzene

> <preferred_name>
Decylbenzene

> <iupac>
decylbenzene

> <MPID>
101770

> <dsstox_substance_id>
DTXSID5051529

> <Canonical_QSARr>
CCCCCCCCCCc1ccccc1

> <InChI_Code_QSARr>
InChI=1S/C16H26/c1-2-3-4-5-6-7-8-10-13-16-14-11-9-12-15-16/h9,11-12,14-15H,2-8,10,13H2,1H3

> <InChI Key_QSARr>
UZILCZKGXMQEQR-UHFFFAOYSA-N

> <LogKmHL>
0.63

$$$$
100140
  -INDIGO-08031722222D

 12 12  0  0  0  0  0  0  0  0999 V2000
    0.8000    1.3856    0.0000 Br  0  0  0  0  0  0  0  0  0  0  0  0
   -0.0000   -0.0000    0.0000 C   0  0  0  0  0  0  0  0  0  0  0  0
    0.8000   -1.3857    0.0000 C   0  0  0  0  0  0  0  0  0  0  0  0
    2.4000   -1.3857    0.0000 H   0  0  0  0  0  0  0  0  0  0  0  0
   -0.0000   -2.7713    0.0000 C   0  0  0  0  0  0  0  0  0  0  0  0
    0.8000   -4.1569    0.0000 H   0  0  0  0  0  0  0  0  0  0  0  0
   -1.6000   -2.7713    0.0000 C   0  0  0  0  0  0  0  0  0  0  0  0
   -2.4000   -4.1569    0.0000 Br  0  0  0  0  0  0  0  0  0  0  0  0
   -2.4000   -1.3856    0.0000 C   0  0  0  0  0  0  0  0  0  0  0  0
   -4.0000   -1.3856    0.0000 H   0  0  0  0  0  0  0  0  0  0  0  0
   -1.6000   -0.0000    0.0000 C   0  0  0  0  0  0  0  0  0  0  0  0
   -2.4000    1.3856    0.0000 H   0  0  0  0  0  0  0  0  0  0  0  0
  1  2  1  0  0  0  0
  2  3  1  0  0  0  0
  3  4  1  0  0  0  0
  3  5  2  0  0  0  0
  5  6  1  0  0  0  0
  5  7  1  0  0  0  0
  7  8  1  0  0  0  0
  7  9  2  0  0  0  0
  9 10  1  0  0  0  0
  9 11  1  0  0  0  0
 11  2  2  0  0  0  0
 11 12  1  0  0  0  0
M  END
> <ChemID>
100140

> <source_casrn>
106-37-6

> <CAS>
106-37-6

> <SMILES>
Brc1ccc(Br)cc1

> <NAME>
Benzene, 1,4-dibromo-

> <preferred_name>
1,4-Dibromobenzene

> <iupac>
1,4-dibromobenzene

> <MPID>
101774

> <dsstox_substance_id>
DTXSID4024012

> <Canonical_QSARr>
Brc1ccc(Br)cc1

> <InChI_Code_QSARr>
InChI=1S/C6H4Br2/c7-5-1-2-6(8)4-3-5/h1-4H

> <InChI Key_QSARr>
SWJPEBQEEAHIGZ-UHFFFAOYSA-N

> <LogKmHL>
0.31

$$$$
100144
  -INDIGO-08031722222D

 13 13  0  0  0  0  0  0  0  0999 V2000
    0.8000    1.3856    0.0000 O   0  0  0  0  0  0  0  0  0  0  0  0
    2.4000    1.3856    0.0000 H   0  0  0  0  0  0  0  0  0  0  0  0
   -0.0000   -0.0000    0.0000 C   0  0  0  0  0  0  0  0  0  0  0  0
    0.8000   -1.3857    0.0000 C   0  0  0  0  0  0  0  0  0  0  0  0
    2.4000   -1.3857    0.0000 H   0  0  0  0  0  0  0  0  0  0  0  0
   -0.0000   -2.7713    0.0000 C   0  0  0  0  0  0  0  0  0  0  0  0
    0.8000   -4.1569    0.0000 H   0  0  0  0  0  0  0  0  0  0  0  0
   -1.6000   -2.7713    0.0000 C   0  0  0  0  0  0  0  0  0  0  0  0
   -2.4000   -4.1569    0.0000 Cl  0  0  0  0  0  0  0  0  0  0  0  0
   -2.4000   -1.3856    0.0000 C   0  0  0  0  0  0  0  0  0  0  0  0
   -4.0000   -1.3856    0.0000 H   0  0  0  0  0  0  0  0  0  0  0  0
   -1.6000   -0.0000    0.0000 C   0  0  0  0  0  0  0  0  0  0  0  0
   -2.4000    1.3856    0.0000 H   0  0  0  0  0  0  0  0  0  0  0  0
  1  2  1  0  0  0  0
  1  3  1  0  0  0  0
  3  4  1  0  0  0  0
  4  5  1  0  0  0  0
  4  6  2  0  0  0  0
  6  7  1  0  0  0  0
  6  8  1  0  0  0  0
  8  9  1  0  0  0  0
  8 10  2  0  0  0  0
 10 11  1  0  0  0  0
 10 12  1  0  0  0  0
 12  3  2  0  0  0  0
 12 13  1  0  0  0  0
M  END
> <ChemID>
100144

> <source_casrn>
106-48-9

> <CAS>
106-48-9

> <SMILES>
Oc1ccc(Cl)cc1

> <NAME>
Phenol, 4-chloro-

> <preferred_name>
4-Chlorophenol

> <iupac>
4-chlorophenol

> <MPID>
101778

> <dsstox_substance_id>
DTXSID1021871

> <Canonical_QSARr>
Oc1ccc(Cl)cc1

> <InChI_Code_QSARr>
InChI=1S/C6H5ClO/c7-5-1-3-6(8)4-2-5/h1-4,8H

> <InChI Key_QSARr>
WXNZTHHGJRFXKQ-UHFFFAOYSA-N

> <LogKmHL>
-0.41

$$$$
100148
  -INDIGO-08031722222D

 70 70  0  0  0  0  0  0  0  0999 V2000
    0.0000    0.0000    0.0000 Si  0  0  0  0  0  0  0  0  0  0  0  0
    1.3219    0.9013    0.0000 O   0  0  0  0  0  0  0  0  0  0  0  0
    2.9041    1.1397    0.0000 Si  0  0  0  0  0  0  0  0  0  0  0  0
    2.1041    2.5255    0.0000 C   0  0  0  0  0  0  0  0  0  0  0  0
    1.3042    3.9111    0.0000 H   0  0  0  0  0  0  0  0  0  0  0  0
    0.5042    2.5255    0.0000 H   0  0  0  0  0  0  0  0  0  0  0  0
    2.9041    3.9111    0.0000 H   0  0  0  0  0  0  0  0  0  0  0  0
    4.1037    2.1984    0.0000 C   0  0  0  0  0  0  0  0  0  0  0  0
    5.3035    3.2571    0.0000 H   0  0  0  0  0  0  0  0  0  0  0  0
    5.3547    1.2009    0.0000 H   0  0  0  0  0  0  0  0  0  0  0  0
    3.7868    3.7667    0.0000 H   0  0  0  0  0  0  0  0  0  0  0  0
    4.4330    0.6681    0.0000 O   0  0  0  0  0  0  0  0  0  0  0  0
    5.6060   -0.4201    0.0000 Si  0  0  0  0  0  0  0  0  0  0  0  0
    6.1904    1.0694    0.0000 C   0  0  0  0  0  0  0  0  0  0  0  0
    5.1929    2.3203    0.0000 H   0  0  0  0  0  0  0  0  0  0  0  0
    6.7751    2.5587    0.0000 H   0  0  0  0  0  0  0  0  0  0  0  0
    7.7726    1.3078    0.0000 H   0  0  0  0  0  0  0  0  0  0  0  0
    7.1815   -0.6980    0.0000 C   0  0  0  0  0  0  0  0  0  0  0  0
    8.7573   -0.9758    0.0000 H   0  0  0  0  0  0  0  0  0  0  0  0
    7.1815   -2.2980    0.0000 H   0  0  0  0  0  0  0  0  0  0  0  0
    8.2101    0.5277    0.0000 H   0  0  0  0  0  0  0  0  0  0  0  0
    6.1904   -1.9095    0.0000 O   0  0  0  0  0  0  0  0  0  0  0  0
    6.0708   -3.5051    0.0000 Si  0  0  0  0  0  0  0  0  0  0  0  0
    7.5999   -3.0335    0.0000 C   0  0  0  0  0  0  0  0  0  0  0  0
    7.9559   -1.4734    0.0000 H   0  0  0  0  0  0  0  0  0  0  0  0
    9.1287   -2.5619    0.0000 H   0  0  0  0  0  0  0  0  0  0  0  0
    8.7727   -4.1217    0.0000 H   0  0  0  0  0  0  0  0  0  0  0  0
    6.8360   -4.9102    0.0000 C   0  0  0  0  0  0  0  0  0  0  0  0
    7.6012   -6.3153    0.0000 H   0  0  0  0  0  0  0  0  0  0  0  0
    5.5851   -5.9078    0.0000 H   0  0  0  0  0  0  0  0  0  0  0  0
    8.4356   -4.9502    0.0000 H   0  0  0  0  0  0  0  0  0  0  0  0
    5.2709   -4.8907    0.0000 O   0  0  0  0  0  0  0  0  0  0  0  0
    3.9490   -5.7919    0.0000 Si  0  0  0  0  0  0  0  0  0  0  0  0
    5.2709   -6.6933    0.0000 C   0  0  0  0  0  0  0  0  0  0  0  0
    6.7124   -5.9990    0.0000 H   0  0  0  0  0  0  0  0  0  0  0  0
    6.5930   -7.5946    0.0000 H   0  0  0  0  0  0  0  0  0  0  0  0
    5.1513   -8.2887    0.0000 H   0  0  0  0  0  0  0  0  0  0  0  0
    3.3274   -7.2664    0.0000 C   0  0  0  0  0  0  0  0  0  0  0  0
    2.7060   -8.7406    0.0000 H   0  0  0  0  0  0  0  0  0  0  0  0
    4.2934   -8.5418    0.0000 H   0  0  0  0  0  0  0  0  0  0  0  0
    1.7675   -6.9103    0.0000 H   0  0  0  0  0  0  0  0  0  0  0  0
    2.3668   -6.0305    0.0000 O   0  0  0  0  0  0  0  0  0  0  0  0
    0.8379   -5.5589    0.0000 Si  0  0  0  0  0  0  0  0  0  0  0  0
    0.9575   -7.1543    0.0000 C   0  0  0  0  0  0  0  0  0  0  0  0
   -0.3646   -8.0557    0.0000 H   0  0  0  0  0  0  0  0  0  0  0  0
    1.0769   -8.7499    0.0000 H   0  0  0  0  0  0  0  0  0  0  0  0
    2.3990   -7.8486    0.0000 H   0  0  0  0  0  0  0  0  0  0  0  0
   -0.7022   -5.9922    0.0000 C   0  0  0  0  0  0  0  0  0  0  0  0
   -2.2426   -6.4256    0.0000 H   0  0  0  0  0  0  0  0  0  0  0  0
   -1.3965   -4.5506    0.0000 H   0  0  0  0  0  0  0  0  0  0  0  0
   -1.0972   -7.5426    0.0000 H   0  0  0  0  0  0  0  0  0  0  0  0
   -0.3351   -4.4706    0.0000 O   0  0  0  0  0  0  0  0  0  0  0  0
   -0.9195   -2.9811    0.0000 Si  0  0  0  0  0  0  0  0  0  0  0  0
   -2.0925   -4.0694    0.0000 C   0  0  0  0  0  0  0  0  0  0  0  0
   -3.6214   -3.5978    0.0000 H   0  0  0  0  0  0  0  0  0  0  0  0
   -3.2654   -5.1576    0.0000 H   0  0  0  0  0  0  0  0  0  0  0  0
   -1.7363   -5.6292    0.0000 H   0  0  0  0  0  0  0  0  0  0  0  0
   -2.2186   -2.0472    0.0000 C   0  0  0  0  0  0  0  0  0  0  0  0
   -3.5178   -1.1131    0.0000 H   0  0  0  0  0  0  0  0  0  0  0  0
   -1.5245   -0.6056    0.0000 H   0  0  0  0  0  0  0  0  0  0  0  0
   -3.6771   -2.7052    0.0000 H   0  0  0  0  0  0  0  0  0  0  0  0
   -0.8000   -1.3857    0.0000 O   0  0  0  0  0  0  0  0  0  0  0  0
   -1.5822    0.2384    0.0000 C   0  0  0  0  0  0  0  0  0  0  0  0
   -2.5797   -1.0125    0.0000 H   0  0  0  0  0  0  0  0  0  0  0  0
   -3.1643    0.4769    0.0000 H   0  0  0  0  0  0  0  0  0  0  0  0
   -2.1666    1.7278    0.0000 H   0  0  0  0  0  0  0  0  0  0  0  0
   -0.0797    1.5980    0.0000 C   0  0  0  0  0  0  0  0  0  0  0  0
   -0.1594    3.1961    0.0000 H   0  0  0  0  0  0  0  0  0  0  0  0
   -1.5036    2.3280    0.0000 H   0  0  0  0  0  0  0  0  0  0  0  0
    1.4802    1.9540    0.0000 H   0  0  0  0  0  0  0  0  0  0  0  0
  1  2  1  0  0  0  0
  2  3  1  0  0  0  0
  3  4  1  0  0  0  0
  4  5  1  0  0  0  0
  4  6  1  0  0  0  0
  4  7  1  0  0  0  0
  3  8  1  0  0  0  0
  8  9  1  0  0  0  0
  8 10  1  0  0  0  0
  8 11  1  0  0  0  0
  3 12  1  0  0  0  0
 12 13  1  0  0  0  0
 13 14  1  0  0  0  0
 14 15  1  0  0  0  0
 14 16  1  0  0  0  0
 14 17  1  0  0  0  0
 13 18  1  0  0  0  0
 18 19  1  0  0  0  0
 18 20  1  0  0  0  0
 18 21  1  0  0  0  0
 13 22  1  0  0  0  0
 22 23  1  0  0  0  0
 23 24  1  0  0  0  0
 24 25  1  0  0  0  0
 24 26  1  0  0  0  0
 24 27  1  0  0  0  0
 23 28  1  0  0  0  0
 28 29  1  0  0  0  0
 28 30  1  0  0  0  0
 28 31  1  0  0  0  0
 23 32  1  0  0  0  0
 32 33  1  0  0  0  0
 33 34  1  0  0  0  0
 34 35  1  0  0  0  0
 34 36  1  0  0  0  0
 34 37  1  0  0  0  0
 33 38  1  0  0  0  0
 38 39  1  0  0  0  0
 38 40  1  0  0  0  0
 38 41  1  0  0  0  0
 33 42  1  0  0  0  0
 42 43  1  0  0  0  0
 43 44  1  0  0  0  0
 44 45  1  0  0  0  0
 44 46  1  0  0  0  0
 44 47  1  0  0  0  0
 43 48  1  0  0  0  0
 48 49  1  0  0  0  0
 48 50  1  0  0  0  0
 48 51  1  0  0  0  0
 43 52  1  0  0  0  0
 52 53  1  0  0  0  0
 53 54  1  0  0  0  0
 54 55  1  0  0  0  0
 54 56  1  0  0  0  0
 54 57  1  0  0  0  0
 53 58  1  0  0  0  0
 58 59  1  0  0  0  0
 58 60  1  0  0  0  0
 58 61  1  0  0  0  0
 53 62  1  0  0  0  0
 62  1  1  0  0  0  0
  1 63  1  0  0  0  0
 63 64  1  0  0  0  0
 63 65  1  0  0  0  0
 63 66  1  0  0  0  0
  1 67  1  0  0  0  0
 67 68  1  0  0  0  0
 67 69  1  0  0  0  0
 67 70  1  0  0  0  0
M  END
> <ChemID>
100148

> <source_casrn>
107-50-6

> <CAS>
107-50-6

> <SMILES>
C[Si]1(C)O[Si](C)(C)O[Si](C)(C)O[Si](O[Si](C)(C)O[Si](C)(C)O[Si](C)(C)O1)(C)C

> <NAME>
Tetradecamethylcycloheptasiloxane (D7)

> <preferred_name>
Cycloheptasiloxane, tetradecamethyl-

> <iupac>
2,2,4,4,6,6,8,8,10,10,12,12,14,14-tetradecamethyl-1,3,5,7,9,11,13-heptaoxa-2,4,6,8,10,12,14-heptasilacyclotetradecane

> <MPID>
101782

> <dsstox_substance_id>
DTXSID8059348

> <Canonical_QSARr>
C[Si]1(C)O[Si](C)(C)O[Si](C)(C)O[Si](C)(C)O[Si](C)(C)O[Si](C)(C)O[Si](C)(C)O1

> <InChI_Code_QSARr>
InChI=1S/C14H42O7Si7/c1-22(2)15-23(3,4)17-25(7,8)19-27(11,12)21-28(13,14)20-26(9,10)18-24(5,6)16-22/h1-14H3

> <InChI Key_QSARr>
GSANOGQCVHBHIF-UHFFFAOYSA-N

> <LogKmHL>
1.48

$$$$
100152
  -INDIGO-08031722222D

 20 20  0  0  0  0  0  0  0  0999 V2000
   -0.0001   -0.0000    0.0000 C   0  0  0  0  0  0  0  0  0  0  0  0
   -0.0001   -1.6000    0.0000 C   0  0  0  0  0  0  0  0  0  0  0  0
    1.3856   -2.4000    0.0000 H   0  0  0  0  0  0  0  0  0  0  0  0
   -1.3856   -2.4000    0.0000 C   0  0  0  0  0  0  0  0  0  0  0  0
   -1.3856   -4.0000    0.0000 H   0  0  0  0  0  0  0  0  0  0  0  0
   -2.7712   -1.6000    0.0000 C   0  0  0  0  0  0  0  0  0  0  0  0
   -4.1569   -2.4000    0.0000 H   0  0  0  0  0  0  0  0  0  0  0  0
   -2.7712   -0.0000    0.0000 C   0  0  0  0  0  0  0  0  0  0  0  0
   -4.1569    0.8000    0.0000 C   0  0  0  0  0  0  0  0  0  0  0  0
   -4.1569    2.4000    0.0000 H   0  0  0  0  0  0  0  0  0  0  0  0
   -5.5425   -0.0000    0.0000 C   0  0  0  0  0  0  0  0  0  0  0  0
   -6.9282    0.8000    0.0000 H   0  0  0  0  0  0  0  0  0  0  0  0
   -5.5425   -1.6000    0.0000 H   0  0  0  0  0  0  0  0  0  0  0  0
   -1.3856    0.8000    0.0000 C   0  0  0  0  0  0  0  0  0  0  0  0
   -1.3856    2.4000    0.0000 H   0  0  0  0  0  0  0  0  0  0  0  0
    1.3856    0.8000    0.0000 C   0  0  0  0  0  0  0  0  0  0  0  0
    1.3856    2.4000    0.0000 H   0  0  0  0  0  0  0  0  0  0  0  0
    2.7713   -0.0000    0.0000 C   0  0  0  0  0  0  0  0  0  0  0  0
    4.1569    0.8000    0.0000 H   0  0  0  0  0  0  0  0  0  0  0  0
    2.7713   -1.6000    0.0000 H   0  0  0  0  0  0  0  0  0  0  0  0
  1  2  1  0  0  0  0
  2  3  1  0  0  0  0
  2  4  2  0  0  0  0
  4  5  1  0  0  0  0
  4  6  1  0  0  0  0
  6  7  1  0  0  0  0
  6  8  2  0  0  0  0
  8  9  1  0  0  0  0
  9 10  1  0  0  0  0
  9 11  2  0  0  0  0
 11 12  1  0  0  0  0
 11 13  1  0  0  0  0
  8 14  1  0  0  0  0
 14  1  2  0  0  0  0
 14 15  1  0  0  0  0
  1 16  1  0  0  0  0
 16 17  1  0  0  0  0
 16 18  2  0  0  0  0
 18 19  1  0  0  0  0
 18 20  1  0  0  0  0
M  END
> <ChemID>
100152

> <source_casrn>
108-57-6

> <CAS>
108-57-6

> <SMILES>
C=Cc1cc(ccc1)C=C

> <NAME>
Benzene, 1,3-diethenyl-

> <preferred_name>
1,3-Diethenylbenzene

> <iupac>
1,3-diethenylbenzene

> <MPID>
101786

> <dsstox_substance_id>
DTXSID30110020

> <Canonical_QSARr>
C=Cc1cc(ccc1)C=C

> <InChI_Code_QSARr>
InChI=1S/C10H10/c1-3-9-6-5-7-10(4-2)8-9/h3-8H,1-2H2

> <InChI Key_QSARr>
PRJNEUBECVAVAG-UHFFFAOYSA-N

> <LogKmHL>
0.59

$$$$
100156
  -INDIGO-08031722222D

 12 12  0  0  0  0  0  0  0  0999 V2000
   -0.0000   -0.0000    0.0000 C   0  0  0  0  0  0  0  0  0  0  0  0
    0.8000   -1.3857    0.0000 C   0  0  0  0  0  0  0  0  0  0  0  0
    2.4000   -1.3857    0.0000 H   0  0  0  0  0  0  0  0  0  0  0  0
   -0.0000   -2.7713    0.0000 C   0  0  0  0  0  0  0  0  0  0  0  0
    0.8000   -4.1569    0.0000 H   0  0  0  0  0  0  0  0  0  0  0  0
   -1.6000   -2.7713    0.0000 C   0  0  0  0  0  0  0  0  0  0  0  0
   -2.4000   -4.1569    0.0000 H   0  0  0  0  0  0  0  0  0  0  0  0
   -2.4000   -1.3856    0.0000 C   0  0  0  0  0  0  0  0  0  0  0  0
   -4.0000   -1.3856    0.0000 H   0  0  0  0  0  0  0  0  0  0  0  0
   -1.6000   -0.0000    0.0000 C   0  0  0  0  0  0  0  0  0  0  0  0
   -2.4000    1.3856    0.0000 H   0  0  0  0  0  0  0  0  0  0  0  0
    0.8000    1.3856    0.0000 Br  0  0  0  0  0  0  0  0  0  0  0  0
  1  2  1  0  0  0  0
  2  3  1  0  0  0  0
  2  4  2  0  0  0  0
  4  5  1  0  0  0  0
  4  6  1  0  0  0  0
  6  7  1  0  0  0  0
  6  8  2  0  0  0  0
  8  9  1  0  0  0  0
  8 10  1  0  0  0  0
 10  1  2  0  0  0  0
 10 11  1  0  0  0  0
  1 12  1  0  0  0  0
M  END
> <ChemID>
100156

> <source_casrn>
108-86-1

> <CAS>
108-86-1

> <SMILES>
Brc1ccccc1

> <NAME>
Benzene, bromo-

> <preferred_name>
Bromobenzene

> <iupac>
bromobenzene

> <MPID>
101790

> <dsstox_substance_id>
DTXSID5024637

> <Canonical_QSARr>
Brc1ccccc1

> <InChI_Code_QSARr>
InChI=1S/C6H5Br/c7-6-4-2-1-3-5-6/h1-5H

> <InChI Key_QSARr>
QARVLSVVCXYDNA-UHFFFAOYSA-N

> <LogKmHL>
-1.19

$$$$
100160
  -INDIGO-08031722222D

 14 13  0  0  0  0  0  0  0  0999 V2000
    1.3856   -0.8000    0.0000 C   0  0  0  0  0  0  0  0  0  0  0  0
    2.7713   -1.6000    0.0000 H   0  0  0  0  0  0  0  0  0  0  0  0
    2.7713    0.0000    0.0000 H   0  0  0  0  0  0  0  0  0  0  0  0
    1.3856   -2.4000    0.0000 H   0  0  0  0  0  0  0  0  0  0  0  0
    0.0000    0.0000    0.0000 C   0  0  0  0  0  0  0  0  0  0  0  0
    0.6123    1.4782    0.0000 H   0  0  0  0  0  0  0  0  0  0  0  0
   -0.6123    1.4782    0.0000 H   0  0  0  0  0  0  0  0  0  0  0  0
   -1.3856   -0.8000    0.0000 C   0  0  0  0  0  0  0  0  0  0  0  0
   -1.9980   -2.2782    0.0000 H   0  0  0  0  0  0  0  0  0  0  0  0
   -0.7733   -2.2782    0.0000 H   0  0  0  0  0  0  0  0  0  0  0  0
   -2.7713    0.0000    0.0000 C   0  0  0  0  0  0  0  0  0  0  0  0
   -4.1569    0.8000    0.0000 H   0  0  0  0  0  0  0  0  0  0  0  0
   -4.1569   -0.8000    0.0000 H   0  0  0  0  0  0  0  0  0  0  0  0
   -2.7713    1.6000    0.0000 Cl  0  0  0  0  0  0  0  0  0  0  0  0
  1  2  1  0  0  0  0
  1  3  1  0  0  0  0
  1  4  1  0  0  0  0
  1  5  1  0  0  0  0
  5  6  1  0  0  0  0
  5  7  1  0  0  0  0
  5  8  1  0  0  0  0
  8  9  1  0  0  0  0
  8 10  1  0  0  0  0
  8 11  1  0  0  0  0
 11 12  1  0  0  0  0
 11 13  1  0  0  0  0
 11 14  1  0  0  0  0
M  END
> <ChemID>
100160

> <source_casrn>
109-69-3

> <CAS>
109-69-3

> <SMILES>
CCCCCl

> <NAME>
Butane, 1-chloro-

> <preferred_name>
1-Chlorobutane

> <iupac>
1-chlorobutane

> <MPID>
101794

> <dsstox_substance_id>
DTXSID8020206

> <Canonical_QSARr>
CCCCCl

> <InChI_Code_QSARr>
InChI=1S/C4H9Cl/c1-2-3-4-5/h2-4H2,1H3

> <InChI Key_QSARr>
VFWCMGCRMGJXDK-UHFFFAOYSA-N

> <LogKmHL>
-0.45

$$$$
100164
  -INDIGO-08031722222D

 15 14  0  0  0  0  0  0  0  0999 V2000
    1.3856    2.4000    0.0000 Cl  0  0  0  0  0  0  0  0  0  0  0  0
    1.3856    0.8000    0.0000 C   0  0  0  0  0  0  0  0  0  0  0  0
    2.7713    1.6000    0.0000 H   0  0  0  0  0  0  0  0  0  0  0  0
    2.7713    0.0000    0.0000 H   0  0  0  0  0  0  0  0  0  0  0  0
    0.0000    0.0000    0.0000 C   0  0  0  0  0  0  0  0  0  0  0  0
    0.6122   -1.4782    0.0000 H   0  0  0  0  0  0  0  0  0  0  0  0
   -0.6122   -1.4782    0.0000 H   0  0  0  0  0  0  0  0  0  0  0  0
   -1.3857    0.8000    0.0000 O   0  0  0  0  0  0  0  0  0  0  0  0
   -2.7713    0.0000    0.0000 C   0  0  0  0  0  0  0  0  0  0  0  0
   -2.1590   -1.4782    0.0000 H   0  0  0  0  0  0  0  0  0  0  0  0
   -3.3835   -1.4782    0.0000 H   0  0  0  0  0  0  0  0  0  0  0  0
   -4.1569    0.8000    0.0000 C   0  0  0  0  0  0  0  0  0  0  0  0
   -5.5426    1.6000    0.0000 H   0  0  0  0  0  0  0  0  0  0  0  0
   -5.5426    0.0000    0.0000 H   0  0  0  0  0  0  0  0  0  0  0  0
   -4.1569    2.4000    0.0000 Cl  0  0  0  0  0  0  0  0  0  0  0  0
  1  2  1  0  0  0  0
  2  3  1  0  0  0  0
  2  4  1  0  0  0  0
  2  5  1  0  0  0  0
  5  6  1  0  0  0  0
  5  7  1  0  0  0  0
  5  8  1  0  0  0  0
  8  9  1  0  0  0  0
  9 10  1  0  0  0  0
  9 11  1  0  0  0  0
  9 12  1  0  0  0  0
 12 13  1  0  0  0  0
 12 14  1  0  0  0  0
 12 15  1  0  0  0  0
M  END
> <ChemID>
100164

> <source_casrn>
111-44-4

> <CAS>
111-44-4

> <SMILES>
ClCCOCCCl

> <NAME>
Bis(2-chloroethyl) ether

> <preferred_name>
Bis(2-chloroethyl) ether

> <iupac>
bis(2-chloroethyl) ether

> <MPID>
101798

> <dsstox_substance_id>
DTXSID9020168

> <Canonical_QSARr>
ClCCOCCCl

> <InChI_Code_QSARr>
InChI=1S/C4H8Cl2O/c5-1-3-7-4-2-6/h1-4H2

> <InChI Key_QSARr>
ZNSMNVMLTJELDZ-UHFFFAOYSA-N

> <LogKmHL>
-0.81

$$$$
100168
  -INDIGO-08031722222D

 29 30  0  0  0  0  0  0  0  0999 V2000
    0.5473   -1.5035    0.0000 O   0  0  0  0  0  0  0  0  0  0  0  0
    1.0655   -2.0024    0.0000 H   0  0  0  0  0  0  0  0  0  0  0  0
    0.0000    0.0000    0.0000 C   0  0  0  0  0  0  0  0  0  0  0  0
   -1.5036   -0.5472    0.0000 C   0  0  0  0  0  0  0  0  0  0  0  0
   -1.7813   -2.1230    0.0000 C   0  0  0  0  0  0  0  0  0  0  0  0
   -0.5556   -3.1514    0.0000 H   0  0  0  0  0  0  0  0  0  0  0  0
   -3.2848   -2.6702    0.0000 C   0  0  0  0  0  0  0  0  0  0  0  0
   -3.5627   -4.2458    0.0000 H   0  0  0  0  0  0  0  0  0  0  0  0
   -4.5105   -1.6417    0.0000 C   0  0  0  0  0  0  0  0  0  0  0  0
   -6.0140   -2.1889    0.0000 Cl  0  0  0  0  0  0  0  0  0  0  0  0
   -4.2328   -0.0660    0.0000 C   0  0  0  0  0  0  0  0  0  0  0  0
   -5.4584    0.9624    0.0000 H   0  0  0  0  0  0  0  0  0  0  0  0
   -2.7292    0.4812    0.0000 C   0  0  0  0  0  0  0  0  0  0  0  0
   -2.4513    2.0569    0.0000 H   0  0  0  0  0  0  0  0  0  0  0  0
    1.5758    0.2778    0.0000 C   0  0  0  0  0  0  0  0  0  0  0  0
    2.3757    1.6635    0.0000 C   0  0  0  0  0  0  0  0  0  0  0  0
    1.5758    3.0491    0.0000 H   0  0  0  0  0  0  0  0  0  0  0  0
    3.9756    1.6635    0.0000 C   0  0  0  0  0  0  0  0  0  0  0  0
    4.7757    3.0491    0.0000 H   0  0  0  0  0  0  0  0  0  0  0  0
    4.7757    0.2778    0.0000 C   0  0  0  0  0  0  0  0  0  0  0  0
    6.3757    0.2778    0.0000 Cl  0  0  0  0  0  0  0  0  0  0  0  0
    3.9756   -1.1078    0.0000 C   0  0  0  0  0  0  0  0  0  0  0  0
    4.7757   -2.4934    0.0000 H   0  0  0  0  0  0  0  0  0  0  0  0
    2.3757   -1.1078    0.0000 C   0  0  0  0  0  0  0  0  0  0  0  0
    2.1229   -1.7814    0.0000 H   0  0  0  0  0  0  0  0  0  0  0  0
   -0.5473    1.5035    0.0000 C   0  0  0  0  0  0  0  0  0  0  0  0
   -1.0944    3.0070    0.0000 Cl  0  0  0  0  0  0  0  0  0  0  0  0
    0.4811    2.7292    0.0000 Cl  0  0  0  0  0  0  0  0  0  0  0  0
    1.0285    1.2257    0.0000 Cl  0  0  0  0  0  0  0  0  0  0  0  0
  1  2  1  0  0  0  0
  1  3  1  0  0  0  0
  3  4  1  0  0  0  0
  4  5  1  0  0  0  0
  5  6  1  0  0  0  0
  5  7  2  0  0  0  0
  7  8  1  0  0  0  0
  7  9  1  0  0  0  0
  9 10  1  0  0  0  0
  9 11  2  0  0  0  0
 11 12  1  0  0  0  0
 11 13  1  0  0  0  0
 13  4  2  0  0  0  0
 13 14  1  0  0  0  0
  3 15  1  0  0  0  0
 15 16  1  0  0  0  0
 16 17  1  0  0  0  0
 16 18  2  0  0  0  0
 18 19  1  0  0  0  0
 18 20  1  0  0  0  0
 20 21  1  0  0  0  0
 20 22  2  0  0  0  0
 22 23  1  0  0  0  0
 22 24  1  0  0  0  0
 24 15  2  0  0  0  0
 24 25  1  0  0  0  0
  3 26  1  0  0  0  0
 26 27  1  0  0  0  0
 26 28  1  0  0  0  0
 26 29  1  0  0  0  0
M  END
> <ChemID>
100168

> <source_casrn>
115-32-2

> <CAS>
115-32-2

> <SMILES>
OC(c1ccc(Cl)cc1)(c1ccc(Cl)cc1)C(Cl)(Cl)Cl

> <NAME>
Dicofol

> <preferred_name>
Dicofol

> <iupac>
2,2,2-trichloro-1,1-bis(4-chlorophenyl)ethanol

> <MPID>
101802

> <dsstox_substance_id>
DTXSID4020450

> <Canonical_QSARr>
OC(c1ccc(Cl)cc1)(c1ccc(Cl)cc1)C(Cl)(Cl)Cl

> <InChI_Code_QSARr>
InChI=1S/C14H9Cl5O/c15-11-5-1-9(2-6-11)13(20,14(17,18)19)10-3-7-12(16)8-4-10/h1-8,20H

> <InChI Key_QSARr>
UOAMTSKGCBMZTC-UHFFFAOYSA-N

> <LogKmHL>
1.99

$$$$
100172
  -INDIGO-08031722222D

 26 28  0  0  0  0  0  0  0  0999 V2000
    1.3856    2.4000    0.0000 O   0  0  0  0  0  0  0  0  0  0  0  0
    1.3856    0.8000    0.0000 C   0  0  0  0  0  0  0  0  0  0  0  0
    0.0001   -0.0000    0.0000 C   0  0  0  0  0  0  0  0  0  0  0  0
    0.0001   -1.6000    0.0000 C   0  0  0  0  0  0  0  0  0  0  0  0
   -1.3856   -2.4000    0.0000 C   0  0  0  0  0  0  0  0  0  0  0  0
   -1.3856   -4.0000    0.0000 H   0  0  0  0  0  0  0  0  0  0  0  0
   -2.7713   -1.6000    0.0000 C   0  0  0  0  0  0  0  0  0  0  0  0
   -4.1569   -2.4000    0.0000 H   0  0  0  0  0  0  0  0  0  0  0  0
   -2.7713   -0.0000    0.0000 C   0  0  0  0  0  0  0  0  0  0  0  0
   -1.3856    0.8000    0.0000 C   0  0  0  0  0  0  0  0  0  0  0  0
   -1.3856    2.4000    0.0000 H   0  0  0  0  0  0  0  0  0  0  0  0
   -4.1569    0.8000    0.0000 N   0  0  0  0  0  0  0  0  0  0  0  0
   -5.5426   -0.0000    0.0000 H   0  0  0  0  0  0  0  0  0  0  0  0
   -4.1569    2.4000    0.0000 H   0  0  0  0  0  0  0  0  0  0  0  0
    1.3856   -2.4000    0.0000 C   0  0  0  0  0  0  0  0  0  0  0  0
    1.3856   -4.0000    0.0000 O   0  0  0  0  0  0  0  0  0  0  0  0
    2.7713   -1.6000    0.0000 C   0  0  0  0  0  0  0  0  0  0  0  0
    2.7713   -0.0000    0.0000 C   0  0  0  0  0  0  0  0  0  0  0  0
    4.1570    0.8000    0.0000 C   0  0  0  0  0  0  0  0  0  0  0  0
    4.1570    2.4000    0.0000 H   0  0  0  0  0  0  0  0  0  0  0  0
    5.5425   -0.0000    0.0000 C   0  0  0  0  0  0  0  0  0  0  0  0
    6.9282    0.8000    0.0000 H   0  0  0  0  0  0  0  0  0  0  0  0
    5.5425   -1.6000    0.0000 C   0  0  0  0  0  0  0  0  0  0  0  0
    6.9282   -2.4000    0.0000 H   0  0  0  0  0  0  0  0  0  0  0  0
    4.1570   -2.4000    0.0000 C   0  0  0  0  0  0  0  0  0  0  0  0
    4.1570   -4.0000    0.0000 H   0  0  0  0  0  0  0  0  0  0  0  0
  1  2  2  0  0  0  0
  2  3  1  0  0  0  0
  3  4  1  0  0  0  0
  4  5  2  0  0  0  0
  5  6  1  0  0  0  0
  5  7  1  0  0  0  0
  7  8  1  0  0  0  0
  7  9  2  0  0  0  0
  9 10  1  0  0  0  0
 10  3  2  0  0  0  0
 10 11  1  0  0  0  0
  9 12  1  0  0  0  0
 12 13  1  0  0  0  0
 12 14  1  0  0  0  0
  4 15  1  0  0  0  0
 15 16  2  0  0  0  0
 15 17  1  0  0  0  0
 17 18  1  0  0  0  0
 18  2  1  0  0  0  0
 18 19  2  0  0  0  0
 19 20  1  0  0  0  0
 19 21  1  0  0  0  0
 21 22  1  0  0  0  0
 21 23  2  0  0  0  0
 23 24  1  0  0  0  0
 23 25  1  0  0  0  0
 25 17  2  0  0  0  0
 25 26  1  0  0  0  0
M  END
> <ChemID>
100172

> <source_casrn>
117-79-3

> <CAS>
117-79-3

> <SMILES>
Nc1cc2c(cc1)C(=O)c1ccccc1C2=O

> <NAME>
2-aminoanthraquinone

> <preferred_name>
2-Aminoanthraquinone

> <iupac>
2-aminoanthracene-9,10-dione

> <MPID>
101806

> <dsstox_substance_id>
DTXSID6020068

> <Canonical_QSARr>
Nc1cc2c(cc1)C(=O)c1ccccc1C2=O

> <InChI_Code_QSARr>
InChI=1S/C14H9NO2/c15-8-5-6-11-12(7-8)14(17)10-4-2-1-3-9(10)13(11)16/h1-7H,15H2

> <InChI Key_QSARr>
XOGPDSATLSAZEK-UHFFFAOYSA-N

> <LogKmHL>
-1.06

$$$$
100176
  -INDIGO-08031722222D

 17 17  0  0  0  0  0  0  0  0999 V2000
   -4.1569    0.8000    0.0000 Cl  0  0  0  0  0  0  0  0  0  0  0  0
   -2.7713   -0.0000    0.0000 C   0  0  0  0  0  0  0  0  0  0  0  0
   -1.3856    0.8000    0.0000 C   0  0  0  0  0  0  0  0  0  0  0  0
   -1.3856    2.4000    0.0000 H   0  0  0  0  0  0  0  0  0  0  0  0
    0.0000   -0.0000    0.0000 C   0  0  0  0  0  0  0  0  0  0  0  0
    1.3856    0.8000    0.0000 C   0  0  0  0  0  0  0  0  0  0  0  0
    2.7713    1.6000    0.0000 F   0  0  0  0  0  0  0  0  0  0  0  0
    1.3856    2.4000    0.0000 F   0  0  0  0  0  0  0  0  0  0  0  0
    2.7713   -0.0000    0.0000 F   0  0  0  0  0  0  0  0  0  0  0  0
    0.0000   -1.6000    0.0000 C   0  0  0  0  0  0  0  0  0  0  0  0
    1.3856   -2.4000    0.0000 N   0  0  0  0  0  0  0  0  0  0  0  0
    1.3856   -4.0000    0.0000 O   0  0  0  0  0  0  0  0  0  0  0  0
    2.7713   -1.6000    0.0000 O   0  0  0  0  0  0  0  0  0  0  0  0
   -1.3856   -2.4000    0.0000 C   0  0  0  0  0  0  0  0  0  0  0  0
   -1.3856   -4.0000    0.0000 H   0  0  0  0  0  0  0  0  0  0  0  0
   -2.7713   -1.6000    0.0000 C   0  0  0  0  0  0  0  0  0  0  0  0
   -4.1569   -2.4000    0.0000 H   0  0  0  0  0  0  0  0  0  0  0  0
  1  2  1  0  0  0  0
  2  3  1  0  0  0  0
  3  4  1  0  0  0  0
  3  5  2  0  0  0  0
  5  6  1  0  0  0  0
  6  7  1  0  0  0  0
  6  8  1  0  0  0  0
  6  9  1  0  0  0  0
  5 10  1  0  0  0  0
 10 11  1  0  0  0  0
 11 12  1  0  0  0  0
 11 13  2  0  0  0  0
 10 14  2  0  0  0  0
 14 15  1  0  0  0  0
 14 16  1  0  0  0  0
 16  2  2  0  0  0  0
 16 17  1  0  0  0  0
M  CHG  2  11   1  12  -1
M  END
> <ChemID>
100176

> <source_casrn>
118-83-2

> <CAS>
118-83-2

> <SMILES>
C(F)(F)(F)c1cc(Cl)ccc1N(=O)=O

> <NAME>
4-chloro-1-nitro-2(trifluoromethyl)benzene

> <preferred_name>
5-Chloro-alpha,alpha,alpha-trifluoro-2-nitrotoluene

> <iupac>
4-chloro-1-nitro-2-(trifluoromethyl)benzene

> <MPID>
101810

> <dsstox_substance_id>
DTXSID30151998

> <Canonical_QSARr>
[O-][N+](=O)c1ccc(Cl)cc1C(F)(F)F

> <InChI_Code_QSARr>
InChI=1S/C7H3ClF3NO2/c8-4-1-2-6(12(13)14)5(3-4)7(9,10)11/h1-3H

> <InChI Key_QSARr>
CFPIGEXZPWTNOR-UHFFFAOYSA-N

> <LogKmHL>
-0.36

$$$$
100180
  -INDIGO-08031722222D

 24 25  0  0  0  0  0  0  0  0999 V2000
   -0.5473   -1.5035    0.0000 C   0  0  0  0  0  0  0  0  0  0  0  0
    0.4812   -2.7292    0.0000 H   0  0  0  0  0  0  0  0  0  0  0  0
   -2.1229   -1.7813    0.0000 C   0  0  0  0  0  0  0  0  0  0  0  0
   -2.6702   -3.2849    0.0000 H   0  0  0  0  0  0  0  0  0  0  0  0
   -3.1513   -0.5556    0.0000 C   0  0  0  0  0  0  0  0  0  0  0  0
   -4.7271   -0.8335    0.0000 H   0  0  0  0  0  0  0  0  0  0  0  0
   -2.6042    0.9479    0.0000 C   0  0  0  0  0  0  0  0  0  0  0  0
   -3.6326    2.1735    0.0000 H   0  0  0  0  0  0  0  0  0  0  0  0
   -1.0284    1.2257    0.0000 C   0  0  0  0  0  0  0  0  0  0  0  0
   -0.4813    2.7292    0.0000 H   0  0  0  0  0  0  0  0  0  0  0  0
    0.0000    0.0000    0.0000 C   0  0  0  0  0  0  0  0  0  0  0  0
    1.5756    0.2779    0.0000 C   0  0  0  0  0  0  0  0  0  0  0  0
    1.8536    1.8535    0.0000 O   0  0  0  0  0  0  0  0  0  0  0  0
    2.9614   -0.5221    0.0000 C   0  0  0  0  0  0  0  0  0  0  0  0
    2.9614   -2.1222    0.0000 C   0  0  0  0  0  0  0  0  0  0  0  0
    1.5756   -2.9222    0.0000 H   0  0  0  0  0  0  0  0  0  0  0  0
    4.3470   -2.9222    0.0000 C   0  0  0  0  0  0  0  0  0  0  0  0
    4.3470   -4.5222    0.0000 H   0  0  0  0  0  0  0  0  0  0  0  0
    5.7326   -2.1222    0.0000 C   0  0  0  0  0  0  0  0  0  0  0  0
    7.1183   -2.9222    0.0000 H   0  0  0  0  0  0  0  0  0  0  0  0
    5.7326   -0.5221    0.0000 C   0  0  0  0  0  0  0  0  0  0  0  0
    7.1183    0.2779    0.0000 H   0  0  0  0  0  0  0  0  0  0  0  0
    4.3470    0.2779    0.0000 C   0  0  0  0  0  0  0  0  0  0  0  0
    4.3470    1.8779    0.0000 H   0  0  0  0  0  0  0  0  0  0  0  0
  1  2  1  0  0  0  0
  1  3  1  0  0  0  0
  3  4  1  0  0  0  0
  3  5  2  0  0  0  0
  5  6  1  0  0  0  0
  5  7  1  0  0  0  0
  7  8  1  0  0  0  0
  7  9  2  0  0  0  0
  9 10  1  0  0  0  0
  9 11  1  0  0  0  0
 11  1  2  0  0  0  0
 11 12  1  0  0  0  0
 12 13  2  0  0  0  0
 12 14  1  0  0  0  0
 14 15  1  0  0  0  0
 15 16  1  0  0  0  0
 15 17  2  0  0  0  0
 17 18  1  0  0  0  0
 17 19  1  0  0  0  0
 19 20  1  0  0  0  0
 19 21  2  0  0  0  0
 21 22  1  0  0  0  0
 21 23  1  0  0  0  0
 23 14  2  0  0  0  0
 23 24  1  0  0  0  0
M  END
> <ChemID>
100180

> <source_casrn>
119-61-9

> <CAS>
119-61-9

> <SMILES>
O=C(c1ccccc1)c1ccccc1

> <NAME>
Methanone, diphenyl-

> <preferred_name>
Benzophenone

> <iupac>
diphenylmethanone

> <MPID>
101814

> <dsstox_substance_id>
DTXSID0021961

> <Canonical_QSARr>
O=C(c1ccccc1)c1ccccc1

> <InChI_Code_QSARr>
InChI=1S/C13H10O/c14-13(11-7-3-1-4-8-11)12-9-5-2-6-10-12/h1-10H

> <InChI Key_QSARr>
RWCCWEUUXYIKHB-UHFFFAOYSA-N

> <LogKmHL>
-1.17

$$$$
100184
  -INDIGO-08031722222D

 28 31  0  0  0  0  0  0  0  0999 V2000
   -1.5218   -0.4944    0.0000 N   0  0  0  0  0  0  0  0  0  0  0  0
   -2.4621    0.8000    0.0000 C   0  0  0  0  0  0  0  0  0  0  0  0
   -4.0622    0.8000    0.0000 S   0  0  0  0  0  0  0  0  0  0  0  0
   -4.8621   -0.5856    0.0000 S   0  0  0  0  0  0  0  0  0  0  0  0
   -6.4621   -0.5856    0.0000 C   0  0  0  0  0  0  0  0  0  0  0  0
   -7.4025   -1.8801    0.0000 N   0  0  0  0  0  0  0  0  0  0  0  0
   -8.9242   -1.3856    0.0000 C   0  0  0  0  0  0  0  0  0  0  0  0
   -8.9242    0.2144    0.0000 C   0  0  0  0  0  0  0  0  0  0  0  0
  -10.3099    1.0144    0.0000 C   0  0  0  0  0  0  0  0  0  0  0  0
  -10.3099    2.6143    0.0000 H   0  0  0  0  0  0  0  0  0  0  0  0
  -11.6955    0.2144    0.0000 C   0  0  0  0  0  0  0  0  0  0  0  0
  -13.0812    1.0144    0.0000 H   0  0  0  0  0  0  0  0  0  0  0  0
  -11.6955   -1.3856    0.0000 C   0  0  0  0  0  0  0  0  0  0  0  0
  -13.0812   -2.1856    0.0000 H   0  0  0  0  0  0  0  0  0  0  0  0
  -10.3099   -2.1856    0.0000 C   0  0  0  0  0  0  0  0  0  0  0  0
  -10.3099   -3.7856    0.0000 H   0  0  0  0  0  0  0  0  0  0  0  0
   -7.4025    0.7087    0.0000 S   0  0  0  0  0  0  0  0  0  0  0  0
   -1.5218    2.0944    0.0000 S   0  0  0  0  0  0  0  0  0  0  0  0
   -0.0001    1.6000    0.0000 C   0  0  0  0  0  0  0  0  0  0  0  0
   -0.0001   -0.0000    0.0000 C   0  0  0  0  0  0  0  0  0  0  0  0
    1.3856   -0.8000    0.0000 C   0  0  0  0  0  0  0  0  0  0  0  0
    1.3856   -2.3999    0.0000 H   0  0  0  0  0  0  0  0  0  0  0  0
    2.7712   -0.0000    0.0000 C   0  0  0  0  0  0  0  0  0  0  0  0
    4.1569   -0.8000    0.0000 H   0  0  0  0  0  0  0  0  0  0  0  0
    2.7712    1.6000    0.0000 C   0  0  0  0  0  0  0  0  0  0  0  0
    4.1569    2.4000    0.0000 H   0  0  0  0  0  0  0  0  0  0  0  0
    1.3856    2.4000    0.0000 C   0  0  0  0  0  0  0  0  0  0  0  0
    1.3856    4.0000    0.0000 H   0  0  0  0  0  0  0  0  0  0  0  0
  1  2  2  0  0  0  0
  2  3  1  0  0  0  0
  3  4  1  0  0  0  0
  4  5  1  0  0  0  0
  5  6  2  0  0  0  0
  6  7  1  0  0  0  0
  7  8  1  0  0  0  0
  8  9  2  0  0  0  0
  9 10  1  0  0  0  0
  9 11  1  0  0  0  0
 11 12  1  0  0  0  0
 11 13  2  0  0  0  0
 13 14  1  0  0  0  0
 13 15  1  0  0  0  0
 15  7  2  0  0  0  0
 15 16  1  0  0  0  0
  8 17  1  0  0  0  0
 17  5  1  0  0  0  0
  2 18  1  0  0  0  0
 18 19  1  0  0  0  0
 19 20  1  0  0  0  0
 20  1  1  0  0  0  0
 20 21  2  0  0  0  0
 21 22  1  0  0  0  0
 21 23  1  0  0  0  0
 23 24  1  0  0  0  0
 23 25  2  0  0  0  0
 25 26  1  0  0  0  0
 25 27  1  0  0  0  0
 27 19  2  0  0  0  0
 27 28  1  0  0  0  0
M  END
> <ChemID>
100184

> <source_casrn>
120-78-5

> <CAS>
120-78-5

> <SMILES>
N(c(c(S1)ccc2)c2)=C1SSC(=Nc(c3ccc4)c4)S3

> <NAME>
Benzothiazole, 2,2 -dithiobis-

> <preferred_name>
2,2'-Dithiobisbenzothiazole

> <iupac>
2,2'-disulfanediylbis(1,3-benzothiazole)

> <MPID>
101818

> <dsstox_substance_id>
DTXSID1020146

> <Canonical_QSARr>
c1cccc2[s]c([n]c21)SSc1[n]c2ccccc2[s]1

> <InChI_Code_QSARr>
InChI=1S/C14H8N2S4/c1-3-7-11-9(5-1)15-13(17-11)19-20-14-16-10-6-2-4-8-12(10)18-14/h1-8H

> <InChI Key_QSARr>
AFZSMODLJJCVPP-UHFFFAOYSA-N

> <LogKmHL>
-0.91

$$$$
100187
  -INDIGO-08031722222D

 19 19  0  0  0  0  0  0  0  0999 V2000
    1.3857   -0.8000    0.0000 C   0  0  0  0  0  0  0  0  0  0  0  0
    2.7713   -1.6000    0.0000 H   0  0  0  0  0  0  0  0  0  0  0  0
    1.3856   -2.4000    0.0000 H   0  0  0  0  0  0  0  0  0  0  0  0
    2.7713    0.0000    0.0000 H   0  0  0  0  0  0  0  0  0  0  0  0
    0.0000    0.0000    0.0000 C   0  0  0  0  0  0  0  0  0  0  0  0
    0.0000    1.6000    0.0000 C   0  0  0  0  0  0  0  0  0  0  0  0
    1.3857    2.4000    0.0000 N   0  0  0  0  0  0  0  0  0  0  0  0
    1.3857    4.0000    0.0000 O   0  0  0  0  0  0  0  0  0  0  0  0
    2.7713    1.6000    0.0000 O   0  0  0  0  0  0  0  0  0  0  0  0
   -1.3856    2.4000    0.0000 C   0  0  0  0  0  0  0  0  0  0  0  0
   -1.3856    4.0000    0.0000 H   0  0  0  0  0  0  0  0  0  0  0  0
   -2.7713    1.6000    0.0000 C   0  0  0  0  0  0  0  0  0  0  0  0
   -4.1570    2.4000    0.0000 N   0  0  0  0  0  0  0  0  0  0  0  0
   -5.5426    1.6000    0.0000 O   0  0  0  0  0  0  0  0  0  0  0  0
   -4.1570    4.0000    0.0000 O   0  0  0  0  0  0  0  0  0  0  0  0
   -2.7713    0.0000    0.0000 C   0  0  0  0  0  0  0  0  0  0  0  0
   -4.1570   -0.8000    0.0000 H   0  0  0  0  0  0  0  0  0  0  0  0
   -1.3856   -0.8000    0.0000 C   0  0  0  0  0  0  0  0  0  0  0  0
   -1.3856   -2.4000    0.0000 H   0  0  0  0  0  0  0  0  0  0  0  0
  1  2  1  0  0  0  0
  1  3  1  0  0  0  0
  1  4  1  0  0  0  0
  1  5  1  0  0  0  0
  5  6  1  0  0  0  0
  6  7  1  0  0  0  0
  7  8  2  0  0  0  0
  7  9  1  0  0  0  0
  6 10  2  0  0  0  0
 10 11  1  0  0  0  0
 10 12  1  0  0  0  0
 12 13  1  0  0  0  0
 13 14  2  0  0  0  0
 13 15  1  0  0  0  0
 12 16  2  0  0  0  0
 16 17  1  0  0  0  0
 16 18  1  0  0  0  0
 18  5  2  0  0  0  0
 18 19  1  0  0  0  0
M  CHG  4   7   1   9  -1  13   1  15  -1
M  END
> <ChemID>
100187

> <source_casrn>
121-14-2

> <CAS>
121-14-2

> <SMILES>
Cc1ccc(cc1[N+]([O-])=O)[N+]([O-])=O

> <NAME>
Benzene, 1-methyl-2,4-dinitro-

> <preferred_name>
2,4-Dinitrotoluene

> <iupac>
1-methyl-2,4-dinitrobenzene

> <MPID>
101821

> <dsstox_substance_id>
DTXSID0020529

> <Canonical_QSARr>
Cc1ccc(cc1[N+]([O-])=O)[N+]([O-])=O

> <InChI_Code_QSARr>
InChI=1S/C7H6N2O4/c1-5-2-3-6(8(10)11)4-7(5)9(12)13/h2-4H,1H3

> <InChI Key_QSARr>
RMBFBMJGBANMMK-UHFFFAOYSA-N

> <LogKmHL>
-0.22

$$$$
100191
  -INDIGO-08031722222D

 25 25  0  0  0  0  0  0  0  0999 V2000
    4.1568    4.0000    0.0000 Cl  0  0  0  0  0  0  0  0  0  0  0  0
    4.1570    2.4000    0.0000 C   0  0  0  0  0  0  0  0  0  0  0  0
    5.5426    1.6000    0.0000 N   0  0  0  0  0  0  0  0  0  0  0  0
    5.5426    0.0000    0.0000 C   0  0  0  0  0  0  0  0  0  0  0  0
    6.9283   -0.8000    0.0000 N   0  0  0  0  0  0  0  0  0  0  0  0
    6.9283   -2.4000    0.0000 H   0  0  0  0  0  0  0  0  0  0  0  0
    8.3138    0.0000    0.0000 C   0  0  0  0  0  0  0  0  0  0  0  0
    8.9262    1.4782    0.0000 H   0  0  0  0  0  0  0  0  0  0  0  0
    7.7015    1.4782    0.0000 H   0  0  0  0  0  0  0  0  0  0  0  0
    9.6996   -0.8000    0.0000 C   0  0  0  0  0  0  0  0  0  0  0  0
   11.0851   -1.6000    0.0000 H   0  0  0  0  0  0  0  0  0  0  0  0
   11.0851    0.0000    0.0000 H   0  0  0  0  0  0  0  0  0  0  0  0
    9.6996   -2.4000    0.0000 H   0  0  0  0  0  0  0  0  0  0  0  0
    4.1570   -0.8000    0.0000 N   0  0  0  0  0  0  0  0  0  0  0  0
    2.7713    0.0000    0.0000 C   0  0  0  0  0  0  0  0  0  0  0  0
    1.3857   -0.8000    0.0000 N   0  0  0  0  0  0  0  0  0  0  0  0
    1.3857   -2.4000    0.0000 H   0  0  0  0  0  0  0  0  0  0  0  0
    0.0000    0.0000    0.0000 C   0  0  0  0  0  0  0  0  0  0  0  0
    0.6123    1.4782    0.0000 H   0  0  0  0  0  0  0  0  0  0  0  0
   -0.6123    1.4782    0.0000 H   0  0  0  0  0  0  0  0  0  0  0  0
   -1.3855   -0.8000    0.0000 C   0  0  0  0  0  0  0  0  0  0  0  0
   -2.7713   -1.6000    0.0000 H   0  0  0  0  0  0  0  0  0  0  0  0
   -2.7713    0.0000    0.0000 H   0  0  0  0  0  0  0  0  0  0  0  0
   -1.3855   -2.4000    0.0000 H   0  0  0  0  0  0  0  0  0  0  0  0
    2.7713    1.6000    0.0000 N   0  0  0  0  0  0  0  0  0  0  0  0
  1  2  1  0  0  0  0
  2  3  1  0  0  0  0
  3  4  2  0  0  0  0
  4  5  1  0  0  0  0
  5  6  1  0  0  0  0
  5  7  1  0  0  0  0
  7  8  1  0  0  0  0
  7  9  1  0  0  0  0
  7 10  1  0  0  0  0
 10 11  1  0  0  0  0
 10 12  1  0  0  0  0
 10 13  1  0  0  0  0
  4 14  1  0  0  0  0
 14 15  2  0  0  0  0
 15 16  1  0  0  0  0
 16 17  1  0  0  0  0
 16 18  1  0  0  0  0
 18 19  1  0  0  0  0
 18 20  1  0  0  0  0
 18 21  1  0  0  0  0
 21 22  1  0  0  0  0
 21 23  1  0  0  0  0
 21 24  1  0  0  0  0
 15 25  1  0  0  0  0
 25  2  2  0  0  0  0
M  END
> <ChemID>
100191

> <source_casrn>
122-34-9

> <CAS>
122-34-9

> <SMILES>
CCNc1[n]c(Cl)[n]c(NCC)[n]1

> <NAME>
Simazine

> <preferred_name>
Simazine

> <iupac>
6-chloro-N,N'-diethyl-1,3,5-triazine-2,4-diamine

> <MPID>
101825

> <dsstox_substance_id>
DTXSID4021268

> <Canonical_QSARr>
CCNc1[n]c(Cl)[n]c(NCC)[n]1

> <InChI_Code_QSARr>
InChI=1S/C7H12ClN5/c1-3-9-6-11-5(8)12-7(13-6)10-4-2/h3-4H2,1-2H3,(H2,9,10,11,12,13)

> <InChI Key_QSARr>
ODCWYMIRDDJXKW-UHFFFAOYSA-N

> <LogKmHL>
-0.94

$$$$
100195
  -INDIGO-08031722222D

 44 43  0  0  0  0  0  0  0  0999 V2000
    2.4001    1.3857    0.0000 C   0  0  0  0  0  0  0  0  0  0  0  0
    4.0000    1.3857    0.0000 H   0  0  0  0  0  0  0  0  0  0  0  0
    3.1999    2.7713    0.0000 H   0  0  0  0  0  0  0  0  0  0  0  0
    3.1999   -0.0001    0.0000 H   0  0  0  0  0  0  0  0  0  0  0  0
    0.8000    1.3857    0.0000 C   0  0  0  0  0  0  0  0  0  0  0  0
   -0.4693    2.3596    0.0000 H   0  0  0  0  0  0  0  0  0  0  0  0
    0.5913    2.9720    0.0000 H   0  0  0  0  0  0  0  0  0  0  0  0
   -0.0001   -0.0001    0.0000 C   0  0  0  0  0  0  0  0  0  0  0  0
    1.2692   -0.9740    0.0000 H   0  0  0  0  0  0  0  0  0  0  0  0
    0.2089   -1.5864    0.0000 H   0  0  0  0  0  0  0  0  0  0  0  0
   -1.5999   -0.0001    0.0000 C   0  0  0  0  0  0  0  0  0  0  0  0
   -2.8692    0.9740    0.0000 H   0  0  0  0  0  0  0  0  0  0  0  0
   -1.8089    1.5864    0.0000 H   0  0  0  0  0  0  0  0  0  0  0  0
   -2.4000   -1.3857    0.0000 O   0  0  0  0  0  0  0  0  0  0  0  0
   -3.9999   -1.3857    0.0000 P   0  0  0  0  0  0  0  0  0  0  0  0
   -4.7999   -0.0001    0.0000 O   0  0  0  0  0  0  0  0  0  0  0  0
   -5.6000   -1.3857    0.0000 O   0  0  0  0  0  0  0  0  0  0  0  0
   -6.4001   -0.0001    0.0000 C   0  0  0  0  0  0  0  0  0  0  0  0
   -6.1911    1.5864    0.0000 H   0  0  0  0  0  0  0  0  0  0  0  0
   -5.1308    0.9740    0.0000 H   0  0  0  0  0  0  0  0  0  0  0  0
   -7.9999   -0.0001    0.0000 C   0  0  0  0  0  0  0  0  0  0  0  0
   -8.2089   -1.5864    0.0000 H   0  0  0  0  0  0  0  0  0  0  0  0
   -9.2692   -0.9740    0.0000 H   0  0  0  0  0  0  0  0  0  0  0  0
   -8.8000    1.3857    0.0000 C   0  0  0  0  0  0  0  0  0  0  0  0
   -8.5913    2.9720    0.0000 H   0  0  0  0  0  0  0  0  0  0  0  0
   -7.5307    2.3596    0.0000 H   0  0  0  0  0  0  0  0  0  0  0  0
  -10.4001    1.3857    0.0000 C   0  0  0  0  0  0  0  0  0  0  0  0
  -12.0000    1.3857    0.0000 H   0  0  0  0  0  0  0  0  0  0  0  0
  -11.1999    2.7713    0.0000 H   0  0  0  0  0  0  0  0  0  0  0  0
  -11.1999   -0.0001    0.0000 H   0  0  0  0  0  0  0  0  0  0  0  0
   -4.7999   -2.7712    0.0000 O   0  0  0  0  0  0  0  0  0  0  0  0
   -3.9999   -4.1570    0.0000 C   0  0  0  0  0  0  0  0  0  0  0  0
   -2.5218   -3.5446    0.0000 H   0  0  0  0  0  0  0  0  0  0  0  0
   -2.5218   -4.7692    0.0000 H   0  0  0  0  0  0  0  0  0  0  0  0
   -4.7999   -5.5426    0.0000 C   0  0  0  0  0  0  0  0  0  0  0  0
   -6.2782   -6.1549    0.0000 H   0  0  0  0  0  0  0  0  0  0  0  0
   -6.2782   -4.9302    0.0000 H   0  0  0  0  0  0  0  0  0  0  0  0
   -3.9999   -6.9281    0.0000 C   0  0  0  0  0  0  0  0  0  0  0  0
   -2.5218   -6.3160    0.0000 H   0  0  0  0  0  0  0  0  0  0  0  0
   -2.5218   -7.5405    0.0000 H   0  0  0  0  0  0  0  0  0  0  0  0
   -4.7999   -8.3139    0.0000 C   0  0  0  0  0  0  0  0  0  0  0  0
   -5.6000   -9.6995    0.0000 H   0  0  0  0  0  0  0  0  0  0  0  0
   -3.9999   -9.6995    0.0000 H   0  0  0  0  0  0  0  0  0  0  0  0
   -6.4001   -8.3139    0.0000 H   0  0  0  0  0  0  0  0  0  0  0  0
  1  2  1  0  0  0  0
  1  3  1  0  0  0  0
  1  4  1  0  0  0  0
  1  5  1  0  0  0  0
  5  6  1  0  0  0  0
  5  7  1  0  0  0  0
  5  8  1  0  0  0  0
  8  9  1  0  0  0  0
  8 10  1  0  0  0  0
  8 11  1  0  0  0  0
 11 12  1  0  0  0  0
 11 13  1  0  0  0  0
 11 14  1  0  0  0  0
 14 15  1  0  0  0  0
 15 16  2  0  0  0  0
 15 17  1  0  0  0  0
 17 18  1  0  0  0  0
 18 19  1  0  0  0  0
 18 20  1  0  0  0  0
 18 21  1  0  0  0  0
 21 22  1  0  0  0  0
 21 23  1  0  0  0  0
 21 24  1  0  0  0  0
 24 25  1  0  0  0  0
 24 26  1  0  0  0  0
 24 27  1  0  0  0  0
 27 28  1  0  0  0  0
 27 29  1  0  0  0  0
 27 30  1  0  0  0  0
 15 31  1  0  0  0  0
 31 32  1  0  0  0  0
 32 33  1  0  0  0  0
 32 34  1  0  0  0  0
 32 35  1  0  0  0  0
 35 36  1  0  0  0  0
 35 37  1  0  0  0  0
 35 38  1  0  0  0  0
 38 39  1  0  0  0  0
 38 40  1  0  0  0  0
 38 41  1  0  0  0  0
 41 42  1  0  0  0  0
 41 43  1  0  0  0  0
 41 44  1  0  0  0  0
M  END
> <ChemID>
100195

> <source_casrn>
126-73-8

> <CAS>
126-73-8

> <SMILES>
CCCCOP(=O)(OCCCC)OCCCC

> <NAME>
Phosphoric acid tributyl ester

> <preferred_name>
Tributyl phosphate

> <iupac>
tributyl phosphate

> <MPID>
101829

> <dsstox_substance_id>
DTXSID3021986

> <Canonical_QSARr>
CCCCOP(=O)(OCCCC)OCCCC

> <InChI_Code_QSARr>
InChI=1S/C12H27O4P/c1-4-7-10-14-17(13,15-11-8-5-2)16-12-9-6-3/h4-12H2,1-3H3

> <InChI Key_QSARr>
STCOOQWBFONSKY-UHFFFAOYSA-N

> <LogKmHL>
-0.76

$$$$
100200
  -INDIGO-08031722222D

 24 26  0  0  0  0  0  0  0  0999 V2000
    2.7713   -0.0000    0.0000 C   0  0  0  0  0  0  0  0  0  0  0  0
    4.1569    0.8000    0.0000 H   0  0  0  0  0  0  0  0  0  0  0  0
    2.7713   -1.6000    0.0000 C   0  0  0  0  0  0  0  0  0  0  0  0
    4.1569   -2.4000    0.0000 H   0  0  0  0  0  0  0  0  0  0  0  0
    1.3856   -2.4000    0.0000 C   0  0  0  0  0  0  0  0  0  0  0  0
    1.3856   -4.0000    0.0000 H   0  0  0  0  0  0  0  0  0  0  0  0
   -0.0001   -1.6000    0.0000 C   0  0  0  0  0  0  0  0  0  0  0  0
   -0.0001   -0.0000    0.0000 C   0  0  0  0  0  0  0  0  0  0  0  0
   -1.3857    0.8000    0.0000 C   0  0  0  0  0  0  0  0  0  0  0  0
   -2.7712   -0.0000    0.0000 C   0  0  0  0  0  0  0  0  0  0  0  0
   -4.1569    0.8000    0.0000 C   0  0  0  0  0  0  0  0  0  0  0  0
   -4.1569    2.4000    0.0000 H   0  0  0  0  0  0  0  0  0  0  0  0
   -5.5425   -0.0000    0.0000 C   0  0  0  0  0  0  0  0  0  0  0  0
   -6.9282    0.8000    0.0000 H   0  0  0  0  0  0  0  0  0  0  0  0
   -5.5425   -1.6000    0.0000 C   0  0  0  0  0  0  0  0  0  0  0  0
   -6.9282   -2.4000    0.0000 Cl  0  0  0  0  0  0  0  0  0  0  0  0
   -4.1569   -2.4000    0.0000 C   0  0  0  0  0  0  0  0  0  0  0  0
   -4.1569   -4.0000    0.0000 H   0  0  0  0  0  0  0  0  0  0  0  0
   -2.7712   -1.6000    0.0000 C   0  0  0  0  0  0  0  0  0  0  0  0
   -1.3857   -2.4000    0.0000 C   0  0  0  0  0  0  0  0  0  0  0  0
   -1.3857   -4.0000    0.0000 O   0  0  0  0  0  0  0  0  0  0  0  0
   -1.3856    2.4000    0.0000 O   0  0  0  0  0  0  0  0  0  0  0  0
    1.3856    0.8000    0.0000 C   0  0  0  0  0  0  0  0  0  0  0  0
    1.3856    2.4000    0.0000 H   0  0  0  0  0  0  0  0  0  0  0  0
  1  2  1  0  0  0  0
  1  3  1  0  0  0  0
  3  4  1  0  0  0  0
  3  5  2  0  0  0  0
  5  6  1  0  0  0  0
  5  7  1  0  0  0  0
  7  8  2  0  0  0  0
  8  9  1  0  0  0  0
  9 10  1  0  0  0  0
 10 11  1  0  0  0  0
 11 12  1  0  0  0  0
 11 13  2  0  0  0  0
 13 14  1  0  0  0  0
 13 15  1  0  0  0  0
 15 16  1  0  0  0  0
 15 17  2  0  0  0  0
 17 18  1  0  0  0  0
 17 19  1  0  0  0  0
 19 10  2  0  0  0  0
 19 20  1  0  0  0  0
 20  7  1  0  0  0  0
 20 21  2  0  0  0  0
  9 22  2  0  0  0  0
  8 23  1  0  0  0  0
 23  1  2  0  0  0  0
 23 24  1  0  0  0  0
M  END
> <ChemID>
100200

> <source_casrn>
131-09-9

> <CAS>
131-09-9

> <SMILES>
O=C1c2cc(Cl)ccc2C(=O)c2ccccc12

> <NAME>
9,10-Anthracenedione, 2-chloro-

> <preferred_name>
2-Chloroanthraquinone

> <iupac>
2-chloroanthracene-9,10-dione

> <MPID>
101833

> <dsstox_substance_id>
DTXSID7049213

> <Canonical_QSARr>
O=C1c2cc(Cl)ccc2C(=O)c2ccccc12

> <InChI_Code_QSARr>
InChI=1S/C14H7ClO2/c15-8-5-6-11-12(7-8)14(17)10-4-2-1-3-9(10)13(11)16/h1-7H

> <InChI Key_QSARr>
FPKCTSIVDAWGFA-UHFFFAOYSA-N

> <LogKmHL>
-0.36

$$$$
100204
  -INDIGO-08031722222D

 30 32  0  0  0  0  0  0  0  0999 V2000
    1.3857    0.8000    0.0000 C   0  0  0  0  0  0  0  0  0  0  0  0
    1.3857    2.4000    0.0000 H   0  0  0  0  0  0  0  0  0  0  0  0
    0.0000    0.0001    0.0000 C   0  0  0  0  0  0  0  0  0  0  0  0
    0.0000   -1.6000    0.0000 C   0  0  0  0  0  0  0  0  0  0  0  0
   -1.3857   -2.4000    0.0000 C   0  0  0  0  0  0  0  0  0  0  0  0
   -1.3857   -4.0000    0.0000 H   0  0  0  0  0  0  0  0  0  0  0  0
   -2.7712   -1.6000    0.0000 C   0  0  0  0  0  0  0  0  0  0  0  0
   -4.1569   -2.4000    0.0000 H   0  0  0  0  0  0  0  0  0  0  0  0
   -2.7712    0.0001    0.0000 C   0  0  0  0  0  0  0  0  0  0  0  0
   -4.1569    0.8000    0.0000 H   0  0  0  0  0  0  0  0  0  0  0  0
   -1.3857    0.8000    0.0000 C   0  0  0  0  0  0  0  0  0  0  0  0
   -1.3857    2.4000    0.0000 H   0  0  0  0  0  0  0  0  0  0  0  0
    1.3857   -2.4000    0.0000 C   0  0  0  0  0  0  0  0  0  0  0  0
    1.3857   -4.0000    0.0000 H   0  0  0  0  0  0  0  0  0  0  0  0
    2.7712   -1.6000    0.0000 C   0  0  0  0  0  0  0  0  0  0  0  0
    4.1569   -2.4000    0.0000 H   0  0  0  0  0  0  0  0  0  0  0  0
    2.7712    0.0001    0.0000 C   0  0  0  0  0  0  0  0  0  0  0  0
    4.1569    0.8000    0.0000 N   0  0  0  0  0  0  0  0  0  0  0  0
    3.8790    2.3757    0.0000 H   0  0  0  0  0  0  0  0  0  0  0  0
    5.7327    0.5222    0.0000 C   0  0  0  0  0  0  0  0  0  0  0  0
    6.7611    1.7479    0.0000 C   0  0  0  0  0  0  0  0  0  0  0  0
    6.2138    3.2513    0.0000 H   0  0  0  0  0  0  0  0  0  0  0  0
    8.3368    1.4700    0.0000 C   0  0  0  0  0  0  0  0  0  0  0  0
    9.3653    2.6957    0.0000 H   0  0  0  0  0  0  0  0  0  0  0  0
    8.8839   -0.0335    0.0000 C   0  0  0  0  0  0  0  0  0  0  0  0
   10.4597   -0.3113    0.0000 H   0  0  0  0  0  0  0  0  0  0  0  0
    7.8555   -1.2591    0.0000 C   0  0  0  0  0  0  0  0  0  0  0  0
    8.4029   -2.7627    0.0000 H   0  0  0  0  0  0  0  0  0  0  0  0
    6.2798   -0.9813    0.0000 C   0  0  0  0  0  0  0  0  0  0  0  0
    5.2514   -2.2071    0.0000 H   0  0  0  0  0  0  0  0  0  0  0  0
  1  2  1  0  0  0  0
  1  3  1  0  0  0  0
  3  4  1  0  0  0  0
  4  5  2  0  0  0  0
  5  6  1  0  0  0  0
  5  7  1  0  0  0  0
  7  8  1  0  0  0  0
  7  9  2  0  0  0  0
  9 10  1  0  0  0  0
  9 11  1  0  0  0  0
 11  3  2  0  0  0  0
 11 12  1  0  0  0  0
  4 13  1  0  0  0  0
 13 14  1  0  0  0  0
 13 15  2  0  0  0  0
 15 16  1  0  0  0  0
 15 17  1  0  0  0  0
 17  1  2  0  0  0  0
 17 18  1  0  0  0  0
 18 19  1  0  0  0  0
 18 20  1  0  0  0  0
 20 21  1  0  0  0  0
 21 22  1  0  0  0  0
 21 23  2  0  0  0  0
 23 24  1  0  0  0  0
 23 25  1  0  0  0  0
 25 26  1  0  0  0  0
 25 27  2  0  0  0  0
 27 28  1  0  0  0  0
 27 29  1  0  0  0  0
 29 20  2  0  0  0  0
 29 30  1  0  0  0  0
M  END
> <ChemID>
100204

> <source_casrn>
135-88-6

> <CAS>
135-88-6

> <SMILES>
c1c(ccc2ccccc21)Nc1ccccc1

> <NAME>
N-Phenyl-2-naphthylamine

> <preferred_name>
N-Phenyl-2-naphthylamine

> <iupac>
N-phenylnaphthalen-2-amine

> <MPID>
101837

> <dsstox_substance_id>
DTXSID4021131

> <Canonical_QSARr>
c1c(ccc2ccccc21)Nc1ccccc1

> <InChI_Code_QSARr>
InChI=1S/C16H13N/c1-2-8-15(9-3-1)17-16-11-10-13-6-4-5-7-14(13)12-16/h1-12,17H

> <InChI Key_QSARr>
KEQFTVQCIQJIQW-UHFFFAOYSA-N

> <LogKmHL>
-0.41

$$$$
100208
  -INDIGO-08031722222D

 27 26  0  0  0  0  0  0  0  0999 V2000
    2.7714   -0.0000    0.0000 C   0  0  0  0  0  0  0  0  0  0  0  0
    4.1569   -0.8000    0.0000 H   0  0  0  0  0  0  0  0  0  0  0  0
    4.1569    0.8000    0.0000 H   0  0  0  0  0  0  0  0  0  0  0  0
    2.7714   -1.6000    0.0000 H   0  0  0  0  0  0  0  0  0  0  0  0
    1.3856    0.8000    0.0000 C   0  0  0  0  0  0  0  0  0  0  0  0
    0.7733    2.2782    0.0000 H   0  0  0  0  0  0  0  0  0  0  0  0
    1.9980    2.2782    0.0000 H   0  0  0  0  0  0  0  0  0  0  0  0
    0.0001   -0.0000    0.0000 C   0  0  0  0  0  0  0  0  0  0  0  0
    0.6122   -1.4782    0.0000 H   0  0  0  0  0  0  0  0  0  0  0  0
   -0.6122   -1.4782    0.0000 H   0  0  0  0  0  0  0  0  0  0  0  0
   -1.3856    0.8000    0.0000 C   0  0  0  0  0  0  0  0  0  0  0  0
   -1.9980    2.2782    0.0000 H   0  0  0  0  0  0  0  0  0  0  0  0
   -0.7733    2.2782    0.0000 H   0  0  0  0  0  0  0  0  0  0  0  0
   -2.7712   -0.0000    0.0000 O   0  0  0  0  0  0  0  0  0  0  0  0
   -4.1569    0.8000    0.0000 C   0  0  0  0  0  0  0  0  0  0  0  0
   -4.7692    2.2782    0.0000 H   0  0  0  0  0  0  0  0  0  0  0  0
   -3.5446    2.2782    0.0000 H   0  0  0  0  0  0  0  0  0  0  0  0
   -5.5425   -0.0000    0.0000 C   0  0  0  0  0  0  0  0  0  0  0  0
   -4.9304   -1.4782    0.0000 H   0  0  0  0  0  0  0  0  0  0  0  0
   -6.1548   -1.4782    0.0000 H   0  0  0  0  0  0  0  0  0  0  0  0
   -6.9282    0.8000    0.0000 C   0  0  0  0  0  0  0  0  0  0  0  0
   -7.5405    2.2782    0.0000 H   0  0  0  0  0  0  0  0  0  0  0  0
   -6.3159    2.2782    0.0000 H   0  0  0  0  0  0  0  0  0  0  0  0
   -8.3137   -0.0000    0.0000 C   0  0  0  0  0  0  0  0  0  0  0  0
   -9.6995   -0.8000    0.0000 H   0  0  0  0  0  0  0  0  0  0  0  0
   -9.6995    0.8000    0.0000 H   0  0  0  0  0  0  0  0  0  0  0  0
   -8.3137   -1.6000    0.0000 H   0  0  0  0  0  0  0  0  0  0  0  0
  1  2  1  0  0  0  0
  1  3  1  0  0  0  0
  1  4  1  0  0  0  0
  1  5  1  0  0  0  0
  5  6  1  0  0  0  0
  5  7  1  0  0  0  0
  5  8  1  0  0  0  0
  8  9  1  0  0  0  0
  8 10  1  0  0  0  0
  8 11  1  0  0  0  0
 11 12  1  0  0  0  0
 11 13  1  0  0  0  0
 11 14  1  0  0  0  0
 14 15  1  0  0  0  0
 15 16  1  0  0  0  0
 15 17  1  0  0  0  0
 15 18  1  0  0  0  0
 18 19  1  0  0  0  0
 18 20  1  0  0  0  0
 18 21  1  0  0  0  0
 21 22  1  0  0  0  0
 21 23  1  0  0  0  0
 21 24  1  0  0  0  0
 24 25  1  0  0  0  0
 24 26  1  0  0  0  0
 24 27  1  0  0  0  0
M  END
> <ChemID>
100208

> <source_casrn>
142-96-1

> <CAS>
142-96-1

> <SMILES>
O(CCCC)CCCC

> <NAME>
Butane, 1,1 -oxybis-

> <preferred_name>
Butyl ether

> <iupac>
1-butoxybutane

> <MPID>
101841

> <dsstox_substance_id>
DTXSID1022007

> <Canonical_QSARr>
CCCCOCCCC

> <InChI_Code_QSARr>
InChI=1S/C8H18O/c1-3-5-7-9-8-6-4-2/h3-8H2,1-2H3

> <InChI Key_QSARr>
DURPTKYDGMDSBL-UHFFFAOYSA-N

> <LogKmHL>
-0.25

$$$$
100212
  -INDIGO-08031722222D

 26 29  0  0  0  0  0  0  0  0999 V2000
    0.0000    0.0001    0.0000 C   0  0  0  0  0  0  0  0  0  0  0  0
    0.8000    1.3856    0.0000 C   0  0  0  0  0  0  0  0  0  0  0  0
    2.2889    0.8000    0.0000 C   0  0  0  0  0  0  0  0  0  0  0  0
    3.6747    1.6000    0.0000 C   0  0  0  0  0  0  0  0  0  0  0  0
    3.6747    3.2000    0.0000 H   0  0  0  0  0  0  0  0  0  0  0  0
    5.0603    0.8000    0.0000 C   0  0  0  0  0  0  0  0  0  0  0  0
    6.4459    1.6000    0.0000 H   0  0  0  0  0  0  0  0  0  0  0  0
    5.0603   -0.8000    0.0000 C   0  0  0  0  0  0  0  0  0  0  0  0
    6.4459   -1.6000    0.0000 H   0  0  0  0  0  0  0  0  0  0  0  0
    3.6747   -1.6000    0.0000 C   0  0  0  0  0  0  0  0  0  0  0  0
    3.6747   -3.2000    0.0000 H   0  0  0  0  0  0  0  0  0  0  0  0
    2.2889   -0.8000    0.0000 C   0  0  0  0  0  0  0  0  0  0  0  0
    0.8000   -1.3856    0.0000 C   0  0  0  0  0  0  0  0  0  0  0  0
    0.0000   -2.7712    0.0000 C   0  0  0  0  0  0  0  0  0  0  0  0
    0.8000   -4.1569    0.0000 H   0  0  0  0  0  0  0  0  0  0  0  0
   -1.6000   -2.7712    0.0000 C   0  0  0  0  0  0  0  0  0  0  0  0
   -2.4000   -4.1569    0.0000 H   0  0  0  0  0  0  0  0  0  0  0  0
   -2.4000   -1.3856    0.0000 C   0  0  0  0  0  0  0  0  0  0  0  0
   -1.6000    0.0001    0.0000 C   0  0  0  0  0  0  0  0  0  0  0  0
   -2.4000    1.3856    0.0000 C   0  0  0  0  0  0  0  0  0  0  0  0
   -4.0000    1.3856    0.0000 H   0  0  0  0  0  0  0  0  0  0  0  0
   -1.6000    2.7713    0.0000 C   0  0  0  0  0  0  0  0  0  0  0  0
   -2.4000    4.1569    0.0000 H   0  0  0  0  0  0  0  0  0  0  0  0
    0.0000    2.7713    0.0000 C   0  0  0  0  0  0  0  0  0  0  0  0
    0.8000    4.1569    0.0000 H   0  0  0  0  0  0  0  0  0  0  0  0
   -4.0000   -1.3856    0.0000 H   0  0  0  0  0  0  0  0  0  0  0  0
  1  2  2  0  0  0  0
  2  3  1  0  0  0  0
  3  4  1  0  0  0  0
  4  5  1  0  0  0  0
  4  6  2  0  0  0  0
  6  7  1  0  0  0  0
  6  8  1  0  0  0  0
  8  9  1  0  0  0  0
  8 10  2  0  0  0  0
 10 11  1  0  0  0  0
 10 12  1  0  0  0  0
 12  3  2  0  0  0  0
 12 13  1  0  0  0  0
 13  1  1  0  0  0  0
 13 14  2  0  0  0  0
 14 15  1  0  0  0  0
 14 16  1  0  0  0  0
 16 17  1  0  0  0  0
 16 18  2  0  0  0  0
 18 19  1  0  0  0  0
 19  1  1  0  0  0  0
 19 20  2  0  0  0  0
 20 21  1  0  0  0  0
 20 22  1  0  0  0  0
 22 23  1  0  0  0  0
 22 24  2  0  0  0  0
 24  2  1  0  0  0  0
 24 25  1  0  0  0  0
 18 26  1  0  0  0  0
M  END
> <ChemID>
100212

> <source_casrn>
206-44-0

> <CAS>
206-44-0

> <SMILES>
c1ccc2c3c(cccc31)-c1ccccc1-2

> <NAME>
Flouranthene

> <preferred_name>
Fluoranthene

> <iupac>
fluoranthene

> <MPID>
101845

> <dsstox_substance_id>
DTXSID3024104

> <Canonical_QSARr>
c1ccc2c3c(cccc31)-c1ccccc1-2

> <InChI_Code_QSARr>
InChI=1S/C16H10/c1-2-8-13-12(7-1)14-9-3-5-11-6-4-10-15(13)16(11)14/h1-10H

> <InChI Key_QSARr>
GVEPBJHOBDJJJI-UHFFFAOYSA-N

> <LogKmHL>
-0.02

$$$$
100216
  -INDIGO-08031722222D

 30 33  0  0  0  0  0  0  0  0999 V2000
   -0.0001    0.0001    0.0000 C   0  0  0  0  0  0  0  0  0  0  0  0
   -0.8001   -1.3857    0.0000 C   0  0  0  0  0  0  0  0  0  0  0  0
   -0.0001   -2.7713    0.0000 C   0  0  0  0  0  0  0  0  0  0  0  0
   -0.8001   -4.1569    0.0000 C   0  0  0  0  0  0  0  0  0  0  0  0
   -0.0001   -5.5426    0.0000 H   0  0  0  0  0  0  0  0  0  0  0  0
   -2.4000   -4.1569    0.0000 C   0  0  0  0  0  0  0  0  0  0  0  0
   -3.2000   -5.5426    0.0000 H   0  0  0  0  0  0  0  0  0  0  0  0
   -3.2000   -2.7713    0.0000 C   0  0  0  0  0  0  0  0  0  0  0  0
   -4.8000   -2.7713    0.0000 H   0  0  0  0  0  0  0  0  0  0  0  0
   -2.4000   -1.3857    0.0000 C   0  0  0  0  0  0  0  0  0  0  0  0
   -3.2000    0.0001    0.0000 H   0  0  0  0  0  0  0  0  0  0  0  0
    1.6001   -2.7713    0.0000 C   0  0  0  0  0  0  0  0  0  0  0  0
    2.4001   -1.3857    0.0000 C   0  0  0  0  0  0  0  0  0  0  0  0
    4.0000   -1.3857    0.0000 C   0  0  0  0  0  0  0  0  0  0  0  0
    4.8000    0.0001    0.0000 H   0  0  0  0  0  0  0  0  0  0  0  0
    4.8000   -2.7713    0.0000 C   0  0  0  0  0  0  0  0  0  0  0  0
    6.4000   -2.7713    0.0000 H   0  0  0  0  0  0  0  0  0  0  0  0
    4.0000   -4.1569    0.0000 C   0  0  0  0  0  0  0  0  0  0  0  0
    4.8000   -5.5426    0.0000 H   0  0  0  0  0  0  0  0  0  0  0  0
    2.4001   -4.1569    0.0000 C   0  0  0  0  0  0  0  0  0  0  0  0
    1.6001   -5.5426    0.0000 H   0  0  0  0  0  0  0  0  0  0  0  0
    1.6001    0.0001    0.0000 C   0  0  0  0  0  0  0  0  0  0  0  0
    2.4001    1.3857    0.0000 C   0  0  0  0  0  0  0  0  0  0  0  0
    4.0000    1.3857    0.0000 H   0  0  0  0  0  0  0  0  0  0  0  0
    1.6001    2.7713    0.0000 C   0  0  0  0  0  0  0  0  0  0  0  0
    2.4001    4.1569    0.0000 H   0  0  0  0  0  0  0  0  0  0  0  0
   -0.0001    2.7713    0.0000 C   0  0  0  0  0  0  0  0  0  0  0  0
   -0.8001    4.1569    0.0000 H   0  0  0  0  0  0  0  0  0  0  0  0
   -0.8001    1.3857    0.0000 C   0  0  0  0  0  0  0  0  0  0  0  0
   -2.4000    1.3857    0.0000 H   0  0  0  0  0  0  0  0  0  0  0  0
  1  2  1  0  0  0  0
  2  3  1  0  0  0  0
  3  4  2  0  0  0  0
  4  5  1  0  0  0  0
  4  6  1  0  0  0  0
  6  7  1  0  0  0  0
  6  8  2  0  0  0  0
  8  9  1  0  0  0  0
  8 10  1  0  0  0  0
 10  2  2  0  0  0  0
 10 11  1  0  0  0  0
  3 12  1  0  0  0  0
 12 13  1  0  0  0  0
 13 14  2  0  0  0  0
 14 15  1  0  0  0  0
 14 16  1  0  0  0  0
 16 17  1  0  0  0  0
 16 18  2  0  0  0  0
 18 19  1  0  0  0  0
 18 20  1  0  0  0  0
 20 12  2  0  0  0  0
 20 21  1  0  0  0  0
 13 22  1  0  0  0  0
 22  1  1  0  0  0  0
 22 23  2  0  0  0  0
 23 24  1  0  0  0  0
 23 25  1  0  0  0  0
 25 26  1  0  0  0  0
 25 27  2  0  0  0  0
 27 28  1  0  0  0  0
 27 29  1  0  0  0  0
 29  1  2  0  0  0  0
 29 30  1  0  0  0  0
M  END
> <ChemID>
100216

> <source_casrn>
217-59-4

> <CAS>
217-59-4

> <SMILES>
c1cccc2c1c1ccccc1c1ccccc12

> <NAME>
Triphenylene

> <preferred_name>
Triphenylene

> <iupac>
Triphenylene

> <MPID>
101849

> <dsstox_substance_id>
DTXSID9059757

> <Canonical_QSARr>
c1cccc2c1c1ccccc1c1ccccc12

> <InChI_Code_QSARr>
InChI=1S/C18H12/c1-2-8-14-13(7-1)15-9-3-4-11-17(15)18-12-6-5-10-16(14)18/h1-12H

> <InChI Key_QSARr>
SLGBZMMZGDRARJ-UHFFFAOYSA-N

> <LogKmHL>
-0.08

$$$$
100220
  -INDIGO-08031722222D

 36 36  0  0  0  0  0  0  0  0999 V2000
    0.0001    0.0001    0.0000 C   0  0  0  0  0  0  0  0  0  0  0  0
    1.0285    1.2257    0.0000 H   0  0  0  0  0  0  0  0  0  0  0  0
   -0.2778    1.5757    0.0000 H   0  0  0  0  0  0  0  0  0  0  0  0
    1.3857   -0.7999    0.0000 C   0  0  0  0  0  0  0  0  0  0  0  0
    1.9329    0.7034    0.0000 H   0  0  0  0  0  0  0  0  0  0  0  0
    2.8891   -0.2527    0.0000 H   0  0  0  0  0  0  0  0  0  0  0  0
    2.1857   -2.1857    0.0000 C   0  0  0  0  0  0  0  0  0  0  0  0
    3.4114   -1.1571    0.0000 H   0  0  0  0  0  0  0  0  0  0  0  0
    3.7613   -2.4634    0.0000 H   0  0  0  0  0  0  0  0  0  0  0  0
    2.1857   -3.7857    0.0000 C   0  0  0  0  0  0  0  0  0  0  0  0
    3.7613   -3.5079    0.0000 H   0  0  0  0  0  0  0  0  0  0  0  0
    3.4114   -4.8141    0.0000 H   0  0  0  0  0  0  0  0  0  0  0  0
    1.3857   -5.1713    0.0000 C   0  0  0  0  0  0  0  0  0  0  0  0
    2.8891   -5.7185    0.0000 H   0  0  0  0  0  0  0  0  0  0  0  0
    1.9329   -6.6747    0.0000 H   0  0  0  0  0  0  0  0  0  0  0  0
   -0.0001   -5.9713    0.0000 C   0  0  0  0  0  0  0  0  0  0  0  0
    1.0285   -7.1970    0.0000 H   0  0  0  0  0  0  0  0  0  0  0  0
   -0.2778   -7.5470    0.0000 H   0  0  0  0  0  0  0  0  0  0  0  0
   -1.6001   -5.9713    0.0000 C   0  0  0  0  0  0  0  0  0  0  0  0
   -1.3222   -7.5470    0.0000 H   0  0  0  0  0  0  0  0  0  0  0  0
   -2.6285   -7.1970    0.0000 H   0  0  0  0  0  0  0  0  0  0  0  0
   -2.9857   -5.1713    0.0000 C   0  0  0  0  0  0  0  0  0  0  0  0
   -3.5329   -6.6747    0.0000 H   0  0  0  0  0  0  0  0  0  0  0  0
   -4.4891   -5.7185    0.0000 H   0  0  0  0  0  0  0  0  0  0  0  0
   -3.7857   -3.7856    0.0000 C   0  0  0  0  0  0  0  0  0  0  0  0
   -5.0114   -4.8141    0.0000 H   0  0  0  0  0  0  0  0  0  0  0  0
   -5.3613   -3.5079    0.0000 H   0  0  0  0  0  0  0  0  0  0  0  0
   -3.7857   -2.1856    0.0000 C   0  0  0  0  0  0  0  0  0  0  0  0
   -5.3613   -2.4634    0.0000 H   0  0  0  0  0  0  0  0  0  0  0  0
   -5.0114   -1.1571    0.0000 H   0  0  0  0  0  0  0  0  0  0  0  0
   -2.9857   -0.7999    0.0000 C   0  0  0  0  0  0  0  0  0  0  0  0
   -4.4891   -0.2527    0.0000 H   0  0  0  0  0  0  0  0  0  0  0  0
   -3.5329    0.7034    0.0000 H   0  0  0  0  0  0  0  0  0  0  0  0
   -1.6001    0.0001    0.0000 C   0  0  0  0  0  0  0  0  0  0  0  0
   -2.6285    1.2257    0.0000 H   0  0  0  0  0  0  0  0  0  0  0  0
   -1.3222    1.5757    0.0000 H   0  0  0  0  0  0  0  0  0  0  0  0
  1  2  1  0  0  0  0
  1  3  1  0  0  0  0
  1  4  1  0  0  0  0
  4  5  1  0  0  0  0
  4  6  1  0  0  0  0
  4  7  1  0  0  0  0
  7  8  1  0  0  0  0
  7  9  1  0  0  0  0
  7 10  1  0  0  0  0
 10 11  1  0  0  0  0
 10 12  1  0  0  0  0
 10 13  1  0  0  0  0
 13 14  1  0  0  0  0
 13 15  1  0  0  0  0
 13 16  1  0  0  0  0
 16 17  1  0  0  0  0
 16 18  1  0  0  0  0
 16 19  1  0  0  0  0
 19 20  1  0  0  0  0
 19 21  1  0  0  0  0
 19 22  1  0  0  0  0
 22 23  1  0  0  0  0
 22 24  1  0  0  0  0
 22 25  1  0  0  0  0
 25 26  1  0  0  0  0
 25 27  1  0  0  0  0
 25 28  1  0  0  0  0
 28 29  1  0  0  0  0
 28 30  1  0  0  0  0
 28 31  1  0  0  0  0
 31 32  1  0  0  0  0
 31 33  1  0  0  0  0
 31 34  1  0  0  0  0
 34  1  1  0  0  0  0
 34 35  1  0  0  0  0
 34 36  1  0  0  0  0
M  END
> <ChemID>
100220

> <source_casrn>
294-62-2

> <CAS>
294-62-2

> <SMILES>
C1CCCCCCCCCCC1

> <NAME>
Cyclododecane

> <preferred_name>
Cyclododecane

> <iupac>
cyclododecane

> <MPID>
101853

> <dsstox_substance_id>
DTXSID9021552

> <Canonical_QSARr>
C1CCCCCCCCCCC1

> <InChI_Code_QSARr>
InChI=1S/C12H24/c1-2-4-6-8-10-12-11-9-7-5-3-1/h1-12H2

> <InChI Key_QSARr>
DDTBPAQBQHZRDW-UHFFFAOYSA-N

> <LogKmHL>
1.33

$$$$
100224
  -INDIGO-08031722222D

 26 29  0  0  0  0  0  0  0  0999 V2000
   -0.0000    0.0000    0.0000 C   0  0  0  0  0  0  0  0  0  0  0  0
    0.3326    1.5651    0.0000 H   0  0  0  0  0  0  0  0  0  0  0  0
    1.5912    0.1672    0.0000 C   0  0  0  0  0  0  0  0  0  0  0  0
    1.9239    1.7323    0.0000 H   0  0  0  0  0  0  0  0  0  0  0  0
    2.9769   -0.6327    0.0000 C   0  0  0  0  0  0  0  0  0  0  0  0
    4.4385    0.0181    0.0000 H   0  0  0  0  0  0  0  0  0  0  0  0
    2.6442   -2.1978    0.0000 C   0  0  0  0  0  0  0  0  0  0  0  0
    3.7148   -3.3868    0.0000 H   0  0  0  0  0  0  0  0  0  0  0  0
    1.0530   -2.3650    0.0000 C   0  0  0  0  0  0  0  0  0  0  0  0
    0.7204   -3.9301    0.0000 H   0  0  0  0  0  0  0  0  0  0  0  0
    2.2420   -1.2945    0.0000 C   0  0  0  0  0  0  0  0  0  0  0  0
    3.8177   -1.0166    0.0000 H   0  0  0  0  0  0  0  0  0  0  0  0
    3.5685   -2.1891    0.0000 H   0  0  0  0  0  0  0  0  0  0  0  0
   -0.3326   -1.5650    0.0000 C   0  0  0  0  0  0  0  0  0  0  0  0
   -0.6653   -3.1301    0.0000 H   0  0  0  0  0  0  0  0  0  0  0  0
   -1.9239   -1.7323    0.0000 C   0  0  0  0  0  0  0  0  0  0  0  0
   -3.3095   -0.9323    0.0000 C   0  0  0  0  0  0  0  0  0  0  0  0
   -4.7712   -1.5831    0.0000 Cl  0  0  0  0  0  0  0  0  0  0  0  0
   -2.9769    0.6327    0.0000 C   0  0  0  0  0  0  0  0  0  0  0  0
   -4.0475    1.8218    0.0000 Cl  0  0  0  0  0  0  0  0  0  0  0  0
   -1.3857    0.8000    0.0000 C   0  0  0  0  0  0  0  0  0  0  0  0
   -1.0530    2.3650    0.0000 Cl  0  0  0  0  0  0  0  0  0  0  0  0
   -2.5747   -0.2706    0.0000 C   0  0  0  0  0  0  0  0  0  0  0  0
   -4.1503   -0.5485    0.0000 Cl  0  0  0  0  0  0  0  0  0  0  0  0
   -3.9012    0.6241    0.0000 Cl  0  0  0  0  0  0  0  0  0  0  0  0
   -2.2565   -3.2973    0.0000 Cl  0  0  0  0  0  0  0  0  0  0  0  0
  1  2  1  0  0  0  0
  1  3  1  0  0  0  0
  3  4  1  0  0  0  0
  3  5  1  0  0  0  0
  5  6  1  0  0  0  0
  5  7  2  0  0  0  0
  7  8  1  0  0  0  0
  7  9  1  0  0  0  0
  9 10  1  0  0  0  0
  9 11  1  0  0  0  0
 11  3  1  0  0  0  0
 11 12  1  0  0  0  0
 11 13  1  0  0  0  0
  9 14  1  0  0  0  0
 14  1  1  0  0  0  0
 14 15  1  0  0  0  0
 14 16  1  0  0  0  0
 16 17  1  0  0  0  0
 17 18  1  0  0  0  0
 17 19  2  0  0  0  0
 19 20  1  0  0  0  0
 19 21  1  0  0  0  0
 21  1  1  0  0  0  0
 21 22  1  0  0  0  0
 21 23  1  0  0  0  0
 23 16  1  0  0  0  0
 23 24  1  0  0  0  0
 23 25  1  0  0  0  0
 16 26  1  0  0  0  0
M  END
> <ChemID>
100224

> <source_casrn>
309-00-2

> <CAS>
309-00-2

> <SMILES>
ClC1(Cl)[C@@]2(Cl)[C@@H]3[C@@H]4C[C@@H](C=C4)[C@@H]3[C@]1(Cl)C(Cl)=C2Cl |&1:3,5,6,8,11,12|

> <NAME>
Aldrin

> <preferred_name>
Aldrin

> <iupac>
C12H8Cl6

> <MPID>
101857

> <dsstox_substance_id>
DTXSID8020040

> <Canonical_QSARr>
ClC1(Cl)C2(Cl)C3C4CC(C=C4)C3C1(Cl)C(Cl)=C2Cl

> <InChI_Code_QSARr>
InChI=1S/C12H8Cl6/c13-8-9(14)11(16)7-5-2-1-4(3-5)6(7)10(8,15)12(11,17)18/h1-2,4-7H,3H2

> <InChI Key_QSARr>
QBYJBZPUGVGKQQ-UHFFFAOYSA-N

> <LogKmHL>
1.37

$$$$
100231
  -INDIGO-08031722222D

 24 24  0  0  0  0  0  0  0  0999 V2000
    7.2000    4.1569    0.0000 Cl  0  0  0  0  0  0  0  0  0  0  0  0
    6.4000    2.7713    0.0000 C   0  0  0  0  0  0  0  0  0  0  0  0
    7.2000    1.3856    0.0000 C   0  0  0  0  0  0  0  0  0  0  0  0
    8.8000    1.3856    0.0000 Cl  0  0  0  0  0  0  0  0  0  0  0  0
    6.4000    0.0000    0.0000 C   0  0  0  0  0  0  0  0  0  0  0  0
    7.2000   -1.3856    0.0000 H   0  0  0  0  0  0  0  0  0  0  0  0
    4.8001    0.0000    0.0000 C   0  0  0  0  0  0  0  0  0  0  0  0
    4.0001   -1.3856    0.0000 H   0  0  0  0  0  0  0  0  0  0  0  0
    4.0001    1.3856    0.0000 C   0  0  0  0  0  0  0  0  0  0  0  0
    2.3999    1.3856    0.0000 N   0  0  0  0  0  0  0  0  0  0  0  0
    1.5999    2.7713    0.0000 H   0  0  0  0  0  0  0  0  0  0  0  0
    1.5999    0.0000    0.0000 C   0  0  0  0  0  0  0  0  0  0  0  0
    2.3999   -1.3856    0.0000 O   0  0  0  0  0  0  0  0  0  0  0  0
   -0.0000    0.0000    0.0000 N   0  0  0  0  0  0  0  0  0  0  0  0
   -0.8000   -1.3856    0.0000 C   0  0  0  0  0  0  0  0  0  0  0  0
   -1.6000   -2.7713    0.0000 H   0  0  0  0  0  0  0  0  0  0  0  0
   -2.4000   -1.3856    0.0000 H   0  0  0  0  0  0  0  0  0  0  0  0
   -0.0000   -2.7713    0.0000 H   0  0  0  0  0  0  0  0  0  0  0  0
   -0.8000    1.3856    0.0000 C   0  0  0  0  0  0  0  0  0  0  0  0
   -1.6000    2.7713    0.0000 H   0  0  0  0  0  0  0  0  0  0  0  0
   -2.4000    1.3856    0.0000 H   0  0  0  0  0  0  0  0  0  0  0  0
   -0.0000    2.7713    0.0000 H   0  0  0  0  0  0  0  0  0  0  0  0
    4.8001    2.7713    0.0000 C   0  0  0  0  0  0  0  0  0  0  0  0
    4.0001    4.1569    0.0000 H   0  0  0  0  0  0  0  0  0  0  0  0
  1  2  1  0  0  0  0
  2  3  1  0  0  0  0
  3  4  1  0  0  0  0
  3  5  2  0  0  0  0
  5  6  1  0  0  0  0
  5  7  1  0  0  0  0
  7  8  1  0  0  0  0
  7  9  2  0  0  0  0
  9 10  1  0  0  0  0
 10 11  1  0  0  0  0
 10 12  1  0  0  0  0
 12 13  2  0  0  0  0
 12 14  1  0  0  0  0
 14 15  1  0  0  0  0
 15 16  1  0  0  0  0
 15 17  1  0  0  0  0
 15 18  1  0  0  0  0
 14 19  1  0  0  0  0
 19 20  1  0  0  0  0
 19 21  1  0  0  0  0
 19 22  1  0  0  0  0
  9 23  1  0  0  0  0
 23  2  2  0  0  0  0
 23 24  1  0  0  0  0
M  END
> <ChemID>
100231

> <source_casrn>
330-54-1

> <CAS>
330-54-1

> <SMILES>
CN(C)C(=O)Nc1cc(Cl)c(Cl)cc1

> <NAME>
Diuron

> <preferred_name>
Diuron

> <iupac>
3-(3,4-dichlorophenyl)-1,1-dimethylurea

> <MPID>
101864

> <dsstox_substance_id>
DTXSID0020446

> <Canonical_QSARr>
CN(C)C(=O)Nc1cc(Cl)c(Cl)cc1

> <InChI_Code_QSARr>
InChI=1S/C9H10Cl2N2O/c1-13(2)9(14)12-6-3-4-7(10)8(11)5-6/h3-5H,1-2H3,(H,12,14)

> <InChI Key_QSARr>
XMTQQYYKAHVGBJ-UHFFFAOYSA-N

> <LogKmHL>
-1.45

$$$$
100235
  -INDIGO-08031722222D

 31 32  0  0  0  0  0  0  0  0999 V2000
    1.6000   -0.0000    0.0000 C   0  0  0  0  0  0  0  0  0  0  0  0
    2.4000    1.3857    0.0000 C   0  0  0  0  0  0  0  0  0  0  0  0
    2.4000    2.9856    0.0000 H   0  0  0  0  0  0  0  0  0  0  0  0
    4.0000    1.3857    0.0000 C   0  0  0  0  0  0  0  0  0  0  0  0
    4.7999    2.7713    0.0000 H   0  0  0  0  0  0  0  0  0  0  0  0
    4.7999   -0.0000    0.0000 C   0  0  0  0  0  0  0  0  0  0  0  0
    6.4000   -0.0000    0.0000 C   0  0  0  0  0  0  0  0  0  0  0  0
    8.0000   -0.0000    0.0000 H   0  0  0  0  0  0  0  0  0  0  0  0
    7.2000    1.3857    0.0000 H   0  0  0  0  0  0  0  0  0  0  0  0
    7.2000   -1.3856    0.0000 H   0  0  0  0  0  0  0  0  0  0  0  0
    4.0000   -1.3856    0.0000 C   0  0  0  0  0  0  0  0  0  0  0  0
    4.7999   -2.7713    0.0000 H   0  0  0  0  0  0  0  0  0  0  0  0
    2.4000   -1.3856    0.0000 C   0  0  0  0  0  0  0  0  0  0  0  0
    1.6000   -2.7713    0.0000 C   0  0  0  0  0  0  0  0  0  0  0  0
    3.1036   -3.3185    0.0000 H   0  0  0  0  0  0  0  0  0  0  0  0
    1.3222   -4.3470    0.0000 H   0  0  0  0  0  0  0  0  0  0  0  0
    0.0001   -2.7713    0.0000 C   0  0  0  0  0  0  0  0  0  0  0  0
    0.2779   -4.3470    0.0000 H   0  0  0  0  0  0  0  0  0  0  0  0
   -1.5035   -3.3185    0.0000 H   0  0  0  0  0  0  0  0  0  0  0  0
   -0.8001   -1.3856    0.0000 C   0  0  0  0  0  0  0  0  0  0  0  0
   -2.0256   -2.4141    0.0000 H   0  0  0  0  0  0  0  0  0  0  0  0
   -2.0256   -0.3572    0.0000 H   0  0  0  0  0  0  0  0  0  0  0  0
    0.0001   -0.0000    0.0000 C   0  0  0  0  0  0  0  0  0  0  0  0
   -1.5035    0.5472    0.0000 C   0  0  0  0  0  0  0  0  0  0  0  0
   -3.0070    1.0945    0.0000 H   0  0  0  0  0  0  0  0  0  0  0  0
   -1.7813    2.1229    0.0000 H   0  0  0  0  0  0  0  0  0  0  0  0
   -3.0070   -0.0000    0.0000 H   0  0  0  0  0  0  0  0  0  0  0  0
    0.2779    1.5757    0.0000 C   0  0  0  0  0  0  0  0  0  0  0  0
    0.5557    3.1514    0.0000 H   0  0  0  0  0  0  0  0  0  0  0  0
   -0.9479    2.6041    0.0000 H   0  0  0  0  0  0  0  0  0  0  0  0
    1.7814    2.1229    0.0000 H   0  0  0  0  0  0  0  0  0  0  0  0
  1  2  1  0  0  0  0
  2  3  1  0  0  0  0
  2  4  2  0  0  0  0
  4  5  1  0  0  0  0
  4  6  1  0  0  0  0
  6  7  1  0  0  0  0
  7  8  1  0  0  0  0
  7  9  1  0  0  0  0
  7 10  1  0  0  0  0
  6 11  2  0  0  0  0
 11 12  1  0  0  0  0
 11 13  1  0  0  0  0
 13  1  2  0  0  0  0
 13 14  1  0  0  0  0
 14 15  1  0  0  0  0
 14 16  1  0  0  0  0
 14 17  1  0  0  0  0
 17 18  1  0  0  0  0
 17 19  1  0  0  0  0
 17 20  1  0  0  0  0
 20 21  1  0  0  0  0
 20 22  1  0  0  0  0
 20 23  1  0  0  0  0
 23  1  1  0  0  0  0
 23 24  1  0  0  0  0
 24 25  1  0  0  0  0
 24 26  1  0  0  0  0
 24 27  1  0  0  0  0
 23 28  1  0  0  0  0
 28 29  1  0  0  0  0
 28 30  1  0  0  0  0
 28 31  1  0  0  0  0
M  END
> <ChemID>
100235

> <source_casrn>
475-03-6

> <CAS>
475-03-6

> <SMILES>
c(c(ccc1C)C(CC2)(C)C)(c1)C2

> <NAME>
1,1,6 trimethyl tetralin

> <preferred_name>
1,2,3,4-Tetrahydro-1,1,6-trimethylnaphthalene

> <iupac>
1,1,6-trimethyl-1,2,3,4-tetrahydronaphthalene

> <MPID>
101868

> <dsstox_substance_id>
DTXSID0052120

> <Canonical_QSARr>
Cc1ccc2c(CCCC2(C)C)c1

> <InChI_Code_QSARr>
InChI=1S/C13H18/c1-10-6-7-12-11(9-10)5-4-8-13(12,2)3/h6-7,9H,4-5,8H2,1-3H3

> <InChI Key_QSARr>
LTMQZVLXCLQPCT-UHFFFAOYSA-N

> <LogKmHL>
0.83

$$$$
100241
  -INDIGO-08031722222D

 35 36  0  0  0  0  0  0  0  0999 V2000
   -1.3857   -0.8001    0.0000 O   0  0  0  0  0  0  0  0  0  0  0  0
   -1.3857   -2.4000    0.0000 H   0  0  0  0  0  0  0  0  0  0  0  0
   -0.0000   -0.0000    0.0000 C   0  0  0  0  0  0  0  0  0  0  0  0
   -1.2257    1.0285    0.0000 C   0  0  0  0  0  0  0  0  0  0  0  0
   -1.2257    2.6284    0.0000 C   0  0  0  0  0  0  0  0  0  0  0  0
   -0.0000    3.6569    0.0000 H   0  0  0  0  0  0  0  0  0  0  0  0
   -2.6114    3.4285    0.0000 C   0  0  0  0  0  0  0  0  0  0  0  0
   -2.6114    5.0285    0.0000 H   0  0  0  0  0  0  0  0  0  0  0  0
   -3.9969    2.6284    0.0000 C   0  0  0  0  0  0  0  0  0  0  0  0
   -5.3826    3.4285    0.0000 Cl  0  0  0  0  0  0  0  0  0  0  0  0
   -3.9969    1.0285    0.0000 C   0  0  0  0  0  0  0  0  0  0  0  0
   -5.3826    0.2284    0.0000 H   0  0  0  0  0  0  0  0  0  0  0  0
   -2.6114    0.2284    0.0000 C   0  0  0  0  0  0  0  0  0  0  0  0
   -2.6114   -1.3716    0.0000 H   0  0  0  0  0  0  0  0  0  0  0  0
    0.7999   -1.3856    0.0000 C   0  0  0  0  0  0  0  0  0  0  0  0
   -0.0000   -2.7712    0.0000 C   0  0  0  0  0  0  0  0  0  0  0  0
   -1.3857   -3.5713    0.0000 H   0  0  0  0  0  0  0  0  0  0  0  0
    0.7999   -4.1570    0.0000 C   0  0  0  0  0  0  0  0  0  0  0  0
   -0.0000   -5.5426    0.0000 H   0  0  0  0  0  0  0  0  0  0  0  0
    2.4001   -4.1570    0.0000 C   0  0  0  0  0  0  0  0  0  0  0  0
    3.2000   -5.5426    0.0000 Cl  0  0  0  0  0  0  0  0  0  0  0  0
    3.2000   -2.7712    0.0000 C   0  0  0  0  0  0  0  0  0  0  0  0
    4.8000   -2.7712    0.0000 H   0  0  0  0  0  0  0  0  0  0  0  0
    2.4001   -1.3856    0.0000 C   0  0  0  0  0  0  0  0  0  0  0  0
    3.2000   -0.0000    0.0000 H   0  0  0  0  0  0  0  0  0  0  0  0
    1.0285    1.2257    0.0000 C   0  0  0  0  0  0  0  0  0  0  0  0
    0.4812    2.7292    0.0000 O   0  0  0  0  0  0  0  0  0  0  0  0
    2.6041    0.9478    0.0000 O   0  0  0  0  0  0  0  0  0  0  0  0
    3.6326    2.1735    0.0000 C   0  0  0  0  0  0  0  0  0  0  0  0
    2.5517    3.3532    0.0000 H   0  0  0  0  0  0  0  0  0  0  0  0
    3.7024    3.7719    0.0000 H   0  0  0  0  0  0  0  0  0  0  0  0
    5.2084    1.8956    0.0000 C   0  0  0  0  0  0  0  0  0  0  0  0
    6.2367    3.1214    0.0000 H   0  0  0  0  0  0  0  0  0  0  0  0
    6.7840    1.6179    0.0000 H   0  0  0  0  0  0  0  0  0  0  0  0
    4.6611    3.3991    0.0000 H   0  0  0  0  0  0  0  0  0  0  0  0
  1  2  1  0  0  0  0
  1  3  1  0  0  0  0
  3  4  1  0  0  0  0
  4  5  1  0  0  0  0
  5  6  1  0  0  0  0
  5  7  2  0  0  0  0
  7  8  1  0  0  0  0
  7  9  1  0  0  0  0
  9 10  1  0  0  0  0
  9 11  2  0  0  0  0
 11 12  1  0  0  0  0
 11 13  1  0  0  0  0
 13  4  2  0  0  0  0
 13 14  1  0  0  0  0
  3 15  1  0  0  0  0
 15 16  1  0  0  0  0
 16 17  1  0  0  0  0
 16 18  2  0  0  0  0
 18 19  1  0  0  0  0
 18 20  1  0  0  0  0
 20 21  1  0  0  0  0
 20 22  2  0  0  0  0
 22 23  1  0  0  0  0
 22 24  1  0  0  0  0
 24 15  2  0  0  0  0
 24 25  1  0  0  0  0
  3 26  1  0  0  0  0
 26 27  2  0  0  0  0
 26 28  1  0  0  0  0
 28 29  1  0  0  0  0
 29 30  1  0  0  0  0
 29 31  1  0  0  0  0
 29 32  1  0  0  0  0
 32 33  1  0  0  0  0
 32 34  1  0  0  0  0
 32 35  1  0  0  0  0
M  END
> <ChemID>
100241

> <source_casrn>
510-15-6

> <CAS>
510-15-6

> <SMILES>
CCOC(=O)C(O)(c1ccc(Cl)cc1)c1ccc(Cl)cc1

> <NAME>
Chlorobenzilate

> <preferred_name>
Chlorobenzilate

> <iupac>
ethyl bis(4-chlorophenyl)(hydroxy)acetate

> <MPID>
101872

> <dsstox_substance_id>
DTXSID9020299

> <Canonical_QSARr>
CCOC(=O)C(O)(c1ccc(Cl)cc1)c1ccc(Cl)cc1

> <InChI_Code_QSARr>
InChI=1S/C16H14Cl2O3/c1-2-21-15(19)16(20,11-3-7-13(17)8-4-11)12-5-9-14(18)10-6-12/h3-10,20H,2H2,1H3

> <InChI Key_QSARr>
RAPBNVDSDCTNRC-UHFFFAOYSA-N

> <LogKmHL>
-0.08

$$$$
100245
  -INDIGO-08031722222D

 60 60  0  0  0  0  0  0  0  0999 V2000
    0.0000    1.6000    0.0000 O   0  0  0  0  0  0  0  0  0  0  0  0
   -0.7999    2.9857    0.0000 Si  0  0  0  0  0  0  0  0  0  0  0  0
    0.7756    3.2634    0.0000 C   0  0  0  0  0  0  0  0  0  0  0  0
    2.3514    3.5414    0.0000 H   0  0  0  0  0  0  0  0  0  0  0  0
    1.8042    2.0378    0.0000 H   0  0  0  0  0  0  0  0  0  0  0  0
    1.5756    4.6491    0.0000 H   0  0  0  0  0  0  0  0  0  0  0  0
   -0.5222    4.5613    0.0000 C   0  0  0  0  0  0  0  0  0  0  0  0
   -0.2443    6.1370    0.0000 H   0  0  0  0  0  0  0  0  0  0  0  0
   -1.7478    5.5897    0.0000 H   0  0  0  0  0  0  0  0  0  0  0  0
    0.8635    5.3614    0.0000 H   0  0  0  0  0  0  0  0  0  0  0  0
   -2.1856    3.7856    0.0000 O   0  0  0  0  0  0  0  0  0  0  0  0
   -3.7856    3.7856    0.0000 Si  0  0  0  0  0  0  0  0  0  0  0  0
   -2.9856    5.1713    0.0000 C   0  0  0  0  0  0  0  0  0  0  0  0
   -3.7856    6.5569    0.0000 H   0  0  0  0  0  0  0  0  0  0  0  0
   -2.1856    6.5569    0.0000 H   0  0  0  0  0  0  0  0  0  0  0  0
   -4.5614    5.4492    0.0000 H   0  0  0  0  0  0  0  0  0  0  0  0
   -5.0114    4.8141    0.0000 C   0  0  0  0  0  0  0  0  0  0  0  0
   -6.2370    5.8426    0.0000 H   0  0  0  0  0  0  0  0  0  0  0  0
   -6.5149    4.2668    0.0000 H   0  0  0  0  0  0  0  0  0  0  0  0
   -4.7335    6.3898    0.0000 H   0  0  0  0  0  0  0  0  0  0  0  0
   -5.1713    2.9857    0.0000 O   0  0  0  0  0  0  0  0  0  0  0  0
   -5.9713    1.6000    0.0000 Si  0  0  0  0  0  0  0  0  0  0  0  0
   -6.7713    2.9857    0.0000 C   0  0  0  0  0  0  0  0  0  0  0  0
   -8.3712    2.9857    0.0000 H   0  0  0  0  0  0  0  0  0  0  0  0
   -7.5713    4.3713    0.0000 H   0  0  0  0  0  0  0  0  0  0  0  0
   -7.7997    1.7599    0.0000 H   0  0  0  0  0  0  0  0  0  0  0  0
   -7.4748    1.0527    0.0000 C   0  0  0  0  0  0  0  0  0  0  0  0
   -8.9783    0.5055    0.0000 H   0  0  0  0  0  0  0  0  0  0  0  0
   -7.7527   -0.5229    0.0000 H   0  0  0  0  0  0  0  0  0  0  0  0
   -8.7004    2.0812    0.0000 H   0  0  0  0  0  0  0  0  0  0  0  0
   -5.9713    0.0000    0.0000 O   0  0  0  0  0  0  0  0  0  0  0  0
   -5.1713   -1.3857    0.0000 Si  0  0  0  0  0  0  0  0  0  0  0  0
   -6.7713   -1.3857    0.0000 C   0  0  0  0  0  0  0  0  0  0  0  0
   -7.5713   -2.7713    0.0000 H   0  0  0  0  0  0  0  0  0  0  0  0
   -8.3712   -1.3857    0.0000 H   0  0  0  0  0  0  0  0  0  0  0  0
   -6.2241   -2.8892    0.0000 H   0  0  0  0  0  0  0  0  0  0  0  0
   -5.4490   -2.9613    0.0000 C   0  0  0  0  0  0  0  0  0  0  0  0
   -5.7269   -4.5370    0.0000 H   0  0  0  0  0  0  0  0  0  0  0  0
   -4.2234   -3.9897    0.0000 H   0  0  0  0  0  0  0  0  0  0  0  0
   -6.9527   -3.5085    0.0000 H   0  0  0  0  0  0  0  0  0  0  0  0
   -3.7856   -2.1856    0.0000 O   0  0  0  0  0  0  0  0  0  0  0  0
   -2.1856   -2.1856    0.0000 Si  0  0  0  0  0  0  0  0  0  0  0  0
   -2.9856   -3.5713    0.0000 C   0  0  0  0  0  0  0  0  0  0  0  0
   -2.1856   -4.9569    0.0000 H   0  0  0  0  0  0  0  0  0  0  0  0
   -3.7856   -4.9569    0.0000 H   0  0  0  0  0  0  0  0  0  0  0  0
   -1.4099   -3.8492    0.0000 H   0  0  0  0  0  0  0  0  0  0  0  0
   -0.9600   -3.2141    0.0000 C   0  0  0  0  0  0  0  0  0  0  0  0
    0.2657   -4.2426    0.0000 H   0  0  0  0  0  0  0  0  0  0  0  0
   -1.2378   -4.7898    0.0000 H   0  0  0  0  0  0  0  0  0  0  0  0
    0.5435   -2.6668    0.0000 H   0  0  0  0  0  0  0  0  0  0  0  0
   -0.7999   -1.3857    0.0000 O   0  0  0  0  0  0  0  0  0  0  0  0
    0.0000    0.0000    0.0000 Si  0  0  0  0  0  0  0  0  0  0  0  0
    0.8000   -1.3857    0.0000 C   0  0  0  0  0  0  0  0  0  0  0  0
    2.4000   -1.3857    0.0000 H   0  0  0  0  0  0  0  0  0  0  0  0
    1.6000   -2.7713    0.0000 H   0  0  0  0  0  0  0  0  0  0  0  0
    1.3856   -0.7999    0.0000 H   0  0  0  0  0  0  0  0  0  0  0  0
    1.3856    0.7999    0.0000 C   0  0  0  0  0  0  0  0  0  0  0  0
    2.7713    1.6000    0.0000 H   0  0  0  0  0  0  0  0  0  0  0  0
    2.7713    0.0000    0.0000 H   0  0  0  0  0  0  0  0  0  0  0  0
    1.6000    0.0000    0.0000 H   0  0  0  0  0  0  0  0  0  0  0  0
  1  2  1  0  0  0  0
  2  3  1  0  0  0  0
  3  4  1  0  0  0  0
  3  5  1  0  0  0  0
  3  6  1  0  0  0  0
  2  7  1  0  0  0  0
  7  8  1  0  0  0  0
  7  9  1  0  0  0  0
  7 10  1  0  0  0  0
  2 11  1  0  0  0  0
 11 12  1  0  0  0  0
 12 13  1  0  0  0  0
 13 14  1  0  0  0  0
 13 15  1  0  0  0  0
 13 16  1  0  0  0  0
 12 17  1  0  0  0  0
 17 18  1  0  0  0  0
 17 19  1  0  0  0  0
 17 20  1  0  0  0  0
 12 21  1  0  0  0  0
 21 22  1  0  0  0  0
 22 23  1  0  0  0  0
 23 24  1  0  0  0  0
 23 25  1  0  0  0  0
 23 26  1  0  0  0  0
 22 27  1  0  0  0  0
 27 28  1  0  0  0  0
 27 29  1  0  0  0  0
 27 30  1  0  0  0  0
 22 31  1  0  0  0  0
 31 32  1  0  0  0  0
 32 33  1  0  0  0  0
 33 34  1  0  0  0  0
 33 35  1  0  0  0  0
 33 36  1  0  0  0  0
 32 37  1  0  0  0  0
 37 38  1  0  0  0  0
 37 39  1  0  0  0  0
 37 40  1  0  0  0  0
 32 41  1  0  0  0  0
 41 42  1  0  0  0  0
 42 43  1  0  0  0  0
 43 44  1  0  0  0  0
 43 45  1  0  0  0  0
 43 46  1  0  0  0  0
 42 47  1  0  0  0  0
 47 48  1  0  0  0  0
 47 49  1  0  0  0  0
 47 50  1  0  0  0  0
 42 51  1  0  0  0  0
 51 52  1  0  0  0  0
 52  1  1  0  0  0  0
 52 53  1  0  0  0  0
 53 54  1  0  0  0  0
 53 55  1  0  0  0  0
 53 56  1  0  0  0  0
 52 57  1  0  0  0  0
 57 58  1  0  0  0  0
 57 59  1  0  0  0  0
 57 60  1  0  0  0  0
M  END
> <ChemID>
100245

> <source_casrn>
540-97-6

> <CAS>
540-97-6

> <SMILES>
C[Si]1(O[Si](O[Si](O[Si](O[Si](C)(C)O[Si](O1)(C)C)(C)C)(C)C)(C)C)C

> <NAME>
Dodecamethylcyclohexasiloxane (D6)

> <preferred_name>
Dodecamethylcyclohexasiloxane

> <iupac>
dodecamethylcyclohexasiloxane

> <MPID>
101876

> <dsstox_substance_id>
DTXSID6027183

> <Canonical_QSARr>
C[Si]1(C)O[Si](C)(C)O[Si](C)(C)O[Si](C)(C)O[Si](C)(C)O[Si](C)(C)O1

> <InChI_Code_QSARr>
InChI=1S/C12H36O6Si6/c1-19(2)13-20(3,4)15-22(7,8)17-24(11,12)18-23(9,10)16-21(5,6)14-19/h1-12H3

> <InChI Key_QSARr>
IUMSDRXLFWAGNT-UHFFFAOYSA-N

> <LogKmHL>
2.34

$$$$
100249
  -INDIGO-08031722222D

 33 32  0  0  0  0  0  0  0  0999 V2000
   -0.0001   -0.0000    0.0000 C   0  0  0  0  0  0  0  0  0  0  0  0
    0.7999   -1.3857    0.0000 H   0  0  0  0  0  0  0  0  0  0  0  0
    1.5036    0.5473    0.0000 C   0  0  0  0  0  0  0  0  0  0  0  0
    1.1573    2.1093    0.0000 H   0  0  0  0  0  0  0  0  0  0  0  0
    2.3633    1.8967    0.0000 H   0  0  0  0  0  0  0  0  0  0  0  0
    2.7292   -0.4812    0.0000 C   0  0  0  0  0  0  0  0  0  0  0  0
    3.0755   -2.0433    0.0000 H   0  0  0  0  0  0  0  0  0  0  0  0
    1.8695   -1.8307    0.0000 H   0  0  0  0  0  0  0  0  0  0  0  0
    4.2326    0.0660    0.0000 O   0  0  0  0  0  0  0  0  0  0  0  0
    5.4584   -0.9625    0.0000 C   0  0  0  0  0  0  0  0  0  0  0  0
    5.8047   -2.5245    0.0000 H   0  0  0  0  0  0  0  0  0  0  0  0
    4.5987   -2.3119    0.0000 H   0  0  0  0  0  0  0  0  0  0  0  0
    6.9618   -0.4152    0.0000 C   0  0  0  0  0  0  0  0  0  0  0  0
    6.6156    1.1469    0.0000 H   0  0  0  0  0  0  0  0  0  0  0  0
    7.8215    0.9342    0.0000 H   0  0  0  0  0  0  0  0  0  0  0  0
    8.1875   -1.4437    0.0000 C   0  0  0  0  0  0  0  0  0  0  0  0
    6.9618   -2.4722    0.0000 H   0  0  0  0  0  0  0  0  0  0  0  0
    9.2159   -2.6694    0.0000 C   0  0  0  0  0  0  0  0  0  0  0  0
   10.2444   -3.8950    0.0000 H   0  0  0  0  0  0  0  0  0  0  0  0
   10.7916   -2.3916    0.0000 H   0  0  0  0  0  0  0  0  0  0  0  0
    8.6687   -4.1729    0.0000 H   0  0  0  0  0  0  0  0  0  0  0  0
    9.4133   -0.4152    0.0000 C   0  0  0  0  0  0  0  0  0  0  0  0
   10.6389    0.6133    0.0000 H   0  0  0  0  0  0  0  0  0  0  0  0
    9.1353    1.1605    0.0000 H   0  0  0  0  0  0  0  0  0  0  0  0
   10.9167   -0.9625    0.0000 H   0  0  0  0  0  0  0  0  0  0  0  0
   -1.3857   -0.8000    0.0000 C   0  0  0  0  0  0  0  0  0  0  0  0
   -2.7713   -1.6000    0.0000 H   0  0  0  0  0  0  0  0  0  0  0  0
   -1.3857   -2.4000    0.0000 H   0  0  0  0  0  0  0  0  0  0  0  0
   -2.7713   -0.0000    0.0000 H   0  0  0  0  0  0  0  0  0  0  0  0
   -0.8000    1.3856    0.0000 C   0  0  0  0  0  0  0  0  0  0  0  0
   -1.6000    2.7713    0.0000 H   0  0  0  0  0  0  0  0  0  0  0  0
   -0.0001    2.7713    0.0000 H   0  0  0  0  0  0  0  0  0  0  0  0
   -2.3999    1.3856    0.0000 H   0  0  0  0  0  0  0  0  0  0  0  0
  1  2  1  0  0  0  0
  1  3  1  0  0  0  0
  3  4  1  0  0  0  0
  3  5  1  0  0  0  0
  3  6  1  0  0  0  0
  6  7  1  0  0  0  0
  6  8  1  0  0  0  0
  6  9  1  0  0  0  0
  9 10  1  0  0  0  0
 10 11  1  0  0  0  0
 10 12  1  0  0  0  0
 10 13  1  0  0  0  0
 13 14  1  0  0  0  0
 13 15  1  0  0  0  0
 13 16  1  0  0  0  0
 16 17  1  0  0  0  0
 16 18  1  0  0  0  0
 18 19  1  0  0  0  0
 18 20  1  0  0  0  0
 18 21  1  0  0  0  0
 16 22  1  0  0  0  0
 22 23  1  0  0  0  0
 22 24  1  0  0  0  0
 22 25  1  0  0  0  0
  1 26  1  0  0  0  0
 26 27  1  0  0  0  0
 26 28  1  0  0  0  0
 26 29  1  0  0  0  0
  1 30  1  0  0  0  0
 30 31  1  0  0  0  0
 30 32  1  0  0  0  0
 30 33  1  0  0  0  0
M  END
> <ChemID>
100249

> <source_casrn>
544-01-4

> <CAS>
544-01-4

> <SMILES>
CC(C)CCOCCC(C)C

> <NAME>
Diisopentyl ether

> <preferred_name>
Isoamyl ether

> <iupac>
bis(3-methylbutyl) ether

> <MPID>
101880

> <dsstox_substance_id>
DTXSID8052198

> <Canonical_QSARr>
CC(C)CCOCCC(C)C

> <InChI_Code_QSARr>
InChI=1S/C10H22O/c1-9(2)5-7-11-8-6-10(3)4/h9-10H,5-8H2,1-4H3

> <InChI Key_QSARr>
AQZGPSLYZOOYQP-UHFFFAOYSA-N

> <LogKmHL>
-0.45

$$$$
100253
  -INDIGO-08031722222D

 40 40  0  0  0  0  0  0  0  0999 V2000
   -0.8001    1.3857    0.0000 O   0  0  0  0  0  0  0  0  0  0  0  0
   -2.3454    1.7997    0.0000 Si  0  0  0  0  0  0  0  0  0  0  0  0
   -1.5455    3.1855    0.0000 C   0  0  0  0  0  0  0  0  0  0  0  0
   -0.7455    4.5710    0.0000 H   0  0  0  0  0  0  0  0  0  0  0  0
   -2.3454    4.5710    0.0000 H   0  0  0  0  0  0  0  0  0  0  0  0
    0.0301    3.4632    0.0000 H   0  0  0  0  0  0  0  0  0  0  0  0
   -3.4769    2.9312    0.0000 C   0  0  0  0  0  0  0  0  0  0  0  0
   -4.6082    4.0625    0.0000 H   0  0  0  0  0  0  0  0  0  0  0  0
   -5.0223    2.5170    0.0000 H   0  0  0  0  0  0  0  0  0  0  0  0
   -3.3373    4.5251    0.0000 H   0  0  0  0  0  0  0  0  0  0  0  0
   -3.7312    0.9997    0.0000 O   0  0  0  0  0  0  0  0  0  0  0  0
   -4.1452   -0.5457    0.0000 Si  0  0  0  0  0  0  0  0  0  0  0  0
   -5.5309    0.2542    0.0000 C   0  0  0  0  0  0  0  0  0  0  0  0
   -6.9165    1.0542    0.0000 H   0  0  0  0  0  0  0  0  0  0  0  0
   -6.9165   -0.5457    0.0000 H   0  0  0  0  0  0  0  0  0  0  0  0
   -5.8087    1.8299    0.0000 H   0  0  0  0  0  0  0  0  0  0  0  0
   -5.2767   -1.6771    0.0000 C   0  0  0  0  0  0  0  0  0  0  0  0
   -6.4080   -2.8085    0.0000 H   0  0  0  0  0  0  0  0  0  0  0  0
   -4.8625   -3.2225    0.0000 H   0  0  0  0  0  0  0  0  0  0  0  0
   -6.8705   -1.5376    0.0000 H   0  0  0  0  0  0  0  0  0  0  0  0
   -3.3452   -1.9314    0.0000 O   0  0  0  0  0  0  0  0  0  0  0  0
   -1.7998   -2.3455    0.0000 Si  0  0  0  0  0  0  0  0  0  0  0  0
   -2.5997   -3.7312    0.0000 C   0  0  0  0  0  0  0  0  0  0  0  0
   -3.3997   -5.1168    0.0000 H   0  0  0  0  0  0  0  0  0  0  0  0
   -1.7998   -5.1168    0.0000 H   0  0  0  0  0  0  0  0  0  0  0  0
   -4.1754   -4.0090    0.0000 H   0  0  0  0  0  0  0  0  0  0  0  0
   -0.6683   -3.4768    0.0000 C   0  0  0  0  0  0  0  0  0  0  0  0
    0.4630   -4.6082    0.0000 H   0  0  0  0  0  0  0  0  0  0  0  0
    0.8770   -3.0627    0.0000 H   0  0  0  0  0  0  0  0  0  0  0  0
   -0.8079   -5.0708    0.0000 H   0  0  0  0  0  0  0  0  0  0  0  0
   -0.4141   -1.5454    0.0000 O   0  0  0  0  0  0  0  0  0  0  0  0
   -0.0000   -0.0001    0.0000 Si  0  0  0  0  0  0  0  0  0  0  0  0
    1.3857   -0.7999    0.0000 C   0  0  0  0  0  0  0  0  0  0  0  0
    2.7713   -1.6000    0.0000 H   0  0  0  0  0  0  0  0  0  0  0  0
    2.7713   -0.0001    0.0000 H   0  0  0  0  0  0  0  0  0  0  0  0
    1.6635   -2.3756    0.0000 H   0  0  0  0  0  0  0  0  0  0  0  0
    1.1313    1.1314    0.0000 C   0  0  0  0  0  0  0  0  0  0  0  0
    2.2628    2.2627    0.0000 H   0  0  0  0  0  0  0  0  0  0  0  0
    0.7172    2.6768    0.0000 H   0  0  0  0  0  0  0  0  0  0  0  0
    2.7253    0.9919    0.0000 H   0  0  0  0  0  0  0  0  0  0  0  0
  1  2  1  0  0  0  0
  2  3  1  0  0  0  0
  3  4  1  0  0  0  0
  3  5  1  0  0  0  0
  3  6  1  0  0  0  0
  2  7  1  0  0  0  0
  7  8  1  0  0  0  0
  7  9  1  0  0  0  0
  7 10  1  0  0  0  0
  2 11  1  0  0  0  0
 11 12  1  0  0  0  0
 12 13  1  0  0  0  0
 13 14  1  0  0  0  0
 13 15  1  0  0  0  0
 13 16  1  0  0  0  0
 12 17  1  0  0  0  0
 17 18  1  0  0  0  0
 17 19  1  0  0  0  0
 17 20  1  0  0  0  0
 12 21  1  0  0  0  0
 21 22  1  0  0  0  0
 22 23  1  0  0  0  0
 23 24  1  0  0  0  0
 23 25  1  0  0  0  0
 23 26  1  0  0  0  0
 22 27  1  0  0  0  0
 27 28  1  0  0  0  0
 27 29  1  0  0  0  0
 27 30  1  0  0  0  0
 22 31  1  0  0  0  0
 31 32  1  0  0  0  0
 32  1  1  0  0  0  0
 32 33  1  0  0  0  0
 33 34  1  0  0  0  0
 33 35  1  0  0  0  0
 33 36  1  0  0  0  0
 32 37  1  0  0  0  0
 37 38  1  0  0  0  0
 37 39  1  0  0  0  0
 37 40  1  0  0  0  0
M  END
> <ChemID>
100253

> <source_casrn>
556-67-2

> <CAS>
556-67-2

> <SMILES>
C[Si]1(C)O[Si](C)(C)O[Si](C)(C)O[Si](C)(C)O1

> <NAME>
Cyclotetrasiloxane, octamethyl-

> <preferred_name>
Octamethylcyclotetrasiloxane

> <iupac>
2,2,4,4,6,6,8,8-octamethyl-1,3,5,7,2,4,6,8-tetroxatetrasilocane

> <MPID>
101884

> <dsstox_substance_id>
DTXSID7027205

> <Canonical_QSARr>
C[Si]1(C)O[Si](C)(C)O[Si](C)(C)O[Si](C)(C)O1

> <InChI_Code_QSARr>
InChI=1S/C8H24O4Si4/c1-13(2)9-14(3,4)11-16(7,8)12-15(5,6)10-13/h1-8H3

> <InChI Key_QSARr>
HMMGMWAXVFQUOA-UHFFFAOYSA-N

> <LogKmHL>
1.88

$$$$
100257
  -INDIGO-08031722222D

 13 13  0  0  0  0  0  0  0  0999 V2000
   -0.8000    1.3856    0.0000 C   0  0  0  0  0  0  0  0  0  0  0  0
    0.0000    2.7713    0.0000 H   0  0  0  0  0  0  0  0  0  0  0  0
    0.0000   -0.0000    0.0000 C   0  0  0  0  0  0  0  0  0  0  0  0
    1.6000   -0.0000    0.0000 O   0  0  0  0  0  0  0  0  0  0  0  0
    2.4000    1.3856    0.0000 H   0  0  0  0  0  0  0  0  0  0  0  0
   -0.8000   -1.3856    0.0000 C   0  0  0  0  0  0  0  0  0  0  0  0
    0.0000   -2.7713    0.0000 H   0  0  0  0  0  0  0  0  0  0  0  0
   -2.4000   -1.3856    0.0000 C   0  0  0  0  0  0  0  0  0  0  0  0
   -3.2000   -2.7713    0.0000 H   0  0  0  0  0  0  0  0  0  0  0  0
   -3.2000   -0.0000    0.0000 C   0  0  0  0  0  0  0  0  0  0  0  0
   -4.8000   -0.0000    0.0000 H   0  0  0  0  0  0  0  0  0  0  0  0
   -2.4000    1.3856    0.0000 C   0  0  0  0  0  0  0  0  0  0  0  0
   -3.2000    2.7713    0.0000 Br  0  0  0  0  0  0  0  0  0  0  0  0
  1  2  1  0  0  0  0
  1  3  1  0  0  0  0
  3  4  1  0  0  0  0
  4  5  1  0  0  0  0
  3  6  2  0  0  0  0
  6  7  1  0  0  0  0
  6  8  1  0  0  0  0
  8  9  1  0  0  0  0
  8 10  2  0  0  0  0
 10 11  1  0  0  0  0
 10 12  1  0  0  0  0
 12  1  2  0  0  0  0
 12 13  1  0  0  0  0
M  END
> <ChemID>
100257

> <source_casrn>
591-20-8

> <CAS>
591-20-8

> <SMILES>
Oc1cc(Br)ccc1

> <NAME>
m-bromophenol

> <preferred_name>
Phenol, 3-bromo-

> <iupac>
3-BROMOPHENOL

> <MPID>
101888

> <dsstox_substance_id>
DTXSID9060449

> <Canonical_QSARr>
Oc1cc(Br)ccc1

> <InChI_Code_QSARr>
InChI=1S/C6H5BrO/c7-5-2-1-3-6(8)4-5/h1-4,8H

> <InChI Key_QSARr>
MNOJRWOWILAHAV-UHFFFAOYSA-N

> <LogKmHL>
-0.95

$$$$
100261
  -INDIGO-08031722222D

 30 31  0  0  0  0  0  0  0  0999 V2000
   -0.0000   -0.0000    0.0000 C   0  0  0  0  0  0  0  0  0  0  0  0
    1.5999   -0.0000    0.0000 C   0  0  0  0  0  0  0  0  0  0  0  0
    2.4000    1.3856    0.0000 C   0  0  0  0  0  0  0  0  0  0  0  0
    4.0000    1.3856    0.0000 O   0  0  0  0  0  0  0  0  0  0  0  0
    4.8000    2.7712    0.0000 C   0  0  0  0  0  0  0  0  0  0  0  0
    5.5999    4.1570    0.0000 H   0  0  0  0  0  0  0  0  0  0  0  0
    6.4000    2.7712    0.0000 H   0  0  0  0  0  0  0  0  0  0  0  0
    4.0000    4.1570    0.0000 H   0  0  0  0  0  0  0  0  0  0  0  0
    1.5999    2.7712    0.0000 O   0  0  0  0  0  0  0  0  0  0  0  0
    2.4000   -1.3857    0.0000 C   0  0  0  0  0  0  0  0  0  0  0  0
    4.0000   -1.3857    0.0000 H   0  0  0  0  0  0  0  0  0  0  0  0
    1.5999   -2.7713    0.0000 C   0  0  0  0  0  0  0  0  0  0  0  0
    2.4000   -4.1569    0.0000 H   0  0  0  0  0  0  0  0  0  0  0  0
   -0.0000   -2.7713    0.0000 C   0  0  0  0  0  0  0  0  0  0  0  0
   -0.7999   -4.1569    0.0000 H   0  0  0  0  0  0  0  0  0  0  0  0
   -0.7999   -1.3857    0.0000 C   0  0  0  0  0  0  0  0  0  0  0  0
   -2.4001   -1.3857    0.0000 H   0  0  0  0  0  0  0  0  0  0  0  0
   -0.7999    1.3856    0.0000 C   0  0  0  0  0  0  0  0  0  0  0  0
   -2.3035    1.9328    0.0000 C   0  0  0  0  0  0  0  0  0  0  0  0
   -3.5292    0.9043    0.0000 C   0  0  0  0  0  0  0  0  0  0  0  0
   -3.2514   -0.6713    0.0000 H   0  0  0  0  0  0  0  0  0  0  0  0
   -5.0326    1.4516    0.0000 C   0  0  0  0  0  0  0  0  0  0  0  0
   -6.2583    0.4233    0.0000 H   0  0  0  0  0  0  0  0  0  0  0  0
   -5.3105    3.0274    0.0000 C   0  0  0  0  0  0  0  0  0  0  0  0
   -6.8140    3.5746    0.0000 H   0  0  0  0  0  0  0  0  0  0  0  0
   -4.0849    4.0557    0.0000 C   0  0  0  0  0  0  0  0  0  0  0  0
   -4.3628    5.6315    0.0000 H   0  0  0  0  0  0  0  0  0  0  0  0
   -2.5813    3.5086    0.0000 C   0  0  0  0  0  0  0  0  0  0  0  0
   -1.3556    4.5370    0.0000 H   0  0  0  0  0  0  0  0  0  0  0  0
   -0.0000    2.7712    0.0000 O   0  0  0  0  0  0  0  0  0  0  0  0
  1  2  1  0  0  0  0
  2  3  1  0  0  0  0
  3  4  1  0  0  0  0
  4  5  1  0  0  0  0
  5  6  1  0  0  0  0
  5  7  1  0  0  0  0
  5  8  1  0  0  0  0
  3  9  2  0  0  0  0
  2 10  2  0  0  0  0
 10 11  1  0  0  0  0
 10 12  1  0  0  0  0
 12 13  1  0  0  0  0
 12 14  2  0  0  0  0
 14 15  1  0  0  0  0
 14 16  1  0  0  0  0
 16  1  2  0  0  0  0
 16 17  1  0  0  0  0
  1 18  1  0  0  0  0
 18 19  1  0  0  0  0
 19 20  1  0  0  0  0
 20 21  1  0  0  0  0
 20 22  2  0  0  0  0
 22 23  1  0  0  0  0
 22 24  1  0  0  0  0
 24 25  1  0  0  0  0
 24 26  2  0  0  0  0
 26 27  1  0  0  0  0
 26 28  1  0  0  0  0
 28 19  2  0  0  0  0
 28 29  1  0  0  0  0
 18 30  2  0  0  0  0
M  END
> <ChemID>
100261

> <source_casrn>
606-28-0

> <CAS>
606-28-0

> <SMILES>
COC(=O)c1ccccc1C(=O)c1ccccc1

> <NAME>
Benzoic acid, 2-benzoyl-, methyl ester

> <preferred_name>
Methyl o-benzoylbenzoate

> <iupac>
methyl 2-(benzoyl)benzoate

> <MPID>
101892

> <dsstox_substance_id>
DTXSID2060549

> <Canonical_QSARr>
COC(=O)c1ccccc1C(=O)c1ccccc1

> <InChI_Code_QSARr>
InChI=1S/C15H12O3/c1-18-15(17)13-10-6-5-9-12(13)14(16)11-7-3-2-4-8-11/h2-10H,1H3

> <InChI Key_QSARr>
NQSMEZJWJJVYOI-UHFFFAOYSA-N

> <LogKmHL>
-1.3

$$$$
100265
  -INDIGO-08031722222D

 20 20  0  0  0  0  0  0  0  0999 V2000
    1.6000    0.0000    0.0000 N   0  0  0  0  0  0  0  0  0  0  0  0
    2.4001    1.3856    0.0000 H   0  0  0  0  0  0  0  0  0  0  0  0
   -0.0000    0.0000    0.0000 C   0  0  0  0  0  0  0  0  0  0  0  0
   -0.8000    1.3856    0.0000 C   0  0  0  0  0  0  0  0  0  0  0  0
   -0.0000    2.7713    0.0000 C   0  0  0  0  0  0  0  0  0  0  0  0
    0.8000    4.1569    0.0000 H   0  0  0  0  0  0  0  0  0  0  0  0
   -0.8000    4.1569    0.0000 H   0  0  0  0  0  0  0  0  0  0  0  0
    1.6000    2.7713    0.0000 H   0  0  0  0  0  0  0  0  0  0  0  0
   -2.4000    1.3856    0.0000 C   0  0  0  0  0  0  0  0  0  0  0  0
   -3.2001    2.7713    0.0000 H   0  0  0  0  0  0  0  0  0  0  0  0
   -3.2001    0.0000    0.0000 C   0  0  0  0  0  0  0  0  0  0  0  0
   -4.8000    0.0000    0.0000 H   0  0  0  0  0  0  0  0  0  0  0  0
   -2.4000   -1.3856    0.0000 C   0  0  0  0  0  0  0  0  0  0  0  0
   -3.2001   -2.7713    0.0000 H   0  0  0  0  0  0  0  0  0  0  0  0
   -0.8000   -1.3856    0.0000 C   0  0  0  0  0  0  0  0  0  0  0  0
   -0.0000   -2.7713    0.0000 H   0  0  0  0  0  0  0  0  0  0  0  0
    2.4001   -1.3856    0.0000 C   0  0  0  0  0  0  0  0  0  0  0  0
    3.2000   -2.7713    0.0000 H   0  0  0  0  0  0  0  0  0  0  0  0
    4.0000   -1.3856    0.0000 H   0  0  0  0  0  0  0  0  0  0  0  0
    1.6000   -2.7713    0.0000 H   0  0  0  0  0  0  0  0  0  0  0  0
  1  2  1  0  0  0  0
  1  3  1  0  0  0  0
  3  4  1  0  0  0  0
  4  5  1  0  0  0  0
  5  6  1  0  0  0  0
  5  7  1  0  0  0  0
  5  8  1  0  0  0  0
  4  9  2  0  0  0  0
  9 10  1  0  0  0  0
  9 11  1  0  0  0  0
 11 12  1  0  0  0  0
 11 13  2  0  0  0  0
 13 14  1  0  0  0  0
 13 15  1  0  0  0  0
 15  3  2  0  0  0  0
 15 16  1  0  0  0  0
  1 17  1  0  0  0  0
 17 18  1  0  0  0  0
 17 19  1  0  0  0  0
 17 20  1  0  0  0  0
M  END
> <ChemID>
100265

> <source_casrn>
611-21-2

> <CAS>
611-21-2

> <SMILES>
Cc1ccccc1NC

> <NAME>
n-methyl-o-toluidine

> <preferred_name>
Benzenamine, N,2-dimethyl-

> <iupac>
N,2-Dimethylaniline

> <MPID>
101896

> <dsstox_substance_id>
DTXSID4060600

> <Canonical_QSARr>
Cc1ccccc1NC

> <InChI_Code_QSARr>
InChI=1S/C8H11N/c1-7-5-3-4-6-8(7)9-2/h3-6,9H,1-2H3

> <InChI Key_QSARr>
GUAWMXYQZKVRCW-UHFFFAOYSA-N

> <LogKmHL>
-0.74

$$$$
100269
  -INDIGO-08031722222D

 14 14  0  0  0  0  0  0  0  0999 V2000
    0.0000   -0.0000    0.0000 C   0  0  0  0  0  0  0  0  0  0  0  0
   -0.8000    1.3856    0.0000 C   0  0  0  0  0  0  0  0  0  0  0  0
    0.0000    2.7713    0.0000 H   0  0  0  0  0  0  0  0  0  0  0  0
   -2.4000    1.3856    0.0000 C   0  0  0  0  0  0  0  0  0  0  0  0
   -3.2000    2.7713    0.0000 Cl  0  0  0  0  0  0  0  0  0  0  0  0
   -3.2000   -0.0000    0.0000 C   0  0  0  0  0  0  0  0  0  0  0  0
   -4.8000   -0.0000    0.0000 H   0  0  0  0  0  0  0  0  0  0  0  0
   -2.4000   -1.3856    0.0000 C   0  0  0  0  0  0  0  0  0  0  0  0
   -3.2000   -2.7713    0.0000 Cl  0  0  0  0  0  0  0  0  0  0  0  0
   -0.8000   -1.3856    0.0000 C   0  0  0  0  0  0  0  0  0  0  0  0
    0.0000   -2.7713    0.0000 H   0  0  0  0  0  0  0  0  0  0  0  0
    1.6000   -0.0000    0.0000 N   0  0  0  0  0  0  0  0  0  0  0  0
    2.4000    1.3856    0.0000 O   0  0  0  0  0  0  0  0  0  0  0  0
    2.4000   -1.3856    0.0000 O   0  0  0  0  0  0  0  0  0  0  0  0
  1  2  1  0  0  0  0
  2  3  1  0  0  0  0
  2  4  2  0  0  0  0
  4  5  1  0  0  0  0
  4  6  1  0  0  0  0
  6  7  1  0  0  0  0
  6  8  2  0  0  0  0
  8  9  1  0  0  0  0
  8 10  1  0  0  0  0
 10  1  2  0  0  0  0
 10 11  1  0  0  0  0
  1 12  1  0  0  0  0
 12 13  2  0  0  0  0
 12 14  1  0  0  0  0
M  CHG  2  12   1  14  -1
M  END
> <ChemID>
100269

> <source_casrn>
618-62-2

> <CAS>
618-62-2

> <SMILES>
[O-][N+](=O)c1cc(Cl)cc(Cl)c1

> <NAME>
1,3-Dichloro-5-nitrobenzene

> <preferred_name>
Benzene, 1,3-dichloro-5-nitro-

> <iupac>
1,3-Dichloro-5-nitrobenzene

> <MPID>
101900

> <dsstox_substance_id>
DTXSID1060683

> <Canonical_QSARr>
[O-][N+](=O)c1cc(Cl)cc(Cl)c1

> <InChI_Code_QSARr>
InChI=1S/C6H3Cl2NO2/c7-4-1-5(8)3-6(2-4)9(10)11/h1-3H

> <InChI Key_QSARr>
RNABGKOKSBUFHW-UHFFFAOYSA-N

> <LogKmHL>
0.57

$$$$
100273
  -INDIGO-08031722222D

 41 40  0  0  0  0  0  0  0  0999 V2000
    8.3139   -0.0000    0.0000 C   0  0  0  0  0  0  0  0  0  0  0  0
    9.6995   -0.8000    0.0000 H   0  0  0  0  0  0  0  0  0  0  0  0
    9.6995    0.8000    0.0000 H   0  0  0  0  0  0  0  0  0  0  0  0
    8.3139   -1.6000    0.0000 H   0  0  0  0  0  0  0  0  0  0  0  0
    6.9282    0.8000    0.0000 C   0  0  0  0  0  0  0  0  0  0  0  0
    6.3158    2.2782    0.0000 H   0  0  0  0  0  0  0  0  0  0  0  0
    7.5404    2.2782    0.0000 H   0  0  0  0  0  0  0  0  0  0  0  0
    5.5426   -0.0000    0.0000 C   0  0  0  0  0  0  0  0  0  0  0  0
    6.1548   -1.4782    0.0000 H   0  0  0  0  0  0  0  0  0  0  0  0
    4.9302   -1.4782    0.0000 H   0  0  0  0  0  0  0  0  0  0  0  0
    4.1570    0.8000    0.0000 C   0  0  0  0  0  0  0  0  0  0  0  0
    3.5446    2.2782    0.0000 H   0  0  0  0  0  0  0  0  0  0  0  0
    4.7692    2.2782    0.0000 H   0  0  0  0  0  0  0  0  0  0  0  0
    2.7714   -0.0000    0.0000 C   0  0  0  0  0  0  0  0  0  0  0  0
    3.3835   -1.4782    0.0000 H   0  0  0  0  0  0  0  0  0  0  0  0
    2.1589   -1.4782    0.0000 H   0  0  0  0  0  0  0  0  0  0  0  0
    1.3858    0.8000    0.0000 C   0  0  0  0  0  0  0  0  0  0  0  0
    0.7733    2.2782    0.0000 H   0  0  0  0  0  0  0  0  0  0  0  0
    1.9979    2.2782    0.0000 H   0  0  0  0  0  0  0  0  0  0  0  0
    0.0001   -0.0000    0.0000 C   0  0  0  0  0  0  0  0  0  0  0  0
    0.6123   -1.4782    0.0000 H   0  0  0  0  0  0  0  0  0  0  0  0
   -0.6123   -1.4782    0.0000 H   0  0  0  0  0  0  0  0  0  0  0  0
   -1.3858    0.8000    0.0000 C   0  0  0  0  0  0  0  0  0  0  0  0
   -1.9979    2.2782    0.0000 H   0  0  0  0  0  0  0  0  0  0  0  0
   -0.7733    2.2782    0.0000 H   0  0  0  0  0  0  0  0  0  0  0  0
   -2.7714   -0.0000    0.0000 C   0  0  0  0  0  0  0  0  0  0  0  0
   -2.1589   -1.4782    0.0000 H   0  0  0  0  0  0  0  0  0  0  0  0
   -3.3835   -1.4782    0.0000 H   0  0  0  0  0  0  0  0  0  0  0  0
   -4.1570    0.8000    0.0000 C   0  0  0  0  0  0  0  0  0  0  0  0
   -4.7692    2.2782    0.0000 H   0  0  0  0  0  0  0  0  0  0  0  0
   -3.5446    2.2782    0.0000 H   0  0  0  0  0  0  0  0  0  0  0  0
   -5.5426   -0.0000    0.0000 C   0  0  0  0  0  0  0  0  0  0  0  0
   -4.9302   -1.4782    0.0000 H   0  0  0  0  0  0  0  0  0  0  0  0
   -6.1548   -1.4782    0.0000 H   0  0  0  0  0  0  0  0  0  0  0  0
   -6.9282    0.8000    0.0000 C   0  0  0  0  0  0  0  0  0  0  0  0
   -7.5404    2.2782    0.0000 H   0  0  0  0  0  0  0  0  0  0  0  0
   -6.3158    2.2782    0.0000 H   0  0  0  0  0  0  0  0  0  0  0  0
   -8.3139   -0.0000    0.0000 C   0  0  0  0  0  0  0  0  0  0  0  0
   -9.6995   -0.8000    0.0000 H   0  0  0  0  0  0  0  0  0  0  0  0
   -9.6995    0.8000    0.0000 H   0  0  0  0  0  0  0  0  0  0  0  0
   -8.3139   -1.6000    0.0000 H   0  0  0  0  0  0  0  0  0  0  0  0
  1  2  1  0  0  0  0
  1  3  1  0  0  0  0
  1  4  1  0  0  0  0
  1  5  1  0  0  0  0
  5  6  1  0  0  0  0
  5  7  1  0  0  0  0
  5  8  1  0  0  0  0
  8  9  1  0  0  0  0
  8 10  1  0  0  0  0
  8 11  1  0  0  0  0
 11 12  1  0  0  0  0
 11 13  1  0  0  0  0
 11 14  1  0  0  0  0
 14 15  1  0  0  0  0
 14 16  1  0  0  0  0
 14 17  1  0  0  0  0
 17 18  1  0  0  0  0
 17 19  1  0  0  0  0
 17 20  1  0  0  0  0
 20 21  1  0  0  0  0
 20 22  1  0  0  0  0
 20 23  1  0  0  0  0
 23 24  1  0  0  0  0
 23 25  1  0  0  0  0
 23 26  1  0  0  0  0
 26 27  1  0  0  0  0
 26 28  1  0  0  0  0
 26 29  1  0  0  0  0
 29 30  1  0  0  0  0
 29 31  1  0  0  0  0
 29 32  1  0  0  0  0
 32 33  1  0  0  0  0
 32 34  1  0  0  0  0
 32 35  1  0  0  0  0
 35 36  1  0  0  0  0
 35 37  1  0  0  0  0
 35 38  1  0  0  0  0
 38 39  1  0  0  0  0
 38 40  1  0  0  0  0
 38 41  1  0  0  0  0
M  END
> <ChemID>
100273

> <source_casrn>
629-50-5

> <CAS>
629-50-5

> <SMILES>
CCCCCCCCCCCCC

> <NAME>
n-tridecane

> <preferred_name>
Tridecane

> <iupac>
tridecane

> <MPID>
101904

> <dsstox_substance_id>
DTXSID6027266

> <Canonical_QSARr>
CCCCCCCCCCCCC

> <InChI_Code_QSARr>
InChI=1S/C13H28/c1-3-5-7-9-11-13-12-10-8-6-4-2/h3-13H2,1-2H3

> <InChI Key_QSARr>
IIYFAKIEWZDVMP-UHFFFAOYSA-N

> <LogKmHL>
1.03

$$$$
100277
  -INDIGO-08031722222D

 14 14  0  0  0  0  0  0  0  0999 V2000
    1.6000   -0.0000    0.0000 N   0  0  0  0  0  0  0  0  0  0  0  0
    2.4000    1.3856    0.0000 H   0  0  0  0  0  0  0  0  0  0  0  0
    2.4000   -1.3856    0.0000 H   0  0  0  0  0  0  0  0  0  0  0  0
    0.0000   -0.0000    0.0000 C   0  0  0  0  0  0  0  0  0  0  0  0
   -0.8000    1.3856    0.0000 C   0  0  0  0  0  0  0  0  0  0  0  0
    0.0000    2.7713    0.0000 Cl  0  0  0  0  0  0  0  0  0  0  0  0
   -2.4000    1.3856    0.0000 C   0  0  0  0  0  0  0  0  0  0  0  0
   -3.2000    2.7713    0.0000 Cl  0  0  0  0  0  0  0  0  0  0  0  0
   -3.2000   -0.0000    0.0000 C   0  0  0  0  0  0  0  0  0  0  0  0
   -4.8000   -0.0000    0.0000 Cl  0  0  0  0  0  0  0  0  0  0  0  0
   -2.4000   -1.3856    0.0000 C   0  0  0  0  0  0  0  0  0  0  0  0
   -3.2000   -2.7713    0.0000 H   0  0  0  0  0  0  0  0  0  0  0  0
   -0.8000   -1.3856    0.0000 C   0  0  0  0  0  0  0  0  0  0  0  0
    0.0000   -2.7713    0.0000 H   0  0  0  0  0  0  0  0  0  0  0  0
  1  2  1  0  0  0  0
  1  3  1  0  0  0  0
  1  4  1  0  0  0  0
  4  5  1  0  0  0  0
  5  6  1  0  0  0  0
  5  7  2  0  0  0  0
  7  8  1  0  0  0  0
  7  9  1  0  0  0  0
  9 10  1  0  0  0  0
  9 11  2  0  0  0  0
 11 12  1  0  0  0  0
 11 13  1  0  0  0  0
 13  4  2  0  0  0  0
 13 14  1  0  0  0  0
M  END
> <ChemID>
100277

> <source_casrn>
634-67-3

> <CAS>
634-67-3

> <SMILES>
Nc1ccc(Cl)c(Cl)c1Cl

> <NAME>
2,3,4-trichloroaniline

> <preferred_name>
2,3,4-Trichloroaniline

> <iupac>
2,3,4-trichloroaniline

> <MPID>
101908

> <dsstox_substance_id>
DTXSID2022098

> <Canonical_QSARr>
Nc1ccc(Cl)c(Cl)c1Cl

> <InChI_Code_QSARr>
InChI=1S/C6H4Cl3N/c7-3-1-2-4(10)6(9)5(3)8/h1-2H,10H2

> <InChI Key_QSARr>
RRJUYQOFOMFVQS-UHFFFAOYSA-N

> <LogKmHL>
-0.27

$$$$
100281
  -INDIGO-08031722222D

 14 14  0  0  0  0  0  0  0  0999 V2000
    0.0000   -0.0000    0.0000 C   0  0  0  0  0  0  0  0  0  0  0  0
   -0.8000    1.3856    0.0000 C   0  0  0  0  0  0  0  0  0  0  0  0
    0.0000    2.7713    0.0000 H   0  0  0  0  0  0  0  0  0  0  0  0
   -2.4000    1.3856    0.0000 C   0  0  0  0  0  0  0  0  0  0  0  0
   -3.2000    2.7713    0.0000 Cl  0  0  0  0  0  0  0  0  0  0  0  0
   -3.2000   -0.0000    0.0000 C   0  0  0  0  0  0  0  0  0  0  0  0
   -4.8000   -0.0000    0.0000 Cl  0  0  0  0  0  0  0  0  0  0  0  0
   -2.4000   -1.3856    0.0000 C   0  0  0  0  0  0  0  0  0  0  0  0
   -3.2000   -2.7713    0.0000 H   0  0  0  0  0  0  0  0  0  0  0  0
   -0.8000   -1.3856    0.0000 C   0  0  0  0  0  0  0  0  0  0  0  0
    0.0000   -2.7713    0.0000 Cl  0  0  0  0  0  0  0  0  0  0  0  0
    1.6000   -0.0000    0.0000 N   0  0  0  0  0  0  0  0  0  0  0  0
    2.4000    1.3856    0.0000 H   0  0  0  0  0  0  0  0  0  0  0  0
    2.4000   -1.3856    0.0000 H   0  0  0  0  0  0  0  0  0  0  0  0
  1  2  1  0  0  0  0
  2  3  1  0  0  0  0
  2  4  2  0  0  0  0
  4  5  1  0  0  0  0
  4  6  1  0  0  0  0
  6  7  1  0  0  0  0
  6  8  2  0  0  0  0
  8  9  1  0  0  0  0
  8 10  1  0  0  0  0
 10  1  2  0  0  0  0
 10 11  1  0  0  0  0
  1 12  1  0  0  0  0
 12 13  1  0  0  0  0
 12 14  1  0  0  0  0
M  END
> <ChemID>
100281

> <source_casrn>
636-30-6

> <CAS>
636-30-6

> <SMILES>
Nc1cc(Cl)c(Cl)cc1Cl

> <NAME>
2,4,5-trichloroaniline

> <preferred_name>
2,4,5-Trichloroaniline

> <iupac>
2,4,5-trichloroaniline

> <MPID>
101912

> <dsstox_substance_id>
DTXSID5044152

> <Canonical_QSARr>
Nc1cc(Cl)c(Cl)cc1Cl

> <InChI_Code_QSARr>
InChI=1S/C6H4Cl3N/c7-3-1-5(9)6(10)2-4(3)8/h1-2H,10H2

> <InChI Key_QSARr>
GUMCAKKKNKYFEB-UHFFFAOYSA-N

> <LogKmHL>
-0.01

$$$$
100285
  -INDIGO-08031722222D

 22 21  0  0  0  0  0  0  0  0999 V2000
    0.8001   -1.3856    0.0000 C   0  0  0  0  0  0  0  0  0  0  0  0
    1.6000   -2.7713    0.0000 H   0  0  0  0  0  0  0  0  0  0  0  0
    0.0000   -2.7713    0.0000 H   0  0  0  0  0  0  0  0  0  0  0  0
    2.4000   -1.3856    0.0000 H   0  0  0  0  0  0  0  0  0  0  0  0
    0.0000    0.0000    0.0000 C   0  0  0  0  0  0  0  0  0  0  0  0
    0.8001    1.3856    0.0000 C   0  0  0  0  0  0  0  0  0  0  0  0
    1.6000    2.7713    0.0000 H   0  0  0  0  0  0  0  0  0  0  0  0
    2.4000    1.3856    0.0000 H   0  0  0  0  0  0  0  0  0  0  0  0
    0.0000    2.7713    0.0000 H   0  0  0  0  0  0  0  0  0  0  0  0
   -1.6000    0.0000    0.0000 C   0  0  0  0  0  0  0  0  0  0  0  0
   -2.4000   -1.3856    0.0000 H   0  0  0  0  0  0  0  0  0  0  0  0
   -2.4000    1.3856    0.0000 C   0  0  0  0  0  0  0  0  0  0  0  0
   -1.6000    2.7713    0.0000 H   0  0  0  0  0  0  0  0  0  0  0  0
   -4.0000    1.3856    0.0000 C   0  0  0  0  0  0  0  0  0  0  0  0
   -4.8001    2.7713    0.0000 C   0  0  0  0  0  0  0  0  0  0  0  0
   -5.6000    4.1569    0.0000 H   0  0  0  0  0  0  0  0  0  0  0  0
   -6.4000    2.7713    0.0000 H   0  0  0  0  0  0  0  0  0  0  0  0
   -4.0000    4.1569    0.0000 H   0  0  0  0  0  0  0  0  0  0  0  0
   -4.8001    0.0000    0.0000 C   0  0  0  0  0  0  0  0  0  0  0  0
   -5.6000   -1.3856    0.0000 H   0  0  0  0  0  0  0  0  0  0  0  0
   -6.4000    0.0000    0.0000 H   0  0  0  0  0  0  0  0  0  0  0  0
   -4.0000   -1.3856    0.0000 H   0  0  0  0  0  0  0  0  0  0  0  0
  1  2  1  0  0  0  0
  1  3  1  0  0  0  0
  1  4  1  0  0  0  0
  1  5  1  0  0  0  0
  5  6  1  0  0  0  0
  6  7  1  0  0  0  0
  6  8  1  0  0  0  0
  6  9  1  0  0  0  0
  5 10  2  0  0  0  0
 10 11  1  0  0  0  0
 10 12  1  0  0  0  0
 12 13  1  0  0  0  0
 12 14  2  0  0  0  0
 14 15  1  0  0  0  0
 15 16  1  0  0  0  0
 15 17  1  0  0  0  0
 15 18  1  0  0  0  0
 14 19  1  0  0  0  0
 19 20  1  0  0  0  0
 19 21  1  0  0  0  0
 19 22  1  0  0  0  0
M  END
> <ChemID>
100285

> <source_casrn>
764-13-6

> <CAS>
764-13-6

> <SMILES>
C(=CC=C(C)C)(C)C

> <NAME>
2,5-dimethyl-2,4-hexadiene

> <preferred_name>
2,5-Dimethyl-2,4-hexadiene

> <iupac>
2,5-dimethylhexa-2,4-diene

> <MPID>
101916

> <dsstox_substance_id>
DTXSID3022116

> <Canonical_QSARr>
CC(C)=CC=C(C)C

> <InChI_Code_QSARr>
InChI=1S/C8H14/c1-7(2)5-6-8(3)4/h5-6H,1-4H3

> <InChI Key_QSARr>
DZPCYXCBXGQBRN-UHFFFAOYSA-N

> <LogKmHL>
0.49

$$$$
100289
  -INDIGO-08031722222D

 33 32  0  0  0  0  0  0  0  0999 V2000
   -1.3855    0.8000    0.0000 C   0  0  0  0  0  0  0  0  0  0  0  0
   -0.7733    2.2782    0.0000 H   0  0  0  0  0  0  0  0  0  0  0  0
   -1.9980    2.2782    0.0000 H   0  0  0  0  0  0  0  0  0  0  0  0
    0.0001    0.0000    0.0000 C   0  0  0  0  0  0  0  0  0  0  0  0
   -0.6122   -1.4782    0.0000 H   0  0  0  0  0  0  0  0  0  0  0  0
    0.6123   -1.4782    0.0000 H   0  0  0  0  0  0  0  0  0  0  0  0
    1.3856    0.8000    0.0000 C   0  0  0  0  0  0  0  0  0  0  0  0
    1.9979    2.2782    0.0000 H   0  0  0  0  0  0  0  0  0  0  0  0
    0.7734    2.2782    0.0000 H   0  0  0  0  0  0  0  0  0  0  0  0
    2.7712    0.0000    0.0000 C   0  0  0  0  0  0  0  0  0  0  0  0
    2.1590   -1.4782    0.0000 H   0  0  0  0  0  0  0  0  0  0  0  0
    3.3834   -1.4782    0.0000 H   0  0  0  0  0  0  0  0  0  0  0  0
    4.1570    0.8000    0.0000 C   0  0  0  0  0  0  0  0  0  0  0  0
    4.7693    2.2782    0.0000 H   0  0  0  0  0  0  0  0  0  0  0  0
    3.5446    2.2782    0.0000 H   0  0  0  0  0  0  0  0  0  0  0  0
    5.5426    0.0000    0.0000 C   0  0  0  0  0  0  0  0  0  0  0  0
    6.9282   -0.8000    0.0000 H   0  0  0  0  0  0  0  0  0  0  0  0
    6.9282    0.8000    0.0000 H   0  0  0  0  0  0  0  0  0  0  0  0
    5.5426   -1.6000    0.0000 H   0  0  0  0  0  0  0  0  0  0  0  0
   -2.7713    0.0000    0.0000 C   0  0  0  0  0  0  0  0  0  0  0  0
   -3.3836   -1.4782    0.0000 H   0  0  0  0  0  0  0  0  0  0  0  0
   -2.1591   -1.4782    0.0000 H   0  0  0  0  0  0  0  0  0  0  0  0
   -4.1569    0.8000    0.0000 C   0  0  0  0  0  0  0  0  0  0  0  0
   -3.5447    2.2782    0.0000 H   0  0  0  0  0  0  0  0  0  0  0  0
   -4.7692    2.2782    0.0000 H   0  0  0  0  0  0  0  0  0  0  0  0
   -5.5425    0.0000    0.0000 C   0  0  0  0  0  0  0  0  0  0  0  0
   -6.1547   -1.4782    0.0000 H   0  0  0  0  0  0  0  0  0  0  0  0
   -4.9303   -1.4782    0.0000 H   0  0  0  0  0  0  0  0  0  0  0  0
   -6.9281    0.8000    0.0000 C   0  0  0  0  0  0  0  0  0  0  0  0
   -6.9281    2.4000    0.0000 H   0  0  0  0  0  0  0  0  0  0  0  0
   -8.3139    0.0000    0.0000 C   0  0  0  0  0  0  0  0  0  0  0  0
   -9.6995    0.8000    0.0000 H   0  0  0  0  0  0  0  0  0  0  0  0
   -8.3139   -1.6000    0.0000 H   0  0  0  0  0  0  0  0  0  0  0  0
  1  2  1  0  0  0  0
  1  3  1  0  0  0  0
  1  4  1  0  0  0  0
  4  5  1  0  0  0  0
  4  6  1  0  0  0  0
  4  7  1  0  0  0  0
  7  8  1  0  0  0  0
  7  9  1  0  0  0  0
  7 10  1  0  0  0  0
 10 11  1  0  0  0  0
 10 12  1  0  0  0  0
 10 13  1  0  0  0  0
 13 14  1  0  0  0  0
 13 15  1  0  0  0  0
 13 16  1  0  0  0  0
 16 17  1  0  0  0  0
 16 18  1  0  0  0  0
 16 19  1  0  0  0  0
  1 20  1  0  0  0  0
 20 21  1  0  0  0  0
 20 22  1  0  0  0  0
 20 23  1  0  0  0  0
 23 24  1  0  0  0  0
 23 25  1  0  0  0  0
 23 26  1  0  0  0  0
 26 27  1  0  0  0  0
 26 28  1  0  0  0  0
 26 29  1  0  0  0  0
 29 30  1  0  0  0  0
 29 31  2  0  0  0  0
 31 32  1  0  0  0  0
 31 33  1  0  0  0  0
M  END
> <ChemID>
100289

> <source_casrn>
821-95-4

> <CAS>
821-95-4

> <SMILES>
CCCCCCCCCC=C

> <NAME>
1-undecene

> <preferred_name>
1-Undecene

> <iupac>
undec-1-ene

> <MPID>
101920

> <dsstox_substance_id>
DTXSID5061168

> <Canonical_QSARr>
CCCCCCCCCC=C

> <InChI_Code_QSARr>
InChI=1S/C11H22/c1-3-5-7-9-11-10-8-6-4-2/h3H,1,4-11H2,2H3

> <InChI Key_QSARr>
DCTOHCCUXLBQMS-UHFFFAOYSA-N

> <LogKmHL>
0.09

$$$$
100294
  -INDIGO-08031722222D

 14 14  0  0  0  0  0  0  0  0999 V2000
    1.6000   -0.0000    0.0000 N   0  0  0  0  0  0  0  0  0  0  0  0
    2.4000    1.3856    0.0000 O   0  0  0  0  0  0  0  0  0  0  0  0
    2.4000   -1.3856    0.0000 O   0  0  0  0  0  0  0  0  0  0  0  0
    0.0000   -0.0000    0.0000 C   0  0  0  0  0  0  0  0  0  0  0  0
   -0.8000    1.3856    0.0000 C   0  0  0  0  0  0  0  0  0  0  0  0
    0.0000    2.7713    0.0000 H   0  0  0  0  0  0  0  0  0  0  0  0
   -2.4000    1.3856    0.0000 C   0  0  0  0  0  0  0  0  0  0  0  0
   -3.2000    2.7713    0.0000 Cl  0  0  0  0  0  0  0  0  0  0  0  0
   -3.2000   -0.0000    0.0000 C   0  0  0  0  0  0  0  0  0  0  0  0
   -4.8000   -0.0000    0.0000 Cl  0  0  0  0  0  0  0  0  0  0  0  0
   -2.4000   -1.3856    0.0000 C   0  0  0  0  0  0  0  0  0  0  0  0
   -3.2000   -2.7713    0.0000 Cl  0  0  0  0  0  0  0  0  0  0  0  0
   -0.8000   -1.3856    0.0000 C   0  0  0  0  0  0  0  0  0  0  0  0
    0.0000   -2.7713    0.0000 Cl  0  0  0  0  0  0  0  0  0  0  0  0
  1  2  2  0  0  0  0
  1  3  1  0  0  0  0
  1  4  1  0  0  0  0
  4  5  1  0  0  0  0
  5  6  1  0  0  0  0
  5  7  2  0  0  0  0
  7  8  1  0  0  0  0
  7  9  1  0  0  0  0
  9 10  1  0  0  0  0
  9 11  2  0  0  0  0
 11 12  1  0  0  0  0
 11 13  1  0  0  0  0
 13  4  2  0  0  0  0
 13 14  1  0  0  0  0
M  CHG  2   1   1   3  -1
M  END
> <ChemID>
100294

> <source_casrn>
879-39-0

> <CAS>
879-39-0

> <SMILES>
[O-][N+](=O)c1cc(Cl)c(Cl)c(Cl)c1Cl

> <NAME>
1,2,3,4-Tetrachloro-5-nitrobenzene

> <preferred_name>
2,3,4,5-Tetrachloronitrobenzene

> <iupac>
1,2,3,4-tetrachloro-5-nitrobenzene

> <MPID>
101924

> <dsstox_substance_id>
DTXSID5026097

> <Canonical_QSARr>
[O-][N+](=O)c1cc(Cl)c(Cl)c(Cl)c1Cl

> <InChI_Code_QSARr>
InChI=1S/C6HCl4NO2/c7-2-1-3(11(12)13)5(9)6(10)4(2)8/h1H

> <InChI Key_QSARr>
MTBYTWZDRVOMBR-UHFFFAOYSA-N

> <LogKmHL>
-0.69

$$$$
100299
  -INDIGO-08031722222D

 24 26  0  0  0  0  0  0  0  0999 V2000
   -2.4001    4.1569    0.0000 Cl  0  0  0  0  0  0  0  0  0  0  0  0
   -1.6001    2.7713    0.0000 C   0  0  0  0  0  0  0  0  0  0  0  0
   -2.4001    1.3856    0.0000 C   0  0  0  0  0  0  0  0  0  0  0  0
   -1.6001    0.0000    0.0000 C   0  0  0  0  0  0  0  0  0  0  0  0
   -2.4001   -1.3856    0.0000 C   0  0  0  0  0  0  0  0  0  0  0  0
   -1.6001   -2.7713    0.0000 H   0  0  0  0  0  0  0  0  0  0  0  0
   -4.0000   -1.3856    0.0000 C   0  0  0  0  0  0  0  0  0  0  0  0
   -4.8000   -2.7713    0.0000 H   0  0  0  0  0  0  0  0  0  0  0  0
   -4.8000    0.0000    0.0000 C   0  0  0  0  0  0  0  0  0  0  0  0
   -6.4000    0.0000    0.0000 H   0  0  0  0  0  0  0  0  0  0  0  0
   -4.0000    1.3856    0.0000 C   0  0  0  0  0  0  0  0  0  0  0  0
   -4.8000    2.7713    0.0000 H   0  0  0  0  0  0  0  0  0  0  0  0
    0.0001    0.0000    0.0000 C   0  0  0  0  0  0  0  0  0  0  0  0
    0.8001    1.3856    0.0000 C   0  0  0  0  0  0  0  0  0  0  0  0
    2.4000    1.3856    0.0000 C   0  0  0  0  0  0  0  0  0  0  0  0
    3.2000    2.7713    0.0000 H   0  0  0  0  0  0  0  0  0  0  0  0
    3.2000    0.0000    0.0000 C   0  0  0  0  0  0  0  0  0  0  0  0
    4.8000    0.0000    0.0000 H   0  0  0  0  0  0  0  0  0  0  0  0
    2.4000   -1.3856    0.0000 C   0  0  0  0  0  0  0  0  0  0  0  0
    3.2000   -2.7713    0.0000 H   0  0  0  0  0  0  0  0  0  0  0  0
    0.8001   -1.3856    0.0000 C   0  0  0  0  0  0  0  0  0  0  0  0
    0.0001   -2.7713    0.0000 H   0  0  0  0  0  0  0  0  0  0  0  0
    0.0001    2.7713    0.0000 C   0  0  0  0  0  0  0  0  0  0  0  0
    0.8001    4.1569    0.0000 H   0  0  0  0  0  0  0  0  0  0  0  0
  1  2  1  0  0  0  0
  2  3  1  0  0  0  0
  3  4  1  0  0  0  0
  4  5  2  0  0  0  0
  5  6  1  0  0  0  0
  5  7  1  0  0  0  0
  7  8  1  0  0  0  0
  7  9  2  0  0  0  0
  9 10  1  0  0  0  0
  9 11  1  0  0  0  0
 11  3  2  0  0  0  0
 11 12  1  0  0  0  0
  4 13  1  0  0  0  0
 13 14  1  0  0  0  0
 14 15  2  0  0  0  0
 15 16  1  0  0  0  0
 15 17  1  0  0  0  0
 17 18  1  0  0  0  0
 17 19  2  0  0  0  0
 19 20  1  0  0  0  0
 19 21  1  0  0  0  0
 21 13  2  0  0  0  0
 21 22  1  0  0  0  0
 14 23  1  0  0  0  0
 23  2  2  0  0  0  0
 23 24  1  0  0  0  0
M  END
> <ChemID>
100299

> <source_casrn>
947-72-8

> <CAS>
947-72-8

> <SMILES>
Clc1cc2ccccc2c2ccccc21

> <NAME>
9-chlorophenanthrene

> <preferred_name>
Phenanthrene, 9-chloro-

> <iupac>
9-CHLOROPHENANTHRENE

> <MPID>
101928

> <dsstox_substance_id>
DTXSID00241572

> <Canonical_QSARr>
Clc1cc2ccccc2c2ccccc21

> <InChI_Code_QSARr>
InChI=1S/C14H9Cl/c15-14-9-10-5-1-2-6-11(10)12-7-3-4-8-13(12)14/h1-9H

> <InChI Key_QSARr>
CJWHZQNUDAJJSB-UHFFFAOYSA-N

> <LogKmHL>
1.8

$$$$
100303
  -INDIGO-08031722222D

 23 24  0  0  0  0  0  0  0  0999 V2000
   -0.4813    2.7292    0.0000 Br  0  0  0  0  0  0  0  0  0  0  0  0
   -1.0284    1.2257    0.0000 C   0  0  0  0  0  0  0  0  0  0  0  0
    0.0000    0.0000    0.0000 C   0  0  0  0  0  0  0  0  0  0  0  0
    1.5756    0.2779    0.0000 O   0  0  0  0  0  0  0  0  0  0  0  0
    2.9614   -0.5221    0.0000 C   0  0  0  0  0  0  0  0  0  0  0  0
    2.9614   -2.1222    0.0000 C   0  0  0  0  0  0  0  0  0  0  0  0
    1.5756   -2.9222    0.0000 Br  0  0  0  0  0  0  0  0  0  0  0  0
    4.3470   -2.9222    0.0000 C   0  0  0  0  0  0  0  0  0  0  0  0
    4.3470   -4.5222    0.0000 Br  0  0  0  0  0  0  0  0  0  0  0  0
    5.7326   -2.1222    0.0000 C   0  0  0  0  0  0  0  0  0  0  0  0
    7.1183   -2.9222    0.0000 Br  0  0  0  0  0  0  0  0  0  0  0  0
    5.7326   -0.5221    0.0000 C   0  0  0  0  0  0  0  0  0  0  0  0
    7.1183    0.2779    0.0000 Br  0  0  0  0  0  0  0  0  0  0  0  0
    4.3470    0.2779    0.0000 C   0  0  0  0  0  0  0  0  0  0  0  0
    4.3470    1.8779    0.0000 Br  0  0  0  0  0  0  0  0  0  0  0  0
   -0.5473   -1.5035    0.0000 C   0  0  0  0  0  0  0  0  0  0  0  0
    0.4812   -2.7292    0.0000 Br  0  0  0  0  0  0  0  0  0  0  0  0
   -2.1229   -1.7813    0.0000 C   0  0  0  0  0  0  0  0  0  0  0  0
   -2.6702   -3.2849    0.0000 Br  0  0  0  0  0  0  0  0  0  0  0  0
   -3.1513   -0.5556    0.0000 C   0  0  0  0  0  0  0  0  0  0  0  0
   -4.7271   -0.8335    0.0000 Br  0  0  0  0  0  0  0  0  0  0  0  0
   -2.6042    0.9479    0.0000 C   0  0  0  0  0  0  0  0  0  0  0  0
   -3.6326    2.1735    0.0000 Br  0  0  0  0  0  0  0  0  0  0  0  0
  1  2  1  0  0  0  0
  2  3  1  0  0  0  0
  3  4  1  0  0  0  0
  4  5  1  0  0  0  0
  5  6  1  0  0  0  0
  6  7  1  0  0  0  0
  6  8  2  0  0  0  0
  8  9  1  0  0  0  0
  8 10  1  0  0  0  0
 10 11  1  0  0  0  0
 10 12  2  0  0  0  0
 12 13  1  0  0  0  0
 12 14  1  0  0  0  0
 14  5  2  0  0  0  0
 14 15  1  0  0  0  0
  3 16  2  0  0  0  0
 16 17  1  0  0  0  0
 16 18  1  0  0  0  0
 18 19  1  0  0  0  0
 18 20  2  0  0  0  0
 20 21  1  0  0  0  0
 20 22  1  0  0  0  0
 22  2  2  0  0  0  0
 22 23  1  0  0  0  0
M  END
> <ChemID>
100303

> <source_casrn>
1163-19-5

> <CAS>
1163-19-5

> <SMILES>
O(c(c(c(c(c1Br)Br)Br)Br)c1Br)c(c(c(c(c2Br)Br)Br)Br)c2Br

> <NAME>
Decabromodiphenyl ether

> <preferred_name>
Decabromodiphenyl oxide

> <iupac>
bis(pentabromophenyl) ether

> <MPID>
101932

> <dsstox_substance_id>
DTXSID9020376

> <Canonical_QSARr>
Brc1c(Oc2c(Br)c(Br)c(Br)c(Br)c2Br)c(Br)c(Br)c(Br)c1Br

> <InChI_Code_QSARr>
InChI=1S/C12Br10O/c13-1-3(15)7(19)11(8(20)4(1)16)23-12-9(21)5(17)2(14)6(18)10(12)22

> <InChI Key_QSARr>
WHHGLZMJPXIBIX-UHFFFAOYSA-N

> <LogKmHL>
1.16

$$$$
100308
  -INDIGO-08031722222D

 45 46  0  0  0  0  0  0  0  0999 V2000
    6.2503    1.2940    0.0000 F   0  0  0  0  0  0  0  0  0  0  0  0
    7.3312    0.1143    0.0000 C   0  0  0  0  0  0  0  0  0  0  0  0
    7.4010    1.7128    0.0000 F   0  0  0  0  0  0  0  0  0  0  0  0
    6.3029   -1.1114    0.0000 O   0  0  0  0  0  0  0  0  0  0  0  0
    4.7272   -0.8335    0.0000 C   0  0  0  0  0  0  0  0  0  0  0  0
    3.6986   -2.0592    0.0000 C   0  0  0  0  0  0  0  0  0  0  0  0
    4.2457   -3.5627    0.0000 H   0  0  0  0  0  0  0  0  0  0  0  0
    2.1229   -1.7814    0.0000 C   0  0  0  0  0  0  0  0  0  0  0  0
    1.8450   -3.3571    0.0000 H   0  0  0  0  0  0  0  0  0  0  0  0
    1.5758   -0.2778    0.0000 C   0  0  0  0  0  0  0  0  0  0  0  0
    0.0000    0.0000    0.0000 C   0  0  0  0  0  0  0  0  0  0  0  0
   -1.5999    0.0000    0.0000 C   0  0  0  0  0  0  0  0  0  0  0  0
   -2.4000    1.3857    0.0000 C   0  0  0  0  0  0  0  0  0  0  0  0
   -1.5999    2.7713    0.0000 H   0  0  0  0  0  0  0  0  0  0  0  0
   -3.9999    1.3857    0.0000 C   0  0  0  0  0  0  0  0  0  0  0  0
   -4.8001    2.7713    0.0000 H   0  0  0  0  0  0  0  0  0  0  0  0
   -4.8001    0.0000    0.0000 C   0  0  0  0  0  0  0  0  0  0  0  0
   -6.4000    0.0000    0.0000 O   0  0  0  0  0  0  0  0  0  0  0  0
   -7.2001    1.3857    0.0000 C   0  0  0  0  0  0  0  0  0  0  0  0
   -6.9911    2.9720    0.0000 F   0  0  0  0  0  0  0  0  0  0  0  0
   -5.9306    2.3596    0.0000 F   0  0  0  0  0  0  0  0  0  0  0  0
   -8.8001    1.3857    0.0000 C   0  0  0  0  0  0  0  0  0  0  0  0
  -10.4000    1.3857    0.0000 H   0  0  0  0  0  0  0  0  0  0  0  0
   -9.5999    2.7713    0.0000 F   0  0  0  0  0  0  0  0  0  0  0  0
   -9.5999    0.0000    0.0000 F   0  0  0  0  0  0  0  0  0  0  0  0
   -3.9999   -1.3856    0.0000 C   0  0  0  0  0  0  0  0  0  0  0  0
   -4.8001   -2.7713    0.0000 H   0  0  0  0  0  0  0  0  0  0  0  0
   -2.4000   -1.3856    0.0000 C   0  0  0  0  0  0  0  0  0  0  0  0
   -1.5999   -2.7713    0.0000 H   0  0  0  0  0  0  0  0  0  0  0  0
   -0.2778    1.5757    0.0000 C   0  0  0  0  0  0  0  0  0  0  0  0
   -0.5557    3.1514    0.0000 H   0  0  0  0  0  0  0  0  0  0  0  0
    0.9477    2.6042    0.0000 H   0  0  0  0  0  0  0  0  0  0  0  0
    1.2256    1.0284    0.0000 H   0  0  0  0  0  0  0  0  0  0  0  0
    0.0000   -1.6000    0.0000 C   0  0  0  0  0  0  0  0  0  0  0  0
    0.0000   -3.2000    0.0000 H   0  0  0  0  0  0  0  0  0  0  0  0
    1.3855   -2.4000    0.0000 H   0  0  0  0  0  0  0  0  0  0  0  0
   -1.5037   -1.0528    0.0000 H   0  0  0  0  0  0  0  0  0  0  0  0
    2.6040    0.9479    0.0000 C   0  0  0  0  0  0  0  0  0  0  0  0
    2.0569    2.4513    0.0000 H   0  0  0  0  0  0  0  0  0  0  0  0
    4.1798    0.6700    0.0000 C   0  0  0  0  0  0  0  0  0  0  0  0
    5.2083    1.8957    0.0000 H   0  0  0  0  0  0  0  0  0  0  0  0
    8.9069   -0.1635    0.0000 C   0  0  0  0  0  0  0  0  0  0  0  0
   10.4826   -0.4413    0.0000 H   0  0  0  0  0  0  0  0  0  0  0  0
    9.9355    1.0621    0.0000 F   0  0  0  0  0  0  0  0  0  0  0  0
    9.4540   -1.6671    0.0000 F   0  0  0  0  0  0  0  0  0  0  0  0
  1  2  1  0  0  0  0
  2  3  1  0  0  0  0
  2  4  1  0  0  0  0
  4  5  1  0  0  0  0
  5  6  1  0  0  0  0
  6  7  1  0  0  0  0
  6  8  2  0  0  0  0
  8  9  1  0  0  0  0
  8 10  1  0  0  0  0
 10 11  1  0  0  0  0
 11 12  1  0  0  0  0
 12 13  1  0  0  0  0
 13 14  1  0  0  0  0
 13 15  2  0  0  0  0
 15 16  1  0  0  0  0
 15 17  1  0  0  0  0
 17 18  1  0  0  0  0
 18 19  1  0  0  0  0
 19 20  1  0  0  0  0
 19 21  1  0  0  0  0
 19 22  1  0  0  0  0
 22 23  1  0  0  0  0
 22 24  1  0  0  0  0
 22 25  1  0  0  0  0
 17 26  2  0  0  0  0
 26 27  1  0  0  0  0
 26 28  1  0  0  0  0
 28 12  2  0  0  0  0
 28 29  1  0  0  0  0
 11 30  1  0  0  0  0
 30 31  1  0  0  0  0
 30 32  1  0  0  0  0
 30 33  1  0  0  0  0
 11 34  1  0  0  0  0
 34 35  1  0  0  0  0
 34 36  1  0  0  0  0
 34 37  1  0  0  0  0
 10 38  2  0  0  0  0
 38 39  1  0  0  0  0
 38 40  1  0  0  0  0
 40  5  2  0  0  0  0
 40 41  1  0  0  0  0
  2 42  1  0  0  0  0
 42 43  1  0  0  0  0
 42 44  1  0  0  0  0
 42 45  1  0  0  0  0
M  END
> <ChemID>
100308

> <source_casrn>
1544-19-0

> <CAS>
1544-19-0

> <SMILES>
FC(F)C(F)(F)Oc1ccc(C(C)(C)c2ccc(OC(F)(F)C(F)F)cc2)cc1

> <NAME>
NL-33

> <preferred_name>
1,1'-Isopropylidenebis(4-(1,1,2,2-tetrafluoroethoxy)benzene)

> <iupac>
1-(1,1,2,2-tetrafluoroethoxy)-4-[2-[4-(1,1,2,2-tetrafluoroethoxy)phenyl]propan-2-yl]benzene

> <MPID>
101936

> <dsstox_substance_id>
DTXSID20165620

> <Canonical_QSARr>
CC(C)(c1ccc(cc1)OC(F)(F)C(F)F)c1ccc(cc1)OC(F)(F)C(F)F

> <InChI_Code_QSARr>
InChI=1S/C19H16F8O2/c1-17(2,11-3-7-13(8-4-11)28-18(24,25)15(20)21)12-5-9-14(10-6-12)29-19(26,27)16(22)23/h3-10,15-16H,1-2H3

> <InChI Key_QSARr>
NILNWNGNABYYHH-UHFFFAOYSA-N

> <LogKmHL>
2.79

$$$$
100312
  -INDIGO-08031722222D

 38 37  0  0  0  0  0  0  0  0999 V2000
   -2.4000    1.3856    0.0000 O   0  0  0  0  0  0  0  0  0  0  0  0
   -1.6000    0.0001    0.0000 C   0  0  0  0  0  0  0  0  0  0  0  0
    0.0001    0.0001    0.0000 C   0  0  0  0  0  0  0  0  0  0  0  0
    0.0001   -1.6000    0.0000 H   0  0  0  0  0  0  0  0  0  0  0  0
    0.0001    1.5999    0.0000 S   0  0  0  0  0  0  0  0  0  0  0  0
    1.2257    2.6285    0.0000 P   0  0  0  0  0  0  0  0  0  0  0  0
   -0.2779    3.1756    0.0000 O   0  0  0  0  0  0  0  0  0  0  0  0
    0.9478    4.2042    0.0000 O   0  0  0  0  0  0  0  0  0  0  0  0
    2.1734    5.2326    0.0000 C   0  0  0  0  0  0  0  0  0  0  0  0
    1.8957    6.8083    0.0000 H   0  0  0  0  0  0  0  0  0  0  0  0
    3.3991    6.2610    0.0000 H   0  0  0  0  0  0  0  0  0  0  0  0
    0.6700    5.7799    0.0000 H   0  0  0  0  0  0  0  0  0  0  0  0
    2.4514    3.6569    0.0000 O   0  0  0  0  0  0  0  0  0  0  0  0
    3.9548    3.1097    0.0000 C   0  0  0  0  0  0  0  0  0  0  0  0
    5.1804    4.1381    0.0000 H   0  0  0  0  0  0  0  0  0  0  0  0
    5.4584    2.5624    0.0000 H   0  0  0  0  0  0  0  0  0  0  0  0
    4.2327    1.5340    0.0000 H   0  0  0  0  0  0  0  0  0  0  0  0
    1.5999    0.0001    0.0000 C   0  0  0  0  0  0  0  0  0  0  0  0
    1.8089    1.5863    0.0000 H   0  0  0  0  0  0  0  0  0  0  0  0
    2.8693    0.9740    0.0000 H   0  0  0  0  0  0  0  0  0  0  0  0
    2.4000   -1.3856    0.0000 C   0  0  0  0  0  0  0  0  0  0  0  0
    1.5999   -2.7713    0.0000 O   0  0  0  0  0  0  0  0  0  0  0  0
    4.0000   -1.3856    0.0000 O   0  0  0  0  0  0  0  0  0  0  0  0
    4.8001   -2.7713    0.0000 C   0  0  0  0  0  0  0  0  0  0  0  0
    4.5911   -4.3576    0.0000 H   0  0  0  0  0  0  0  0  0  0  0  0
    3.5307   -3.7452    0.0000 H   0  0  0  0  0  0  0  0  0  0  0  0
    6.3999   -2.7713    0.0000 C   0  0  0  0  0  0  0  0  0  0  0  0
    8.0000   -2.7713    0.0000 H   0  0  0  0  0  0  0  0  0  0  0  0
    7.2000   -4.1569    0.0000 H   0  0  0  0  0  0  0  0  0  0  0  0
    7.2000   -1.3856    0.0000 H   0  0  0  0  0  0  0  0  0  0  0  0
   -2.4000   -1.3856    0.0000 O   0  0  0  0  0  0  0  0  0  0  0  0
   -3.9999   -1.3856    0.0000 C   0  0  0  0  0  0  0  0  0  0  0  0
   -5.2693   -0.4116    0.0000 H   0  0  0  0  0  0  0  0  0  0  0  0
   -4.2089    0.2006    0.0000 H   0  0  0  0  0  0  0  0  0  0  0  0
   -4.7999   -2.7713    0.0000 C   0  0  0  0  0  0  0  0  0  0  0  0
   -5.6000   -4.1569    0.0000 H   0  0  0  0  0  0  0  0  0  0  0  0
   -6.4000   -2.7713    0.0000 H   0  0  0  0  0  0  0  0  0  0  0  0
   -3.9999   -4.1569    0.0000 H   0  0  0  0  0  0  0  0  0  0  0  0
  1  2  2  0  0  0  0
  2  3  1  0  0  0  0
  3  4  1  0  0  0  0
  3  5  1  0  0  0  0
  5  6  1  0  0  0  0
  6  7  2  0  0  0  0
  6  8  1  0  0  0  0
  8  9  1  0  0  0  0
  9 10  1  0  0  0  0
  9 11  1  0  0  0  0
  9 12  1  0  0  0  0
  6 13  1  0  0  0  0
 13 14  1  0  0  0  0
 14 15  1  0  0  0  0
 14 16  1  0  0  0  0
 14 17  1  0  0  0  0
  3 18  1  0  0  0  0
 18 19  1  0  0  0  0
 18 20  1  0  0  0  0
 18 21  1  0  0  0  0
 21 22  2  0  0  0  0
 21 23  1  0  0  0  0
 23 24  1  0  0  0  0
 24 25  1  0  0  0  0
 24 26  1  0  0  0  0
 24 27  1  0  0  0  0
 27 28  1  0  0  0  0
 27 29  1  0  0  0  0
 27 30  1  0  0  0  0
  2 31  1  0  0  0  0
 31 32  1  0  0  0  0
 32 33  1  0  0  0  0
 32 34  1  0  0  0  0
 32 35  1  0  0  0  0
 35 36  1  0  0  0  0
 35 37  1  0  0  0  0
 35 38  1  0  0  0  0
M  END
> <ChemID>
100312

> <source_casrn>
1634-78-2

> <CAS>
1634-78-2

> <SMILES>
CCOC(=O)C(CC(=O)OCC)SP(=O)(OC)OC

> <NAME>
Malaoxon

> <preferred_name>
Malaoxon

> <iupac>
diethyl 2-[(dimethoxyphosphoryl)sulfanyl]butanedioate

> <MPID>
101940

> <dsstox_substance_id>
DTXSID9020790

> <Canonical_QSARr>
CCOC(=O)C(CC(=O)OCC)SP(=O)(OC)OC

> <InChI_Code_QSARr>
InChI=1S/C10H19O7PS/c1-5-16-9(11)7-8(10(12)17-6-2)19-18(13,14-3)15-4/h8H,5-7H2,1-4H3

> <InChI Key_QSARr>
WSORODGWGUUOBO-UHFFFAOYSA-N

> <LogKmHL>
-1.04

$$$$
100316
  -INDIGO-08031722222D

 22 24  0  0  0  0  0  0  0  0999 V2000
   -4.1569   -2.4000    0.0000 Cl  0  0  0  0  0  0  0  0  0  0  0  0
   -2.7713   -1.6000    0.0000 C   0  0  0  0  0  0  0  0  0  0  0  0
   -1.3856   -2.4000    0.0000 C   0  0  0  0  0  0  0  0  0  0  0  0
   -1.3856   -4.0000    0.0000 H   0  0  0  0  0  0  0  0  0  0  0  0
    0.0001   -1.6000    0.0000 C   0  0  0  0  0  0  0  0  0  0  0  0
    0.0001   -0.0000    0.0000 C   0  0  0  0  0  0  0  0  0  0  0  0
    1.3857    0.8000    0.0000 O   0  0  0  0  0  0  0  0  0  0  0  0
    2.7712   -0.0000    0.0000 C   0  0  0  0  0  0  0  0  0  0  0  0
    2.7712   -1.6000    0.0000 C   0  0  0  0  0  0  0  0  0  0  0  0
    1.3857   -2.4000    0.0000 O   0  0  0  0  0  0  0  0  0  0  0  0
    4.1569   -2.4000    0.0000 C   0  0  0  0  0  0  0  0  0  0  0  0
    4.1569   -4.0000    0.0000 H   0  0  0  0  0  0  0  0  0  0  0  0
    5.5425   -1.6000    0.0000 C   0  0  0  0  0  0  0  0  0  0  0  0
    6.9282   -2.4000    0.0000 Cl  0  0  0  0  0  0  0  0  0  0  0  0
    5.5425   -0.0000    0.0000 C   0  0  0  0  0  0  0  0  0  0  0  0
    6.9282    0.8000    0.0000 Cl  0  0  0  0  0  0  0  0  0  0  0  0
    4.1569    0.8000    0.0000 C   0  0  0  0  0  0  0  0  0  0  0  0
    4.1569    2.4000    0.0000 H   0  0  0  0  0  0  0  0  0  0  0  0
   -1.3856    0.8000    0.0000 C   0  0  0  0  0  0  0  0  0  0  0  0
   -1.3856    2.4000    0.0000 H   0  0  0  0  0  0  0  0  0  0  0  0
   -2.7713   -0.0000    0.0000 C   0  0  0  0  0  0  0  0  0  0  0  0
   -4.1569    0.8000    0.0000 Cl  0  0  0  0  0  0  0  0  0  0  0  0
  1  2  1  0  0  0  0
  2  3  1  0  0  0  0
  3  4  1  0  0  0  0
  3  5  2  0  0  0  0
  5  6  1  0  0  0  0
  6  7  1  0  0  0  0
  7  8  1  0  0  0  0
  8  9  1  0  0  0  0
  9 10  1  0  0  0  0
 10  5  1  0  0  0  0
  9 11  2  0  0  0  0
 11 12  1  0  0  0  0
 11 13  1  0  0  0  0
 13 14  1  0  0  0  0
 13 15  2  0  0  0  0
 15 16  1  0  0  0  0
 15 17  1  0  0  0  0
 17  8  2  0  0  0  0
 17 18  1  0  0  0  0
  6 19  2  0  0  0  0
 19 20  1  0  0  0  0
 19 21  1  0  0  0  0
 21  2  2  0  0  0  0
 21 22  1  0  0  0  0
M  END
> <ChemID>
100316

> <source_casrn>
1746-01-6

> <CAS>
1746-01-6

> <SMILES>
Clc1cc2Oc3cc(Cl)c(Cl)cc3Oc2cc1Cl

> <NAME>
2,3,7,8-Tetrachlorodibenzo[b,e][1,4]dioxin

> <preferred_name>
2,3,7,8-Tetrachlorodibenzo-p-dioxin

> <iupac>
2,3,7,8-tetrachlorooxanthrene

> <MPID>
101944

> <dsstox_substance_id>
DTXSID2021315

> <Canonical_QSARr>
Clc1cc2Oc3cc(Cl)c(Cl)cc3Oc2cc1Cl

> <InChI_Code_QSARr>
InChI=1S/C12H4Cl4O2/c13-5-1-9-10(2-6(5)14)18-12-4-8(16)7(15)3-11(12)17-9/h1-4H

> <InChI Key_QSARr>
HGUFODBRKLSHSI-UHFFFAOYSA-N

> <LogKmHL>
1.78

$$$$
100320
  -INDIGO-08031722222D

 25 26  0  0  0  0  0  0  0  0999 V2000
    3.5086    0.9813    0.0000 C   0  0  0  0  0  0  0  0  0  0  0  0
    5.0842    1.2591    0.0000 C   0  0  0  0  0  0  0  0  0  0  0  0
    5.6315    2.7627    0.0000 H   0  0  0  0  0  0  0  0  0  0  0  0
    6.1126    0.0335    0.0000 C   0  0  0  0  0  0  0  0  0  0  0  0
    7.6884    0.3113    0.0000 Cl  0  0  0  0  0  0  0  0  0  0  0  0
    5.5655   -1.4700    0.0000 C   0  0  0  0  0  0  0  0  0  0  0  0
    6.5940   -2.6957    0.0000 H   0  0  0  0  0  0  0  0  0  0  0  0
    3.9898   -1.7479    0.0000 C   0  0  0  0  0  0  0  0  0  0  0  0
    3.4426   -3.2513    0.0000 Cl  0  0  0  0  0  0  0  0  0  0  0  0
    2.9613   -0.5222    0.0000 C   0  0  0  0  0  0  0  0  0  0  0  0
    1.3856   -0.8000    0.0000 O   0  0  0  0  0  0  0  0  0  0  0  0
   -0.0000   -0.0001    0.0000 C   0  0  0  0  0  0  0  0  0  0  0  0
   -0.0000    1.6000    0.0000 C   0  0  0  0  0  0  0  0  0  0  0  0
    1.3856    2.4000    0.0000 H   0  0  0  0  0  0  0  0  0  0  0  0
   -1.3856    2.4000    0.0000 C   0  0  0  0  0  0  0  0  0  0  0  0
   -1.3856    4.0000    0.0000 H   0  0  0  0  0  0  0  0  0  0  0  0
   -2.7712    1.6000    0.0000 C   0  0  0  0  0  0  0  0  0  0  0  0
   -4.1570    2.4000    0.0000 N   0  0  0  0  0  0  0  0  0  0  0  0
   -5.5426    1.6000    0.0000 O   0  0  0  0  0  0  0  0  0  0  0  0
   -4.1570    4.0000    0.0000 O   0  0  0  0  0  0  0  0  0  0  0  0
   -2.7712   -0.0001    0.0000 C   0  0  0  0  0  0  0  0  0  0  0  0
   -4.1570   -0.8000    0.0000 H   0  0  0  0  0  0  0  0  0  0  0  0
   -1.3856   -0.8000    0.0000 C   0  0  0  0  0  0  0  0  0  0  0  0
   -1.3856   -2.4000    0.0000 H   0  0  0  0  0  0  0  0  0  0  0  0
    2.4800    2.2071    0.0000 Cl  0  0  0  0  0  0  0  0  0  0  0  0
  1  2  1  0  0  0  0
  2  3  1  0  0  0  0
  2  4  2  0  0  0  0
  4  5  1  0  0  0  0
  4  6  1  0  0  0  0
  6  7  1  0  0  0  0
  6  8  2  0  0  0  0
  8  9  1  0  0  0  0
  8 10  1  0  0  0  0
 10  1  2  0  0  0  0
 10 11  1  0  0  0  0
 11 12  1  0  0  0  0
 12 13  1  0  0  0  0
 13 14  1  0  0  0  0
 13 15  2  0  0  0  0
 15 16  1  0  0  0  0
 15 17  1  0  0  0  0
 17 18  1  0  0  0  0
 18 19  1  0  0  0  0
 18 20  2  0  0  0  0
 17 21  2  0  0  0  0
 21 22  1  0  0  0  0
 21 23  1  0  0  0  0
 23 12  2  0  0  0  0
 23 24  1  0  0  0  0
  1 25  1  0  0  0  0
M  CHG  2  18   1  19  -1
M  END
> <ChemID>
100320

> <source_casrn>
1836-77-7

> <CAS>
1836-77-7

> <SMILES>
[O-][N+](=O)c1ccc(cc1)Oc1c(Cl)cc(Cl)cc1Cl

> <NAME>
Chlornitrofen

> <preferred_name>
Chlornitrofen

> <iupac>
4-nitrophenyl 2,4,6-trichlorophenyl ether

> <MPID>
101948

> <dsstox_substance_id>
DTXSID0041775

> <Canonical_QSARr>
[O-][N+](=O)c1ccc(cc1)Oc1c(Cl)cc(Cl)cc1Cl

> <InChI_Code_QSARr>
InChI=1S/C12H6Cl3NO3/c13-7-5-10(14)12(11(15)6-7)19-9-3-1-8(2-4-9)16(17)18/h1-6H

> <InChI Key_QSARr>
XQNAUQUKWRBODG-UHFFFAOYSA-N

> <LogKmHL>
0.75

$$$$
100325
  -INDIGO-08031722222D

 27 28  0  0  0  0  0  0  0  0999 V2000
   -3.9999    1.3857    0.0000 C   0  0  0  0  0  0  0  0  0  0  0  0
   -4.8000    2.7713    0.0000 C   0  0  0  0  0  0  0  0  0  0  0  0
   -3.9999    4.1569    0.0000 H   0  0  0  0  0  0  0  0  0  0  0  0
   -6.4001    2.7713    0.0000 C   0  0  0  0  0  0  0  0  0  0  0  0
   -7.1999    4.1569    0.0000 H   0  0  0  0  0  0  0  0  0  0  0  0
   -7.1999    1.3857    0.0000 C   0  0  0  0  0  0  0  0  0  0  0  0
   -8.8000    1.3857    0.0000 H   0  0  0  0  0  0  0  0  0  0  0  0
   -6.4001   -0.0000    0.0000 C   0  0  0  0  0  0  0  0  0  0  0  0
   -7.1999   -1.3857    0.0000 H   0  0  0  0  0  0  0  0  0  0  0  0
   -4.8000   -0.0000    0.0000 C   0  0  0  0  0  0  0  0  0  0  0  0
   -3.9999   -1.3857    0.0000 C   0  0  0  0  0  0  0  0  0  0  0  0
   -4.8000   -2.7713    0.0000 H   0  0  0  0  0  0  0  0  0  0  0  0
   -2.4000   -1.3857    0.0000 C   0  0  0  0  0  0  0  0  0  0  0  0
   -1.6000   -2.7713    0.0000 H   0  0  0  0  0  0  0  0  0  0  0  0
   -1.6000   -0.0000    0.0000 C   0  0  0  0  0  0  0  0  0  0  0  0
   -0.0001   -0.0000    0.0000 C   0  0  0  0  0  0  0  0  0  0  0  0
   -0.0001    1.6000    0.0000 H   0  0  0  0  0  0  0  0  0  0  0  0
    1.5757    0.2778    0.0000 C   0  0  0  0  0  0  0  0  0  0  0  0
    3.1514    0.5556    0.0000 H   0  0  0  0  0  0  0  0  0  0  0  0
    2.1228    1.7814    0.0000 H   0  0  0  0  0  0  0  0  0  0  0  0
    2.6041   -0.9479    0.0000 H   0  0  0  0  0  0  0  0  0  0  0  0
   -0.0001   -1.6000    0.0000 C   0  0  0  0  0  0  0  0  0  0  0  0
   -0.0001   -3.2000    0.0000 H   0  0  0  0  0  0  0  0  0  0  0  0
    1.3857   -2.4000    0.0000 H   0  0  0  0  0  0  0  0  0  0  0  0
    1.3857   -0.8000    0.0000 H   0  0  0  0  0  0  0  0  0  0  0  0
   -2.4000    1.3857    0.0000 C   0  0  0  0  0  0  0  0  0  0  0  0
   -1.6000    2.7713    0.0000 H   0  0  0  0  0  0  0  0  0  0  0  0
  1  2  1  0  0  0  0
  2  3  1  0  0  0  0
  2  4  2  0  0  0  0
  4  5  1  0  0  0  0
  4  6  1  0  0  0  0
  6  7  1  0  0  0  0
  6  8  2  0  0  0  0
  8  9  1  0  0  0  0
  8 10  1  0  0  0  0
 10  1  1  0  0  0  0
 10 11  2  0  0  0  0
 11 12  1  0  0  0  0
 11 13  1  0  0  0  0
 13 14  1  0  0  0  0
 13 15  2  0  0  0  0
 15 16  1  0  0  0  0
 16 17  1  0  0  0  0
 16 18  1  0  0  0  0
 18 19  1  0  0  0  0
 18 20  1  0  0  0  0
 18 21  1  0  0  0  0
 16 22  1  0  0  0  0
 22 23  1  0  0  0  0
 22 24  1  0  0  0  0
 22 25  1  0  0  0  0
 15 26  1  0  0  0  0
 26  1  2  0  0  0  0
 26 27  1  0  0  0  0
M  END
> <ChemID>
100325

> <source_casrn>
2027-17-0

> <CAS>
2027-17-0

> <SMILES>
CC(C)c1cc2ccccc2cc1

> <NAME>
2-isopropylnaphthalene

> <preferred_name>
2-Isopropylnaphthalene

> <iupac>
2-isopropylnaphthalene

> <MPID>
101952

> <dsstox_substance_id>
DTXSID7051844

> <Canonical_QSARr>
CC(C)c1cc2ccccc2cc1

> <InChI_Code_QSARr>
InChI=1S/C13H14/c1-10(2)12-8-7-11-5-3-4-6-13(11)9-12/h3-10H,1-2H3

> <InChI Key_QSARr>
TVYVQNHYIHAJTD-UHFFFAOYSA-N

> <LogKmHL>
1.0

$$$$
100329
  -INDIGO-08031722222D

 35 36  0  0  0  0  0  0  0  0999 V2000
    4.0001    1.3857    0.0000 C   0  0  0  0  0  0  0  0  0  0  0  0
    4.8000    2.7713    0.0000 H   0  0  0  0  0  0  0  0  0  0  0  0
    5.6001    1.3857    0.0000 H   0  0  0  0  0  0  0  0  0  0  0  0
    3.2000    2.7713    0.0000 H   0  0  0  0  0  0  0  0  0  0  0  0
    2.4001    1.3857    0.0000 C   0  0  0  0  0  0  0  0  0  0  0  0
    2.1912    2.9720    0.0000 H   0  0  0  0  0  0  0  0  0  0  0  0
    1.1306    2.3597    0.0000 H   0  0  0  0  0  0  0  0  0  0  0  0
    1.6000    0.0000    0.0000 O   0  0  0  0  0  0  0  0  0  0  0  0
   -0.0000    0.0000    0.0000 P   0  0  0  0  0  0  0  0  0  0  0  0
    0.8001    1.3857    0.0000 S   0  0  0  0  0  0  0  0  0  0  0  0
    0.5472   -1.5035    0.0000 O   0  0  0  0  0  0  0  0  0  0  0  0
    2.0507   -2.0507    0.0000 C   0  0  0  0  0  0  0  0  0  0  0  0
    3.2764   -1.0223    0.0000 C   0  0  0  0  0  0  0  0  0  0  0  0
    2.9986    0.5534    0.0000 H   0  0  0  0  0  0  0  0  0  0  0  0
    4.7798   -1.5695    0.0000 C   0  0  0  0  0  0  0  0  0  0  0  0
    6.0055   -0.5411    0.0000 H   0  0  0  0  0  0  0  0  0  0  0  0
    5.0578   -3.1451    0.0000 C   0  0  0  0  0  0  0  0  0  0  0  0
    6.5612   -3.6925    0.0000 N   0  0  0  0  0  0  0  0  0  0  0  0
    7.7869   -2.6639    0.0000 O   0  0  0  0  0  0  0  0  0  0  0  0
    6.8392   -5.2681    0.0000 O   0  0  0  0  0  0  0  0  0  0  0  0
    3.8321   -4.1737    0.0000 C   0  0  0  0  0  0  0  0  0  0  0  0
    4.1098   -5.7494    0.0000 H   0  0  0  0  0  0  0  0  0  0  0  0
    2.3286   -3.6265    0.0000 C   0  0  0  0  0  0  0  0  0  0  0  0
    1.1029   -4.6549    0.0000 H   0  0  0  0  0  0  0  0  0  0  0  0
   -1.6000    0.0000    0.0000 C   0  0  0  0  0  0  0  0  0  0  0  0
   -2.3999    1.3857    0.0000 C   0  0  0  0  0  0  0  0  0  0  0  0
   -1.6000    2.7713    0.0000 H   0  0  0  0  0  0  0  0  0  0  0  0
   -3.9999    1.3857    0.0000 C   0  0  0  0  0  0  0  0  0  0  0  0
   -4.8000    2.7713    0.0000 H   0  0  0  0  0  0  0  0  0  0  0  0
   -4.8000    0.0000    0.0000 C   0  0  0  0  0  0  0  0  0  0  0  0
   -6.4000    0.0000    0.0000 H   0  0  0  0  0  0  0  0  0  0  0  0
   -3.9999   -1.3856    0.0000 C   0  0  0  0  0  0  0  0  0  0  0  0
   -4.8000   -2.7713    0.0000 H   0  0  0  0  0  0  0  0  0  0  0  0
   -2.3999   -1.3856    0.0000 C   0  0  0  0  0  0  0  0  0  0  0  0
   -1.6000   -2.7713    0.0000 H   0  0  0  0  0  0  0  0  0  0  0  0
  1  2  1  0  0  0  0
  1  3  1  0  0  0  0
  1  4  1  0  0  0  0
  1  5  1  0  0  0  0
  5  6  1  0  0  0  0
  5  7  1  0  0  0  0
  5  8  1  0  0  0  0
  8  9  1  0  0  0  0
  9 10  2  0  0  0  0
  9 11  1  0  0  0  0
 11 12  1  0  0  0  0
 12 13  1  0  0  0  0
 13 14  1  0  0  0  0
 13 15  2  0  0  0  0
 15 16  1  0  0  0  0
 15 17  1  0  0  0  0
 17 18  1  0  0  0  0
 18 19  2  0  0  0  0
 18 20  1  0  0  0  0
 17 21  2  0  0  0  0
 21 22  1  0  0  0  0
 21 23  1  0  0  0  0
 23 12  2  0  0  0  0
 23 24  1  0  0  0  0
  9 25  1  0  0  0  0
 25 26  1  0  0  0  0
 26 27  1  0  0  0  0
 26 28  2  0  0  0  0
 28 29  1  0  0  0  0
 28 30  1  0  0  0  0
 30 31  1  0  0  0  0
 30 32  2  0  0  0  0
 32 33  1  0  0  0  0
 32 34  1  0  0  0  0
 34 25  2  0  0  0  0
 34 35  1  0  0  0  0
M  CHG  2  18   1  20  -1
M  END
> <ChemID>
100329

> <source_casrn>
2104-64-5

> <CAS>
2104-64-5

> <SMILES>
CCOP(=S)(Oc1ccc(cc1)N(=O)=O)c2ccccc2

> <NAME>
Ethyl p-nitrophenyl phenylphosphonothioate

> <preferred_name>
EPN

> <iupac>
O-ethyl O-(4-nitrophenyl) phenylphosphonothioate

> <MPID>
101956

> <dsstox_substance_id>
DTXSID7022174

> <Canonical_QSARr>
CCOP(=S)(Oc1ccc(cc1)[N+]([O-])=O)c1ccccc1

> <InChI_Code_QSARr>
InChI=1S/C14H14NO4PS/c1-2-18-20(21,14-6-4-3-5-7-14)19-13-10-8-12(9-11-13)15(16)17/h3-11H,2H2,1H3

> <InChI Key_QSARr>
AIGRXSNSLVJMEA-UHFFFAOYSA-N

> <LogKmHL>
0.02

$$$$
100333
  -INDIGO-08031722222D

 29 29  0  0  0  0  0  0  0  0999 V2000
    3.3466    1.3135    0.0000 N   0  0  0  0  0  0  0  0  0  0  0  0
    3.5850   -0.2687    0.0000 C   0  0  0  0  0  0  0  0  0  0  0  0
    5.0745    0.3158    0.0000 H   0  0  0  0  0  0  0  0  0  0  0  0
    4.7023   -1.4140    0.0000 H   0  0  0  0  0  0  0  0  0  0  0  0
    2.4969   -1.4416    0.0000 C   0  0  0  0  0  0  0  0  0  0  0  0
    3.8824   -2.2416    0.0000 H   0  0  0  0  0  0  0  0  0  0  0  0
    2.2979   -3.0291    0.0000 H   0  0  0  0  0  0  0  0  0  0  0  0
    0.9014   -1.3220    0.0000 C   0  0  0  0  0  0  0  0  0  0  0  0
    1.1398   -2.9042    0.0000 H   0  0  0  0  0  0  0  0  0  0  0  0
   -0.4640   -2.1563    0.0000 H   0  0  0  0  0  0  0  0  0  0  0  0
    0.0000    0.0000    0.0000 C   0  0  0  0  0  0  0  0  0  0  0  0
   -1.0884   -1.1729    0.0000 H   0  0  0  0  0  0  0  0  0  0  0  0
   -1.5035    0.5473    0.0000 H   0  0  0  0  0  0  0  0  0  0  0  0
    0.4716    1.5290    0.0000 C   0  0  0  0  0  0  0  0  0  0  0  0
   -1.1239    1.6485    0.0000 H   0  0  0  0  0  0  0  0  0  0  0  0
   -0.0380    3.0456    0.0000 H   0  0  0  0  0  0  0  0  0  0  0  0
    1.9611    2.1134    0.0000 C   0  0  0  0  0  0  0  0  0  0  0  0
    1.0597    3.4355    0.0000 H   0  0  0  0  0  0  0  0  0  0  0  0
    3.0492    3.2864    0.0000 H   0  0  0  0  0  0  0  0  0  0  0  0
    4.6685    2.2148    0.0000 C   0  0  0  0  0  0  0  0  0  0  0  0
    4.5490    3.8103    0.0000 O   0  0  0  0  0  0  0  0  0  0  0  0
    6.1102    1.5206    0.0000 S   0  0  0  0  0  0  0  0  0  0  0  0
    7.4321    2.4219    0.0000 C   0  0  0  0  0  0  0  0  0  0  0  0
    7.9322    3.9417    0.0000 H   0  0  0  0  0  0  0  0  0  0  0  0
    6.7111    3.8502    0.0000 H   0  0  0  0  0  0  0  0  0  0  0  0
    8.8738    1.7276    0.0000 C   0  0  0  0  0  0  0  0  0  0  0  0
   10.3153    1.0335    0.0000 H   0  0  0  0  0  0  0  0  0  0  0  0
   10.1957    2.6290    0.0000 H   0  0  0  0  0  0  0  0  0  0  0  0
    8.9933    0.1321    0.0000 H   0  0  0  0  0  0  0  0  0  0  0  0
  1  2  1  0  0  0  0
  2  3  1  0  0  0  0
  2  4  1  0  0  0  0
  2  5  1  0  0  0  0
  5  6  1  0  0  0  0
  5  7  1  0  0  0  0
  5  8  1  0  0  0  0
  8  9  1  0  0  0  0
  8 10  1  0  0  0  0
  8 11  1  0  0  0  0
 11 12  1  0  0  0  0
 11 13  1  0  0  0  0
 11 14  1  0  0  0  0
 14 15  1  0  0  0  0
 14 16  1  0  0  0  0
 14 17  1  0  0  0  0
 17  1  1  0  0  0  0
 17 18  1  0  0  0  0
 17 19  1  0  0  0  0
  1 20  1  0  0  0  0
 20 21  2  0  0  0  0
 20 22  1  0  0  0  0
 22 23  1  0  0  0  0
 23 24  1  0  0  0  0
 23 25  1  0  0  0  0
 23 26  1  0  0  0  0
 26 27  1  0  0  0  0
 26 28  1  0  0  0  0
 26 29  1  0  0  0  0
M  END
> <ChemID>
100333

> <source_casrn>
2212-67-1

> <CAS>
2212-67-1

> <SMILES>
CCSC(=O)N1CCCCCC1

> <NAME>
Hexahydro-1H-azepine-1-carbothioic acid, S-Ethyl

> <preferred_name>
Molinate

> <iupac>
S-ethyl azepane-1-carbothioate

> <MPID>
101960

> <dsstox_substance_id>
DTXSID6024206

> <Canonical_QSARr>
CCSC(=O)N1CCCCCC1

> <InChI_Code_QSARr>
InChI=1S/C9H17NOS/c1-2-12-9(11)10-7-5-3-4-6-8-10/h2-8H2,1H3

> <InChI Key_QSARr>
DEDOPGXGGQYYMW-UHFFFAOYSA-N

> <LogKmHL>
-1.08

$$$$
100338
  -INDIGO-08031722222D

 29 29  0  0  0  0  0  0  0  0999 V2000
   -5.5426   -0.0000    0.0000 P   0  0  0  0  0  0  0  0  0  0  0  0
   -4.1569    0.8000    0.0000 O   0  0  0  0  0  0  0  0  0  0  0  0
   -2.7713   -0.0000    0.0000 C   0  0  0  0  0  0  0  0  0  0  0  0
   -1.3856    0.8000    0.0000 C   0  0  0  0  0  0  0  0  0  0  0  0
   -1.3856    2.4000    0.0000 H   0  0  0  0  0  0  0  0  0  0  0  0
    0.0001   -0.0000    0.0000 C   0  0  0  0  0  0  0  0  0  0  0  0
    1.3856    0.8000    0.0000 C   0  0  0  0  0  0  0  0  0  0  0  0
    2.7713    1.6000    0.0000 H   0  0  0  0  0  0  0  0  0  0  0  0
    1.3856    2.4000    0.0000 H   0  0  0  0  0  0  0  0  0  0  0  0
    2.7713   -0.0000    0.0000 H   0  0  0  0  0  0  0  0  0  0  0  0
    0.0001   -1.6000    0.0000 C   0  0  0  0  0  0  0  0  0  0  0  0
    1.3856   -2.4000    0.0000 N   0  0  0  0  0  0  0  0  0  0  0  0
    1.3856   -4.0000    0.0000 O   0  0  0  0  0  0  0  0  0  0  0  0
    2.7713   -1.6000    0.0000 O   0  0  0  0  0  0  0  0  0  0  0  0
   -1.3856   -2.4000    0.0000 C   0  0  0  0  0  0  0  0  0  0  0  0
   -1.3856   -4.0000    0.0000 H   0  0  0  0  0  0  0  0  0  0  0  0
   -2.7713   -1.6000    0.0000 C   0  0  0  0  0  0  0  0  0  0  0  0
   -4.1569   -2.4000    0.0000 H   0  0  0  0  0  0  0  0  0  0  0  0
   -6.9283    0.8000    0.0000 O   0  0  0  0  0  0  0  0  0  0  0  0
   -8.3138   -0.0000    0.0000 C   0  0  0  0  0  0  0  0  0  0  0  0
   -9.6995    0.8000    0.0000 H   0  0  0  0  0  0  0  0  0  0  0  0
   -9.6995   -0.8000    0.0000 H   0  0  0  0  0  0  0  0  0  0  0  0
   -8.3138    1.6000    0.0000 H   0  0  0  0  0  0  0  0  0  0  0  0
   -6.9283   -0.8000    0.0000 O   0  0  0  0  0  0  0  0  0  0  0  0
   -6.9283   -2.4000    0.0000 C   0  0  0  0  0  0  0  0  0  0  0  0
   -6.9283   -4.0000    0.0000 H   0  0  0  0  0  0  0  0  0  0  0  0
   -8.3138   -3.2000    0.0000 H   0  0  0  0  0  0  0  0  0  0  0  0
   -5.5426   -3.2000    0.0000 H   0  0  0  0  0  0  0  0  0  0  0  0
   -5.5426    1.6000    0.0000 O   0  0  0  0  0  0  0  0  0  0  0  0
  1  2  1  0  0  0  0
  2  3  1  0  0  0  0
  3  4  1  0  0  0  0
  4  5  1  0  0  0  0
  4  6  2  0  0  0  0
  6  7  1  0  0  0  0
  7  8  1  0  0  0  0
  7  9  1  0  0  0  0
  7 10  1  0  0  0  0
  6 11  1  0  0  0  0
 11 12  1  0  0  0  0
 12 13  1  0  0  0  0
 12 14  2  0  0  0  0
 11 15  2  0  0  0  0
 15 16  1  0  0  0  0
 15 17  1  0  0  0  0
 17  3  2  0  0  0  0
 17 18  1  0  0  0  0
  1 19  1  0  0  0  0
 19 20  1  0  0  0  0
 20 21  1  0  0  0  0
 20 22  1  0  0  0  0
 20 23  1  0  0  0  0
  1 24  1  0  0  0  0
 24 25  1  0  0  0  0
 25 26  1  0  0  0  0
 25 27  1  0  0  0  0
 25 28  1  0  0  0  0
  1 29  2  0  0  0  0
M  CHG  2  12   1  13  -1
M  END
> <ChemID>
100338

> <source_casrn>
2255-17-6

> <CAS>
2255-17-6

> <SMILES>
O=P(OC)(OC)Oc1cc(C)c(N(=O)(=O))cc1

> <NAME>
Dimethylphosphoric acid 3-Methyl-4-nitrophenyl

> <preferred_name>
Fenitrooxone

> <iupac>
dimethyl (3-methyl-4-nitrophenyl) phosphate

> <MPID>
101964

> <dsstox_substance_id>
DTXSID00177084

> <Canonical_QSARr>
Cc1cc(ccc1[N+]([O-])=O)OP(=O)(OC)OC

> <InChI_Code_QSARr>
InChI=1S/C9H12NO6P/c1-7-6-8(4-5-9(7)10(11)12)16-17(13,14-2)15-3/h4-6H,1-3H3

> <InChI Key_QSARr>
MJNAIAPNXYJWCT-UHFFFAOYSA-N

> <LogKmHL>
0.01

$$$$
100342
  -INDIGO-08031722222D

 17 17  0  0  0  0  0  0  0  0999 V2000
    0.0000    2.7713    0.0000 O   0  0  0  0  0  0  0  0  0  0  0  0
    0.8000    4.1569    0.0000 H   0  0  0  0  0  0  0  0  0  0  0  0
    0.8000    1.3856    0.0000 C   0  0  0  0  0  0  0  0  0  0  0  0
    0.0000    0.0000    0.0000 C   0  0  0  0  0  0  0  0  0  0  0  0
   -1.6000    0.0000    0.0000 O   0  0  0  0  0  0  0  0  0  0  0  0
   -2.4001   -1.3856    0.0000 C   0  0  0  0  0  0  0  0  0  0  0  0
   -4.0000   -1.3856    0.0000 H   0  0  0  0  0  0  0  0  0  0  0  0
   -3.2000   -2.7713    0.0000 H   0  0  0  0  0  0  0  0  0  0  0  0
   -3.2000    0.0000    0.0000 H   0  0  0  0  0  0  0  0  0  0  0  0
    0.8000   -1.3856    0.0000 C   0  0  0  0  0  0  0  0  0  0  0  0
    0.0000   -2.7713    0.0000 H   0  0  0  0  0  0  0  0  0  0  0  0
    2.4000   -1.3856    0.0000 C   0  0  0  0  0  0  0  0  0  0  0  0
    3.2001   -2.7713    0.0000 Cl  0  0  0  0  0  0  0  0  0  0  0  0
    3.2001    0.0000    0.0000 C   0  0  0  0  0  0  0  0  0  0  0  0
    4.8000    0.0000    0.0000 Cl  0  0  0  0  0  0  0  0  0  0  0  0
    2.4000    1.3856    0.0000 C   0  0  0  0  0  0  0  0  0  0  0  0
    3.2001    2.7713    0.0000 H   0  0  0  0  0  0  0  0  0  0  0  0
  1  2  1  0  0  0  0
  1  3  1  0  0  0  0
  3  4  1  0  0  0  0
  4  5  1  0  0  0  0
  5  6  1  0  0  0  0
  6  7  1  0  0  0  0
  6  8  1  0  0  0  0
  6  9  1  0  0  0  0
  4 10  2  0  0  0  0
 10 11  1  0  0  0  0
 10 12  1  0  0  0  0
 12 13  1  0  0  0  0
 12 14  2  0  0  0  0
 14 15  1  0  0  0  0
 14 16  1  0  0  0  0
 16  3  2  0  0  0  0
 16 17  1  0  0  0  0
M  END
> <ChemID>
100342

> <source_casrn>
2460-49-3

> <CAS>
2460-49-3

> <SMILES>
COc1cc(Cl)c(Cl)cc1O

> <NAME>
Phenol, 4,5-dichloro-2-methoxy-

> <preferred_name>
4,5-Dichloroguaiacol

> <iupac>
4,5-dichloro-2-methoxyphenol

> <MPID>
101968

> <dsstox_substance_id>
DTXSID5022192

> <Canonical_QSARr>
COc1cc(Cl)c(Cl)cc1O

> <InChI_Code_QSARr>
InChI=1S/C7H6Cl2O2/c1-11-7-3-5(9)4(8)2-6(7)10/h2-3,10H,1H3

> <InChI Key_QSARr>
HAAFFTHBNFBVKY-UHFFFAOYSA-N

> <LogKmHL>
-0.15

$$$$
100346
  -INDIGO-08031722222D

 33 36  0  0  0  0  0  0  0  0999 V2000
    0.0001   -0.0000    0.0000 C   0  0  0  0  0  0  0  0  0  0  0  0
   -1.3856    0.8000    0.0000 C   0  0  0  0  0  0  0  0  0  0  0  0
   -2.7713   -0.0000    0.0000 C   0  0  0  0  0  0  0  0  0  0  0  0
   -4.1569    0.8000    0.0000 C   0  0  0  0  0  0  0  0  0  0  0  0
   -5.5426   -0.0000    0.0000 H   0  0  0  0  0  0  0  0  0  0  0  0
   -4.1569    2.4001    0.0000 C   0  0  0  0  0  0  0  0  0  0  0  0
   -5.5426    3.2000    0.0000 H   0  0  0  0  0  0  0  0  0  0  0  0
   -2.7713    3.2000    0.0000 C   0  0  0  0  0  0  0  0  0  0  0  0
   -2.7713    4.8000    0.0000 H   0  0  0  0  0  0  0  0  0  0  0  0
   -1.3856    2.4001    0.0000 C   0  0  0  0  0  0  0  0  0  0  0  0
    0.0001    3.2000    0.0000 H   0  0  0  0  0  0  0  0  0  0  0  0
   -2.7713   -1.6000    0.0000 C   0  0  0  0  0  0  0  0  0  0  0  0
   -4.1569   -2.3999    0.0000 H   0  0  0  0  0  0  0  0  0  0  0  0
   -1.3856   -2.3999    0.0000 C   0  0  0  0  0  0  0  0  0  0  0  0
   -1.3856   -4.0000    0.0000 H   0  0  0  0  0  0  0  0  0  0  0  0
    0.0001   -1.6000    0.0000 C   0  0  0  0  0  0  0  0  0  0  0  0
    1.3856   -2.3999    0.0000 C   0  0  0  0  0  0  0  0  0  0  0  0
    1.3856   -4.0000    0.0000 C   0  0  0  0  0  0  0  0  0  0  0  0
    1.3856   -5.6000    0.0000 H   0  0  0  0  0  0  0  0  0  0  0  0
    2.7713   -4.8000    0.0000 H   0  0  0  0  0  0  0  0  0  0  0  0
    0.0001   -4.8000    0.0000 H   0  0  0  0  0  0  0  0  0  0  0  0
    2.7713   -1.6000    0.0000 C   0  0  0  0  0  0  0  0  0  0  0  0
    2.7713   -0.0000    0.0000 C   0  0  0  0  0  0  0  0  0  0  0  0
    4.1570    0.8000    0.0000 C   0  0  0  0  0  0  0  0  0  0  0  0
    4.1570    2.4001    0.0000 H   0  0  0  0  0  0  0  0  0  0  0  0
    5.5425   -0.0000    0.0000 C   0  0  0  0  0  0  0  0  0  0  0  0
    6.9282    0.8000    0.0000 H   0  0  0  0  0  0  0  0  0  0  0  0
    5.5425   -1.6000    0.0000 C   0  0  0  0  0  0  0  0  0  0  0  0
    6.9282   -2.3999    0.0000 H   0  0  0  0  0  0  0  0  0  0  0  0
    4.1570   -2.3999    0.0000 C   0  0  0  0  0  0  0  0  0  0  0  0
    4.1570   -4.0000    0.0000 H   0  0  0  0  0  0  0  0  0  0  0  0
    1.3856    0.8000    0.0000 C   0  0  0  0  0  0  0  0  0  0  0  0
    1.3856    2.4001    0.0000 H   0  0  0  0  0  0  0  0  0  0  0  0
  1  2  1  0  0  0  0
  2  3  1  0  0  0  0
  3  4  2  0  0  0  0
  4  5  1  0  0  0  0
  4  6  1  0  0  0  0
  6  7  1  0  0  0  0
  6  8  2  0  0  0  0
  8  9  1  0  0  0  0
  8 10  1  0  0  0  0
 10  2  2  0  0  0  0
 10 11  1  0  0  0  0
  3 12  1  0  0  0  0
 12 13  1  0  0  0  0
 12 14  2  0  0  0  0
 14 15  1  0  0  0  0
 14 16  1  0  0  0  0
 16  1  1  0  0  0  0
 16 17  2  0  0  0  0
 17 18  1  0  0  0  0
 18 19  1  0  0  0  0
 18 20  1  0  0  0  0
 18 21  1  0  0  0  0
 17 22  1  0  0  0  0
 22 23  1  0  0  0  0
 23 24  2  0  0  0  0
 24 25  1  0  0  0  0
 24 26  1  0  0  0  0
 26 27  1  0  0  0  0
 26 28  2  0  0  0  0
 28 29  1  0  0  0  0
 28 30  1  0  0  0  0
 30 22  2  0  0  0  0
 30 31  1  0  0  0  0
 23 32  1  0  0  0  0
 32  1  2  0  0  0  0
 32 33  1  0  0  0  0
M  END
> <ChemID>
100346

> <source_casrn>
2541-69-7

> <CAS>
2541-69-7

> <SMILES>
Cc1c2ccccc2cc2c1ccc1ccccc12

> <NAME>
7-Methylbenz(a)anthracene

> <preferred_name>
7-Methylbenz(a)anthracene

> <iupac>
7-methylbenzo[b]phenanthrene

> <MPID>
101972

> <dsstox_substance_id>
DTXSID40180072

> <Canonical_QSARr>
Cc1c2ccccc2cc2c1ccc1ccccc12

> <InChI_Code_QSARr>
InChI=1S/C19H14/c1-13-16-8-4-3-7-15(16)12-19-17(13)11-10-14-6-2-5-9-18(14)19/h2-12H,1H3

> <InChI Key_QSARr>
DIIFUCUPDHMNIV-UHFFFAOYSA-N

> <LogKmHL>
-0.05

$$$$
100350
  -INDIGO-08031722222D

 47 48  0  0  0  0  0  0  0  0999 V2000
    3.2000    2.7713    0.0000 C   0  0  0  0  0  0  0  0  0  0  0  0
    4.8001    2.7713    0.0000 C   0  0  0  0  0  0  0  0  0  0  0  0
    5.6001    1.3856    0.0000 C   0  0  0  0  0  0  0  0  0  0  0  0
    4.8001    0.0001    0.0000 H   0  0  0  0  0  0  0  0  0  0  0  0
    7.1999    1.3856    0.0000 C   0  0  0  0  0  0  0  0  0  0  0  0
    8.0000    0.0001    0.0000 H   0  0  0  0  0  0  0  0  0  0  0  0
    8.0000    2.7713    0.0000 C   0  0  0  0  0  0  0  0  0  0  0  0
    9.6000    2.7713    0.0000 H   0  0  0  0  0  0  0  0  0  0  0  0
    7.1999    4.1568    0.0000 C   0  0  0  0  0  0  0  0  0  0  0  0
    8.0000    5.5425    0.0000 H   0  0  0  0  0  0  0  0  0  0  0  0
    5.6001    4.1568    0.0000 C   0  0  0  0  0  0  0  0  0  0  0  0
    4.8001    5.5425    0.0000 H   0  0  0  0  0  0  0  0  0  0  0  0
    2.4000    4.1570    0.0000 C   0  0  0  0  0  0  0  0  0  0  0  0
    3.2000    5.5425    0.0000 H   0  0  0  0  0  0  0  0  0  0  0  0
    0.7999    4.1570    0.0000 C   0  0  0  0  0  0  0  0  0  0  0  0
   -0.0001    5.5425    0.0000 C   0  0  0  0  0  0  0  0  0  0  0  0
   -0.5472    7.0461    0.0000 C   0  0  0  0  0  0  0  0  0  0  0  0
   -1.0945    8.5496    0.0000 H   0  0  0  0  0  0  0  0  0  0  0  0
    0.2528    8.4318    0.0000 H   0  0  0  0  0  0  0  0  0  0  0  0
   -2.0508    7.5933    0.0000 H   0  0  0  0  0  0  0  0  0  0  0  0
   -1.5035    4.9953    0.0000 C   0  0  0  0  0  0  0  0  0  0  0  0
   -2.8891    5.7953    0.0000 H   0  0  0  0  0  0  0  0  0  0  0  0
   -1.5035    6.5954    0.0000 H   0  0  0  0  0  0  0  0  0  0  0  0
   -0.2779    3.9669    0.0000 H   0  0  0  0  0  0  0  0  0  0  0  0
    1.5035    6.0897    0.0000 C   0  0  0  0  0  0  0  0  0  0  0  0
    3.0070    6.6371    0.0000 H   0  0  0  0  0  0  0  0  0  0  0  0
    1.7814    7.6655    0.0000 H   0  0  0  0  0  0  0  0  0  0  0  0
    0.4750    7.3154    0.0000 H   0  0  0  0  0  0  0  0  0  0  0  0
   -0.0001    2.7713    0.0000 C   0  0  0  0  0  0  0  0  0  0  0  0
   -1.5999    2.7713    0.0000 O   0  0  0  0  0  0  0  0  0  0  0  0
   -2.4000    4.1568    0.0000 H   0  0  0  0  0  0  0  0  0  0  0  0
    0.7999    1.3856    0.0000 C   0  0  0  0  0  0  0  0  0  0  0  0
   -0.0001    0.0001    0.0000 C   0  0  0  0  0  0  0  0  0  0  0  0
   -0.7999   -1.3856    0.0000 C   0  0  0  0  0  0  0  0  0  0  0  0
   -1.5999   -2.7713    0.0000 H   0  0  0  0  0  0  0  0  0  0  0  0
   -0.2528   -2.8891    0.0000 H   0  0  0  0  0  0  0  0  0  0  0  0
   -2.3757   -1.6635    0.0000 H   0  0  0  0  0  0  0  0  0  0  0  0
    1.3856   -0.8000    0.0000 C   0  0  0  0  0  0  0  0  0  0  0  0
    2.8892   -1.3472    0.0000 H   0  0  0  0  0  0  0  0  0  0  0  0
    1.6634   -2.3756    0.0000 H   0  0  0  0  0  0  0  0  0  0  0  0
    0.1600   -1.8284    0.0000 H   0  0  0  0  0  0  0  0  0  0  0  0
   -1.3857    0.8000    0.0000 C   0  0  0  0  0  0  0  0  0  0  0  0
   -2.6113    1.8284    0.0000 H   0  0  0  0  0  0  0  0  0  0  0  0
   -2.8891    0.2528    0.0000 H   0  0  0  0  0  0  0  0  0  0  0  0
   -1.6634   -0.7758    0.0000 H   0  0  0  0  0  0  0  0  0  0  0  0
    2.4000    1.3856    0.0000 C   0  0  0  0  0  0  0  0  0  0  0  0
    3.2000    0.0001    0.0000 H   0  0  0  0  0  0  0  0  0  0  0  0
  1  2  1  0  0  0  0
  2  3  1  0  0  0  0
  3  4  1  0  0  0  0
  3  5  2  0  0  0  0
  5  6  1  0  0  0  0
  5  7  1  0  0  0  0
  7  8  1  0  0  0  0
  7  9  2  0  0  0  0
  9 10  1  0  0  0  0
  9 11  1  0  0  0  0
 11  2  2  0  0  0  0
 11 12  1  0  0  0  0
  1 13  1  0  0  0  0
 13 14  1  0  0  0  0
 13 15  2  0  0  0  0
 15 16  1  0  0  0  0
 16 17  1  0  0  0  0
 17 18  1  0  0  0  0
 17 19  1  0  0  0  0
 17 20  1  0  0  0  0
 16 21  1  0  0  0  0
 21 22  1  0  0  0  0
 21 23  1  0  0  0  0
 21 24  1  0  0  0  0
 16 25  1  0  0  0  0
 25 26  1  0  0  0  0
 25 27  1  0  0  0  0
 25 28  1  0  0  0  0
 15 29  1  0  0  0  0
 29 30  1  0  0  0  0
 30 31  1  0  0  0  0
 29 32  2  0  0  0  0
 32 33  1  0  0  0  0
 33 34  1  0  0  0  0
 34 35  1  0  0  0  0
 34 36  1  0  0  0  0
 34 37  1  0  0  0  0
 33 38  1  0  0  0  0
 38 39  1  0  0  0  0
 38 40  1  0  0  0  0
 38 41  1  0  0  0  0
 33 42  1  0  0  0  0
 42 43  1  0  0  0  0
 42 44  1  0  0  0  0
 42 45  1  0  0  0  0
 32 46  1  0  0  0  0
 46  1  2  0  0  0  0
 46 47  1  0  0  0  0
M  END
> <ChemID>
100350

> <source_casrn>
2668-47-5

> <CAS>
2668-47-5

> <SMILES>
CC(C)(C)c1cc(cc(c1O)C(C)(C)C)-c1ccccc1

> <NAME>
[1,1 -Biphenyl]-4-ol, 3,5-bis(1,1-dimethylethyl)

> <preferred_name>
[1,1'-Biphenyl]-4-ol, 3,5-bis(1,1-dimethylethyl)-

> <iupac>
2,6-ditert-butyl-4-phenylphenol

> <MPID>
101976

> <dsstox_substance_id>
DTXSID7062582

> <Canonical_QSARr>
CC(C)(C)c1cc(cc(c1O)C(C)(C)C)-c1ccccc1

> <InChI_Code_QSARr>
InChI=1S/C20H26O/c1-19(2,3)16-12-15(14-10-8-7-9-11-14)13-17(18(16)21)20(4,5)6/h7-13,21H,1-6H3

> <InChI Key_QSARr>
JIEWQZNTUPWNMX-UHFFFAOYSA-N

> <LogKmHL>
1.16

$$$$
100355
  -INDIGO-08031722222D

 14 14  0  0  0  0  0  0  0  0999 V2000
    1.6000   -0.0000    0.0000 N   0  0  0  0  0  0  0  0  0  0  0  0
    2.4000    1.3856    0.0000 O   0  0  0  0  0  0  0  0  0  0  0  0
    2.4000   -1.3856    0.0000 O   0  0  0  0  0  0  0  0  0  0  0  0
    0.0000   -0.0000    0.0000 C   0  0  0  0  0  0  0  0  0  0  0  0
   -0.8000    1.3856    0.0000 C   0  0  0  0  0  0  0  0  0  0  0  0
    0.0000    2.7713    0.0000 H   0  0  0  0  0  0  0  0  0  0  0  0
   -2.4000    1.3856    0.0000 C   0  0  0  0  0  0  0  0  0  0  0  0
   -3.2000    2.7713    0.0000 H   0  0  0  0  0  0  0  0  0  0  0  0
   -3.2000   -0.0000    0.0000 C   0  0  0  0  0  0  0  0  0  0  0  0
   -4.8000   -0.0000    0.0000 H   0  0  0  0  0  0  0  0  0  0  0  0
   -2.4000   -1.3856    0.0000 C   0  0  0  0  0  0  0  0  0  0  0  0
   -3.2000   -2.7713    0.0000 Cl  0  0  0  0  0  0  0  0  0  0  0  0
   -0.8000   -1.3856    0.0000 C   0  0  0  0  0  0  0  0  0  0  0  0
    0.0000   -2.7713    0.0000 Cl  0  0  0  0  0  0  0  0  0  0  0  0
  1  2  2  0  0  0  0
  1  3  1  0  0  0  0
  1  4  1  0  0  0  0
  4  5  1  0  0  0  0
  5  6  1  0  0  0  0
  5  7  2  0  0  0  0
  7  8  1  0  0  0  0
  7  9  1  0  0  0  0
  9 10  1  0  0  0  0
  9 11  2  0  0  0  0
 11 12  1  0  0  0  0
 11 13  1  0  0  0  0
 13  4  2  0  0  0  0
 13 14  1  0  0  0  0
M  CHG  2   1   1   3  -1
M  END
> <ChemID>
100355

> <source_casrn>
3209-22-1

> <CAS>
3209-22-1

> <SMILES>
[O-][N+](=O)c1cccc(Cl)c1Cl

> <NAME>
Benzene, 1,2-dichloro-3-nitro-

> <preferred_name>
2,3-Dichloronitrobenzene

> <iupac>
1,2-dichloro-3-nitrobenzene

> <MPID>
101980

> <dsstox_substance_id>
DTXSID8024997

> <Canonical_QSARr>
[O-][N+](=O)c1cccc(Cl)c1Cl

> <InChI_Code_QSARr>
InChI=1S/C6H3Cl2NO2/c7-4-2-1-3-5(6(4)8)9(10)11/h1-3H

> <InChI Key_QSARr>
CMVQZRLQEOAYSW-UHFFFAOYSA-N

> <LogKmHL>
0.54

$$$$
100359
  -INDIGO-08031722222D

 40 41  0  0  0  0  0  0  0  0999 V2000
   -0.0000   -0.0000    0.0000 C   0  0  0  0  0  0  0  0  0  0  0  0
    1.2256    1.0285    0.0000 H   0  0  0  0  0  0  0  0  0  0  0  0
    1.2256   -1.0284    0.0000 C   0  0  0  0  0  0  0  0  0  0  0  0
    1.5720   -2.5906    0.0000 H   0  0  0  0  0  0  0  0  0  0  0  0
    0.3660   -2.3779    0.0000 H   0  0  0  0  0  0  0  0  0  0  0  0
    2.7293   -0.4812    0.0000 C   0  0  0  0  0  0  0  0  0  0  0  0
    2.3828    1.0809    0.0000 H   0  0  0  0  0  0  0  0  0  0  0  0
    3.5889    0.8682    0.0000 H   0  0  0  0  0  0  0  0  0  0  0  0
    3.9549   -1.5096    0.0000 C   0  0  0  0  0  0  0  0  0  0  0  0
    2.7293   -2.5382    0.0000 H   0  0  0  0  0  0  0  0  0  0  0  0
    4.7549   -2.8953    0.0000 C   0  0  0  0  0  0  0  0  0  0  0  0
    3.2514   -3.4426    0.0000 H   0  0  0  0  0  0  0  0  0  0  0  0
    5.0328   -4.4710    0.0000 H   0  0  0  0  0  0  0  0  0  0  0  0
    6.3549   -2.8953    0.0000 C   0  0  0  0  0  0  0  0  0  0  0  0
    6.0770   -4.4710    0.0000 H   0  0  0  0  0  0  0  0  0  0  0  0
    7.8584   -3.4426    0.0000 H   0  0  0  0  0  0  0  0  0  0  0  0
    7.1549   -1.5096    0.0000 C   0  0  0  0  0  0  0  0  0  0  0  0
    8.3805   -2.5382    0.0000 H   0  0  0  0  0  0  0  0  0  0  0  0
    8.3805   -0.4812    0.0000 H   0  0  0  0  0  0  0  0  0  0  0  0
    6.3549   -0.1240    0.0000 C   0  0  0  0  0  0  0  0  0  0  0  0
    7.8584    0.4232    0.0000 H   0  0  0  0  0  0  0  0  0  0  0  0
    6.0770    1.4516    0.0000 H   0  0  0  0  0  0  0  0  0  0  0  0
    4.7549   -0.1240    0.0000 C   0  0  0  0  0  0  0  0  0  0  0  0
    5.0328    1.4516    0.0000 H   0  0  0  0  0  0  0  0  0  0  0  0
    3.1791    0.1537    0.0000 H   0  0  0  0  0  0  0  0  0  0  0  0
   -0.8000    1.3856    0.0000 C   0  0  0  0  0  0  0  0  0  0  0  0
    0.7035    1.9329    0.0000 H   0  0  0  0  0  0  0  0  0  0  0  0
   -1.0779    2.9613    0.0000 H   0  0  0  0  0  0  0  0  0  0  0  0
   -2.4001    1.3856    0.0000 C   0  0  0  0  0  0  0  0  0  0  0  0
   -2.1222    2.9613    0.0000 H   0  0  0  0  0  0  0  0  0  0  0  0
   -3.9035    1.9329    0.0000 H   0  0  0  0  0  0  0  0  0  0  0  0
   -3.2001   -0.0000    0.0000 C   0  0  0  0  0  0  0  0  0  0  0  0
   -4.4257    1.0285    0.0000 H   0  0  0  0  0  0  0  0  0  0  0  0
   -4.4257   -1.0284    0.0000 H   0  0  0  0  0  0  0  0  0  0  0  0
   -2.4001   -1.3857    0.0000 C   0  0  0  0  0  0  0  0  0  0  0  0
   -3.9035   -1.9329    0.0000 H   0  0  0  0  0  0  0  0  0  0  0  0
   -2.1222   -2.9613    0.0000 H   0  0  0  0  0  0  0  0  0  0  0  0
   -0.8000   -1.3857    0.0000 C   0  0  0  0  0  0  0  0  0  0  0  0
   -1.0779   -2.9613    0.0000 H   0  0  0  0  0  0  0  0  0  0  0  0
    0.7758   -1.6634    0.0000 H   0  0  0  0  0  0  0  0  0  0  0  0
  1  2  1  0  0  0  0
  1  3  1  0  0  0  0
  3  4  1  0  0  0  0
  3  5  1  0  0  0  0
  3  6  1  0  0  0  0
  6  7  1  0  0  0  0
  6  8  1  0  0  0  0
  6  9  1  0  0  0  0
  9 10  1  0  0  0  0
  9 11  1  0  0  0  0
 11 12  1  0  0  0  0
 11 13  1  0  0  0  0
 11 14  1  0  0  0  0
 14 15  1  0  0  0  0
 14 16  1  0  0  0  0
 14 17  1  0  0  0  0
 17 18  1  0  0  0  0
 17 19  1  0  0  0  0
 17 20  1  0  0  0  0
 20 21  1  0  0  0  0
 20 22  1  0  0  0  0
 20 23  1  0  0  0  0
 23  9  1  0  0  0  0
 23 24  1  0  0  0  0
 23 25  1  0  0  0  0
  1 26  1  0  0  0  0
 26 27  1  0  0  0  0
 26 28  1  0  0  0  0
 26 29  1  0  0  0  0
 29 30  1  0  0  0  0
 29 31  1  0  0  0  0
 29 32  1  0  0  0  0
 32 33  1  0  0  0  0
 32 34  1  0  0  0  0
 32 35  1  0  0  0  0
 35 36  1  0  0  0  0
 35 37  1  0  0  0  0
 35 38  1  0  0  0  0
 38  1  1  0  0  0  0
 38 39  1  0  0  0  0
 38 40  1  0  0  0  0
M  END
> <ChemID>
100359

> <source_casrn>
3321-50-4

> <CAS>
3321-50-4

> <SMILES>
C(CC1CCCCC1)C1CCCCC1

> <NAME>
Cyclohexane, 1,1'-(1,2-ethanediyl)bis-

> <preferred_name>
1,2-Dicyclohexylethane

> <iupac>
2-cyclohexylethylcyclohexane

> <MPID>
101984

> <dsstox_substance_id>
DTXSID70186860

> <Canonical_QSARr>
C(CC1CCCCC1)C1CCCCC1

> <InChI_Code_QSARr>
InChI=1S/C14H26/c1-3-7-13(8-4-1)11-12-14-9-5-2-6-10-14/h13-14H,1-12H2

> <InChI Key_QSARr>
IBLVSWYGUFGDMF-UHFFFAOYSA-N

> <LogKmHL>
0.13

$$$$
100363
  -INDIGO-08031722222D

 32 32  0  0  0  0  0  0  0  0999 V2000
    2.6041    0.9478    0.0000 C   0  0  0  0  0  0  0  0  0  0  0  0
    4.1798    0.6700    0.0000 H   0  0  0  0  0  0  0  0  0  0  0  0
    3.6326    2.1735    0.0000 H   0  0  0  0  0  0  0  0  0  0  0  0
    3.1513   -0.5557    0.0000 H   0  0  0  0  0  0  0  0  0  0  0  0
    1.0284    1.2256    0.0000 C   0  0  0  0  0  0  0  0  0  0  0  0
    0.1688    2.5750    0.0000 H   0  0  0  0  0  0  0  0  0  0  0  0
    1.0983    2.8241    0.0000 H   0  0  0  0  0  0  0  0  0  0  0  0
   -0.0001    0.0000    0.0000 C   0  0  0  0  0  0  0  0  0  0  0  0
    1.3856   -0.8000    0.0000 H   0  0  0  0  0  0  0  0  0  0  0  0
   -1.3856    0.8000    0.0000 C   0  0  0  0  0  0  0  0  0  0  0  0
   -1.3856    2.4000    0.0000 H   0  0  0  0  0  0  0  0  0  0  0  0
   -2.7712    1.6000    0.0000 H   0  0  0  0  0  0  0  0  0  0  0  0
   -0.0001    1.6000    0.0000 H   0  0  0  0  0  0  0  0  0  0  0  0
   -0.8001   -1.3856    0.0000 C   0  0  0  0  0  0  0  0  0  0  0  0
   -2.4000   -1.3856    0.0000 C   0  0  0  0  0  0  0  0  0  0  0  0
   -3.2000    0.0000    0.0000 H   0  0  0  0  0  0  0  0  0  0  0  0
   -3.2000   -2.7713    0.0000 C   0  0  0  0  0  0  0  0  0  0  0  0
   -4.8000   -2.7713    0.0000 H   0  0  0  0  0  0  0  0  0  0  0  0
   -2.4000   -4.1569    0.0000 C   0  0  0  0  0  0  0  0  0  0  0  0
   -3.2000   -5.5426    0.0000 H   0  0  0  0  0  0  0  0  0  0  0  0
   -0.8001   -4.1569    0.0000 C   0  0  0  0  0  0  0  0  0  0  0  0
   -0.0001   -5.5426    0.0000 H   0  0  0  0  0  0  0  0  0  0  0  0
   -0.0001   -2.7713    0.0000 C   0  0  0  0  0  0  0  0  0  0  0  0
    1.6001   -2.7713    0.0000 O   0  0  0  0  0  0  0  0  0  0  0  0
    2.4001   -4.1569    0.0000 C   0  0  0  0  0  0  0  0  0  0  0  0
    4.0000   -4.1569    0.0000 N   0  0  0  0  0  0  0  0  0  0  0  0
    4.8000   -2.7713    0.0000 H   0  0  0  0  0  0  0  0  0  0  0  0
    4.8000   -5.5426    0.0000 C   0  0  0  0  0  0  0  0  0  0  0  0
    5.6000   -6.9282    0.0000 H   0  0  0  0  0  0  0  0  0  0  0  0
    6.4000   -5.5426    0.0000 H   0  0  0  0  0  0  0  0  0  0  0  0
    4.0000   -6.9282    0.0000 H   0  0  0  0  0  0  0  0  0  0  0  0
    1.6001   -5.5426    0.0000 O   0  0  0  0  0  0  0  0  0  0  0  0
  1  2  1  0  0  0  0
  1  3  1  0  0  0  0
  1  4  1  0  0  0  0
  1  5  1  0  0  0  0
  5  6  1  0  0  0  0
  5  7  1  0  0  0  0
  5  8  1  0  0  0  0
  8  9  1  0  0  0  0
  8 10  1  0  0  0  0
 10 11  1  0  0  0  0
 10 12  1  0  0  0  0
 10 13  1  0  0  0  0
  8 14  1  0  0  0  0
 14 15  1  0  0  0  0
 15 16  1  0  0  0  0
 15 17  2  0  0  0  0
 17 18  1  0  0  0  0
 17 19  1  0  0  0  0
 19 20  1  0  0  0  0
 19 21  2  0  0  0  0
 21 22  1  0  0  0  0
 21 23  1  0  0  0  0
 23 14  2  0  0  0  0
 23 24  1  0  0  0  0
 24 25  1  0  0  0  0
 25 26  1  0  0  0  0
 26 27  1  0  0  0  0
 26 28  1  0  0  0  0
 28 29  1  0  0  0  0
 28 30  1  0  0  0  0
 28 31  1  0  0  0  0
 25 32  2  0  0  0  0
M  END
> <ChemID>
100363

> <source_casrn>
3766-81-2

> <CAS>
3766-81-2

> <SMILES>
CCC(C)c1ccccc1OC(=O)NC

> <NAME>
2-(1-Methylpropyl)phenol, Methylcarbamate

> <preferred_name>
Fenobucarb

> <iupac>
2-sec-butylphenyl methylcarbamate

> <MPID>
101988

> <dsstox_substance_id>
DTXSID4058077

> <Canonical_QSARr>
CCC(C)c1ccccc1OC(=O)NC

> <InChI_Code_QSARr>
InChI=1S/C12H17NO2/c1-4-9(2)10-7-5-6-8-11(10)15-12(14)13-3/h5-9H,4H2,1-3H3,(H,13,14)

> <InChI Key_QSARr>
DIRFUJHNVNOBMY-UHFFFAOYSA-N

> <LogKmHL>
-0.52

$$$$
100367
  -INDIGO-08031722222D

 47 46  0  0  0  0  0  0  0  0999 V2000
    1.5999   -0.0001    0.0000 C   0  0  0  0  0  0  0  0  0  0  0  0
    1.8089    1.5863    0.0000 H   0  0  0  0  0  0  0  0  0  0  0  0
    2.8693    0.9741    0.0000 H   0  0  0  0  0  0  0  0  0  0  0  0
    0.0001   -0.0001    0.0000 C   0  0  0  0  0  0  0  0  0  0  0  0
    0.0001   -1.6000    0.0000 H   0  0  0  0  0  0  0  0  0  0  0  0
   -1.6000   -0.0001    0.0000 C   0  0  0  0  0  0  0  0  0  0  0  0
   -2.8694    0.9741    0.0000 H   0  0  0  0  0  0  0  0  0  0  0  0
   -1.8088    1.5863    0.0000 H   0  0  0  0  0  0  0  0  0  0  0  0
   -2.3999   -1.3856    0.0000 C   0  0  0  0  0  0  0  0  0  0  0  0
   -1.1308   -2.3596    0.0000 H   0  0  0  0  0  0  0  0  0  0  0  0
   -2.1912   -2.9719    0.0000 H   0  0  0  0  0  0  0  0  0  0  0  0
   -4.0000   -1.3856    0.0000 C   0  0  0  0  0  0  0  0  0  0  0  0
   -5.2694   -0.4116    0.0000 H   0  0  0  0  0  0  0  0  0  0  0  0
   -4.2088    0.2006    0.0000 H   0  0  0  0  0  0  0  0  0  0  0  0
   -4.7999   -2.7713    0.0000 C   0  0  0  0  0  0  0  0  0  0  0  0
   -3.2964   -3.3185    0.0000 H   0  0  0  0  0  0  0  0  0  0  0  0
   -5.3473   -4.2748    0.0000 C   0  0  0  0  0  0  0  0  0  0  0  0
   -5.8944   -5.7783    0.0000 H   0  0  0  0  0  0  0  0  0  0  0  0
   -6.9230   -4.5526    0.0000 H   0  0  0  0  0  0  0  0  0  0  0  0
   -4.3187   -5.5005    0.0000 H   0  0  0  0  0  0  0  0  0  0  0  0
   -6.3035   -2.2240    0.0000 C   0  0  0  0  0  0  0  0  0  0  0  0
   -7.8070   -1.6769    0.0000 H   0  0  0  0  0  0  0  0  0  0  0  0
   -6.5814   -0.6484    0.0000 H   0  0  0  0  0  0  0  0  0  0  0  0
   -7.5291   -3.2525    0.0000 H   0  0  0  0  0  0  0  0  0  0  0  0
    0.0001    1.6000    0.0000 C   0  0  0  0  0  0  0  0  0  0  0  0
    0.0001    3.2000    0.0000 H   0  0  0  0  0  0  0  0  0  0  0  0
   -1.2258    2.6284    0.0000 H   0  0  0  0  0  0  0  0  0  0  0  0
    1.2257    2.6284    0.0000 H   0  0  0  0  0  0  0  0  0  0  0  0
    2.4001   -1.3856    0.0000 C   0  0  0  0  0  0  0  0  0  0  0  0
    2.1911   -2.9719    0.0000 H   0  0  0  0  0  0  0  0  0  0  0  0
    1.1307   -2.3596    0.0000 H   0  0  0  0  0  0  0  0  0  0  0  0
    3.9999   -1.3856    0.0000 C   0  0  0  0  0  0  0  0  0  0  0  0
    4.2089    0.2006    0.0000 H   0  0  0  0  0  0  0  0  0  0  0  0
    5.2693   -0.4116    0.0000 H   0  0  0  0  0  0  0  0  0  0  0  0
    4.8001   -2.7713    0.0000 C   0  0  0  0  0  0  0  0  0  0  0  0
    3.2965   -3.3185    0.0000 H   0  0  0  0  0  0  0  0  0  0  0  0
    5.3472   -4.2748    0.0000 C   0  0  0  0  0  0  0  0  0  0  0  0
    4.8660   -5.8008    0.0000 H   0  0  0  0  0  0  0  0  0  0  0  0
    3.9280   -5.0136    0.0000 H   0  0  0  0  0  0  0  0  0  0  0  0
    6.9229   -4.5526    0.0000 C   0  0  0  0  0  0  0  0  0  0  0  0
    7.4700   -6.0561    0.0000 H   0  0  0  0  0  0  0  0  0  0  0  0
    8.4986   -4.8305    0.0000 H   0  0  0  0  0  0  0  0  0  0  0  0
    5.8943   -5.7783    0.0000 H   0  0  0  0  0  0  0  0  0  0  0  0
    6.3034   -2.2240    0.0000 C   0  0  0  0  0  0  0  0  0  0  0  0
    7.8069   -1.6769    0.0000 H   0  0  0  0  0  0  0  0  0  0  0  0
    6.5813   -0.6484    0.0000 H   0  0  0  0  0  0  0  0  0  0  0  0
    7.5293   -3.2525    0.0000 H   0  0  0  0  0  0  0  0  0  0  0  0
  1  2  1  0  0  0  0
  1  3  1  0  0  0  0
  1  4  1  0  0  0  0
  4  5  1  0  0  0  0
  4  6  1  0  0  0  0
  6  7  1  0  0  0  0
  6  8  1  0  0  0  0
  6  9  1  0  0  0  0
  9 10  1  0  0  0  0
  9 11  1  0  0  0  0
  9 12  1  0  0  0  0
 12 13  1  0  0  0  0
 12 14  1  0  0  0  0
 12 15  1  0  0  0  0
 15 16  1  0  0  0  0
 15 17  1  0  0  0  0
 17 18  1  0  0  0  0
 17 19  1  0  0  0  0
 17 20  1  0  0  0  0
 15 21  1  0  0  0  0
 21 22  1  0  0  0  0
 21 23  1  0  0  0  0
 21 24  1  0  0  0  0
  4 25  1  0  0  0  0
 25 26  1  0  0  0  0
 25 27  1  0  0  0  0
 25 28  1  0  0  0  0
  1 29  1  0  0  0  0
 29 30  1  0  0  0  0
 29 31  1  0  0  0  0
 29 32  1  0  0  0  0
 32 33  1  0  0  0  0
 32 34  1  0  0  0  0
 32 35  1  0  0  0  0
 35 36  1  0  0  0  0
 35 37  1  0  0  0  0
 37 38  1  0  0  0  0
 37 39  1  0  0  0  0
 37 40  1  0  0  0  0
 40 41  1  0  0  0  0
 40 42  1  0  0  0  0
 40 43  1  0  0  0  0
 35 44  1  0  0  0  0
 44 45  1  0  0  0  0
 44 46  1  0  0  0  0
 44 47  1  0  0  0  0
M  END
> <ChemID>
100367

> <source_casrn>
3891-98-3

> <CAS>
3891-98-3

> <SMILES>
CCC(C)CCCC(C)CCCC(C)C

> <NAME>
2,6,10-trimethyl dodecane

> <preferred_name>
2,6,10-Trimethyldodecane

> <iupac>
2,6,10-Trimethyldodecane

> <MPID>
101992

> <dsstox_substance_id>
DTXSID1058634

> <Canonical_QSARr>
CC(C)CCCC(C)CCCC(C)CC

> <InChI_Code_QSARr>
InChI=1S/C15H32/c1-6-14(4)10-8-12-15(5)11-7-9-13(2)3/h13-15H,6-12H2,1-5H3

> <InChI Key_QSARr>
YFHFHLSMISYUAQ-UHFFFAOYSA-N

> <LogKmHL>
1.36

$$$$
100374
  -INDIGO-08031722222D

 45 47  0  0  0  0  0  0  0  0999 V2000
    2.1820   -1.9848    0.0000 O   0  0  0  0  0  0  0  0  0  0  0  0
    3.2104   -3.2103    0.0000 H   0  0  0  0  0  0  0  0  0  0  0  0
    2.7291   -0.4812    0.0000 C   0  0  0  0  0  0  0  0  0  0  0  0
    4.2326    0.0660    0.0000 C   0  0  0  0  0  0  0  0  0  0  0  0
    5.4584   -0.9625    0.0000 C   0  0  0  0  0  0  0  0  0  0  0  0
    3.9550   -1.5097    0.0000 H   0  0  0  0  0  0  0  0  0  0  0  0
    5.7363   -2.5381    0.0000 C   0  0  0  0  0  0  0  0  0  0  0  0
    4.1362   -2.5381    0.0000 H   0  0  0  0  0  0  0  0  0  0  0  0
    5.4584   -4.1139    0.0000 H   0  0  0  0  0  0  0  0  0  0  0  0
    7.2398   -3.0853    0.0000 C   0  0  0  0  0  0  0  0  0  0  0  0
    6.4396   -4.4710    0.0000 H   0  0  0  0  0  0  0  0  0  0  0  0
    8.4654   -4.1139    0.0000 H   0  0  0  0  0  0  0  0  0  0  0  0
    8.4654   -2.0569    0.0000 C   0  0  0  0  0  0  0  0  0  0  0  0
    9.2654   -3.4426    0.0000 H   0  0  0  0  0  0  0  0  0  0  0  0
    9.9689   -1.5097    0.0000 H   0  0  0  0  0  0  0  0  0  0  0  0
    8.1875   -0.4812    0.0000 C   0  0  0  0  0  0  0  0  0  0  0  0
    9.7875   -0.4812    0.0000 H   0  0  0  0  0  0  0  0  0  0  0  0
    8.4654    1.0944    0.0000 H   0  0  0  0  0  0  0  0  0  0  0  0
    6.6841    0.0660    0.0000 C   0  0  0  0  0  0  0  0  0  0  0  0
    7.4840    1.4517    0.0000 H   0  0  0  0  0  0  0  0  0  0  0  0
    5.4584    1.0944    0.0000 H   0  0  0  0  0  0  0  0  0  0  0  0
    4.5104    1.6418    0.0000 C   0  0  0  0  0  0  0  0  0  0  0  0
    6.0141    2.1890    0.0000 H   0  0  0  0  0  0  0  0  0  0  0  0
    3.2848    2.6702    0.0000 C   0  0  0  0  0  0  0  0  0  0  0  0
    3.5627    4.2458    0.0000 H   0  0  0  0  0  0  0  0  0  0  0  0
    1.7813    2.1229    0.0000 C   0  0  0  0  0  0  0  0  0  0  0  0
    0.5557    3.1514    0.0000 H   0  0  0  0  0  0  0  0  0  0  0  0
    1.5035    0.5472    0.0000 C   0  0  0  0  0  0  0  0  0  0  0  0
    0.0000    0.0000    0.0000 C   0  0  0  0  0  0  0  0  0  0  0  0
    1.2256   -1.0284    0.0000 H   0  0  0  0  0  0  0  0  0  0  0  0
   -0.8000    1.3856    0.0000 C   0  0  0  0  0  0  0  0  0  0  0  0
    0.7035    1.9329    0.0000 H   0  0  0  0  0  0  0  0  0  0  0  0
   -1.0778    2.9614    0.0000 H   0  0  0  0  0  0  0  0  0  0  0  0
   -2.4001    1.3856    0.0000 C   0  0  0  0  0  0  0  0  0  0  0  0
   -2.1222    2.9614    0.0000 H   0  0  0  0  0  0  0  0  0  0  0  0
   -3.9036    1.9329    0.0000 H   0  0  0  0  0  0  0  0  0  0  0  0
   -3.2000    0.0000    0.0000 C   0  0  0  0  0  0  0  0  0  0  0  0
   -4.4257    1.0284    0.0000 H   0  0  0  0  0  0  0  0  0  0  0  0
   -4.4257   -1.0284    0.0000 H   0  0  0  0  0  0  0  0  0  0  0  0
   -2.4001   -1.3857    0.0000 C   0  0  0  0  0  0  0  0  0  0  0  0
   -3.9036   -1.9329    0.0000 H   0  0  0  0  0  0  0  0  0  0  0  0
   -2.1222   -2.9613    0.0000 H   0  0  0  0  0  0  0  0  0  0  0  0
   -0.8000   -1.3857    0.0000 C   0  0  0  0  0  0  0  0  0  0  0  0
   -1.0778   -2.9613    0.0000 H   0  0  0  0  0  0  0  0  0  0  0  0
    0.7035   -1.9329    0.0000 H   0  0  0  0  0  0  0  0  0  0  0  0
  1  2  1  0  0  0  0
  1  3  1  0  0  0  0
  3  4  1  0  0  0  0
  4  5  1  0  0  0  0
  5  6  1  0  0  0  0
  5  7  1  0  0  0  0
  7  8  1  0  0  0  0
  7  9  1  0  0  0  0
  7 10  1  0  0  0  0
 10 11  1  0  0  0  0
 10 12  1  0  0  0  0
 10 13  1  0  0  0  0
 13 14  1  0  0  0  0
 13 15  1  0  0  0  0
 13 16  1  0  0  0  0
 16 17  1  0  0  0  0
 16 18  1  0  0  0  0
 16 19  1  0  0  0  0
 19  5  1  0  0  0  0
 19 20  1  0  0  0  0
 19 21  1  0  0  0  0
  4 22  2  0  0  0  0
 22 23  1  0  0  0  0
 22 24  1  0  0  0  0
 24 25  1  0  0  0  0
 24 26  2  0  0  0  0
 26 27  1  0  0  0  0
 26 28  1  0  0  0  0
 28  3  2  0  0  0  0
 28 29  1  0  0  0  0
 29 30  1  0  0  0  0
 29 31  1  0  0  0  0
 31 32  1  0  0  0  0
 31 33  1  0  0  0  0
 31 34  1  0  0  0  0
 34 35  1  0  0  0  0
 34 36  1  0  0  0  0
 34 37  1  0  0  0  0
 37 38  1  0  0  0  0
 37 39  1  0  0  0  0
 37 40  1  0  0  0  0
 40 41  1  0  0  0  0
 40 42  1  0  0  0  0
 40 43  1  0  0  0  0
 43 29  1  0  0  0  0
 43 44  1  0  0  0  0
 43 45  1  0  0  0  0
M  END
> <ChemID>
100374

> <source_casrn>
4821-19-6

> <CAS>
4821-19-6

> <SMILES>
C1(c2c(O)c(C3CCCCC3)ccc2)CCCCC1

> <NAME>
2,6-dicycloehxylphenol

> <preferred_name>
2,6-Dicyclohexylphenol

> <iupac>
2,6-Dicyclohexylphenol

> <MPID>
101996

> <dsstox_substance_id>
DTXSID60197465

> <Canonical_QSARr>
Oc1c(cccc1C1CCCCC1)C1CCCCC1

> <InChI_Code_QSARr>
InChI=1S/C18H26O/c19-18-16(14-8-3-1-4-9-14)12-7-13-17(18)15-10-5-2-6-11-15/h7,12-15,19H,1-6,8-11H2

> <InChI Key_QSARr>
AUEZNTKYSSUTGZ-UHFFFAOYSA-N

> <LogKmHL>
0.2

$$$$
100382
  -INDIGO-08031722222D

 32 34  0  0  0  0  0  0  0  0999 V2000
   -0.0000    0.0000    0.0000 C   0  0  0  0  0  0  0  0  0  0  0  0
   -0.8000   -1.3856    0.0000 C   0  0  0  0  0  0  0  0  0  0  0  0
    0.7034   -1.9328    0.0000 H   0  0  0  0  0  0  0  0  0  0  0  0
   -1.0778   -2.9613    0.0000 H   0  0  0  0  0  0  0  0  0  0  0  0
   -2.4000   -1.3856    0.0000 C   0  0  0  0  0  0  0  0  0  0  0  0
   -2.1222   -2.9613    0.0000 H   0  0  0  0  0  0  0  0  0  0  0  0
   -3.9035   -1.9328    0.0000 H   0  0  0  0  0  0  0  0  0  0  0  0
   -3.1999    0.0000    0.0000 C   0  0  0  0  0  0  0  0  0  0  0  0
   -4.4257   -1.0285    0.0000 H   0  0  0  0  0  0  0  0  0  0  0  0
   -4.4257    1.0284    0.0000 H   0  0  0  0  0  0  0  0  0  0  0  0
   -2.4000    1.3857    0.0000 C   0  0  0  0  0  0  0  0  0  0  0  0
   -3.9035    1.9329    0.0000 H   0  0  0  0  0  0  0  0  0  0  0  0
   -2.1222    2.9614    0.0000 H   0  0  0  0  0  0  0  0  0  0  0  0
   -0.8000    1.3857    0.0000 C   0  0  0  0  0  0  0  0  0  0  0  0
   -0.0000    2.7713    0.0000 C   0  0  0  0  0  0  0  0  0  0  0  0
   -0.8000    4.1569    0.0000 H   0  0  0  0  0  0  0  0  0  0  0  0
    1.6000    2.7713    0.0000 C   0  0  0  0  0  0  0  0  0  0  0  0
    2.4000    4.1569    0.0000 H   0  0  0  0  0  0  0  0  0  0  0  0
    2.4000    1.3857    0.0000 C   0  0  0  0  0  0  0  0  0  0  0  0
    1.6000    0.0000    0.0000 C   0  0  0  0  0  0  0  0  0  0  0  0
    2.4000   -1.3856    0.0000 C   0  0  0  0  0  0  0  0  0  0  0  0
    2.6778   -2.9613    0.0000 H   0  0  0  0  0  0  0  0  0  0  0  0
    1.6000   -2.7713    0.0000 H   0  0  0  0  0  0  0  0  0  0  0  0
    4.0000   -1.3856    0.0000 C   0  0  0  0  0  0  0  0  0  0  0  0
    5.5035   -1.9328    0.0000 H   0  0  0  0  0  0  0  0  0  0  0  0
    3.7222   -2.9613    0.0000 H   0  0  0  0  0  0  0  0  0  0  0  0
    4.7999    0.0000    0.0000 C   0  0  0  0  0  0  0  0  0  0  0  0
    6.0257    1.0284    0.0000 H   0  0  0  0  0  0  0  0  0  0  0  0
    6.0257   -1.0285    0.0000 H   0  0  0  0  0  0  0  0  0  0  0  0
    4.0000    1.3857    0.0000 C   0  0  0  0  0  0  0  0  0  0  0  0
    3.7222    2.9614    0.0000 H   0  0  0  0  0  0  0  0  0  0  0  0
    5.5035    1.9329    0.0000 H   0  0  0  0  0  0  0  0  0  0  0  0
  1  2  1  0  0  0  0
  2  3  1  0  0  0  0
  2  4  1  0  0  0  0
  2  5  1  0  0  0  0
  5  6  1  0  0  0  0
  5  7  1  0  0  0  0
  5  8  1  0  0  0  0
  8  9  1  0  0  0  0
  8 10  1  0  0  0  0
  8 11  1  0  0  0  0
 11 12  1  0  0  0  0
 11 13  1  0  0  0  0
 11 14  1  0  0  0  0
 14  1  1  0  0  0  0
 14 15  2  0  0  0  0
 15 16  1  0  0  0  0
 15 17  1  0  0  0  0
 17 18  1  0  0  0  0
 17 19  2  0  0  0  0
 19 20  1  0  0  0  0
 20  1  2  0  0  0  0
 20 21  1  0  0  0  0
 21 22  1  0  0  0  0
 21 23  1  0  0  0  0
 21 24  1  0  0  0  0
 24 25  1  0  0  0  0
 24 26  1  0  0  0  0
 24 27  1  0  0  0  0
 27 28  1  0  0  0  0
 27 29  1  0  0  0  0
 27 30  1  0  0  0  0
 30 19  1  0  0  0  0
 30 31  1  0  0  0  0
 30 32  1  0  0  0  0
M  END
> <ChemID>
100382

> <source_casrn>
5325-97-3

> <CAS>
5325-97-3

> <SMILES>
C1CCCc2c3CCCCc3ccc21

> <NAME>
1,2,3,4,5,6,7,8-octahydrophenanthrene

> <preferred_name>
1,2,3,4,5,6,7,8-Octahydrophenanthrene

> <iupac>
1,2,3,4,5,6,7,8-Octahydrophenanthrene

> <MPID>
102002

> <dsstox_substance_id>
DTXSID50201363

> <Canonical_QSARr>
C1CCCc2c3CCCCc3ccc21

> <InChI_Code_QSARr>
InChI=1S/C14H18/c1-3-7-13-11(5-1)9-10-12-6-2-4-8-14(12)13/h9-10H,1-8H2

> <InChI Key_QSARr>
YSZLFGZFQTTZIQ-UHFFFAOYSA-N

> <LogKmHL>
0.76

$$$$
100385
  -INDIGO-08031722222D

 37 37  0  0  0  0  0  0  0  0999 V2000
    2.7714    0.0000    0.0000 C   0  0  0  0  0  0  0  0  0  0  0  0
    2.7712    1.6001    0.0000 O   0  0  0  0  0  0  0  0  0  0  0  0
    4.1569    2.3999    0.0000 H   0  0  0  0  0  0  0  0  0  0  0  0
    4.1569   -0.8000    0.0000 C   0  0  0  0  0  0  0  0  0  0  0  0
    5.5426    0.0000    0.0000 C   0  0  0  0  0  0  0  0  0  0  0  0
    4.7426    1.3857    0.0000 H   0  0  0  0  0  0  0  0  0  0  0  0
    6.7683    1.0284    0.0000 C   0  0  0  0  0  0  0  0  0  0  0  0
    7.1145    2.5905    0.0000 H   0  0  0  0  0  0  0  0  0  0  0  0
    5.9086    2.3778    0.0000 H   0  0  0  0  0  0  0  0  0  0  0  0
    8.2718    0.4812    0.0000 C   0  0  0  0  0  0  0  0  0  0  0  0
    9.4974    1.5097    0.0000 H   0  0  0  0  0  0  0  0  0  0  0  0
    9.7753   -0.0660    0.0000 H   0  0  0  0  0  0  0  0  0  0  0  0
    7.9939    2.0569    0.0000 H   0  0  0  0  0  0  0  0  0  0  0  0
    6.3425   -1.3856    0.0000 C   0  0  0  0  0  0  0  0  0  0  0  0
    7.1425   -2.7712    0.0000 H   0  0  0  0  0  0  0  0  0  0  0  0
    7.9426   -1.3856    0.0000 H   0  0  0  0  0  0  0  0  0  0  0  0
    7.1425    0.0000    0.0000 H   0  0  0  0  0  0  0  0  0  0  0  0
    4.1569   -2.4000    0.0000 C   0  0  0  0  0  0  0  0  0  0  0  0
    5.5426   -3.2000    0.0000 H   0  0  0  0  0  0  0  0  0  0  0  0
    2.7714   -3.2000    0.0000 C   0  0  0  0  0  0  0  0  0  0  0  0
    2.7714   -4.8000    0.0000 H   0  0  0  0  0  0  0  0  0  0  0  0
    1.3857   -2.4000    0.0000 C   0  0  0  0  0  0  0  0  0  0  0  0
   -0.0001   -3.2000    0.0000 H   0  0  0  0  0  0  0  0  0  0  0  0
    1.3857   -0.8000    0.0000 C   0  0  0  0  0  0  0  0  0  0  0  0
   -0.0001    0.0000    0.0000 C   0  0  0  0  0  0  0  0  0  0  0  0
    0.8000    1.3857    0.0000 H   0  0  0  0  0  0  0  0  0  0  0  0
   -1.2257    1.0284    0.0000 C   0  0  0  0  0  0  0  0  0  0  0  0
   -0.3660    2.3778    0.0000 H   0  0  0  0  0  0  0  0  0  0  0  0
   -1.5720    2.5905    0.0000 H   0  0  0  0  0  0  0  0  0  0  0  0
   -2.7292    0.4812    0.0000 C   0  0  0  0  0  0  0  0  0  0  0  0
   -3.9548    1.5097    0.0000 H   0  0  0  0  0  0  0  0  0  0  0  0
   -4.2327   -0.0660    0.0000 H   0  0  0  0  0  0  0  0  0  0  0  0
   -2.4513    2.0569    0.0000 H   0  0  0  0  0  0  0  0  0  0  0  0
   -0.7999   -1.3856    0.0000 C   0  0  0  0  0  0  0  0  0  0  0  0
   -1.6000   -2.7712    0.0000 H   0  0  0  0  0  0  0  0  0  0  0  0
   -2.4000   -1.3856    0.0000 H   0  0  0  0  0  0  0  0  0  0  0  0
   -1.6000    0.0000    0.0000 H   0  0  0  0  0  0  0  0  0  0  0  0
  1  2  1  0  0  0  0
  2  3  1  0  0  0  0
  1  4  1  0  0  0  0
  4  5  1  0  0  0  0
  5  6  1  0  0  0  0
  5  7  1  0  0  0  0
  7  8  1  0  0  0  0
  7  9  1  0  0  0  0
  7 10  1  0  0  0  0
 10 11  1  0  0  0  0
 10 12  1  0  0  0  0
 10 13  1  0  0  0  0
  5 14  1  0  0  0  0
 14 15  1  0  0  0  0
 14 16  1  0  0  0  0
 14 17  1  0  0  0  0
  4 18  2  0  0  0  0
 18 19  1  0  0  0  0
 18 20  1  0  0  0  0
 20 21  1  0  0  0  0
 20 22  2  0  0  0  0
 22 23  1  0  0  0  0
 22 24  1  0  0  0  0
 24  1  2  0  0  0  0
 24 25  1  0  0  0  0
 25 26  1  0  0  0  0
 25 27  1  0  0  0  0
 27 28  1  0  0  0  0
 27 29  1  0  0  0  0
 27 30  1  0  0  0  0
 30 31  1  0  0  0  0
 30 32  1  0  0  0  0
 30 33  1  0  0  0  0
 25 34  1  0  0  0  0
 34 35  1  0  0  0  0
 34 36  1  0  0  0  0
 34 37  1  0  0  0  0
M  END
> <ChemID>
100385

> <source_casrn>
5510-99-6

> <CAS>
5510-99-6

> <SMILES>
CC(CC)c1cccc(C(C)CC)c1O

> <NAME>
2,6-di-sec-butylphenol

> <preferred_name>
2,6-Di(butan-2-yl)phenol

> <iupac>
2,6-di(butan-2-yl)phenol

> <MPID>
102005

> <dsstox_substance_id>
DTXSID0044440

> <Canonical_QSARr>
CC(CC)c1cccc(C(C)CC)c1O

> <InChI_Code_QSARr>
InChI=1S/C14H22O/c1-5-10(3)12-8-7-9-13(14(12)15)11(4)6-2/h7-11,15H,5-6H2,1-4H3

> <InChI Key_QSARr>
FHTGJZOULSYEOB-UHFFFAOYSA-N

> <LogKmHL>
-0.22

$$$$
100389
  -INDIGO-08031722222D

 41 40  0  0  0  0  0  0  0  0999 V2000
    0.7999    1.3857    0.0000 C   0  0  0  0  0  0  0  0  0  0  0  0
    1.5999    2.7712    0.0000 H   0  0  0  0  0  0  0  0  0  0  0  0
    2.3758    1.6635    0.0000 H   0  0  0  0  0  0  0  0  0  0  0  0
    0.2526    2.8891    0.0000 H   0  0  0  0  0  0  0  0  0  0  0  0
   -0.0001    0.0000    0.0000 C   0  0  0  0  0  0  0  0  0  0  0  0
   -0.8000   -1.3856    0.0000 H   0  0  0  0  0  0  0  0  0  0  0  0
    1.3858   -0.8000    0.0000 C   0  0  0  0  0  0  0  0  0  0  0  0
    2.9720   -0.5912    0.0000 H   0  0  0  0  0  0  0  0  0  0  0  0
    2.3596    0.4694    0.0000 H   0  0  0  0  0  0  0  0  0  0  0  0
    1.3858   -2.4000    0.0000 C   0  0  0  0  0  0  0  0  0  0  0  0
   -0.2008   -2.6089    0.0000 H   0  0  0  0  0  0  0  0  0  0  0  0
    0.4117   -3.6694    0.0000 H   0  0  0  0  0  0  0  0  0  0  0  0
    2.7713   -3.2000    0.0000 C   0  0  0  0  0  0  0  0  0  0  0  0
    4.1569   -4.0001    0.0000 H   0  0  0  0  0  0  0  0  0  0  0  0
    2.7713   -4.8000    0.0000 H   0  0  0  0  0  0  0  0  0  0  0  0
    4.1569   -2.4000    0.0000 H   0  0  0  0  0  0  0  0  0  0  0  0
   -1.3856    0.8000    0.0000 C   0  0  0  0  0  0  0  0  0  0  0  0
   -0.7734    2.2782    0.0000 H   0  0  0  0  0  0  0  0  0  0  0  0
   -1.9979    2.2782    0.0000 H   0  0  0  0  0  0  0  0  0  0  0  0
   -2.7712    0.0000    0.0000 C   0  0  0  0  0  0  0  0  0  0  0  0
   -3.3834   -1.4782    0.0000 H   0  0  0  0  0  0  0  0  0  0  0  0
   -2.1590   -1.4782    0.0000 H   0  0  0  0  0  0  0  0  0  0  0  0
   -4.1568    0.8000    0.0000 C   0  0  0  0  0  0  0  0  0  0  0  0
   -3.5446    2.2782    0.0000 H   0  0  0  0  0  0  0  0  0  0  0  0
   -4.7693    2.2782    0.0000 H   0  0  0  0  0  0  0  0  0  0  0  0
   -5.5426    0.0000    0.0000 C   0  0  0  0  0  0  0  0  0  0  0  0
   -6.1549   -1.4782    0.0000 H   0  0  0  0  0  0  0  0  0  0  0  0
   -4.9304   -1.4782    0.0000 H   0  0  0  0  0  0  0  0  0  0  0  0
   -6.9282    0.8000    0.0000 C   0  0  0  0  0  0  0  0  0  0  0  0
   -6.3160    2.2782    0.0000 H   0  0  0  0  0  0  0  0  0  0  0  0
   -7.5404    2.2782    0.0000 H   0  0  0  0  0  0  0  0  0  0  0  0
   -8.3138    0.0000    0.0000 C   0  0  0  0  0  0  0  0  0  0  0  0
   -8.9260   -1.4782    0.0000 H   0  0  0  0  0  0  0  0  0  0  0  0
   -7.7015   -1.4782    0.0000 H   0  0  0  0  0  0  0  0  0  0  0  0
   -9.6994    0.8000    0.0000 C   0  0  0  0  0  0  0  0  0  0  0  0
   -9.0871    2.2782    0.0000 H   0  0  0  0  0  0  0  0  0  0  0  0
  -10.3118    2.2782    0.0000 H   0  0  0  0  0  0  0  0  0  0  0  0
  -11.0852    0.0000    0.0000 C   0  0  0  0  0  0  0  0  0  0  0  0
  -12.4708   -0.8000    0.0000 H   0  0  0  0  0  0  0  0  0  0  0  0
  -12.4708    0.8000    0.0000 H   0  0  0  0  0  0  0  0  0  0  0  0
  -11.0852   -1.6000    0.0000 H   0  0  0  0  0  0  0  0  0  0  0  0
  1  2  1  0  0  0  0
  1  3  1  0  0  0  0
  1  4  1  0  0  0  0
  1  5  1  0  0  0  0
  5  6  1  0  0  0  0
  5  7  1  0  0  0  0
  7  8  1  0  0  0  0
  7  9  1  0  0  0  0
  7 10  1  0  0  0  0
 10 11  1  0  0  0  0
 10 12  1  0  0  0  0
 10 13  1  0  0  0  0
 13 14  1  0  0  0  0
 13 15  1  0  0  0  0
 13 16  1  0  0  0  0
  5 17  1  0  0  0  0
 17 18  1  0  0  0  0
 17 19  1  0  0  0  0
 17 20  1  0  0  0  0
 20 21  1  0  0  0  0
 20 22  1  0  0  0  0
 20 23  1  0  0  0  0
 23 24  1  0  0  0  0
 23 25  1  0  0  0  0
 23 26  1  0  0  0  0
 26 27  1  0  0  0  0
 26 28  1  0  0  0  0
 26 29  1  0  0  0  0
 29 30  1  0  0  0  0
 29 31  1  0  0  0  0
 29 32  1  0  0  0  0
 32 33  1  0  0  0  0
 32 34  1  0  0  0  0
 32 35  1  0  0  0  0
 35 36  1  0  0  0  0
 35 37  1  0  0  0  0
 35 38  1  0  0  0  0
 38 39  1  0  0  0  0
 38 40  1  0  0  0  0
 38 41  1  0  0  0  0
M  END
> <ChemID>
100389

> <source_casrn>
6117-97-1

> <CAS>
6117-97-1

> <SMILES>
CCCCCCCCC(C)CCC

> <NAME>
4-methyl dodecane

> <preferred_name>
4-Methyldodecane

> <iupac>
4-Methyldodecane

> <MPID>
102009

> <dsstox_substance_id>
DTXSID1058638

> <Canonical_QSARr>
CCCCCCCCC(C)CCC

> <InChI_Code_QSARr>
InChI=1S/C13H28/c1-4-6-7-8-9-10-12-13(3)11-5-2/h13H,4-12H2,1-3H3

> <InChI Key_QSARr>
UZTXSMATBUWDDZ-UHFFFAOYSA-N

> <LogKmHL>
0.98

$$$$
100394
  -INDIGO-08031722222D

 22 23  0  0  0  0  0  0  0  0999 V2000
   -0.8001    1.3856    0.0000 C   0  0  0  0  0  0  0  0  0  0  0  0
   -0.0001   -0.0000    0.0000 C   0  0  0  0  0  0  0  0  0  0  0  0
    1.6001    0.0000    0.0000 C   0  0  0  0  0  0  0  0  0  0  0  0
    2.4001    1.3856    0.0000 C   0  0  0  0  0  0  0  0  0  0  0  0
    1.6001    2.7713    0.0000 H   0  0  0  0  0  0  0  0  0  0  0  0
    4.0000    1.3856    0.0000 C   0  0  0  0  0  0  0  0  0  0  0  0
    4.8000    2.7713    0.0000 H   0  0  0  0  0  0  0  0  0  0  0  0
    4.8000    0.0000    0.0000 C   0  0  0  0  0  0  0  0  0  0  0  0
    6.4000    0.0000    0.0000 Cl  0  0  0  0  0  0  0  0  0  0  0  0
    4.0000   -1.3856    0.0000 C   0  0  0  0  0  0  0  0  0  0  0  0
    4.8000   -2.7713    0.0000 H   0  0  0  0  0  0  0  0  0  0  0  0
    2.4001   -1.3856    0.0000 C   0  0  0  0  0  0  0  0  0  0  0  0
    1.6001   -2.7713    0.0000 H   0  0  0  0  0  0  0  0  0  0  0  0
   -0.8001   -1.3856    0.0000 C   0  0  0  0  0  0  0  0  0  0  0  0
   -0.0001   -2.7713    0.0000 H   0  0  0  0  0  0  0  0  0  0  0  0
   -2.4000   -1.3856    0.0000 C   0  0  0  0  0  0  0  0  0  0  0  0
   -3.2000   -2.7713    0.0000 H   0  0  0  0  0  0  0  0  0  0  0  0
   -3.2000   -0.0000    0.0000 C   0  0  0  0  0  0  0  0  0  0  0  0
   -4.8000   -0.0000    0.0000 Cl  0  0  0  0  0  0  0  0  0  0  0  0
   -2.4000    1.3856    0.0000 C   0  0  0  0  0  0  0  0  0  0  0  0
   -3.2000    2.7713    0.0000 H   0  0  0  0  0  0  0  0  0  0  0  0
   -0.0001    2.7713    0.0000 Cl  0  0  0  0  0  0  0  0  0  0  0  0
  1  2  1  0  0  0  0
  2  3  1  0  0  0  0
  3  4  1  0  0  0  0
  4  5  1  0  0  0  0
  4  6  2  0  0  0  0
  6  7  1  0  0  0  0
  6  8  1  0  0  0  0
  8  9  1  0  0  0  0
  8 10  2  0  0  0  0
 10 11  1  0  0  0  0
 10 12  1  0  0  0  0
 12  3  2  0  0  0  0
 12 13  1  0  0  0  0
  2 14  2  0  0  0  0
 14 15  1  0  0  0  0
 14 16  1  0  0  0  0
 16 17  1  0  0  0  0
 16 18  2  0  0  0  0
 18 19  1  0  0  0  0
 18 20  1  0  0  0  0
 20  1  2  0  0  0  0
 20 21  1  0  0  0  0
  1 22  1  0  0  0  0
M  END
> <ChemID>
100394

> <source_casrn>
7012-37-5

> <CAS>
7012-37-5

> <SMILES>
Clc1cc(Cl)ccc1-c1ccc(Cl)cc1

> <NAME>
2,4,4'-trichlorobiphenyl

> <preferred_name>
2,4,4'-Trichlorobiphenyl

> <iupac>
2,4,4'-trichlorobiphenyl

> <MPID>
102013

> <dsstox_substance_id>
DTXSID2038310

> <Canonical_QSARr>
Clc1cc(Cl)ccc1-c1ccc(Cl)cc1

> <InChI_Code_QSARr>
InChI=1S/C12H7Cl3/c13-9-3-1-8(2-4-9)11-6-5-10(14)7-12(11)15/h1-7H

> <InChI Key_QSARr>
BZTYNSQSZHARAZ-UHFFFAOYSA-N

> <LogKmHL>
1.88

$$$$
100400
  -INDIGO-08031722222D

 38 37  0  0  0  0  0  0  0  0999 V2000
    6.3036   -2.2241    0.0000 C   0  0  0  0  0  0  0  0  0  0  0  0
    7.8070   -1.6768    0.0000 H   0  0  0  0  0  0  0  0  0  0  0  0
    6.5813   -0.6483    0.0000 H   0  0  0  0  0  0  0  0  0  0  0  0
    7.5291   -3.2526    0.0000 H   0  0  0  0  0  0  0  0  0  0  0  0
    4.8000   -2.7713    0.0000 C   0  0  0  0  0  0  0  0  0  0  0  0
    3.2966   -3.3185    0.0000 H   0  0  0  0  0  0  0  0  0  0  0  0
    4.0001   -1.3857    0.0000 C   0  0  0  0  0  0  0  0  0  0  0  0
    4.2088    0.2007    0.0000 H   0  0  0  0  0  0  0  0  0  0  0  0
    5.2693   -0.4116    0.0000 H   0  0  0  0  0  0  0  0  0  0  0  0
    2.4000   -1.3857    0.0000 C   0  0  0  0  0  0  0  0  0  0  0  0
    2.1912   -2.9720    0.0000 H   0  0  0  0  0  0  0  0  0  0  0  0
    1.1307   -2.3596    0.0000 H   0  0  0  0  0  0  0  0  0  0  0  0
    1.6000   -0.0000    0.0000 C   0  0  0  0  0  0  0  0  0  0  0  0
    1.8088    1.5863    0.0000 H   0  0  0  0  0  0  0  0  0  0  0  0
    2.8693    0.9740    0.0000 H   0  0  0  0  0  0  0  0  0  0  0  0
   -0.0001   -0.0000    0.0000 C   0  0  0  0  0  0  0  0  0  0  0  0
   -0.0001   -1.5999    0.0000 H   0  0  0  0  0  0  0  0  0  0  0  0
   -1.5999   -0.0000    0.0000 C   0  0  0  0  0  0  0  0  0  0  0  0
   -2.8694    0.9740    0.0000 H   0  0  0  0  0  0  0  0  0  0  0  0
   -1.8089    1.5863    0.0000 H   0  0  0  0  0  0  0  0  0  0  0  0
   -2.4001   -1.3857    0.0000 C   0  0  0  0  0  0  0  0  0  0  0  0
   -1.1306   -2.3596    0.0000 H   0  0  0  0  0  0  0  0  0  0  0  0
   -2.1911   -2.9720    0.0000 H   0  0  0  0  0  0  0  0  0  0  0  0
   -4.0000   -1.3857    0.0000 C   0  0  0  0  0  0  0  0  0  0  0  0
   -5.2695   -0.4116    0.0000 H   0  0  0  0  0  0  0  0  0  0  0  0
   -4.2087    0.2007    0.0000 H   0  0  0  0  0  0  0  0  0  0  0  0
   -4.7999   -2.7713    0.0000 C   0  0  0  0  0  0  0  0  0  0  0  0
   -5.6001   -4.1569    0.0000 H   0  0  0  0  0  0  0  0  0  0  0  0
   -6.4000   -2.7713    0.0000 H   0  0  0  0  0  0  0  0  0  0  0  0
   -4.0000   -4.1569    0.0000 H   0  0  0  0  0  0  0  0  0  0  0  0
   -0.0001    1.6000    0.0000 C   0  0  0  0  0  0  0  0  0  0  0  0
   -0.0001    3.2000    0.0000 H   0  0  0  0  0  0  0  0  0  0  0  0
   -1.2258    2.6284    0.0000 H   0  0  0  0  0  0  0  0  0  0  0  0
    1.2256    2.6284    0.0000 H   0  0  0  0  0  0  0  0  0  0  0  0
    5.3472   -4.2747    0.0000 C   0  0  0  0  0  0  0  0  0  0  0  0
    5.8945   -5.7783    0.0000 H   0  0  0  0  0  0  0  0  0  0  0  0
    6.9230   -4.5526    0.0000 H   0  0  0  0  0  0  0  0  0  0  0  0
    4.3187   -5.5005    0.0000 H   0  0  0  0  0  0  0  0  0  0  0  0
  1  2  1  0  0  0  0
  1  3  1  0  0  0  0
  1  4  1  0  0  0  0
  1  5  1  0  0  0  0
  5  6  1  0  0  0  0
  5  7  1  0  0  0  0
  7  8  1  0  0  0  0
  7  9  1  0  0  0  0
  7 10  1  0  0  0  0
 10 11  1  0  0  0  0
 10 12  1  0  0  0  0
 10 13  1  0  0  0  0
 13 14  1  0  0  0  0
 13 15  1  0  0  0  0
 13 16  1  0  0  0  0
 16 17  1  0  0  0  0
 16 18  1  0  0  0  0
 18 19  1  0  0  0  0
 18 20  1  0  0  0  0
 18 21  1  0  0  0  0
 21 22  1  0  0  0  0
 21 23  1  0  0  0  0
 21 24  1  0  0  0  0
 24 25  1  0  0  0  0
 24 26  1  0  0  0  0
 24 27  1  0  0  0  0
 27 28  1  0  0  0  0
 27 29  1  0  0  0  0
 27 30  1  0  0  0  0
 16 31  1  0  0  0  0
 31 32  1  0  0  0  0
 31 33  1  0  0  0  0
 31 34  1  0  0  0  0
  5 35  1  0  0  0  0
 35 36  1  0  0  0  0
 35 37  1  0  0  0  0
 35 38  1  0  0  0  0
M  END
> <ChemID>
100400

> <source_casrn>
13150-81-7

> <CAS>
13150-81-7

> <SMILES>
CC(C)CCCC(C)CCCC

> <NAME>
2,6-dimethyldecane

> <preferred_name>


> <iupac>


> <MPID>
102018

> <dsstox_substance_id>
DTXSID60864367

> <Canonical_QSARr>
CC(C)CCCC(C)CCCC

> <InChI_Code_QSARr>
InChI=1S/C12H26/c1-5-6-9-12(4)10-7-8-11(2)3/h11-12H,5-10H2,1-4H3

> <InChI Key_QSARr>
DHJGXZWEQBKLNV-UHFFFAOYSA-N

> <LogKmHL>
0.32

$$$$
100405
  -INDIGO-08031722222D

 35 34  0  0  0  0  0  0  0  0999 V2000
   -0.0000    3.2000    0.0000 O   0  0  0  0  0  0  0  0  0  0  0  0
   -1.3857    2.3999    0.0000 P   0  0  0  0  0  0  0  0  0  0  0  0
   -1.3857    4.0000    0.0000 O   0  0  0  0  0  0  0  0  0  0  0  0
   -0.1600    5.0285    0.0000 C   0  0  0  0  0  0  0  0  0  0  0  0
    0.8685    3.8028    0.0000 H   0  0  0  0  0  0  0  0  0  0  0  0
    1.0657    6.0569    0.0000 C   0  0  0  0  0  0  0  0  0  0  0  0
    2.2914    7.0854    0.0000 H   0  0  0  0  0  0  0  0  0  0  0  0
    0.7878    7.6326    0.0000 H   0  0  0  0  0  0  0  0  0  0  0  0
    2.5691    5.5097    0.0000 Cl  0  0  0  0  0  0  0  0  0  0  0  0
   -1.1885    6.2541    0.0000 C   0  0  0  0  0  0  0  0  0  0  0  0
   -2.2169    7.4798    0.0000 H   0  0  0  0  0  0  0  0  0  0  0  0
   -2.7641    5.9764    0.0000 H   0  0  0  0  0  0  0  0  0  0  0  0
   -0.6413    7.7576    0.0000 H   0  0  0  0  0  0  0  0  0  0  0  0
   -2.7712    3.2000    0.0000 O   0  0  0  0  0  0  0  0  0  0  0  0
   -4.1569    2.3999    0.0000 C   0  0  0  0  0  0  0  0  0  0  0  0
   -3.3569    1.0143    0.0000 H   0  0  0  0  0  0  0  0  0  0  0  0
   -5.5425    1.6000    0.0000 C   0  0  0  0  0  0  0  0  0  0  0  0
   -6.9282    0.8000    0.0000 H   0  0  0  0  0  0  0  0  0  0  0  0
   -6.9282    2.3999    0.0000 H   0  0  0  0  0  0  0  0  0  0  0  0
   -5.5425   -0.0001    0.0000 Cl  0  0  0  0  0  0  0  0  0  0  0  0
   -4.7041    3.9035    0.0000 C   0  0  0  0  0  0  0  0  0  0  0  0
   -6.2799    4.1814    0.0000 H   0  0  0  0  0  0  0  0  0  0  0  0
   -5.7326    2.6778    0.0000 H   0  0  0  0  0  0  0  0  0  0  0  0
   -5.2514    5.4071    0.0000 H   0  0  0  0  0  0  0  0  0  0  0  0
   -0.0000    1.6000    0.0000 O   0  0  0  0  0  0  0  0  0  0  0  0
   -0.0000   -0.0001    0.0000 C   0  0  0  0  0  0  0  0  0  0  0  0
   -0.0000   -1.6000    0.0000 H   0  0  0  0  0  0  0  0  0  0  0  0
    1.6000   -0.0001    0.0000 C   0  0  0  0  0  0  0  0  0  0  0  0
    3.2000   -0.0001    0.0000 H   0  0  0  0  0  0  0  0  0  0  0  0
    2.4001   -1.3857    0.0000 H   0  0  0  0  0  0  0  0  0  0  0  0
    2.4001    1.3857    0.0000 Cl  0  0  0  0  0  0  0  0  0  0  0  0
   -1.6001   -0.0001    0.0000 C   0  0  0  0  0  0  0  0  0  0  0  0
   -3.1999   -0.0001    0.0000 H   0  0  0  0  0  0  0  0  0  0  0  0
   -2.4000   -1.3857    0.0000 H   0  0  0  0  0  0  0  0  0  0  0  0
   -2.4000    1.3857    0.0000 H   0  0  0  0  0  0  0  0  0  0  0  0
  1  2  2  0  0  0  0
  2  3  1  0  0  0  0
  3  4  1  0  0  0  0
  4  5  1  0  0  0  0
  4  6  1  0  0  0  0
  6  7  1  0  0  0  0
  6  8  1  0  0  0  0
  6  9  1  0  0  0  0
  4 10  1  0  0  0  0
 10 11  1  0  0  0  0
 10 12  1  0  0  0  0
 10 13  1  0  0  0  0
  2 14  1  0  0  0  0
 14 15  1  0  0  0  0
 15 16  1  0  0  0  0
 15 17  1  0  0  0  0
 17 18  1  0  0  0  0
 17 19  1  0  0  0  0
 17 20  1  0  0  0  0
 15 21  1  0  0  0  0
 21 22  1  0  0  0  0
 21 23  1  0  0  0  0
 21 24  1  0  0  0  0
  2 25  1  0  0  0  0
 25 26  1  0  0  0  0
 26 27  1  0  0  0  0
 26 28  1  0  0  0  0
 28 29  1  0  0  0  0
 28 30  1  0  0  0  0
 28 31  1  0  0  0  0
 26 32  1  0  0  0  0
 32 33  1  0  0  0  0
 32 34  1  0  0  0  0
 32 35  1  0  0  0  0
M  END
> <ChemID>
100405

> <source_casrn>
13674-84-5

> <CAS>
13674-84-5

> <SMILES>
O=P(OC(CCl)C)(OC(CCl)C)OC(CCl)C

> <NAME>
2-Propanol, 1-chloro-, phosphate (3:1)

> <preferred_name>
Tris(2-chloroisopropyl)phosphate

> <iupac>
C9H18Cl3O4P

> <MPID>
102022

> <dsstox_substance_id>
DTXSID5026259

> <Canonical_QSARr>
CC(CCl)OP(=O)(OC(C)CCl)OC(C)CCl

> <InChI_Code_QSARr>
InChI=1S/C9H18Cl3O4P/c1-7(4-10)14-17(13,15-8(2)5-11)16-9(3)6-12/h7-9H,4-6H2,1-3H3

> <InChI Key_QSARr>
KVMPUXDNESXNOH-UHFFFAOYSA-N

> <LogKmHL>
-1.31

$$$$
100410
  -INDIGO-08031722222D

 36 38  0  0  0  0  0  0  0  0999 V2000
    0.0000   -0.0000    0.0000 C   0  0  0  0  0  0  0  0  0  0  0  0
    1.3857    0.8000    0.0000 C   0  0  0  0  0  0  0  0  0  0  0  0
    1.3857    2.4000    0.0000 H   0  0  0  0  0  0  0  0  0  0  0  0
    2.7713   -0.0000    0.0000 C   0  0  0  0  0  0  0  0  0  0  0  0
    2.7713   -1.6000    0.0000 C   0  0  0  0  0  0  0  0  0  0  0  0
    4.1570   -2.4000    0.0000 C   0  0  0  0  0  0  0  0  0  0  0  0
    4.1570   -4.0000    0.0000 H   0  0  0  0  0  0  0  0  0  0  0  0
    5.5426   -1.6000    0.0000 C   0  0  0  0  0  0  0  0  0  0  0  0
    5.5426   -0.0000    0.0000 C   0  0  0  0  0  0  0  0  0  0  0  0
    4.1570    0.8000    0.0000 C   0  0  0  0  0  0  0  0  0  0  0  0
    4.1570    2.4000    0.0000 H   0  0  0  0  0  0  0  0  0  0  0  0
    6.9283    0.8000    0.0000 C   0  0  0  0  0  0  0  0  0  0  0  0
    8.3138    1.6000    0.0000 H   0  0  0  0  0  0  0  0  0  0  0  0
    8.3138   -0.0000    0.0000 H   0  0  0  0  0  0  0  0  0  0  0  0
    6.9283    2.4000    0.0000 H   0  0  0  0  0  0  0  0  0  0  0  0
    6.9283   -2.4000    0.0000 C   0  0  0  0  0  0  0  0  0  0  0  0
    8.3138   -3.2000    0.0000 H   0  0  0  0  0  0  0  0  0  0  0  0
    6.9283   -4.0000    0.0000 H   0  0  0  0  0  0  0  0  0  0  0  0
    8.3138   -1.6000    0.0000 H   0  0  0  0  0  0  0  0  0  0  0  0
    1.3857   -2.4000    0.0000 C   0  0  0  0  0  0  0  0  0  0  0  0
    1.3857   -4.0000    0.0000 H   0  0  0  0  0  0  0  0  0  0  0  0
    0.0000   -1.6000    0.0000 C   0  0  0  0  0  0  0  0  0  0  0  0
   -1.3857   -2.4000    0.0000 C   0  0  0  0  0  0  0  0  0  0  0  0
   -1.3857   -4.0000    0.0000 H   0  0  0  0  0  0  0  0  0  0  0  0
   -2.7713   -1.6000    0.0000 C   0  0  0  0  0  0  0  0  0  0  0  0
   -4.1568   -2.4000    0.0000 C   0  0  0  0  0  0  0  0  0  0  0  0
   -5.5426   -3.2000    0.0000 H   0  0  0  0  0  0  0  0  0  0  0  0
   -5.5426   -1.6000    0.0000 H   0  0  0  0  0  0  0  0  0  0  0  0
   -4.1570   -4.0000    0.0000 H   0  0  0  0  0  0  0  0  0  0  0  0
   -2.7713   -0.0000    0.0000 C   0  0  0  0  0  0  0  0  0  0  0  0
   -4.1568    0.8000    0.0000 C   0  0  0  0  0  0  0  0  0  0  0  0
   -5.5426    1.6000    0.0000 H   0  0  0  0  0  0  0  0  0  0  0  0
   -4.1568    2.4000    0.0000 H   0  0  0  0  0  0  0  0  0  0  0  0
   -5.5426   -0.0000    0.0000 H   0  0  0  0  0  0  0  0  0  0  0  0
   -1.3857    0.8000    0.0000 C   0  0  0  0  0  0  0  0  0  0  0  0
   -1.3857    2.4000    0.0000 H   0  0  0  0  0  0  0  0  0  0  0  0
  1  2  1  0  0  0  0
  2  3  1  0  0  0  0
  2  4  2  0  0  0  0
  4  5  1  0  0  0  0
  5  6  1  0  0  0  0
  6  7  1  0  0  0  0
  6  8  2  0  0  0  0
  8  9  1  0  0  0  0
  9 10  2  0  0  0  0
 10  4  1  0  0  0  0
 10 11  1  0  0  0  0
  9 12  1  0  0  0  0
 12 13  1  0  0  0  0
 12 14  1  0  0  0  0
 12 15  1  0  0  0  0
  8 16  1  0  0  0  0
 16 17  1  0  0  0  0
 16 18  1  0  0  0  0
 16 19  1  0  0  0  0
  5 20  2  0  0  0  0
 20 21  1  0  0  0  0
 20 22  1  0  0  0  0
 22  1  1  0  0  0  0
 22 23  2  0  0  0  0
 23 24  1  0  0  0  0
 23 25  1  0  0  0  0
 25 26  1  0  0  0  0
 26 27  1  0  0  0  0
 26 28  1  0  0  0  0
 26 29  1  0  0  0  0
 25 30  2  0  0  0  0
 30 31  1  0  0  0  0
 31 32  1  0  0  0  0
 31 33  1  0  0  0  0
 31 34  1  0  0  0  0
 30 35  1  0  0  0  0
 35  1  2  0  0  0  0
 35 36  1  0  0  0  0
M  END
> <ChemID>
100410

> <source_casrn>
15254-25-8

> <CAS>
15254-25-8

> <SMILES>
Cc1cc2cc3cc(C)c(C)cc3cc2cc1C

> <NAME>
2,3,6,7-tetramethylanthracene

> <preferred_name>
2,3,6,7-tetramethylanthracene

> <iupac>
C18H18

> <MPID>
102026

> <dsstox_substance_id>
DTXSID70372701

> <Canonical_QSARr>
Cc1cc2cc3cc(C)c(C)cc3cc2cc1C

> <InChI_Code_QSARr>
InChI=1S/C18H18/c1-11-5-15-9-17-7-13(3)14(4)8-18(17)10-16(15)6-12(11)2/h5-10H,1-4H3

> <InChI Key_QSARr>
JGJWRGCEYNJFQJ-UHFFFAOYSA-N

> <LogKmHL>
0.59

$$$$
100414
  -INDIGO-08031722222D

 38 38  0  0  0  0  0  0  0  0999 V2000
    0.8000    1.3857    0.0000 C   0  0  0  0  0  0  0  0  0  0  0  0
    2.4000    1.3857    0.0000 C   0  0  0  0  0  0  0  0  0  0  0  0
    3.6693    0.4116    0.0000 H   0  0  0  0  0  0  0  0  0  0  0  0
    2.6088   -0.2007    0.0000 H   0  0  0  0  0  0  0  0  0  0  0  0
    3.2000    2.7712    0.0000 C   0  0  0  0  0  0  0  0  0  0  0  0
    4.0001    4.1569    0.0000 H   0  0  0  0  0  0  0  0  0  0  0  0
    4.8001    2.7712    0.0000 H   0  0  0  0  0  0  0  0  0  0  0  0
    2.4000    4.1569    0.0000 H   0  0  0  0  0  0  0  0  0  0  0  0
   -0.0000    2.7712    0.0000 C   0  0  0  0  0  0  0  0  0  0  0  0
    0.8000    4.1569    0.0000 H   0  0  0  0  0  0  0  0  0  0  0  0
   -1.6001    2.7712    0.0000 C   0  0  0  0  0  0  0  0  0  0  0  0
   -2.3999    4.1569    0.0000 H   0  0  0  0  0  0  0  0  0  0  0  0
   -2.3999    1.3857    0.0000 C   0  0  0  0  0  0  0  0  0  0  0  0
   -4.0000    1.3857    0.0000 H   0  0  0  0  0  0  0  0  0  0  0  0
   -1.6001   -0.0000    0.0000 C   0  0  0  0  0  0  0  0  0  0  0  0
   -2.6284   -1.2256    0.0000 C   0  0  0  0  0  0  0  0  0  0  0  0
   -1.5475   -2.4053    0.0000 H   0  0  0  0  0  0  0  0  0  0  0  0
   -2.6983   -2.8242    0.0000 H   0  0  0  0  0  0  0  0  0  0  0  0
   -4.2042   -0.9478    0.0000 C   0  0  0  0  0  0  0  0  0  0  0  0
   -5.7798   -0.6701    0.0000 H   0  0  0  0  0  0  0  0  0  0  0  0
   -5.2326   -2.1736    0.0000 H   0  0  0  0  0  0  0  0  0  0  0  0
   -4.7513    0.5557    0.0000 H   0  0  0  0  0  0  0  0  0  0  0  0
   -0.0000   -0.0000    0.0000 C   0  0  0  0  0  0  0  0  0  0  0  0
    0.8000   -1.3856    0.0000 N   0  0  0  0  0  0  0  0  0  0  0  0
    2.3034   -1.9329    0.0000 C   0  0  0  0  0  0  0  0  0  0  0  0
    3.1632   -3.2822    0.0000 H   0  0  0  0  0  0  0  0  0  0  0  0
    1.9573   -3.4950    0.0000 H   0  0  0  0  0  0  0  0  0  0  0  0
    3.5291   -0.9044    0.0000 O   0  0  0  0  0  0  0  0  0  0  0  0
    5.0327   -1.4516    0.0000 C   0  0  0  0  0  0  0  0  0  0  0  0
    6.5362   -1.9988    0.0000 H   0  0  0  0  0  0  0  0  0  0  0  0
    6.2584   -0.4232    0.0000 H   0  0  0  0  0  0  0  0  0  0  0  0
    5.3105   -3.0273    0.0000 H   0  0  0  0  0  0  0  0  0  0  0  0
   -0.4257   -2.4140    0.0000 C   0  0  0  0  0  0  0  0  0  0  0  0
   -1.6514   -1.3856    0.0000 O   0  0  0  0  0  0  0  0  0  0  0  0
   -0.4257   -4.0141    0.0000 C   0  0  0  0  0  0  0  0  0  0  0  0
   -0.4257   -5.6141    0.0000 H   0  0  0  0  0  0  0  0  0  0  0  0
   -1.8113   -4.8140    0.0000 H   0  0  0  0  0  0  0  0  0  0  0  0
    0.9599   -4.8140    0.0000 Cl  0  0  0  0  0  0  0  0  0  0  0  0
  1  2  1  0  0  0  0
  2  3  1  0  0  0  0
  2  4  1  0  0  0  0
  2  5  1  0  0  0  0
  5  6  1  0  0  0  0
  5  7  1  0  0  0  0
  5  8  1  0  0  0  0
  1  9  1  0  0  0  0
  9 10  1  0  0  0  0
  9 11  2  0  0  0  0
 11 12  1  0  0  0  0
 11 13  1  0  0  0  0
 13 14  1  0  0  0  0
 13 15  2  0  0  0  0
 15 16  1  0  0  0  0
 16 17  1  0  0  0  0
 16 18  1  0  0  0  0
 16 19  1  0  0  0  0
 19 20  1  0  0  0  0
 19 21  1  0  0  0  0
 19 22  1  0  0  0  0
 15 23  1  0  0  0  0
 23  1  2  0  0  0  0
 23 24  1  0  0  0  0
 24 25  1  0  0  0  0
 25 26  1  0  0  0  0
 25 27  1  0  0  0  0
 25 28  1  0  0  0  0
 28 29  1  0  0  0  0
 29 30  1  0  0  0  0
 29 31  1  0  0  0  0
 29 32  1  0  0  0  0
 24 33  1  0  0  0  0
 33 34  2  0  0  0  0
 33 35  1  0  0  0  0
 35 36  1  0  0  0  0
 35 37  1  0  0  0  0
 35 38  1  0  0  0  0
M  END
> <ChemID>
100414

> <source_casrn>
15972-60-8

> <CAS>
15972-60-8

> <SMILES>
COCN(C(=O)CCl)c1c(CC)cccc1CC

> <NAME>
Alachlor

> <preferred_name>
Alachlor

> <iupac>
2-chloro-N-(2,6-diethylphenyl)-N-(methoxymethyl)acetamide

> <MPID>
102030

> <dsstox_substance_id>
DTXSID1022265

> <Canonical_QSARr>
COCN(C(=O)CCl)c1c(CC)cccc1CC

> <InChI_Code_QSARr>
InChI=1S/C14H20ClNO2/c1-4-11-7-6-8-12(5-2)14(11)16(10-18-3)13(17)9-15/h6-8H,4-5,9-10H2,1-3H3

> <InChI Key_QSARr>
XCSGPAVHZFQHGE-UHFFFAOYSA-N

> <LogKmHL>
-1.1

$$$$
100418
  -INDIGO-08031722222D

 22 23  0  0  0  0  0  0  0  0999 V2000
   -0.0001    0.0000    0.0000 C   0  0  0  0  0  0  0  0  0  0  0  0
    1.6001   -0.0000    0.0000 C   0  0  0  0  0  0  0  0  0  0  0  0
    2.4001   -1.3856    0.0000 C   0  0  0  0  0  0  0  0  0  0  0  0
    1.6001   -2.7713    0.0000 H   0  0  0  0  0  0  0  0  0  0  0  0
    4.0000   -1.3856    0.0000 C   0  0  0  0  0  0  0  0  0  0  0  0
    4.8000   -2.7713    0.0000 H   0  0  0  0  0  0  0  0  0  0  0  0
    4.8000    0.0000    0.0000 C   0  0  0  0  0  0  0  0  0  0  0  0
    6.4000    0.0000    0.0000 Cl  0  0  0  0  0  0  0  0  0  0  0  0
    4.0000    1.3856    0.0000 C   0  0  0  0  0  0  0  0  0  0  0  0
    4.8000    2.7713    0.0000 H   0  0  0  0  0  0  0  0  0  0  0  0
    2.4001    1.3856    0.0000 C   0  0  0  0  0  0  0  0  0  0  0  0
    1.6001    2.7713    0.0000 H   0  0  0  0  0  0  0  0  0  0  0  0
   -0.8001    1.3856    0.0000 C   0  0  0  0  0  0  0  0  0  0  0  0
   -0.0001    2.7713    0.0000 Cl  0  0  0  0  0  0  0  0  0  0  0  0
   -2.4000    1.3856    0.0000 C   0  0  0  0  0  0  0  0  0  0  0  0
   -3.2000    2.7713    0.0000 H   0  0  0  0  0  0  0  0  0  0  0  0
   -3.2000    0.0000    0.0000 C   0  0  0  0  0  0  0  0  0  0  0  0
   -4.8000   -0.0000    0.0000 H   0  0  0  0  0  0  0  0  0  0  0  0
   -2.4000   -1.3856    0.0000 C   0  0  0  0  0  0  0  0  0  0  0  0
   -3.2000   -2.7713    0.0000 Cl  0  0  0  0  0  0  0  0  0  0  0  0
   -0.8001   -1.3856    0.0000 C   0  0  0  0  0  0  0  0  0  0  0  0
   -0.0001   -2.7713    0.0000 H   0  0  0  0  0  0  0  0  0  0  0  0
  1  2  1  0  0  0  0
  2  3  1  0  0  0  0
  3  4  1  0  0  0  0
  3  5  2  0  0  0  0
  5  6  1  0  0  0  0
  5  7  1  0  0  0  0
  7  8  1  0  0  0  0
  7  9  2  0  0  0  0
  9 10  1  0  0  0  0
  9 11  1  0  0  0  0
 11  2  2  0  0  0  0
 11 12  1  0  0  0  0
  1 13  1  0  0  0  0
 13 14  1  0  0  0  0
 13 15  2  0  0  0  0
 15 16  1  0  0  0  0
 15 17  1  0  0  0  0
 17 18  1  0  0  0  0
 17 19  2  0  0  0  0
 19 20  1  0  0  0  0
 19 21  1  0  0  0  0
 21  1  2  0  0  0  0
 21 22  1  0  0  0  0
M  END
> <ChemID>
100418

> <source_casrn>
16606-02-3

> <CAS>
16606-02-3

> <SMILES>
Clc1ccc(Cl)cc1-c1ccc(Cl)cc1

> <NAME>
2,4',5-Trichloro-1,1'-biphenyl

> <preferred_name>
2,4',5-Trichlorobiphenyl

> <iupac>
1,4-dichloro-2-(4-chlorophenyl)benzene

> <MPID>
102034

> <dsstox_substance_id>
DTXSID9073410

> <Canonical_QSARr>
Clc1ccc(Cl)cc1-c1ccc(Cl)cc1

> <InChI_Code_QSARr>
InChI=1S/C12H7Cl3/c13-9-3-1-8(2-4-9)11-7-10(14)5-6-12(11)15/h1-7H

> <InChI Key_QSARr>
VAHKBZSAUKPEOV-UHFFFAOYSA-N

> <LogKmHL>
1.91

$$$$
100422
  -INDIGO-08031722222D

 41 40  0  0  0  0  0  0  0  0999 V2000
    1.6000   -0.0000    0.0000 C   0  0  0  0  0  0  0  0  0  0  0  0
    1.8089    1.5863    0.0000 H   0  0  0  0  0  0  0  0  0  0  0  0
    2.8694    0.9740    0.0000 H   0  0  0  0  0  0  0  0  0  0  0  0
    0.0001   -0.0000    0.0000 C   0  0  0  0  0  0  0  0  0  0  0  0
    0.0001   -1.5999    0.0000 H   0  0  0  0  0  0  0  0  0  0  0  0
   -1.6000   -0.0000    0.0000 C   0  0  0  0  0  0  0  0  0  0  0  0
   -2.8694    0.9740    0.0000 H   0  0  0  0  0  0  0  0  0  0  0  0
   -1.8089    1.5863    0.0000 H   0  0  0  0  0  0  0  0  0  0  0  0
   -2.4001   -1.3857    0.0000 C   0  0  0  0  0  0  0  0  0  0  0  0
   -1.1306   -2.3596    0.0000 H   0  0  0  0  0  0  0  0  0  0  0  0
   -2.1912   -2.9720    0.0000 H   0  0  0  0  0  0  0  0  0  0  0  0
   -3.9999   -1.3857    0.0000 C   0  0  0  0  0  0  0  0  0  0  0  0
   -5.2694   -0.4116    0.0000 H   0  0  0  0  0  0  0  0  0  0  0  0
   -4.2088    0.2007    0.0000 H   0  0  0  0  0  0  0  0  0  0  0  0
   -4.8000   -2.7713    0.0000 C   0  0  0  0  0  0  0  0  0  0  0  0
   -3.5306   -3.7454    0.0000 H   0  0  0  0  0  0  0  0  0  0  0  0
   -4.5911   -4.3576    0.0000 H   0  0  0  0  0  0  0  0  0  0  0  0
   -6.3999   -2.7713    0.0000 C   0  0  0  0  0  0  0  0  0  0  0  0
   -8.0000   -2.7713    0.0000 H   0  0  0  0  0  0  0  0  0  0  0  0
   -7.1999   -4.1569    0.0000 H   0  0  0  0  0  0  0  0  0  0  0  0
   -7.1999   -1.3857    0.0000 H   0  0  0  0  0  0  0  0  0  0  0  0
    0.0001    1.6000    0.0000 C   0  0  0  0  0  0  0  0  0  0  0  0
    0.0001    3.2000    0.0000 H   0  0  0  0  0  0  0  0  0  0  0  0
   -1.2257    2.6284    0.0000 H   0  0  0  0  0  0  0  0  0  0  0  0
    1.2256    2.6284    0.0000 H   0  0  0  0  0  0  0  0  0  0  0  0
    2.4000   -1.3857    0.0000 C   0  0  0  0  0  0  0  0  0  0  0  0
    2.1912   -2.9720    0.0000 H   0  0  0  0  0  0  0  0  0  0  0  0
    1.1306   -2.3596    0.0000 H   0  0  0  0  0  0  0  0  0  0  0  0
    3.9999   -1.3857    0.0000 C   0  0  0  0  0  0  0  0  0  0  0  0
    4.2088    0.2007    0.0000 H   0  0  0  0  0  0  0  0  0  0  0  0
    5.2694   -0.4116    0.0000 H   0  0  0  0  0  0  0  0  0  0  0  0
    4.8000   -2.7713    0.0000 C   0  0  0  0  0  0  0  0  0  0  0  0
    3.2966   -3.3185    0.0000 H   0  0  0  0  0  0  0  0  0  0  0  0
    5.3473   -4.2747    0.0000 C   0  0  0  0  0  0  0  0  0  0  0  0
    5.8945   -5.7783    0.0000 H   0  0  0  0  0  0  0  0  0  0  0  0
    6.9230   -4.5526    0.0000 H   0  0  0  0  0  0  0  0  0  0  0  0
    4.3188   -5.5005    0.0000 H   0  0  0  0  0  0  0  0  0  0  0  0
    6.3036   -2.2241    0.0000 C   0  0  0  0  0  0  0  0  0  0  0  0
    7.8070   -1.6768    0.0000 H   0  0  0  0  0  0  0  0  0  0  0  0
    6.5812   -0.6483    0.0000 H   0  0  0  0  0  0  0  0  0  0  0  0
    7.5292   -3.2526    0.0000 H   0  0  0  0  0  0  0  0  0  0  0  0
  1  2  1  0  0  0  0
  1  3  1  0  0  0  0
  1  4  1  0  0  0  0
  4  5  1  0  0  0  0
  4  6  1  0  0  0  0
  6  7  1  0  0  0  0
  6  8  1  0  0  0  0
  6  9  1  0  0  0  0
  9 10  1  0  0  0  0
  9 11  1  0  0  0  0
  9 12  1  0  0  0  0
 12 13  1  0  0  0  0
 12 14  1  0  0  0  0
 12 15  1  0  0  0  0
 15 16  1  0  0  0  0
 15 17  1  0  0  0  0
 15 18  1  0  0  0  0
 18 19  1  0  0  0  0
 18 20  1  0  0  0  0
 18 21  1  0  0  0  0
  4 22  1  0  0  0  0
 22 23  1  0  0  0  0
 22 24  1  0  0  0  0
 22 25  1  0  0  0  0
  1 26  1  0  0  0  0
 26 27  1  0  0  0  0
 26 28  1  0  0  0  0
 26 29  1  0  0  0  0
 29 30  1  0  0  0  0
 29 31  1  0  0  0  0
 29 32  1  0  0  0  0
 32 33  1  0  0  0  0
 32 34  1  0  0  0  0
 34 35  1  0  0  0  0
 34 36  1  0  0  0  0
 34 37  1  0  0  0  0
 32 38  1  0  0  0  0
 38 39  1  0  0  0  0
 38 40  1  0  0  0  0
 38 41  1  0  0  0  0
M  END
> <ChemID>
100422

> <source_casrn>
17301-23-4

> <CAS>
17301-23-4

> <SMILES>
CCCCCC(C)CCCC(C)C

> <NAME>
2,6-dimethyl undecane

> <preferred_name>
2,6-Dimethylundecane

> <iupac>
2,6-Dimethylundecane

> <MPID>
102038

> <dsstox_substance_id>
DTXSID2058623

> <Canonical_QSARr>
CC(C)CCCC(C)CCCCC

> <InChI_Code_QSARr>
InChI=1S/C13H28/c1-5-6-7-10-13(4)11-8-9-12(2)3/h12-13H,5-11H2,1-4H3

> <InChI Key_QSARr>
MFUPKUZLTKVMFM-UHFFFAOYSA-N

> <LogKmHL>
1.02

$$$$
100428
  -INDIGO-08031722222D

 36 35  0  0  0  0  0  0  0  0999 V2000
   -1.3855    0.8000    0.0000 C   0  0  0  0  0  0  0  0  0  0  0  0
   -0.7733    2.2782    0.0000 H   0  0  0  0  0  0  0  0  0  0  0  0
   -1.9980    2.2782    0.0000 H   0  0  0  0  0  0  0  0  0  0  0  0
    0.0001    0.0000    0.0000 C   0  0  0  0  0  0  0  0  0  0  0  0
   -0.6122   -1.4782    0.0000 H   0  0  0  0  0  0  0  0  0  0  0  0
    0.6123   -1.4782    0.0000 H   0  0  0  0  0  0  0  0  0  0  0  0
    1.3856    0.8000    0.0000 C   0  0  0  0  0  0  0  0  0  0  0  0
    1.9979    2.2782    0.0000 H   0  0  0  0  0  0  0  0  0  0  0  0
    0.7734    2.2782    0.0000 H   0  0  0  0  0  0  0  0  0  0  0  0
    2.7712    0.0000    0.0000 C   0  0  0  0  0  0  0  0  0  0  0  0
    2.1590   -1.4782    0.0000 H   0  0  0  0  0  0  0  0  0  0  0  0
    3.3834   -1.4782    0.0000 H   0  0  0  0  0  0  0  0  0  0  0  0
    4.1570    0.8000    0.0000 C   0  0  0  0  0  0  0  0  0  0  0  0
    4.7693    2.2782    0.0000 H   0  0  0  0  0  0  0  0  0  0  0  0
    3.5446    2.2782    0.0000 H   0  0  0  0  0  0  0  0  0  0  0  0
    5.5426    0.0000    0.0000 C   0  0  0  0  0  0  0  0  0  0  0  0
    6.9282   -0.8000    0.0000 H   0  0  0  0  0  0  0  0  0  0  0  0
    6.9282    0.8000    0.0000 H   0  0  0  0  0  0  0  0  0  0  0  0
    5.5426   -1.6000    0.0000 H   0  0  0  0  0  0  0  0  0  0  0  0
   -2.7713    0.0000    0.0000 C   0  0  0  0  0  0  0  0  0  0  0  0
   -3.3836   -1.4782    0.0000 H   0  0  0  0  0  0  0  0  0  0  0  0
   -2.1591   -1.4782    0.0000 H   0  0  0  0  0  0  0  0  0  0  0  0
   -4.1569    0.8000    0.0000 C   0  0  0  0  0  0  0  0  0  0  0  0
   -3.5447    2.2782    0.0000 H   0  0  0  0  0  0  0  0  0  0  0  0
   -4.7692    2.2782    0.0000 H   0  0  0  0  0  0  0  0  0  0  0  0
   -5.5425    0.0000    0.0000 C   0  0  0  0  0  0  0  0  0  0  0  0
   -6.1547   -1.4782    0.0000 H   0  0  0  0  0  0  0  0  0  0  0  0
   -4.9303   -1.4782    0.0000 H   0  0  0  0  0  0  0  0  0  0  0  0
   -6.9281    0.8000    0.0000 C   0  0  0  0  0  0  0  0  0  0  0  0
   -8.3139    0.0000    0.0000 C   0  0  0  0  0  0  0  0  0  0  0  0
   -9.6995   -0.8000    0.0000 H   0  0  0  0  0  0  0  0  0  0  0  0
   -9.6995    0.8000    0.0000 H   0  0  0  0  0  0  0  0  0  0  0  0
   -8.3139   -1.6000    0.0000 H   0  0  0  0  0  0  0  0  0  0  0  0
   -6.9281    2.4000    0.0000 C   0  0  0  0  0  0  0  0  0  0  0  0
   -8.3139    3.2000    0.0000 H   0  0  0  0  0  0  0  0  0  0  0  0
   -5.5425    3.2000    0.0000 H   0  0  0  0  0  0  0  0  0  0  0  0
  1  2  1  0  0  0  0
  1  3  1  0  0  0  0
  1  4  1  0  0  0  0
  4  5  1  0  0  0  0
  4  6  1  0  0  0  0
  4  7  1  0  0  0  0
  7  8  1  0  0  0  0
  7  9  1  0  0  0  0
  7 10  1  0  0  0  0
 10 11  1  0  0  0  0
 10 12  1  0  0  0  0
 10 13  1  0  0  0  0
 13 14  1  0  0  0  0
 13 15  1  0  0  0  0
 13 16  1  0  0  0  0
 16 17  1  0  0  0  0
 16 18  1  0  0  0  0
 16 19  1  0  0  0  0
  1 20  1  0  0  0  0
 20 21  1  0  0  0  0
 20 22  1  0  0  0  0
 20 23  1  0  0  0  0
 23 24  1  0  0  0  0
 23 25  1  0  0  0  0
 23 26  1  0  0  0  0
 26 27  1  0  0  0  0
 26 28  1  0  0  0  0
 26 29  1  0  0  0  0
 29 30  1  0  0  0  0
 30 31  1  0  0  0  0
 30 32  1  0  0  0  0
 30 33  1  0  0  0  0
 29 34  2  0  0  0  0
 34 35  1  0  0  0  0
 34 36  1  0  0  0  0
M  END
> <ChemID>
100428

> <source_casrn>
18516-37-5

> <CAS>
18516-37-5

> <SMILES>
CCCCCCCCCC(C)=C

> <NAME>
2-methyl-1-undecene

> <preferred_name>
2-Methylundec-1-ene

> <iupac>
2-Methylundec-1-ene

> <MPID>
102042

> <dsstox_substance_id>
DTXSID60171725

> <Canonical_QSARr>
CCCCCCCCCC(C)=C

> <InChI_Code_QSARr>
InChI=1S/C12H24/c1-4-5-6-7-8-9-10-11-12(2)3/h2,4-11H2,1,3H3

> <InChI Key_QSARr>
SJVKHZYVCVKEGM-UHFFFAOYSA-N

> <LogKmHL>
0.17

$$$$
100432
  -INDIGO-08031722222D

 40 41  0  0  0  0  0  0  0  0999 V2000
   -4.1236   -0.3710    0.0000 N   0  0  0  0  0  0  0  0  0  0  0  0
   -2.6620   -1.0217    0.0000 N   0  0  0  0  0  0  0  0  0  0  0  0
   -1.5913    0.1673    0.0000 C   0  0  0  0  0  0  0  0  0  0  0  0
    0.0001    0.0000    0.0000 C   0  0  0  0  0  0  0  0  0  0  0  0
    1.5913   -0.1672    0.0000 C   0  0  0  0  0  0  0  0  0  0  0  0
    3.1825   -0.3344    0.0000 H   0  0  0  0  0  0  0  0  0  0  0  0
    2.5317    1.1272    0.0000 H   0  0  0  0  0  0  0  0  0  0  0  0
    2.2421   -1.6289    0.0000 H   0  0  0  0  0  0  0  0  0  0  0  0
    0.1672    1.5912    0.0000 C   0  0  0  0  0  0  0  0  0  0  0  0
    0.3346    3.1825    0.0000 H   0  0  0  0  0  0  0  0  0  0  0  0
    1.6289    2.2420    0.0000 H   0  0  0  0  0  0  0  0  0  0  0  0
   -1.1271    2.5316    0.0000 H   0  0  0  0  0  0  0  0  0  0  0  0
   -0.1672   -1.5913    0.0000 C   0  0  0  0  0  0  0  0  0  0  0  0
   -0.3346   -3.1824    0.0000 H   0  0  0  0  0  0  0  0  0  0  0  0
    1.1271   -2.5317    0.0000 H   0  0  0  0  0  0  0  0  0  0  0  0
   -1.6289   -2.2420    0.0000 H   0  0  0  0  0  0  0  0  0  0  0  0
   -2.3913    1.5529    0.0000 O   0  0  0  0  0  0  0  0  0  0  0  0
   -3.9563    1.2203    0.0000 C   0  0  0  0  0  0  0  0  0  0  0  0
   -5.1452    2.2908    0.0000 O   0  0  0  0  0  0  0  0  0  0  0  0
   -5.5090   -1.1710    0.0000 C   0  0  0  0  0  0  0  0  0  0  0  0
   -6.8947   -0.3710    0.0000 C   0  0  0  0  0  0  0  0  0  0  0  0
   -6.8947    1.2291    0.0000 H   0  0  0  0  0  0  0  0  0  0  0  0
   -8.2804   -1.1710    0.0000 C   0  0  0  0  0  0  0  0  0  0  0  0
   -9.6660   -0.3710    0.0000 O   0  0  0  0  0  0  0  0  0  0  0  0
  -11.0517   -1.1710    0.0000 C   0  0  0  0  0  0  0  0  0  0  0  0
  -10.2517   -2.5567    0.0000 H   0  0  0  0  0  0  0  0  0  0  0  0
  -12.4373   -1.9710    0.0000 C   0  0  0  0  0  0  0  0  0  0  0  0
  -13.8230   -2.7710    0.0000 H   0  0  0  0  0  0  0  0  0  0  0  0
  -13.8230   -1.1710    0.0000 H   0  0  0  0  0  0  0  0  0  0  0  0
  -12.4373   -3.5711    0.0000 H   0  0  0  0  0  0  0  0  0  0  0  0
  -11.8517    0.2147    0.0000 C   0  0  0  0  0  0  0  0  0  0  0  0
  -12.6517    1.6002    0.0000 H   0  0  0  0  0  0  0  0  0  0  0  0
  -11.0517    1.6002    0.0000 H   0  0  0  0  0  0  0  0  0  0  0  0
  -13.4517    0.2147    0.0000 H   0  0  0  0  0  0  0  0  0  0  0  0
   -8.2804   -2.7710    0.0000 C   0  0  0  0  0  0  0  0  0  0  0  0
   -9.6660   -3.5711    0.0000 Cl  0  0  0  0  0  0  0  0  0  0  0  0
   -6.8947   -3.5711    0.0000 C   0  0  0  0  0  0  0  0  0  0  0  0
   -6.8947   -5.1710    0.0000 H   0  0  0  0  0  0  0  0  0  0  0  0
   -5.5090   -2.7710    0.0000 C   0  0  0  0  0  0  0  0  0  0  0  0
   -4.1236   -3.5711    0.0000 Cl  0  0  0  0  0  0  0  0  0  0  0  0
  1  2  1  0  0  0  0
  2  3  2  0  0  0  0
  3  4  1  0  0  0  0
  4  5  1  0  0  0  0
  5  6  1  0  0  0  0
  5  7  1  0  0  0  0
  5  8  1  0  0  0  0
  4  9  1  0  0  0  0
  9 10  1  0  0  0  0
  9 11  1  0  0  0  0
  9 12  1  0  0  0  0
  4 13  1  0  0  0  0
 13 14  1  0  0  0  0
 13 15  1  0  0  0  0
 13 16  1  0  0  0  0
  3 17  1  0  0  0  0
 17 18  1  0  0  0  0
 18  1  1  0  0  0  0
 18 19  2  0  0  0  0
  1 20  1  0  0  0  0
 20 21  1  0  0  0  0
 21 22  1  0  0  0  0
 21 23  2  0  0  0  0
 23 24  1  0  0  0  0
 24 25  1  0  0  0  0
 25 26  1  0  0  0  0
 25 27  1  0  0  0  0
 27 28  1  0  0  0  0
 27 29  1  0  0  0  0
 27 30  1  0  0  0  0
 25 31  1  0  0  0  0
 31 32  1  0  0  0  0
 31 33  1  0  0  0  0
 31 34  1  0  0  0  0
 23 35  1  0  0  0  0
 35 36  1  0  0  0  0
 35 37  2  0  0  0  0
 37 38  1  0  0  0  0
 37 39  1  0  0  0  0
 39 20  2  0  0  0  0
 39 40  1  0  0  0  0
M  END
> <ChemID>
100432

> <source_casrn>
19666-30-9

> <CAS>
19666-30-9

> <SMILES>
CC(C)Oc1cc(c(Cl)cc1Cl)N1N=C(OC1=O)C(C)(C)C

> <NAME>
Oxadiazon

> <preferred_name>
Oxadiazon

> <iupac>
5-tert-butyl-3-[2,4-dichloro-5-(propan-2-yloxy)phenyl]-1,3,4-oxadiazol-2(3H)-one

> <MPID>
102046

> <dsstox_substance_id>
DTXSID3024239

> <Canonical_QSARr>
CC(C)Oc1cc(c(Cl)cc1Cl)N1N=C(OC1=O)C(C)(C)C

> <InChI_Code_QSARr>
InChI=1S/C15H18Cl2N2O3/c1-8(2)21-12-7-11(9(16)6-10(12)17)19-14(20)22-13(18-19)15(3,4)5/h6-8H,1-5H3

> <InChI Key_QSARr>
CHNUNORXWHYHNE-UHFFFAOYSA-N

> <LogKmHL>
0.77

$$$$
100436
  -INDIGO-08031722222D

 30 31  0  0  0  0  0  0  0  0999 V2000
    0.0001   -0.0000    0.0000 P   0  0  0  0  0  0  0  0  0  0  0  0
    1.3856    0.8000    0.0000 O   0  0  0  0  0  0  0  0  0  0  0  0
    2.7713   -0.0000    0.0000 C   0  0  0  0  0  0  0  0  0  0  0  0
    4.1570    0.8000    0.0000 C   0  0  0  0  0  0  0  0  0  0  0  0
    4.1570    2.4001    0.0000 H   0  0  0  0  0  0  0  0  0  0  0  0
    5.5425   -0.0000    0.0000 C   0  0  0  0  0  0  0  0  0  0  0  0
    6.9282    0.8000    0.0000 Cl  0  0  0  0  0  0  0  0  0  0  0  0
    5.5425   -1.6000    0.0000 C   0  0  0  0  0  0  0  0  0  0  0  0
    6.9282   -2.4000    0.0000 Br  0  0  0  0  0  0  0  0  0  0  0  0
    4.1570   -2.4000    0.0000 C   0  0  0  0  0  0  0  0  0  0  0  0
    4.1570   -4.0000    0.0000 H   0  0  0  0  0  0  0  0  0  0  0  0
    2.7713   -1.6000    0.0000 C   0  0  0  0  0  0  0  0  0  0  0  0
    1.3856   -2.4000    0.0000 Cl  0  0  0  0  0  0  0  0  0  0  0  0
    1.3856   -0.8000    0.0000 S   0  0  0  0  0  0  0  0  0  0  0  0
   -1.3856   -0.8000    0.0000 C   0  0  0  0  0  0  0  0  0  0  0  0
   -1.3856   -2.4000    0.0000 C   0  0  0  0  0  0  0  0  0  0  0  0
    0.0001   -3.2001    0.0000 H   0  0  0  0  0  0  0  0  0  0  0  0
   -2.7713   -3.2001    0.0000 C   0  0  0  0  0  0  0  0  0  0  0  0
   -2.7713   -4.8000    0.0000 H   0  0  0  0  0  0  0  0  0  0  0  0
   -4.1569   -2.4000    0.0000 C   0  0  0  0  0  0  0  0  0  0  0  0
   -5.5426   -3.2001    0.0000 H   0  0  0  0  0  0  0  0  0  0  0  0
   -4.1569   -0.8000    0.0000 C   0  0  0  0  0  0  0  0  0  0  0  0
   -5.5426   -0.0000    0.0000 H   0  0  0  0  0  0  0  0  0  0  0  0
   -2.7713   -0.0000    0.0000 C   0  0  0  0  0  0  0  0  0  0  0  0
   -2.7713    1.6000    0.0000 H   0  0  0  0  0  0  0  0  0  0  0  0
    0.0001    1.6000    0.0000 O   0  0  0  0  0  0  0  0  0  0  0  0
    1.3856    2.4001    0.0000 C   0  0  0  0  0  0  0  0  0  0  0  0
    1.3856    4.0000    0.0000 H   0  0  0  0  0  0  0  0  0  0  0  0
    2.7713    3.2000    0.0000 H   0  0  0  0  0  0  0  0  0  0  0  0
    0.0001    3.2000    0.0000 H   0  0  0  0  0  0  0  0  0  0  0  0
  1  2  1  0  0  0  0
  2  3  1  0  0  0  0
  3  4  1  0  0  0  0
  4  5  1  0  0  0  0
  4  6  2  0  0  0  0
  6  7  1  0  0  0  0
  6  8  1  0  0  0  0
  8  9  1  0  0  0  0
  8 10  2  0  0  0  0
 10 11  1  0  0  0  0
 10 12  1  0  0  0  0
 12  3  2  0  0  0  0
 12 13  1  0  0  0  0
  1 14  2  0  0  0  0
  1 15  1  0  0  0  0
 15 16  1  0  0  0  0
 16 17  1  0  0  0  0
 16 18  2  0  0  0  0
 18 19  1  0  0  0  0
 18 20  1  0  0  0  0
 20 21  1  0  0  0  0
 20 22  2  0  0  0  0
 22 23  1  0  0  0  0
 22 24  1  0  0  0  0
 24 15  2  0  0  0  0
 24 25  1  0  0  0  0
  1 26  1  0  0  0  0
 26 27  1  0  0  0  0
 27 28  1  0  0  0  0
 27 29  1  0  0  0  0
 27 30  1  0  0  0  0
M  END
> <ChemID>
100436

> <source_casrn>
21609-90-5

> <CAS>
21609-90-5

> <SMILES>
COP(=S)(Oc1cc(Cl)c(Br)cc1Cl)c1ccccc1

> <NAME>
Leptophos

> <preferred_name>
Leptophos

> <iupac>
O-(4-bromo-2,5-dichlorophenyl) O-methyl phenylphosphonothioate

> <MPID>
102050

> <dsstox_substance_id>
DTXSID3040279

> <Canonical_QSARr>
COP(=S)(Oc1cc(Cl)c(Br)cc1Cl)c1ccccc1

> <InChI_Code_QSARr>
InChI=1S/C13H10BrCl2O2PS/c1-17-19(20,9-5-3-2-4-6-9)18-13-8-11(15)10(14)7-12(13)16/h2-8H,1H3

> <InChI Key_QSARr>
CVRALZAYCYJELZ-UHFFFAOYSA-N

> <LogKmHL>
1.26

$$$$
100442
  -INDIGO-08031722222D

 39 39  0  0  0  0  0  0  0  0999 V2000
    1.3857   -0.8000    0.0000 C   0  0  0  0  0  0  0  0  0  0  0  0
    2.7713   -1.6000    0.0000 H   0  0  0  0  0  0  0  0  0  0  0  0
    1.3857   -2.3999    0.0000 H   0  0  0  0  0  0  0  0  0  0  0  0
    2.7713   -0.0000    0.0000 H   0  0  0  0  0  0  0  0  0  0  0  0
    0.0001   -0.0000    0.0000 C   0  0  0  0  0  0  0  0  0  0  0  0
   -1.3856    0.8001    0.0000 H   0  0  0  0  0  0  0  0  0  0  0  0
   -0.7999   -1.3857    0.0000 C   0  0  0  0  0  0  0  0  0  0  0  0
   -1.6001   -2.7713    0.0000 H   0  0  0  0  0  0  0  0  0  0  0  0
    0.0001   -2.7713    0.0000 H   0  0  0  0  0  0  0  0  0  0  0  0
   -2.4001   -1.3857    0.0000 H   0  0  0  0  0  0  0  0  0  0  0  0
    0.8000    1.3856    0.0000 O   0  0  0  0  0  0  0  0  0  0  0  0
    0.0001    2.7713    0.0000 P   0  0  0  0  0  0  0  0  0  0  0  0
    0.8000    4.1570    0.0000 O   0  0  0  0  0  0  0  0  0  0  0  0
    1.6000    2.7713    0.0000 O   0  0  0  0  0  0  0  0  0  0  0  0
    2.6285    3.9970    0.0000 C   0  0  0  0  0  0  0  0  0  0  0  0
    1.4027    5.0255    0.0000 H   0  0  0  0  0  0  0  0  0  0  0  0
    3.6568    5.2226    0.0000 C   0  0  0  0  0  0  0  0  0  0  0  0
    4.6853    6.4482    0.0000 H   0  0  0  0  0  0  0  0  0  0  0  0
    5.2326    4.9448    0.0000 H   0  0  0  0  0  0  0  0  0  0  0  0
    3.1096    6.7262    0.0000 H   0  0  0  0  0  0  0  0  0  0  0  0
    3.8541    2.9685    0.0000 C   0  0  0  0  0  0  0  0  0  0  0  0
    5.0798    1.9400    0.0000 H   0  0  0  0  0  0  0  0  0  0  0  0
    3.5762    1.3928    0.0000 H   0  0  0  0  0  0  0  0  0  0  0  0
    5.3576    3.5157    0.0000 H   0  0  0  0  0  0  0  0  0  0  0  0
   -1.6001    2.7713    0.0000 S   0  0  0  0  0  0  0  0  0  0  0  0
   -2.4001    4.1570    0.0000 C   0  0  0  0  0  0  0  0  0  0  0  0
   -2.1912    5.7433    0.0000 H   0  0  0  0  0  0  0  0  0  0  0  0
   -1.1307    5.1310    0.0000 H   0  0  0  0  0  0  0  0  0  0  0  0
   -4.0000    4.1570    0.0000 C   0  0  0  0  0  0  0  0  0  0  0  0
   -4.8000    5.5426    0.0000 C   0  0  0  0  0  0  0  0  0  0  0  0
   -4.0000    6.9282    0.0000 H   0  0  0  0  0  0  0  0  0  0  0  0
   -6.4001    5.5426    0.0000 C   0  0  0  0  0  0  0  0  0  0  0  0
   -7.2001    6.9282    0.0000 H   0  0  0  0  0  0  0  0  0  0  0  0
   -7.2001    4.1570    0.0000 C   0  0  0  0  0  0  0  0  0  0  0  0
   -8.8000    4.1570    0.0000 H   0  0  0  0  0  0  0  0  0  0  0  0
   -6.4001    2.7713    0.0000 C   0  0  0  0  0  0  0  0  0  0  0  0
   -7.2001    1.3856    0.0000 H   0  0  0  0  0  0  0  0  0  0  0  0
   -4.8000    2.7713    0.0000 C   0  0  0  0  0  0  0  0  0  0  0  0
   -4.0000    1.3856    0.0000 H   0  0  0  0  0  0  0  0  0  0  0  0
  1  2  1  0  0  0  0
  1  3  1  0  0  0  0
  1  4  1  0  0  0  0
  1  5  1  0  0  0  0
  5  6  1  0  0  0  0
  5  7  1  0  0  0  0
  7  8  1  0  0  0  0
  7  9  1  0  0  0  0
  7 10  1  0  0  0  0
  5 11  1  0  0  0  0
 11 12  1  0  0  0  0
 12 13  2  0  0  0  0
 12 14  1  0  0  0  0
 14 15  1  0  0  0  0
 15 16  1  0  0  0  0
 15 17  1  0  0  0  0
 17 18  1  0  0  0  0
 17 19  1  0  0  0  0
 17 20  1  0  0  0  0
 15 21  1  0  0  0  0
 21 22  1  0  0  0  0
 21 23  1  0  0  0  0
 21 24  1  0  0  0  0
 12 25  1  0  0  0  0
 25 26  1  0  0  0  0
 26 27  1  0  0  0  0
 26 28  1  0  0  0  0
 26 29  1  0  0  0  0
 29 30  1  0  0  0  0
 30 31  1  0  0  0  0
 30 32  2  0  0  0  0
 32 33  1  0  0  0  0
 32 34  1  0  0  0  0
 34 35  1  0  0  0  0
 34 36  2  0  0  0  0
 36 37  1  0  0  0  0
 36 38  1  0  0  0  0
 38 29  2  0  0  0  0
 38 39  1  0  0  0  0
M  END
> <ChemID>
100442

> <source_casrn>
26087-47-8

> <CAS>
26087-47-8

> <SMILES>
CC(C)OP(=O)(OC(C)C)SCc1ccccc1

> <NAME>
Phosphorothioic acid, O,O-Bis(1-methylethyl)S-(p

> <preferred_name>
Iprobenfos

> <iupac>
S-benzyl O,O-diisopropyl phosphorothioate

> <MPID>
102054

> <dsstox_substance_id>
DTXSID7058040

> <Canonical_QSARr>
CC(C)OP(=O)(OC(C)C)SCc1ccccc1

> <InChI_Code_QSARr>
InChI=1S/C13H21O3PS/c1-11(2)15-17(14,16-12(3)4)18-10-13-8-6-5-7-9-13/h5-9,11-12H,10H2,1-4H3

> <InChI Key_QSARr>
FCOAHACKGGIURQ-UHFFFAOYSA-N

> <LogKmHL>
-1.2

$$$$
100450
  -INDIGO-08031722222D

 16 16  0  0  0  0  0  0  0  0999 V2000
   -0.0000    2.7713    0.0000 Cl  0  0  0  0  0  0  0  0  0  0  0  0
   -0.8000    1.3856    0.0000 C   0  0  0  0  0  0  0  0  0  0  0  0
   -0.0000   -0.0000    0.0000 C   0  0  0  0  0  0  0  0  0  0  0  0
    1.6000   -0.0000    0.0000 C   0  0  0  0  0  0  0  0  0  0  0  0
    2.4001    1.3856    0.0000 C   0  0  0  0  0  0  0  0  0  0  0  0
    4.0000    1.3856    0.0000 Cl  0  0  0  0  0  0  0  0  0  0  0  0
    1.6000    2.7713    0.0000 Cl  0  0  0  0  0  0  0  0  0  0  0  0
    2.4001   -1.3856    0.0000 Cl  0  0  0  0  0  0  0  0  0  0  0  0
   -0.8000   -1.3856    0.0000 C   0  0  0  0  0  0  0  0  0  0  0  0
   -0.0000   -2.7713    0.0000 Cl  0  0  0  0  0  0  0  0  0  0  0  0
   -2.4000   -1.3856    0.0000 C   0  0  0  0  0  0  0  0  0  0  0  0
   -3.2001   -2.7713    0.0000 Cl  0  0  0  0  0  0  0  0  0  0  0  0
   -3.2001   -0.0000    0.0000 C   0  0  0  0  0  0  0  0  0  0  0  0
   -4.8000   -0.0000    0.0000 Cl  0  0  0  0  0  0  0  0  0  0  0  0
   -2.4000    1.3856    0.0000 C   0  0  0  0  0  0  0  0  0  0  0  0
   -3.2001    2.7713    0.0000 Cl  0  0  0  0  0  0  0  0  0  0  0  0
  1  2  1  0  0  0  0
  2  3  1  0  0  0  0
  3  4  1  0  0  0  0
  4  5  2  0  0  0  0
  5  6  1  0  0  0  0
  5  7  1  0  0  0  0
  4  8  1  0  0  0  0
  3  9  2  0  0  0  0
  9 10  1  0  0  0  0
  9 11  1  0  0  0  0
 11 12  1  0  0  0  0
 11 13  2  0  0  0  0
 13 14  1  0  0  0  0
 13 15  1  0  0  0  0
 15  2  2  0  0  0  0
 15 16  1  0  0  0  0
M  END
> <ChemID>
100450

> <source_casrn>
29082-74-4

> <CAS>
29082-74-4

> <SMILES>
ClC(Cl)=C(Cl)c1c(Cl)c(Cl)c(Cl)c(Cl)c1Cl

> <NAME>
Octachlorostyrene

> <preferred_name>
Octachlorostyrene

> <iupac>
1,2,3,4,5-pentachloro-6-(trichloroethenyl)benzene

> <MPID>
102058

> <dsstox_substance_id>
DTXSID2021074

> <Canonical_QSARr>
ClC(Cl)=C(Cl)c1c(Cl)c(Cl)c(Cl)c(Cl)c1Cl

> <InChI_Code_QSARr>
InChI=1S/C8Cl8/c9-2-1(4(11)8(15)16)3(10)6(13)7(14)5(2)12

> <InChI Key_QSARr>
RUYUCCQRWINUHE-UHFFFAOYSA-N

> <LogKmHL>
2.04

$$$$
100457
  -INDIGO-08031722222D

 23 24  0  0  0  0  0  0  0  0999 V2000
   -0.4813    2.7292    0.0000 Cl  0  0  0  0  0  0  0  0  0  0  0  0
   -1.0284    1.2257    0.0000 C   0  0  0  0  0  0  0  0  0  0  0  0
    0.0000    0.0000    0.0000 C   0  0  0  0  0  0  0  0  0  0  0  0
    1.5756    0.2779    0.0000 O   0  0  0  0  0  0  0  0  0  0  0  0
    2.9614   -0.5221    0.0000 C   0  0  0  0  0  0  0  0  0  0  0  0
    2.9614   -2.1222    0.0000 C   0  0  0  0  0  0  0  0  0  0  0  0
    1.5756   -2.9222    0.0000 Cl  0  0  0  0  0  0  0  0  0  0  0  0
    4.3470   -2.9222    0.0000 C   0  0  0  0  0  0  0  0  0  0  0  0
    4.3470   -4.5222    0.0000 Cl  0  0  0  0  0  0  0  0  0  0  0  0
    5.7326   -2.1222    0.0000 C   0  0  0  0  0  0  0  0  0  0  0  0
    7.1183   -2.9222    0.0000 Cl  0  0  0  0  0  0  0  0  0  0  0  0
    5.7326   -0.5221    0.0000 C   0  0  0  0  0  0  0  0  0  0  0  0
    7.1183    0.2779    0.0000 Cl  0  0  0  0  0  0  0  0  0  0  0  0
    4.3470    0.2779    0.0000 C   0  0  0  0  0  0  0  0  0  0  0  0
    4.3470    1.8779    0.0000 Cl  0  0  0  0  0  0  0  0  0  0  0  0
   -0.5473   -1.5035    0.0000 C   0  0  0  0  0  0  0  0  0  0  0  0
    0.4812   -2.7292    0.0000 Cl  0  0  0  0  0  0  0  0  0  0  0  0
   -2.1229   -1.7813    0.0000 C   0  0  0  0  0  0  0  0  0  0  0  0
   -2.6702   -3.2849    0.0000 Cl  0  0  0  0  0  0  0  0  0  0  0  0
   -3.1513   -0.5556    0.0000 C   0  0  0  0  0  0  0  0  0  0  0  0
   -4.7271   -0.8335    0.0000 Cl  0  0  0  0  0  0  0  0  0  0  0  0
   -2.6042    0.9479    0.0000 C   0  0  0  0  0  0  0  0  0  0  0  0
   -3.6326    2.1735    0.0000 Cl  0  0  0  0  0  0  0  0  0  0  0  0
  1  2  1  0  0  0  0
  2  3  1  0  0  0  0
  3  4  1  0  0  0  0
  4  5  1  0  0  0  0
  5  6  1  0  0  0  0
  6  7  1  0  0  0  0
  6  8  2  0  0  0  0
  8  9  1  0  0  0  0
  8 10  1  0  0  0  0
 10 11  1  0  0  0  0
 10 12  2  0  0  0  0
 12 13  1  0  0  0  0
 12 14  1  0  0  0  0
 14  5  2  0  0  0  0
 14 15  1  0  0  0  0
  3 16  2  0  0  0  0
 16 17  1  0  0  0  0
 16 18  1  0  0  0  0
 18 19  1  0  0  0  0
 18 20  2  0  0  0  0
 20 21  1  0  0  0  0
 20 22  1  0  0  0  0
 22  2  2  0  0  0  0
 22 23  1  0  0  0  0
M  END
> <ChemID>
100457

> <source_casrn>
31710-30-2

> <CAS>
31710-30-2

> <SMILES>
Clc2c(c(c(c(c2Cl)Cl)Cl)Cl)Oc1c(c(c(c(c1Cl)Cl)Cl)Cl)Cl

> <NAME>
Decachlorodiphenyl ether

> <preferred_name>
Decachlorodiphenyl ether

> <iupac>
1,2,3,4,5-pentachloro-6-(2,3,4,5,6-pentachlorophenoxy)benzene

> <MPID>
102062

> <dsstox_substance_id>
DTXSID80185607

> <Canonical_QSARr>
Clc1c(Oc2c(Cl)c(Cl)c(Cl)c(Cl)c2Cl)c(Cl)c(Cl)c(Cl)c1Cl

> <InChI_Code_QSARr>
InChI=1S/C12Cl10O/c13-1-3(15)7(19)11(8(20)4(1)16)23-12-9(21)5(17)2(14)6(18)10(12)22

> <InChI Key_QSARr>
CIPFDHFTBYJKQB-UHFFFAOYSA-N

> <LogKmHL>
1.8

$$$$
100461
  -INDIGO-08031722222D

 22 23  0  0  0  0  0  0  0  0999 V2000
    0.8001   -1.3856    0.0000 C   0  0  0  0  0  0  0  0  0  0  0  0
    2.4000   -1.3856    0.0000 C   0  0  0  0  0  0  0  0  0  0  0  0
    3.2000   -2.7713    0.0000 Cl  0  0  0  0  0  0  0  0  0  0  0  0
    3.2000   -0.0000    0.0000 C   0  0  0  0  0  0  0  0  0  0  0  0
    4.8000   -0.0000    0.0000 Cl  0  0  0  0  0  0  0  0  0  0  0  0
    2.4000    1.3856    0.0000 C   0  0  0  0  0  0  0  0  0  0  0  0
    3.2000    2.7713    0.0000 H   0  0  0  0  0  0  0  0  0  0  0  0
    0.8001    1.3856    0.0000 C   0  0  0  0  0  0  0  0  0  0  0  0
    0.0001    2.7713    0.0000 H   0  0  0  0  0  0  0  0  0  0  0  0
    0.0001   -0.0000    0.0000 C   0  0  0  0  0  0  0  0  0  0  0  0
   -1.6001    0.0000    0.0000 C   0  0  0  0  0  0  0  0  0  0  0  0
   -2.4001    1.3856    0.0000 C   0  0  0  0  0  0  0  0  0  0  0  0
   -1.6001    2.7713    0.0000 H   0  0  0  0  0  0  0  0  0  0  0  0
   -4.0000    1.3856    0.0000 C   0  0  0  0  0  0  0  0  0  0  0  0
   -4.8000    2.7713    0.0000 Cl  0  0  0  0  0  0  0  0  0  0  0  0
   -4.8000    0.0000    0.0000 C   0  0  0  0  0  0  0  0  0  0  0  0
   -6.4000    0.0000    0.0000 Cl  0  0  0  0  0  0  0  0  0  0  0  0
   -4.0000   -1.3856    0.0000 C   0  0  0  0  0  0  0  0  0  0  0  0
   -4.8000   -2.7713    0.0000 H   0  0  0  0  0  0  0  0  0  0  0  0
   -2.4001   -1.3856    0.0000 C   0  0  0  0  0  0  0  0  0  0  0  0
   -1.6001   -2.7713    0.0000 H   0  0  0  0  0  0  0  0  0  0  0  0
    0.0001   -2.7713    0.0000 Cl  0  0  0  0  0  0  0  0  0  0  0  0
  1  2  1  0  0  0  0
  2  3  1  0  0  0  0
  2  4  2  0  0  0  0
  4  5  1  0  0  0  0
  4  6  1  0  0  0  0
  6  7  1  0  0  0  0
  6  8  2  0  0  0  0
  8  9  1  0  0  0  0
  8 10  1  0  0  0  0
 10  1  2  0  0  0  0
 10 11  1  0  0  0  0
 11 12  1  0  0  0  0
 12 13  1  0  0  0  0
 12 14  2  0  0  0  0
 14 15  1  0  0  0  0
 14 16  1  0  0  0  0
 16 17  1  0  0  0  0
 16 18  2  0  0  0  0
 18 19  1  0  0  0  0
 18 20  1  0  0  0  0
 20 11  2  0  0  0  0
 20 21  1  0  0  0  0
  1 22  1  0  0  0  0
M  END
> <ChemID>
100461

> <source_casrn>
32598-14-4

> <CAS>
32598-14-4

> <SMILES>
Clc1c(Cl)c(ccc1Cl)-c1cc(Cl)c(Cl)cc1

> <NAME>
2,3,3',4,4'-Pentachlorobiphenyl

> <preferred_name>
2,3,3',4,4'-Pentachlorobiphenyl

> <iupac>
2,3,3',4,4'-pentachlorobiphenyl

> <MPID>
102066

> <dsstox_substance_id>
DTXSID8038306

> <Canonical_QSARr>
Clc1c(Cl)c(ccc1Cl)-c1cc(Cl)c(Cl)cc1

> <InChI_Code_QSARr>
InChI=1S/C12H5Cl5/c13-8-3-1-6(5-10(8)15)7-2-4-9(14)12(17)11(7)16/h1-5H

> <InChI Key_QSARr>
WIDHRBRBACOVOY-UHFFFAOYSA-N

> <LogKmHL>
2.06

$$$$
100466
  -INDIGO-08031722222D

 22 24  0  0  0  0  0  0  0  0999 V2000
   -4.1569   -2.4000    0.0000 Cl  0  0  0  0  0  0  0  0  0  0  0  0
   -2.7713   -1.6000    0.0000 C   0  0  0  0  0  0  0  0  0  0  0  0
   -1.3856   -2.4000    0.0000 C   0  0  0  0  0  0  0  0  0  0  0  0
   -1.3856   -4.0000    0.0000 H   0  0  0  0  0  0  0  0  0  0  0  0
    0.0001   -1.6000    0.0000 C   0  0  0  0  0  0  0  0  0  0  0  0
    0.0001   -0.0000    0.0000 C   0  0  0  0  0  0  0  0  0  0  0  0
    1.3857    0.8000    0.0000 O   0  0  0  0  0  0  0  0  0  0  0  0
    2.7712   -0.0000    0.0000 C   0  0  0  0  0  0  0  0  0  0  0  0
    2.7712   -1.6000    0.0000 C   0  0  0  0  0  0  0  0  0  0  0  0
    1.3857   -2.4000    0.0000 O   0  0  0  0  0  0  0  0  0  0  0  0
    4.1569   -2.4000    0.0000 C   0  0  0  0  0  0  0  0  0  0  0  0
    4.1569   -4.0000    0.0000 H   0  0  0  0  0  0  0  0  0  0  0  0
    5.5425   -1.6000    0.0000 C   0  0  0  0  0  0  0  0  0  0  0  0
    6.9282   -2.4000    0.0000 H   0  0  0  0  0  0  0  0  0  0  0  0
    5.5425   -0.0000    0.0000 C   0  0  0  0  0  0  0  0  0  0  0  0
    6.9282    0.8000    0.0000 Cl  0  0  0  0  0  0  0  0  0  0  0  0
    4.1569    0.8000    0.0000 C   0  0  0  0  0  0  0  0  0  0  0  0
    4.1569    2.4000    0.0000 H   0  0  0  0  0  0  0  0  0  0  0  0
   -1.3856    0.8000    0.0000 C   0  0  0  0  0  0  0  0  0  0  0  0
   -1.3856    2.4000    0.0000 H   0  0  0  0  0  0  0  0  0  0  0  0
   -2.7713   -0.0000    0.0000 C   0  0  0  0  0  0  0  0  0  0  0  0
   -4.1569    0.8000    0.0000 H   0  0  0  0  0  0  0  0  0  0  0  0
  1  2  1  0  0  0  0
  2  3  1  0  0  0  0
  3  4  1  0  0  0  0
  3  5  2  0  0  0  0
  5  6  1  0  0  0  0
  6  7  1  0  0  0  0
  7  8  1  0  0  0  0
  8  9  1  0  0  0  0
  9 10  1  0  0  0  0
 10  5  1  0  0  0  0
  9 11  2  0  0  0  0
 11 12  1  0  0  0  0
 11 13  1  0  0  0  0
 13 14  1  0  0  0  0
 13 15  2  0  0  0  0
 15 16  1  0  0  0  0
 15 17  1  0  0  0  0
 17  8  2  0  0  0  0
 17 18  1  0  0  0  0
  6 19  2  0  0  0  0
 19 20  1  0  0  0  0
 19 21  1  0  0  0  0
 21  2  2  0  0  0  0
 21 22  1  0  0  0  0
M  END
> <ChemID>
100466

> <source_casrn>
33857-26-0

> <CAS>
33857-26-0

> <SMILES>
Clc3ccc2Oc1cc(Cl)ccc1Oc2c3

> <NAME>
2,7-Dichlorodibenzo[b,e][1,4]dioxin

> <preferred_name>
2,7-Dichlorodibenzo-p-dioxin

> <iupac>
2,7-dichlorooxanthrene

> <MPID>
102070

> <dsstox_substance_id>
DTXSID1020435

> <Canonical_QSARr>
Clc1cc2Oc3ccc(Cl)cc3Oc2cc1

> <InChI_Code_QSARr>
InChI=1S/C12H6Cl2O2/c13-7-1-3-9-11(5-7)16-10-4-2-8(14)6-12(10)15-9/h1-6H

> <InChI Key_QSARr>
NBFMTHWVRBOVPE-UHFFFAOYSA-N

> <LogKmHL>
0.23

$$$$
100470
  -INDIGO-08031722222D

 22 23  0  0  0  0  0  0  0  0999 V2000
   -0.0001    0.0000    0.0000 C   0  0  0  0  0  0  0  0  0  0  0  0
    1.6001   -0.0000    0.0000 C   0  0  0  0  0  0  0  0  0  0  0  0
    2.4001   -1.3856    0.0000 C   0  0  0  0  0  0  0  0  0  0  0  0
    1.6001   -2.7713    0.0000 Cl  0  0  0  0  0  0  0  0  0  0  0  0
    4.0000   -1.3856    0.0000 C   0  0  0  0  0  0  0  0  0  0  0  0
    4.8000   -2.7713    0.0000 H   0  0  0  0  0  0  0  0  0  0  0  0
    4.8000    0.0000    0.0000 C   0  0  0  0  0  0  0  0  0  0  0  0
    6.4000    0.0000    0.0000 Cl  0  0  0  0  0  0  0  0  0  0  0  0
    4.0000    1.3856    0.0000 C   0  0  0  0  0  0  0  0  0  0  0  0
    4.8000    2.7713    0.0000 Cl  0  0  0  0  0  0  0  0  0  0  0  0
    2.4001    1.3856    0.0000 C   0  0  0  0  0  0  0  0  0  0  0  0
    1.6001    2.7713    0.0000 H   0  0  0  0  0  0  0  0  0  0  0  0
   -0.8001    1.3856    0.0000 C   0  0  0  0  0  0  0  0  0  0  0  0
   -0.0001    2.7713    0.0000 Cl  0  0  0  0  0  0  0  0  0  0  0  0
   -2.4000    1.3856    0.0000 C   0  0  0  0  0  0  0  0  0  0  0  0
   -3.2000    2.7713    0.0000 Cl  0  0  0  0  0  0  0  0  0  0  0  0
   -3.2000    0.0000    0.0000 C   0  0  0  0  0  0  0  0  0  0  0  0
   -4.8000   -0.0000    0.0000 Cl  0  0  0  0  0  0  0  0  0  0  0  0
   -2.4000   -1.3856    0.0000 C   0  0  0  0  0  0  0  0  0  0  0  0
   -3.2000   -2.7713    0.0000 H   0  0  0  0  0  0  0  0  0  0  0  0
   -0.8001   -1.3856    0.0000 C   0  0  0  0  0  0  0  0  0  0  0  0
   -0.0001   -2.7713    0.0000 H   0  0  0  0  0  0  0  0  0  0  0  0
  1  2  1  0  0  0  0
  2  3  1  0  0  0  0
  3  4  1  0  0  0  0
  3  5  2  0  0  0  0
  5  6  1  0  0  0  0
  5  7  1  0  0  0  0
  7  8  1  0  0  0  0
  7  9  2  0  0  0  0
  9 10  1  0  0  0  0
  9 11  1  0  0  0  0
 11  2  2  0  0  0  0
 11 12  1  0  0  0  0
  1 13  1  0  0  0  0
 13 14  1  0  0  0  0
 13 15  2  0  0  0  0
 15 16  1  0  0  0  0
 15 17  1  0  0  0  0
 17 18  1  0  0  0  0
 17 19  2  0  0  0  0
 19 20  1  0  0  0  0
 19 21  1  0  0  0  0
 21  1  2  0  0  0  0
 21 22  1  0  0  0  0
M  END
> <ChemID>
100470

> <source_casrn>
35065-28-2

> <CAS>
35065-28-2

> <SMILES>
Clc1ccc(-c2cc(Cl)c(Cl)cc2Cl)c(Cl)c1Cl

> <NAME>
2,2',3,4,4',5'-hexachlorobiphenyl

> <preferred_name>
2,2',3,4,4',5'-Hexachlorobiphenyl

> <iupac>
2,2',3,4,4',5'-hexachlorobiphenyl

> <MPID>
102074

> <dsstox_substance_id>
DTXSID8038300

> <Canonical_QSARr>
Clc1ccc(-c2cc(Cl)c(Cl)cc2Cl)c(Cl)c1Cl

> <InChI_Code_QSARr>
InChI=1S/C12H4Cl6/c13-7-2-1-5(11(17)12(7)18)6-3-9(15)10(16)4-8(6)14/h1-4H

> <InChI Key_QSARr>
RPUMZMSNLZHIGZ-UHFFFAOYSA-N

> <LogKmHL>
2.59

$$$$
100476
  -INDIGO-08031722222D

 42 42  0  0  0  0  0  0  0  0999 V2000
    2.6041   -0.9478    0.0000 C   0  0  0  0  0  0  0  0  0  0  0  0
    3.6326   -2.1734    0.0000 H   0  0  0  0  0  0  0  0  0  0  0  0
    4.1798   -0.6701    0.0000 H   0  0  0  0  0  0  0  0  0  0  0  0
    2.0569   -2.4514    0.0000 H   0  0  0  0  0  0  0  0  0  0  0  0
    1.0285   -1.2257    0.0000 C   0  0  0  0  0  0  0  0  0  0  0  0
   -0.0525   -2.4053    0.0000 H   0  0  0  0  0  0  0  0  0  0  0  0
    1.0982   -2.8242    0.0000 H   0  0  0  0  0  0  0  0  0  0  0  0
   -0.0001   -0.0001    0.0000 C   0  0  0  0  0  0  0  0  0  0  0  0
   -1.2258   -1.0285    0.0000 H   0  0  0  0  0  0  0  0  0  0  0  0
    1.2256    1.0285    0.0000 C   0  0  0  0  0  0  0  0  0  0  0  0
    2.4514    2.0570    0.0000 H   0  0  0  0  0  0  0  0  0  0  0  0
    2.7291    0.4812    0.0000 H   0  0  0  0  0  0  0  0  0  0  0  0
    0.9479    2.6041    0.0000 H   0  0  0  0  0  0  0  0  0  0  0  0
   -1.0285    1.2256    0.0000 N   0  0  0  0  0  0  0  0  0  0  0  0
   -0.4813    2.7291    0.0000 H   0  0  0  0  0  0  0  0  0  0  0  0
   -2.6284    1.2256    0.0000 P   0  0  0  0  0  0  0  0  0  0  0  0
   -1.8285    2.6112    0.0000 O   0  0  0  0  0  0  0  0  0  0  0  0
   -2.6284    3.9969    0.0000 C   0  0  0  0  0  0  0  0  0  0  0  0
   -4.1067    3.3846    0.0000 H   0  0  0  0  0  0  0  0  0  0  0  0
   -4.1067    4.6092    0.0000 H   0  0  0  0  0  0  0  0  0  0  0  0
   -1.8285    5.3826    0.0000 C   0  0  0  0  0  0  0  0  0  0  0  0
   -2.6284    6.7682    0.0000 H   0  0  0  0  0  0  0  0  0  0  0  0
   -1.0285    6.7682    0.0000 H   0  0  0  0  0  0  0  0  0  0  0  0
   -3.4285    5.3826    0.0000 H   0  0  0  0  0  0  0  0  0  0  0  0
   -3.4285   -0.1599    0.0000 O   0  0  0  0  0  0  0  0  0  0  0  0
   -5.0284   -0.1599    0.0000 C   0  0  0  0  0  0  0  0  0  0  0  0
   -5.8285    1.2258    0.0000 C   0  0  0  0  0  0  0  0  0  0  0  0
   -5.0284    2.6112    0.0000 H   0  0  0  0  0  0  0  0  0  0  0  0
   -7.4284    1.2258    0.0000 C   0  0  0  0  0  0  0  0  0  0  0  0
   -8.2285    2.6112    0.0000 C   0  0  0  0  0  0  0  0  0  0  0  0
   -9.0284    3.9969    0.0000 H   0  0  0  0  0  0  0  0  0  0  0  0
   -9.8285    2.6112    0.0000 H   0  0  0  0  0  0  0  0  0  0  0  0
   -7.4284    3.9969    0.0000 H   0  0  0  0  0  0  0  0  0  0  0  0
   -8.2285   -0.1599    0.0000 C   0  0  0  0  0  0  0  0  0  0  0  0
   -9.8285   -0.1599    0.0000 H   0  0  0  0  0  0  0  0  0  0  0  0
   -7.4284   -1.5456    0.0000 C   0  0  0  0  0  0  0  0  0  0  0  0
   -8.2285   -2.9312    0.0000 H   0  0  0  0  0  0  0  0  0  0  0  0
   -5.8285   -1.5456    0.0000 C   0  0  0  0  0  0  0  0  0  0  0  0
   -5.0284   -2.9312    0.0000 N   0  0  0  0  0  0  0  0  0  0  0  0
   -5.8285   -4.3169    0.0000 O   0  0  0  0  0  0  0  0  0  0  0  0
   -3.4285   -2.9312    0.0000 O   0  0  0  0  0  0  0  0  0  0  0  0
   -1.8285   -0.1599    0.0000 S   0  0  0  0  0  0  0  0  0  0  0  0
  1  2  1  0  0  0  0
  1  3  1  0  0  0  0
  1  4  1  0  0  0  0
  1  5  1  0  0  0  0
  5  6  1  0  0  0  0
  5  7  1  0  0  0  0
  5  8  1  0  0  0  0
  8  9  1  0  0  0  0
  8 10  1  0  0  0  0
 10 11  1  0  0  0  0
 10 12  1  0  0  0  0
 10 13  1  0  0  0  0
  8 14  1  0  0  0  0
 14 15  1  0  0  0  0
 14 16  1  0  0  0  0
 16 17  1  0  0  0  0
 17 18  1  0  0  0  0
 18 19  1  0  0  0  0
 18 20  1  0  0  0  0
 18 21  1  0  0  0  0
 21 22  1  0  0  0  0
 21 23  1  0  0  0  0
 21 24  1  0  0  0  0
 16 25  1  0  0  0  0
 25 26  1  0  0  0  0
 26 27  1  0  0  0  0
 27 28  1  0  0  0  0
 27 29  2  0  0  0  0
 29 30  1  0  0  0  0
 30 31  1  0  0  0  0
 30 32  1  0  0  0  0
 30 33  1  0  0  0  0
 29 34  1  0  0  0  0
 34 35  1  0  0  0  0
 34 36  2  0  0  0  0
 36 37  1  0  0  0  0
 36 38  1  0  0  0  0
 38 26  2  0  0  0  0
 38 39  1  0  0  0  0
 39 40  1  0  0  0  0
 39 41  2  0  0  0  0
 16 42  2  0  0  0  0
M  CHG  2  39   1  40  -1
M  END
> <ChemID>
100476

> <source_casrn>
36335-67-8

> <CAS>
36335-67-8

> <SMILES>
Cc1ccc(c(c1)OP(=S)(NC(C)CC)OCC)[N+]([O-])=O

> <NAME>
Butamifos

> <preferred_name>
Butamiphos

> <iupac>
O-ethyl O-(5-methyl-2-nitrophenyl) sec-butylphosphoramidothioate

> <MPID>
102078

> <dsstox_substance_id>
DTXSID5058068

> <Canonical_QSARr>
Cc1ccc(c(c1)OP(=S)(NC(C)CC)OCC)[N+]([O-])=O

> <InChI_Code_QSARr>
InChI=1S/C13H21N2O4PS/c1-5-11(4)14-20(21,18-6-2)19-13-9-10(3)7-8-12(13)15(16)17/h7-9,11H,5-6H2,1-4H3,(H,14,21)

> <InChI Key_QSARr>
OEYOMNZEMCPTKN-UHFFFAOYSA-N

> <LogKmHL>
-0.2

$$$$
100480
  -INDIGO-08031722222D

 22 23  0  0  0  0  0  0  0  0999 V2000
   -0.0001    0.0000    0.0000 C   0  0  0  0  0  0  0  0  0  0  0  0
    1.6001   -0.0000    0.0000 C   0  0  0  0  0  0  0  0  0  0  0  0
    2.4001   -1.3856    0.0000 C   0  0  0  0  0  0  0  0  0  0  0  0
    1.6001   -2.7713    0.0000 Cl  0  0  0  0  0  0  0  0  0  0  0  0
    4.0000   -1.3856    0.0000 C   0  0  0  0  0  0  0  0  0  0  0  0
    4.8000   -2.7713    0.0000 H   0  0  0  0  0  0  0  0  0  0  0  0
    4.8000    0.0000    0.0000 C   0  0  0  0  0  0  0  0  0  0  0  0
    6.4000    0.0000    0.0000 Cl  0  0  0  0  0  0  0  0  0  0  0  0
    4.0000    1.3856    0.0000 C   0  0  0  0  0  0  0  0  0  0  0  0
    4.8000    2.7713    0.0000 H   0  0  0  0  0  0  0  0  0  0  0  0
    2.4001    1.3856    0.0000 C   0  0  0  0  0  0  0  0  0  0  0  0
    1.6001    2.7713    0.0000 H   0  0  0  0  0  0  0  0  0  0  0  0
   -0.8001    1.3856    0.0000 C   0  0  0  0  0  0  0  0  0  0  0  0
   -0.0001    2.7713    0.0000 Cl  0  0  0  0  0  0  0  0  0  0  0  0
   -2.4000    1.3856    0.0000 C   0  0  0  0  0  0  0  0  0  0  0  0
   -3.2000    2.7713    0.0000 H   0  0  0  0  0  0  0  0  0  0  0  0
   -3.2000    0.0000    0.0000 C   0  0  0  0  0  0  0  0  0  0  0  0
   -4.8000   -0.0000    0.0000 Cl  0  0  0  0  0  0  0  0  0  0  0  0
   -2.4000   -1.3856    0.0000 C   0  0  0  0  0  0  0  0  0  0  0  0
   -3.2000   -2.7713    0.0000 Cl  0  0  0  0  0  0  0  0  0  0  0  0
   -0.8001   -1.3856    0.0000 C   0  0  0  0  0  0  0  0  0  0  0  0
   -0.0001   -2.7713    0.0000 H   0  0  0  0  0  0  0  0  0  0  0  0
  1  2  1  0  0  0  0
  2  3  1  0  0  0  0
  3  4  1  0  0  0  0
  3  5  2  0  0  0  0
  5  6  1  0  0  0  0
  5  7  1  0  0  0  0
  7  8  1  0  0  0  0
  7  9  2  0  0  0  0
  9 10  1  0  0  0  0
  9 11  1  0  0  0  0
 11  2  2  0  0  0  0
 11 12  1  0  0  0  0
  1 13  1  0  0  0  0
 13 14  1  0  0  0  0
 13 15  2  0  0  0  0
 15 16  1  0  0  0  0
 15 17  1  0  0  0  0
 17 18  1  0  0  0  0
 17 19  2  0  0  0  0
 19 20  1  0  0  0  0
 19 21  1  0  0  0  0
 21  1  2  0  0  0  0
 21 22  1  0  0  0  0
M  END
> <ChemID>
100480

> <source_casrn>
38380-01-7

> <CAS>
38380-01-7

> <SMILES>
Clc1cc(Cl)c(cc1)-c1cc(Cl)c(Cl)cc1Cl

> <NAME>
2,2',4,4',5-pentachlorobiphenyl

> <preferred_name>
2,2',4,4',5-Pentachlorobiphenyl

> <iupac>
1,2,4-trichloro-5-(2,4-dichlorophenyl)benzene

> <MPID>
102082

> <dsstox_substance_id>
DTXSID1073496

> <Canonical_QSARr>
Clc1cc(Cl)c(cc1)-c1cc(Cl)c(Cl)cc1Cl

> <InChI_Code_QSARr>
InChI=1S/C12H5Cl5/c13-6-1-2-7(9(14)3-6)8-4-11(16)12(17)5-10(8)15/h1-5H

> <InChI Key_QSARr>
LMQJBFRGXHMNOX-UHFFFAOYSA-N

> <LogKmHL>
2.73

$$$$
100484
  -INDIGO-08031722222D

 22 23  0  0  0  0  0  0  0  0999 V2000
   -0.0001    0.0000    0.0000 C   0  0  0  0  0  0  0  0  0  0  0  0
    1.6001   -0.0000    0.0000 C   0  0  0  0  0  0  0  0  0  0  0  0
    2.4001   -1.3856    0.0000 C   0  0  0  0  0  0  0  0  0  0  0  0
    1.6001   -2.7713    0.0000 Cl  0  0  0  0  0  0  0  0  0  0  0  0
    4.0000   -1.3856    0.0000 C   0  0  0  0  0  0  0  0  0  0  0  0
    4.8000   -2.7713    0.0000 Cl  0  0  0  0  0  0  0  0  0  0  0  0
    4.8000    0.0000    0.0000 C   0  0  0  0  0  0  0  0  0  0  0  0
    6.4000    0.0000    0.0000 Cl  0  0  0  0  0  0  0  0  0  0  0  0
    4.0000    1.3856    0.0000 C   0  0  0  0  0  0  0  0  0  0  0  0
    4.8000    2.7713    0.0000 H   0  0  0  0  0  0  0  0  0  0  0  0
    2.4001    1.3856    0.0000 C   0  0  0  0  0  0  0  0  0  0  0  0
    1.6001    2.7713    0.0000 H   0  0  0  0  0  0  0  0  0  0  0  0
   -0.8001    1.3856    0.0000 C   0  0  0  0  0  0  0  0  0  0  0  0
   -0.0001    2.7713    0.0000 Cl  0  0  0  0  0  0  0  0  0  0  0  0
   -2.4000    1.3856    0.0000 C   0  0  0  0  0  0  0  0  0  0  0  0
   -3.2000    2.7713    0.0000 Cl  0  0  0  0  0  0  0  0  0  0  0  0
   -3.2000    0.0000    0.0000 C   0  0  0  0  0  0  0  0  0  0  0  0
   -4.8000   -0.0000    0.0000 Cl  0  0  0  0  0  0  0  0  0  0  0  0
   -2.4000   -1.3856    0.0000 C   0  0  0  0  0  0  0  0  0  0  0  0
   -3.2000   -2.7713    0.0000 H   0  0  0  0  0  0  0  0  0  0  0  0
   -0.8001   -1.3856    0.0000 C   0  0  0  0  0  0  0  0  0  0  0  0
   -0.0001   -2.7713    0.0000 H   0  0  0  0  0  0  0  0  0  0  0  0
  1  2  1  0  0  0  0
  2  3  1  0  0  0  0
  3  4  1  0  0  0  0
  3  5  2  0  0  0  0
  5  6  1  0  0  0  0
  5  7  1  0  0  0  0
  7  8  1  0  0  0  0
  7  9  2  0  0  0  0
  9 10  1  0  0  0  0
  9 11  1  0  0  0  0
 11  2  2  0  0  0  0
 11 12  1  0  0  0  0
  1 13  1  0  0  0  0
 13 14  1  0  0  0  0
 13 15  2  0  0  0  0
 15 16  1  0  0  0  0
 15 17  1  0  0  0  0
 17 18  1  0  0  0  0
 17 19  2  0  0  0  0
 19 20  1  0  0  0  0
 19 21  1  0  0  0  0
 21  1  2  0  0  0  0
 21 22  1  0  0  0  0
M  END
> <ChemID>
100484

> <source_casrn>
38380-07-3

> <CAS>
38380-07-3

> <SMILES>
Clc1ccc(-c2ccc(Cl)c(Cl)c2Cl)c(Cl)c1Cl

> <NAME>
2,2',3,3',4,4'-Hexachloro-1,1'-biphenyl

> <preferred_name>
2,2',3,3',4,4'-Hexachlorobiphenyl

> <iupac>
C12H4Cl6

> <MPID>
102086

> <dsstox_substance_id>
DTXSID50858932

> <Canonical_QSARr>
Clc1ccc(-c2ccc(Cl)c(Cl)c2Cl)c(Cl)c1Cl

> <InChI_Code_QSARr>
InChI=1S/C12H4Cl6/c13-7-3-1-5(9(15)11(7)17)6-2-4-8(14)12(18)10(6)16/h1-4H

> <InChI Key_QSARr>
BTAGRXWGMYTPBY-UHFFFAOYSA-N

> <LogKmHL>
2.64

$$$$
100488
  -INDIGO-08031722222D

 22 23  0  0  0  0  0  0  0  0999 V2000
   -0.0001    0.0000    0.0000 C   0  0  0  0  0  0  0  0  0  0  0  0
    1.6001   -0.0000    0.0000 C   0  0  0  0  0  0  0  0  0  0  0  0
    2.4001   -1.3856    0.0000 C   0  0  0  0  0  0  0  0  0  0  0  0
    1.6001   -2.7713    0.0000 Cl  0  0  0  0  0  0  0  0  0  0  0  0
    4.0000   -1.3856    0.0000 C   0  0  0  0  0  0  0  0  0  0  0  0
    4.8000   -2.7713    0.0000 H   0  0  0  0  0  0  0  0  0  0  0  0
    4.8000    0.0000    0.0000 C   0  0  0  0  0  0  0  0  0  0  0  0
    6.4000    0.0000    0.0000 H   0  0  0  0  0  0  0  0  0  0  0  0
    4.0000    1.3856    0.0000 C   0  0  0  0  0  0  0  0  0  0  0  0
    4.8000    2.7713    0.0000 H   0  0  0  0  0  0  0  0  0  0  0  0
    2.4001    1.3856    0.0000 C   0  0  0  0  0  0  0  0  0  0  0  0
    1.6001    2.7713    0.0000 H   0  0  0  0  0  0  0  0  0  0  0  0
   -0.8001    1.3856    0.0000 C   0  0  0  0  0  0  0  0  0  0  0  0
   -0.0001    2.7713    0.0000 Cl  0  0  0  0  0  0  0  0  0  0  0  0
   -2.4000    1.3856    0.0000 C   0  0  0  0  0  0  0  0  0  0  0  0
   -3.2000    2.7713    0.0000 H   0  0  0  0  0  0  0  0  0  0  0  0
   -3.2000    0.0000    0.0000 C   0  0  0  0  0  0  0  0  0  0  0  0
   -4.8000   -0.0000    0.0000 H   0  0  0  0  0  0  0  0  0  0  0  0
   -2.4000   -1.3856    0.0000 C   0  0  0  0  0  0  0  0  0  0  0  0
   -3.2000   -2.7713    0.0000 H   0  0  0  0  0  0  0  0  0  0  0  0
   -0.8001   -1.3856    0.0000 C   0  0  0  0  0  0  0  0  0  0  0  0
   -0.0001   -2.7713    0.0000 Cl  0  0  0  0  0  0  0  0  0  0  0  0
  1  2  1  0  0  0  0
  2  3  1  0  0  0  0
  3  4  1  0  0  0  0
  3  5  2  0  0  0  0
  5  6  1  0  0  0  0
  5  7  1  0  0  0  0
  7  8  1  0  0  0  0
  7  9  2  0  0  0  0
  9 10  1  0  0  0  0
  9 11  1  0  0  0  0
 11  2  2  0  0  0  0
 11 12  1  0  0  0  0
  1 13  1  0  0  0  0
 13 14  1  0  0  0  0
 13 15  2  0  0  0  0
 15 16  1  0  0  0  0
 15 17  1  0  0  0  0
 17 18  1  0  0  0  0
 17 19  2  0  0  0  0
 19 20  1  0  0  0  0
 19 21  1  0  0  0  0
 21  1  2  0  0  0  0
 21 22  1  0  0  0  0
M  END
> <ChemID>
100488

> <source_casrn>
38444-73-4

> <CAS>
38444-73-4

> <SMILES>
Clc1ccccc1-c1c(Cl)cccc1Cl

> <NAME>
2,2',6-trichlorobiphenyl

> <preferred_name>
PCB 019

> <iupac>
1,3-dichloro-2-(2-chlorophenyl)benzene

> <MPID>
102090

> <dsstox_substance_id>
DTXSID9074777

> <Canonical_QSARr>
Clc1ccccc1-c1c(Cl)cccc1Cl

> <InChI_Code_QSARr>
InChI=1S/C12H7Cl3/c13-9-5-2-1-4-8(9)12-10(14)6-3-7-11(12)15/h1-7H

> <InChI Key_QSARr>
MVXIJRBBCDLNLX-UHFFFAOYSA-N

> <LogKmHL>
2.5

$$$$
100493
  -INDIGO-08031722222D

 21 23  0  0  0  0  0  0  0  0999 V2000
   -1.7322    1.9239    0.0000 C   0  0  0  0  0  0  0  0  0  0  0  0
   -3.1939    2.5747    0.0000 C   0  0  0  0  0  0  0  0  0  0  0  0
   -3.3612    4.1659    0.0000 Cl  0  0  0  0  0  0  0  0  0  0  0  0
   -4.4883    1.6342    0.0000 C   0  0  0  0  0  0  0  0  0  0  0  0
   -5.9501    2.2850    0.0000 Cl  0  0  0  0  0  0  0  0  0  0  0  0
   -4.3212    0.0430    0.0000 C   0  0  0  0  0  0  0  0  0  0  0  0
   -5.6156   -0.8974    0.0000 Cl  0  0  0  0  0  0  0  0  0  0  0  0
   -2.8595   -0.6078    0.0000 C   0  0  0  0  0  0  0  0  0  0  0  0
   -2.6921   -2.1990    0.0000 Cl  0  0  0  0  0  0  0  0  0  0  0  0
   -1.5651    0.3327    0.0000 C   0  0  0  0  0  0  0  0  0  0  0  0
    0.0000    0.0000    0.0000 C   0  0  0  0  0  0  0  0  0  0  0  0
    0.8000    1.3856    0.0000 C   0  0  0  0  0  0  0  0  0  0  0  0
    2.4000    1.3856    0.0000 C   0  0  0  0  0  0  0  0  0  0  0  0
    3.2000    2.7713    0.0000 Cl  0  0  0  0  0  0  0  0  0  0  0  0
    3.2000    0.0000    0.0000 C   0  0  0  0  0  0  0  0  0  0  0  0
    4.8000    0.0000    0.0000 Cl  0  0  0  0  0  0  0  0  0  0  0  0
    2.4000   -1.3856    0.0000 C   0  0  0  0  0  0  0  0  0  0  0  0
    3.2000   -2.7713    0.0000 Cl  0  0  0  0  0  0  0  0  0  0  0  0
    0.8000   -1.3856    0.0000 C   0  0  0  0  0  0  0  0  0  0  0  0
    0.0000   -2.7713    0.0000 Cl  0  0  0  0  0  0  0  0  0  0  0  0
   -0.2707    2.5747    0.0000 O   0  0  0  0  0  0  0  0  0  0  0  0
  1  2  1  0  0  0  0
  2  3  1  0  0  0  0
  2  4  2  0  0  0  0
  4  5  1  0  0  0  0
  4  6  1  0  0  0  0
  6  7  1  0  0  0  0
  6  8  2  0  0  0  0
  8  9  1  0  0  0  0
  8 10  1  0  0  0  0
 10  1  2  0  0  0  0
 10 11  1  0  0  0  0
 11 12  1  0  0  0  0
 12 13  2  0  0  0  0
 13 14  1  0  0  0  0
 13 15  1  0  0  0  0
 15 16  1  0  0  0  0
 15 17  2  0  0  0  0
 17 18  1  0  0  0  0
 17 19  1  0  0  0  0
 19 11  2  0  0  0  0
 19 20  1  0  0  0  0
 12 21  1  0  0  0  0
 21  1  1  0  0  0  0
M  END
> <ChemID>
100493

> <source_casrn>
39001-02-0

> <CAS>
39001-02-0

> <SMILES>
Clc3c(Cl)c(Cl)c1c(oc2c(Cl)c(Cl)c(Cl)c(Cl)c12)c3Cl

> <NAME>
1,2,3,4,5,6,7,8-octachlorodibenzofuran

> <preferred_name>
Octachlorodibenzofuran

> <iupac>
1,2,3,4,6,7,8,9-octachlorodibenzo[b,d]furan

> <MPID>
102094

> <dsstox_substance_id>
DTXSID3052062

> <Canonical_QSARr>
Clc1c2oc3c(c2c(Cl)c(Cl)c1Cl)c(Cl)c(Cl)c(Cl)c3Cl

> <InChI_Code_QSARr>
InChI=1S/C12Cl8O/c13-3-1-2-4(14)6(16)8(18)10(20)12(2)21-11(1)9(19)7(17)5(3)15

> <InChI Key_QSARr>
RHIROFAGUQOFLU-UHFFFAOYSA-N

> <LogKmHL>
1.22

$$$$
100497
  -INDIGO-08031722222D

 22 23  0  0  0  0  0  0  0  0999 V2000
   -0.0001    0.0000    0.0000 C   0  0  0  0  0  0  0  0  0  0  0  0
    1.6001   -0.0000    0.0000 C   0  0  0  0  0  0  0  0  0  0  0  0
    2.4001   -1.3856    0.0000 C   0  0  0  0  0  0  0  0  0  0  0  0
    1.6001   -2.7713    0.0000 Cl  0  0  0  0  0  0  0  0  0  0  0  0
    4.0000   -1.3856    0.0000 C   0  0  0  0  0  0  0  0  0  0  0  0
    4.8000   -2.7713    0.0000 Cl  0  0  0  0  0  0  0  0  0  0  0  0
    4.8000    0.0000    0.0000 C   0  0  0  0  0  0  0  0  0  0  0  0
    6.4000    0.0000    0.0000 H   0  0  0  0  0  0  0  0  0  0  0  0
    4.0000    1.3856    0.0000 C   0  0  0  0  0  0  0  0  0  0  0  0
    4.8000    2.7713    0.0000 Cl  0  0  0  0  0  0  0  0  0  0  0  0
    2.4001    1.3856    0.0000 C   0  0  0  0  0  0  0  0  0  0  0  0
    1.6001    2.7713    0.0000 Cl  0  0  0  0  0  0  0  0  0  0  0  0
   -0.8001    1.3856    0.0000 C   0  0  0  0  0  0  0  0  0  0  0  0
   -0.0001    2.7713    0.0000 Cl  0  0  0  0  0  0  0  0  0  0  0  0
   -2.4000    1.3856    0.0000 C   0  0  0  0  0  0  0  0  0  0  0  0
   -3.2000    2.7713    0.0000 Cl  0  0  0  0  0  0  0  0  0  0  0  0
   -3.2000    0.0000    0.0000 C   0  0  0  0  0  0  0  0  0  0  0  0
   -4.8000   -0.0000    0.0000 Cl  0  0  0  0  0  0  0  0  0  0  0  0
   -2.4000   -1.3856    0.0000 C   0  0  0  0  0  0  0  0  0  0  0  0
   -3.2000   -2.7713    0.0000 H   0  0  0  0  0  0  0  0  0  0  0  0
   -0.8001   -1.3856    0.0000 C   0  0  0  0  0  0  0  0  0  0  0  0
   -0.0001   -2.7713    0.0000 Cl  0  0  0  0  0  0  0  0  0  0  0  0
  1  2  1  0  0  0  0
  2  3  1  0  0  0  0
  3  4  1  0  0  0  0
  3  5  2  0  0  0  0
  5  6  1  0  0  0  0
  5  7  1  0  0  0  0
  7  8  1  0  0  0  0
  7  9  2  0  0  0  0
  9 10  1  0  0  0  0
  9 11  1  0  0  0  0
 11  2  2  0  0  0  0
 11 12  1  0  0  0  0
  1 13  1  0  0  0  0
 13 14  1  0  0  0  0
 13 15  2  0  0  0  0
 15 16  1  0  0  0  0
 15 17  1  0  0  0  0
 17 18  1  0  0  0  0
 17 19  2  0  0  0  0
 19 20  1  0  0  0  0
 19 21  1  0  0  0  0
 21  1  2  0  0  0  0
 21 22  1  0  0  0  0
M  END
> <ChemID>
100497

> <source_casrn>
40186-71-8

> <CAS>
40186-71-8

> <SMILES>
Clc1cc(Cl)c(Cl)c(Cl)c1-c1c(Cl)c(Cl)cc(Cl)c1Cl

> <NAME>
2,2',3,3',4,5',6,6'-octachlorobiphenyl

> <preferred_name>
2,2',3,3',4,5',6,6'-Octachlorobiphenyl

> <iupac>
1,2,3,5-tetrachloro-4-(2,3,5,6-tetrachlorophenyl)benzene

> <MPID>
102098

> <dsstox_substance_id>
DTXSID4074148

> <Canonical_QSARr>
Clc1cc(Cl)c(Cl)c(Cl)c1-c1c(Cl)c(Cl)cc(Cl)c1Cl

> <InChI_Code_QSARr>
InChI=1S/C12H2Cl8/c13-3-1-6(16)11(19)12(20)7(3)8-9(17)4(14)2-5(15)10(8)18/h1-2H

> <InChI Key_QSARr>
LJQOBQLZTUSEJA-UHFFFAOYSA-N

> <LogKmHL>
2.46

$$$$
100502
  -INDIGO-08031722222D

 23 24  0  0  0  0  0  0  0  0999 V2000
   -4.7271   -0.8335    0.0000 Br  0  0  0  0  0  0  0  0  0  0  0  0
   -3.1513   -0.5556    0.0000 C   0  0  0  0  0  0  0  0  0  0  0  0
   -2.6042    0.9479    0.0000 C   0  0  0  0  0  0  0  0  0  0  0  0
   -3.6326    2.1735    0.0000 H   0  0  0  0  0  0  0  0  0  0  0  0
   -1.0284    1.2257    0.0000 C   0  0  0  0  0  0  0  0  0  0  0  0
   -0.4813    2.7292    0.0000 H   0  0  0  0  0  0  0  0  0  0  0  0
    0.0000    0.0000    0.0000 C   0  0  0  0  0  0  0  0  0  0  0  0
    1.5756    0.2779    0.0000 O   0  0  0  0  0  0  0  0  0  0  0  0
    2.9614   -0.5221    0.0000 C   0  0  0  0  0  0  0  0  0  0  0  0
    2.9614   -2.1222    0.0000 C   0  0  0  0  0  0  0  0  0  0  0  0
    1.5756   -2.9222    0.0000 Br  0  0  0  0  0  0  0  0  0  0  0  0
    4.3470   -2.9222    0.0000 C   0  0  0  0  0  0  0  0  0  0  0  0
    4.3470   -4.5222    0.0000 H   0  0  0  0  0  0  0  0  0  0  0  0
    5.7326   -2.1222    0.0000 C   0  0  0  0  0  0  0  0  0  0  0  0
    7.1183   -2.9222    0.0000 Br  0  0  0  0  0  0  0  0  0  0  0  0
    5.7326   -0.5221    0.0000 C   0  0  0  0  0  0  0  0  0  0  0  0
    7.1183    0.2779    0.0000 H   0  0  0  0  0  0  0  0  0  0  0  0
    4.3470    0.2779    0.0000 C   0  0  0  0  0  0  0  0  0  0  0  0
    4.3470    1.8779    0.0000 H   0  0  0  0  0  0  0  0  0  0  0  0
   -0.5473   -1.5035    0.0000 C   0  0  0  0  0  0  0  0  0  0  0  0
    0.4812   -2.7292    0.0000 H   0  0  0  0  0  0  0  0  0  0  0  0
   -2.1229   -1.7813    0.0000 C   0  0  0  0  0  0  0  0  0  0  0  0
   -2.6702   -3.2849    0.0000 H   0  0  0  0  0  0  0  0  0  0  0  0
  1  2  1  0  0  0  0
  2  3  1  0  0  0  0
  3  4  1  0  0  0  0
  3  5  2  0  0  0  0
  5  6  1  0  0  0  0
  5  7  1  0  0  0  0
  7  8  1  0  0  0  0
  8  9  1  0  0  0  0
  9 10  1  0  0  0  0
 10 11  1  0  0  0  0
 10 12  2  0  0  0  0
 12 13  1  0  0  0  0
 12 14  1  0  0  0  0
 14 15  1  0  0  0  0
 14 16  2  0  0  0  0
 16 17  1  0  0  0  0
 16 18  1  0  0  0  0
 18  9  2  0  0  0  0
 18 19  1  0  0  0  0
  7 20  2  0  0  0  0
 20 21  1  0  0  0  0
 20 22  1  0  0  0  0
 22  2  2  0  0  0  0
 22 23  1  0  0  0  0
M  END
> <ChemID>
100502

> <source_casrn>
41318-75-6

> <CAS>
41318-75-6

> <SMILES>
BrC1=CC(Br)=CC=C1OC2=CC=C(C=C2)Br

> <NAME>
2,4,4'-Tribromodiphenyl ether (BDE 28)

> <preferred_name>
2,4,4'-Tribromodiphenyl ether (BDE 28)

> <iupac>
4-bromophenyl 2,4-dibromophenyl ether

> <MPID>
102102

> <dsstox_substance_id>
DTXSID4052710

> <Canonical_QSARr>
Brc1cc(Br)ccc1Oc1ccc(Br)cc1

> <InChI_Code_QSARr>
InChI=1S/C12H7Br3O/c13-8-1-4-10(5-2-8)16-12-6-3-9(14)7-11(12)15/h1-7H

> <InChI Key_QSARr>
UPNBETHEXPIWQX-UHFFFAOYSA-N

> <LogKmHL>
1.25

$$$$
100506
  -INDIGO-08031722222D

 22 23  0  0  0  0  0  0  0  0999 V2000
   -0.0001    0.0000    0.0000 C   0  0  0  0  0  0  0  0  0  0  0  0
    1.6001   -0.0000    0.0000 C   0  0  0  0  0  0  0  0  0  0  0  0
    2.4001   -1.3856    0.0000 C   0  0  0  0  0  0  0  0  0  0  0  0
    1.6001   -2.7713    0.0000 Cl  0  0  0  0  0  0  0  0  0  0  0  0
    4.0000   -1.3856    0.0000 C   0  0  0  0  0  0  0  0  0  0  0  0
    4.8000   -2.7713    0.0000 H   0  0  0  0  0  0  0  0  0  0  0  0
    4.8000    0.0000    0.0000 C   0  0  0  0  0  0  0  0  0  0  0  0
    6.4000    0.0000    0.0000 Cl  0  0  0  0  0  0  0  0  0  0  0  0
    4.0000    1.3856    0.0000 C   0  0  0  0  0  0  0  0  0  0  0  0
    4.8000    2.7713    0.0000 Cl  0  0  0  0  0  0  0  0  0  0  0  0
    2.4001    1.3856    0.0000 C   0  0  0  0  0  0  0  0  0  0  0  0
    1.6001    2.7713    0.0000 H   0  0  0  0  0  0  0  0  0  0  0  0
   -0.8001    1.3856    0.0000 C   0  0  0  0  0  0  0  0  0  0  0  0
   -0.0001    2.7713    0.0000 Cl  0  0  0  0  0  0  0  0  0  0  0  0
   -2.4000    1.3856    0.0000 C   0  0  0  0  0  0  0  0  0  0  0  0
   -3.2000    2.7713    0.0000 Cl  0  0  0  0  0  0  0  0  0  0  0  0
   -3.2000    0.0000    0.0000 C   0  0  0  0  0  0  0  0  0  0  0  0
   -4.8000   -0.0000    0.0000 H   0  0  0  0  0  0  0  0  0  0  0  0
   -2.4000   -1.3856    0.0000 C   0  0  0  0  0  0  0  0  0  0  0  0
   -3.2000   -2.7713    0.0000 H   0  0  0  0  0  0  0  0  0  0  0  0
   -0.8001   -1.3856    0.0000 C   0  0  0  0  0  0  0  0  0  0  0  0
   -0.0001   -2.7713    0.0000 H   0  0  0  0  0  0  0  0  0  0  0  0
  1  2  1  0  0  0  0
  2  3  1  0  0  0  0
  3  4  1  0  0  0  0
  3  5  2  0  0  0  0
  5  6  1  0  0  0  0
  5  7  1  0  0  0  0
  7  8  1  0  0  0  0
  7  9  2  0  0  0  0
  9 10  1  0  0  0  0
  9 11  1  0  0  0  0
 11  2  2  0  0  0  0
 11 12  1  0  0  0  0
  1 13  1  0  0  0  0
 13 14  1  0  0  0  0
 13 15  2  0  0  0  0
 15 16  1  0  0  0  0
 15 17  1  0  0  0  0
 17 18  1  0  0  0  0
 17 19  2  0  0  0  0
 19 20  1  0  0  0  0
 19 21  1  0  0  0  0
 21  1  2  0  0  0  0
 21 22  1  0  0  0  0
M  END
> <ChemID>
100506

> <source_casrn>
41464-51-1

> <CAS>
41464-51-1

> <SMILES>
Clc1cc(Cl)c(Cl)cc1-c1cccc(Cl)c1Cl

> <NAME>
2,2',3',4,5-Pentachloro-1,1'-biphenyl

> <preferred_name>
2,2',3,4',5'-Pentachlorobiphenyl

> <iupac>
1,2,4-trichloro-5-(2,3-dichlorophenyl)benzene

> <MPID>
102106

> <dsstox_substance_id>
DTXSID2073510

> <Canonical_QSARr>
Clc1cc(Cl)c(Cl)cc1-c1cccc(Cl)c1Cl

> <InChI_Code_QSARr>
InChI=1S/C12H5Cl5/c13-8-3-1-2-6(12(8)17)7-4-10(15)11(16)5-9(7)14/h1-5H

> <InChI Key_QSARr>
JTUSORDQZVOEAZ-UHFFFAOYSA-N

> <LogKmHL>
2.55

$$$$
100512
  -INDIGO-08031722222D

 22 23  0  0  0  0  0  0  0  0999 V2000
   -0.0001    0.0000    0.0000 C   0  0  0  0  0  0  0  0  0  0  0  0
    1.6001   -0.0000    0.0000 C   0  0  0  0  0  0  0  0  0  0  0  0
    2.4001   -1.3856    0.0000 C   0  0  0  0  0  0  0  0  0  0  0  0
    1.6001   -2.7713    0.0000 Cl  0  0  0  0  0  0  0  0  0  0  0  0
    4.0000   -1.3856    0.0000 C   0  0  0  0  0  0  0  0  0  0  0  0
    4.8000   -2.7713    0.0000 H   0  0  0  0  0  0  0  0  0  0  0  0
    4.8000    0.0000    0.0000 C   0  0  0  0  0  0  0  0  0  0  0  0
    6.4000    0.0000    0.0000 Cl  0  0  0  0  0  0  0  0  0  0  0  0
    4.0000    1.3856    0.0000 C   0  0  0  0  0  0  0  0  0  0  0  0
    4.8000    2.7713    0.0000 Cl  0  0  0  0  0  0  0  0  0  0  0  0
    2.4001    1.3856    0.0000 C   0  0  0  0  0  0  0  0  0  0  0  0
    1.6001    2.7713    0.0000 H   0  0  0  0  0  0  0  0  0  0  0  0
   -0.8001    1.3856    0.0000 C   0  0  0  0  0  0  0  0  0  0  0  0
   -0.0001    2.7713    0.0000 Cl  0  0  0  0  0  0  0  0  0  0  0  0
   -2.4000    1.3856    0.0000 C   0  0  0  0  0  0  0  0  0  0  0  0
   -3.2000    2.7713    0.0000 Cl  0  0  0  0  0  0  0  0  0  0  0  0
   -3.2000    0.0000    0.0000 C   0  0  0  0  0  0  0  0  0  0  0  0
   -4.8000   -0.0000    0.0000 H   0  0  0  0  0  0  0  0  0  0  0  0
   -2.4000   -1.3856    0.0000 C   0  0  0  0  0  0  0  0  0  0  0  0
   -3.2000   -2.7713    0.0000 Cl  0  0  0  0  0  0  0  0  0  0  0  0
   -0.8001   -1.3856    0.0000 C   0  0  0  0  0  0  0  0  0  0  0  0
   -0.0001   -2.7713    0.0000 H   0  0  0  0  0  0  0  0  0  0  0  0
  1  2  1  0  0  0  0
  2  3  1  0  0  0  0
  3  4  1  0  0  0  0
  3  5  2  0  0  0  0
  5  6  1  0  0  0  0
  5  7  1  0  0  0  0
  7  8  1  0  0  0  0
  7  9  2  0  0  0  0
  9 10  1  0  0  0  0
  9 11  1  0  0  0  0
 11  2  2  0  0  0  0
 11 12  1  0  0  0  0
  1 13  1  0  0  0  0
 13 14  1  0  0  0  0
 13 15  2  0  0  0  0
 15 16  1  0  0  0  0
 15 17  1  0  0  0  0
 17 18  1  0  0  0  0
 17 19  2  0  0  0  0
 19 20  1  0  0  0  0
 19 21  1  0  0  0  0
 21  1  2  0  0  0  0
 21 22  1  0  0  0  0
M  END
> <ChemID>
100512

> <source_casrn>
51908-16-8

> <CAS>
51908-16-8

> <SMILES>
Clc1cc(-c2cc(Cl)c(Cl)cc2Cl)c(Cl)c(Cl)c1

> <NAME>
2,2',3,4',5,5'-hexachlorobiphenyl

> <preferred_name>
2,2',3,4',5,5'-Hexachlorobiphenyl

> <iupac>
1,2,4-trichloro-5-(2,3,5-trichlorophenyl)benzene

> <MPID>
102110

> <dsstox_substance_id>
DTXSID8074158

> <Canonical_QSARr>
Clc1cc(-c2cc(Cl)c(Cl)cc2Cl)c(Cl)c(Cl)c1

> <InChI_Code_QSARr>
InChI=1S/C12H4Cl6/c13-5-1-7(12(18)11(17)2-5)6-3-9(15)10(16)4-8(6)14/h1-4H

> <InChI Key_QSARr>
BQHCQAQLTCQFJZ-UHFFFAOYSA-N

> <LogKmHL>
2.4

$$$$
100516
  -INDIGO-08031722222D

 22 23  0  0  0  0  0  0  0  0999 V2000
   -0.0001    0.0000    0.0000 C   0  0  0  0  0  0  0  0  0  0  0  0
    1.6001   -0.0000    0.0000 C   0  0  0  0  0  0  0  0  0  0  0  0
    2.4001   -1.3856    0.0000 C   0  0  0  0  0  0  0  0  0  0  0  0
    1.6001   -2.7713    0.0000 Cl  0  0  0  0  0  0  0  0  0  0  0  0
    4.0000   -1.3856    0.0000 C   0  0  0  0  0  0  0  0  0  0  0  0
    4.8000   -2.7713    0.0000 Cl  0  0  0  0  0  0  0  0  0  0  0  0
    4.8000    0.0000    0.0000 C   0  0  0  0  0  0  0  0  0  0  0  0
    6.4000    0.0000    0.0000 Cl  0  0  0  0  0  0  0  0  0  0  0  0
    4.0000    1.3856    0.0000 C   0  0  0  0  0  0  0  0  0  0  0  0
    4.8000    2.7713    0.0000 H   0  0  0  0  0  0  0  0  0  0  0  0
    2.4001    1.3856    0.0000 C   0  0  0  0  0  0  0  0  0  0  0  0
    1.6001    2.7713    0.0000 H   0  0  0  0  0  0  0  0  0  0  0  0
   -0.8001    1.3856    0.0000 C   0  0  0  0  0  0  0  0  0  0  0  0
   -0.0001    2.7713    0.0000 Cl  0  0  0  0  0  0  0  0  0  0  0  0
   -2.4000    1.3856    0.0000 C   0  0  0  0  0  0  0  0  0  0  0  0
   -3.2000    2.7713    0.0000 Cl  0  0  0  0  0  0  0  0  0  0  0  0
   -3.2000    0.0000    0.0000 C   0  0  0  0  0  0  0  0  0  0  0  0
   -4.8000   -0.0000    0.0000 H   0  0  0  0  0  0  0  0  0  0  0  0
   -2.4000   -1.3856    0.0000 C   0  0  0  0  0  0  0  0  0  0  0  0
   -3.2000   -2.7713    0.0000 Cl  0  0  0  0  0  0  0  0  0  0  0  0
   -0.8001   -1.3856    0.0000 C   0  0  0  0  0  0  0  0  0  0  0  0
   -0.0001   -2.7713    0.0000 Cl  0  0  0  0  0  0  0  0  0  0  0  0
  1  2  1  0  0  0  0
  2  3  1  0  0  0  0
  3  4  1  0  0  0  0
  3  5  2  0  0  0  0
  5  6  1  0  0  0  0
  5  7  1  0  0  0  0
  7  8  1  0  0  0  0
  7  9  2  0  0  0  0
  9 10  1  0  0  0  0
  9 11  1  0  0  0  0
 11  2  2  0  0  0  0
 11 12  1  0  0  0  0
  1 13  1  0  0  0  0
 13 14  1  0  0  0  0
 13 15  2  0  0  0  0
 15 16  1  0  0  0  0
 15 17  1  0  0  0  0
 17 18  1  0  0  0  0
 17 19  2  0  0  0  0
 19 20  1  0  0  0  0
 19 21  1  0  0  0  0
 21  1  2  0  0  0  0
 21 22  1  0  0  0  0
M  END
> <ChemID>
100516

> <source_casrn>
52663-70-4

> <CAS>
52663-70-4

> <SMILES>
Clc1c(Cl)c(ccc1Cl)-c1c(Cl)c(Cl)cc(Cl)c1Cl

> <NAME>
2,2',3,3',4,5',6'-heptachlorobiphenyl

> <preferred_name>
2,2',3,3',4,5',6'-Heptachlorobiphenyl

> <iupac>
1,2,4,5-tetrachloro-3-(2,3,4-trichlorophenyl)benzene

> <MPID>
102114

> <dsstox_substance_id>
DTXSID2074164

> <Canonical_QSARr>
Clc1c(Cl)c(ccc1Cl)-c1c(Cl)c(Cl)cc(Cl)c1Cl

> <InChI_Code_QSARr>
InChI=1S/C12H3Cl7/c13-5-2-1-4(9(16)12(5)19)8-10(17)6(14)3-7(15)11(8)18/h1-3H

> <InChI Key_QSARr>
CXOYNJAHPUASHN-UHFFFAOYSA-N

> <LogKmHL>
2.5

$$$$
100520
  -INDIGO-08031722222D

 22 23  0  0  0  0  0  0  0  0999 V2000
   -0.0001    0.0000    0.0000 C   0  0  0  0  0  0  0  0  0  0  0  0
    1.6001   -0.0000    0.0000 C   0  0  0  0  0  0  0  0  0  0  0  0
    2.4001   -1.3856    0.0000 C   0  0  0  0  0  0  0  0  0  0  0  0
    1.6001   -2.7713    0.0000 Cl  0  0  0  0  0  0  0  0  0  0  0  0
    4.0000   -1.3856    0.0000 C   0  0  0  0  0  0  0  0  0  0  0  0
    4.8000   -2.7713    0.0000 Cl  0  0  0  0  0  0  0  0  0  0  0  0
    4.8000    0.0000    0.0000 C   0  0  0  0  0  0  0  0  0  0  0  0
    6.4000    0.0000    0.0000 Cl  0  0  0  0  0  0  0  0  0  0  0  0
    4.0000    1.3856    0.0000 C   0  0  0  0  0  0  0  0  0  0  0  0
    4.8000    2.7713    0.0000 Cl  0  0  0  0  0  0  0  0  0  0  0  0
    2.4001    1.3856    0.0000 C   0  0  0  0  0  0  0  0  0  0  0  0
    1.6001    2.7713    0.0000 H   0  0  0  0  0  0  0  0  0  0  0  0
   -0.8001    1.3856    0.0000 C   0  0  0  0  0  0  0  0  0  0  0  0
   -0.0001    2.7713    0.0000 Cl  0  0  0  0  0  0  0  0  0  0  0  0
   -2.4000    1.3856    0.0000 C   0  0  0  0  0  0  0  0  0  0  0  0
   -3.2000    2.7713    0.0000 Cl  0  0  0  0  0  0  0  0  0  0  0  0
   -3.2000    0.0000    0.0000 C   0  0  0  0  0  0  0  0  0  0  0  0
   -4.8000   -0.0000    0.0000 H   0  0  0  0  0  0  0  0  0  0  0  0
   -2.4000   -1.3856    0.0000 C   0  0  0  0  0  0  0  0  0  0  0  0
   -3.2000   -2.7713    0.0000 Cl  0  0  0  0  0  0  0  0  0  0  0  0
   -0.8001   -1.3856    0.0000 C   0  0  0  0  0  0  0  0  0  0  0  0
   -0.0001   -2.7713    0.0000 Cl  0  0  0  0  0  0  0  0  0  0  0  0
  1  2  1  0  0  0  0
  2  3  1  0  0  0  0
  3  4  1  0  0  0  0
  3  5  2  0  0  0  0
  5  6  1  0  0  0  0
  5  7  1  0  0  0  0
  7  8  1  0  0  0  0
  7  9  2  0  0  0  0
  9 10  1  0  0  0  0
  9 11  1  0  0  0  0
 11  2  2  0  0  0  0
 11 12  1  0  0  0  0
  1 13  1  0  0  0  0
 13 14  1  0  0  0  0
 13 15  2  0  0  0  0
 15 16  1  0  0  0  0
 15 17  1  0  0  0  0
 17 18  1  0  0  0  0
 17 19  2  0  0  0  0
 19 20  1  0  0  0  0
 19 21  1  0  0  0  0
 21  1  2  0  0  0  0
 21 22  1  0  0  0  0
M  END
> <ChemID>
100520

> <source_casrn>
52663-75-9

> <CAS>
52663-75-9

> <SMILES>
Clc1cc(-c2c(Cl)c(Cl)cc(Cl)c2Cl)c(Cl)c(Cl)c1Cl

> <NAME>
2,2',3,3',4,5,5',6'-octachlorobiphenyl

> <preferred_name>
2,2',3,3',4,5,5',6'-Octachlorobiphenyl

> <iupac>
1,2,3,4-tetrachloro-5-(2,3,5,6-tetrachlorophenyl)benzene

> <MPID>
102118

> <dsstox_substance_id>
DTXSID2074168

> <Canonical_QSARr>
Clc1cc(-c2c(Cl)c(Cl)cc(Cl)c2Cl)c(Cl)c(Cl)c1Cl

> <InChI_Code_QSARr>
InChI=1S/C12H2Cl8/c13-4-1-3(8(16)12(20)11(4)19)7-9(17)5(14)2-6(15)10(7)18/h1-2H

> <InChI Key_QSARr>
HJBYDWKNARZTMJ-UHFFFAOYSA-N

> <LogKmHL>
2.47

$$$$
100524
  -INDIGO-08031722222D

 22 23  0  0  0  0  0  0  0  0999 V2000
   -0.0001    0.0000    0.0000 C   0  0  0  0  0  0  0  0  0  0  0  0
    1.6001   -0.0000    0.0000 C   0  0  0  0  0  0  0  0  0  0  0  0
    2.4001   -1.3856    0.0000 C   0  0  0  0  0  0  0  0  0  0  0  0
    1.6001   -2.7713    0.0000 Cl  0  0  0  0  0  0  0  0  0  0  0  0
    4.0000   -1.3856    0.0000 C   0  0  0  0  0  0  0  0  0  0  0  0
    4.8000   -2.7713    0.0000 H   0  0  0  0  0  0  0  0  0  0  0  0
    4.8000    0.0000    0.0000 C   0  0  0  0  0  0  0  0  0  0  0  0
    6.4000    0.0000    0.0000 H   0  0  0  0  0  0  0  0  0  0  0  0
    4.0000    1.3856    0.0000 C   0  0  0  0  0  0  0  0  0  0  0  0
    4.8000    2.7713    0.0000 Cl  0  0  0  0  0  0  0  0  0  0  0  0
    2.4001    1.3856    0.0000 C   0  0  0  0  0  0  0  0  0  0  0  0
    1.6001    2.7713    0.0000 H   0  0  0  0  0  0  0  0  0  0  0  0
   -0.8001    1.3856    0.0000 C   0  0  0  0  0  0  0  0  0  0  0  0
   -0.0001    2.7713    0.0000 Cl  0  0  0  0  0  0  0  0  0  0  0  0
   -2.4000    1.3856    0.0000 C   0  0  0  0  0  0  0  0  0  0  0  0
   -3.2000    2.7713    0.0000 Cl  0  0  0  0  0  0  0  0  0  0  0  0
   -3.2000    0.0000    0.0000 C   0  0  0  0  0  0  0  0  0  0  0  0
   -4.8000   -0.0000    0.0000 Cl  0  0  0  0  0  0  0  0  0  0  0  0
   -2.4000   -1.3856    0.0000 C   0  0  0  0  0  0  0  0  0  0  0  0
   -3.2000   -2.7713    0.0000 Cl  0  0  0  0  0  0  0  0  0  0  0  0
   -0.8001   -1.3856    0.0000 C   0  0  0  0  0  0  0  0  0  0  0  0
   -0.0001   -2.7713    0.0000 Cl  0  0  0  0  0  0  0  0  0  0  0  0
  1  2  1  0  0  0  0
  2  3  1  0  0  0  0
  3  4  1  0  0  0  0
  3  5  2  0  0  0  0
  5  6  1  0  0  0  0
  5  7  1  0  0  0  0
  7  8  1  0  0  0  0
  7  9  2  0  0  0  0
  9 10  1  0  0  0  0
  9 11  1  0  0  0  0
 11  2  2  0  0  0  0
 11 12  1  0  0  0  0
  1 13  1  0  0  0  0
 13 14  1  0  0  0  0
 13 15  2  0  0  0  0
 15 16  1  0  0  0  0
 15 17  1  0  0  0  0
 17 18  1  0  0  0  0
 17 19  2  0  0  0  0
 19 20  1  0  0  0  0
 19 21  1  0  0  0  0
 21  1  2  0  0  0  0
 21 22  1  0  0  0  0
M  END
> <ChemID>
100524

> <source_casrn>
52712-05-7

> <CAS>
52712-05-7

> <SMILES>
Clc1c(c(c(c(c1Cl)Cl)Cl)Cl)c2cc(ccc2Cl)Cl

> <NAME>
2,2',3,4,5,5',6'-Heptachloro-1,1'-biphenyl

> <preferred_name>
2,2',3,4,5,5',6-Heptachlorobiphenyl

> <iupac>
1,2,3,4,5-pentachloro-6-(2,5-dichlorophenyl)benzene

> <MPID>
102122

> <dsstox_substance_id>
DTXSID1074175

> <Canonical_QSARr>
Clc1cc(-c2c(Cl)c(Cl)c(Cl)c(Cl)c2Cl)c(Cl)cc1

> <InChI_Code_QSARr>
InChI=1S/C12H3Cl7/c13-4-1-2-6(14)5(3-4)7-8(15)10(17)12(19)11(18)9(7)16/h1-3H

> <InChI Key_QSARr>
PYZHTHZEHQHHEN-UHFFFAOYSA-N

> <LogKmHL>
2.48

$$$$
100528
  -INDIGO-08031722222D

 16 16  0  0  0  0  0  0  0  0999 V2000
   -0.0000    2.7713    0.0000 Cl  0  0  0  0  0  0  0  0  0  0  0  0
   -0.8000    1.3856    0.0000 C   0  0  0  0  0  0  0  0  0  0  0  0
   -0.0000   -0.0000    0.0000 C   0  0  0  0  0  0  0  0  0  0  0  0
    1.6000   -0.0000    0.0000 O   0  0  0  0  0  0  0  0  0  0  0  0
    2.4001    1.3856    0.0000 C   0  0  0  0  0  0  0  0  0  0  0  0
    4.0000    1.3856    0.0000 H   0  0  0  0  0  0  0  0  0  0  0  0
    3.2000    2.7713    0.0000 H   0  0  0  0  0  0  0  0  0  0  0  0
    3.2000   -0.0000    0.0000 H   0  0  0  0  0  0  0  0  0  0  0  0
   -0.8000   -1.3856    0.0000 C   0  0  0  0  0  0  0  0  0  0  0  0
   -0.0000   -2.7713    0.0000 H   0  0  0  0  0  0  0  0  0  0  0  0
   -2.4000   -1.3856    0.0000 C   0  0  0  0  0  0  0  0  0  0  0  0
   -3.2001   -2.7713    0.0000 H   0  0  0  0  0  0  0  0  0  0  0  0
   -3.2001   -0.0000    0.0000 C   0  0  0  0  0  0  0  0  0  0  0  0
   -4.8000   -0.0000    0.0000 Cl  0  0  0  0  0  0  0  0  0  0  0  0
   -2.4000    1.3856    0.0000 C   0  0  0  0  0  0  0  0  0  0  0  0
   -3.2001    2.7713    0.0000 Cl  0  0  0  0  0  0  0  0  0  0  0  0
  1  2  1  0  0  0  0
  2  3  1  0  0  0  0
  3  4  1  0  0  0  0
  4  5  1  0  0  0  0
  5  6  1  0  0  0  0
  5  7  1  0  0  0  0
  5  8  1  0  0  0  0
  3  9  2  0  0  0  0
  9 10  1  0  0  0  0
  9 11  1  0  0  0  0
 11 12  1  0  0  0  0
 11 13  2  0  0  0  0
 13 14  1  0  0  0  0
 13 15  1  0  0  0  0
 15  2  2  0  0  0  0
 15 16  1  0  0  0  0
M  END
> <ChemID>
100528

> <source_casrn>
54135-80-7

> <CAS>
54135-80-7

> <SMILES>
COc1ccc(Cl)c(Cl)c1Cl

> <NAME>
Benzene, 1,2,3-trichloro-4-methoxy-

> <preferred_name>
2,3,4-Trichloroanisole

> <iupac>
1,2,3-TRICHLORO-4-METHOXYBENZENE

> <MPID>
102126

> <dsstox_substance_id>
DTXSID10202477

> <Canonical_QSARr>
COc1ccc(Cl)c(Cl)c1Cl

> <InChI_Code_QSARr>
InChI=1S/C7H5Cl3O/c1-11-5-3-2-4(8)6(9)7(5)10/h2-3H,1H3

> <InChI Key_QSARr>
FRQUNVLMWIYOLV-UHFFFAOYSA-N

> <LogKmHL>
1.4

$$$$
100532
  -INDIGO-08031722222D

 21 23  0  0  0  0  0  0  0  0999 V2000
   -0.2707    2.5747    0.0000 O   0  0  0  0  0  0  0  0  0  0  0  0
   -1.7322    1.9239    0.0000 C   0  0  0  0  0  0  0  0  0  0  0  0
   -1.5651    0.3327    0.0000 C   0  0  0  0  0  0  0  0  0  0  0  0
   -2.8595   -0.6078    0.0000 C   0  0  0  0  0  0  0  0  0  0  0  0
   -2.6921   -2.1990    0.0000 H   0  0  0  0  0  0  0  0  0  0  0  0
   -4.3212    0.0430    0.0000 C   0  0  0  0  0  0  0  0  0  0  0  0
   -4.4883    1.6342    0.0000 C   0  0  0  0  0  0  0  0  0  0  0  0
   -3.1939    2.5747    0.0000 C   0  0  0  0  0  0  0  0  0  0  0  0
   -3.3612    4.1659    0.0000 Cl  0  0  0  0  0  0  0  0  0  0  0  0
   -5.9501    2.2850    0.0000 Cl  0  0  0  0  0  0  0  0  0  0  0  0
   -5.6156   -0.8974    0.0000 Cl  0  0  0  0  0  0  0  0  0  0  0  0
    0.0000    0.0000    0.0000 C   0  0  0  0  0  0  0  0  0  0  0  0
    0.8000    1.3856    0.0000 C   0  0  0  0  0  0  0  0  0  0  0  0
    2.4000    1.3856    0.0000 C   0  0  0  0  0  0  0  0  0  0  0  0
    3.2000    0.0000    0.0000 C   0  0  0  0  0  0  0  0  0  0  0  0
    2.4000   -1.3856    0.0000 C   0  0  0  0  0  0  0  0  0  0  0  0
    3.2000   -2.7713    0.0000 H   0  0  0  0  0  0  0  0  0  0  0  0
    0.8000   -1.3856    0.0000 C   0  0  0  0  0  0  0  0  0  0  0  0
    0.0000   -2.7713    0.0000 H   0  0  0  0  0  0  0  0  0  0  0  0
    4.8000    0.0000    0.0000 Cl  0  0  0  0  0  0  0  0  0  0  0  0
    3.2000    2.7713    0.0000 Cl  0  0  0  0  0  0  0  0  0  0  0  0
  1  2  1  0  0  0  0
  2  3  1  0  0  0  0
  3  4  2  0  0  0  0
  4  5  1  0  0  0  0
  4  6  1  0  0  0  0
  6  7  2  0  0  0  0
  7  8  1  0  0  0  0
  8  2  2  0  0  0  0
  8  9  1  0  0  0  0
  7 10  1  0  0  0  0
  6 11  1  0  0  0  0
  3 12  1  0  0  0  0
 12 13  1  0  0  0  0
 13  1  1  0  0  0  0
 13 14  2  0  0  0  0
 14 15  1  0  0  0  0
 15 16  2  0  0  0  0
 16 17  1  0  0  0  0
 16 18  1  0  0  0  0
 18 12  2  0  0  0  0
 18 19  1  0  0  0  0
 15 20  1  0  0  0  0
 14 21  1  0  0  0  0
M  END
> <ChemID>
100532

> <source_casrn>


> <CAS>
57117-43-8

> <SMILES>
Clc3c(c(cc2c3oc1c2ccc(c1Cl)Cl)Cl)Cl

> <NAME>
2,3,4,6,7-pentachlorodibenzofuran

> <preferred_name>


> <iupac>


> <MPID>
102130

> <dsstox_substance_id>


> <Canonical_QSARr>
Clc1c2oc3c(ccc(Cl)c3Cl)c2cc(Cl)c1Cl

> <InChI_Code_QSARr>
InChI=1S/C12H3Cl5O/c13-6-2-1-4-5-3-7(14)8(15)10(17)12(5)18-11(4)9(6)16/h1-3H

> <InChI Key_QSARr>
SJFBZRQKGOGHEV-UHFFFAOYSA-N

> <LogKmHL>
0.9

$$$$
100536
  -INDIGO-08031722222D

 23 24  0  0  0  0  0  0  0  0999 V2000
    1.3857    0.8000    0.0000 O   0  0  0  0  0  0  0  0  0  0  0  0
    2.9613    0.5222    0.0000 C   0  0  0  0  0  0  0  0  0  0  0  0
    3.5086   -0.9813    0.0000 C   0  0  0  0  0  0  0  0  0  0  0  0
    2.4802   -2.2071    0.0000 H   0  0  0  0  0  0  0  0  0  0  0  0
    5.0842   -1.2591    0.0000 C   0  0  0  0  0  0  0  0  0  0  0  0
    5.6315   -2.7627    0.0000 H   0  0  0  0  0  0  0  0  0  0  0  0
    6.1126   -0.0335    0.0000 C   0  0  0  0  0  0  0  0  0  0  0  0
    7.6884   -0.3113    0.0000 Cl  0  0  0  0  0  0  0  0  0  0  0  0
    5.5655    1.4700    0.0000 C   0  0  0  0  0  0  0  0  0  0  0  0
    6.5940    2.6957    0.0000 H   0  0  0  0  0  0  0  0  0  0  0  0
    3.9898    1.7479    0.0000 C   0  0  0  0  0  0  0  0  0  0  0  0
    3.4426    3.2513    0.0000 Cl  0  0  0  0  0  0  0  0  0  0  0  0
   -0.0001    0.0001    0.0000 C   0  0  0  0  0  0  0  0  0  0  0  0
   -0.0001   -1.6000    0.0000 C   0  0  0  0  0  0  0  0  0  0  0  0
    1.3857   -2.4000    0.0000 H   0  0  0  0  0  0  0  0  0  0  0  0
   -1.3857   -2.4000    0.0000 C   0  0  0  0  0  0  0  0  0  0  0  0
   -1.3857   -4.0000    0.0000 H   0  0  0  0  0  0  0  0  0  0  0  0
   -2.7713   -1.6000    0.0000 C   0  0  0  0  0  0  0  0  0  0  0  0
   -4.1569   -2.4000    0.0000 Cl  0  0  0  0  0  0  0  0  0  0  0  0
   -2.7713    0.0001    0.0000 C   0  0  0  0  0  0  0  0  0  0  0  0
   -4.1569    0.8000    0.0000 H   0  0  0  0  0  0  0  0  0  0  0  0
   -1.3857    0.8000    0.0000 C   0  0  0  0  0  0  0  0  0  0  0  0
   -1.3857    2.4000    0.0000 H   0  0  0  0  0  0  0  0  0  0  0  0
  1  2  1  0  0  0  0
  2  3  1  0  0  0  0
  3  4  1  0  0  0  0
  3  5  2  0  0  0  0
  5  6  1  0  0  0  0
  5  7  1  0  0  0  0
  7  8  1  0  0  0  0
  7  9  2  0  0  0  0
  9 10  1  0  0  0  0
  9 11  1  0  0  0  0
 11  2  2  0  0  0  0
 11 12  1  0  0  0  0
  1 13  1  0  0  0  0
 13 14  1  0  0  0  0
 14 15  1  0  0  0  0
 14 16  2  0  0  0  0
 16 17  1  0  0  0  0
 16 18  1  0  0  0  0
 18 19  1  0  0  0  0
 18 20  2  0  0  0  0
 20 21  1  0  0  0  0
 20 22  1  0  0  0  0
 22 13  2  0  0  0  0
 22 23  1  0  0  0  0
M  END
> <ChemID>
100536

> <source_casrn>
59039-21-3

> <CAS>
NOCAS_872042

> <SMILES>
c1cc(Cl)ccc1Oc2c(Cl)cc(Cl)cc2

> <NAME>
2,4,4'-Trichlorodiphenyl ether

> <preferred_name>


> <iupac>


> <MPID>
102134

> <dsstox_substance_id>
DTXSID00872042

> <Canonical_QSARr>
Clc1cc(Cl)ccc1Oc1ccc(Cl)cc1

> <InChI_Code_QSARr>
InChI=1S/C12H7Cl3O/c13-8-1-4-10(5-2-8)16-12-6-3-9(14)7-11(12)15/h1-7H

> <InChI Key_QSARr>
PIORTDHJOLELKR-UHFFFAOYSA-N

> <LogKmHL>
1.72

$$$$
100542
  -INDIGO-08031722222D

 22 23  0  0  0  0  0  0  0  0999 V2000
    3.2000   -0.0000    0.0000 C   0  0  0  0  0  0  0  0  0  0  0  0
    4.8000   -0.0000    0.0000 H   0  0  0  0  0  0  0  0  0  0  0  0
    2.4000    1.3856    0.0000 C   0  0  0  0  0  0  0  0  0  0  0  0
    3.2000    2.7713    0.0000 Cl  0  0  0  0  0  0  0  0  0  0  0  0
    0.8001    1.3856    0.0000 C   0  0  0  0  0  0  0  0  0  0  0  0
    0.0001    2.7713    0.0000 Cl  0  0  0  0  0  0  0  0  0  0  0  0
    0.0001   -0.0000    0.0000 C   0  0  0  0  0  0  0  0  0  0  0  0
   -1.6001    0.0000    0.0000 C   0  0  0  0  0  0  0  0  0  0  0  0
   -2.4001    1.3856    0.0000 C   0  0  0  0  0  0  0  0  0  0  0  0
   -1.6001    2.7713    0.0000 Cl  0  0  0  0  0  0  0  0  0  0  0  0
   -4.0000    1.3856    0.0000 C   0  0  0  0  0  0  0  0  0  0  0  0
   -4.8000    2.7713    0.0000 Cl  0  0  0  0  0  0  0  0  0  0  0  0
   -4.8000    0.0000    0.0000 C   0  0  0  0  0  0  0  0  0  0  0  0
   -6.4000    0.0000    0.0000 H   0  0  0  0  0  0  0  0  0  0  0  0
   -4.0000   -1.3856    0.0000 C   0  0  0  0  0  0  0  0  0  0  0  0
   -4.8000   -2.7713    0.0000 H   0  0  0  0  0  0  0  0  0  0  0  0
   -2.4001   -1.3856    0.0000 C   0  0  0  0  0  0  0  0  0  0  0  0
   -1.6001   -2.7713    0.0000 H   0  0  0  0  0  0  0  0  0  0  0  0
    0.8001   -1.3856    0.0000 C   0  0  0  0  0  0  0  0  0  0  0  0
    0.0001   -2.7713    0.0000 H   0  0  0  0  0  0  0  0  0  0  0  0
    2.4000   -1.3856    0.0000 C   0  0  0  0  0  0  0  0  0  0  0  0
    3.2000   -2.7713    0.0000 Cl  0  0  0  0  0  0  0  0  0  0  0  0
  1  2  1  0  0  0  0
  1  3  1  0  0  0  0
  3  4  1  0  0  0  0
  3  5  2  0  0  0  0
  5  6  1  0  0  0  0
  5  7  1  0  0  0  0
  7  8  1  0  0  0  0
  8  9  1  0  0  0  0
  9 10  1  0  0  0  0
  9 11  2  0  0  0  0
 11 12  1  0  0  0  0
 11 13  1  0  0  0  0
 13 14  1  0  0  0  0
 13 15  2  0  0  0  0
 15 16  1  0  0  0  0
 15 17  1  0  0  0  0
 17  8  2  0  0  0  0
 17 18  1  0  0  0  0
  7 19  2  0  0  0  0
 19 20  1  0  0  0  0
 19 21  1  0  0  0  0
 21  1  2  0  0  0  0
 21 22  1  0  0  0  0
M  END
> <ChemID>
100542

> <source_casrn>
60145-20-2

> <CAS>
60145-20-2

> <SMILES>
Clc1cc(-c2cccc(Cl)c2Cl)c(Cl)c(Cl)c1

> <NAME>
2,2',3,3',5-pentachlorobiphenyl

> <preferred_name>
2,2',3,3',5-Pentachlorobiphenyl

> <iupac>
1,2,5-trichloro-3-(2,3-dichlorophenyl)benzene

> <MPID>
102138

> <dsstox_substance_id>
DTXSID0074188

> <Canonical_QSARr>
Clc1cc(-c2cccc(Cl)c2Cl)c(Cl)c(Cl)c1

> <InChI_Code_QSARr>
InChI=1S/C12H5Cl5/c13-6-4-8(12(17)10(15)5-6)7-2-1-3-9(14)11(7)16/h1-5H

> <InChI Key_QSARr>
SUBRHHYLRGOTHL-UHFFFAOYSA-N

> <LogKmHL>
2.44

$$$$
100546
  -INDIGO-08031722222D

 23 24  0  0  0  0  0  0  0  0999 V2000
   -4.7271   -0.8335    0.0000 Br  0  0  0  0  0  0  0  0  0  0  0  0
   -3.1513   -0.5556    0.0000 C   0  0  0  0  0  0  0  0  0  0  0  0
   -2.6042    0.9479    0.0000 C   0  0  0  0  0  0  0  0  0  0  0  0
   -3.6326    2.1735    0.0000 H   0  0  0  0  0  0  0  0  0  0  0  0
   -1.0284    1.2257    0.0000 C   0  0  0  0  0  0  0  0  0  0  0  0
   -0.4813    2.7292    0.0000 H   0  0  0  0  0  0  0  0  0  0  0  0
    0.0000    0.0000    0.0000 C   0  0  0  0  0  0  0  0  0  0  0  0
    1.5756    0.2779    0.0000 O   0  0  0  0  0  0  0  0  0  0  0  0
    2.9614   -0.5221    0.0000 C   0  0  0  0  0  0  0  0  0  0  0  0
    2.9614   -2.1222    0.0000 C   0  0  0  0  0  0  0  0  0  0  0  0
    1.5756   -2.9222    0.0000 H   0  0  0  0  0  0  0  0  0  0  0  0
    4.3470   -2.9222    0.0000 C   0  0  0  0  0  0  0  0  0  0  0  0
    4.3470   -4.5222    0.0000 Br  0  0  0  0  0  0  0  0  0  0  0  0
    5.7326   -2.1222    0.0000 C   0  0  0  0  0  0  0  0  0  0  0  0
    7.1183   -2.9222    0.0000 Br  0  0  0  0  0  0  0  0  0  0  0  0
    5.7326   -0.5221    0.0000 C   0  0  0  0  0  0  0  0  0  0  0  0
    7.1183    0.2779    0.0000 H   0  0  0  0  0  0  0  0  0  0  0  0
    4.3470    0.2779    0.0000 C   0  0  0  0  0  0  0  0  0  0  0  0
    4.3470    1.8779    0.0000 Br  0  0  0  0  0  0  0  0  0  0  0  0
   -0.5473   -1.5035    0.0000 C   0  0  0  0  0  0  0  0  0  0  0  0
    0.4812   -2.7292    0.0000 Br  0  0  0  0  0  0  0  0  0  0  0  0
   -2.1229   -1.7813    0.0000 C   0  0  0  0  0  0  0  0  0  0  0  0
   -2.6702   -3.2849    0.0000 H   0  0  0  0  0  0  0  0  0  0  0  0
  1  2  1  0  0  0  0
  2  3  1  0  0  0  0
  3  4  1  0  0  0  0
  3  5  2  0  0  0  0
  5  6  1  0  0  0  0
  5  7  1  0  0  0  0
  7  8  1  0  0  0  0
  8  9  1  0  0  0  0
  9 10  1  0  0  0  0
 10 11  1  0  0  0  0
 10 12  2  0  0  0  0
 12 13  1  0  0  0  0
 12 14  1  0  0  0  0
 14 15  1  0  0  0  0
 14 16  2  0  0  0  0
 16 17  1  0  0  0  0
 16 18  1  0  0  0  0
 18  9  2  0  0  0  0
 18 19  1  0  0  0  0
  7 20  2  0  0  0  0
 20 21  1  0  0  0  0
 20 22  1  0  0  0  0
 22  2  2  0  0  0  0
 22 23  1  0  0  0  0
M  END
> <ChemID>
100546

> <source_casrn>
60348-60-9

> <CAS>
60348-60-9

> <SMILES>
BrC1=CC(Br)=C(C=C1OC2=CC=C(C=C2Br)Br)Br

> <NAME>
2,2',4,4',5-Pentabromodiphenyl ether (BDE 99)

> <preferred_name>
2,2',4,4',5-Pentabromodiphenyl ether

> <iupac>
C12H5Br5O

> <MPID>
102142

> <dsstox_substance_id>
DTXSID9030048

> <Canonical_QSARr>
Brc1cc(Br)c(cc1)Oc1cc(Br)c(Br)cc1Br

> <InChI_Code_QSARr>
InChI=1S/C12H5Br5O/c13-6-1-2-11(9(16)3-6)18-12-5-8(15)7(14)4-10(12)17/h1-5H

> <InChI Key_QSARr>
WHPVYXDFIXRKLN-UHFFFAOYSA-N

> <LogKmHL>
1.95

$$$$
100550
  -INDIGO-08031722222D

 46 48  0  0  0  0  0  0  0  0999 V2000
   -0.0000   -0.0001    0.0000 C   0  0  0  0  0  0  0  0  0  0  0  0
   -0.8000   -1.3856    0.0000 C   0  0  0  0  0  0  0  0  0  0  0  0
    0.4258   -2.4141    0.0000 H   0  0  0  0  0  0  0  0  0  0  0  0
   -2.1858   -2.1857    0.0000 C   0  0  0  0  0  0  0  0  0  0  0  0
   -3.1444   -2.1354    0.0000 H   0  0  0  0  0  0  0  0  0  0  0  0
   -2.1858   -3.7857    0.0000 C   0  0  0  0  0  0  0  0  0  0  0  0
   -3.5712   -4.5856    0.0000 Cl  0  0  0  0  0  0  0  0  0  0  0  0
   -0.8000   -4.5856    0.0000 Cl  0  0  0  0  0  0  0  0  0  0  0  0
   -1.6000   -0.0001    0.0000 C   0  0  0  0  0  0  0  0  0  0  0  0
   -1.8780    1.5756    0.0000 H   0  0  0  0  0  0  0  0  0  0  0  0
   -3.1035   -0.5472    0.0000 C   0  0  0  0  0  0  0  0  0  0  0  0
   -4.3293    0.4812    0.0000 O   0  0  0  0  0  0  0  0  0  0  0  0
   -5.8325   -0.0660    0.0000 C   0  0  0  0  0  0  0  0  0  0  0  0
   -6.6923   -1.4154    0.0000 H   0  0  0  0  0  0  0  0  0  0  0  0
   -5.4863   -1.6281    0.0000 H   0  0  0  0  0  0  0  0  0  0  0  0
   -7.0584    0.9624    0.0000 C   0  0  0  0  0  0  0  0  0  0  0  0
   -8.5619    0.4153    0.0000 C   0  0  0  0  0  0  0  0  0  0  0  0
   -8.8396   -1.1604    0.0000 H   0  0  0  0  0  0  0  0  0  0  0  0
   -9.7874    1.4437    0.0000 C   0  0  0  0  0  0  0  0  0  0  0  0
  -11.2909    0.8965    0.0000 O   0  0  0  0  0  0  0  0  0  0  0  0
  -12.7945    1.4437    0.0000 C   0  0  0  0  0  0  0  0  0  0  0  0
  -13.0725    3.0193    0.0000 C   0  0  0  0  0  0  0  0  0  0  0  0
  -11.8467    4.0479    0.0000 H   0  0  0  0  0  0  0  0  0  0  0  0
  -14.5760    3.5666    0.0000 C   0  0  0  0  0  0  0  0  0  0  0  0
  -14.8537    5.1423    0.0000 H   0  0  0  0  0  0  0  0  0  0  0  0
  -15.8015    2.5381    0.0000 C   0  0  0  0  0  0  0  0  0  0  0  0
  -17.3051    3.0854    0.0000 H   0  0  0  0  0  0  0  0  0  0  0  0
  -15.5238    0.9624    0.0000 C   0  0  0  0  0  0  0  0  0  0  0  0
  -16.7493   -0.0660    0.0000 H   0  0  0  0  0  0  0  0  0  0  0  0
  -14.0203    0.4153    0.0000 C   0  0  0  0  0  0  0  0  0  0  0  0
  -13.7423   -1.1604    0.0000 H   0  0  0  0  0  0  0  0  0  0  0  0
   -9.5097    3.0193    0.0000 C   0  0  0  0  0  0  0  0  0  0  0  0
  -10.7352    4.0479    0.0000 H   0  0  0  0  0  0  0  0  0  0  0  0
   -8.0062    3.5666    0.0000 C   0  0  0  0  0  0  0  0  0  0  0  0
   -7.7285    5.1423    0.0000 H   0  0  0  0  0  0  0  0  0  0  0  0
   -6.7807    2.5381    0.0000 C   0  0  0  0  0  0  0  0  0  0  0  0
   -5.2771    3.0854    0.0000 H   0  0  0  0  0  0  0  0  0  0  0  0
   -3.5712   -1.3856    0.0000 O   0  0  0  0  0  0  0  0  0  0  0  0
    0.2780    1.5756    0.0000 C   0  0  0  0  0  0  0  0  0  0  0  0
    0.5557    3.1515    0.0000 H   0  0  0  0  0  0  0  0  0  0  0  0
    1.7812    2.1229    0.0000 H   0  0  0  0  0  0  0  0  0  0  0  0
   -0.9479    2.6042    0.0000 H   0  0  0  0  0  0  0  0  0  0  0  0
    1.5035   -0.5472    0.0000 C   0  0  0  0  0  0  0  0  0  0  0  0
    3.0070   -1.0945    0.0000 H   0  0  0  0  0  0  0  0  0  0  0  0
    2.7293    0.4812    0.0000 H   0  0  0  0  0  0  0  0  0  0  0  0
    1.7812   -2.1229    0.0000 H   0  0  0  0  0  0  0  0  0  0  0  0
  1  2  1  0  0  0  0
  2  3  1  0  0  0  0
  2  4  1  0  0  0  0
  4  5  1  0  0  0  0
  4  6  2  0  0  0  0
  6  7  1  0  0  0  0
  6  8  1  0  0  0  0
  2  9  1  0  0  0  0
  9  1  1  0  0  0  0
  9 10  1  0  0  0  0
  9 11  1  0  0  0  0
 11 12  1  0  0  0  0
 12 13  1  0  0  0  0
 13 14  1  0  0  0  0
 13 15  1  0  0  0  0
 13 16  1  0  0  0  0
 16 17  1  0  0  0  0
 17 18  1  0  0  0  0
 17 19  2  0  0  0  0
 19 20  1  0  0  0  0
 20 21  1  0  0  0  0
 21 22  1  0  0  0  0
 22 23  1  0  0  0  0
 22 24  2  0  0  0  0
 24 25  1  0  0  0  0
 24 26  1  0  0  0  0
 26 27  1  0  0  0  0
 26 28  2  0  0  0  0
 28 29  1  0  0  0  0
 28 30  1  0  0  0  0
 30 21  2  0  0  0  0
 30 31  1  0  0  0  0
 19 32  1  0  0  0  0
 32 33  1  0  0  0  0
 32 34  2  0  0  0  0
 34 35  1  0  0  0  0
 34 36  1  0  0  0  0
 36 16  2  0  0  0  0
 36 37  1  0  0  0  0
 11 38  2  0  0  0  0
  1 39  1  0  0  0  0
 39 40  1  0  0  0  0
 39 41  1  0  0  0  0
 39 42  1  0  0  0  0
  1 43  1  0  0  0  0
 43 44  1  0  0  0  0
 43 45  1  0  0  0  0
 43 46  1  0  0  0  0
M  END
> <ChemID>
100550

> <source_casrn>
61949-76-6

> <CAS>
61949-76-6

> <SMILES>
CC1(C)[C@@H]([C@@H]1C=C(Cl)Cl)C(=O)OCc1cccc(c1)Oc1ccccc1 |o1:3,4|

> <NAME>
cis-permethrin

> <preferred_name>
(+/-)-cis-Permethrin

> <iupac>


> <MPID>
102146

> <dsstox_substance_id>
DTXSID0038338

> <Canonical_QSARr>
CC1(C)C(C1C=C(Cl)Cl)C(=O)OCc1cccc(c1)Oc1ccccc1

> <InChI_Code_QSARr>
InChI=1S/C21H20Cl2O3/c1-21(2)17(12-18(22)23)19(21)20(24)25-13-14-7-6-10-16(11-14)26-15-8-4-3-5-9-15/h3-12,17,19H,13H2,1-2H3

> <InChI Key_QSARr>
RLLPVAHGXHCWKJ-UHFFFAOYSA-N

> <LogKmHL>
0.37

$$$$
100556
  -INDIGO-08031722222D

 21 23  0  0  0  0  0  0  0  0999 V2000
   -1.7322    1.9239    0.0000 C   0  0  0  0  0  0  0  0  0  0  0  0
   -3.1939    2.5747    0.0000 C   0  0  0  0  0  0  0  0  0  0  0  0
   -3.3612    4.1659    0.0000 Cl  0  0  0  0  0  0  0  0  0  0  0  0
   -4.4883    1.6342    0.0000 C   0  0  0  0  0  0  0  0  0  0  0  0
   -5.9501    2.2850    0.0000 Cl  0  0  0  0  0  0  0  0  0  0  0  0
   -4.3212    0.0430    0.0000 C   0  0  0  0  0  0  0  0  0  0  0  0
   -5.6156   -0.8974    0.0000 Cl  0  0  0  0  0  0  0  0  0  0  0  0
   -2.8595   -0.6078    0.0000 C   0  0  0  0  0  0  0  0  0  0  0  0
   -2.6921   -2.1990    0.0000 Cl  0  0  0  0  0  0  0  0  0  0  0  0
   -1.5651    0.3327    0.0000 C   0  0  0  0  0  0  0  0  0  0  0  0
    0.0000    0.0000    0.0000 C   0  0  0  0  0  0  0  0  0  0  0  0
    0.8000    1.3856    0.0000 C   0  0  0  0  0  0  0  0  0  0  0  0
    2.4000    1.3856    0.0000 C   0  0  0  0  0  0  0  0  0  0  0  0
    3.2000    2.7713    0.0000 Cl  0  0  0  0  0  0  0  0  0  0  0  0
    3.2000    0.0000    0.0000 C   0  0  0  0  0  0  0  0  0  0  0  0
    4.8000    0.0000    0.0000 Cl  0  0  0  0  0  0  0  0  0  0  0  0
    2.4000   -1.3856    0.0000 C   0  0  0  0  0  0  0  0  0  0  0  0
    3.2000   -2.7713    0.0000 Cl  0  0  0  0  0  0  0  0  0  0  0  0
    0.8000   -1.3856    0.0000 C   0  0  0  0  0  0  0  0  0  0  0  0
    0.0000   -2.7713    0.0000 H   0  0  0  0  0  0  0  0  0  0  0  0
   -0.2707    2.5747    0.0000 O   0  0  0  0  0  0  0  0  0  0  0  0
  1  2  1  0  0  0  0
  2  3  1  0  0  0  0
  2  4  2  0  0  0  0
  4  5  1  0  0  0  0
  4  6  1  0  0  0  0
  6  7  1  0  0  0  0
  6  8  2  0  0  0  0
  8  9  1  0  0  0  0
  8 10  1  0  0  0  0
 10  1  2  0  0  0  0
 10 11  1  0  0  0  0
 11 12  1  0  0  0  0
 12 13  2  0  0  0  0
 13 14  1  0  0  0  0
 13 15  1  0  0  0  0
 15 16  1  0  0  0  0
 15 17  2  0  0  0  0
 17 18  1  0  0  0  0
 17 19  1  0  0  0  0
 19 11  2  0  0  0  0
 19 20  1  0  0  0  0
 12 21  1  0  0  0  0
 21  1  1  0  0  0  0
M  END
> <ChemID>
100556

> <source_casrn>
67562-39-4

> <CAS>
67562-39-4

> <SMILES>
Clc1cc2c(oc3c2c(Cl)c(Cl)c(Cl)c3Cl)c(Cl)c1Cl

> <NAME>
1,2,3,4,6,7,8-heptachlorodibenzofuran

> <preferred_name>
1,2,3,4,6,7,8-Heptachlorodibenzo[b,d]furan

> <iupac>
1,2,3,4,6,7,8-heptachlorodibenzo[b,d]furan

> <MPID>
102150

> <dsstox_substance_id>
DTXSID8052350

> <Canonical_QSARr>
Clc1cc2c(oc3c2c(Cl)c(Cl)c(Cl)c3Cl)c(Cl)c1Cl

> <InChI_Code_QSARr>
InChI=1S/C12HCl7O/c13-3-1-2-4-6(15)7(16)8(17)10(19)12(4)20-11(2)9(18)5(3)14/h1H

> <InChI Key_QSARr>
WDMKCPIVJOGHBF-UHFFFAOYSA-N

> <LogKmHL>
0.9

$$$$
100565
  -INDIGO-08031722222D

 38 39  0  0  0  0  0  0  0  0999 V2000
   -0.8001    1.3857    0.0000 C   0  0  0  0  0  0  0  0  0  0  0  0
   -0.0001    0.0001    0.0000 C   0  0  0  0  0  0  0  0  0  0  0  0
    0.8001   -1.3856    0.0000 H   0  0  0  0  0  0  0  0  0  0  0  0
   -1.3857   -0.8001    0.0000 C   0  0  0  0  0  0  0  0  0  0  0  0
   -2.7713   -1.6001    0.0000 H   0  0  0  0  0  0  0  0  0  0  0  0
   -2.7713    0.0001    0.0000 H   0  0  0  0  0  0  0  0  0  0  0  0
   -1.3857   -2.4000    0.0000 H   0  0  0  0  0  0  0  0  0  0  0  0
    1.3857    0.8000    0.0000 O   0  0  0  0  0  0  0  0  0  0  0  0
    2.7713    0.0001    0.0000 C   0  0  0  0  0  0  0  0  0  0  0  0
    2.7713   -1.6001    0.0000 C   0  0  0  0  0  0  0  0  0  0  0  0
    1.3857   -2.4000    0.0000 H   0  0  0  0  0  0  0  0  0  0  0  0
    4.1569   -2.4000    0.0000 C   0  0  0  0  0  0  0  0  0  0  0  0
    4.1569   -4.0000    0.0000 H   0  0  0  0  0  0  0  0  0  0  0  0
    5.5427   -1.6001    0.0000 C   0  0  0  0  0  0  0  0  0  0  0  0
    6.9283   -2.4000    0.0000 O   0  0  0  0  0  0  0  0  0  0  0  0
    8.3138   -1.6001    0.0000 C   0  0  0  0  0  0  0  0  0  0  0  0
    8.3138    0.0001    0.0000 N   0  0  0  0  0  0  0  0  0  0  0  0
    9.6994    0.8000    0.0000 C   0  0  0  0  0  0  0  0  0  0  0  0
    9.6994    2.4000    0.0000 H   0  0  0  0  0  0  0  0  0  0  0  0
   11.0850    0.0001    0.0000 C   0  0  0  0  0  0  0  0  0  0  0  0
   12.4708    0.8000    0.0000 C   0  0  0  0  0  0  0  0  0  0  0  0
   13.8564    1.6000    0.0000 F   0  0  0  0  0  0  0  0  0  0  0  0
   12.4708    2.4000    0.0000 F   0  0  0  0  0  0  0  0  0  0  0  0
   13.8564    0.0001    0.0000 F   0  0  0  0  0  0  0  0  0  0  0  0
   11.0850   -1.6001    0.0000 C   0  0  0  0  0  0  0  0  0  0  0  0
   12.4708   -2.4000    0.0000 H   0  0  0  0  0  0  0  0  0  0  0  0
    9.6994   -2.4000    0.0000 C   0  0  0  0  0  0  0  0  0  0  0  0
    9.6994   -4.0000    0.0000 Cl  0  0  0  0  0  0  0  0  0  0  0  0
    5.5424    0.0001    0.0000 C   0  0  0  0  0  0  0  0  0  0  0  0
    6.9283    0.8000    0.0000 H   0  0  0  0  0  0  0  0  0  0  0  0
    4.1569    0.8000    0.0000 C   0  0  0  0  0  0  0  0  0  0  0  0
    4.1569    2.4000    0.0000 H   0  0  0  0  0  0  0  0  0  0  0  0
   -0.0001    2.7713    0.0000 O   0  0  0  0  0  0  0  0  0  0  0  0
   -0.8001    4.1569    0.0000 C   0  0  0  0  0  0  0  0  0  0  0  0
   -1.6001    5.5426    0.0000 H   0  0  0  0  0  0  0  0  0  0  0  0
   -0.0001    5.5426    0.0000 H   0  0  0  0  0  0  0  0  0  0  0  0
   -2.4001    4.1569    0.0000 H   0  0  0  0  0  0  0  0  0  0  0  0
   -2.4001    1.3857    0.0000 O   0  0  0  0  0  0  0  0  0  0  0  0
  1  2  1  0  0  0  0
  2  3  1  0  0  0  0
  2  4  1  0  0  0  0
  4  5  1  0  0  0  0
  4  6  1  0  0  0  0
  4  7  1  0  0  0  0
  2  8  1  0  0  0  0
  8  9  1  0  0  0  0
  9 10  1  0  0  0  0
 10 11  1  0  0  0  0
 10 12  2  0  0  0  0
 12 13  1  0  0  0  0
 12 14  1  0  0  0  0
 14 15  1  0  0  0  0
 15 16  1  0  0  0  0
 16 17  1  0  0  0  0
 17 18  2  0  0  0  0
 18 19  1  0  0  0  0
 18 20  1  0  0  0  0
 20 21  1  0  0  0  0
 21 22  1  0  0  0  0
 21 23  1  0  0  0  0
 21 24  1  0  0  0  0
 20 25  2  0  0  0  0
 25 26  1  0  0  0  0
 25 27  1  0  0  0  0
 27 16  2  0  0  0  0
 27 28  1  0  0  0  0
 14 29  2  0  0  0  0
 29 30  1  0  0  0  0
 29 31  1  0  0  0  0
 31  9  2  0  0  0  0
 31 32  1  0  0  0  0
  1 33  1  0  0  0  0
 33 34  1  0  0  0  0
 34 35  1  0  0  0  0
 34 36  1  0  0  0  0
 34 37  1  0  0  0  0
  1 38  2  0  0  0  0
M  END
> <ChemID>
100565

> <source_casrn>
69806-40-2

> <CAS>
69806-40-2

> <SMILES>
COC(=O)C(C)Oc1ccc(cc1)Oc1[n]cc(cc1Cl)C(F)(F)F

> <NAME>
Haloxyfop-methyl

> <preferred_name>
Haloxyfop-methyl

> <iupac>
methyl 2-(4-{[3-chloro-5-(trifluoromethyl)pyridin-2-yl]oxy}phenoxy)propanoate

> <MPID>
102154

> <dsstox_substance_id>
DTXSID6024123

> <Canonical_QSARr>
COC(=O)C(C)Oc1ccc(cc1)Oc1[n]cc(cc1Cl)C(F)(F)F

> <InChI_Code_QSARr>
InChI=1S/C16H13ClF3NO4/c1-9(15(22)23-2)24-11-3-5-12(6-4-11)25-14-13(17)7-10(8-21-14)16(18,19)20/h3-9H,1-2H3

> <InChI Key_QSARr>
MFSWTRQUCLNFOM-UHFFFAOYSA-N

> <LogKmHL>
-1.08

$$$$
100570
  -INDIGO-08031722222D

 23 24  0  0  0  0  0  0  0  0999 V2000
   -0.4813    2.7292    0.0000 Cl  0  0  0  0  0  0  0  0  0  0  0  0
   -1.0284    1.2257    0.0000 C   0  0  0  0  0  0  0  0  0  0  0  0
    0.0000    0.0000    0.0000 C   0  0  0  0  0  0  0  0  0  0  0  0
    1.5756    0.2779    0.0000 O   0  0  0  0  0  0  0  0  0  0  0  0
    2.9614   -0.5221    0.0000 C   0  0  0  0  0  0  0  0  0  0  0  0
    2.9614   -2.1222    0.0000 C   0  0  0  0  0  0  0  0  0  0  0  0
    1.5756   -2.9222    0.0000 Cl  0  0  0  0  0  0  0  0  0  0  0  0
    4.3470   -2.9222    0.0000 C   0  0  0  0  0  0  0  0  0  0  0  0
    4.3470   -4.5222    0.0000 H   0  0  0  0  0  0  0  0  0  0  0  0
    5.7326   -2.1222    0.0000 C   0  0  0  0  0  0  0  0  0  0  0  0
    7.1183   -2.9222    0.0000 Cl  0  0  0  0  0  0  0  0  0  0  0  0
    5.7326   -0.5221    0.0000 C   0  0  0  0  0  0  0  0  0  0  0  0
    7.1183    0.2779    0.0000 Cl  0  0  0  0  0  0  0  0  0  0  0  0
    4.3470    0.2779    0.0000 C   0  0  0  0  0  0  0  0  0  0  0  0
    4.3470    1.8779    0.0000 H   0  0  0  0  0  0  0  0  0  0  0  0
   -0.5473   -1.5035    0.0000 C   0  0  0  0  0  0  0  0  0  0  0  0
    0.4812   -2.7292    0.0000 H   0  0  0  0  0  0  0  0  0  0  0  0
   -2.1229   -1.7813    0.0000 C   0  0  0  0  0  0  0  0  0  0  0  0
   -2.6702   -3.2849    0.0000 Cl  0  0  0  0  0  0  0  0  0  0  0  0
   -3.1513   -0.5556    0.0000 C   0  0  0  0  0  0  0  0  0  0  0  0
   -4.7271   -0.8335    0.0000 Cl  0  0  0  0  0  0  0  0  0  0  0  0
   -2.6042    0.9479    0.0000 C   0  0  0  0  0  0  0  0  0  0  0  0
   -3.6326    2.1735    0.0000 H   0  0  0  0  0  0  0  0  0  0  0  0
  1  2  1  0  0  0  0
  2  3  1  0  0  0  0
  3  4  1  0  0  0  0
  4  5  1  0  0  0  0
  5  6  1  0  0  0  0
  6  7  1  0  0  0  0
  6  8  2  0  0  0  0
  8  9  1  0  0  0  0
  8 10  1  0  0  0  0
 10 11  1  0  0  0  0
 10 12  2  0  0  0  0
 12 13  1  0  0  0  0
 12 14  1  0  0  0  0
 14  5  2  0  0  0  0
 14 15  1  0  0  0  0
  3 16  2  0  0  0  0
 16 17  1  0  0  0  0
 16 18  1  0  0  0  0
 18 19  1  0  0  0  0
 18 20  2  0  0  0  0
 20 21  1  0  0  0  0
 20 22  1  0  0  0  0
 22  2  2  0  0  0  0
 22 23  1  0  0  0  0
M  END
> <ChemID>
100570

> <source_casrn>
71859-30-8

> <CAS>
71859-30-8

> <SMILES>
Clc1cc(Cl)c(Cl)cc1Oc2c(Cl)cc(Cl)c(Cl)c2

> <NAME>
2,2',4,4',5,5'-Hexachlorodiphenylether

> <preferred_name>
2,2',4,4',5,5'-Hexachlorodiphenyl ether

> <iupac>
1,2,4-trichloro-5-(2,4,5-trichlorophenoxy)benzene

> <MPID>
102158

> <dsstox_substance_id>
DTXSID80222127

> <Canonical_QSARr>
Clc1cc(Cl)c(Cl)cc1Oc1cc(Cl)c(Cl)cc1Cl

> <InChI_Code_QSARr>
InChI=1S/C12H4Cl6O/c13-5-1-9(17)11(3-7(5)15)19-12-4-8(16)6(14)2-10(12)18/h1-4H

> <InChI Key_QSARr>
PECXRRMHOQBOIE-UHFFFAOYSA-N

> <LogKmHL>
1.98

$$$$
100575
  -INDIGO-08031722222D

 22 23  0  0  0  0  0  0  0  0999 V2000
   -0.0001    2.7713    0.0000 Cl  0  0  0  0  0  0  0  0  0  0  0  0
   -0.8001    1.3856    0.0000 C   0  0  0  0  0  0  0  0  0  0  0  0
   -0.0001   -0.0000    0.0000 C   0  0  0  0  0  0  0  0  0  0  0  0
    1.6001    0.0000    0.0000 C   0  0  0  0  0  0  0  0  0  0  0  0
    2.4001    1.3856    0.0000 C   0  0  0  0  0  0  0  0  0  0  0  0
    1.6001    2.7713    0.0000 H   0  0  0  0  0  0  0  0  0  0  0  0
    4.0000    1.3856    0.0000 C   0  0  0  0  0  0  0  0  0  0  0  0
    4.8000    2.7713    0.0000 H   0  0  0  0  0  0  0  0  0  0  0  0
    4.8000    0.0000    0.0000 C   0  0  0  0  0  0  0  0  0  0  0  0
    6.4000    0.0000    0.0000 Cl  0  0  0  0  0  0  0  0  0  0  0  0
    4.0000   -1.3856    0.0000 C   0  0  0  0  0  0  0  0  0  0  0  0
    4.8000   -2.7713    0.0000 H   0  0  0  0  0  0  0  0  0  0  0  0
    2.4001   -1.3856    0.0000 C   0  0  0  0  0  0  0  0  0  0  0  0
    1.6001   -2.7713    0.0000 H   0  0  0  0  0  0  0  0  0  0  0  0
   -0.8001   -1.3856    0.0000 C   0  0  0  0  0  0  0  0  0  0  0  0
   -0.0001   -2.7713    0.0000 Cl  0  0  0  0  0  0  0  0  0  0  0  0
   -2.4000   -1.3856    0.0000 C   0  0  0  0  0  0  0  0  0  0  0  0
   -3.2000   -2.7713    0.0000 H   0  0  0  0  0  0  0  0  0  0  0  0
   -3.2000   -0.0000    0.0000 C   0  0  0  0  0  0  0  0  0  0  0  0
   -4.8000   -0.0000    0.0000 Cl  0  0  0  0  0  0  0  0  0  0  0  0
   -2.4000    1.3856    0.0000 C   0  0  0  0  0  0  0  0  0  0  0  0
   -3.2000    2.7713    0.0000 Cl  0  0  0  0  0  0  0  0  0  0  0  0
  1  2  1  0  0  0  0
  2  3  1  0  0  0  0
  3  4  1  0  0  0  0
  4  5  1  0  0  0  0
  5  6  1  0  0  0  0
  5  7  2  0  0  0  0
  7  8  1  0  0  0  0
  7  9  1  0  0  0  0
  9 10  1  0  0  0  0
  9 11  2  0  0  0  0
 11 12  1  0  0  0  0
 11 13  1  0  0  0  0
 13  4  2  0  0  0  0
 13 14  1  0  0  0  0
  3 15  2  0  0  0  0
 15 16  1  0  0  0  0
 15 17  1  0  0  0  0
 17 18  1  0  0  0  0
 17 19  2  0  0  0  0
 19 20  1  0  0  0  0
 19 21  1  0  0  0  0
 21  2  2  0  0  0  0
 21 22  1  0  0  0  0
M  END
> <ChemID>
100575

> <source_casrn>
74472-38-1

> <CAS>
74472-38-1

> <SMILES>
Clc1ccc(cc1)-c1c(Cl)c(Cl)c(Cl)cc1Cl

> <NAME>
2,3,4,4',6-Pentachlorobiphenyl

> <preferred_name>
2,3,4,4',6-Pentachlorobiphenyl

> <iupac>
1,2,3,5-tetrachloro-4-(4-chlorophenyl)benzene

> <MPID>
102162

> <dsstox_substance_id>
DTXSID4074227

> <Canonical_QSARr>
Clc1ccc(cc1)-c1c(Cl)c(Cl)c(Cl)cc1Cl

> <InChI_Code_QSARr>
InChI=1S/C12H5Cl5/c13-7-3-1-6(2-4-7)10-8(14)5-9(15)11(16)12(10)17/h1-5H

> <InChI Key_QSARr>
IOVARPVVZDOPGQ-UHFFFAOYSA-N

> <LogKmHL>
1.84

$$$$
100579
  -INDIGO-08031722222D

 21 23  0  0  0  0  0  0  0  0999 V2000
   -3.2000    2.7713    0.0000 Cl  0  0  0  0  0  0  0  0  0  0  0  0
   -2.4000    1.3856    0.0000 C   0  0  0  0  0  0  0  0  0  0  0  0
   -0.8000    1.3856    0.0000 C   0  0  0  0  0  0  0  0  0  0  0  0
    0.2707    2.5747    0.0000 O   0  0  0  0  0  0  0  0  0  0  0  0
    1.7322    1.9239    0.0000 C   0  0  0  0  0  0  0  0  0  0  0  0
    1.5651    0.3327    0.0000 C   0  0  0  0  0  0  0  0  0  0  0  0
    0.0000    0.0000    0.0000 C   0  0  0  0  0  0  0  0  0  0  0  0
   -0.8000   -1.3856    0.0000 C   0  0  0  0  0  0  0  0  0  0  0  0
    0.0000   -2.7713    0.0000 H   0  0  0  0  0  0  0  0  0  0  0  0
   -2.4000   -1.3856    0.0000 C   0  0  0  0  0  0  0  0  0  0  0  0
   -3.2000   -2.7713    0.0000 H   0  0  0  0  0  0  0  0  0  0  0  0
   -3.2000    0.0000    0.0000 C   0  0  0  0  0  0  0  0  0  0  0  0
   -4.8000    0.0000    0.0000 H   0  0  0  0  0  0  0  0  0  0  0  0
    2.8595   -0.6078    0.0000 C   0  0  0  0  0  0  0  0  0  0  0  0
    2.6921   -2.1990    0.0000 H   0  0  0  0  0  0  0  0  0  0  0  0
    4.3212    0.0430    0.0000 C   0  0  0  0  0  0  0  0  0  0  0  0
    5.6156   -0.8974    0.0000 H   0  0  0  0  0  0  0  0  0  0  0  0
    4.4883    1.6342    0.0000 C   0  0  0  0  0  0  0  0  0  0  0  0
    5.9501    2.2850    0.0000 Cl  0  0  0  0  0  0  0  0  0  0  0  0
    3.1939    2.5747    0.0000 C   0  0  0  0  0  0  0  0  0  0  0  0
    3.3612    4.1659    0.0000 H   0  0  0  0  0  0  0  0  0  0  0  0
  1  2  1  0  0  0  0
  2  3  1  0  0  0  0
  3  4  1  0  0  0  0
  4  5  1  0  0  0  0
  5  6  1  0  0  0  0
  6  7  1  0  0  0  0
  7  3  2  0  0  0  0
  7  8  1  0  0  0  0
  8  9  1  0  0  0  0
  8 10  2  0  0  0  0
 10 11  1  0  0  0  0
 10 12  1  0  0  0  0
 12  2  2  0  0  0  0
 12 13  1  0  0  0  0
  6 14  2  0  0  0  0
 14 15  1  0  0  0  0
 14 16  1  0  0  0  0
 16 17  1  0  0  0  0
 16 18  2  0  0  0  0
 18 19  1  0  0  0  0
 18 20  1  0  0  0  0
 20  5  2  0  0  0  0
 20 21  1  0  0  0  0
M  END
> <ChemID>
100579

> <source_casrn>
74918-40-4

> <CAS>
74918-40-4

> <SMILES>
Clc1cc2oc3c(cccc3Cl)c2cc1

> <NAME>
3,6-dichlorodibenzofuran

> <preferred_name>
3,6-Dichlorodibenzofuran

> <iupac>
3,6-DICHLORODIBENZOFURAN

> <MPID>
102166

> <dsstox_substance_id>
DTXSID00225892

> <Canonical_QSARr>
Clc1cc2oc3c(cccc3Cl)c2cc1

> <InChI_Code_QSARr>
InChI=1S/C12H6Cl2O/c13-7-4-5-8-9-2-1-3-10(14)12(9)15-11(8)6-7/h1-6H

> <InChI Key_QSARr>
DMOBGFAKTSXOHG-UHFFFAOYSA-N

> <LogKmHL>
0.58

$$$$
100586
  -INDIGO-08031722222D

 23 24  0  0  0  0  0  0  0  0999 V2000
   -0.4813    2.7292    0.0000 Cl  0  0  0  0  0  0  0  0  0  0  0  0
   -1.0284    1.2257    0.0000 C   0  0  0  0  0  0  0  0  0  0  0  0
    0.0000    0.0000    0.0000 C   0  0  0  0  0  0  0  0  0  0  0  0
    1.5756    0.2779    0.0000 O   0  0  0  0  0  0  0  0  0  0  0  0
    2.9614   -0.5221    0.0000 C   0  0  0  0  0  0  0  0  0  0  0  0
    2.9614   -2.1222    0.0000 C   0  0  0  0  0  0  0  0  0  0  0  0
    1.5756   -2.9222    0.0000 Cl  0  0  0  0  0  0  0  0  0  0  0  0
    4.3470   -2.9222    0.0000 C   0  0  0  0  0  0  0  0  0  0  0  0
    4.3470   -4.5222    0.0000 H   0  0  0  0  0  0  0  0  0  0  0  0
    5.7326   -2.1222    0.0000 C   0  0  0  0  0  0  0  0  0  0  0  0
    7.1183   -2.9222    0.0000 Cl  0  0  0  0  0  0  0  0  0  0  0  0
    5.7326   -0.5221    0.0000 C   0  0  0  0  0  0  0  0  0  0  0  0
    7.1183    0.2779    0.0000 H   0  0  0  0  0  0  0  0  0  0  0  0
    4.3470    0.2779    0.0000 C   0  0  0  0  0  0  0  0  0  0  0  0
    4.3470    1.8779    0.0000 H   0  0  0  0  0  0  0  0  0  0  0  0
   -0.5473   -1.5035    0.0000 C   0  0  0  0  0  0  0  0  0  0  0  0
    0.4812   -2.7292    0.0000 Cl  0  0  0  0  0  0  0  0  0  0  0  0
   -2.1229   -1.7813    0.0000 C   0  0  0  0  0  0  0  0  0  0  0  0
   -2.6702   -3.2849    0.0000 H   0  0  0  0  0  0  0  0  0  0  0  0
   -3.1513   -0.5556    0.0000 C   0  0  0  0  0  0  0  0  0  0  0  0
   -4.7271   -0.8335    0.0000 Cl  0  0  0  0  0  0  0  0  0  0  0  0
   -2.6042    0.9479    0.0000 C   0  0  0  0  0  0  0  0  0  0  0  0
   -3.6326    2.1735    0.0000 H   0  0  0  0  0  0  0  0  0  0  0  0
  1  2  1  0  0  0  0
  2  3  1  0  0  0  0
  3  4  1  0  0  0  0
  4  5  1  0  0  0  0
  5  6  1  0  0  0  0
  6  7  1  0  0  0  0
  6  8  2  0  0  0  0
  8  9  1  0  0  0  0
  8 10  1  0  0  0  0
 10 11  1  0  0  0  0
 10 12  2  0  0  0  0
 12 13  1  0  0  0  0
 12 14  1  0  0  0  0
 14  5  2  0  0  0  0
 14 15  1  0  0  0  0
  3 16  2  0  0  0  0
 16 17  1  0  0  0  0
[truncated: 14,505 more chars]
