# Supplementary material for: OPERA models for predicting physicochemical properties and environmental fate endpoints
Source: J Cheminform. 2018 Mar 8;10:10. doi: 10.1186/s13321-018-0263-1 (PMC5843579; doi:10.1186/s13321-018-0263-1)
Supplement: Supplementary file 1 — Additional file 1: S1. Training and test sets of the models with the corresponding JRC validated QMRFs. [file 13321_2018_263_MOESM1_ESM.zip › OPERA_KOA/TR_KOA_202.sdf]

100001
  -INDIGO-08031722252D

 28 29  0  0  0  0  0  0  0  0999 V2000
   -1.3856    0.8000    0.0000 Cl  0  0  0  0  0  0  0  0  0  0  0  0
    0.0001    1.6001    0.0000 C   0  0  0  0  0  0  0  0  0  0  0  0
    0.0001    0.0000    0.0000 C   0  0  0  0  0  0  0  0  0  0  0  0
    0.0001   -1.6000    0.0000 H   0  0  0  0  0  0  0  0  0  0  0  0
   -1.5034   -0.5472    0.0000 C   0  0  0  0  0  0  0  0  0  0  0  0
   -2.7292    0.4813    0.0000 C   0  0  0  0  0  0  0  0  0  0  0  0
   -2.4513    2.0569    0.0000 H   0  0  0  0  0  0  0  0  0  0  0  0
   -4.2327   -0.0660    0.0000 C   0  0  0  0  0  0  0  0  0  0  0  0
   -5.4584    0.9624    0.0000 H   0  0  0  0  0  0  0  0  0  0  0  0
   -4.5106   -1.6416    0.0000 C   0  0  0  0  0  0  0  0  0  0  0  0
   -6.0140   -2.1889    0.0000 Cl  0  0  0  0  0  0  0  0  0  0  0  0
   -3.2848   -2.6701    0.0000 C   0  0  0  0  0  0  0  0  0  0  0  0
   -3.5627   -4.2459    0.0000 H   0  0  0  0  0  0  0  0  0  0  0  0
   -1.7813   -2.1229    0.0000 C   0  0  0  0  0  0  0  0  0  0  0  0
   -0.5557   -3.1514    0.0000 H   0  0  0  0  0  0  0  0  0  0  0  0
    1.5999    0.0000    0.0000 C   0  0  0  0  0  0  0  0  0  0  0  0
    2.4001    1.3857    0.0000 C   0  0  0  0  0  0  0  0  0  0  0  0
    1.5999    2.7713    0.0000 H   0  0  0  0  0  0  0  0  0  0  0  0
    4.0000    1.3857    0.0000 C   0  0  0  0  0  0  0  0  0  0  0  0
    4.7999    2.7713    0.0000 H   0  0  0  0  0  0  0  0  0  0  0  0
    4.7999    0.0000    0.0000 C   0  0  0  0  0  0  0  0  0  0  0  0
    6.4000    0.0000    0.0000 Cl  0  0  0  0  0  0  0  0  0  0  0  0
    4.0000   -1.3857    0.0000 C   0  0  0  0  0  0  0  0  0  0  0  0
    4.7999   -2.7712    0.0000 H   0  0  0  0  0  0  0  0  0  0  0  0
    2.4001   -1.3857    0.0000 C   0  0  0  0  0  0  0  0  0  0  0  0
    1.5999   -2.7712    0.0000 H   0  0  0  0  0  0  0  0  0  0  0  0
    0.0001    3.2000    0.0000 Cl  0  0  0  0  0  0  0  0  0  0  0  0
   -1.3856    2.4000    0.0000 Cl  0  0  0  0  0  0  0  0  0  0  0  0
  1  2  1  0  0  0  0
  2  3  1  0  0  0  0
  3  4  1  0  0  0  0
  3  5  1  0  0  0  0
  5  6  1  0  0  0  0
  6  7  1  0  0  0  0
  6  8  2  0  0  0  0
  8  9  1  0  0  0  0
  8 10  1  0  0  0  0
 10 11  1  0  0  0  0
 10 12  2  0  0  0  0
 12 13  1  0  0  0  0
 12 14  1  0  0  0  0
 14  5  2  0  0  0  0
 14 15  1  0  0  0  0
  3 16  1  0  0  0  0
 16 17  1  0  0  0  0
 17 18  1  0  0  0  0
 17 19  2  0  0  0  0
 19 20  1  0  0  0  0
 19 21  1  0  0  0  0
 21 22  1  0  0  0  0
 21 23  2  0  0  0  0
 23 24  1  0  0  0  0
 23 25  1  0  0  0  0
 25 16  2  0  0  0  0
 25 26  1  0  0  0  0
  2 27  1  0  0  0  0
  2 28  1  0  0  0  0
M  END
> <ChemID>
100001

> <source_casrn>
50-29-3

> <CAS>
50-29-3

> <SMILES>
ClC(Cl)(Cl)C(c1ccc(Cl)cc1)c1ccc(Cl)cc1

> <NAME>
p,p'-DDT

> <preferred_name>
p,p'-DDT

> <iupac>
1,1'-(2,2,2-trichloroethane-1,1-diyl)bis(4-chlorobenzene)

> <MPID>
18815

> <dsstox_substance_id>
DTXSID4020375

> <Canonical_QSARr>
ClC(Cl)(Cl)C(c1ccc(Cl)cc1)c1ccc(Cl)cc1

> <InChI_Code_QSARr>
InChI=1S/C14H9Cl5/c15-11-5-1-9(2-6-11)13(14(17,18)19)10-3-7-12(16)8-4-10/h1-8,13H

> <InChI Key_QSARr>
YVGGHNCTFXOJCH-UHFFFAOYSA-N

> <LogKOA>
9.82

$$$$
100002
  -INDIGO-08031722252D

  5  4  0  0  0  0  0  0  0  0999 V2000
   -0.8000   -1.3856    0.0000 Cl  0  0  0  0  0  0  0  0  0  0  0  0
    0.0000    0.0000    0.0000 C   0  0  0  0  0  0  0  0  0  0  0  0
    0.8000    1.3856    0.0000 Cl  0  0  0  0  0  0  0  0  0  0  0  0
   -1.3856    0.8000    0.0000 Cl  0  0  0  0  0  0  0  0  0  0  0  0
    1.3856   -0.8000    0.0000 Cl  0  0  0  0  0  0  0  0  0  0  0  0
  1  2  1  0  0  0  0
  2  3  1  0  0  0  0
  2  4  1  0  0  0  0
  2  5  1  0  0  0  0
M  END
> <ChemID>
100002

> <source_casrn>
56-23-5

> <CAS>
56-23-5

> <SMILES>
ClC(Cl)(Cl)Cl

> <NAME>
Tetrachloromethane

> <preferred_name>
Carbon tetrachloride

> <iupac>
tetrachloromethane

> <MPID>
18816

> <dsstox_substance_id>
DTXSID8020250

> <Canonical_QSARr>
ClC(Cl)(Cl)Cl

> <InChI_Code_QSARr>
InChI=1S/CCl4/c2-1(3,4)5

> <InChI Key_QSARr>
VZGDMQKNWNREIO-UHFFFAOYSA-N

> <LogKOA>
2.79

$$$$
100003
  -INDIGO-08031722252D

 18 18  0  0  0  0  0  0  0  0999 V2000
    0.0000    0.0000    0.0000 C   0  0  0  0  0  0  0  0  0  0  0  0
    1.5757   -0.2778    0.0000 H   0  0  0  0  0  0  0  0  0  0  0  0
   -1.3856    0.8000    0.0000 C   0  0  0  0  0  0  0  0  0  0  0  0
   -0.3571    2.0257    0.0000 H   0  0  0  0  0  0  0  0  0  0  0  0
   -2.4141    2.0257    0.0000 Cl  0  0  0  0  0  0  0  0  0  0  0  0
   -2.7713    0.0000    0.0000 C   0  0  0  0  0  0  0  0  0  0  0  0
   -3.3185    1.5035    0.0000 H   0  0  0  0  0  0  0  0  0  0  0  0
   -4.3470   -0.2778    0.0000 Cl  0  0  0  0  0  0  0  0  0  0  0  0
   -2.7713   -1.6000    0.0000 C   0  0  0  0  0  0  0  0  0  0  0  0
   -4.3470   -1.3222    0.0000 H   0  0  0  0  0  0  0  0  0  0  0  0
   -3.3185   -3.1035    0.0000 Cl  0  0  0  0  0  0  0  0  0  0  0  0
   -1.3856   -2.4000    0.0000 C   0  0  0  0  0  0  0  0  0  0  0  0
   -2.4141   -3.6257    0.0000 H   0  0  0  0  0  0  0  0  0  0  0  0
   -0.3571   -3.6257    0.0000 Cl  0  0  0  0  0  0  0  0  0  0  0  0
    0.0000   -1.6000    0.0000 C   0  0  0  0  0  0  0  0  0  0  0  0
    0.5472   -3.1035    0.0000 H   0  0  0  0  0  0  0  0  0  0  0  0
    1.5757   -1.3222    0.0000 Cl  0  0  0  0  0  0  0  0  0  0  0  0
    0.5472    1.5035    0.0000 Cl  0  0  0  0  0  0  0  0  0  0  0  0
  1  2  1  0  0  0  0
  1  3  1  0  0  0  0
  3  4  1  0  0  0  0
  3  5  1  0  0  0  0
  3  6  1  0  0  0  0
  6  7  1  0  0  0  0
  6  8  1  0  0  0  0
  6  9  1  0  0  0  0
  9 10  1  0  0  0  0
  9 11  1  0  0  0  0
  9 12  1  0  0  0  0
 12 13  1  0  0  0  0
 12 14  1  0  0  0  0
 12 15  1  0  0  0  0
 15  1  1  0  0  0  0
 15 16  1  0  0  0  0
 15 17  1  0  0  0  0
  1 18  1  0  0  0  0
M  END
> <ChemID>
100003

> <source_casrn>
58-89-9|319-84-6|319-85-7|319-86-8

> <CAS>
58-89-9|319-84-6|319-85-7|319-86-8

> <SMILES>
Cl[C@@H]1[C@@H](Cl)[C@H](Cl)[C@H](Cl)[C@@H](Cl)[C@@H]1Cl |&1:1,2,4,6,8,10|

> <NAME>
g-HCH, a-HCH, b-HCH, d-HCH

> <preferred_name>
Lindane

> <iupac>


> <MPID>
18817|18961|18962|18963

> <dsstox_substance_id>
DTXSID2020686|DTXSID2020684|DTXSID7020685|DTXSID5024134

> <Canonical_QSARr>
ClC1C(Cl)C(Cl)C(Cl)C(Cl)C1Cl

> <InChI_Code_QSARr>
InChI=1S/C6H6Cl6/c7-1-2(8)4(10)6(12)5(11)3(1)9/h1-6H

> <InChI Key_QSARr>
JLYXXMFPNIAWKQ-UHFFFAOYSA-N

> <LogKOA>
8.294999999999998

$$$$
100005
  -INDIGO-08031722252D

 27 31  0  0  0  0  0  0  0  0999 V2000
    3.1939    1.2731    0.0000 C   0  0  0  0  0  0  0  0  0  0  0  0
    3.9940    2.6588    0.0000 H   0  0  0  0  0  0  0  0  0  0  0  0
    4.4884    0.3326    0.0000 O   0  0  0  0  0  0  0  0  0  0  0  0
    3.0267   -0.3182    0.0000 C   0  0  0  0  0  0  0  0  0  0  0  0
    3.5211   -1.8398    0.0000 H   0  0  0  0  0  0  0  0  0  0  0  0
    1.4617   -0.6508    0.0000 C   0  0  0  0  0  0  0  0  0  0  0  0
    1.2944   -2.2420    0.0000 H   0  0  0  0  0  0  0  0  0  0  0  0
    0.0001    0.0000    0.0000 C   0  0  0  0  0  0  0  0  0  0  0  0
   -0.1673   -1.5912    0.0000 H   0  0  0  0  0  0  0  0  0  0  0  0
    0.1672    1.5912    0.0000 C   0  0  0  0  0  0  0  0  0  0  0  0
    0.3344    3.1825    0.0000 H   0  0  0  0  0  0  0  0  0  0  0  0
    1.7323    1.9239    0.0000 C   0  0  0  0  0  0  0  0  0  0  0  0
    1.8996    3.5151    0.0000 H   0  0  0  0  0  0  0  0  0  0  0  0
    2.5322    0.5382    0.0000 C   0  0  0  0  0  0  0  0  0  0  0  0
    3.7931   -0.4468    0.0000 H   0  0  0  0  0  0  0  0  0  0  0  0
    3.9704    1.2396    0.0000 H   0  0  0  0  0  0  0  0  0  0  0  0
   -1.2944    2.2420    0.0000 C   0  0  0  0  0  0  0  0  0  0  0  0
   -2.8594    1.9094    0.0000 C   0  0  0  0  0  0  0  0  0  0  0  0
   -3.0267    0.3182    0.0000 C   0  0  0  0  0  0  0  0  0  0  0  0
   -4.4123   -0.4819    0.0000 Cl  0  0  0  0  0  0  0  0  0  0  0  0
   -1.5651   -0.3326    0.0000 C   0  0  0  0  0  0  0  0  0  0  0  0
   -2.3651    1.0530    0.0000 C   0  0  0  0  0  0  0  0  0  0  0  0
   -3.7778    1.8042    0.0000 Cl  0  0  0  0  0  0  0  0  0  0  0  0
   -3.8031    0.3516    0.0000 Cl  0  0  0  0  0  0  0  0  0  0  0  0
   -1.7323   -1.9239    0.0000 Cl  0  0  0  0  0  0  0  0  0  0  0  0
   -4.0485    2.9799    0.0000 Cl  0  0  0  0  0  0  0  0  0  0  0  0
   -1.1272    3.8332    0.0000 Cl  0  0  0  0  0  0  0  0  0  0  0  0
  1  2  1  0  0  0  0
  1  3  1  0  0  0  0
  3  4  1  0  0  0  0
  4  1  1  0  0  0  0
  4  5  1  0  0  0  0
  4  6  1  0  0  0  0
  6  7  1  0  0  0  0
  6  8  1  0  0  0  0
  8  9  1  0  0  0  0
  8 10  1  0  0  0  0
 10 11  1  0  0  0  0
 10 12  1  0  0  0  0
 12  1  1  0  0  0  0
 12 13  1  0  0  0  0
 12 14  1  0  0  0  0
 14  6  1  0  0  0  0
 14 15  1  0  0  0  0
 14 16  1  0  0  0  0
 10 17  1  0  0  0  0
 17 18  1  0  0  0  0
 18 19  2  0  0  0  0
 19 20  1  0  0  0  0
 19 21  1  0  0  0  0
 21  8  1  0  0  0  0
 21 22  1  0  0  0  0
 22 17  1  0  0  0  0
 22 23  1  0  0  0  0
 22 24  1  0  0  0  0
 21 25  1  0  0  0  0
 18 26  1  0  0  0  0
 17 27  1  0  0  0  0
M  END
> <ChemID>
100005

> <source_casrn>
60-57-1|72-20-8

> <CAS>
60-57-1|72-20-8

> <SMILES>
ClC1(Cl)[C@@]2(Cl)[C@@H]3[C@@H]4C[C@@H]([C@H]5O[C@H]54)[C@@H]3[C@]1(Cl)C(Cl)=C2Cl |o1:3,5,6,8,9,11,12,13|

> <NAME>
Dieldrin, Endrin

> <preferred_name>
Dieldrin

> <iupac>


> <MPID>
18819|18837

> <dsstox_substance_id>
DTXSID9020453|DTXSID6020561

> <Canonical_QSARr>
ClC1(Cl)C2(Cl)C3C4CC(C5OC54)C3C1(Cl)C(Cl)=C2Cl

> <InChI_Code_QSARr>
InChI=1S/C12H8Cl6O/c13-8-9(14)11(16)5-3-1-2(6-7(3)19-6)4(5)10(8,15)12(11,17)18/h2-7H,1H2

> <InChI Key_QSARr>
DFBKLUNHFCTMDC-UHFFFAOYSA-N

> <LogKOA>
8.515

$$$$
100006
  -INDIGO-08031722252D

 26 26  0  0  0  0  0  0  0  0999 V2000
    4.1570    0.8000    0.0000 C   0  0  0  0  0  0  0  0  0  0  0  0
    5.5426    1.6000    0.0000 H   0  0  0  0  0  0  0  0  0  0  0  0
    5.5426   -0.0000    0.0000 H   0  0  0  0  0  0  0  0  0  0  0  0
    4.1570    2.4000    0.0000 H   0  0  0  0  0  0  0  0  0  0  0  0
    2.7713   -0.0000    0.0000 C   0  0  0  0  0  0  0  0  0  0  0  0
    2.7713   -1.6000    0.0000 O   0  0  0  0  0  0  0  0  0  0  0  0
    1.3857    0.8000    0.0000 N   0  0  0  0  0  0  0  0  0  0  0  0
    1.3857    2.4000    0.0000 H   0  0  0  0  0  0  0  0  0  0  0  0
    0.0000   -0.0000    0.0000 C   0  0  0  0  0  0  0  0  0  0  0  0
    0.0000   -1.6000    0.0000 C   0  0  0  0  0  0  0  0  0  0  0  0
    1.3857   -2.4000    0.0000 H   0  0  0  0  0  0  0  0  0  0  0  0
   -1.3855   -2.4000    0.0000 C   0  0  0  0  0  0  0  0  0  0  0  0
   -1.3855   -4.0000    0.0000 H   0  0  0  0  0  0  0  0  0  0  0  0
   -2.7713   -1.6000    0.0000 C   0  0  0  0  0  0  0  0  0  0  0  0
   -4.1568   -2.4000    0.0000 O   0  0  0  0  0  0  0  0  0  0  0  0
   -5.5426   -1.6000    0.0000 C   0  0  0  0  0  0  0  0  0  0  0  0
   -4.9302   -0.1218    0.0000 H   0  0  0  0  0  0  0  0  0  0  0  0
   -6.1549   -0.1218    0.0000 H   0  0  0  0  0  0  0  0  0  0  0  0
   -6.9281   -2.4000    0.0000 C   0  0  0  0  0  0  0  0  0  0  0  0
   -8.3138   -3.2000    0.0000 H   0  0  0  0  0  0  0  0  0  0  0  0
   -8.3138   -1.6000    0.0000 H   0  0  0  0  0  0  0  0  0  0  0  0
   -6.9281   -4.0000    0.0000 H   0  0  0  0  0  0  0  0  0  0  0  0
   -2.7713   -0.0000    0.0000 C   0  0  0  0  0  0  0  0  0  0  0  0
   -4.1568    0.8000    0.0000 H   0  0  0  0  0  0  0  0  0  0  0  0
   -1.3855    0.8000    0.0000 C   0  0  0  0  0  0  0  0  0  0  0  0
   -1.3855    2.4000    0.0000 H   0  0  0  0  0  0  0  0  0  0  0  0
  1  2  1  0  0  0  0
  1  3  1  0  0  0  0
  1  4  1  0  0  0  0
  1  5  1  0  0  0  0
  5  6  2  0  0  0  0
  5  7  1  0  0  0  0
  7  8  1  0  0  0  0
  7  9  1  0  0  0  0
  9 10  1  0  0  0  0
 10 11  1  0  0  0  0
 10 12  2  0  0  0  0
 12 13  1  0  0  0  0
 12 14  1  0  0  0  0
 14 15  1  0  0  0  0
 15 16  1  0  0  0  0
 16 17  1  0  0  0  0
 16 18  1  0  0  0  0
 16 19  1  0  0  0  0
 19 20  1  0  0  0  0
 19 21  1  0  0  0  0
 19 22  1  0  0  0  0
 14 23  2  0  0  0  0
 23 24  1  0  0  0  0
 23 25  1  0  0  0  0
 25  9  2  0  0  0  0
 25 26  1  0  0  0  0
M  END
> <ChemID>
100006

> <source_casrn>
62-44-2

> <CAS>
62-44-2

> <SMILES>
CC(=O)Nc1ccc(cc1)OCC

> <NAME>
4-Ethoxyacetanilide

> <preferred_name>
Phenacetin

> <iupac>
N-(4-ethoxyphenyl)acetamide

> <MPID>
18820

> <dsstox_substance_id>
DTXSID1021116

> <Canonical_QSARr>
CC(=O)Nc1ccc(cc1)OCC

> <InChI_Code_QSARr>
InChI=1S/C10H13NO2/c1-3-13-10-6-4-9(5-7-10)11-8(2)12/h4-7H,3H2,1-2H3,(H,11,12)

> <InChI Key_QSARr>
CPJSUEIXXCENMM-UHFFFAOYSA-N

> <LogKOA>
9.59

$$$$
100007
  -INDIGO-08031722252D

  9  8  0  0  0  0  0  0  0  0999 V2000
    1.6000    0.0000    0.0000 C   0  0  0  0  0  0  0  0  0  0  0  0
    3.2000    0.0000    0.0000 H   0  0  0  0  0  0  0  0  0  0  0  0
    2.4000   -1.3856    0.0000 H   0  0  0  0  0  0  0  0  0  0  0  0
    2.4000    1.3856    0.0000 H   0  0  0  0  0  0  0  0  0  0  0  0
   -0.0000    0.0000    0.0000 C   0  0  0  0  0  0  0  0  0  0  0  0
   -0.2089   -1.5863    0.0000 H   0  0  0  0  0  0  0  0  0  0  0  0
   -1.2694   -0.9740    0.0000 H   0  0  0  0  0  0  0  0  0  0  0  0
   -0.8000    1.3856    0.0000 O   0  0  0  0  0  0  0  0  0  0  0  0
   -2.4000    1.3856    0.0000 H   0  0  0  0  0  0  0  0  0  0  0  0
  1  2  1  0  0  0  0
  1  3  1  0  0  0  0
  1  4  1  0  0  0  0
  1  5  1  0  0  0  0
  5  6  1  0  0  0  0
  5  7  1  0  0  0  0
  5  8  1  0  0  0  0
  8  9  1  0  0  0  0
M  END
> <ChemID>
100007

> <source_casrn>
64-17-5

> <CAS>
64-17-5

> <SMILES>
CCO

> <NAME>
Ethanol

> <preferred_name>
Ethanol

> <iupac>
ethanol

> <MPID>
18821

> <dsstox_substance_id>
DTXSID9020584

> <Canonical_QSARr>
CCO

> <InChI_Code_QSARr>
InChI=1S/C2H6O/c1-2-3/h3H,2H2,1H3

> <InChI Key_QSARr>
LFQSCWFLJHTTHZ-UHFFFAOYSA-N

> <LogKOA>
3.25

$$$$
100009
  -INDIGO-08031722252D

 19 18  0  0  0  0  0  0  0  0999 V2000
    2.7713    0.0000    0.0000 C   0  0  0  0  0  0  0  0  0  0  0  0
    4.1569   -0.8000    0.0000 H   0  0  0  0  0  0  0  0  0  0  0  0
    4.1569    0.8000    0.0000 H   0  0  0  0  0  0  0  0  0  0  0  0
    2.7713   -1.6000    0.0000 H   0  0  0  0  0  0  0  0  0  0  0  0
    1.3857    0.8000    0.0000 C   0  0  0  0  0  0  0  0  0  0  0  0
    1.9980    2.2782    0.0000 H   0  0  0  0  0  0  0  0  0  0  0  0
    0.7734    2.2782    0.0000 H   0  0  0  0  0  0  0  0  0  0  0  0
    0.0001    0.0000    0.0000 C   0  0  0  0  0  0  0  0  0  0  0  0
   -0.6122   -1.4782    0.0000 H   0  0  0  0  0  0  0  0  0  0  0  0
    0.6124   -1.4782    0.0000 H   0  0  0  0  0  0  0  0  0  0  0  0
   -1.3857    0.8000    0.0000 C   0  0  0  0  0  0  0  0  0  0  0  0
   -0.7734    2.2782    0.0000 H   0  0  0  0  0  0  0  0  0  0  0  0
   -1.9980    2.2782    0.0000 H   0  0  0  0  0  0  0  0  0  0  0  0
   -2.7713    0.0000    0.0000 C   0  0  0  0  0  0  0  0  0  0  0  0
   -3.3836   -1.4782    0.0000 H   0  0  0  0  0  0  0  0  0  0  0  0
   -2.1590   -1.4782    0.0000 H   0  0  0  0  0  0  0  0  0  0  0  0
   -4.1569    0.8000    0.0000 C   0  0  0  0  0  0  0  0  0  0  0  0
   -5.5426    0.0000    0.0000 H   0  0  0  0  0  0  0  0  0  0  0  0
   -4.1569    2.4000    0.0000 O   0  0  0  0  0  0  0  0  0  0  0  0
  1  2  1  0  0  0  0
  1  3  1  0  0  0  0
  1  4  1  0  0  0  0
  1  5  1  0  0  0  0
  5  6  1  0  0  0  0
  5  7  1  0  0  0  0
  5  8  1  0  0  0  0
  8  9  1  0  0  0  0
  8 10  1  0  0  0  0
  8 11  1  0  0  0  0
 11 12  1  0  0  0  0
 11 13  1  0  0  0  0
 11 14  1  0  0  0  0
 14 15  1  0  0  0  0
 14 16  1  0  0  0  0
 14 17  1  0  0  0  0
 17 18  1  0  0  0  0
 17 19  2  0  0  0  0
M  END
> <ChemID>
100009

> <source_casrn>
66-25-1

> <CAS>
66-25-1

> <SMILES>
CCCCCC=O

> <NAME>
Hexanal

> <preferred_name>
Hexanal

> <iupac>
hexanal

> <MPID>
18823

> <dsstox_substance_id>
DTXSID2021604

> <Canonical_QSARr>
CCCCCC=O

> <InChI_Code_QSARr>
InChI=1S/C6H12O/c1-2-3-4-5-6-7/h6H,2-5H2,1H3

> <InChI Key_QSARr>
JARKCYVAAOWBJS-UHFFFAOYSA-N

> <LogKOA>
4.41

$$$$
100010
  -INDIGO-08031722252D

  6  5  0  0  0  0  0  0  0  0999 V2000
    0.0000    0.0000    0.0000 C   0  0  0  0  0  0  0  0  0  0  0  0
    1.3856    0.8000    0.0000 H   0  0  0  0  0  0  0  0  0  0  0  0
    0.0000    1.6000    0.0000 H   0  0  0  0  0  0  0  0  0  0  0  0
    1.3856   -0.8000    0.0000 H   0  0  0  0  0  0  0  0  0  0  0  0
   -1.3856   -0.8000    0.0000 O   0  0  0  0  0  0  0  0  0  0  0  0
   -2.7713    0.0000    0.0000 H   0  0  0  0  0  0  0  0  0  0  0  0
  1  2  1  0  0  0  0
  1  3  1  0  0  0  0
  1  4  1  0  0  0  0
  1  5  1  0  0  0  0
  5  6  1  0  0  0  0
M  END
> <ChemID>
100010

> <source_casrn>
67-56-1

> <CAS>
67-56-1

> <SMILES>
CO

> <NAME>
Methanol

> <preferred_name>
Methanol

> <iupac>
methanol

> <MPID>
18824

> <dsstox_substance_id>
DTXSID2021731

> <Canonical_QSARr>
CO

> <InChI_Code_QSARr>
InChI=1S/CH4O/c1-2/h2H,1H3

> <InChI Key_QSARr>
OKKJLVBELUTLKV-UHFFFAOYSA-N

> <LogKOA>
2.88

$$$$
100011
  -INDIGO-08031722252D

 12 11  0  0  0  0  0  0  0  0999 V2000
    0.0000    1.6000    0.0000 O   0  0  0  0  0  0  0  0  0  0  0  0
    1.3856    2.4000    0.0000 H   0  0  0  0  0  0  0  0  0  0  0  0
    0.0000    0.0000    0.0000 C   0  0  0  0  0  0  0  0  0  0  0  0
    0.0000   -1.6000    0.0000 H   0  0  0  0  0  0  0  0  0  0  0  0
   -1.6000    0.0000    0.0000 C   0  0  0  0  0  0  0  0  0  0  0  0
   -3.2000    0.0000    0.0000 H   0  0  0  0  0  0  0  0  0  0  0  0
   -2.4000   -1.3856    0.0000 H   0  0  0  0  0  0  0  0  0  0  0  0
   -2.4000    1.3856    0.0000 H   0  0  0  0  0  0  0  0  0  0  0  0
    1.6000    0.0000    0.0000 C   0  0  0  0  0  0  0  0  0  0  0  0
    3.2000    0.0000    0.0000 H   0  0  0  0  0  0  0  0  0  0  0  0
    2.4000   -1.3856    0.0000 H   0  0  0  0  0  0  0  0  0  0  0  0
    2.4000    1.3856    0.0000 H   0  0  0  0  0  0  0  0  0  0  0  0
  1  2  1  0  0  0  0
  1  3  1  0  0  0  0
  3  4  1  0  0  0  0
  3  5  1  0  0  0  0
  5  6  1  0  0  0  0
  5  7  1  0  0  0  0
  5  8  1  0  0  0  0
  3  9  1  0  0  0  0
  9 10  1  0  0  0  0
  9 11  1  0  0  0  0
  9 12  1  0  0  0  0
M  END
> <ChemID>
100011

> <source_casrn>
67-63-0

> <CAS>
67-63-0

> <SMILES>
CC(C)O

> <NAME>
2-Propanol

> <preferred_name>
Isopropanol

> <iupac>
propan-2-ol

> <MPID>
18825

> <dsstox_substance_id>
DTXSID7020762

> <Canonical_QSARr>
CC(C)O

> <InChI_Code_QSARr>
InChI=1S/C3H8O/c1-3(2)4/h3-4H,1-2H3

> <InChI Key_QSARr>
KFZMGEQAYNKOFK-UHFFFAOYSA-N

> <LogKOA>
3.41

$$$$
100013
  -INDIGO-08031722252D

  5  4  0  0  0  0  0  0  0  0999 V2000
   -0.8000   -1.3856    0.0000 Cl  0  0  0  0  0  0  0  0  0  0  0  0
    0.0000    0.0000    0.0000 C   0  0  0  0  0  0  0  0  0  0  0  0
    0.8000    1.3856    0.0000 H   0  0  0  0  0  0  0  0  0  0  0  0
   -1.3856    0.8000    0.0000 Cl  0  0  0  0  0  0  0  0  0  0  0  0
    1.3856   -0.8000    0.0000 Cl  0  0  0  0  0  0  0  0  0  0  0  0
  1  2  1  0  0  0  0
  2  3  1  0  0  0  0
  2  4  1  0  0  0  0
  2  5  1  0  0  0  0
M  END
> <ChemID>
100013

> <source_casrn>
67-66-3

> <CAS>
67-66-3

> <SMILES>
ClC(Cl)Cl

> <NAME>
Trichloromethane

> <preferred_name>
Chloroform

> <iupac>
trichloromethane

> <MPID>
18827

> <dsstox_substance_id>
DTXSID1020306

> <Canonical_QSARr>
ClC(Cl)Cl

> <InChI_Code_QSARr>
InChI=1S/CHCl3/c2-1(3)4/h1H

> <InChI Key_QSARr>
HEDRZPFGACZZDS-UHFFFAOYSA-N

> <LogKOA>
2.8

$$$$
100014
  -INDIGO-08031722252D

 10  9  0  0  0  0  0  0  0  0999 V2000
    1.3856    0.8000    0.0000 C   0  0  0  0  0  0  0  0  0  0  0  0
    2.7713    1.6000    0.0000 H   0  0  0  0  0  0  0  0  0  0  0  0
    2.7713    0.0000    0.0000 H   0  0  0  0  0  0  0  0  0  0  0  0
    1.3856    2.4000    0.0000 H   0  0  0  0  0  0  0  0  0  0  0  0
    0.0000    0.0000    0.0000 S   0  0  0  0  0  0  0  0  0  0  0  0
    0.0000   -1.6000    0.0000 O   0  0  0  0  0  0  0  0  0  0  0  0
   -1.3856    0.8000    0.0000 C   0  0  0  0  0  0  0  0  0  0  0  0
   -2.7713    1.6000    0.0000 H   0  0  0  0  0  0  0  0  0  0  0  0
   -2.7713    0.0000    0.0000 H   0  0  0  0  0  0  0  0  0  0  0  0
   -1.3856    2.4000    0.0000 H   0  0  0  0  0  0  0  0  0  0  0  0
  1  2  1  0  0  0  0
  1  3  1  0  0  0  0
  1  4  1  0  0  0  0
  1  5  1  0  0  0  0
  5  6  2  0  0  0  0
  5  7  1  0  0  0  0
  7  8  1  0  0  0  0
  7  9  1  0  0  0  0
  7 10  1  0  0  0  0
M  END
> <ChemID>
100014

> <source_casrn>
67-68-5

> <CAS>
67-68-5

> <SMILES>
CS(C)=O

> <NAME>
Dimethyl sulfoxide

> <preferred_name>
Dimethyl sulfoxide

> <iupac>
C2H6OS

> <MPID>
18828

> <dsstox_substance_id>
DTXSID2021735

> <Canonical_QSARr>
CS(C)=O

> <InChI_Code_QSARr>
InChI=1S/C2H6OS/c1-4(2)3/h1-2H3

> <InChI Key_QSARr>
IAZDPXIOMUYVGZ-UHFFFAOYSA-N

> <LogKOA>
4.96

$$$$
100015
  -INDIGO-08031722252D

  8  7  0  0  0  0  0  0  0  0999 V2000
   -0.8000    1.3856    0.0000 Cl  0  0  0  0  0  0  0  0  0  0  0  0
    0.0000    0.0000    0.0000 C   0  0  0  0  0  0  0  0  0  0  0  0
    1.6000    0.0000    0.0000 C   0  0  0  0  0  0  0  0  0  0  0  0
    3.2000    0.0000    0.0000 Cl  0  0  0  0  0  0  0  0  0  0  0  0
    2.4000   -1.3856    0.0000 Cl  0  0  0  0  0  0  0  0  0  0  0  0
    2.4000    1.3856    0.0000 Cl  0  0  0  0  0  0  0  0  0  0  0  0
   -1.6000   -0.0000    0.0000 Cl  0  0  0  0  0  0  0  0  0  0  0  0
   -0.8000   -1.3856    0.0000 Cl  0  0  0  0  0  0  0  0  0  0  0  0
  1  2  1  0  0  0  0
  2  3  1  0  0  0  0
  3  4  1  0  0  0  0
  3  5  1  0  0  0  0
  3  6  1  0  0  0  0
  2  7  1  0  0  0  0
  2  8  1  0  0  0  0
M  END
> <ChemID>
100015

> <source_casrn>
67-72-1

> <CAS>
67-72-1

> <SMILES>
ClC(Cl)(Cl)C(Cl)(Cl)Cl

> <NAME>
Hexachloroethane

> <preferred_name>
Hexachloroethane

> <iupac>
hexachloroethane

> <MPID>
18829

> <dsstox_substance_id>
DTXSID7020689

> <Canonical_QSARr>
ClC(Cl)(Cl)C(Cl)(Cl)Cl

> <InChI_Code_QSARr>
InChI=1S/C2Cl6/c3-1(4,5)2(6,7)8

> <InChI Key_QSARr>
VHHHONWQHHHLTI-UHFFFAOYSA-N

> <LogKOA>
4.47

$$$$
100017
  -INDIGO-08031722252D

 16 16  0  0  0  0  0  0  0  0999 V2000
   -0.0000    0.0000    0.0000 C   0  0  0  0  0  0  0  0  0  0  0  0
    1.6000    0.0000    0.0000 C   0  0  0  0  0  0  0  0  0  0  0  0
    2.4001    1.3856    0.0000 O   0  0  0  0  0  0  0  0  0  0  0  0
    2.4001   -1.3856    0.0000 O   0  0  0  0  0  0  0  0  0  0  0  0
    4.0000   -1.3856    0.0000 H   0  0  0  0  0  0  0  0  0  0  0  0
   -0.8000    1.3856    0.0000 C   0  0  0  0  0  0  0  0  0  0  0  0
   -0.0000    2.7713    0.0000 O   0  0  0  0  0  0  0  0  0  0  0  0
   -0.8000    4.1569    0.0000 H   0  0  0  0  0  0  0  0  0  0  0  0
   -2.4000    1.3856    0.0000 C   0  0  0  0  0  0  0  0  0  0  0  0
   -3.2001    2.7713    0.0000 H   0  0  0  0  0  0  0  0  0  0  0  0
   -3.2001    0.0000    0.0000 C   0  0  0  0  0  0  0  0  0  0  0  0
   -4.8000    0.0000    0.0000 H   0  0  0  0  0  0  0  0  0  0  0  0
   -2.4000   -1.3856    0.0000 C   0  0  0  0  0  0  0  0  0  0  0  0
   -3.2001   -2.7713    0.0000 H   0  0  0  0  0  0  0  0  0  0  0  0
   -0.8000   -1.3856    0.0000 C   0  0  0  0  0  0  0  0  0  0  0  0
   -0.0000   -2.7713    0.0000 H   0  0  0  0  0  0  0  0  0  0  0  0
  1  2  1  0  0  0  0
  2  3  2  0  0  0  0
  2  4  1  0  0  0  0
  4  5  1  0  0  0  0
  1  6  1  0  0  0  0
  6  7  1  0  0  0  0
  7  8  1  0  0  0  0
  6  9  2  0  0  0  0
  9 10  1  0  0  0  0
  9 11  1  0  0  0  0
 11 12  1  0  0  0  0
 11 13  2  0  0  0  0
 13 14  1  0  0  0  0
 13 15  1  0  0  0  0
 15  1  2  0  0  0  0
 15 16  1  0  0  0  0
M  END
> <ChemID>
100017

> <source_casrn>
69-72-7

> <CAS>
69-72-7

> <SMILES>
Oc1ccccc1C(O)=O

> <NAME>
2-Hydroxybenzoic acid

> <preferred_name>
Salicylic acid

> <iupac>
2-hydroxybenzoic acid

> <MPID>
18831

> <dsstox_substance_id>
DTXSID7026368

> <Canonical_QSARr>
Oc1ccccc1C(O)=O

> <InChI_Code_QSARr>
InChI=1S/C7H6O3/c8-6-4-2-1-3-5(6)7(9)10/h1-4,8H,(H,9,10)

> <InChI Key_QSARr>
YGSDEFSMJLZEOE-UHFFFAOYSA-N

> <LogKOA>
7.44

$$$$
100018
  -INDIGO-08031722252D

 12 11  0  0  0  0  0  0  0  0999 V2000
    2.7713    0.0000    0.0000 O   0  0  0  0  0  0  0  0  0  0  0  0
    4.1569    0.8000    0.0000 H   0  0  0  0  0  0  0  0  0  0  0  0
    1.3856    0.8000    0.0000 C   0  0  0  0  0  0  0  0  0  0  0  0
    0.7733    2.2782    0.0000 H   0  0  0  0  0  0  0  0  0  0  0  0
    1.9980    2.2782    0.0000 H   0  0  0  0  0  0  0  0  0  0  0  0
    0.0000    0.0000    0.0000 C   0  0  0  0  0  0  0  0  0  0  0  0
    0.6123   -1.4782    0.0000 H   0  0  0  0  0  0  0  0  0  0  0  0
   -0.6123   -1.4782    0.0000 H   0  0  0  0  0  0  0  0  0  0  0  0
   -1.3856    0.8000    0.0000 C   0  0  0  0  0  0  0  0  0  0  0  0
   -2.7713    1.6000    0.0000 H   0  0  0  0  0  0  0  0  0  0  0  0
   -2.7713    0.0000    0.0000 H   0  0  0  0  0  0  0  0  0  0  0  0
   -1.3856    2.4000    0.0000 H   0  0  0  0  0  0  0  0  0  0  0  0
  1  2  1  0  0  0  0
  1  3  1  0  0  0  0
  3  4  1  0  0  0  0
  3  5  1  0  0  0  0
  3  6  1  0  0  0  0
  6  7  1  0  0  0  0
  6  8  1  0  0  0  0
  6  9  1  0  0  0  0
  9 10  1  0  0  0  0
  9 11  1  0  0  0  0
  9 12  1  0  0  0  0
M  END
> <ChemID>
100018

> <source_casrn>
71-23-8

> <CAS>
71-23-8

> <SMILES>
CCCO

> <NAME>
1-Propanol

> <preferred_name>
1-Propanol

> <iupac>
propan-1-ol

> <MPID>
18832

> <dsstox_substance_id>
DTXSID2021739

> <Canonical_QSARr>
CCCO

> <InChI_Code_QSARr>
InChI=1S/C3H8O/c1-2-3-4/h4H,2-3H2,1H3

> <InChI Key_QSARr>
BDERNNFJNOPAEC-UHFFFAOYSA-N

> <LogKOA>
3.71

$$$$
100019
  -INDIGO-08031722252D

 15 14  0  0  0  0  0  0  0  0999 V2000
    2.7713   -0.0000    0.0000 C   0  0  0  0  0  0  0  0  0  0  0  0
    4.1569   -0.8000    0.0000 H   0  0  0  0  0  0  0  0  0  0  0  0
    4.1569    0.8000    0.0000 H   0  0  0  0  0  0  0  0  0  0  0  0
    2.7713   -1.6000    0.0000 H   0  0  0  0  0  0  0  0  0  0  0  0
    1.3856    0.8000    0.0000 C   0  0  0  0  0  0  0  0  0  0  0  0
    0.7734    2.2782    0.0000 H   0  0  0  0  0  0  0  0  0  0  0  0
    1.9979    2.2782    0.0000 H   0  0  0  0  0  0  0  0  0  0  0  0
    0.0001   -0.0000    0.0000 C   0  0  0  0  0  0  0  0  0  0  0  0
    0.6123   -1.4782    0.0000 H   0  0  0  0  0  0  0  0  0  0  0  0
   -0.6123   -1.4782    0.0000 H   0  0  0  0  0  0  0  0  0  0  0  0
   -1.3856    0.8000    0.0000 C   0  0  0  0  0  0  0  0  0  0  0  0
   -1.9979    2.2782    0.0000 H   0  0  0  0  0  0  0  0  0  0  0  0
   -0.7734    2.2782    0.0000 H   0  0  0  0  0  0  0  0  0  0  0  0
   -2.7713   -0.0000    0.0000 O   0  0  0  0  0  0  0  0  0  0  0  0
   -4.1569    0.8000    0.0000 H   0  0  0  0  0  0  0  0  0  0  0  0
  1  2  1  0  0  0  0
  1  3  1  0  0  0  0
  1  4  1  0  0  0  0
  1  5  1  0  0  0  0
  5  6  1  0  0  0  0
  5  7  1  0  0  0  0
  5  8  1  0  0  0  0
  8  9  1  0  0  0  0
  8 10  1  0  0  0  0
  8 11  1  0  0  0  0
 11 12  1  0  0  0  0
 11 13  1  0  0  0  0
 11 14  1  0  0  0  0
 14 15  1  0  0  0  0
M  END
> <ChemID>
100019

> <source_casrn>
71-36-3

> <CAS>
71-36-3

> <SMILES>
CCCCO

> <NAME>
1-Butanol

> <preferred_name>
1-Butanol

> <iupac>
butan-1-ol

> <MPID>
18833

> <dsstox_substance_id>
DTXSID1021740

> <Canonical_QSARr>
CCCCO

> <InChI_Code_QSARr>
InChI=1S/C4H10O/c1-2-3-4-5/h5H,2-4H2,1H3

> <InChI Key_QSARr>
LRHPLDYGYMQRHN-UHFFFAOYSA-N

> <LogKOA>
4.19

$$$$
100021
  -INDIGO-08031722252D

 12 12  0  0  0  0  0  0  0  0999 V2000
   -0.0000   -0.0000    0.0000 C   0  0  0  0  0  0  0  0  0  0  0  0
    0.8000    1.3856    0.0000 H   0  0  0  0  0  0  0  0  0  0  0  0
    0.8000   -1.3857    0.0000 C   0  0  0  0  0  0  0  0  0  0  0  0
    2.4000   -1.3857    0.0000 H   0  0  0  0  0  0  0  0  0  0  0  0
   -0.0000   -2.7713    0.0000 C   0  0  0  0  0  0  0  0  0  0  0  0
    0.8000   -4.1569    0.0000 H   0  0  0  0  0  0  0  0  0  0  0  0
   -1.6000   -2.7713    0.0000 C   0  0  0  0  0  0  0  0  0  0  0  0
   -2.4000   -4.1569    0.0000 H   0  0  0  0  0  0  0  0  0  0  0  0
   -2.4000   -1.3856    0.0000 C   0  0  0  0  0  0  0  0  0  0  0  0
   -4.0000   -1.3856    0.0000 H   0  0  0  0  0  0  0  0  0  0  0  0
   -1.6000   -0.0000    0.0000 C   0  0  0  0  0  0  0  0  0  0  0  0
   -2.4000    1.3856    0.0000 H   0  0  0  0  0  0  0  0  0  0  0  0
  1  2  1  0  0  0  0
  1  3  1  0  0  0  0
  3  4  1  0  0  0  0
  3  5  2  0  0  0  0
  5  6  1  0  0  0  0
  5  7  1  0  0  0  0
  7  8  1  0  0  0  0
  7  9  2  0  0  0  0
  9 10  1  0  0  0  0
  9 11  1  0  0  0  0
 11  1  2  0  0  0  0
 11 12  1  0  0  0  0
M  END
> <ChemID>
100021

> <source_casrn>
71-43-2

> <CAS>
71-43-2

> <SMILES>
c1ccccc1

> <NAME>
Benzene

> <preferred_name>
Benzene

> <iupac>
benzene

> <MPID>
18835

> <dsstox_substance_id>
DTXSID3039242

> <Canonical_QSARr>
c1ccccc1

> <InChI_Code_QSARr>
InChI=1S/C6H6/c1-2-4-6-5-3-1/h1-6H

> <InChI Key_QSARr>
UHOVQNZJYSORNB-UHFFFAOYSA-N

> <LogKOA>
2.78

$$$$
100022
  -INDIGO-08031722252D

  8  7  0  0  0  0  0  0  0  0999 V2000
    0.0000    0.0000    0.0000 C   0  0  0  0  0  0  0  0  0  0  0  0
    1.6000   -0.0000    0.0000 H   0  0  0  0  0  0  0  0  0  0  0  0
    0.8000   -1.3856    0.0000 H   0  0  0  0  0  0  0  0  0  0  0  0
    0.8000    1.3856    0.0000 H   0  0  0  0  0  0  0  0  0  0  0  0
   -1.6000    0.0000    0.0000 C   0  0  0  0  0  0  0  0  0  0  0  0
   -3.2000    0.0000    0.0000 Cl  0  0  0  0  0  0  0  0  0  0  0  0
   -2.4000   -1.3856    0.0000 Cl  0  0  0  0  0  0  0  0  0  0  0  0
   -2.4000    1.3856    0.0000 Cl  0  0  0  0  0  0  0  0  0  0  0  0
  1  2  1  0  0  0  0
  1  3  1  0  0  0  0
  1  4  1  0  0  0  0
  1  5  1  0  0  0  0
  5  6  1  0  0  0  0
  5  7  1  0  0  0  0
  5  8  1  0  0  0  0
M  END
> <ChemID>
100022

> <source_casrn>
71-55-6

> <CAS>
71-55-6

> <SMILES>
CC(Cl)(Cl)Cl

> <NAME>
1,1,1-Trichloroethane

> <preferred_name>
1,1,1-Trichloroethane

> <iupac>
1,1,1-trichloroethane

> <MPID>
18836

> <dsstox_substance_id>
DTXSID0021381

> <Canonical_QSARr>
CC(Cl)(Cl)Cl

> <InChI_Code_QSARr>
InChI=1S/C2H3Cl3/c1-2(3,4)5/h1H3

> <InChI Key_QSARr>
UOCLXMDMGBRAIB-UHFFFAOYSA-N

> <LogKOA>
2.7

$$$$
100024
  -INDIGO-08031722252D

 28 29  0  0  0  0  0  0  0  0999 V2000
   -1.3856    0.8000    0.0000 Cl  0  0  0  0  0  0  0  0  0  0  0  0
    0.0001    1.6001    0.0000 C   0  0  0  0  0  0  0  0  0  0  0  0
    0.0001    3.2000    0.0000 H   0  0  0  0  0  0  0  0  0  0  0  0
    0.0001    0.0000    0.0000 C   0  0  0  0  0  0  0  0  0  0  0  0
    0.0001   -1.6000    0.0000 H   0  0  0  0  0  0  0  0  0  0  0  0
   -1.5034   -0.5472    0.0000 C   0  0  0  0  0  0  0  0  0  0  0  0
   -2.7292    0.4813    0.0000 C   0  0  0  0  0  0  0  0  0  0  0  0
   -2.4513    2.0569    0.0000 H   0  0  0  0  0  0  0  0  0  0  0  0
   -4.2327   -0.0660    0.0000 C   0  0  0  0  0  0  0  0  0  0  0  0
   -5.4584    0.9624    0.0000 H   0  0  0  0  0  0  0  0  0  0  0  0
   -4.5106   -1.6416    0.0000 C   0  0  0  0  0  0  0  0  0  0  0  0
   -6.0140   -2.1889    0.0000 Cl  0  0  0  0  0  0  0  0  0  0  0  0
   -3.2848   -2.6701    0.0000 C   0  0  0  0  0  0  0  0  0  0  0  0
   -3.5627   -4.2459    0.0000 H   0  0  0  0  0  0  0  0  0  0  0  0
   -1.7813   -2.1229    0.0000 C   0  0  0  0  0  0  0  0  0  0  0  0
   -0.5557   -3.1514    0.0000 H   0  0  0  0  0  0  0  0  0  0  0  0
    1.5999    0.0000    0.0000 C   0  0  0  0  0  0  0  0  0  0  0  0
    2.4001    1.3857    0.0000 C   0  0  0  0  0  0  0  0  0  0  0  0
    1.5999    2.7713    0.0000 H   0  0  0  0  0  0  0  0  0  0  0  0
    4.0000    1.3857    0.0000 C   0  0  0  0  0  0  0  0  0  0  0  0
    4.7999    2.7713    0.0000 H   0  0  0  0  0  0  0  0  0  0  0  0
    4.7999    0.0000    0.0000 C   0  0  0  0  0  0  0  0  0  0  0  0
    6.4000    0.0000    0.0000 Cl  0  0  0  0  0  0  0  0  0  0  0  0
    4.0000   -1.3857    0.0000 C   0  0  0  0  0  0  0  0  0  0  0  0
    4.7999   -2.7712    0.0000 H   0  0  0  0  0  0  0  0  0  0  0  0
    2.4001   -1.3857    0.0000 C   0  0  0  0  0  0  0  0  0  0  0  0
    1.5999   -2.7712    0.0000 H   0  0  0  0  0  0  0  0  0  0  0  0
   -1.3856    2.4000    0.0000 Cl  0  0  0  0  0  0  0  0  0  0  0  0
  1  2  1  0  0  0  0
  2  3  1  0  0  0  0
  2  4  1  0  0  0  0
  4  5  1  0  0  0  0
  4  6  1  0  0  0  0
  6  7  1  0  0  0  0
  7  8  1  0  0  0  0
  7  9  2  0  0  0  0
  9 10  1  0  0  0  0
  9 11  1  0  0  0  0
 11 12  1  0  0  0  0
 11 13  2  0  0  0  0
 13 14  1  0  0  0  0
 13 15  1  0  0  0  0
 15  6  2  0  0  0  0
 15 16  1  0  0  0  0
  4 17  1  0  0  0  0
 17 18  1  0  0  0  0
 18 19  1  0  0  0  0
 18 20  2  0  0  0  0
 20 21  1  0  0  0  0
 20 22  1  0  0  0  0
 22 23  1  0  0  0  0
 22 24  2  0  0  0  0
 24 25  1  0  0  0  0
 24 26  1  0  0  0  0
 26 17  2  0  0  0  0
 26 27  1  0  0  0  0
  2 28  1  0  0  0  0
M  END
> <ChemID>
100024

> <source_casrn>
72-54-8

> <CAS>
72-54-8

> <SMILES>
ClC(Cl)C(c1ccc(Cl)cc1)c1ccc(Cl)cc1

> <NAME>
p,p'-DDD

> <preferred_name>
p,p'-DDD

> <iupac>
1,1'-(2,2-dichloroethane-1,1-diyl)bis(4-chlorobenzene)

> <MPID>
18838

> <dsstox_substance_id>
DTXSID4020373

> <Canonical_QSARr>
ClC(Cl)C(c1ccc(Cl)cc1)c1ccc(Cl)cc1

> <InChI_Code_QSARr>
InChI=1S/C14H10Cl4/c15-11-5-1-9(2-6-11)13(14(17)18)10-3-7-12(16)8-4-10/h1-8,13-14H

> <InChI Key_QSARr>
AHJKRLASYNVKDZ-UHFFFAOYSA-N

> <LogKOA>
10.1

$$$$
100026
  -INDIGO-08031722252D

  5  4  0  0  0  0  0  0  0  0999 V2000
    0.0000    0.0000    0.0000 C   0  0  0  0  0  0  0  0  0  0  0  0
    0.8000    1.3856    0.0000 H   0  0  0  0  0  0  0  0  0  0  0  0
   -1.3856    0.8000    0.0000 H   0  0  0  0  0  0  0  0  0  0  0  0
    1.3856   -0.8000    0.0000 H   0  0  0  0  0  0  0  0  0  0  0  0
   -0.8000   -1.3856    0.0000 H   0  0  0  0  0  0  0  0  0  0  0  0
  1  2  1  0  0  0  0
  1  3  1  0  0  0  0
  1  4  1  0  0  0  0
  1  5  1  0  0  0  0
M  END
> <ChemID>
100026

> <source_casrn>
74-82-8

> <CAS>
74-82-8

> <SMILES>
C

> <NAME>
Methane

> <preferred_name>
Methane

> <iupac>
methane

> <MPID>
18840

> <dsstox_substance_id>
DTXSID8025545

> <Canonical_QSARr>
C

> <InChI_Code_QSARr>
InChI=1S/CH4/h1H4

> <InChI Key_QSARr>
VNWKTOKETHGBQD-UHFFFAOYSA-N

> <LogKOA>
-0.38

$$$$
100027
  -INDIGO-08031722252D

  8  7  0  0  0  0  0  0  0  0999 V2000
    0.0000    0.0000    0.0000 C   0  0  0  0  0  0  0  0  0  0  0  0
    1.6000   -0.0000    0.0000 H   0  0  0  0  0  0  0  0  0  0  0  0
    0.8000   -1.3856    0.0000 H   0  0  0  0  0  0  0  0  0  0  0  0
    0.8000    1.3856    0.0000 H   0  0  0  0  0  0  0  0  0  0  0  0
   -1.6000    0.0000    0.0000 C   0  0  0  0  0  0  0  0  0  0  0  0
   -3.2000    0.0000    0.0000 H   0  0  0  0  0  0  0  0  0  0  0  0
   -2.4000   -1.3856    0.0000 H   0  0  0  0  0  0  0  0  0  0  0  0
   -2.4000    1.3856    0.0000 H   0  0  0  0  0  0  0  0  0  0  0  0
  1  2  1  0  0  0  0
  1  3  1  0  0  0  0
  1  4  1  0  0  0  0
  1  5  1  0  0  0  0
  5  6  1  0  0  0  0
  5  7  1  0  0  0  0
  5  8  1  0  0  0  0
M  END
> <ChemID>
100027

> <source_casrn>
74-84-0

> <CAS>
74-84-0

> <SMILES>
CC

> <NAME>
Ethane

> <preferred_name>
Ethane

> <iupac>
ethane

> <MPID>
18841

> <dsstox_substance_id>
DTXSID6026377

> <Canonical_QSARr>
CC

> <InChI_Code_QSARr>
InChI=1S/C2H6/c1-2/h1-2H3

> <InChI Key_QSARr>
OTMSDBZUPAUEDD-UHFFFAOYSA-N

> <LogKOA>
0.42

$$$$
100028
  -INDIGO-08031722252D

  6  5  0  0  0  0  0  0  0  0999 V2000
   -0.0000    0.0000    0.0000 C   0  0  0  0  0  0  0  0  0  0  0  0
    0.8000    1.3856    0.0000 H   0  0  0  0  0  0  0  0  0  0  0  0
    0.8000   -1.3856    0.0000 H   0  0  0  0  0  0  0  0  0  0  0  0
   -1.6000    0.0000    0.0000 C   0  0  0  0  0  0  0  0  0  0  0  0
   -2.4000    1.3856    0.0000 H   0  0  0  0  0  0  0  0  0  0  0  0
   -2.4000   -1.3856    0.0000 H   0  0  0  0  0  0  0  0  0  0  0  0
  1  2  1  0  0  0  0
  1  3  1  0  0  0  0
  1  4  2  0  0  0  0
  4  5  1  0  0  0  0
  4  6  1  0  0  0  0
M  END
> <ChemID>
100028

> <source_casrn>
74-85-1

> <CAS>
74-85-1

> <SMILES>
C=C

> <NAME>
Ethene

> <preferred_name>
Ethylene

> <iupac>
ethene

> <MPID>
18842

> <dsstox_substance_id>
DTXSID1026378

> <Canonical_QSARr>
C=C

> <InChI_Code_QSARr>
InChI=1S/C2H4/c1-2/h1-2H2

> <InChI Key_QSARr>
VGGSQFUCUMXWEO-UHFFFAOYSA-N

> <LogKOA>
0.28

$$$$
100030
  -INDIGO-08031722252D

  5  4  0  0  0  0  0  0  0  0999 V2000
    0.0000    0.0000    0.0000 C   0  0  0  0  0  0  0  0  0  0  0  0
    0.8000    1.3856    0.0000 H   0  0  0  0  0  0  0  0  0  0  0  0
   -1.3856    0.8000    0.0000 H   0  0  0  0  0  0  0  0  0  0  0  0
    1.3856   -0.8000    0.0000 H   0  0  0  0  0  0  0  0  0  0  0  0
   -0.8000   -1.3856    0.0000 I   0  0  0  0  0  0  0  0  0  0  0  0
  1  2  1  0  0  0  0
  1  3  1  0  0  0  0
  1  4  1  0  0  0  0
  1  5  1  0  0  0  0
M  END
> <ChemID>
100030

> <source_casrn>
74-88-4

> <CAS>
74-88-4

> <SMILES>
CI

> <NAME>
Iodomethane

> <preferred_name>
Methyl iodide

> <iupac>
iodomethane

> <MPID>
18844

> <dsstox_substance_id>
DTXSID0024187

> <Canonical_QSARr>
CI

> <InChI_Code_QSARr>
InChI=1S/CH3I/c1-2/h1H3

> <InChI Key_QSARr>
INQOMBQAUSQDDS-UHFFFAOYSA-N

> <LogKOA>
2.16

$$$$
100031
  -INDIGO-08031722252D

  7  6  0  0  0  0  0  0  0  0999 V2000
    1.6000    0.0000    0.0000 N   0  0  0  0  0  0  0  0  0  0  0  0
    2.4000    1.3856    0.0000 H   0  0  0  0  0  0  0  0  0  0  0  0
    2.4000   -1.3856    0.0000 H   0  0  0  0  0  0  0  0  0  0  0  0
    0.0000    0.0000    0.0000 C   0  0  0  0  0  0  0  0  0  0  0  0
   -1.6000    0.0000    0.0000 H   0  0  0  0  0  0  0  0  0  0  0  0
   -0.8000    1.3856    0.0000 H   0  0  0  0  0  0  0  0  0  0  0  0
   -0.8000   -1.3856    0.0000 H   0  0  0  0  0  0  0  0  0  0  0  0
  1  2  1  0  0  0  0
  1  3  1  0  0  0  0
  1  4  1  0  0  0  0
  4  5  1  0  0  0  0
  4  6  1  0  0  0  0
  4  7  1  0  0  0  0
M  END
> <ChemID>
100031

> <source_casrn>
74-89-5

> <CAS>
74-89-5

> <SMILES>
CN

> <NAME>
Methylamine

> <preferred_name>
Methylamine

> <iupac>
methanamine

> <MPID>
18845

> <dsstox_substance_id>
DTXSID7025683

> <Canonical_QSARr>
CN

> <InChI_Code_QSARr>
InChI=1S/CH5N/c1-2/h2H2,1H3

> <InChI Key_QSARr>
BAVYZALUXZFZLV-UHFFFAOYSA-N

> <LogKOA>
1.9

$$$$
100032
  -INDIGO-08031722252D

  5  4  0  0  0  0  0  0  0  0999 V2000
   -0.8000   -1.3856    0.0000 Br  0  0  0  0  0  0  0  0  0  0  0  0
    0.0000    0.0000    0.0000 C   0  0  0  0  0  0  0  0  0  0  0  0
    0.8000    1.3856    0.0000 H   0  0  0  0  0  0  0  0  0  0  0  0
   -1.3856    0.8000    0.0000 H   0  0  0  0  0  0  0  0  0  0  0  0
    1.3856   -0.8000    0.0000 Br  0  0  0  0  0  0  0  0  0  0  0  0
  1  2  1  0  0  0  0
  2  3  1  0  0  0  0
  2  4  1  0  0  0  0
  2  5  1  0  0  0  0
M  END
> <ChemID>
100032

> <source_casrn>
74-95-3

> <CAS>
74-95-3

> <SMILES>
BrCBr

> <NAME>
Dibromomethane

> <preferred_name>
Dibromomethane

> <iupac>
dibromomethane

> <MPID>
18846

> <dsstox_substance_id>
DTXSID4021557

> <Canonical_QSARr>
BrCBr

> <InChI_Code_QSARr>
InChI=1S/CH2Br2/c2-1-3/h1H2

> <InChI Key_QSARr>
FJBFPHVGVWTDIP-UHFFFAOYSA-N

> <LogKOA>
3.07

$$$$
100034
  -INDIGO-08031722252D

 11 10  0  0  0  0  0  0  0  0999 V2000
    0.0000    0.0000    0.0000 C   0  0  0  0  0  0  0  0  0  0  0  0
    0.6123   -1.4782    0.0000 H   0  0  0  0  0  0  0  0  0  0  0  0
   -0.6123   -1.4782    0.0000 H   0  0  0  0  0  0  0  0  0  0  0  0
   -1.3856    0.8000    0.0000 C   0  0  0  0  0  0  0  0  0  0  0  0
   -2.7713    1.6000    0.0000 H   0  0  0  0  0  0  0  0  0  0  0  0
   -2.7713    0.0000    0.0000 H   0  0  0  0  0  0  0  0  0  0  0  0
   -1.3856    2.4000    0.0000 H   0  0  0  0  0  0  0  0  0  0  0  0
    1.3856    0.8000    0.0000 C   0  0  0  0  0  0  0  0  0  0  0  0
    2.7713    1.6000    0.0000 H   0  0  0  0  0  0  0  0  0  0  0  0
    2.7713    0.0000    0.0000 H   0  0  0  0  0  0  0  0  0  0  0  0
    1.3856    2.4000    0.0000 H   0  0  0  0  0  0  0  0  0  0  0  0
  1  2  1  0  0  0  0
  1  3  1  0  0  0  0
  1  4  1  0  0  0  0
  4  5  1  0  0  0  0
  4  6  1  0  0  0  0
  4  7  1  0  0  0  0
  1  8  1  0  0  0  0
  8  9  1  0  0  0  0
  8 10  1  0  0  0  0
  8 11  1  0  0  0  0
M  END
> <ChemID>
100034

> <source_casrn>
74-98-6

> <CAS>
74-98-6

> <SMILES>
CCC

> <NAME>
Propane

> <preferred_name>
Propane

> <iupac>
propane

> <MPID>
18848

> <dsstox_substance_id>
DTXSID5026386

> <Canonical_QSARr>
CCC

> <InChI_Code_QSARr>
InChI=1S/C3H8/c1-3-2/h3H2,1-2H3

> <InChI Key_QSARr>
ATUOYWHBWRKTHZ-UHFFFAOYSA-N

> <LogKOA>
0.97

$$$$
100035
  -INDIGO-08031722252D

  8  7  0  0  0  0  0  0  0  0999 V2000
    0.0000    0.0000    0.0000 C   0  0  0  0  0  0  0  0  0  0  0  0
    1.6000   -0.0000    0.0000 H   0  0  0  0  0  0  0  0  0  0  0  0
    0.8000   -1.3856    0.0000 H   0  0  0  0  0  0  0  0  0  0  0  0
   -1.6000    0.0000    0.0000 C   0  0  0  0  0  0  0  0  0  0  0  0
   -3.2000    0.0000    0.0000 H   0  0  0  0  0  0  0  0  0  0  0  0
   -2.4000   -1.3856    0.0000 H   0  0  0  0  0  0  0  0  0  0  0  0
   -2.4000    1.3856    0.0000 H   0  0  0  0  0  0  0  0  0  0  0  0
    0.8000    1.3856    0.0000 I   0  0  0  0  0  0  0  0  0  0  0  0
  1  2  1  0  0  0  0
  1  3  1  0  0  0  0
  1  4  1  0  0  0  0
  4  5  1  0  0  0  0
  4  6  1  0  0  0  0
  4  7  1  0  0  0  0
  1  8  1  0  0  0  0
M  END
> <ChemID>
100035

> <source_casrn>
75-03-6

> <CAS>
75-03-6

> <SMILES>
CCI

> <NAME>
Iodoethane

> <preferred_name>
Ethane, iodo-

> <iupac>
Iodoethane

> <MPID>
18849

> <dsstox_substance_id>
DTXSID9058783

> <Canonical_QSARr>
CCI

> <InChI_Code_QSARr>
InChI=1S/C2H5I/c1-2-3/h2H2,1H3

> <InChI Key_QSARr>
HVTICUPFWKNHNG-UHFFFAOYSA-N

> <LogKOA>
2.59

$$$$
100036
  -INDIGO-08031722252D

  6  5  0  0  0  0  0  0  0  0999 V2000
    0.0000    0.0000    0.0000 C   0  0  0  0  0  0  0  0  0  0  0  0
    1.6000   -0.0000    0.0000 H   0  0  0  0  0  0  0  0  0  0  0  0
    0.8000    1.3856    0.0000 H   0  0  0  0  0  0  0  0  0  0  0  0
    0.8000   -1.3856    0.0000 H   0  0  0  0  0  0  0  0  0  0  0  0
   -1.6000    0.0000    0.0000 C   0  0  0  0  0  0  0  0  0  0  0  0
   -3.2000    0.0000    0.0000 N   0  0  0  0  0  0  0  0  0  0  0  0
  1  2  1  0  0  0  0
  1  3  1  0  0  0  0
  1  4  1  0  0  0  0
  1  5  1  0  0  0  0
  5  6  3  0  0  0  0
M  END
> <ChemID>
100036

> <source_casrn>
75-05-8

> <CAS>
75-05-8

> <SMILES>
CC#N

> <NAME>
Acetonitrile

> <preferred_name>
Acetonitrile

> <iupac>
acetonitrile

> <MPID>
18850

> <dsstox_substance_id>
DTXSID7020009

> <Canonical_QSARr>
CC#N

> <InChI_Code_QSARr>
InChI=1S/C2H3N/c1-2-3/h1H3

> <InChI Key_QSARr>
WEVYAHXRMPXWCK-UHFFFAOYSA-N

> <LogKOA>
2.31

$$$$
100038
  -INDIGO-08031722252D

  3  2  0  0  0  0  0  0  0  0999 V2000
    0.0000    0.0000    0.0000 C   0  0  0  0  0  0  0  0  0  0  0  0
    1.6000    0.0000    0.0000 S   0  0  0  0  0  0  0  0  0  0  0  0
   -1.6000    0.0000    0.0000 S   0  0  0  0  0  0  0  0  0  0  0  0
  1  2  2  0  0  0  0
  1  3  2  0  0  0  0
M  END
> <ChemID>
100038

> <source_casrn>
75-15-0

> <CAS>
75-15-0

> <SMILES>
S=C=S

> <NAME>
Carbon disulfide

> <preferred_name>
Carbon disulfide

> <iupac>
methanedithione

> <MPID>
18852

> <dsstox_substance_id>
DTXSID6023947

> <Canonical_QSARr>
S=C=S

> <InChI_Code_QSARr>
InChI=1S/CS2/c2-1-3

> <InChI Key_QSARr>
QGJOPFRUJISHPQ-UHFFFAOYSA-N

> <LogKOA>
2.28

$$$$
100039
  -INDIGO-08031722252D

  8  7  0  0  0  0  0  0  0  0999 V2000
    0.0000    0.0000    0.0000 C   0  0  0  0  0  0  0  0  0  0  0  0
    1.6000   -0.0000    0.0000 H   0  0  0  0  0  0  0  0  0  0  0  0
    0.8000   -1.3856    0.0000 H   0  0  0  0  0  0  0  0  0  0  0  0
    0.8000    1.3856    0.0000 H   0  0  0  0  0  0  0  0  0  0  0  0
   -1.6000    0.0000    0.0000 C   0  0  0  0  0  0  0  0  0  0  0  0
   -3.2000    0.0000    0.0000 H   0  0  0  0  0  0  0  0  0  0  0  0
   -2.4000   -1.3856    0.0000 Cl  0  0  0  0  0  0  0  0  0  0  0  0
   -2.4000    1.3856    0.0000 Cl  0  0  0  0  0  0  0  0  0  0  0  0
  1  2  1  0  0  0  0
  1  3  1  0  0  0  0
  1  4  1  0  0  0  0
  1  5  1  0  0  0  0
  5  6  1  0  0  0  0
  5  7  1  0  0  0  0
  5  8  1  0  0  0  0
M  END
> <ChemID>
100039

> <source_casrn>
75-34-3

> <CAS>
75-34-3

> <SMILES>
CC(Cl)Cl

> <NAME>
1,1-Dichloroethane

> <preferred_name>
1,1-Dichloroethane

> <iupac>
1,1-dichloroethane

> <MPID>
18853

> <dsstox_substance_id>
DTXSID1020437

> <Canonical_QSARr>
CC(Cl)Cl

> <InChI_Code_QSARr>
InChI=1S/C2H4Cl2/c1-2(3)4/h2H,1H3

> <InChI Key_QSARr>
SCYULBFZEHDVBN-UHFFFAOYSA-N

> <LogKOA>
2.41

$$$$
100040
  -INDIGO-08031722252D

  7  6  0  0  0  0  0  0  0  0999 V2000
    0.0000    0.0000    0.0000 C   0  0  0  0  0  0  0  0  0  0  0  0
    1.6000    0.0000    0.0000 H   0  0  0  0  0  0  0  0  0  0  0  0
    0.8000    1.3856    0.0000 H   0  0  0  0  0  0  0  0  0  0  0  0
    0.8000   -1.3856    0.0000 H   0  0  0  0  0  0  0  0  0  0  0  0
   -1.6000    0.0000    0.0000 N   0  0  0  0  0  0  0  0  0  0  0  0
   -2.4000    1.3856    0.0000 O   0  0  0  0  0  0  0  0  0  0  0  0
   -2.4000   -1.3856    0.0000 O   0  0  0  0  0  0  0  0  0  0  0  0
  1  2  1  0  0  0  0
  1  3  1  0  0  0  0
  1  4  1  0  0  0  0
  1  5  1  0  0  0  0
  5  6  2  0  0  0  0
  5  7  1  0  0  0  0
M  CHG  2   5   1   7  -1
M  END
> <ChemID>
100040

> <source_casrn>
75-52-5

> <CAS>
75-52-5

> <SMILES>
C[N+]([O-])=O

> <NAME>
Nitromethane

> <preferred_name>
Nitromethane

> <iupac>
nitromethane

> <MPID>
18854

> <dsstox_substance_id>
DTXSID2020977

> <Canonical_QSARr>
C[N+]([O-])=O

> <InChI_Code_QSARr>
InChI=1S/CH3NO2/c1-2(3)4/h1H3

> <InChI Key_QSARr>
LYGJENNIWJXYER-UHFFFAOYSA-N

> <LogKOA>
2.53

$$$$
100042
  -INDIGO-08031722252D

  5  4  0  0  0  0  0  0  0  0999 V2000
    0.0000    0.0000    0.0000 C   0  0  0  0  0  0  0  0  0  0  0  0
    0.8000    1.3856    0.0000 F   0  0  0  0  0  0  0  0  0  0  0  0
   -1.3856    0.8000    0.0000 F   0  0  0  0  0  0  0  0  0  0  0  0
    1.3856   -0.8000    0.0000 F   0  0  0  0  0  0  0  0  0  0  0  0
   -0.8000   -1.3856    0.0000 F   0  0  0  0  0  0  0  0  0  0  0  0
  1  2  1  0  0  0  0
  1  3  1  0  0  0  0
  1  4  1  0  0  0  0
  1  5  1  0  0  0  0
M  END
> <ChemID>
100042

> <source_casrn>
75-73-0

> <CAS>
75-73-0

> <SMILES>
FC(F)(F)F

> <NAME>
Tetrafluoromethane

> <preferred_name>
Carbon tetrafluoride

> <iupac>
tetrafluoromethane

> <MPID>
18856

> <dsstox_substance_id>
DTXSID2041757

> <Canonical_QSARr>
FC(F)(F)F

> <InChI_Code_QSARr>
InChI=1S/CF4/c2-1(3,4)5

> <InChI Key_QSARr>
TXEYQDLBPFQVAA-UHFFFAOYSA-N

> <LogKOA>
-0.95

$$$$
100043
  -INDIGO-08031722252D

 22 24  0  0  0  0  0  0  0  0999 V2000
   -1.6000    0.0000    0.0000 C   0  0  0  0  0  0  0  0  0  0  0  0
   -2.0945   -1.5217    0.0000 C   0  0  0  0  0  0  0  0  0  0  0  0
   -3.6905   -1.4101    0.0000 Cl  0  0  0  0  0  0  0  0  0  0  0  0
   -3.3201   -2.5502    0.0000 Cl  0  0  0  0  0  0  0  0  0  0  0  0
   -0.8000   -2.4621    0.0000 C   0  0  0  0  0  0  0  0  0  0  0  0
   -0.3056   -3.9838    0.0000 Cl  0  0  0  0  0  0  0  0  0  0  0  0
   -2.4000   -2.4621    0.0000 C   0  0  0  0  0  0  0  0  0  0  0  0
   -2.8944   -0.9405    0.0000 C   0  0  0  0  0  0  0  0  0  0  0  0
   -4.4161   -0.4461    0.0000 Cl  0  0  0  0  0  0  0  0  0  0  0  0
   -3.3405   -3.7566    0.0000 Cl  0  0  0  0  0  0  0  0  0  0  0  0
    0.4944   -1.5217    0.0000 C   0  0  0  0  0  0  0  0  0  0  0  0
    0.9889   -3.0434    0.0000 H   0  0  0  0  0  0  0  0  0  0  0  0
    0.0000    0.0000    0.0000 C   0  0  0  0  0  0  0  0  0  0  0  0
   -0.4944    1.5217    0.0000 H   0  0  0  0  0  0  0  0  0  0  0  0
    1.2945    0.9405    0.0000 C   0  0  0  0  0  0  0  0  0  0  0  0
    2.3650    2.1295    0.0000 H   0  0  0  0  0  0  0  0  0  0  0  0
    2.5888    0.0000    0.0000 C   0  0  0  0  0  0  0  0  0  0  0  0
    4.1105    0.4944    0.0000 H   0  0  0  0  0  0  0  0  0  0  0  0
    2.0944   -1.5217    0.0000 C   0  0  0  0  0  0  0  0  0  0  0  0
    3.0349   -2.8161    0.0000 H   0  0  0  0  0  0  0  0  0  0  0  0
    0.2238    2.1295    0.0000 Cl  0  0  0  0  0  0  0  0  0  0  0  0
   -2.0945    1.5217    0.0000 Cl  0  0  0  0  0  0  0  0  0  0  0  0
  1  2  1  0  0  0  0
  2  3  1  0  0  0  0
  2  4  1  0  0  0  0
  2  5  1  0  0  0  0
  5  6  1  0  0  0  0
  5  7  1  0  0  0  0
  7  8  2  0  0  0  0
  8  1  1  0  0  0  0
  8  9  1  0  0  0  0
  7 10  1  0  0  0  0
  5 11  1  0  0  0  0
 11 12  1  0  0  0  0
 11 13  1  0  0  0  0
 13  1  1  0  0  0  0
 13 14  1  0  0  0  0
 13 15  1  0  0  0  0
 15 16  1  0  0  0  0
 15 17  1  0  0  0  0
 17 18  1  0  0  0  0
 17 19  2  0  0  0  0
 19 11  1  0  0  0  0
 19 20  1  0  0  0  0
 15 21  1  0  0  0  0
  1 22  1  0  0  0  0
M  END
> <ChemID>
100043

> <source_casrn>
76-44-8

> <CAS>
76-44-8

> <SMILES>
ClC1(Cl)C2(Cl)C3C=CC(Cl)C3C1(Cl)C(Cl)=C2Cl

> <NAME>
Heptachlor

> <preferred_name>
Heptachlor

> <iupac>
1,4,5,6,7,8,8-heptachloro-3a,4,7,7a-tetrahydro-1H-4,7-methanoindene

> <MPID>
18857

> <dsstox_substance_id>
DTXSID3020679

> <Canonical_QSARr>
ClC1(Cl)C2(Cl)C3C=CC(Cl)C3C1(Cl)C(Cl)=C2Cl

> <InChI_Code_QSARr>
InChI=1S/C10H5Cl7/c11-4-2-1-3-5(4)9(15)7(13)6(12)8(3,14)10(9,16)17/h1-5H

> <InChI Key_QSARr>
FRCCEHPWNOQAEU-UHFFFAOYSA-N

> <LogKOA>
7.64

$$$$
100044
  -INDIGO-08031722252D

 13 12  0  0  0  0  0  0  0  0999 V2000
    1.3856    0.8000    0.0000 C   0  0  0  0  0  0  0  0  0  0  0  0
    2.7713    1.6000    0.0000 H   0  0  0  0  0  0  0  0  0  0  0  0
    2.7713    0.0000    0.0000 H   0  0  0  0  0  0  0  0  0  0  0  0
    1.3856    2.4000    0.0000 H   0  0  0  0  0  0  0  0  0  0  0  0
    0.0000    0.0000    0.0000 C   0  0  0  0  0  0  0  0  0  0  0  0
    0.0000   -1.6000    0.0000 C   0  0  0  0  0  0  0  0  0  0  0  0
   -1.3856   -2.4000    0.0000 H   0  0  0  0  0  0  0  0  0  0  0  0
    1.3856   -2.4000    0.0000 H   0  0  0  0  0  0  0  0  0  0  0  0
   -1.3856    0.8000    0.0000 C   0  0  0  0  0  0  0  0  0  0  0  0
   -1.3856    2.4000    0.0000 H   0  0  0  0  0  0  0  0  0  0  0  0
   -2.7713   -0.0000    0.0000 C   0  0  0  0  0  0  0  0  0  0  0  0
   -4.1569    0.8000    0.0000 H   0  0  0  0  0  0  0  0  0  0  0  0
   -2.7713   -1.6000    0.0000 H   0  0  0  0  0  0  0  0  0  0  0  0
  1  2  1  0  0  0  0
  1  3  1  0  0  0  0
  1  4  1  0  0  0  0
  1  5  1  0  0  0  0
  5  6  2  0  0  0  0
  6  7  1  0  0  0  0
  6  8  1  0  0  0  0
  5  9  1  0  0  0  0
  9 10  1  0  0  0  0
  9 11  2  0  0  0  0
 11 12  1  0  0  0  0
 11 13  1  0  0  0  0
M  END
> <ChemID>
100044

> <source_casrn>
78-79-5

> <CAS>
78-79-5

> <SMILES>
CC(=C)C=C

> <NAME>
2-Methyl-1,3-butadiene

> <preferred_name>
Isoprene

> <iupac>
2-methylbuta-1,3-diene

> <MPID>
18858

> <dsstox_substance_id>
DTXSID2020761

> <Canonical_QSARr>
CC(=C)C=C

> <InChI_Code_QSARr>
InChI=1S/C5H8/c1-4-5(2)3/h4H,1-2H2,3H3

> <InChI Key_QSARr>
RRHGJUQNOFWUDK-UHFFFAOYSA-N

> <LogKOA>
2.06

$$$$
100046
  -INDIGO-08031722252D

 15 14  0  0  0  0  0  0  0  0999 V2000
    2.4000    1.3856    0.0000 O   0  0  0  0  0  0  0  0  0  0  0  0
    4.0000    1.3856    0.0000 H   0  0  0  0  0  0  0  0  0  0  0  0
    1.6000    0.0000    0.0000 C   0  0  0  0  0  0  0  0  0  0  0  0
    1.8089   -1.5863    0.0000 H   0  0  0  0  0  0  0  0  0  0  0  0
    2.8694   -0.9740    0.0000 H   0  0  0  0  0  0  0  0  0  0  0  0
    0.0000    0.0000    0.0000 C   0  0  0  0  0  0  0  0  0  0  0  0
    0.0000   -1.6000    0.0000 H   0  0  0  0  0  0  0  0  0  0  0  0
   -1.6000    0.0000    0.0000 C   0  0  0  0  0  0  0  0  0  0  0  0
   -3.2000    0.0000    0.0000 H   0  0  0  0  0  0  0  0  0  0  0  0
   -2.4000   -1.3856    0.0000 H   0  0  0  0  0  0  0  0  0  0  0  0
   -2.4000    1.3856    0.0000 H   0  0  0  0  0  0  0  0  0  0  0  0
    0.0000    1.6000    0.0000 C   0  0  0  0  0  0  0  0  0  0  0  0
    0.0000    3.2000    0.0000 H   0  0  0  0  0  0  0  0  0  0  0  0
    1.3857    2.4000    0.0000 H   0  0  0  0  0  0  0  0  0  0  0  0
   -1.3857    2.4000    0.0000 H   0  0  0  0  0  0  0  0  0  0  0  0
  1  2  1  0  0  0  0
  1  3  1  0  0  0  0
  3  4  1  0  0  0  0
  3  5  1  0  0  0  0
  3  6  1  0  0  0  0
  6  7  1  0  0  0  0
  6  8  1  0  0  0  0
  8  9  1  0  0  0  0
  8 10  1  0  0  0  0
  8 11  1  0  0  0  0
  6 12  1  0  0  0  0
 12 13  1  0  0  0  0
 12 14  1  0  0  0  0
 12 15  1  0  0  0  0
M  END
> <ChemID>
100046

> <source_casrn>
78-83-1

> <CAS>
78-83-1

> <SMILES>
CC(C)CO

> <NAME>
2-Methyl-1-propanol

> <preferred_name>
2-Methyl-1-propanol

> <iupac>
2-methylpropan-1-ol

> <MPID>
18860

> <dsstox_substance_id>
DTXSID0021759

> <Canonical_QSARr>
CC(C)CO

> <InChI_Code_QSARr>
InChI=1S/C4H10O/c1-4(2)3-5/h4-5H,3H2,1-2H3

> <InChI Key_QSARr>
ZXEKIIBDNHEJCQ-UHFFFAOYSA-N

> <LogKOA>
3.93

$$$$
100047
  -INDIGO-08031722252D

 11 10  0  0  0  0  0  0  0  0999 V2000
    1.3856    0.8000    0.0000 C   0  0  0  0  0  0  0  0  0  0  0  0
    2.7713    1.6000    0.0000 H   0  0  0  0  0  0  0  0  0  0  0  0
    2.7713    0.0000    0.0000 H   0  0  0  0  0  0  0  0  0  0  0  0
    1.3856    2.4000    0.0000 H   0  0  0  0  0  0  0  0  0  0  0  0
    0.0000    0.0000    0.0000 C   0  0  0  0  0  0  0  0  0  0  0  0
    0.6123   -1.4782    0.0000 H   0  0  0  0  0  0  0  0  0  0  0  0
   -1.3856    0.8000    0.0000 C   0  0  0  0  0  0  0  0  0  0  0  0
   -2.7713    1.6000    0.0000 H   0  0  0  0  0  0  0  0  0  0  0  0
   -2.7713    0.0000    0.0000 H   0  0  0  0  0  0  0  0  0  0  0  0
   -1.3856    2.4000    0.0000 Cl  0  0  0  0  0  0  0  0  0  0  0  0
   -0.6123   -1.4782    0.0000 Cl  0  0  0  0  0  0  0  0  0  0  0  0
  1  2  1  0  0  0  0
  1  3  1  0  0  0  0
  1  4  1  0  0  0  0
  1  5  1  0  0  0  0
  5  6  1  0  0  0  0
  5  7  1  0  0  0  0
  7  8  1  0  0  0  0
  7  9  1  0  0  0  0
  7 10  1  0  0  0  0
  5 11  1  0  0  0  0
M  END
> <ChemID>
100047

> <source_casrn>
78-87-5

> <CAS>
78-87-5

> <SMILES>
CC(Cl)CCl

> <NAME>
1,2-Dichloropropane

> <preferred_name>
1,2-Dichloropropane

> <iupac>
1,2-dichloropropane

> <MPID>
18861

> <dsstox_substance_id>
DTXSID0020448

> <Canonical_QSARr>
CC(Cl)CCl

> <InChI_Code_QSARr>
InChI=1S/C3H6Cl2/c1-3(5)2-4/h3H,2H2,1H3

> <InChI Key_QSARr>
KNKRKFALVUDBJE-UHFFFAOYSA-N

> <LogKOA>
2.96

$$$$
100048
  -INDIGO-08031722252D

 15 14  0  0  0  0  0  0  0  0999 V2000
    1.3856   -0.8000    0.0000 C   0  0  0  0  0  0  0  0  0  0  0  0
    2.7713   -1.6000    0.0000 H   0  0  0  0  0  0  0  0  0  0  0  0
    2.7713    0.0000    0.0000 H   0  0  0  0  0  0  0  0  0  0  0  0
    1.3856   -2.4000    0.0000 H   0  0  0  0  0  0  0  0  0  0  0  0
    0.0000    0.0000    0.0000 C   0  0  0  0  0  0  0  0  0  0  0  0
   -0.8000   -1.3856    0.0000 H   0  0  0  0  0  0  0  0  0  0  0  0
    0.8000    1.3856    0.0000 O   0  0  0  0  0  0  0  0  0  0  0  0
    2.4000    1.3856    0.0000 H   0  0  0  0  0  0  0  0  0  0  0  0
   -1.3856    0.8000    0.0000 C   0  0  0  0  0  0  0  0  0  0  0  0
   -0.7733    2.2782    0.0000 H   0  0  0  0  0  0  0  0  0  0  0  0
   -1.9980    2.2782    0.0000 H   0  0  0  0  0  0  0  0  0  0  0  0
   -2.7713    0.0000    0.0000 C   0  0  0  0  0  0  0  0  0  0  0  0
   -4.1569   -0.8000    0.0000 H   0  0  0  0  0  0  0  0  0  0  0  0
   -4.1569    0.8000    0.0000 H   0  0  0  0  0  0  0  0  0  0  0  0
   -2.7713   -1.6000    0.0000 H   0  0  0  0  0  0  0  0  0  0  0  0
  1  2  1  0  0  0  0
  1  3  1  0  0  0  0
  1  4  1  0  0  0  0
  1  5  1  0  0  0  0
  5  6  1  0  0  0  0
  5  7  1  0  0  0  0
  7  8  1  0  0  0  0
  5  9  1  0  0  0  0
  9 10  1  0  0  0  0
  9 11  1  0  0  0  0
  9 12  1  0  0  0  0
 12 13  1  0  0  0  0
 12 14  1  0  0  0  0
 12 15  1  0  0  0  0
M  END
> <ChemID>
100048

> <source_casrn>
78-92-2

> <CAS>
78-92-2

> <SMILES>
CCC(C)O

> <NAME>
2-Butanol

> <preferred_name>
2-Butanol

> <iupac>
butan-2-ol

> <MPID>
18862

> <dsstox_substance_id>
DTXSID9021762

> <Canonical_QSARr>
CCC(C)O

> <InChI_Code_QSARr>
InChI=1S/C4H10O/c1-3-4(2)5/h4-5H,3H2,1-2H3

> <InChI Key_QSARr>
BTANRVKWQNVYAZ-UHFFFAOYSA-N

> <LogKOA>
3.85

$$$$
100050
  -INDIGO-08031722252D

  8  7  0  0  0  0  0  0  0  0999 V2000
    0.8000    1.3856    0.0000 Cl  0  0  0  0  0  0  0  0  0  0  0  0
    0.0000    0.0000    0.0000 C   0  0  0  0  0  0  0  0  0  0  0  0
    1.6000   -0.0000    0.0000 H   0  0  0  0  0  0  0  0  0  0  0  0
   -1.6000    0.0000    0.0000 C   0  0  0  0  0  0  0  0  0  0  0  0
   -3.2000    0.0000    0.0000 H   0  0  0  0  0  0  0  0  0  0  0  0
   -2.4000   -1.3856    0.0000 H   0  0  0  0  0  0  0  0  0  0  0  0
   -2.4000    1.3856    0.0000 Cl  0  0  0  0  0  0  0  0  0  0  0  0
    0.8000   -1.3856    0.0000 Cl  0  0  0  0  0  0  0  0  0  0  0  0
  1  2  1  0  0  0  0
  2  3  1  0  0  0  0
  2  4  1  0  0  0  0
  4  5  1  0  0  0  0
  4  6  1  0  0  0  0
  4  7  1  0  0  0  0
  2  8  1  0  0  0  0
M  END
> <ChemID>
100050

> <source_casrn>
79-00-5

> <CAS>
79-00-5

> <SMILES>
ClCC(Cl)Cl

> <NAME>
1,1,2-Trichloroethane

> <preferred_name>
1,1,2-Trichloroethane

> <iupac>
1,1,2-trichloroethane

> <MPID>
18864

> <dsstox_substance_id>
DTXSID5021380

> <Canonical_QSARr>
ClCC(Cl)Cl

> <InChI_Code_QSARr>
InChI=1S/C2H3Cl3/c3-1-2(4)5/h2H,1H2

> <InChI Key_QSARr>
UBOXGVDOUJQMTN-UHFFFAOYSA-N

> <LogKOA>
3.4

$$$$
100051
  -INDIGO-08031722252D

  6  5  0  0  0  0  0  0  0  0999 V2000
   -0.8000   -1.3856    0.0000 Cl  0  0  0  0  0  0  0  0  0  0  0  0
    0.0000    0.0000    0.0000 C   0  0  0  0  0  0  0  0  0  0  0  0
    1.6000    0.0000    0.0000 C   0  0  0  0  0  0  0  0  0  0  0  0
    2.4000    1.3856    0.0000 H   0  0  0  0  0  0  0  0  0  0  0  0
    2.4000   -1.3856    0.0000 Cl  0  0  0  0  0  0  0  0  0  0  0  0
   -0.8000    1.3856    0.0000 Cl  0  0  0  0  0  0  0  0  0  0  0  0
  1  2  1  0  0  0  0
  2  3  2  0  0  0  0
  3  4  1  0  0  0  0
  3  5  1  0  0  0  0
  2  6  1  0  0  0  0
M  END
> <ChemID>
100051

> <source_casrn>
79-01-6

> <CAS>
79-01-6

> <SMILES>
ClC=C(Cl)Cl

> <NAME>
Trichloroethene

> <preferred_name>
Trichloroethylene

> <iupac>
1,1,2-trichloroethene

> <MPID>
18865

> <dsstox_substance_id>
DTXSID0021383

> <Canonical_QSARr>
ClC=C(Cl)Cl

> <InChI_Code_QSARr>
InChI=1S/C2HCl3/c3-1-2(4)5/h1H

> <InChI Key_QSARr>
XSTXAVWGXDQKEL-UHFFFAOYSA-N

> <LogKOA>
2.99

$$$$
100052
  -INDIGO-08031722252D

 11 10  0  0  0  0  0  0  0  0999 V2000
    0.0000    0.0000    0.0000 C   0  0  0  0  0  0  0  0  0  0  0  0
    1.3856    0.8000    0.0000 H   0  0  0  0  0  0  0  0  0  0  0  0
    0.0000    1.6000    0.0000 H   0  0  0  0  0  0  0  0  0  0  0  0
    1.3856   -0.8000    0.0000 H   0  0  0  0  0  0  0  0  0  0  0  0
   -1.3856   -0.8000    0.0000 C   0  0  0  0  0  0  0  0  0  0  0  0
   -1.3856   -2.4000    0.0000 O   0  0  0  0  0  0  0  0  0  0  0  0
   -2.7713    0.0000    0.0000 O   0  0  0  0  0  0  0  0  0  0  0  0
   -4.1569   -0.8000    0.0000 C   0  0  0  0  0  0  0  0  0  0  0  0
   -5.5426   -1.6000    0.0000 H   0  0  0  0  0  0  0  0  0  0  0  0
   -5.5426    0.0000    0.0000 H   0  0  0  0  0  0  0  0  0  0  0  0
   -4.1569   -2.4000    0.0000 H   0  0  0  0  0  0  0  0  0  0  0  0
  1  2  1  0  0  0  0
  1  3  1  0  0  0  0
  1  4  1  0  0  0  0
  1  5  1  0  0  0  0
  5  6  2  0  0  0  0
  5  7  1  0  0  0  0
  7  8  1  0  0  0  0
  8  9  1  0  0  0  0
  8 10  1  0  0  0  0
  8 11  1  0  0  0  0
M  END
> <ChemID>
100052

> <source_casrn>
79-20-9

> <CAS>
79-20-9

> <SMILES>
COC(C)=O

> <NAME>
Methyl acetate

> <preferred_name>
Methyl acetate

> <iupac>
methyl acetate

> <MPID>
18866

> <dsstox_substance_id>
DTXSID4021767

> <Canonical_QSARr>
COC(C)=O

> <InChI_Code_QSARr>
InChI=1S/C3H6O2/c1-3(4)5-2/h1-2H3

> <InChI Key_QSARr>
KXKVLQRXCPHEJC-UHFFFAOYSA-N

> <LogKOA>
2.31

$$$$
100054
  -INDIGO-08031722252D

 22 24  0  0  0  0  0  0  0  0999 V2000
    2.4000    1.3856    0.0000 C   0  0  0  0  0  0  0  0  0  0  0  0
    3.2001    2.7713    0.0000 H   0  0  0  0  0  0  0  0  0  0  0  0
    3.2001    0.0000    0.0000 C   0  0  0  0  0  0  0  0  0  0  0  0
    4.8000    0.0000    0.0000 H   0  0  0  0  0  0  0  0  0  0  0  0
    2.4000   -1.3857    0.0000 C   0  0  0  0  0  0  0  0  0  0  0  0
    3.2001   -2.7712    0.0000 H   0  0  0  0  0  0  0  0  0  0  0  0
    0.8000   -1.3857    0.0000 C   0  0  0  0  0  0  0  0  0  0  0  0
    0.0000   -2.7712    0.0000 C   0  0  0  0  0  0  0  0  0  0  0  0
    0.8000   -4.1569    0.0000 H   0  0  0  0  0  0  0  0  0  0  0  0
   -1.6000   -2.7712    0.0000 C   0  0  0  0  0  0  0  0  0  0  0  0
   -2.4001   -4.1569    0.0000 H   0  0  0  0  0  0  0  0  0  0  0  0
   -2.4001   -1.3857    0.0000 C   0  0  0  0  0  0  0  0  0  0  0  0
   -4.0000   -1.3857    0.0000 H   0  0  0  0  0  0  0  0  0  0  0  0
   -1.6000    0.0000    0.0000 C   0  0  0  0  0  0  0  0  0  0  0  0
    0.0000    0.0000    0.0000 C   0  0  0  0  0  0  0  0  0  0  0  0
    0.8000    1.3856    0.0000 C   0  0  0  0  0  0  0  0  0  0  0  0
   -0.4517    2.3823    0.0000 C   0  0  0  0  0  0  0  0  0  0  0  0
   -1.4181    3.6575    0.0000 H   0  0  0  0  0  0  0  0  0  0  0  0
    0.6932    3.5001    0.0000 H   0  0  0  0  0  0  0  0  0  0  0  0
   -1.8373    1.5823    0.0000 C   0  0  0  0  0  0  0  0  0  0  0  0
   -3.3777    1.1497    0.0000 H   0  0  0  0  0  0  0  0  0  0  0  0
   -2.4585    3.0569    0.0000 H   0  0  0  0  0  0  0  0  0  0  0  0
  1  2  1  0  0  0  0
  1  3  1  0  0  0  0
  3  4  1  0  0  0  0
  3  5  2  0  0  0  0
  5  6  1  0  0  0  0
  5  7  1  0  0  0  0
  7  8  2  0  0  0  0
  8  9  1  0  0  0  0
  8 10  1  0  0  0  0
 10 11  1  0  0  0  0
 10 12  2  0  0  0  0
 12 13  1  0  0  0  0
 12 14  1  0  0  0  0
 14 15  2  0  0  0  0
 15  7  1  0  0  0  0
 15 16  1  0  0  0  0
 16  1  2  0  0  0  0
 16 17  1  0  0  0  0
 17 18  1  0  0  0  0
 17 19  1  0  0  0  0
 17 20  1  0  0  0  0
 20 14  1  0  0  0  0
 20 21  1  0  0  0  0
 20 22  1  0  0  0  0
M  END
> <ChemID>
100054

> <source_casrn>
83-32-9

> <CAS>
83-32-9

> <SMILES>
C1Cc2cccc3cccc1c23

> <NAME>
Acenaphthene

> <preferred_name>
Acenaphthene

> <iupac>
1,2-dihydroacenaphthylene

> <MPID>
18868

> <dsstox_substance_id>
DTXSID3021774

> <Canonical_QSARr>
C1Cc2cccc3cccc1c23

> <InChI_Code_QSARr>
InChI=1S/C12H10/c1-3-9-4-2-6-11-8-7-10(5-1)12(9)11/h1-6H,7-8H2

> <InChI Key_QSARr>
CWRYPZZKDGJXCA-UHFFFAOYSA-N

> <LogKOA>
6.31

$$$$
100055
  -INDIGO-08031722252D

 24 26  0  0  0  0  0  0  0  0999 V2000
   -0.0001    0.0000    0.0000 C   0  0  0  0  0  0  0  0  0  0  0  0
    1.6001    0.0000    0.0000 C   0  0  0  0  0  0  0  0  0  0  0  0
    2.4001   -1.3856    0.0000 C   0  0  0  0  0  0  0  0  0  0  0  0
    4.0000   -1.3856    0.0000 C   0  0  0  0  0  0  0  0  0  0  0  0
    4.8000   -2.7713    0.0000 H   0  0  0  0  0  0  0  0  0  0  0  0
    4.8000    0.0000    0.0000 C   0  0  0  0  0  0  0  0  0  0  0  0
    6.4000    0.0000    0.0000 H   0  0  0  0  0  0  0  0  0  0  0  0
    4.0000    1.3856    0.0000 C   0  0  0  0  0  0  0  0  0  0  0  0
    4.8000    2.7713    0.0000 H   0  0  0  0  0  0  0  0  0  0  0  0
    2.4001    1.3856    0.0000 C   0  0  0  0  0  0  0  0  0  0  0  0
    1.6001    2.7713    0.0000 H   0  0  0  0  0  0  0  0  0  0  0  0
    1.6001   -2.7713    0.0000 C   0  0  0  0  0  0  0  0  0  0  0  0
    2.4001   -4.1569    0.0000 H   0  0  0  0  0  0  0  0  0  0  0  0
   -0.0001   -2.7713    0.0000 C   0  0  0  0  0  0  0  0  0  0  0  0
   -0.8001   -4.1569    0.0000 H   0  0  0  0  0  0  0  0  0  0  0  0
   -0.8001   -1.3856    0.0000 C   0  0  0  0  0  0  0  0  0  0  0  0
   -2.4000   -1.3856    0.0000 C   0  0  0  0  0  0  0  0  0  0  0  0
   -3.2000   -2.7713    0.0000 H   0  0  0  0  0  0  0  0  0  0  0  0
   -3.2000    0.0000    0.0000 C   0  0  0  0  0  0  0  0  0  0  0  0
   -4.8000    0.0000    0.0000 H   0  0  0  0  0  0  0  0  0  0  0  0
   -2.4000    1.3856    0.0000 C   0  0  0  0  0  0  0  0  0  0  0  0
   -3.2000    2.7713    0.0000 H   0  0  0  0  0  0  0  0  0  0  0  0
   -0.8001    1.3856    0.0000 C   0  0  0  0  0  0  0  0  0  0  0  0
   -0.0001    2.7713    0.0000 H   0  0  0  0  0  0  0  0  0  0  0  0
  1  2  1  0  0  0  0
  2  3  1  0  0  0  0
  3  4  2  0  0  0  0
  4  5  1  0  0  0  0
  4  6  1  0  0  0  0
  6  7  1  0  0  0  0
  6  8  2  0  0  0  0
  8  9  1  0  0  0  0
  8 10  1  0  0  0  0
 10  2  2  0  0  0  0
 10 11  1  0  0  0  0
  3 12  1  0  0  0  0
 12 13  1  0  0  0  0
 12 14  2  0  0  0  0
 14 15  1  0  0  0  0
 14 16  1  0  0  0  0
 16  1  1  0  0  0  0
 16 17  2  0  0  0  0
 17 18  1  0  0  0  0
 17 19  1  0  0  0  0
 19 20  1  0  0  0  0
 19 21  2  0  0  0  0
 21 22  1  0  0  0  0
 21 23  1  0  0  0  0
 23  1  2  0  0  0  0
 23 24  1  0  0  0  0
M  END
> <ChemID>
100055

> <source_casrn>
85-01-8

> <CAS>
85-01-8

> <SMILES>
c1cc2ccccc2c2ccccc21

> <NAME>
Phenanthrene

> <preferred_name>
Phenanthrene

> <iupac>
phenanthrenato

> <MPID>
18869

> <dsstox_substance_id>
DTXSID6024254

> <Canonical_QSARr>
c1cc2ccccc2c2ccccc21

> <InChI_Code_QSARr>
InChI=1S/C14H10/c1-3-7-13-11(5-1)9-10-12-6-2-4-8-14(12)13/h1-10H

> <InChI Key_QSARr>
YNPNZTXNASCQKK-UHFFFAOYSA-N

> <LogKOA>
7.57

$$$$
100056
  -INDIGO-08031722252D

 23 25  0  0  0  0  0  0  0  0999 V2000
   -0.2706   -2.5747    0.0000 C   0  0  0  0  0  0  0  0  0  0  0  0
    1.2945   -2.2420    0.0000 C   0  0  0  0  0  0  0  0  0  0  0  0
    1.4616   -0.6508    0.0000 C   0  0  0  0  0  0  0  0  0  0  0  0
    2.9233    0.0000    0.0000 C   0  0  0  0  0  0  0  0  0  0  0  0
    3.0906    1.5912    0.0000 H   0  0  0  0  0  0  0  0  0  0  0  0
    4.2177   -0.9405    0.0000 C   0  0  0  0  0  0  0  0  0  0  0  0
    5.6794   -0.2897    0.0000 H   0  0  0  0  0  0  0  0  0  0  0  0
    4.0506   -2.5317    0.0000 C   0  0  0  0  0  0  0  0  0  0  0  0
    5.3450   -3.4721    0.0000 H   0  0  0  0  0  0  0  0  0  0  0  0
    2.5889   -3.1825    0.0000 C   0  0  0  0  0  0  0  0  0  0  0  0
    2.4215   -4.7737    0.0000 H   0  0  0  0  0  0  0  0  0  0  0  0
    0.0001    0.0000    0.0000 C   0  0  0  0  0  0  0  0  0  0  0  0
    0.8001    1.3857    0.0000 H   0  0  0  0  0  0  0  0  0  0  0  0
   -1.2944    0.9404    0.0000 H   0  0  0  0  0  0  0  0  0  0  0  0
   -1.0706   -1.1890    0.0000 C   0  0  0  0  0  0  0  0  0  0  0  0
   -2.6706   -1.1890    0.0000 C   0  0  0  0  0  0  0  0  0  0  0  0
   -3.4706    0.1966    0.0000 H   0  0  0  0  0  0  0  0  0  0  0  0
   -3.4706   -2.5747    0.0000 C   0  0  0  0  0  0  0  0  0  0  0  0
   -5.0706   -2.5747    0.0000 H   0  0  0  0  0  0  0  0  0  0  0  0
   -2.6706   -3.9603    0.0000 C   0  0  0  0  0  0  0  0  0  0  0  0
   -3.4706   -5.3460    0.0000 H   0  0  0  0  0  0  0  0  0  0  0  0
   -1.0706   -3.9603    0.0000 C   0  0  0  0  0  0  0  0  0  0  0  0
   -0.2706   -5.3460    0.0000 H   0  0  0  0  0  0  0  0  0  0  0  0
  1  2  1  0  0  0  0
  2  3  1  0  0  0  0
  3  4  2  0  0  0  0
  4  5  1  0  0  0  0
  4  6  1  0  0  0  0
  6  7  1  0  0  0  0
  6  8  2  0  0  0  0
  8  9  1  0  0  0  0
  8 10  1  0  0  0  0
 10  2  2  0  0  0  0
 10 11  1  0  0  0  0
  3 12  1  0  0  0  0
 12 13  1  0  0  0  0
 12 14  1  0  0  0  0
 12 15  1  0  0  0  0
 15  1  1  0  0  0  0
 15 16  2  0  0  0  0
 16 17  1  0  0  0  0
 16 18  1  0  0  0  0
 18 19  1  0  0  0  0
 18 20  2  0  0  0  0
 20 21  1  0  0  0  0
 20 22  1  0  0  0  0
 22  1  2  0  0  0  0
 22 23  1  0  0  0  0
M  END
> <ChemID>
100056

> <source_casrn>
86-73-7

> <CAS>
86-73-7

> <SMILES>
C1c2ccccc2-c2ccccc21

> <NAME>
Fluorene

> <preferred_name>
Fluorene

> <iupac>
9H-fluorene

> <MPID>
18870

> <dsstox_substance_id>
DTXSID8024105

> <Canonical_QSARr>
C1c2ccccc2-c2ccccc21

> <InChI_Code_QSARr>
InChI=1S/C13H10/c1-3-7-12-10(5-1)9-11-6-2-4-8-13(11)12/h1-8H,9H2

> <InChI Key_QSARr>
NIHNNTQXNPWCJQ-UHFFFAOYSA-N

> <LogKOA>
6.79

$$$$
100058
  -INDIGO-08031722252D

 30 30  0  0  0  0  0  0  0  0999 V2000
    0.0000    0.0000    0.0000 C   0  0  0  0  0  0  0  0  0  0  0  0
    0.8000   -1.3857    0.0000 C   0  0  0  0  0  0  0  0  0  0  0  0
    2.4001   -1.3857    0.0000 C   0  0  0  0  0  0  0  0  0  0  0  0
    4.0000   -1.3857    0.0000 H   0  0  0  0  0  0  0  0  0  0  0  0
    3.2000    0.0000    0.0000 H   0  0  0  0  0  0  0  0  0  0  0  0
    3.2000   -2.7713    0.0000 H   0  0  0  0  0  0  0  0  0  0  0  0
    0.0000   -2.7713    0.0000 C   0  0  0  0  0  0  0  0  0  0  0  0
    0.8000   -4.1570    0.0000 C   0  0  0  0  0  0  0  0  0  0  0  0
    1.6000   -5.5426    0.0000 H   0  0  0  0  0  0  0  0  0  0  0  0
    0.0000   -5.5426    0.0000 H   0  0  0  0  0  0  0  0  0  0  0  0
    2.4001   -4.1570    0.0000 H   0  0  0  0  0  0  0  0  0  0  0  0
   -1.6000   -2.7713    0.0000 C   0  0  0  0  0  0  0  0  0  0  0  0
   -2.4000   -4.1569    0.0000 C   0  0  0  0  0  0  0  0  0  0  0  0
   -3.2000   -5.5426    0.0000 H   0  0  0  0  0  0  0  0  0  0  0  0
   -4.0001   -4.1569    0.0000 H   0  0  0  0  0  0  0  0  0  0  0  0
   -1.6000   -5.5426    0.0000 H   0  0  0  0  0  0  0  0  0  0  0  0
   -2.4000   -1.3856    0.0000 C   0  0  0  0  0  0  0  0  0  0  0  0
   -4.0001   -1.3856    0.0000 C   0  0  0  0  0  0  0  0  0  0  0  0
   -5.6000   -1.3856    0.0000 H   0  0  0  0  0  0  0  0  0  0  0  0
   -4.8000    0.0000    0.0000 H   0  0  0  0  0  0  0  0  0  0  0  0
   -4.8000   -2.7713    0.0000 H   0  0  0  0  0  0  0  0  0  0  0  0
   -1.6000    0.0000    0.0000 C   0  0  0  0  0  0  0  0  0  0  0  0
   -2.4000    1.3857    0.0000 C   0  0  0  0  0  0  0  0  0  0  0  0
   -3.2000    2.7713    0.0000 H   0  0  0  0  0  0  0  0  0  0  0  0
   -1.6000    2.7713    0.0000 H   0  0  0  0  0  0  0  0  0  0  0  0
   -3.9999    1.3857    0.0000 H   0  0  0  0  0  0  0  0  0  0  0  0
    0.8000    1.3857    0.0000 C   0  0  0  0  0  0  0  0  0  0  0  0
    1.6000    2.7713    0.0000 H   0  0  0  0  0  0  0  0  0  0  0  0
    2.4001    1.3857    0.0000 H   0  0  0  0  0  0  0  0  0  0  0  0
    0.0000    2.7713    0.0000 H   0  0  0  0  0  0  0  0  0  0  0  0
  1  2  1  0  0  0  0
  2  3  1  0  0  0  0
  3  4  1  0  0  0  0
  3  5  1  0  0  0  0
  3  6  1  0  0  0  0
  2  7  2  0  0  0  0
  7  8  1  0  0  0  0
  8  9  1  0  0  0  0
  8 10  1  0  0  0  0
  8 11  1  0  0  0  0
  7 12  1  0  0  0  0
 12 13  1  0  0  0  0
 13 14  1  0  0  0  0
 13 15  1  0  0  0  0
 13 16  1  0  0  0  0
 12 17  2  0  0  0  0
 17 18  1  0  0  0  0
 18 19  1  0  0  0  0
 18 20  1  0  0  0  0
 18 21  1  0  0  0  0
 17 22  1  0  0  0  0
 22  1  2  0  0  0  0
 22 23  1  0  0  0  0
 23 24  1  0  0  0  0
 23 25  1  0  0  0  0
 23 26  1  0  0  0  0
  1 27  1  0  0  0  0
 27 28  1  0  0  0  0
 27 29  1  0  0  0  0
 27 30  1  0  0  0  0
M  END
> <ChemID>
100058

> <source_casrn>
87-85-4

> <CAS>
87-85-4

> <SMILES>
Cc1c(C)c(C)c(C)c(C)c1C

> <NAME>
Hexamethylbenzene

> <preferred_name>
Hexamethylbenzene

> <iupac>
1,2,3,4,5,6-hexamethylbenzene

> <MPID>
18872

> <dsstox_substance_id>
DTXSID3058957

> <Canonical_QSARr>
Cc1c(C)c(C)c(C)c(C)c1C

> <InChI_Code_QSARr>
InChI=1S/C12H18/c1-7-8(2)10(4)12(6)11(5)9(7)3/h1-6H3

> <InChI Key_QSARr>
YUWFEBAXEOLKSG-UHFFFAOYSA-N

> <LogKOA>
6.31

$$$$
100059
  -INDIGO-08031722252D

 18 19  0  0  0  0  0  0  0  0999 V2000
    2.7713   -0.0000    0.0000 C   0  0  0  0  0  0  0  0  0  0  0  0
    4.1569    0.8000    0.0000 H   0  0  0  0  0  0  0  0  0  0  0  0
    2.7713   -1.6000    0.0000 C   0  0  0  0  0  0  0  0  0  0  0  0
    4.1569   -2.4000    0.0000 H   0  0  0  0  0  0  0  0  0  0  0  0
    1.3856   -2.4000    0.0000 C   0  0  0  0  0  0  0  0  0  0  0  0
    1.3856   -4.0000    0.0000 H   0  0  0  0  0  0  0  0  0  0  0  0
    0.0001   -1.6000    0.0000 C   0  0  0  0  0  0  0  0  0  0  0  0
    0.0001   -0.0000    0.0000 C   0  0  0  0  0  0  0  0  0  0  0  0
   -1.3856    0.8000    0.0000 C   0  0  0  0  0  0  0  0  0  0  0  0
   -2.7712   -0.0000    0.0000 C   0  0  0  0  0  0  0  0  0  0  0  0
   -4.1569    0.8000    0.0000 H   0  0  0  0  0  0  0  0  0  0  0  0
   -2.7712   -1.6000    0.0000 C   0  0  0  0  0  0  0  0  0  0  0  0
   -4.1569   -2.4000    0.0000 H   0  0  0  0  0  0  0  0  0  0  0  0
   -1.3856   -2.4000    0.0000 C   0  0  0  0  0  0  0  0  0  0  0  0
   -1.3856   -4.0000    0.0000 H   0  0  0  0  0  0  0  0  0  0  0  0
   -1.3856    2.4000    0.0000 Cl  0  0  0  0  0  0  0  0  0  0  0  0
    1.3856    0.8000    0.0000 C   0  0  0  0  0  0  0  0  0  0  0  0
    1.3856    2.4000    0.0000 H   0  0  0  0  0  0  0  0  0  0  0  0
  1  2  1  0  0  0  0
  1  3  1  0  0  0  0
  3  4  1  0  0  0  0
  3  5  2  0  0  0  0
  5  6  1  0  0  0  0
  5  7  1  0  0  0  0
  7  8  1  0  0  0  0
  8  9  2  0  0  0  0
  9 10  1  0  0  0  0
 10 11  1  0  0  0  0
 10 12  2  0  0  0  0
 12 13  1  0  0  0  0
 12 14  1  0  0  0  0
 14  7  2  0  0  0  0
 14 15  1  0  0  0  0
  9 16  1  0  0  0  0
  8 17  1  0  0  0  0
 17  1  2  0  0  0  0
 17 18  1  0  0  0  0
M  END
> <ChemID>
100059

> <source_casrn>
90-13-1

> <CAS>
90-13-1

> <SMILES>
Clc1cccc2ccccc21

> <NAME>
1-Chloronaphthalene

> <preferred_name>
1-Chloronaphthalene

> <iupac>
1-chloronaphthalene

> <MPID>
18873

> <dsstox_substance_id>
DTXSID2024791

> <Canonical_QSARr>
Clc1cccc2ccccc21

> <InChI_Code_QSARr>
InChI=1S/C10H7Cl/c11-10-7-3-5-8-4-1-2-6-9(8)10/h1-7H

> <InChI Key_QSARr>
JTPNRXUCIXHOKM-UHFFFAOYSA-N

> <LogKOA>
5.8

$$$$
100060
  -INDIGO-08031722252D

 18 19  0  0  0  0  0  0  0  0999 V2000
    1.3856    2.4000    0.0000 C   0  0  0  0  0  0  0  0  0  0  0  0
    1.3856    4.0000    0.0000 H   0  0  0  0  0  0  0  0  0  0  0  0
    0.0001    1.6000    0.0000 C   0  0  0  0  0  0  0  0  0  0  0  0
    0.0001    0.0000    0.0000 C   0  0  0  0  0  0  0  0  0  0  0  0
   -1.3856   -0.8000    0.0000 C   0  0  0  0  0  0  0  0  0  0  0  0
   -1.3856   -2.4000    0.0000 H   0  0  0  0  0  0  0  0  0  0  0  0
   -2.7712    0.0000    0.0000 C   0  0  0  0  0  0  0  0  0  0  0  0
   -4.1569   -0.8000    0.0000 H   0  0  0  0  0  0  0  0  0  0  0  0
   -2.7712    1.6000    0.0000 C   0  0  0  0  0  0  0  0  0  0  0  0
   -4.1569    2.4000    0.0000 H   0  0  0  0  0  0  0  0  0  0  0  0
   -1.3856    2.4000    0.0000 C   0  0  0  0  0  0  0  0  0  0  0  0
   -1.3856    4.0000    0.0000 H   0  0  0  0  0  0  0  0  0  0  0  0
    1.3856   -0.8000    0.0000 C   0  0  0  0  0  0  0  0  0  0  0  0
    1.3856   -2.4000    0.0000 H   0  0  0  0  0  0  0  0  0  0  0  0
    2.7713    0.0000    0.0000 C   0  0  0  0  0  0  0  0  0  0  0  0
    4.1569   -0.8000    0.0000 H   0  0  0  0  0  0  0  0  0  0  0  0
    2.7713    1.6000    0.0000 C   0  0  0  0  0  0  0  0  0  0  0  0
    4.1569    2.4000    0.0000 H   0  0  0  0  0  0  0  0  0  0  0  0
  1  2  1  0  0  0  0
  1  3  1  0  0  0  0
  3  4  1  0  0  0  0
  4  5  2  0  0  0  0
  5  6  1  0  0  0  0
  5  7  1  0  0  0  0
  7  8  1  0  0  0  0
  7  9  2  0  0  0  0
  9 10  1  0  0  0  0
  9 11  1  0  0  0  0
 11  3  2  0  0  0  0
 11 12  1  0  0  0  0
  4 13  1  0  0  0  0
 13 14  1  0  0  0  0
 13 15  2  0  0  0  0
 15 16  1  0  0  0  0
 15 17  1  0  0  0  0
 17  1  2  0  0  0  0
 17 18  1  0  0  0  0
M  END
> <ChemID>
100060

> <source_casrn>
91-20-3

> <CAS>
91-20-3

> <SMILES>
c1cccc2ccccc21

> <NAME>
Naphthalene

> <preferred_name>
Naphthalene

> <iupac>
naphthalene

> <MPID>
18874

> <dsstox_substance_id>
DTXSID8020913

> <Canonical_QSARr>
c1cccc2ccccc21

> <InChI_Code_QSARr>
InChI=1S/C10H8/c1-2-6-10-8-4-3-7-9(10)5-1/h1-8H

> <InChI Key_QSARr>
UFWIBTONFRDIAS-UHFFFAOYSA-N

> <LogKOA>
5.19

$$$$
100062
  -INDIGO-08031722252D

 22 23  0  0  0  0  0  0  0  0999 V2000
   -0.8001    1.3856    0.0000 C   0  0  0  0  0  0  0  0  0  0  0  0
   -0.0001    2.7713    0.0000 H   0  0  0  0  0  0  0  0  0  0  0  0
   -0.0001   -0.0000    0.0000 C   0  0  0  0  0  0  0  0  0  0  0  0
    1.6001    0.0000    0.0000 C   0  0  0  0  0  0  0  0  0  0  0  0
    2.4001    1.3856    0.0000 C   0  0  0  0  0  0  0  0  0  0  0  0
    1.6001    2.7713    0.0000 H   0  0  0  0  0  0  0  0  0  0  0  0
    4.0000    1.3856    0.0000 C   0  0  0  0  0  0  0  0  0  0  0  0
    4.8000    2.7713    0.0000 H   0  0  0  0  0  0  0  0  0  0  0  0
    4.8000    0.0000    0.0000 C   0  0  0  0  0  0  0  0  0  0  0  0
    6.4000    0.0000    0.0000 H   0  0  0  0  0  0  0  0  0  0  0  0
    4.0000   -1.3856    0.0000 C   0  0  0  0  0  0  0  0  0  0  0  0
    4.8000   -2.7713    0.0000 H   0  0  0  0  0  0  0  0  0  0  0  0
    2.4001   -1.3856    0.0000 C   0  0  0  0  0  0  0  0  0  0  0  0
    1.6001   -2.7713    0.0000 H   0  0  0  0  0  0  0  0  0  0  0  0
   -0.8001   -1.3856    0.0000 C   0  0  0  0  0  0  0  0  0  0  0  0
   -0.0001   -2.7713    0.0000 H   0  0  0  0  0  0  0  0  0  0  0  0
   -2.4000   -1.3856    0.0000 C   0  0  0  0  0  0  0  0  0  0  0  0
   -3.2000   -2.7713    0.0000 H   0  0  0  0  0  0  0  0  0  0  0  0
   -3.2000   -0.0000    0.0000 C   0  0  0  0  0  0  0  0  0  0  0  0
   -4.8000   -0.0000    0.0000 H   0  0  0  0  0  0  0  0  0  0  0  0
   -2.4000    1.3856    0.0000 C   0  0  0  0  0  0  0  0  0  0  0  0
   -3.2000    2.7713    0.0000 H   0  0  0  0  0  0  0  0  0  0  0  0
  1  2  1  0  0  0  0
  1  3  1  0  0  0  0
  3  4  1  0  0  0  0
  4  5  1  0  0  0  0
  5  6  1  0  0  0  0
  5  7  2  0  0  0  0
  7  8  1  0  0  0  0
  7  9  1  0  0  0  0
  9 10  1  0  0  0  0
  9 11  2  0  0  0  0
 11 12  1  0  0  0  0
 11 13  1  0  0  0  0
 13  4  2  0  0  0  0
 13 14  1  0  0  0  0
  3 15  2  0  0  0  0
 15 16  1  0  0  0  0
 15 17  1  0  0  0  0
 17 18  1  0  0  0  0
 17 19  2  0  0  0  0
 19 20  1  0  0  0  0
 19 21  1  0  0  0  0
 21  1  2  0  0  0  0
 21 22  1  0  0  0  0
M  END
> <ChemID>
100062

> <source_casrn>
92-52-4

> <CAS>
92-52-4

> <SMILES>
c1ccccc1-c1ccccc1

> <NAME>
Biphenyl

> <preferred_name>
Biphenyl

> <iupac>
biphenyl

> <MPID>
18876

> <dsstox_substance_id>
DTXSID4020161

> <Canonical_QSARr>
c1ccccc1-c1ccccc1

> <InChI_Code_QSARr>
InChI=1S/C12H10/c1-3-7-11(8-4-1)12-9-5-2-6-10-12/h1-10H

> <InChI Key_QSARr>
ZUOUZKKEUPVFJK-UHFFFAOYSA-N

> <LogKOA>
6.15

$$$$
100063
  -INDIGO-08031722252D

 18 18  0  0  0  0  0  0  0  0999 V2000
    1.3856    2.4000    0.0000 C   0  0  0  0  0  0  0  0  0  0  0  0
    1.3856    4.0000    0.0000 H   0  0  0  0  0  0  0  0  0  0  0  0
    0.0000    1.6000    0.0000 C   0  0  0  0  0  0  0  0  0  0  0  0
   -1.3856    2.4000    0.0000 C   0  0  0  0  0  0  0  0  0  0  0  0
   -2.7713    3.2000    0.0000 H   0  0  0  0  0  0  0  0  0  0  0  0
   -1.3856    4.0000    0.0000 H   0  0  0  0  0  0  0  0  0  0  0  0
   -2.7713    1.6000    0.0000 H   0  0  0  0  0  0  0  0  0  0  0  0
    0.0000    0.0000    0.0000 C   0  0  0  0  0  0  0  0  0  0  0  0
   -1.3856   -0.8000    0.0000 C   0  0  0  0  0  0  0  0  0  0  0  0
   -2.7713   -1.6000    0.0000 H   0  0  0  0  0  0  0  0  0  0  0  0
   -1.3856   -2.4000    0.0000 H   0  0  0  0  0  0  0  0  0  0  0  0
   -2.7713    0.0000    0.0000 H   0  0  0  0  0  0  0  0  0  0  0  0
    1.3856   -0.8000    0.0000 C   0  0  0  0  0  0  0  0  0  0  0  0
    1.3856   -2.4000    0.0000 H   0  0  0  0  0  0  0  0  0  0  0  0
    2.7713    0.0000    0.0000 C   0  0  0  0  0  0  0  0  0  0  0  0
    4.1569   -0.8000    0.0000 H   0  0  0  0  0  0  0  0  0  0  0  0
    2.7713    1.6000    0.0000 C   0  0  0  0  0  0  0  0  0  0  0  0
    4.1569    2.4000    0.0000 H   0  0  0  0  0  0  0  0  0  0  0  0
  1  2  1  0  0  0  0
  1  3  1  0  0  0  0
  3  4  1  0  0  0  0
  4  5  1  0  0  0  0
  4  6  1  0  0  0  0
  4  7  1  0  0  0  0
  3  8  2  0  0  0  0
  8  9  1  0  0  0  0
  9 10  1  0  0  0  0
  9 11  1  0  0  0  0
  9 12  1  0  0  0  0
  8 13  1  0  0  0  0
 13 14  1  0  0  0  0
 13 15  2  0  0  0  0
 15 16  1  0  0  0  0
 15 17  1  0  0  0  0
 17  1  2  0  0  0  0
 17 18  1  0  0  0  0
M  END
> <ChemID>
100063

> <source_casrn>
95-47-6

> <CAS>
95-47-6

> <SMILES>
Cc1ccccc1C

> <NAME>
o-Xylene

> <preferred_name>
o-Xylene

> <iupac>
C8H10

> <MPID>
18877

> <dsstox_substance_id>
DTXSID3021807

> <Canonical_QSARr>
Cc1ccccc1C

> <InChI_Code_QSARr>
InChI=1S/C8H10/c1-7-5-3-4-6-8(7)2/h3-6H,1-2H3

> <InChI Key_QSARr>
CTQNGGLPUBDAKN-UHFFFAOYSA-N

> <LogKOA>
3.91

$$$$
100064
  -INDIGO-08031722252D

 12 12  0  0  0  0  0  0  0  0999 V2000
    0.8000    1.3856    0.0000 Cl  0  0  0  0  0  0  0  0  0  0  0  0
   -0.0000   -0.0000    0.0000 C   0  0  0  0  0  0  0  0  0  0  0  0
    0.8000   -1.3857    0.0000 C   0  0  0  0  0  0  0  0  0  0  0  0
    2.4000   -1.3857    0.0000 Cl  0  0  0  0  0  0  0  0  0  0  0  0
   -0.0000   -2.7713    0.0000 C   0  0  0  0  0  0  0  0  0  0  0  0
    0.8000   -4.1569    0.0000 H   0  0  0  0  0  0  0  0  0  0  0  0
   -1.6000   -2.7713    0.0000 C   0  0  0  0  0  0  0  0  0  0  0  0
   -2.4000   -4.1569    0.0000 H   0  0  0  0  0  0  0  0  0  0  0  0
   -2.4000   -1.3856    0.0000 C   0  0  0  0  0  0  0  0  0  0  0  0
   -4.0000   -1.3856    0.0000 H   0  0  0  0  0  0  0  0  0  0  0  0
   -1.6000   -0.0000    0.0000 C   0  0  0  0  0  0  0  0  0  0  0  0
   -2.4000    1.3856    0.0000 H   0  0  0  0  0  0  0  0  0  0  0  0
  1  2  1  0  0  0  0
  2  3  1  0  0  0  0
  3  4  1  0  0  0  0
  3  5  2  0  0  0  0
  5  6  1  0  0  0  0
  5  7  1  0  0  0  0
  7  8  1  0  0  0  0
  7  9  2  0  0  0  0
  9 10  1  0  0  0  0
  9 11  1  0  0  0  0
 11  2  2  0  0  0  0
 11 12  1  0  0  0  0
M  END
> <ChemID>
100064

> <source_casrn>
95-50-1

> <CAS>
95-50-1

> <SMILES>
Clc1ccccc1Cl

> <NAME>
1,2-Dichlorobenzene

> <preferred_name>
1,2-Dichlorobenzene

> <iupac>
1,2-dichlorobenzene

> <MPID>
18878

> <dsstox_substance_id>
DTXSID6020430

> <Canonical_QSARr>
Clc1ccccc1Cl

> <InChI_Code_QSARr>
InChI=1S/C6H4Cl2/c7-5-3-1-2-4-6(5)8/h1-4H

> <InChI Key_QSARr>
RFFLAFLAYFXFSW-UHFFFAOYSA-N

> <LogKOA>
4.36

$$$$
100066
  -INDIGO-08031722252D

 16 15  0  0  0  0  0  0  0  0999 V2000
    1.3856    0.8000    0.0000 C   0  0  0  0  0  0  0  0  0  0  0  0
    2.7713    1.6000    0.0000 H   0  0  0  0  0  0  0  0  0  0  0  0
    2.7713    0.0000    0.0000 H   0  0  0  0  0  0  0  0  0  0  0  0
    1.3856    2.4000    0.0000 H   0  0  0  0  0  0  0  0  0  0  0  0
    0.0000    0.0000    0.0000 C   0  0  0  0  0  0  0  0  0  0  0  0
   -0.6122   -1.4782    0.0000 H   0  0  0  0  0  0  0  0  0  0  0  0
    0.6122   -1.4782    0.0000 H   0  0  0  0  0  0  0  0  0  0  0  0
   -1.3857    0.8000    0.0000 C   0  0  0  0  0  0  0  0  0  0  0  0
   -1.3857    2.4000    0.0000 O   0  0  0  0  0  0  0  0  0  0  0  0
   -2.7713    0.0000    0.0000 C   0  0  0  0  0  0  0  0  0  0  0  0
   -3.3835   -1.4782    0.0000 H   0  0  0  0  0  0  0  0  0  0  0  0
   -2.1590   -1.4782    0.0000 H   0  0  0  0  0  0  0  0  0  0  0  0
   -4.1569    0.8000    0.0000 C   0  0  0  0  0  0  0  0  0  0  0  0
   -5.5426    1.6000    0.0000 H   0  0  0  0  0  0  0  0  0  0  0  0
   -5.5426    0.0000    0.0000 H   0  0  0  0  0  0  0  0  0  0  0  0
   -4.1569    2.4000    0.0000 H   0  0  0  0  0  0  0  0  0  0  0  0
  1  2  1  0  0  0  0
  1  3  1  0  0  0  0
  1  4  1  0  0  0  0
  1  5  1  0  0  0  0
  5  6  1  0  0  0  0
  5  7  1  0  0  0  0
  5  8  1  0  0  0  0
  8  9  2  0  0  0  0
  8 10  1  0  0  0  0
 10 11  1  0  0  0  0
 10 12  1  0  0  0  0
 10 13  1  0  0  0  0
 13 14  1  0  0  0  0
 13 15  1  0  0  0  0
 13 16  1  0  0  0  0
M  END
> <ChemID>
100066

> <source_casrn>
96-22-0

> <CAS>
96-22-0

> <SMILES>
CCC(=O)CC

> <NAME>
3-Pentanone

> <preferred_name>
3-Pentanone

> <iupac>
pentan-3-one

> <MPID>
18880

> <dsstox_substance_id>
DTXSID6021820

> <Canonical_QSARr>
CCC(=O)CC

> <InChI_Code_QSARr>
InChI=1S/C5H10O/c1-3-5(6)4-2/h3-4H2,1-2H3

> <InChI Key_QSARr>
FDPIMTJIUBPUKL-UHFFFAOYSA-N

> <LogKOA>
3.2

$$$$
100067
  -INDIGO-08031722252D

 21 21  0  0  0  0  0  0  0  0999 V2000
   -2.4000    1.3857    0.0000 C   0  0  0  0  0  0  0  0  0  0  0  0
   -1.6000    2.7713    0.0000 H   0  0  0  0  0  0  0  0  0  0  0  0
   -4.0000    1.3857    0.0000 C   0  0  0  0  0  0  0  0  0  0  0  0
   -4.8000    2.7713    0.0000 H   0  0  0  0  0  0  0  0  0  0  0  0
   -4.8000    0.0000    0.0000 C   0  0  0  0  0  0  0  0  0  0  0  0
   -6.4000    0.0000    0.0000 H   0  0  0  0  0  0  0  0  0  0  0  0
   -4.0000   -1.3856    0.0000 C   0  0  0  0  0  0  0  0  0  0  0  0
   -4.8000   -2.7713    0.0000 H   0  0  0  0  0  0  0  0  0  0  0  0
   -2.4000   -1.3856    0.0000 C   0  0  0  0  0  0  0  0  0  0  0  0
   -1.6000   -2.7713    0.0000 H   0  0  0  0  0  0  0  0  0  0  0  0
   -1.6000    0.0000    0.0000 C   0  0  0  0  0  0  0  0  0  0  0  0
   -0.0001    0.0000    0.0000 C   0  0  0  0  0  0  0  0  0  0  0  0
   -0.0001    1.6000    0.0000 H   0  0  0  0  0  0  0  0  0  0  0  0
    1.5757    0.2778    0.0000 C   0  0  0  0  0  0  0  0  0  0  0  0
    3.1514    0.5557    0.0000 H   0  0  0  0  0  0  0  0  0  0  0  0
    2.1229    1.7813    0.0000 H   0  0  0  0  0  0  0  0  0  0  0  0
    2.6041   -0.9478    0.0000 H   0  0  0  0  0  0  0  0  0  0  0  0
   -0.0001   -1.6000    0.0000 C   0  0  0  0  0  0  0  0  0  0  0  0
   -0.0001   -3.2000    0.0000 H   0  0  0  0  0  0  0  0  0  0  0  0
    1.3857   -2.4000    0.0000 H   0  0  0  0  0  0  0  0  0  0  0  0
    1.3857   -0.8000    0.0000 H   0  0  0  0  0  0  0  0  0  0  0  0
  1  2  1  0  0  0  0
  1  3  1  0  0  0  0
  3  4  1  0  0  0  0
  3  5  2  0  0  0  0
  5  6  1  0  0  0  0
  5  7  1  0  0  0  0
  7  8  1  0  0  0  0
  7  9  2  0  0  0  0
  9 10  1  0  0  0  0
  9 11  1  0  0  0  0
 11  1  2  0  0  0  0
 11 12  1  0  0  0  0
 12 13  1  0  0  0  0
 12 14  1  0  0  0  0
 14 15  1  0  0  0  0
 14 16  1  0  0  0  0
 14 17  1  0  0  0  0
 12 18  1  0  0  0  0
 18 19  1  0  0  0  0
 18 20  1  0  0  0  0
 18 21  1  0  0  0  0
M  END
> <ChemID>
100067

> <source_casrn>
98-82-8

> <CAS>
98-82-8

> <SMILES>
CC(C)c1ccccc1

> <NAME>
Isopropylbenzene

> <preferred_name>
Cumene

> <iupac>
propan-2-ylbenzene

> <MPID>
18881

> <dsstox_substance_id>
DTXSID1021827

> <Canonical_QSARr>
CC(C)c1ccccc1

> <InChI_Code_QSARr>
InChI=1S/C9H12/c1-8(2)9-6-4-3-5-7-9/h3-8H,1-2H3

> <InChI Key_QSARr>
RWGFKTVRMDUZSP-UHFFFAOYSA-N

> <LogKOA>
3.98

$$$$
100068
  -INDIGO-08031722252D

 19 19  0  0  0  0  0  0  0  0999 V2000
   -1.3856    0.8000    0.0000 C   0  0  0  0  0  0  0  0  0  0  0  0
    0.0001   -0.0000    0.0000 C   0  0  0  0  0  0  0  0  0  0  0  0
    0.0001   -1.6000    0.0000 C   0  0  0  0  0  0  0  0  0  0  0  0
   -1.3856   -2.4000    0.0000 H   0  0  0  0  0  0  0  0  0  0  0  0
    1.3856   -2.4000    0.0000 C   0  0  0  0  0  0  0  0  0  0  0  0
    1.3856   -4.0000    0.0000 H   0  0  0  0  0  0  0  0  0  0  0  0
    2.7712   -1.6000    0.0000 C   0  0  0  0  0  0  0  0  0  0  0  0
    4.1569   -2.4000    0.0000 O   0  0  0  0  0  0  0  0  0  0  0  0
    5.5426   -1.6000    0.0000 H   0  0  0  0  0  0  0  0  0  0  0  0
    2.7712   -0.0000    0.0000 C   0  0  0  0  0  0  0  0  0  0  0  0
    4.1569    0.8000    0.0000 H   0  0  0  0  0  0  0  0  0  0  0  0
    1.3856    0.8000    0.0000 C   0  0  0  0  0  0  0  0  0  0  0  0
    1.3856    2.4000    0.0000 H   0  0  0  0  0  0  0  0  0  0  0  0
   -1.3856    2.4000    0.0000 O   0  0  0  0  0  0  0  0  0  0  0  0
   -2.7712   -0.0000    0.0000 O   0  0  0  0  0  0  0  0  0  0  0  0
   -4.1569    0.8000    0.0000 C   0  0  0  0  0  0  0  0  0  0  0  0
   -5.5426    1.6000    0.0000 H   0  0  0  0  0  0  0  0  0  0  0  0
   -5.5426   -0.0000    0.0000 H   0  0  0  0  0  0  0  0  0  0  0  0
   -4.1569    2.4000    0.0000 H   0  0  0  0  0  0  0  0  0  0  0  0
  1  2  1  0  0  0  0
  2  3  1  0  0  0  0
  3  4  1  0  0  0  0
  3  5  2  0  0  0  0
  5  6  1  0  0  0  0
  5  7  1  0  0  0  0
  7  8  1  0  0  0  0
  8  9  1  0  0  0  0
  7 10  2  0  0  0  0
 10 11  1  0  0  0  0
 10 12  1  0  0  0  0
 12  2  2  0  0  0  0
 12 13  1  0  0  0  0
  1 14  2  0  0  0  0
  1 15  1  0  0  0  0
 15 16  1  0  0  0  0
 16 17  1  0  0  0  0
 16 18  1  0  0  0  0
 16 19  1  0  0  0  0
M  END
> <ChemID>
100068

> <source_casrn>
99-76-3

> <CAS>
99-76-3

> <SMILES>
COC(=O)c1ccc(O)cc1

> <NAME>
Methyl 4-hydroxybenzoate

> <preferred_name>
Methylparaben

> <iupac>
methyl 4-hydroxybenzoate

> <MPID>
18882

> <dsstox_substance_id>
DTXSID4022529

> <Canonical_QSARr>
COC(=O)c1ccc(O)cc1

> <InChI_Code_QSARr>
InChI=1S/C8H8O3/c1-11-8(10)6-2-4-7(9)5-3-6/h2-5,9H,1H3

> <InChI Key_QSARr>
LXCFILQKKLGQFO-UHFFFAOYSA-N

> <LogKOA>
8.57

$$$$
100070
  -INDIGO-08031722252D

 18 18  0  0  0  0  0  0  0  0999 V2000
    0.8001   -1.3856    0.0000 C   0  0  0  0  0  0  0  0  0  0  0  0
    2.4000   -1.3856    0.0000 H   0  0  0  0  0  0  0  0  0  0  0  0
    1.6000   -2.7713    0.0000 H   0  0  0  0  0  0  0  0  0  0  0  0
    1.6000   -0.0000    0.0000 H   0  0  0  0  0  0  0  0  0  0  0  0
    0.0000   -0.0000    0.0000 C   0  0  0  0  0  0  0  0  0  0  0  0
    0.2088    1.5863    0.0000 H   0  0  0  0  0  0  0  0  0  0  0  0
    1.2694    0.9740    0.0000 H   0  0  0  0  0  0  0  0  0  0  0  0
   -1.6000    0.0000    0.0000 C   0  0  0  0  0  0  0  0  0  0  0  0
   -2.4000    1.3856    0.0000 C   0  0  0  0  0  0  0  0  0  0  0  0
   -1.6000    2.7713    0.0000 H   0  0  0  0  0  0  0  0  0  0  0  0
   -4.0000    1.3856    0.0000 C   0  0  0  0  0  0  0  0  0  0  0  0
   -4.8001    2.7713    0.0000 H   0  0  0  0  0  0  0  0  0  0  0  0
   -4.8001    0.0000    0.0000 C   0  0  0  0  0  0  0  0  0  0  0  0
   -6.4000    0.0000    0.0000 H   0  0  0  0  0  0  0  0  0  0  0  0
   -4.0000   -1.3856    0.0000 C   0  0  0  0  0  0  0  0  0  0  0  0
   -4.8001   -2.7713    0.0000 H   0  0  0  0  0  0  0  0  0  0  0  0
   -2.4000   -1.3856    0.0000 C   0  0  0  0  0  0  0  0  0  0  0  0
   -1.6000   -2.7713    0.0000 H   0  0  0  0  0  0  0  0  0  0  0  0
  1  2  1  0  0  0  0
  1  3  1  0  0  0  0
  1  4  1  0  0  0  0
  1  5  1  0  0  0  0
  5  6  1  0  0  0  0
  5  7  1  0  0  0  0
  5  8  1  0  0  0  0
  8  9  1  0  0  0  0
  9 10  1  0  0  0  0
  9 11  2  0  0  0  0
 11 12  1  0  0  0  0
 11 13  1  0  0  0  0
 13 14  1  0  0  0  0
 13 15  2  0  0  0  0
 15 16  1  0  0  0  0
 15 17  1  0  0  0  0
 17  8  2  0  0  0  0
 17 18  1  0  0  0  0
M  END
> <ChemID>
100070

> <source_casrn>
100-41-4

> <CAS>
100-41-4

> <SMILES>
CCc1ccccc1

> <NAME>
Ethylbenzene

> <preferred_name>
Ethylbenzene

> <iupac>
C8H10

> <MPID>
18884

> <dsstox_substance_id>
DTXSID3020596

> <Canonical_QSARr>
CCc1ccccc1

> <InChI_Code_QSARr>
InChI=1S/C8H10/c1-2-8-6-4-3-5-7-8/h3-7H,2H2,1H3

> <InChI Key_QSARr>
YNQLUTRBYVCPMQ-UHFFFAOYSA-N

> <LogKOA>
3.74

$$$$
100071
  -INDIGO-08031722252D

 13 13  0  0  0  0  0  0  0  0999 V2000
   -3.2000   -0.0000    0.0000 N   0  0  0  0  0  0  0  0  0  0  0  0
   -1.6000   -0.0000    0.0000 C   0  0  0  0  0  0  0  0  0  0  0  0
    0.0000   -0.0000    0.0000 C   0  0  0  0  0  0  0  0  0  0  0  0
    0.8001    1.3856    0.0000 C   0  0  0  0  0  0  0  0  0  0  0  0
    0.0000    2.7713    0.0000 H   0  0  0  0  0  0  0  0  0  0  0  0
    2.4001    1.3856    0.0000 C   0  0  0  0  0  0  0  0  0  0  0  0
    3.2000    2.7713    0.0000 H   0  0  0  0  0  0  0  0  0  0  0  0
    3.2000   -0.0000    0.0000 C   0  0  0  0  0  0  0  0  0  0  0  0
    4.8000   -0.0000    0.0000 H   0  0  0  0  0  0  0  0  0  0  0  0
    2.4001   -1.3856    0.0000 C   0  0  0  0  0  0  0  0  0  0  0  0
    3.2000   -2.7713    0.0000 H   0  0  0  0  0  0  0  0  0  0  0  0
    0.8001   -1.3856    0.0000 C   0  0  0  0  0  0  0  0  0  0  0  0
    0.0000   -2.7713    0.0000 H   0  0  0  0  0  0  0  0  0  0  0  0
  1  2  3  0  0  0  0
  2  3  1  0  0  0  0
  3  4  1  0  0  0  0
  4  5  1  0  0  0  0
  4  6  2  0  0  0  0
  6  7  1  0  0  0  0
  6  8  1  0  0  0  0
  8  9  1  0  0  0  0
  8 10  2  0  0  0  0
 10 11  1  0  0  0  0
 10 12  1  0  0  0  0
 12  3  2  0  0  0  0
 12 13  1  0  0  0  0
M  END
> <ChemID>
100071

> <source_casrn>
100-47-0

> <CAS>
100-47-0

> <SMILES>
N#Cc1ccccc1

> <NAME>
Benzonitrile

> <preferred_name>
Benzonitrile

> <iupac>
benzonitrile

> <MPID>
18885

> <dsstox_substance_id>
DTXSID7021491

> <Canonical_QSARr>
N#Cc1ccccc1

> <InChI_Code_QSARr>
InChI=1S/C7H5N/c8-6-7-4-2-1-3-5-7/h1-5H

> <InChI Key_QSARr>
JFDZBHWFFUWGJE-UHFFFAOYSA-N

> <LogKOA>
4.46

$$$$
100072
  -INDIGO-08031722252D

 16 16  0  0  0  0  0  0  0  0999 V2000
    0.0001   -0.0000    0.0000 C   0  0  0  0  0  0  0  0  0  0  0  0
    1.3856    0.8000    0.0000 O   0  0  0  0  0  0  0  0  0  0  0  0
    2.7713   -0.0000    0.0000 C   0  0  0  0  0  0  0  0  0  0  0  0
    4.1569    0.8000    0.0000 H   0  0  0  0  0  0  0  0  0  0  0  0
    4.1569   -0.8000    0.0000 H   0  0  0  0  0  0  0  0  0  0  0  0
    2.7713    1.6000    0.0000 H   0  0  0  0  0  0  0  0  0  0  0  0
    0.0001   -1.6000    0.0000 C   0  0  0  0  0  0  0  0  0  0  0  0
    1.3856   -2.4000    0.0000 H   0  0  0  0  0  0  0  0  0  0  0  0
   -1.3856   -2.4000    0.0000 C   0  0  0  0  0  0  0  0  0  0  0  0
   -1.3856   -4.0000    0.0000 H   0  0  0  0  0  0  0  0  0  0  0  0
   -2.7712   -1.6000    0.0000 C   0  0  0  0  0  0  0  0  0  0  0  0
   -4.1569   -2.4000    0.0000 H   0  0  0  0  0  0  0  0  0  0  0  0
   -2.7712   -0.0000    0.0000 C   0  0  0  0  0  0  0  0  0  0  0  0
   -4.1569    0.8000    0.0000 H   0  0  0  0  0  0  0  0  0  0  0  0
   -1.3856    0.8000    0.0000 C   0  0  0  0  0  0  0  0  0  0  0  0
   -1.3856    2.4000    0.0000 H   0  0  0  0  0  0  0  0  0  0  0  0
  1  2  1  0  0  0  0
  2  3  1  0  0  0  0
  3  4  1  0  0  0  0
  3  5  1  0  0  0  0
  3  6  1  0  0  0  0
  1  7  1  0  0  0  0
  7  8  1  0  0  0  0
  7  9  2  0  0  0  0
  9 10  1  0  0  0  0
  9 11  1  0  0  0  0
 11 12  1  0  0  0  0
 11 13  2  0  0  0  0
 13 14  1  0  0  0  0
 13 15  1  0  0  0  0
 15  1  2  0  0  0  0
 15 16  1  0  0  0  0
M  END
> <ChemID>
100072

> <source_casrn>
100-66-3

> <CAS>
100-66-3

> <SMILES>
COc1ccccc1

> <NAME>
Anisole

> <preferred_name>
Anisole

> <iupac>
methoxybenzene

> <MPID>
18886

> <dsstox_substance_id>
DTXSID4041608

> <Canonical_QSARr>
COc1ccccc1

> <InChI_Code_QSARr>
InChI=1S/C7H8O/c1-8-7-5-3-2-4-6-7/h2-6H,1H3

> <InChI Key_QSARr>
RDOXTESZEPMUJZ-UHFFFAOYSA-N

> <LogKOA>
4.01

$$$$
100074
  -INDIGO-08031722252D

 21 21  0  0  0  0  0  0  0  0999 V2000
   -1.3857   -0.8000    0.0000 C   0  0  0  0  0  0  0  0  0  0  0  0
   -1.3857   -2.4000    0.0000 C   0  0  0  0  0  0  0  0  0  0  0  0
    0.0001   -3.2000    0.0000 H   0  0  0  0  0  0  0  0  0  0  0  0
   -2.7713   -3.2000    0.0000 C   0  0  0  0  0  0  0  0  0  0  0  0
   -2.7713   -4.8000    0.0000 H   0  0  0  0  0  0  0  0  0  0  0  0
   -4.1569   -2.4000    0.0000 C   0  0  0  0  0  0  0  0  0  0  0  0
   -5.5426   -3.2000    0.0000 H   0  0  0  0  0  0  0  0  0  0  0  0
   -4.1569   -0.8000    0.0000 C   0  0  0  0  0  0  0  0  0  0  0  0
   -5.5426   -0.0000    0.0000 H   0  0  0  0  0  0  0  0  0  0  0  0
   -2.7713   -0.0000    0.0000 C   0  0  0  0  0  0  0  0  0  0  0  0
   -2.7713    1.6000    0.0000 H   0  0  0  0  0  0  0  0  0  0  0  0
    0.0001   -0.0000    0.0000 C   0  0  0  0  0  0  0  0  0  0  0  0
    0.6124    1.4782    0.0000 H   0  0  0  0  0  0  0  0  0  0  0  0
   -0.6122    1.4782    0.0000 H   0  0  0  0  0  0  0  0  0  0  0  0
    1.3857   -0.8000    0.0000 C   0  0  0  0  0  0  0  0  0  0  0  0
    0.7734   -2.2782    0.0000 H   0  0  0  0  0  0  0  0  0  0  0  0
    1.9980   -2.2782    0.0000 H   0  0  0  0  0  0  0  0  0  0  0  0
    2.7713   -0.0000    0.0000 C   0  0  0  0  0  0  0  0  0  0  0  0
    4.1569    0.8000    0.0000 H   0  0  0  0  0  0  0  0  0  0  0  0
    4.1569   -0.8000    0.0000 H   0  0  0  0  0  0  0  0  0  0  0  0
    2.7713    1.6000    0.0000 H   0  0  0  0  0  0  0  0  0  0  0  0
  1  2  1  0  0  0  0
  2  3  1  0  0  0  0
  2  4  2  0  0  0  0
  4  5  1  0  0  0  0
  4  6  1  0  0  0  0
  6  7  1  0  0  0  0
  6  8  2  0  0  0  0
  8  9  1  0  0  0  0
  8 10  1  0  0  0  0
 10  1  2  0  0  0  0
 10 11  1  0  0  0  0
  1 12  1  0  0  0  0
 12 13  1  0  0  0  0
 12 14  1  0  0  0  0
 12 15  1  0  0  0  0
 15 16  1  0  0  0  0
 15 17  1  0  0  0  0
 15 18  1  0  0  0  0
 18 19  1  0  0  0  0
 18 20  1  0  0  0  0
 18 21  1  0  0  0  0
M  END
> <ChemID>
100074

> <source_casrn>
103-65-1

> <CAS>
103-65-1

> <SMILES>
CCCc1ccccc1

> <NAME>
Propylbenzene

> <preferred_name>
Propylbenzene

> <iupac>
propylbenzene

> <MPID>
18888

> <dsstox_substance_id>
DTXSID3042219

> <Canonical_QSARr>
CCCc1ccccc1

> <InChI_Code_QSARr>
InChI=1S/C9H12/c1-2-6-9-7-4-3-5-8-9/h3-5,7-8H,2,6H2,1H3

> <InChI Key_QSARr>
ODLMAHJVESYWTB-UHFFFAOYSA-N

> <LogKOA>
4.09

$$$$
100075
  -INDIGO-08031722252D

 17 16  0  0  0  0  0  0  0  0999 V2000
   -1.3856    0.8000    0.0000 C   0  0  0  0  0  0  0  0  0  0  0  0
   -1.3856    2.4000    0.0000 O   0  0  0  0  0  0  0  0  0  0  0  0
   -2.7713    0.0000    0.0000 O   0  0  0  0  0  0  0  0  0  0  0  0
   -4.1570    0.8000    0.0000 C   0  0  0  0  0  0  0  0  0  0  0  0
   -4.7693    2.2782    0.0000 H   0  0  0  0  0  0  0  0  0  0  0  0
   -3.5447    2.2782    0.0000 H   0  0  0  0  0  0  0  0  0  0  0  0
   -5.5426    0.0000    0.0000 C   0  0  0  0  0  0  0  0  0  0  0  0
   -6.9282   -0.8000    0.0000 H   0  0  0  0  0  0  0  0  0  0  0  0
   -6.9282    0.8000    0.0000 H   0  0  0  0  0  0  0  0  0  0  0  0
   -5.5426   -1.6000    0.0000 H   0  0  0  0  0  0  0  0  0  0  0  0
    0.0000    0.0000    0.0000 C   0  0  0  0  0  0  0  0  0  0  0  0
    0.6123   -1.4782    0.0000 H   0  0  0  0  0  0  0  0  0  0  0  0
   -0.6123   -1.4782    0.0000 H   0  0  0  0  0  0  0  0  0  0  0  0
    1.3857    0.8000    0.0000 C   0  0  0  0  0  0  0  0  0  0  0  0
    2.7713    1.6000    0.0000 H   0  0  0  0  0  0  0  0  0  0  0  0
    2.7713    0.0000    0.0000 H   0  0  0  0  0  0  0  0  0  0  0  0
    1.3857    2.4000    0.0000 H   0  0  0  0  0  0  0  0  0  0  0  0
  1  2  2  0  0  0  0
  1  3  1  0  0  0  0
  3  4  1  0  0  0  0
  4  5  1  0  0  0  0
  4  6  1  0  0  0  0
  4  7  1  0  0  0  0
  7  8  1  0  0  0  0
  7  9  1  0  0  0  0
  7 10  1  0  0  0  0
  1 11  1  0  0  0  0
 11 12  1  0  0  0  0
 11 13  1  0  0  0  0
 11 14  1  0  0  0  0
 14 15  1  0  0  0  0
 14 16  1  0  0  0  0
 14 17  1  0  0  0  0
M  END
> <ChemID>
100075

> <source_casrn>
105-37-3

> <CAS>
105-37-3

> <SMILES>
CCC(=O)OCC

> <NAME>
Ethyl propanoate

> <preferred_name>
Ethyl propionate

> <iupac>
ethyl propanoate

> <MPID>
18889

> <dsstox_substance_id>
DTXSID1040110

> <Canonical_QSARr>
CCC(=O)OCC

> <InChI_Code_QSARr>
InChI=1S/C5H10O2/c1-3-5(6)7-4-2/h3-4H2,1-2H3

> <InChI Key_QSARr>
FKRCODPIKNYEAC-UHFFFAOYSA-N

> <LogKOA>
3.15

$$$$
100076
  -INDIGO-08031722252D

 20 19  0  0  0  0  0  0  0  0999 V2000
    2.7714    0.0000    0.0000 C   0  0  0  0  0  0  0  0  0  0  0  0
    2.7714   -1.6000    0.0000 O   0  0  0  0  0  0  0  0  0  0  0  0
    4.1569    0.8000    0.0000 O   0  0  0  0  0  0  0  0  0  0  0  0
    5.5425    0.0000    0.0000 C   0  0  0  0  0  0  0  0  0  0  0  0
    6.1548   -1.4782    0.0000 H   0  0  0  0  0  0  0  0  0  0  0  0
    4.9302   -1.4782    0.0000 H   0  0  0  0  0  0  0  0  0  0  0  0
    6.9282    0.8000    0.0000 C   0  0  0  0  0  0  0  0  0  0  0  0
    8.3138    1.6000    0.0000 H   0  0  0  0  0  0  0  0  0  0  0  0
    8.3138    0.0000    0.0000 H   0  0  0  0  0  0  0  0  0  0  0  0
    6.9282    2.4000    0.0000 H   0  0  0  0  0  0  0  0  0  0  0  0
    1.3857    0.8000    0.0000 C   0  0  0  0  0  0  0  0  0  0  0  0
    0.7734    2.2782    0.0000 H   0  0  0  0  0  0  0  0  0  0  0  0
    1.9979    2.2782    0.0000 H   0  0  0  0  0  0  0  0  0  0  0  0
    0.0000    0.0000    0.0000 C   0  0  0  0  0  0  0  0  0  0  0  0
    0.6124   -1.4782    0.0000 H   0  0  0  0  0  0  0  0  0  0  0  0
   -0.6123   -1.4782    0.0000 H   0  0  0  0  0  0  0  0  0  0  0  0
   -1.3856    0.8000    0.0000 C   0  0  0  0  0  0  0  0  0  0  0  0
   -2.7713    1.6000    0.0000 H   0  0  0  0  0  0  0  0  0  0  0  0
   -2.7713    0.0000    0.0000 H   0  0  0  0  0  0  0  0  0  0  0  0
   -1.3856    2.4000    0.0000 H   0  0  0  0  0  0  0  0  0  0  0  0
  1  2  2  0  0  0  0
  1  3  1  0  0  0  0
  3  4  1  0  0  0  0
  4  5  1  0  0  0  0
  4  6  1  0  0  0  0
  4  7  1  0  0  0  0
  7  8  1  0  0  0  0
  7  9  1  0  0  0  0
  7 10  1  0  0  0  0
  1 11  1  0  0  0  0
 11 12  1  0  0  0  0
 11 13  1  0  0  0  0
 11 14  1  0  0  0  0
 14 15  1  0  0  0  0
 14 16  1  0  0  0  0
 14 17  1  0  0  0  0
 17 18  1  0  0  0  0
 17 19  1  0  0  0  0
 17 20  1  0  0  0  0
M  END
> <ChemID>
100076

> <source_casrn>
105-54-4

> <CAS>
105-54-4

> <SMILES>
CCOC(=O)CCC

> <NAME>
Ethyl butanoate

> <preferred_name>
Ethyl butyrate

> <iupac>
ethyl butanoate

> <MPID>
18890

> <dsstox_substance_id>
DTXSID6040111

> <Canonical_QSARr>
CCOC(=O)CCC

> <InChI_Code_QSARr>
InChI=1S/C6H12O2/c1-3-5-6(7)8-4-2/h3-5H2,1-2H3

> <InChI Key_QSARr>
OBNCKNCVKJNDBV-UHFFFAOYSA-N

> <LogKOA>
3.56

$$$$
100078
  -INDIGO-08031722252D

 18 18  0  0  0  0  0  0  0  0999 V2000
    1.6001   -0.0000    0.0000 C   0  0  0  0  0  0  0  0  0  0  0  0
    3.2000   -0.0000    0.0000 H   0  0  0  0  0  0  0  0  0  0  0  0
    2.4000   -1.3856    0.0000 H   0  0  0  0  0  0  0  0  0  0  0  0
    2.4000    1.3856    0.0000 H   0  0  0  0  0  0  0  0  0  0  0  0
    0.0000   -0.0000    0.0000 C   0  0  0  0  0  0  0  0  0  0  0  0
   -0.8000    1.3856    0.0000 C   0  0  0  0  0  0  0  0  0  0  0  0
    0.0000    2.7713    0.0000 H   0  0  0  0  0  0  0  0  0  0  0  0
   -2.4000    1.3856    0.0000 C   0  0  0  0  0  0  0  0  0  0  0  0
   -3.2000    2.7713    0.0000 H   0  0  0  0  0  0  0  0  0  0  0  0
   -3.2000   -0.0000    0.0000 C   0  0  0  0  0  0  0  0  0  0  0  0
   -4.7999   -0.0000    0.0000 C   0  0  0  0  0  0  0  0  0  0  0  0
   -6.4000   -0.0000    0.0000 H   0  0  0  0  0  0  0  0  0  0  0  0
   -5.6000   -1.3856    0.0000 H   0  0  0  0  0  0  0  0  0  0  0  0
   -5.6000    1.3856    0.0000 H   0  0  0  0  0  0  0  0  0  0  0  0
   -2.4000   -1.3856    0.0000 C   0  0  0  0  0  0  0  0  0  0  0  0
   -3.2000   -2.7713    0.0000 H   0  0  0  0  0  0  0  0  0  0  0  0
   -0.8000   -1.3856    0.0000 C   0  0  0  0  0  0  0  0  0  0  0  0
    0.0000   -2.7713    0.0000 H   0  0  0  0  0  0  0  0  0  0  0  0
  1  2  1  0  0  0  0
  1  3  1  0  0  0  0
  1  4  1  0  0  0  0
  1  5  1  0  0  0  0
  5  6  1  0  0  0  0
  6  7  1  0  0  0  0
  6  8  2  0  0  0  0
  8  9  1  0  0  0  0
  8 10  1  0  0  0  0
 10 11  1  0  0  0  0
 11 12  1  0  0  0  0
 11 13  1  0  0  0  0
 11 14  1  0  0  0  0
 10 15  2  0  0  0  0
 15 16  1  0  0  0  0
 15 17  1  0  0  0  0
 17  5  2  0  0  0  0
 17 18  1  0  0  0  0
M  END
> <ChemID>
100078

> <source_casrn>
106-42-3

> <CAS>
106-42-3

> <SMILES>
Cc1ccc(C)cc1

> <NAME>
p-Xylene

> <preferred_name>
p-Xylene

> <iupac>
1,4-dimethylbenzene

> <MPID>
18892

> <dsstox_substance_id>
DTXSID2021868

> <Canonical_QSARr>
Cc1ccc(C)cc1

> <InChI_Code_QSARr>
InChI=1S/C8H10/c1-7-3-5-8(2)6-4-7/h3-6H,1-2H3

> <InChI Key_QSARr>
URLKBWYHVLBVBO-UHFFFAOYSA-N

> <LogKOA>
3.79

$$$$
100079
  -INDIGO-08031722252D

 12 12  0  0  0  0  0  0  0  0999 V2000
    0.8000    1.3856    0.0000 Cl  0  0  0  0  0  0  0  0  0  0  0  0
   -0.0000   -0.0000    0.0000 C   0  0  0  0  0  0  0  0  0  0  0  0
    0.8000   -1.3857    0.0000 C   0  0  0  0  0  0  0  0  0  0  0  0
    2.4000   -1.3857    0.0000 H   0  0  0  0  0  0  0  0  0  0  0  0
   -0.0000   -2.7713    0.0000 C   0  0  0  0  0  0  0  0  0  0  0  0
    0.8000   -4.1569    0.0000 H   0  0  0  0  0  0  0  0  0  0  0  0
   -1.6000   -2.7713    0.0000 C   0  0  0  0  0  0  0  0  0  0  0  0
   -2.4000   -4.1569    0.0000 Cl  0  0  0  0  0  0  0  0  0  0  0  0
   -2.4000   -1.3856    0.0000 C   0  0  0  0  0  0  0  0  0  0  0  0
   -4.0000   -1.3856    0.0000 H   0  0  0  0  0  0  0  0  0  0  0  0
   -1.6000   -0.0000    0.0000 C   0  0  0  0  0  0  0  0  0  0  0  0
   -2.4000    1.3856    0.0000 H   0  0  0  0  0  0  0  0  0  0  0  0
  1  2  1  0  0  0  0
  2  3  1  0  0  0  0
  3  4  1  0  0  0  0
  3  5  2  0  0  0  0
  5  6  1  0  0  0  0
  5  7  1  0  0  0  0
  7  8  1  0  0  0  0
  7  9  2  0  0  0  0
  9 10  1  0  0  0  0
  9 11  1  0  0  0  0
 11  2  2  0  0  0  0
 11 12  1  0  0  0  0
M  END
> <ChemID>
100079

> <source_casrn>
106-46-7

> <CAS>
106-46-7

> <SMILES>
Clc1ccc(Cl)cc1

> <NAME>
1,4-Dichlorobenzene

> <preferred_name>
1,4-Dichlorobenzene

> <iupac>
1,4-dichlorobenzene

> <MPID>
18893

> <dsstox_substance_id>
DTXSID1020431

> <Canonical_QSARr>
Clc1ccc(Cl)cc1

> <InChI_Code_QSARr>
InChI=1S/C6H4Cl2/c7-5-1-2-6(8)4-3-5/h1-4H

> <InChI Key_QSARr>
OCJBOOLMMGQPQU-UHFFFAOYSA-N

> <LogKOA>
4.46

$$$$
100080
  -INDIGO-08031722252D

 14 13  0  0  0  0  0  0  0  0999 V2000
    0.0000    0.0000    0.0000 C   0  0  0  0  0  0  0  0  0  0  0  0
    0.6123    1.4782    0.0000 H   0  0  0  0  0  0  0  0  0  0  0  0
   -0.6123    1.4782    0.0000 H   0  0  0  0  0  0  0  0  0  0  0  0
   -1.3856   -0.8000    0.0000 C   0  0  0  0  0  0  0  0  0  0  0  0
   -1.9980   -2.2782    0.0000 H   0  0  0  0  0  0  0  0  0  0  0  0
   -0.7733   -2.2782    0.0000 H   0  0  0  0  0  0  0  0  0  0  0  0
   -2.7713    0.0000    0.0000 C   0  0  0  0  0  0  0  0  0  0  0  0
   -4.1569    0.8000    0.0000 H   0  0  0  0  0  0  0  0  0  0  0  0
   -4.1569   -0.8000    0.0000 H   0  0  0  0  0  0  0  0  0  0  0  0
   -2.7713    1.6000    0.0000 H   0  0  0  0  0  0  0  0  0  0  0  0
    1.3856   -0.8000    0.0000 C   0  0  0  0  0  0  0  0  0  0  0  0
    2.7713   -1.6000    0.0000 H   0  0  0  0  0  0  0  0  0  0  0  0
    2.7713    0.0000    0.0000 H   0  0  0  0  0  0  0  0  0  0  0  0
    1.3856   -2.4000    0.0000 H   0  0  0  0  0  0  0  0  0  0  0  0
  1  2  1  0  0  0  0
  1  3  1  0  0  0  0
  1  4  1  0  0  0  0
  4  5  1  0  0  0  0
  4  6  1  0  0  0  0
  4  7  1  0  0  0  0
  7  8  1  0  0  0  0
  7  9  1  0  0  0  0
  7 10  1  0  0  0  0
  1 11  1  0  0  0  0
 11 12  1  0  0  0  0
 11 13  1  0  0  0  0
 11 14  1  0  0  0  0
M  END
> <ChemID>
100080

> <source_casrn>
106-97-8

> <CAS>
106-97-8

> <SMILES>
CCCC

> <NAME>
Butane

> <preferred_name>
Butane

> <iupac>
C4H10

> <MPID>
18894

> <dsstox_substance_id>
DTXSID7024665

> <Canonical_QSARr>
CCCC

> <InChI_Code_QSARr>
InChI=1S/C4H10/c1-3-4-2/h3-4H2,1-2H3

> <InChI Key_QSARr>
IJDNQMDRQITEOD-UHFFFAOYSA-N

> <LogKOA>
1.53

$$$$
100082
  -INDIGO-08031722252D

  9  8  0  0  0  0  0  0  0  0999 V2000
    2.4000    1.3856    0.0000 Cl  0  0  0  0  0  0  0  0  0  0  0  0
    1.6000    0.0000    0.0000 C   0  0  0  0  0  0  0  0  0  0  0  0
    3.2000    0.0000    0.0000 H   0  0  0  0  0  0  0  0  0  0  0  0
    2.4000   -1.3856    0.0000 H   0  0  0  0  0  0  0  0  0  0  0  0
   -0.0000    0.0000    0.0000 C   0  0  0  0  0  0  0  0  0  0  0  0
   -0.2089   -1.5863    0.0000 H   0  0  0  0  0  0  0  0  0  0  0  0
   -1.2694   -0.9740    0.0000 H   0  0  0  0  0  0  0  0  0  0  0  0
   -0.8000    1.3856    0.0000 O   0  0  0  0  0  0  0  0  0  0  0  0
   -2.4000    1.3856    0.0000 H   0  0  0  0  0  0  0  0  0  0  0  0
  1  2  1  0  0  0  0
  2  3  1  0  0  0  0
  2  4  1  0  0  0  0
  2  5  1  0  0  0  0
  5  6  1  0  0  0  0
  5  7  1  0  0  0  0
  5  8  1  0  0  0  0
  8  9  1  0  0  0  0
M  END
> <ChemID>
100082

> <source_casrn>
107-07-3

> <CAS>
107-07-3

> <SMILES>
OCCCl

> <NAME>
2-Chloroethanol

> <preferred_name>
2-Chloroethanol

> <iupac>
2-chloroethanol

> <MPID>
18896

> <dsstox_substance_id>
DTXSID1021877

> <Canonical_QSARr>
OCCCl

> <InChI_Code_QSARr>
InChI=1S/C2H5ClO/c3-1-2-4/h4H,1-2H2

> <InChI Key_QSARr>
SZIFAVKTNFCBPC-UHFFFAOYSA-N

> <LogKOA>
4.3

$$$$
100083
  -INDIGO-08031722252D

  9  8  0  0  0  0  0  0  0  0999 V2000
    1.3856    0.8000    0.0000 C   0  0  0  0  0  0  0  0  0  0  0  0
    2.7713    1.6000    0.0000 H   0  0  0  0  0  0  0  0  0  0  0  0
    2.7713    0.0000    0.0000 H   0  0  0  0  0  0  0  0  0  0  0  0
    1.3856    2.4000    0.0000 H   0  0  0  0  0  0  0  0  0  0  0  0
    0.0000    0.0000    0.0000 C   0  0  0  0  0  0  0  0  0  0  0  0
    0.6123   -1.4782    0.0000 H   0  0  0  0  0  0  0  0  0  0  0  0
   -0.6123   -1.4782    0.0000 H   0  0  0  0  0  0  0  0  0  0  0  0
   -1.3856    0.8000    0.0000 C   0  0  0  0  0  0  0  0  0  0  0  0
   -2.7713    1.6000    0.0000 N   0  0  0  0  0  0  0  0  0  0  0  0
  1  2  1  0  0  0  0
  1  3  1  0  0  0  0
  1  4  1  0  0  0  0
  1  5  1  0  0  0  0
  5  6  1  0  0  0  0
  5  7  1  0  0  0  0
  5  8  1  0  0  0  0
  8  9  3  0  0  0  0
M  END
> <ChemID>
100083

> <source_casrn>
107-12-0

> <CAS>
107-12-0

> <SMILES>
CCC#N

> <NAME>
Propionitrile

> <preferred_name>
Propionitrile

> <iupac>
propanenitrile

> <MPID>
18897

> <dsstox_substance_id>
DTXSID1021879

> <Canonical_QSARr>
CCC#N

> <InChI_Code_QSARr>
InChI=1S/C3H5N/c1-2-3-4/h2H2,1H3

> <InChI Key_QSARr>
FVSKHRXBFJPNKK-UHFFFAOYSA-N

> <LogKOA>
2.69

$$$$
100084
  -INDIGO-08031722252D

  8  7  0  0  0  0  0  0  0  0999 V2000
    2.7713    1.6000    0.0000 O   0  0  0  0  0  0  0  0  0  0  0  0
    2.7713    0.0000    0.0000 C   0  0  0  0  0  0  0  0  0  0  0  0
    4.1569   -0.8000    0.0000 H   0  0  0  0  0  0  0  0  0  0  0  0
    1.3857   -0.8000    0.0000 O   0  0  0  0  0  0  0  0  0  0  0  0
    0.0000    0.0000    0.0000 C   0  0  0  0  0  0  0  0  0  0  0  0
   -1.3856    0.8000    0.0000 H   0  0  0  0  0  0  0  0  0  0  0  0
    0.0000    1.6000    0.0000 H   0  0  0  0  0  0  0  0  0  0  0  0
   -1.3856   -0.8000    0.0000 H   0  0  0  0  0  0  0  0  0  0  0  0
  1  2  2  0  0  0  0
  2  3  1  0  0  0  0
  2  4  1  0  0  0  0
  4  5  1  0  0  0  0
  5  6  1  0  0  0  0
  5  7  1  0  0  0  0
  5  8  1  0  0  0  0
M  END
> <ChemID>
100084

> <source_casrn>
107-31-3

> <CAS>
107-31-3

> <SMILES>
COC=O

> <NAME>
Methyl formate

> <preferred_name>
Methyl formate

> <iupac>
methyl formate

> <MPID>
18898

> <dsstox_substance_id>
DTXSID5025609

> <Canonical_QSARr>
COC=O

> <InChI_Code_QSARr>
InChI=1S/C2H4O2/c1-4-2-3/h2H,1H3

> <InChI Key_QSARr>
TZIHFWKZFHZASV-UHFFFAOYSA-N

> <LogKOA>
1.75

$$$$
100086
  -INDIGO-08031722252D

 13 12  0  0  0  0  0  0  0  0999 V2000
   -2.7713   -1.6000    0.0000 O   0  0  0  0  0  0  0  0  0  0  0  0
   -2.7713    0.0000    0.0000 N   0  0  0  0  0  0  0  0  0  0  0  0
   -1.3856    0.8000    0.0000 C   0  0  0  0  0  0  0  0  0  0  0  0
   -0.7733    2.2782    0.0000 H   0  0  0  0  0  0  0  0  0  0  0  0
   -1.9980    2.2782    0.0000 H   0  0  0  0  0  0  0  0  0  0  0  0
    0.0000    0.0000    0.0000 C   0  0  0  0  0  0  0  0  0  0  0  0
   -0.6123   -1.4782    0.0000 H   0  0  0  0  0  0  0  0  0  0  0  0
    0.6123   -1.4782    0.0000 H   0  0  0  0  0  0  0  0  0  0  0  0
    1.3856    0.8000    0.0000 C   0  0  0  0  0  0  0  0  0  0  0  0
    2.7713    1.6000    0.0000 H   0  0  0  0  0  0  0  0  0  0  0  0
    2.7713    0.0000    0.0000 H   0  0  0  0  0  0  0  0  0  0  0  0
    1.3856    2.4000    0.0000 H   0  0  0  0  0  0  0  0  0  0  0  0
   -4.1569    0.8000    0.0000 O   0  0  0  0  0  0  0  0  0  0  0  0
  1  2  2  0  0  0  0
  2  3  1  0  0  0  0
  3  4  1  0  0  0  0
  3  5  1  0  0  0  0
  3  6  1  0  0  0  0
  6  7  1  0  0  0  0
  6  8  1  0  0  0  0
  6  9  1  0  0  0  0
  9 10  1  0  0  0  0
  9 11  1  0  0  0  0
  9 12  1  0  0  0  0
  2 13  1  0  0  0  0
M  CHG  2   2   1  13  -1
M  END
> <ChemID>
100086

> <source_casrn>
108-03-2

> <CAS>
108-03-2

> <SMILES>
CCC[N+]([O-])=O

> <NAME>
1-Nitropropane

> <preferred_name>
1-Nitropropane

> <iupac>
1-nitropropane

> <MPID>
18900

> <dsstox_substance_id>
DTXSID1020980

> <Canonical_QSARr>
CCC[N+]([O-])=O

> <InChI_Code_QSARr>
InChI=1S/C3H7NO2/c1-2-3-4(5)6/h2-3H2,1H3

> <InChI Key_QSARr>
JSZOAYXJRCEYSX-UHFFFAOYSA-N

> <LogKOA>
3.25

$$$$
100087
  -INDIGO-08031722252D

 21 20  0  0  0  0  0  0  0  0999 V2000
    0.8000    1.3856    0.0000 C   0  0  0  0  0  0  0  0  0  0  0  0
    1.6000    2.7713    0.0000 H   0  0  0  0  0  0  0  0  0  0  0  0
    0.0000    2.7713    0.0000 H   0  0  0  0  0  0  0  0  0  0  0  0
    2.4000    1.3856    0.0000 H   0  0  0  0  0  0  0  0  0  0  0  0
    0.0000    0.0000    0.0000 C   0  0  0  0  0  0  0  0  0  0  0  0
   -0.8000   -1.3856    0.0000 H   0  0  0  0  0  0  0  0  0  0  0  0
    1.3857   -0.8000    0.0000 C   0  0  0  0  0  0  0  0  0  0  0  0
    2.7713   -1.6000    0.0000 H   0  0  0  0  0  0  0  0  0  0  0  0
    2.7713    0.0000    0.0000 H   0  0  0  0  0  0  0  0  0  0  0  0
    1.3857   -2.4000    0.0000 H   0  0  0  0  0  0  0  0  0  0  0  0
   -1.3856    0.8000    0.0000 O   0  0  0  0  0  0  0  0  0  0  0  0
   -2.7713    0.0000    0.0000 C   0  0  0  0  0  0  0  0  0  0  0  0
   -1.9713   -1.3856    0.0000 H   0  0  0  0  0  0  0  0  0  0  0  0
   -4.1569   -0.8000    0.0000 C   0  0  0  0  0  0  0  0  0  0  0  0
   -5.5426   -1.6000    0.0000 H   0  0  0  0  0  0  0  0  0  0  0  0
   -5.5426    0.0000    0.0000 H   0  0  0  0  0  0  0  0  0  0  0  0
   -4.1569   -2.4000    0.0000 H   0  0  0  0  0  0  0  0  0  0  0  0
   -3.5713    1.3856    0.0000 C   0  0  0  0  0  0  0  0  0  0  0  0
   -4.3713    2.7713    0.0000 H   0  0  0  0  0  0  0  0  0  0  0  0
   -2.7713    2.7713    0.0000 H   0  0  0  0  0  0  0  0  0  0  0  0
   -5.1712    1.3856    0.0000 H   0  0  0  0  0  0  0  0  0  0  0  0
  1  2  1  0  0  0  0
  1  3  1  0  0  0  0
  1  4  1  0  0  0  0
  1  5  1  0  0  0  0
  5  6  1  0  0  0  0
  5  7  1  0  0  0  0
  7  8  1  0  0  0  0
  7  9  1  0  0  0  0
  7 10  1  0  0  0  0
  5 11  1  0  0  0  0
 11 12  1  0  0  0  0
 12 13  1  0  0  0  0
 12 14  1  0  0  0  0
 14 15  1  0  0  0  0
 14 16  1  0  0  0  0
 14 17  1  0  0  0  0
 12 18  1  0  0  0  0
 18 19  1  0  0  0  0
 18 20  1  0  0  0  0
 18 21  1  0  0  0  0
M  END
> <ChemID>
100087

> <source_casrn>
108-20-3

> <CAS>
108-20-3

> <SMILES>
CC(C)OC(C)C

> <NAME>
Di-isopropyl ether

> <preferred_name>
Isopropyl ether

> <iupac>
dipropan-2-yl ether

> <MPID>
18901

> <dsstox_substance_id>
DTXSID4021890

> <Canonical_QSARr>
CC(C)OC(C)C

> <InChI_Code_QSARr>
InChI=1S/C6H14O/c1-5(2)7-6(3)4/h5-6H,1-4H3

> <InChI Key_QSARr>
ZAFNJMIOTHYJRJ-UHFFFAOYSA-N

> <LogKOA>
2.66

$$$$
100088
  -INDIGO-08031722252D

 17 16  0  0  0  0  0  0  0  0999 V2000
   -1.3857    0.8000    0.0000 O   0  0  0  0  0  0  0  0  0  0  0  0
   -0.0001   -0.0000    0.0000 C   0  0  0  0  0  0  0  0  0  0  0  0
    1.3856   -0.8000    0.0000 H   0  0  0  0  0  0  0  0  0  0  0  0
    0.8000    1.3856    0.0000 C   0  0  0  0  0  0  0  0  0  0  0  0
    1.5999    2.7713    0.0000 H   0  0  0  0  0  0  0  0  0  0  0  0
    2.4000    1.3856    0.0000 H   0  0  0  0  0  0  0  0  0  0  0  0
   -0.0001    2.7713    0.0000 H   0  0  0  0  0  0  0  0  0  0  0  0
   -0.5472   -1.5035    0.0000 C   0  0  0  0  0  0  0  0  0  0  0  0
   -1.0945   -3.0070    0.0000 H   0  0  0  0  0  0  0  0  0  0  0  0
    0.4813   -2.7292    0.0000 H   0  0  0  0  0  0  0  0  0  0  0  0
   -2.1230   -1.7813    0.0000 H   0  0  0  0  0  0  0  0  0  0  0  0
   -2.8891    0.2528    0.0000 C   0  0  0  0  0  0  0  0  0  0  0  0
   -4.1149    1.2812    0.0000 C   0  0  0  0  0  0  0  0  0  0  0  0
   -5.3405    2.3097    0.0000 H   0  0  0  0  0  0  0  0  0  0  0  0
   -5.6183    0.7340    0.0000 H   0  0  0  0  0  0  0  0  0  0  0  0
   -3.8370    2.8569    0.0000 H   0  0  0  0  0  0  0  0  0  0  0  0
   -3.1670   -1.3230    0.0000 O   0  0  0  0  0  0  0  0  0  0  0  0
  1  2  1  0  0  0  0
  2  3  1  0  0  0  0
  2  4  1  0  0  0  0
  4  5  1  0  0  0  0
  4  6  1  0  0  0  0
  4  7  1  0  0  0  0
  2  8  1  0  0  0  0
  8  9  1  0  0  0  0
  8 10  1  0  0  0  0
  8 11  1  0  0  0  0
  1 12  1  0  0  0  0
 12 13  1  0  0  0  0
 13 14  1  0  0  0  0
 13 15  1  0  0  0  0
 13 16  1  0  0  0  0
 12 17  2  0  0  0  0
M  END
> <ChemID>
100088

> <source_casrn>
108-21-4

> <CAS>
108-21-4

> <SMILES>
CC(C)OC(C)=O

> <NAME>
Isopropyl acetate

> <preferred_name>
Isopropyl acetate

> <iupac>
propan-2-yl acetate

> <MPID>
18902

> <dsstox_substance_id>
DTXSID2025478

> <Canonical_QSARr>
CC(C)OC(C)=O

> <InChI_Code_QSARr>
InChI=1S/C5H10O2/c1-4(2)7-5(3)6/h4H,1-3H3

> <InChI Key_QSARr>
JMMWKPVZQRWMSS-UHFFFAOYSA-N

> <LogKOA>
2.93

$$$$
100090
  -INDIGO-08031722252D

 12 12  0  0  0  0  0  0  0  0999 V2000
   -0.0000   -0.0000    0.0000 C   0  0  0  0  0  0  0  0  0  0  0  0
    0.8000   -1.3857    0.0000 C   0  0  0  0  0  0  0  0  0  0  0  0
    2.4000   -1.3857    0.0000 H   0  0  0  0  0  0  0  0  0  0  0  0
   -0.0000   -2.7713    0.0000 C   0  0  0  0  0  0  0  0  0  0  0  0
    0.8000   -4.1569    0.0000 Cl  0  0  0  0  0  0  0  0  0  0  0  0
   -1.6000   -2.7713    0.0000 C   0  0  0  0  0  0  0  0  0  0  0  0
   -2.4000   -4.1569    0.0000 H   0  0  0  0  0  0  0  0  0  0  0  0
   -2.4000   -1.3856    0.0000 C   0  0  0  0  0  0  0  0  0  0  0  0
   -4.0000   -1.3856    0.0000 Cl  0  0  0  0  0  0  0  0  0  0  0  0
   -1.6000   -0.0000    0.0000 C   0  0  0  0  0  0  0  0  0  0  0  0
   -2.4000    1.3856    0.0000 H   0  0  0  0  0  0  0  0  0  0  0  0
    0.8000    1.3856    0.0000 Cl  0  0  0  0  0  0  0  0  0  0  0  0
  1  2  1  0  0  0  0
  2  3  1  0  0  0  0
  2  4  2  0  0  0  0
  4  5  1  0  0  0  0
  4  6  1  0  0  0  0
  6  7  1  0  0  0  0
  6  8  2  0  0  0  0
  8  9  1  0  0  0  0
  8 10  1  0  0  0  0
 10  1  2  0  0  0  0
 10 11  1  0  0  0  0
  1 12  1  0  0  0  0
M  END
> <ChemID>
100090

> <source_casrn>
108-70-3

> <CAS>
108-70-3

> <SMILES>
Clc1cc(Cl)cc(Cl)c1

> <NAME>
1,3,5-Trichlorobenzene

> <preferred_name>
1,3,5-Trichlorobenzene

> <iupac>
C6H3Cl3

> <MPID>
18904

> <dsstox_substance_id>
DTXSID8026195

> <Canonical_QSARr>
Clc1cc(Cl)cc(Cl)c1

> <InChI_Code_QSARr>
InChI=1S/C6H3Cl3/c7-4-1-5(8)3-6(9)2-4/h1-3H

> <InChI Key_QSARr>
XKEFYDZQGKAQCN-UHFFFAOYSA-N

> <LogKOA>
4.85

$$$$
100091
  -INDIGO-08031722252D

 21 21  0  0  0  0  0  0  0  0999 V2000
   -0.0000    1.6000    0.0000 C   0  0  0  0  0  0  0  0  0  0  0  0
    0.5472    3.1035    0.0000 H   0  0  0  0  0  0  0  0  0  0  0  0
    1.5757    1.3222    0.0000 H   0  0  0  0  0  0  0  0  0  0  0  0
   -1.3856    2.4000    0.0000 C   0  0  0  0  0  0  0  0  0  0  0  0
   -0.3572    3.6257    0.0000 H   0  0  0  0  0  0  0  0  0  0  0  0
   -2.4141    3.6257    0.0000 H   0  0  0  0  0  0  0  0  0  0  0  0
   -2.7713    1.6000    0.0000 C   0  0  0  0  0  0  0  0  0  0  0  0
   -3.3185    3.1035    0.0000 H   0  0  0  0  0  0  0  0  0  0  0  0
   -4.3470    1.3222    0.0000 H   0  0  0  0  0  0  0  0  0  0  0  0
   -2.7713   -0.0000    0.0000 C   0  0  0  0  0  0  0  0  0  0  0  0
   -4.3470    0.2778    0.0000 H   0  0  0  0  0  0  0  0  0  0  0  0
   -3.3185   -1.5035    0.0000 H   0  0  0  0  0  0  0  0  0  0  0  0
   -1.3856   -0.8000    0.0000 C   0  0  0  0  0  0  0  0  0  0  0  0
   -2.4141   -2.0257    0.0000 H   0  0  0  0  0  0  0  0  0  0  0  0
   -0.3572   -2.0257    0.0000 H   0  0  0  0  0  0  0  0  0  0  0  0
   -0.0000   -0.0000    0.0000 C   0  0  0  0  0  0  0  0  0  0  0  0
    0.5472   -1.5035    0.0000 H   0  0  0  0  0  0  0  0  0  0  0  0
    1.5757   -0.2778    0.0000 C   0  0  0  0  0  0  0  0  0  0  0  0
    3.1514   -0.5556    0.0000 H   0  0  0  0  0  0  0  0  0  0  0  0
    2.1229   -1.7814    0.0000 H   0  0  0  0  0  0  0  0  0  0  0  0
    2.6041    0.9478    0.0000 H   0  0  0  0  0  0  0  0  0  0  0  0
  1  2  1  0  0  0  0
  1  3  1  0  0  0  0
  1  4  1  0  0  0  0
  4  5  1  0  0  0  0
  4  6  1  0  0  0  0
  4  7  1  0  0  0  0
  7  8  1  0  0  0  0
  7  9  1  0  0  0  0
  7 10  1  0  0  0  0
 10 11  1  0  0  0  0
 10 12  1  0  0  0  0
 10 13  1  0  0  0  0
 13 14  1  0  0  0  0
 13 15  1  0  0  0  0
 13 16  1  0  0  0  0
 16  1  1  0  0  0  0
 16 17  1  0  0  0  0
 16 18  1  0  0  0  0
 18 19  1  0  0  0  0
 18 20  1  0  0  0  0
 18 21  1  0  0  0  0
M  END
> <ChemID>
100091

> <source_casrn>
108-87-2

> <CAS>
108-87-2

> <SMILES>
CC1CCCCC1

> <NAME>
Methylcyclohexane

> <preferred_name>
Methylcyclohexane

> <iupac>
methylcyclohexane

> <MPID>
18905

> <dsstox_substance_id>
DTXSID0047749

> <Canonical_QSARr>
CC1CCCCC1

> <InChI_Code_QSARr>
InChI=1S/C7H14/c1-7-5-3-2-4-6-7/h7H,2-6H2,1H3

> <InChI Key_QSARr>
UAEPNZWRGJTJPN-UHFFFAOYSA-N

> <LogKOA>
3.03

$$$$
100092
  -INDIGO-08031722252D

 15 15  0  0  0  0  0  0  0  0999 V2000
    1.6000   -0.0000    0.0000 C   0  0  0  0  0  0  0  0  0  0  0  0
    3.2000   -0.0000    0.0000 H   0  0  0  0  0  0  0  0  0  0  0  0
    2.4001   -1.3856    0.0000 H   0  0  0  0  0  0  0  0  0  0  0  0
    2.4001    1.3856    0.0000 H   0  0  0  0  0  0  0  0  0  0  0  0
    0.0000   -0.0000    0.0000 C   0  0  0  0  0  0  0  0  0  0  0  0
   -0.7999    1.3856    0.0000 C   0  0  0  0  0  0  0  0  0  0  0  0
    0.0000    2.7713    0.0000 H   0  0  0  0  0  0  0  0  0  0  0  0
   -2.4001    1.3856    0.0000 C   0  0  0  0  0  0  0  0  0  0  0  0
   -3.2000    2.7713    0.0000 H   0  0  0  0  0  0  0  0  0  0  0  0
   -3.2000   -0.0000    0.0000 C   0  0  0  0  0  0  0  0  0  0  0  0
   -4.8000   -0.0000    0.0000 H   0  0  0  0  0  0  0  0  0  0  0  0
   -2.4001   -1.3856    0.0000 C   0  0  0  0  0  0  0  0  0  0  0  0
   -3.2000   -2.7713    0.0000 H   0  0  0  0  0  0  0  0  0  0  0  0
   -0.8001   -1.3856    0.0000 C   0  0  0  0  0  0  0  0  0  0  0  0
    0.0000   -2.7713    0.0000 H   0  0  0  0  0  0  0  0  0  0  0  0
  1  2  1  0  0  0  0
  1  3  1  0  0  0  0
  1  4  1  0  0  0  0
  1  5  1  0  0  0  0
  5  6  1  0  0  0  0
  6  7  1  0  0  0  0
  6  8  2  0  0  0  0
  8  9  1  0  0  0  0
  8 10  1  0  0  0  0
 10 11  1  0  0  0  0
 10 12  2  0  0  0  0
 12 13  1  0  0  0  0
 12 14  1  0  0  0  0
 14  5  2  0  0  0  0
 14 15  1  0  0  0  0
M  END
> <ChemID>
100092

> <source_casrn>
108-88-3

> <CAS>
108-88-3

> <SMILES>
Cc1ccccc1

> <NAME>
Toluene

> <preferred_name>
Toluene

> <iupac>
methylbenzene

> <MPID>
18906

> <dsstox_substance_id>
DTXSID7021360

> <Canonical_QSARr>
Cc1ccccc1

> <InChI_Code_QSARr>
InChI=1S/C7H8/c1-7-5-3-2-4-6-7/h2-6H,1H3

> <InChI Key_QSARr>
YXFVVABEGXRONW-UHFFFAOYSA-N

> <LogKOA>
3.31

$$$$
100094
  -INDIGO-08031722252D

 19 19  0  0  0  0  0  0  0  0999 V2000
   -0.0000    1.6000    0.0000 C   0  0  0  0  0  0  0  0  0  0  0  0
    0.5472    3.1035    0.0000 H   0  0  0  0  0  0  0  0  0  0  0  0
    1.5757    1.3222    0.0000 H   0  0  0  0  0  0  0  0  0  0  0  0
   -1.3857    2.4000    0.0000 C   0  0  0  0  0  0  0  0  0  0  0  0
   -0.3571    3.6257    0.0000 H   0  0  0  0  0  0  0  0  0  0  0  0
   -2.4141    3.6257    0.0000 H   0  0  0  0  0  0  0  0  0  0  0  0
   -2.7712    1.6000    0.0000 C   0  0  0  0  0  0  0  0  0  0  0  0
   -3.3185    3.1035    0.0000 H   0  0  0  0  0  0  0  0  0  0  0  0
   -4.3470    1.3222    0.0000 H   0  0  0  0  0  0  0  0  0  0  0  0
   -2.7712   -0.0000    0.0000 C   0  0  0  0  0  0  0  0  0  0  0  0
   -4.3470    0.2778    0.0000 H   0  0  0  0  0  0  0  0  0  0  0  0
   -3.3185   -1.5035    0.0000 H   0  0  0  0  0  0  0  0  0  0  0  0
   -1.3857   -0.8000    0.0000 C   0  0  0  0  0  0  0  0  0  0  0  0
   -2.4141   -2.0257    0.0000 H   0  0  0  0  0  0  0  0  0  0  0  0
   -0.3571   -2.0257    0.0000 H   0  0  0  0  0  0  0  0  0  0  0  0
   -0.0000   -0.0000    0.0000 C   0  0  0  0  0  0  0  0  0  0  0  0
    0.5472   -1.5035    0.0000 H   0  0  0  0  0  0  0  0  0  0  0  0
    1.5757    0.2778    0.0000 O   0  0  0  0  0  0  0  0  0  0  0  0
    2.6042   -0.9478    0.0000 H   0  0  0  0  0  0  0  0  0  0  0  0
  1  2  1  0  0  0  0
  1  3  1  0  0  0  0
  1  4  1  0  0  0  0
  4  5  1  0  0  0  0
  4  6  1  0  0  0  0
  4  7  1  0  0  0  0
  7  8  1  0  0  0  0
  7  9  1  0  0  0  0
  7 10  1  0  0  0  0
 10 11  1  0  0  0  0
 10 12  1  0  0  0  0
 10 13  1  0  0  0  0
 13 14  1  0  0  0  0
 13 15  1  0  0  0  0
 13 16  1  0  0  0  0
 16  1  1  0  0  0  0
 16 17  1  0  0  0  0
 16 18  1  0  0  0  0
 18 19  1  0  0  0  0
M  END
> <ChemID>
100094

> <source_casrn>
108-93-0

> <CAS>
108-93-0

> <SMILES>
OC1CCCCC1

> <NAME>
Cyclohexanol

> <preferred_name>
Cyclohexanol

> <iupac>
cyclohexanol

> <MPID>
18908

> <dsstox_substance_id>
DTXSID4021894

> <Canonical_QSARr>
OC1CCCCC1

> <InChI_Code_QSARr>
InChI=1S/C6H12O/c7-6-4-2-1-3-5-6/h6-7H,1-5H2

> <InChI Key_QSARr>
HPXRVTGHNJAIIH-UHFFFAOYSA-N

> <LogKOA>
5.18

$$$$
100095
  -INDIGO-08031722252D

 17 16  0  0  0  0  0  0  0  0999 V2000
    5.5426    0.0000    0.0000 C   0  0  0  0  0  0  0  0  0  0  0  0
    6.9282   -0.8000    0.0000 H   0  0  0  0  0  0  0  0  0  0  0  0
    6.9282    0.8000    0.0000 H   0  0  0  0  0  0  0  0  0  0  0  0
    5.5426   -1.6000    0.0000 H   0  0  0  0  0  0  0  0  0  0  0  0
    4.1570    0.8000    0.0000 C   0  0  0  0  0  0  0  0  0  0  0  0
    4.1570    2.4000    0.0000 O   0  0  0  0  0  0  0  0  0  0  0  0
    2.7713    0.0000    0.0000 O   0  0  0  0  0  0  0  0  0  0  0  0
    1.3856    0.8000    0.0000 C   0  0  0  0  0  0  0  0  0  0  0  0
    0.7733    2.2782    0.0000 H   0  0  0  0  0  0  0  0  0  0  0  0
    1.9979    2.2782    0.0000 H   0  0  0  0  0  0  0  0  0  0  0  0
   -0.0000    0.0000    0.0000 C   0  0  0  0  0  0  0  0  0  0  0  0
    0.6123   -1.4782    0.0000 H   0  0  0  0  0  0  0  0  0  0  0  0
   -0.6123   -1.4782    0.0000 H   0  0  0  0  0  0  0  0  0  0  0  0
   -1.3857    0.8000    0.0000 C   0  0  0  0  0  0  0  0  0  0  0  0
   -2.7713    1.6000    0.0000 H   0  0  0  0  0  0  0  0  0  0  0  0
   -2.7713    0.0000    0.0000 H   0  0  0  0  0  0  0  0  0  0  0  0
   -1.3857    2.4000    0.0000 H   0  0  0  0  0  0  0  0  0  0  0  0
  1  2  1  0  0  0  0
  1  3  1  0  0  0  0
  1  4  1  0  0  0  0
  1  5  1  0  0  0  0
  5  6  2  0  0  0  0
  5  7  1  0  0  0  0
  7  8  1  0  0  0  0
  8  9  1  0  0  0  0
  8 10  1  0  0  0  0
  8 11  1  0  0  0  0
 11 12  1  0  0  0  0
 11 13  1  0  0  0  0
 11 14  1  0  0  0  0
 14 15  1  0  0  0  0
 14 16  1  0  0  0  0
 14 17  1  0  0  0  0
M  END
> <ChemID>
100095

> <source_casrn>
109-60-4

> <CAS>
109-60-4

> <SMILES>
CCCOC(C)=O

> <NAME>
Propyl acetate

> <preferred_name>
Propyl acetate

> <iupac>
propyl acetate

> <MPID>
18909

> <dsstox_substance_id>
DTXSID6021901

> <Canonical_QSARr>
CCCOC(C)=O

> <InChI_Code_QSARr>
InChI=1S/C5H10O2/c1-3-4-7-5(2)6/h3-4H2,1-2H3

> <InChI Key_QSARr>
YKYONYBAUNKHLG-UHFFFAOYSA-N

> <LogKOA>
3.17

$$$$
100096
  -INDIGO-08031722252D

 17 16  0  0  0  0  0  0  0  0999 V2000
   -1.3856    0.8000    0.0000 C   0  0  0  0  0  0  0  0  0  0  0  0
   -0.7734    2.2782    0.0000 H   0  0  0  0  0  0  0  0  0  0  0  0
   -1.9979    2.2782    0.0000 H   0  0  0  0  0  0  0  0  0  0  0  0
    0.0001   -0.0000    0.0000 C   0  0  0  0  0  0  0  0  0  0  0  0
   -0.6123   -1.4782    0.0000 H   0  0  0  0  0  0  0  0  0  0  0  0
    0.6123   -1.4782    0.0000 H   0  0  0  0  0  0  0  0  0  0  0  0
    1.3856    0.8000    0.0000 C   0  0  0  0  0  0  0  0  0  0  0  0
    1.9979    2.2782    0.0000 H   0  0  0  0  0  0  0  0  0  0  0  0
    0.7734    2.2782    0.0000 H   0  0  0  0  0  0  0  0  0  0  0  0
    2.7713   -0.0000    0.0000 C   0  0  0  0  0  0  0  0  0  0  0  0
    4.1569   -0.8000    0.0000 H   0  0  0  0  0  0  0  0  0  0  0  0
    4.1569    0.8000    0.0000 H   0  0  0  0  0  0  0  0  0  0  0  0
    2.7713   -1.6000    0.0000 H   0  0  0  0  0  0  0  0  0  0  0  0
   -2.7712   -0.0000    0.0000 C   0  0  0  0  0  0  0  0  0  0  0  0
   -4.1569   -0.8000    0.0000 H   0  0  0  0  0  0  0  0  0  0  0  0
   -4.1569    0.8000    0.0000 H   0  0  0  0  0  0  0  0  0  0  0  0
   -2.7713   -1.6000    0.0000 H   0  0  0  0  0  0  0  0  0  0  0  0
  1  2  1  0  0  0  0
  1  3  1  0  0  0  0
  1  4  1  0  0  0  0
  4  5  1  0  0  0  0
  4  6  1  0  0  0  0
  4  7  1  0  0  0  0
  7  8  1  0  0  0  0
  7  9  1  0  0  0  0
  7 10  1  0  0  0  0
 10 11  1  0  0  0  0
 10 12  1  0  0  0  0
 10 13  1  0  0  0  0
  1 14  1  0  0  0  0
 14 15  1  0  0  0  0
 14 16  1  0  0  0  0
 14 17  1  0  0  0  0
M  END
> <ChemID>
100096

> <source_casrn>
109-66-0

> <CAS>
109-66-0

> <SMILES>
CCCCC

> <NAME>
Pentane

> <preferred_name>
Pentane

> <iupac>
C5H12

> <MPID>
18910

> <dsstox_substance_id>
DTXSID2025846

> <Canonical_QSARr>
CCCCC

> <InChI_Code_QSARr>
InChI=1S/C5H12/c1-3-5-4-2/h3-5H2,1-2H3

> <InChI Key_QSARr>
OFBQJSOFQDEBGM-UHFFFAOYSA-N

> <LogKOA>
1.96

$$$$
100098
  -INDIGO-08031722252D

 14 13  0  0  0  0  0  0  0  0999 V2000
    1.3856   -0.8000    0.0000 C   0  0  0  0  0  0  0  0  0  0  0  0
    2.7713   -1.6000    0.0000 H   0  0  0  0  0  0  0  0  0  0  0  0
    2.7713    0.0000    0.0000 H   0  0  0  0  0  0  0  0  0  0  0  0
    1.3856   -2.4000    0.0000 H   0  0  0  0  0  0  0  0  0  0  0  0
    0.0000    0.0000    0.0000 C   0  0  0  0  0  0  0  0  0  0  0  0
    0.6123    1.4782    0.0000 H   0  0  0  0  0  0  0  0  0  0  0  0
   -0.6123    1.4782    0.0000 H   0  0  0  0  0  0  0  0  0  0  0  0
   -1.3856   -0.8000    0.0000 C   0  0  0  0  0  0  0  0  0  0  0  0
   -1.9980   -2.2782    0.0000 H   0  0  0  0  0  0  0  0  0  0  0  0
   -0.7733   -2.2782    0.0000 H   0  0  0  0  0  0  0  0  0  0  0  0
   -2.7713    0.0000    0.0000 C   0  0  0  0  0  0  0  0  0  0  0  0
   -4.1569    0.8000    0.0000 H   0  0  0  0  0  0  0  0  0  0  0  0
   -4.1569   -0.8000    0.0000 H   0  0  0  0  0  0  0  0  0  0  0  0
   -2.7713    1.6000    0.0000 Cl  0  0  0  0  0  0  0  0  0  0  0  0
  1  2  1  0  0  0  0
  1  3  1  0  0  0  0
  1  4  1  0  0  0  0
  1  5  1  0  0  0  0
  5  6  1  0  0  0  0
  5  7  1  0  0  0  0
  5  8  1  0  0  0  0
  8  9  1  0  0  0  0
  8 10  1  0  0  0  0
  8 11  1  0  0  0  0
 11 12  1  0  0  0  0
 11 13  1  0  0  0  0
 11 14  1  0  0  0  0
M  END
> <ChemID>
100098

> <source_casrn>
109-69-3

> <CAS>
109-69-3

> <SMILES>
CCCCCl

> <NAME>
1-Chlorobutane

> <preferred_name>
1-Chlorobutane

> <iupac>
1-chlorobutane

> <MPID>
18912

> <dsstox_substance_id>
DTXSID8020206

> <Canonical_QSARr>
CCCCCl

> <InChI_Code_QSARr>
InChI=1S/C4H9Cl/c1-2-3-4-5/h2-4H2,1H3

> <InChI Key_QSARr>
VFWCMGCRMGJXDK-UHFFFAOYSA-N

> <LogKOA>
2.72

$$$$
100099
  -INDIGO-08031722252D

 16 15  0  0  0  0  0  0  0  0999 V2000
    2.7713   -0.0000    0.0000 C   0  0  0  0  0  0  0  0  0  0  0  0
    4.1569   -0.8000    0.0000 H   0  0  0  0  0  0  0  0  0  0  0  0
    4.1569    0.8000    0.0000 H   0  0  0  0  0  0  0  0  0  0  0  0
    2.7713   -1.6000    0.0000 H   0  0  0  0  0  0  0  0  0  0  0  0
    1.3856    0.8000    0.0000 C   0  0  0  0  0  0  0  0  0  0  0  0
    0.7734    2.2782    0.0000 H   0  0  0  0  0  0  0  0  0  0  0  0
    1.9979    2.2782    0.0000 H   0  0  0  0  0  0  0  0  0  0  0  0
    0.0001   -0.0000    0.0000 C   0  0  0  0  0  0  0  0  0  0  0  0
    0.6123   -1.4782    0.0000 H   0  0  0  0  0  0  0  0  0  0  0  0
   -0.6123   -1.4782    0.0000 H   0  0  0  0  0  0  0  0  0  0  0  0
   -1.3856    0.8000    0.0000 C   0  0  0  0  0  0  0  0  0  0  0  0
   -1.9979    2.2782    0.0000 H   0  0  0  0  0  0  0  0  0  0  0  0
   -0.7734    2.2782    0.0000 H   0  0  0  0  0  0  0  0  0  0  0  0
   -2.7713   -0.0000    0.0000 N   0  0  0  0  0  0  0  0  0  0  0  0
   -4.1569    0.8000    0.0000 H   0  0  0  0  0  0  0  0  0  0  0  0
   -2.7712   -1.6000    0.0000 H   0  0  0  0  0  0  0  0  0  0  0  0
  1  2  1  0  0  0  0
  1  3  1  0  0  0  0
  1  4  1  0  0  0  0
  1  5  1  0  0  0  0
  5  6  1  0  0  0  0
  5  7  1  0  0  0  0
  5  8  1  0  0  0  0
  8  9  1  0  0  0  0
  8 10  1  0  0  0  0
  8 11  1  0  0  0  0
 11 12  1  0  0  0  0
 11 13  1  0  0  0  0
 11 14  1  0  0  0  0
 14 15  1  0  0  0  0
 14 16  1  0  0  0  0
M  END
> <ChemID>
100099

> <source_casrn>
109-73-9

> <CAS>
109-73-9

> <SMILES>
CCCCN

> <NAME>
n-Butylamine

> <preferred_name>
Butylamine

> <iupac>
butan-1-amine

> <MPID>
18913

> <dsstox_substance_id>
DTXSID1021904

> <Canonical_QSARr>
CCCCN

> <InChI_Code_QSARr>
InChI=1S/C4H11N/c1-2-3-4-5/h2-5H2,1H3

> <InChI Key_QSARr>
HQABUPZFAYXKJW-UHFFFAOYSA-N

> <LogKOA>
3.61

$$$$
100100
  -INDIGO-08031722252D

 12 11  0  0  0  0  0  0  0  0999 V2000
   -2.7713    0.0000    0.0000 C   0  0  0  0  0  0  0  0  0  0  0  0
   -1.3856    0.8000    0.0000 C   0  0  0  0  0  0  0  0  0  0  0  0
   -0.7733    2.2782    0.0000 H   0  0  0  0  0  0  0  0  0  0  0  0
   -1.9980    2.2782    0.0000 H   0  0  0  0  0  0  0  0  0  0  0  0
    0.0000    0.0000    0.0000 C   0  0  0  0  0  0  0  0  0  0  0  0
   -0.6123   -1.4782    0.0000 H   0  0  0  0  0  0  0  0  0  0  0  0
    0.6123   -1.4782    0.0000 H   0  0  0  0  0  0  0  0  0  0  0  0
    1.3856    0.8000    0.0000 C   0  0  0  0  0  0  0  0  0  0  0  0
    2.7713    1.6000    0.0000 H   0  0  0  0  0  0  0  0  0  0  0  0
    2.7713    0.0000    0.0000 H   0  0  0  0  0  0  0  0  0  0  0  0
    1.3856    2.4000    0.0000 H   0  0  0  0  0  0  0  0  0  0  0  0
   -4.1569   -0.8000    0.0000 N   0  0  0  0  0  0  0  0  0  0  0  0
  1  2  1  0  0  0  0
  2  3  1  0  0  0  0
  2  4  1  0  0  0  0
  2  5  1  0  0  0  0
  5  6  1  0  0  0  0
  5  7  1  0  0  0  0
  5  8  1  0  0  0  0
  8  9  1  0  0  0  0
  8 10  1  0  0  0  0
  8 11  1  0  0  0  0
  1 12  3  0  0  0  0
M  END
> <ChemID>
100100

> <source_casrn>
109-74-0

> <CAS>
109-74-0

> <SMILES>
CCCC#N

> <NAME>
Butyronitrile

> <preferred_name>
Butanenitrile

> <iupac>
butanenitrile

> <MPID>
18914

> <dsstox_substance_id>
DTXSID1026823

> <Canonical_QSARr>
CCCC#N

> <InChI_Code_QSARr>
InChI=1S/C4H7N/c1-2-3-4-5/h2-3H2,1H3

> <InChI Key_QSARr>
KVNRLNFWIYMESJ-UHFFFAOYSA-N

> <LogKOA>
3.12

$$$$
100102
  -INDIGO-08031722252D

 13 13  0  0  0  0  0  0  0  0999 V2000
    1.0530    2.3650    0.0000 O   0  0  0  0  0  0  0  0  0  0  0  0
    2.2420    1.2944    0.0000 C   0  0  0  0  0  0  0  0  0  0  0  0
    3.1825    2.5888    0.0000 H   0  0  0  0  0  0  0  0  0  0  0  0
    3.6277    0.4944    0.0000 H   0  0  0  0  0  0  0  0  0  0  0  0
    1.5912   -0.1672    0.0000 C   0  0  0  0  0  0  0  0  0  0  0  0
    3.1130   -0.6617    0.0000 H   0  0  0  0  0  0  0  0  0  0  0  0
    1.2586   -1.7323    0.0000 H   0  0  0  0  0  0  0  0  0  0  0  0
    0.0000    0.0000    0.0000 C   0  0  0  0  0  0  0  0  0  0  0  0
    0.0000   -1.6000    0.0000 H   0  0  0  0  0  0  0  0  0  0  0  0
   -1.5913   -0.1672    0.0000 H   0  0  0  0  0  0  0  0  0  0  0  0
   -0.3327    1.5651    0.0000 C   0  0  0  0  0  0  0  0  0  0  0  0
   -1.8543    1.0706    0.0000 H   0  0  0  0  0  0  0  0  0  0  0  0
   -0.9835    3.0267    0.0000 H   0  0  0  0  0  0  0  0  0  0  0  0
  1  2  1  0  0  0  0
  2  3  1  0  0  0  0
  2  4  1  0  0  0  0
  2  5  1  0  0  0  0
  5  6  1  0  0  0  0
  5  7  1  0  0  0  0
  5  8  1  0  0  0  0
  8  9  1  0  0  0  0
  8 10  1  0  0  0  0
  8 11  1  0  0  0  0
 11  1  1  0  0  0  0
 11 12  1  0  0  0  0
 11 13  1  0  0  0  0
M  END
> <ChemID>
100102

> <source_casrn>
109-99-9

> <CAS>
109-99-9

> <SMILES>
C1CCCO1

> <NAME>
Tetrahydrofuran

> <preferred_name>
Tetrahydrofuran

> <iupac>
tetrahydrofuran

> <MPID>
18916

> <dsstox_substance_id>
DTXSID1021328

> <Canonical_QSARr>
C1CCCO1

> <InChI_Code_QSARr>
InChI=1S/C4H8O/c1-2-4-5-3-1/h1-4H2

> <InChI Key_QSARr>
WYURNTSHIVDZCO-UHFFFAOYSA-N

> <LogKOA>
2.86

$$$$
100103
  -INDIGO-08031722252D

 20 19  0  0  0  0  0  0  0  0999 V2000
    4.1570   -0.8000    0.0000 C   0  0  0  0  0  0  0  0  0  0  0  0
    4.1570   -2.4000    0.0000 O   0  0  0  0  0  0  0  0  0  0  0  0
    2.7713    0.0000    0.0000 O   0  0  0  0  0  0  0  0  0  0  0  0
    1.3856   -0.8000    0.0000 C   0  0  0  0  0  0  0  0  0  0  0  0
    0.7733   -2.2782    0.0000 H   0  0  0  0  0  0  0  0  0  0  0  0
    1.9979   -2.2782    0.0000 H   0  0  0  0  0  0  0  0  0  0  0  0
   -0.0000    0.0000    0.0000 C   0  0  0  0  0  0  0  0  0  0  0  0
   -0.8000   -1.3856    0.0000 H   0  0  0  0  0  0  0  0  0  0  0  0
   -1.3857    0.8000    0.0000 C   0  0  0  0  0  0  0  0  0  0  0  0
   -2.7713    1.6000    0.0000 H   0  0  0  0  0  0  0  0  0  0  0  0
   -2.7713    0.0000    0.0000 H   0  0  0  0  0  0  0  0  0  0  0  0
   -1.3857    2.4000    0.0000 H   0  0  0  0  0  0  0  0  0  0  0  0
    0.8001    1.3856    0.0000 C   0  0  0  0  0  0  0  0  0  0  0  0
    1.6000    2.7713    0.0000 H   0  0  0  0  0  0  0  0  0  0  0  0
    2.4000    1.3856    0.0000 H   0  0  0  0  0  0  0  0  0  0  0  0
   -0.0000    2.7713    0.0000 H   0  0  0  0  0  0  0  0  0  0  0  0
    5.5426    0.0000    0.0000 C   0  0  0  0  0  0  0  0  0  0  0  0
    6.9282    0.8000    0.0000 H   0  0  0  0  0  0  0  0  0  0  0  0
    6.9282   -0.8000    0.0000 H   0  0  0  0  0  0  0  0  0  0  0  0
    5.5426    1.6000    0.0000 H   0  0  0  0  0  0  0  0  0  0  0  0
  1  2  2  0  0  0  0
  1  3  1  0  0  0  0
  3  4  1  0  0  0  0
  4  5  1  0  0  0  0
  4  6  1  0  0  0  0
  4  7  1  0  0  0  0
  7  8  1  0  0  0  0
  7  9  1  0  0  0  0
  9 10  1  0  0  0  0
  9 11  1  0  0  0  0
  9 12  1  0  0  0  0
  7 13  1  0  0  0  0
 13 14  1  0  0  0  0
 13 15  1  0  0  0  0
 13 16  1  0  0  0  0
  1 17  1  0  0  0  0
 17 18  1  0  0  0  0
 17 19  1  0  0  0  0
 17 20  1  0  0  0  0
M  END
> <ChemID>
100103

> <source_casrn>
110-19-0

> <CAS>
110-19-0

> <SMILES>
CC(C)COC(C)=O

> <NAME>
Isobutyl acetate

> <preferred_name>
Isobutyl acetate

> <iupac>
2-methylpropyl acetate

> <MPID>
18917

> <dsstox_substance_id>
DTXSID5026837

> <Canonical_QSARr>
CC(C)COC(C)=O

> <InChI_Code_QSARr>
InChI=1S/C6H12O2/c1-5(2)4-8-6(3)7/h5H,4H2,1-3H3

> <InChI Key_QSARr>
GJRQTCIYDGXPES-UHFFFAOYSA-N

> <LogKOA>
3.45

$$$$
100104
  -INDIGO-08031722252D

 22 21  0  0  0  0  0  0  0  0999 V2000
    2.7713    0.0000    0.0000 C   0  0  0  0  0  0  0  0  0  0  0  0
    4.1569   -0.8000    0.0000 H   0  0  0  0  0  0  0  0  0  0  0  0
    4.1569    0.8000    0.0000 H   0  0  0  0  0  0  0  0  0  0  0  0
    2.7713   -1.6000    0.0000 H   0  0  0  0  0  0  0  0  0  0  0  0
    1.3856    0.8000    0.0000 C   0  0  0  0  0  0  0  0  0  0  0  0
    1.9979    2.2782    0.0000 H   0  0  0  0  0  0  0  0  0  0  0  0
    0.7733    2.2782    0.0000 H   0  0  0  0  0  0  0  0  0  0  0  0
   -0.0001    0.0000    0.0000 C   0  0  0  0  0  0  0  0  0  0  0  0
   -0.6122   -1.4782    0.0000 H   0  0  0  0  0  0  0  0  0  0  0  0
    0.6123   -1.4782    0.0000 H   0  0  0  0  0  0  0  0  0  0  0  0
   -1.3856    0.8000    0.0000 C   0  0  0  0  0  0  0  0  0  0  0  0
   -0.7734    2.2782    0.0000 H   0  0  0  0  0  0  0  0  0  0  0  0
   -1.9979    2.2782    0.0000 H   0  0  0  0  0  0  0  0  0  0  0  0
   -2.7712    0.0000    0.0000 C   0  0  0  0  0  0  0  0  0  0  0  0
   -3.3835   -1.4782    0.0000 H   0  0  0  0  0  0  0  0  0  0  0  0
   -2.1591   -1.4782    0.0000 H   0  0  0  0  0  0  0  0  0  0  0  0
   -4.1569    0.8000    0.0000 C   0  0  0  0  0  0  0  0  0  0  0  0
   -4.1569    2.4000    0.0000 O   0  0  0  0  0  0  0  0  0  0  0  0
   -5.5425    0.0000    0.0000 C   0  0  0  0  0  0  0  0  0  0  0  0
   -6.9282   -0.8000    0.0000 H   0  0  0  0  0  0  0  0  0  0  0  0
   -6.9282    0.8000    0.0000 H   0  0  0  0  0  0  0  0  0  0  0  0
   -5.5425   -1.6000    0.0000 H   0  0  0  0  0  0  0  0  0  0  0  0
  1  2  1  0  0  0  0
  1  3  1  0  0  0  0
  1  4  1  0  0  0  0
  1  5  1  0  0  0  0
  5  6  1  0  0  0  0
  5  7  1  0  0  0  0
  5  8  1  0  0  0  0
  8  9  1  0  0  0  0
  8 10  1  0  0  0  0
  8 11  1  0  0  0  0
 11 12  1  0  0  0  0
 11 13  1  0  0  0  0
 11 14  1  0  0  0  0
 14 15  1  0  0  0  0
 14 16  1  0  0  0  0
 14 17  1  0  0  0  0
 17 18  2  0  0  0  0
 17 19  1  0  0  0  0
 19 20  1  0  0  0  0
 19 21  1  0  0  0  0
 19 22  1  0  0  0  0
M  END
> <ChemID>
100104

> <source_casrn>
110-43-0

> <CAS>
110-43-0

> <SMILES>
CCCCCC(C)=O

> <NAME>
2-Heptanone

> <preferred_name>
2-Heptanone

> <iupac>
heptan-2-one

> <MPID>
18918

> <dsstox_substance_id>
DTXSID5021916

> <Canonical_QSARr>
CCCCCC(C)=O

> <InChI_Code_QSARr>
InChI=1S/C7H14O/c1-3-4-5-6-7(2)8/h3-6H2,1-2H3

> <InChI Key_QSARr>
CATSNJVOTSVZJV-UHFFFAOYSA-N

> <LogKOA>
4.15

$$$$
100106
  -INDIGO-08031722252D

 15 14  0  0  0  0  0  0  0  0999 V2000
   -4.1569   -0.8000    0.0000 N   0  0  0  0  0  0  0  0  0  0  0  0
   -2.7713   -0.0000    0.0000 C   0  0  0  0  0  0  0  0  0  0  0  0
   -1.3856    0.8000    0.0000 C   0  0  0  0  0  0  0  0  0  0  0  0
   -1.9979    2.2782    0.0000 H   0  0  0  0  0  0  0  0  0  0  0  0
   -0.7734    2.2782    0.0000 H   0  0  0  0  0  0  0  0  0  0  0  0
    0.0001   -0.0000    0.0000 C   0  0  0  0  0  0  0  0  0  0  0  0
    0.6123   -1.4782    0.0000 H   0  0  0  0  0  0  0  0  0  0  0  0
   -0.6123   -1.4782    0.0000 H   0  0  0  0  0  0  0  0  0  0  0  0
    1.3856    0.8000    0.0000 C   0  0  0  0  0  0  0  0  0  0  0  0
    0.7734    2.2782    0.0000 H   0  0  0  0  0  0  0  0  0  0  0  0
    1.9979    2.2782    0.0000 H   0  0  0  0  0  0  0  0  0  0  0  0
    2.7713   -0.0000    0.0000 C   0  0  0  0  0  0  0  0  0  0  0  0
    4.1569   -0.8000    0.0000 H   0  0  0  0  0  0  0  0  0  0  0  0
    4.1569    0.8000    0.0000 H   0  0  0  0  0  0  0  0  0  0  0  0
    2.7713   -1.6000    0.0000 H   0  0  0  0  0  0  0  0  0  0  0  0
  1  2  3  0  0  0  0
  2  3  1  0  0  0  0
  3  4  1  0  0  0  0
  3  5  1  0  0  0  0
  3  6  1  0  0  0  0
  6  7  1  0  0  0  0
  6  8  1  0  0  0  0
  6  9  1  0  0  0  0
  9 10  1  0  0  0  0
  9 11  1  0  0  0  0
  9 12  1  0  0  0  0
 12 13  1  0  0  0  0
 12 14  1  0  0  0  0
 12 15  1  0  0  0  0
M  END
> <ChemID>
100106

> <source_casrn>
110-59-8

> <CAS>
110-59-8

> <SMILES>
CCCCC#N

> <NAME>
Pentanonitrile

> <preferred_name>
Valeronitrile

> <iupac>
pentanenitrile

> <MPID>
18920

> <dsstox_substance_id>
DTXSID3026275

> <Canonical_QSARr>
CCCCC#N

> <InChI_Code_QSARr>
InChI=1S/C5H9N/c1-2-3-4-5-6/h2-4H2,1H3

> <InChI Key_QSARr>
RFFFKMOABOFIDF-UHFFFAOYSA-N

> <LogKOA>
3.6

$$$$
100107
  -INDIGO-08031722252D

 14 13  0  0  0  0  0  0  0  0999 V2000
   -1.3857    0.8000    0.0000 C   0  0  0  0  0  0  0  0  0  0  0  0
   -0.7733    2.2782    0.0000 H   0  0  0  0  0  0  0  0  0  0  0  0
   -1.9979    2.2782    0.0000 H   0  0  0  0  0  0  0  0  0  0  0  0
   -2.7713    0.0000    0.0000 O   0  0  0  0  0  0  0  0  0  0  0  0
   -4.1569    0.8000    0.0000 C   0  0  0  0  0  0  0  0  0  0  0  0
   -5.5426    0.0000    0.0000 H   0  0  0  0  0  0  0  0  0  0  0  0
   -4.1569    2.4000    0.0000 O   0  0  0  0  0  0  0  0  0  0  0  0
    0.0000    0.0000    0.0000 C   0  0  0  0  0  0  0  0  0  0  0  0
   -0.6122   -1.4782    0.0000 H   0  0  0  0  0  0  0  0  0  0  0  0
    0.6122   -1.4782    0.0000 H   0  0  0  0  0  0  0  0  0  0  0  0
    1.3856    0.8000    0.0000 C   0  0  0  0  0  0  0  0  0  0  0  0
    2.7713    1.6000    0.0000 H   0  0  0  0  0  0  0  0  0  0  0  0
    2.7713    0.0000    0.0000 H   0  0  0  0  0  0  0  0  0  0  0  0
    1.3856    2.4000    0.0000 H   0  0  0  0  0  0  0  0  0  0  0  0
  1  2  1  0  0  0  0
  1  3  1  0  0  0  0
  1  4  1  0  0  0  0
  4  5  1  0  0  0  0
  5  6  1  0  0  0  0
  5  7  2  0  0  0  0
  1  8  1  0  0  0  0
  8  9  1  0  0  0  0
  8 10  1  0  0  0  0
  8 11  1  0  0  0  0
 11 12  1  0  0  0  0
 11 13  1  0  0  0  0
 11 14  1  0  0  0  0
M  END
> <ChemID>
100107

> <source_casrn>
110-74-7

> <CAS>
110-74-7

> <SMILES>
CCCOC=O

> <NAME>
Propyl formate

> <preferred_name>
Formic acid, propyl ester

> <iupac>
PROPYL FORMATE

> <MPID>
18921

> <dsstox_substance_id>
DTXSID3059391

> <Canonical_QSARr>
CCCOC=O

> <InChI_Code_QSARr>
InChI=1S/C4H8O2/c1-2-3-6-4-5/h4H,2-3H2,1H3

> <InChI Key_QSARr>
KFNNIILCVOLYIR-UHFFFAOYSA-N

> <LogKOA>
2.66

$$$$
100108
  -INDIGO-08031722252D

 18 18  0  0  0  0  0  0  0  0999 V2000
    0.0000    0.0000    0.0000 C   0  0  0  0  0  0  0  0  0  0  0  0
    0.5472    1.5035    0.0000 H   0  0  0  0  0  0  0  0  0  0  0  0
    1.5757   -0.2778    0.0000 H   0  0  0  0  0  0  0  0  0  0  0  0
   -1.3856    0.8000    0.0000 C   0  0  0  0  0  0  0  0  0  0  0  0
   -0.3571    2.0257    0.0000 H   0  0  0  0  0  0  0  0  0  0  0  0
   -2.4141    2.0257    0.0000 H   0  0  0  0  0  0  0  0  0  0  0  0
   -2.7713    0.0000    0.0000 C   0  0  0  0  0  0  0  0  0  0  0  0
   -3.3185    1.5035    0.0000 H   0  0  0  0  0  0  0  0  0  0  0  0
   -4.3470   -0.2778    0.0000 H   0  0  0  0  0  0  0  0  0  0  0  0
   -2.7713   -1.6000    0.0000 C   0  0  0  0  0  0  0  0  0  0  0  0
   -4.3470   -1.3222    0.0000 H   0  0  0  0  0  0  0  0  0  0  0  0
   -3.3185   -3.1035    0.0000 H   0  0  0  0  0  0  0  0  0  0  0  0
   -1.3856   -2.4000    0.0000 C   0  0  0  0  0  0  0  0  0  0  0  0
   -2.4141   -3.6257    0.0000 H   0  0  0  0  0  0  0  0  0  0  0  0
   -0.3571   -3.6257    0.0000 H   0  0  0  0  0  0  0  0  0  0  0  0
    0.0000   -1.6000    0.0000 C   0  0  0  0  0  0  0  0  0  0  0  0
    0.5472   -3.1035    0.0000 H   0  0  0  0  0  0  0  0  0  0  0  0
    1.5757   -1.3222    0.0000 H   0  0  0  0  0  0  0  0  0  0  0  0
  1  2  1  0  0  0  0
  1  3  1  0  0  0  0
  1  4  1  0  0  0  0
  4  5  1  0  0  0  0
  4  6  1  0  0  0  0
  4  7  1  0  0  0  0
  7  8  1  0  0  0  0
  7  9  1  0  0  0  0
  7 10  1  0  0  0  0
 10 11  1  0  0  0  0
 10 12  1  0  0  0  0
 10 13  1  0  0  0  0
 13 14  1  0  0  0  0
 13 15  1  0  0  0  0
 13 16  1  0  0  0  0
 16  1  1  0  0  0  0
 16 17  1  0  0  0  0
 16 18  1  0  0  0  0
M  END
> <ChemID>
100108

> <source_casrn>
110-82-7

> <CAS>
110-82-7

> <SMILES>
C1CCCCC1

> <NAME>
Cyclohexane

> <preferred_name>
Cyclohexane

> <iupac>
cyclohexane

> <MPID>
18922

> <dsstox_substance_id>
DTXSID4021923

> <Canonical_QSARr>
C1CCCCC1

> <InChI_Code_QSARr>
InChI=1S/C6H12/c1-2-4-6-5-3-1/h1-6H2

> <InChI Key_QSARr>
XDTMQSROBMDMFD-UHFFFAOYSA-N

> <LogKOA>
2.74

$$$$
100110
  -INDIGO-08031722252D

 17 17  0  0  0  0  0  0  0  0999 V2000
    0.0000    0.0000    0.0000 C   0  0  0  0  0  0  0  0  0  0  0  0
    0.5472    1.5035    0.0000 H   0  0  0  0  0  0  0  0  0  0  0  0
    1.5757   -0.2778    0.0000 H   0  0  0  0  0  0  0  0  0  0  0  0
   -1.3856    0.8000    0.0000 C   0  0  0  0  0  0  0  0  0  0  0  0
   -0.3571    2.0257    0.0000 H   0  0  0  0  0  0  0  0  0  0  0  0
   -2.4141    2.0257    0.0000 H   0  0  0  0  0  0  0  0  0  0  0  0
   -2.7713    0.0000    0.0000 C   0  0  0  0  0  0  0  0  0  0  0  0
   -3.3185    1.5035    0.0000 H   0  0  0  0  0  0  0  0  0  0  0  0
   -4.3470   -0.2778    0.0000 H   0  0  0  0  0  0  0  0  0  0  0  0
   -2.7713   -1.6000    0.0000 N   0  0  0  0  0  0  0  0  0  0  0  0
   -4.1569   -2.4000    0.0000 H   0  0  0  0  0  0  0  0  0  0  0  0
   -1.3856   -2.4000    0.0000 C   0  0  0  0  0  0  0  0  0  0  0  0
   -2.4141   -3.6257    0.0000 H   0  0  0  0  0  0  0  0  0  0  0  0
   -0.3571   -3.6257    0.0000 H   0  0  0  0  0  0  0  0  0  0  0  0
    0.0000   -1.6000    0.0000 C   0  0  0  0  0  0  0  0  0  0  0  0
    0.5472   -3.1035    0.0000 H   0  0  0  0  0  0  0  0  0  0  0  0
    1.5757   -1.3222    0.0000 H   0  0  0  0  0  0  0  0  0  0  0  0
  1  2  1  0  0  0  0
  1  3  1  0  0  0  0
  1  4  1  0  0  0  0
  4  5  1  0  0  0  0
  4  6  1  0  0  0  0
  4  7  1  0  0  0  0
  7  8  1  0  0  0  0
  7  9  1  0  0  0  0
  7 10  1  0  0  0  0
 10 11  1  0  0  0  0
 10 12  1  0  0  0  0
 12 13  1  0  0  0  0
 12 14  1  0  0  0  0
 12 15  1  0  0  0  0
 15  1  1  0  0  0  0
 15 16  1  0  0  0  0
 15 17  1  0  0  0  0
M  END
> <ChemID>
100110

> <source_casrn>
110-89-4

> <CAS>
110-89-4

> <SMILES>
C1CCCCN1

> <NAME>
Piperidine

> <preferred_name>
Piperidine

> <iupac>
piperidine

> <MPID>
18924

> <dsstox_substance_id>
DTXSID6021165

> <Canonical_QSARr>
C1CCCCN1

> <InChI_Code_QSARr>
InChI=1S/C5H11N/c1-2-4-6-5-3-1/h6H,1-5H2

> <InChI Key_QSARr>
NQRYJNQNLNOLGT-UHFFFAOYSA-N

> <LogKOA>
4.04

$$$$
100111
  -INDIGO-08031722252D

 21 20  0  0  0  0  0  0  0  0999 V2000
    4.1569    0.8000    0.0000 C   0  0  0  0  0  0  0  0  0  0  0  0
    5.5426    1.6000    0.0000 H   0  0  0  0  0  0  0  0  0  0  0  0
    5.5426    0.0000    0.0000 H   0  0  0  0  0  0  0  0  0  0  0  0
    4.1569    2.4000    0.0000 H   0  0  0  0  0  0  0  0  0  0  0  0
    2.7712    0.0000    0.0000 C   0  0  0  0  0  0  0  0  0  0  0  0
    3.3836   -1.4782    0.0000 H   0  0  0  0  0  0  0  0  0  0  0  0
    2.1589   -1.4782    0.0000 H   0  0  0  0  0  0  0  0  0  0  0  0
    1.3856    0.8000    0.0000 C   0  0  0  0  0  0  0  0  0  0  0  0
    0.7734    2.2782    0.0000 H   0  0  0  0  0  0  0  0  0  0  0  0
    1.9979    2.2782    0.0000 H   0  0  0  0  0  0  0  0  0  0  0  0
    0.0001    0.0000    0.0000 C   0  0  0  0  0  0  0  0  0  0  0  0
    0.6122   -1.4782    0.0000 H   0  0  0  0  0  0  0  0  0  0  0  0
   -0.6122   -1.4782    0.0000 H   0  0  0  0  0  0  0  0  0  0  0  0
   -1.3856    0.8000    0.0000 C   0  0  0  0  0  0  0  0  0  0  0  0
   -1.9979    2.2782    0.0000 H   0  0  0  0  0  0  0  0  0  0  0  0
   -0.7734    2.2782    0.0000 H   0  0  0  0  0  0  0  0  0  0  0  0
   -2.7712    0.0000    0.0000 C   0  0  0  0  0  0  0  0  0  0  0  0
   -2.1589   -1.4782    0.0000 H   0  0  0  0  0  0  0  0  0  0  0  0
   -3.3836   -1.4782    0.0000 H   0  0  0  0  0  0  0  0  0  0  0  0
   -4.1569    0.8000    0.0000 O   0  0  0  0  0  0  0  0  0  0  0  0
   -5.5426    0.0000    0.0000 H   0  0  0  0  0  0  0  0  0  0  0  0
  1  2  1  0  0  0  0
  1  3  1  0  0  0  0
  1  4  1  0  0  0  0
  1  5  1  0  0  0  0
  5  6  1  0  0  0  0
  5  7  1  0  0  0  0
  5  8  1  0  0  0  0
  8  9  1  0  0  0  0
  8 10  1  0  0  0  0
  8 11  1  0  0  0  0
 11 12  1  0  0  0  0
 11 13  1  0  0  0  0
 11 14  1  0  0  0  0
 14 15  1  0  0  0  0
 14 16  1  0  0  0  0
 14 17  1  0  0  0  0
 17 18  1  0  0  0  0
 17 19  1  0  0  0  0
 17 20  1  0  0  0  0
 20 21  1  0  0  0  0
M  END
> <ChemID>
100111

> <source_casrn>
111-27-3

> <CAS>
111-27-3

> <SMILES>
CCCCCCO

> <NAME>
1-Hexanol

> <preferred_name>
1-Hexanol

> <iupac>
hexan-1-ol

> <MPID>
18925

> <dsstox_substance_id>
DTXSID8021931

> <Canonical_QSARr>
CCCCCCO

> <InChI_Code_QSARr>
InChI=1S/C6H14O/c1-2-3-4-5-6-7/h7H,2-6H2,1H3

> <InChI Key_QSARr>
ZSIAUFGUXNUGDI-UHFFFAOYSA-N

> <LogKOA>
5.18

$$$$
100112
  -INDIGO-08031722252D

 21 20  0  0  0  0  0  0  0  0999 V2000
    2.7714    0.0000    0.0000 O   0  0  0  0  0  0  0  0  0  0  0  0
    4.1569    0.8000    0.0000 C   0  0  0  0  0  0  0  0  0  0  0  0
    3.5447    2.2782    0.0000 H   0  0  0  0  0  0  0  0  0  0  0  0
    4.7692    2.2782    0.0000 H   0  0  0  0  0  0  0  0  0  0  0  0
    5.5425    0.0000    0.0000 C   0  0  0  0  0  0  0  0  0  0  0  0
    6.1548   -1.4782    0.0000 H   0  0  0  0  0  0  0  0  0  0  0  0
    4.9302   -1.4782    0.0000 H   0  0  0  0  0  0  0  0  0  0  0  0
    6.9282    0.8000    0.0000 C   0  0  0  0  0  0  0  0  0  0  0  0
    8.3138    1.6000    0.0000 H   0  0  0  0  0  0  0  0  0  0  0  0
    8.3138    0.0000    0.0000 H   0  0  0  0  0  0  0  0  0  0  0  0
    6.9282    2.4000    0.0000 H   0  0  0  0  0  0  0  0  0  0  0  0
    1.3857    0.8000    0.0000 C   0  0  0  0  0  0  0  0  0  0  0  0
    0.7734    2.2782    0.0000 H   0  0  0  0  0  0  0  0  0  0  0  0
    1.9979    2.2782    0.0000 H   0  0  0  0  0  0  0  0  0  0  0  0
    0.0000    0.0000    0.0000 C   0  0  0  0  0  0  0  0  0  0  0  0
    0.6124   -1.4782    0.0000 H   0  0  0  0  0  0  0  0  0  0  0  0
   -0.6123   -1.4782    0.0000 H   0  0  0  0  0  0  0  0  0  0  0  0
   -1.3856    0.8000    0.0000 C   0  0  0  0  0  0  0  0  0  0  0  0
   -2.7713    1.6000    0.0000 H   0  0  0  0  0  0  0  0  0  0  0  0
   -2.7713    0.0000    0.0000 H   0  0  0  0  0  0  0  0  0  0  0  0
   -1.3856    2.4000    0.0000 H   0  0  0  0  0  0  0  0  0  0  0  0
  1  2  1  0  0  0  0
  2  3  1  0  0  0  0
  2  4  1  0  0  0  0
  2  5  1  0  0  0  0
  5  6  1  0  0  0  0
  5  7  1  0  0  0  0
  5  8  1  0  0  0  0
  8  9  1  0  0  0  0
  8 10  1  0  0  0  0
  8 11  1  0  0  0  0
  1 12  1  0  0  0  0
 12 13  1  0  0  0  0
 12 14  1  0  0  0  0
 12 15  1  0  0  0  0
 15 16  1  0  0  0  0
 15 17  1  0  0  0  0
 15 18  1  0  0  0  0
 18 19  1  0  0  0  0
 18 20  1  0  0  0  0
 18 21  1  0  0  0  0
M  END
> <ChemID>
100112

> <source_casrn>
111-43-3

> <CAS>
111-43-3

> <SMILES>
CCCOCCC

> <NAME>
Dipropyl ether

> <preferred_name>
Propyl ether

> <iupac>
dipropyl ether

> <MPID>
18926

> <dsstox_substance_id>
DTXSID8042343

> <Canonical_QSARr>
CCCOCCC

> <InChI_Code_QSARr>
InChI=1S/C6H14O/c1-3-5-7-6-4-2/h3-6H2,1-2H3

> <InChI Key_QSARr>
POLCUAVZOMRGSN-UHFFFAOYSA-N

> <LogKOA>
2.97

$$$$
100114
  -INDIGO-08031722252D

 24 23  0  0  0  0  0  0  0  0999 V2000
    4.1569    0.8000    0.0000 C   0  0  0  0  0  0  0  0  0  0  0  0
    5.5426    1.6000    0.0000 H   0  0  0  0  0  0  0  0  0  0  0  0
    5.5426    0.0000    0.0000 H   0  0  0  0  0  0  0  0  0  0  0  0
    4.1569    2.4000    0.0000 H   0  0  0  0  0  0  0  0  0  0  0  0
    2.7713    0.0000    0.0000 C   0  0  0  0  0  0  0  0  0  0  0  0
    3.3835   -1.4782    0.0000 H   0  0  0  0  0  0  0  0  0  0  0  0
    2.1590   -1.4782    0.0000 H   0  0  0  0  0  0  0  0  0  0  0  0
    1.3856    0.8000    0.0000 C   0  0  0  0  0  0  0  0  0  0  0  0
    0.7733    2.2782    0.0000 H   0  0  0  0  0  0  0  0  0  0  0  0
    1.9980    2.2782    0.0000 H   0  0  0  0  0  0  0  0  0  0  0  0
   -0.0001    0.0000    0.0000 C   0  0  0  0  0  0  0  0  0  0  0  0
    0.6123   -1.4782    0.0000 H   0  0  0  0  0  0  0  0  0  0  0  0
   -0.6122   -1.4782    0.0000 H   0  0  0  0  0  0  0  0  0  0  0  0
   -1.3856    0.8000    0.0000 C   0  0  0  0  0  0  0  0  0  0  0  0
   -1.9979    2.2782    0.0000 H   0  0  0  0  0  0  0  0  0  0  0  0
   -0.7734    2.2782    0.0000 H   0  0  0  0  0  0  0  0  0  0  0  0
   -2.7713    0.0000    0.0000 C   0  0  0  0  0  0  0  0  0  0  0  0
   -2.1589   -1.4782    0.0000 H   0  0  0  0  0  0  0  0  0  0  0  0
   -3.3836   -1.4782    0.0000 H   0  0  0  0  0  0  0  0  0  0  0  0
   -4.1570    0.8000    0.0000 C   0  0  0  0  0  0  0  0  0  0  0  0
   -4.1570    2.4000    0.0000 H   0  0  0  0  0  0  0  0  0  0  0  0
   -5.5425    0.0000    0.0000 C   0  0  0  0  0  0  0  0  0  0  0  0
   -6.9282    0.8000    0.0000 H   0  0  0  0  0  0  0  0  0  0  0  0
   -5.5425   -1.6000    0.0000 H   0  0  0  0  0  0  0  0  0  0  0  0
  1  2  1  0  0  0  0
  1  3  1  0  0  0  0
  1  4  1  0  0  0  0
  1  5  1  0  0  0  0
  5  6  1  0  0  0  0
  5  7  1  0  0  0  0
  5  8  1  0  0  0  0
  8  9  1  0  0  0  0
  8 10  1  0  0  0  0
  8 11  1  0  0  0  0
 11 12  1  0  0  0  0
 11 13  1  0  0  0  0
 11 14  1  0  0  0  0
 14 15  1  0  0  0  0
 14 16  1  0  0  0  0
 14 17  1  0  0  0  0
 17 18  1  0  0  0  0
 17 19  1  0  0  0  0
 17 20  1  0  0  0  0
 20 21  1  0  0  0  0
 20 22  2  0  0  0  0
 22 23  1  0  0  0  0
 22 24  1  0  0  0  0
M  END
> <ChemID>
100114

> <source_casrn>
111-66-0

> <CAS>
111-66-0

> <SMILES>
CCCCCCC=C

> <NAME>
1-Octene

> <preferred_name>
1-Octene

> <iupac>
oct-1-ene

> <MPID>
18928

> <dsstox_substance_id>
DTXSID6025804

> <Canonical_QSARr>
CCCCCCC=C

> <InChI_Code_QSARr>
InChI=1S/C8H16/c1-3-5-7-8-6-4-2/h3H,1,4-8H2,2H3

> <InChI Key_QSARr>
KWKAKUADMBZCLK-UHFFFAOYSA-N

> <LogKOA>
3.35

$$$$
100115
  -INDIGO-08031722252D

 27 26  0  0  0  0  0  0  0  0999 V2000
    5.5427   -0.0000    0.0000 C   0  0  0  0  0  0  0  0  0  0  0  0
    6.9282   -0.8000    0.0000 H   0  0  0  0  0  0  0  0  0  0  0  0
    6.9282    0.8000    0.0000 H   0  0  0  0  0  0  0  0  0  0  0  0
    5.5427   -1.6000    0.0000 H   0  0  0  0  0  0  0  0  0  0  0  0
    4.1569    0.8000    0.0000 C   0  0  0  0  0  0  0  0  0  0  0  0
    3.5446    2.2782    0.0000 H   0  0  0  0  0  0  0  0  0  0  0  0
    4.7692    2.2782    0.0000 H   0  0  0  0  0  0  0  0  0  0  0  0
    2.7714   -0.0000    0.0000 C   0  0  0  0  0  0  0  0  0  0  0  0
    3.3835   -1.4782    0.0000 H   0  0  0  0  0  0  0  0  0  0  0  0
    2.1591   -1.4782    0.0000 H   0  0  0  0  0  0  0  0  0  0  0  0
    1.3856    0.8000    0.0000 C   0  0  0  0  0  0  0  0  0  0  0  0
    0.7733    2.2782    0.0000 H   0  0  0  0  0  0  0  0  0  0  0  0
    1.9980    2.2782    0.0000 H   0  0  0  0  0  0  0  0  0  0  0  0
    0.0001   -0.0000    0.0000 C   0  0  0  0  0  0  0  0  0  0  0  0
    0.6122   -1.4782    0.0000 H   0  0  0  0  0  0  0  0  0  0  0  0
   -0.6122   -1.4782    0.0000 H   0  0  0  0  0  0  0  0  0  0  0  0
   -1.3856    0.8000    0.0000 C   0  0  0  0  0  0  0  0  0  0  0  0
   -1.9980    2.2782    0.0000 H   0  0  0  0  0  0  0  0  0  0  0  0
   -0.7733    2.2782    0.0000 H   0  0  0  0  0  0  0  0  0  0  0  0
   -2.7712   -0.0000    0.0000 C   0  0  0  0  0  0  0  0  0  0  0  0
   -2.1591   -1.4782    0.0000 H   0  0  0  0  0  0  0  0  0  0  0  0
   -3.3835   -1.4782    0.0000 H   0  0  0  0  0  0  0  0  0  0  0  0
   -4.1569    0.8000    0.0000 C   0  0  0  0  0  0  0  0  0  0  0  0
   -4.7692    2.2782    0.0000 H   0  0  0  0  0  0  0  0  0  0  0  0
   -3.5446    2.2782    0.0000 H   0  0  0  0  0  0  0  0  0  0  0  0
   -5.5425   -0.0000    0.0000 O   0  0  0  0  0  0  0  0  0  0  0  0
   -6.9282    0.8000    0.0000 H   0  0  0  0  0  0  0  0  0  0  0  0
  1  2  1  0  0  0  0
  1  3  1  0  0  0  0
  1  4  1  0  0  0  0
  1  5  1  0  0  0  0
  5  6  1  0  0  0  0
  5  7  1  0  0  0  0
  5  8  1  0  0  0  0
  8  9  1  0  0  0  0
  8 10  1  0  0  0  0
  8 11  1  0  0  0  0
 11 12  1  0  0  0  0
 11 13  1  0  0  0  0
 11 14  1  0  0  0  0
 14 15  1  0  0  0  0
 14 16  1  0  0  0  0
 14 17  1  0  0  0  0
 17 18  1  0  0  0  0
 17 19  1  0  0  0  0
 17 20  1  0  0  0  0
 20 21  1  0  0  0  0
 20 22  1  0  0  0  0
 20 23  1  0  0  0  0
 23 24  1  0  0  0  0
 23 25  1  0  0  0  0
 23 26  1  0  0  0  0
 26 27  1  0  0  0  0
M  END
> <ChemID>
100115

> <source_casrn>
111-87-5

> <CAS>
111-87-5

> <SMILES>
CCCCCCCCO

> <NAME>
1-Octanol

> <preferred_name>
1-Octanol

> <iupac>
octan-1-ol

> <MPID>
18929

> <dsstox_substance_id>
DTXSID7021940

> <Canonical_QSARr>
CCCCCCCCO

> <InChI_Code_QSARr>
InChI=1S/C8H18O/c1-2-3-4-5-6-7-8-9/h9H,2-8H2,1H3

> <InChI Key_QSARr>
KBPLFHHGFOOTCA-UHFFFAOYSA-N

> <LogKOA>
6.03

$$$$
100116
  -INDIGO-08031722252D

 57 56  0  0  0  0  0  0  0  0999 V2000
   -9.6993   -0.8000    0.0000 C   0  0  0  0  0  0  0  0  0  0  0  0
   -9.0874   -2.2782    0.0000 H   0  0  0  0  0  0  0  0  0  0  0  0
  -10.3116   -2.2782    0.0000 H   0  0  0  0  0  0  0  0  0  0  0  0
   -8.3139    0.0000    0.0000 C   0  0  0  0  0  0  0  0  0  0  0  0
   -8.9263    1.4782    0.0000 H   0  0  0  0  0  0  0  0  0  0  0  0
   -7.7016    1.4782    0.0000 H   0  0  0  0  0  0  0  0  0  0  0  0
   -6.9282   -0.8000    0.0000 C   0  0  0  0  0  0  0  0  0  0  0  0
   -6.3159   -2.2782    0.0000 H   0  0  0  0  0  0  0  0  0  0  0  0
   -7.5405   -2.2782    0.0000 H   0  0  0  0  0  0  0  0  0  0  0  0
   -5.5425    0.0000    0.0000 C   0  0  0  0  0  0  0  0  0  0  0  0
   -6.1548    1.4782    0.0000 H   0  0  0  0  0  0  0  0  0  0  0  0
   -4.9301    1.4782    0.0000 H   0  0  0  0  0  0  0  0  0  0  0  0
   -4.1571   -0.8000    0.0000 C   0  0  0  0  0  0  0  0  0  0  0  0
   -3.5448   -2.2782    0.0000 H   0  0  0  0  0  0  0  0  0  0  0  0
   -4.7690   -2.2782    0.0000 H   0  0  0  0  0  0  0  0  0  0  0  0
   -2.7714    0.0000    0.0000 C   0  0  0  0  0  0  0  0  0  0  0  0
   -3.3837    1.4782    0.0000 H   0  0  0  0  0  0  0  0  0  0  0  0
   -2.1591    1.4782    0.0000 H   0  0  0  0  0  0  0  0  0  0  0  0
   -1.3856   -0.8000    0.0000 C   0  0  0  0  0  0  0  0  0  0  0  0
   -0.7733   -2.2782    0.0000 H   0  0  0  0  0  0  0  0  0  0  0  0
   -1.9980   -2.2782    0.0000 H   0  0  0  0  0  0  0  0  0  0  0  0
    0.0001    0.0000    0.0000 C   0  0  0  0  0  0  0  0  0  0  0  0
   -0.6122    1.4782    0.0000 H   0  0  0  0  0  0  0  0  0  0  0  0
    0.6124    1.4782    0.0000 H   0  0  0  0  0  0  0  0  0  0  0  0
    1.3854   -0.8000    0.0000 C   0  0  0  0  0  0  0  0  0  0  0  0
    1.9977   -2.2782    0.0000 H   0  0  0  0  0  0  0  0  0  0  0  0
    0.7735   -2.2782    0.0000 H   0  0  0  0  0  0  0  0  0  0  0  0
    2.7712    0.0000    0.0000 C   0  0  0  0  0  0  0  0  0  0  0  0
    2.1589    1.4782    0.0000 H   0  0  0  0  0  0  0  0  0  0  0  0
    3.3835    1.4782    0.0000 H   0  0  0  0  0  0  0  0  0  0  0  0
    4.1569   -0.8000    0.0000 C   0  0  0  0  0  0  0  0  0  0  0  0
    4.7692   -2.2782    0.0000 H   0  0  0  0  0  0  0  0  0  0  0  0
    3.5446   -2.2782    0.0000 H   0  0  0  0  0  0  0  0  0  0  0  0
    5.5427    0.0000    0.0000 C   0  0  0  0  0  0  0  0  0  0  0  0
    4.9304    1.4782    0.0000 H   0  0  0  0  0  0  0  0  0  0  0  0
    6.1550    1.4782    0.0000 H   0  0  0  0  0  0  0  0  0  0  0  0
    6.9284   -0.8000    0.0000 C   0  0  0  0  0  0  0  0  0  0  0  0
    7.5403   -2.2782    0.0000 H   0  0  0  0  0  0  0  0  0  0  0  0
    6.3161   -2.2782    0.0000 H   0  0  0  0  0  0  0  0  0  0  0  0
    8.3137    0.0000    0.0000 C   0  0  0  0  0  0  0  0  0  0  0  0
    7.7014    1.4782    0.0000 H   0  0  0  0  0  0  0  0  0  0  0  0
    8.9261    1.4782    0.0000 H   0  0  0  0  0  0  0  0  0  0  0  0
    9.6995   -0.8000    0.0000 C   0  0  0  0  0  0  0  0  0  0  0  0
   10.3118   -2.2782    0.0000 H   0  0  0  0  0  0  0  0  0  0  0  0
    9.0872   -2.2782    0.0000 H   0  0  0  0  0  0  0  0  0  0  0  0
   11.0852    0.0000    0.0000 C   0  0  0  0  0  0  0  0  0  0  0  0
   10.4729    1.4782    0.0000 H   0  0  0  0  0  0  0  0  0  0  0  0
   11.6975    1.4782    0.0000 H   0  0  0  0  0  0  0  0  0  0  0  0
   12.4706   -0.8000    0.0000 C   0  0  0  0  0  0  0  0  0  0  0  0
   13.0829   -2.2782    0.0000 H   0  0  0  0  0  0  0  0  0  0  0  0
   11.8587   -2.2782    0.0000 H   0  0  0  0  0  0  0  0  0  0  0  0
   13.8563    0.0000    0.0000 C   0  0  0  0  0  0  0  0  0  0  0  0
   15.2420    0.8000    0.0000 H   0  0  0  0  0  0  0  0  0  0  0  0
   15.2420   -0.8000    0.0000 H   0  0  0  0  0  0  0  0  0  0  0  0
   13.8563    1.6000    0.0000 H   0  0  0  0  0  0  0  0  0  0  0  0
  -11.0850    0.0000    0.0000 O   0  0  0  0  0  0  0  0  0  0  0  0
  -12.4708   -0.8000    0.0000 H   0  0  0  0  0  0  0  0  0  0  0  0
  1  2  1  0  0  0  0
  1  3  1  0  0  0  0
  1  4  1  0  0  0  0
  4  5  1  0  0  0  0
  4  6  1  0  0  0  0
  4  7  1  0  0  0  0
  7  8  1  0  0  0  0
  7  9  1  0  0  0  0
  7 10  1  0  0  0  0
 10 11  1  0  0  0  0
 10 12  1  0  0  0  0
 10 13  1  0  0  0  0
 13 14  1  0  0  0  0
 13 15  1  0  0  0  0
 13 16  1  0  0  0  0
 16 17  1  0  0  0  0
 16 18  1  0  0  0  0
 16 19  1  0  0  0  0
 19 20  1  0  0  0  0
 19 21  1  0  0  0  0
 19 22  1  0  0  0  0
 22 23  1  0  0  0  0
 22 24  1  0  0  0  0
 22 25  1  0  0  0  0
 25 26  1  0  0  0  0
 25 27  1  0  0  0  0
 25 28  1  0  0  0  0
 28 29  1  0  0  0  0
 28 30  1  0  0  0  0
 28 31  1  0  0  0  0
 31 32  1  0  0  0  0
 31 33  1  0  0  0  0
 31 34  1  0  0  0  0
 34 35  1  0  0  0  0
 34 36  1  0  0  0  0
 34 37  1  0  0  0  0
 37 38  1  0  0  0  0
 37 39  1  0  0  0  0
 37 40  1  0  0  0  0
 40 41  1  0  0  0  0
 40 42  1  0  0  0  0
 40 43  1  0  0  0  0
 43 44  1  0  0  0  0
 43 45  1  0  0  0  0
 43 46  1  0  0  0  0
 46 47  1  0  0  0  0
 46 48  1  0  0  0  0
 46 49  1  0  0  0  0
 49 50  1  0  0  0  0
 49 51  1  0  0  0  0
 49 52  1  0  0  0  0
 52 53  1  0  0  0  0
 52 54  1  0  0  0  0
 52 55  1  0  0  0  0
  1 56  1  0  0  0  0
 56 57  1  0  0  0  0
M  END
> <ChemID>
100116

> <source_casrn>
112-92-5

> <CAS>
112-92-5

> <SMILES>
CCCCCCCCCCCCCCCCCCO

> <NAME>
1-Octadecanol

> <preferred_name>
1-Octadecanol

> <iupac>
octadecan-1-ol

> <MPID>
18930

> <dsstox_substance_id>
DTXSID8026935

> <Canonical_QSARr>
CCCCCCCCCCCCCCCCCCO

> <InChI_Code_QSARr>
InChI=1S/C18H38O/c1-2-3-4-5-6-7-8-9-10-11-12-13-14-15-16-17-18-19/h19H,2-18H2,1H3

> <InChI Key_QSARr>
GLDOVTGHNKAZLK-UHFFFAOYSA-N

> <LogKOA>
10.93

$$$$
100118
  -INDIGO-08031722252D

 12 12  0  0  0  0  0  0  0  0999 V2000
    0.8000    1.3856    0.0000 Cl  0  0  0  0  0  0  0  0  0  0  0  0
   -0.0000   -0.0000    0.0000 C   0  0  0  0  0  0  0  0  0  0  0  0
    0.8000   -1.3857    0.0000 C   0  0  0  0  0  0  0  0  0  0  0  0
    2.4000   -1.3857    0.0000 Cl  0  0  0  0  0  0  0  0  0  0  0  0
   -0.0000   -2.7713    0.0000 C   0  0  0  0  0  0  0  0  0  0  0  0
    0.8000   -4.1569    0.0000 Cl  0  0  0  0  0  0  0  0  0  0  0  0
   -1.6000   -2.7713    0.0000 C   0  0  0  0  0  0  0  0  0  0  0  0
   -2.4000   -4.1569    0.0000 Cl  0  0  0  0  0  0  0  0  0  0  0  0
   -2.4000   -1.3856    0.0000 C   0  0  0  0  0  0  0  0  0  0  0  0
   -4.0000   -1.3856    0.0000 Cl  0  0  0  0  0  0  0  0  0  0  0  0
   -1.6000   -0.0000    0.0000 C   0  0  0  0  0  0  0  0  0  0  0  0
   -2.4000    1.3856    0.0000 Cl  0  0  0  0  0  0  0  0  0  0  0  0
  1  2  1  0  0  0  0
  2  3  1  0  0  0  0
  3  4  1  0  0  0  0
  3  5  2  0  0  0  0
  5  6  1  0  0  0  0
  5  7  1  0  0  0  0
  7  8  1  0  0  0  0
  7  9  2  0  0  0  0
  9 10  1  0  0  0  0
  9 11  1  0  0  0  0
 11  2  2  0  0  0  0
 11 12  1  0  0  0  0
M  END
> <ChemID>
100118

> <source_casrn>
118-74-1

> <CAS>
118-74-1

> <SMILES>
Clc1c(Cl)c(Cl)c(Cl)c(Cl)c1Cl

> <NAME>
Hexachlorobenzene

> <preferred_name>
Hexachlorobenzene

> <iupac>
hexachlorobenzene

> <MPID>
18932

> <dsstox_substance_id>
DTXSID2020682

> <Canonical_QSARr>
Clc1c(Cl)c(Cl)c(Cl)c(Cl)c1Cl

> <InChI_Code_QSARr>
InChI=1S/C6Cl6/c7-1-2(8)4(10)6(12)5(11)3(1)9

> <InChI Key_QSARr>
CKAPSXZOOQJIBF-UHFFFAOYSA-N

> <LogKOA>
7.38

$$$$
100119
  -INDIGO-08031722252D

 24 26  0  0  0  0  0  0  0  0999 V2000
   -1.3856    0.8000    0.0000 C   0  0  0  0  0  0  0  0  0  0  0  0
   -1.3856    2.4000    0.0000 H   0  0  0  0  0  0  0  0  0  0  0  0
   -2.7712   -0.0000    0.0000 C   0  0  0  0  0  0  0  0  0  0  0  0
   -2.7712   -1.6000    0.0000 C   0  0  0  0  0  0  0  0  0  0  0  0
   -4.1569   -2.4000    0.0000 C   0  0  0  0  0  0  0  0  0  0  0  0
   -4.1569   -4.0000    0.0000 H   0  0  0  0  0  0  0  0  0  0  0  0
   -5.5425   -1.6000    0.0000 C   0  0  0  0  0  0  0  0  0  0  0  0
   -6.9282   -2.4000    0.0000 H   0  0  0  0  0  0  0  0  0  0  0  0
   -5.5425   -0.0000    0.0000 C   0  0  0  0  0  0  0  0  0  0  0  0
   -6.9282    0.8000    0.0000 H   0  0  0  0  0  0  0  0  0  0  0  0
   -4.1569    0.8000    0.0000 C   0  0  0  0  0  0  0  0  0  0  0  0
   -4.1569    2.4000    0.0000 H   0  0  0  0  0  0  0  0  0  0  0  0
   -1.3856   -2.4000    0.0000 C   0  0  0  0  0  0  0  0  0  0  0  0
   -1.3856   -4.0000    0.0000 H   0  0  0  0  0  0  0  0  0  0  0  0
   -0.0001   -1.6000    0.0000 C   0  0  0  0  0  0  0  0  0  0  0  0
   -0.0001   -0.0000    0.0000 C   0  0  0  0  0  0  0  0  0  0  0  0
    1.3856    0.8000    0.0000 C   0  0  0  0  0  0  0  0  0  0  0  0
    1.3856    2.4000    0.0000 H   0  0  0  0  0  0  0  0  0  0  0  0
    2.7713   -0.0000    0.0000 C   0  0  0  0  0  0  0  0  0  0  0  0
    4.1569    0.8000    0.0000 H   0  0  0  0  0  0  0  0  0  0  0  0
    2.7713   -1.6000    0.0000 C   0  0  0  0  0  0  0  0  0  0  0  0
    4.1569   -2.4000    0.0000 H   0  0  0  0  0  0  0  0  0  0  0  0
    1.3856   -2.4000    0.0000 C   0  0  0  0  0  0  0  0  0  0  0  0
    1.3856   -4.0000    0.0000 H   0  0  0  0  0  0  0  0  0  0  0  0
  1  2  1  0  0  0  0
  1  3  1  0  0  0  0
  3  4  1  0  0  0  0
  4  5  2  0  0  0  0
  5  6  1  0  0  0  0
  5  7  1  0  0  0  0
  7  8  1  0  0  0  0
  7  9  2  0  0  0  0
  9 10  1  0  0  0  0
  9 11  1  0  0  0  0
 11  3  2  0  0  0  0
 11 12  1  0  0  0  0
  4 13  1  0  0  0  0
 13 14  1  0  0  0  0
 13 15  2  0  0  0  0
 15 16  1  0  0  0  0
 16  1  2  0  0  0  0
 16 17  1  0  0  0  0
 17 18  1  0  0  0  0
 17 19  2  0  0  0  0
 19 20  1  0  0  0  0
 19 21  1  0  0  0  0
 21 22  1  0  0  0  0
 21 23  2  0  0  0  0
 23 15  1  0  0  0  0
 23 24  1  0  0  0  0
M  END
> <ChemID>
100119

> <source_casrn>
120-12-7

> <CAS>
120-12-7

> <SMILES>
c1c2ccccc2cc2ccccc21

> <NAME>
Anthracene

> <preferred_name>
Anthracene

> <iupac>
anthracene

> <MPID>
18933

> <dsstox_substance_id>
DTXSID0023878

> <Canonical_QSARr>
c1c2ccccc2cc2ccccc21

> <InChI_Code_QSARr>
InChI=1S/C14H10/c1-2-6-12-10-14-8-4-3-7-13(14)9-11(12)5-1/h1-10H

> <InChI Key_QSARr>
MWPLVEDNUUSJAV-UHFFFAOYSA-N

> <LogKOA>
7.55

$$$$
100120
  -INDIGO-08031722252D

 12 12  0  0  0  0  0  0  0  0999 V2000
    0.8000    1.3856    0.0000 Cl  0  0  0  0  0  0  0  0  0  0  0  0
   -0.0000   -0.0000    0.0000 C   0  0  0  0  0  0  0  0  0  0  0  0
    0.8000   -1.3857    0.0000 C   0  0  0  0  0  0  0  0  0  0  0  0
    2.4000   -1.3857    0.0000 Cl  0  0  0  0  0  0  0  0  0  0  0  0
   -0.0000   -2.7713    0.0000 C   0  0  0  0  0  0  0  0  0  0  0  0
    0.8000   -4.1569    0.0000 H   0  0  0  0  0  0  0  0  0  0  0  0
   -1.6000   -2.7713    0.0000 C   0  0  0  0  0  0  0  0  0  0  0  0
   -2.4000   -4.1569    0.0000 Cl  0  0  0  0  0  0  0  0  0  0  0  0
   -2.4000   -1.3856    0.0000 C   0  0  0  0  0  0  0  0  0  0  0  0
   -4.0000   -1.3856    0.0000 H   0  0  0  0  0  0  0  0  0  0  0  0
   -1.6000   -0.0000    0.0000 C   0  0  0  0  0  0  0  0  0  0  0  0
   -2.4000    1.3856    0.0000 H   0  0  0  0  0  0  0  0  0  0  0  0
  1  2  1  0  0  0  0
  2  3  1  0  0  0  0
  3  4  1  0  0  0  0
  3  5  2  0  0  0  0
  5  6  1  0  0  0  0
  5  7  1  0  0  0  0
  7  8  1  0  0  0  0
  7  9  2  0  0  0  0
  9 10  1  0  0  0  0
  9 11  1  0  0  0  0
 11  2  2  0  0  0  0
 11 12  1  0  0  0  0
M  END
> <ChemID>
100120

> <source_casrn>
120-82-1

> <CAS>
120-82-1

> <SMILES>
Clc1cc(Cl)c(Cl)cc1

> <NAME>
1,2,4-Trichlorbenzene

> <preferred_name>
1,2,4-Trichlorobenzene

> <iupac>
C6H3Cl3

> <MPID>
18934

> <dsstox_substance_id>
DTXSID0021965

> <Canonical_QSARr>
Clc1cc(Cl)c(Cl)cc1

> <InChI_Code_QSARr>
InChI=1S/C6H3Cl3/c7-4-1-2-5(8)6(9)3-4/h1-3H

> <InChI Key_QSARr>
PBKONEOXTCPAFI-UHFFFAOYSA-N

> <LogKOA>
4.95

$$$$
100122
  -INDIGO-08031722252D

 17 17  0  0  0  0  0  0  0  0999 V2000
    2.3650    1.0530    0.0000 N   0  0  0  0  0  0  0  0  0  0  0  0
    1.2944    2.2420    0.0000 C   0  0  0  0  0  0  0  0  0  0  0  0
    2.5888    3.1825    0.0000 H   0  0  0  0  0  0  0  0  0  0  0  0
    0.4945    3.6277    0.0000 H   0  0  0  0  0  0  0  0  0  0  0  0
   -0.1672    1.5912    0.0000 C   0  0  0  0  0  0  0  0  0  0  0  0
   -0.6617    3.1130    0.0000 H   0  0  0  0  0  0  0  0  0  0  0  0
   -1.7323    1.2586    0.0000 H   0  0  0  0  0  0  0  0  0  0  0  0
    0.0000    0.0000    0.0000 C   0  0  0  0  0  0  0  0  0  0  0  0
   -1.6000    0.0000    0.0000 H   0  0  0  0  0  0  0  0  0  0  0  0
   -0.1672   -1.5913    0.0000 H   0  0  0  0  0  0  0  0  0  0  0  0
    1.5651   -0.3327    0.0000 C   0  0  0  0  0  0  0  0  0  0  0  0
    1.0707   -1.8543    0.0000 H   0  0  0  0  0  0  0  0  0  0  0  0
    3.0267   -0.9835    0.0000 H   0  0  0  0  0  0  0  0  0  0  0  0
    3.9562    1.2202    0.0000 C   0  0  0  0  0  0  0  0  0  0  0  0
    5.5475    1.3875    0.0000 H   0  0  0  0  0  0  0  0  0  0  0  0
    4.6071    2.6819    0.0000 H   0  0  0  0  0  0  0  0  0  0  0  0
    4.8967   -0.0742    0.0000 H   0  0  0  0  0  0  0  0  0  0  0  0
  1  2  1  0  0  0  0
  2  3  1  0  0  0  0
  2  4  1  0  0  0  0
  2  5  1  0  0  0  0
  5  6  1  0  0  0  0
  5  7  1  0  0  0  0
  5  8  1  0  0  0  0
  8  9  1  0  0  0  0
  8 10  1  0  0  0  0
  8 11  1  0  0  0  0
 11  1  1  0  0  0  0
 11 12  1  0  0  0  0
 11 13  1  0  0  0  0
  1 14  1  0  0  0  0
 14 15  1  0  0  0  0
 14 16  1  0  0  0  0
 14 17  1  0  0  0  0
M  END
> <ChemID>
100122

> <source_casrn>
120-94-5

> <CAS>
120-94-5

> <SMILES>
CN1CCCC1

> <NAME>
N-Methylpyrrolidine

> <preferred_name>
N-Methylpyrrolidine

> <iupac>
1-methylpyrrolidine

> <MPID>
18936

> <dsstox_substance_id>
DTXSID8042210

> <Canonical_QSARr>
CN1CCCC1

> <InChI_Code_QSARr>
InChI=1S/C5H11N/c1-6-4-2-3-5-6/h2-5H2,1H3

> <InChI Key_QSARr>
AVFZOVWCLRSYKC-UHFFFAOYSA-N

> <LogKOA>
3.64

$$$$
100123
  -INDIGO-08031722252D

 24 25  0  0  0  0  0  0  0  0999 V2000
   -0.5473   -1.5035    0.0000 C   0  0  0  0  0  0  0  0  0  0  0  0
    0.4812   -2.7292    0.0000 H   0  0  0  0  0  0  0  0  0  0  0  0
   -2.1229   -1.7813    0.0000 C   0  0  0  0  0  0  0  0  0  0  0  0
   -2.6702   -3.2849    0.0000 H   0  0  0  0  0  0  0  0  0  0  0  0
   -3.1513   -0.5556    0.0000 C   0  0  0  0  0  0  0  0  0  0  0  0
   -4.7271   -0.8335    0.0000 H   0  0  0  0  0  0  0  0  0  0  0  0
   -2.6042    0.9479    0.0000 C   0  0  0  0  0  0  0  0  0  0  0  0
   -3.6326    2.1735    0.0000 H   0  0  0  0  0  0  0  0  0  0  0  0
   -1.0284    1.2257    0.0000 C   0  0  0  0  0  0  0  0  0  0  0  0
   -0.4813    2.7292    0.0000 H   0  0  0  0  0  0  0  0  0  0  0  0
    0.0000    0.0000    0.0000 C   0  0  0  0  0  0  0  0  0  0  0  0
    1.5756    0.2779    0.0000 N   0  0  0  0  0  0  0  0  0  0  0  0
    1.8536    1.8535    0.0000 H   0  0  0  0  0  0  0  0  0  0  0  0
    2.9614   -0.5221    0.0000 C   0  0  0  0  0  0  0  0  0  0  0  0
    2.9614   -2.1222    0.0000 C   0  0  0  0  0  0  0  0  0  0  0  0
    1.5756   -2.9222    0.0000 H   0  0  0  0  0  0  0  0  0  0  0  0
    4.3470   -2.9222    0.0000 C   0  0  0  0  0  0  0  0  0  0  0  0
    4.3470   -4.5222    0.0000 H   0  0  0  0  0  0  0  0  0  0  0  0
    5.7326   -2.1222    0.0000 C   0  0  0  0  0  0  0  0  0  0  0  0
    7.1183   -2.9222    0.0000 H   0  0  0  0  0  0  0  0  0  0  0  0
    5.7326   -0.5221    0.0000 C   0  0  0  0  0  0  0  0  0  0  0  0
    7.1183    0.2779    0.0000 H   0  0  0  0  0  0  0  0  0  0  0  0
    4.3470    0.2779    0.0000 C   0  0  0  0  0  0  0  0  0  0  0  0
    4.3470    1.8779    0.0000 H   0  0  0  0  0  0  0  0  0  0  0  0
  1  2  1  0  0  0  0
  1  3  1  0  0  0  0
  3  4  1  0  0  0  0
  3  5  2  0  0  0  0
  5  6  1  0  0  0  0
  5  7  1  0  0  0  0
  7  8  1  0  0  0  0
  7  9  2  0  0  0  0
  9 10  1  0  0  0  0
  9 11  1  0  0  0  0
 11  1  2  0  0  0  0
 11 12  1  0  0  0  0
 12 13  1  0  0  0  0
 12 14  1  0  0  0  0
 14 15  1  0  0  0  0
 15 16  1  0  0  0  0
 15 17  2  0  0  0  0
 17 18  1  0  0  0  0
 17 19  1  0  0  0  0
 19 20  1  0  0  0  0
 19 21  2  0  0  0  0
 21 22  1  0  0  0  0
 21 23  1  0  0  0  0
 23 14  2  0  0  0  0
 23 24  1  0  0  0  0
M  END
> <ChemID>
100123

> <source_casrn>
122-39-4

> <CAS>
122-39-4

> <SMILES>
c1ccccc1Nc1ccccc1

> <NAME>
Diphenylamine

> <preferred_name>
Diphenylamine

> <iupac>
N-phenylaniline

> <MPID>
18937

> <dsstox_substance_id>
DTXSID4021975

> <Canonical_QSARr>
c1ccccc1Nc1ccccc1

> <InChI_Code_QSARr>
InChI=1S/C12H11N/c1-3-7-11(8-4-1)13-12-9-5-2-6-10-12/h1-10,13H

> <InChI Key_QSARr>
DMBHHRLKUKUOEG-UHFFFAOYSA-N

> <LogKOA>
7.64

$$$$
100124
  -INDIGO-08031722252D

 10  9  0  0  0  0  0  0  0  0999 V2000
    1.3856    0.8000    0.0000 C   0  0  0  0  0  0  0  0  0  0  0  0
    2.7713    1.6000    0.0000 H   0  0  0  0  0  0  0  0  0  0  0  0
    2.7713    0.0000    0.0000 H   0  0  0  0  0  0  0  0  0  0  0  0
    1.3856    2.4000    0.0000 H   0  0  0  0  0  0  0  0  0  0  0  0
   -0.0000    0.0000    0.0000 C   0  0  0  0  0  0  0  0  0  0  0  0
    0.6123   -1.4782    0.0000 H   0  0  0  0  0  0  0  0  0  0  0  0
   -0.6123   -1.4782    0.0000 H   0  0  0  0  0  0  0  0  0  0  0  0
   -1.3856    0.8000    0.0000 C   0  0  0  0  0  0  0  0  0  0  0  0
   -2.7713    0.0000    0.0000 H   0  0  0  0  0  0  0  0  0  0  0  0
   -1.3856    2.4000    0.0000 O   0  0  0  0  0  0  0  0  0  0  0  0
  1  2  1  0  0  0  0
  1  3  1  0  0  0  0
  1  4  1  0  0  0  0
  1  5  1  0  0  0  0
  5  6  1  0  0  0  0
  5  7  1  0  0  0  0
  5  8  1  0  0  0  0
  8  9  1  0  0  0  0
  8 10  2  0  0  0  0
M  END
> <ChemID>
100124

> <source_casrn>
123-38-6

> <CAS>
123-38-6

> <SMILES>
CCC=O

> <NAME>
Propanal

> <preferred_name>
Propanal

> <iupac>
propanal

> <MPID>
18938

> <dsstox_substance_id>
DTXSID2021658

> <Canonical_QSARr>
CCC=O

> <InChI_Code_QSARr>
InChI=1S/C3H6O/c1-2-3-4/h3H,2H2,1H3

> <InChI Key_QSARr>
NBBJYMSMWIIQGU-UHFFFAOYSA-N

> <LogKOA>
3.02

$$$$
100126
  -INDIGO-08031722252D

 13 12  0  0  0  0  0  0  0  0999 V2000
    1.3856    0.8000    0.0000 C   0  0  0  0  0  0  0  0  0  0  0  0
    2.7713    1.6000    0.0000 H   0  0  0  0  0  0  0  0  0  0  0  0
    2.7713    0.0000    0.0000 H   0  0  0  0  0  0  0  0  0  0  0  0
    1.3856    2.4000    0.0000 H   0  0  0  0  0  0  0  0  0  0  0  0
    0.0000    0.0000    0.0000 C   0  0  0  0  0  0  0  0  0  0  0  0
   -0.6123   -1.4782    0.0000 H   0  0  0  0  0  0  0  0  0  0  0  0
    0.6123   -1.4782    0.0000 H   0  0  0  0  0  0  0  0  0  0  0  0
   -1.3856    0.8000    0.0000 C   0  0  0  0  0  0  0  0  0  0  0  0
   -0.7733    2.2782    0.0000 H   0  0  0  0  0  0  0  0  0  0  0  0
   -1.9980    2.2782    0.0000 H   0  0  0  0  0  0  0  0  0  0  0  0
   -2.7713    0.0000    0.0000 C   0  0  0  0  0  0  0  0  0  0  0  0
   -4.1569    0.8000    0.0000 H   0  0  0  0  0  0  0  0  0  0  0  0
   -2.7713   -1.6000    0.0000 O   0  0  0  0  0  0  0  0  0  0  0  0
  1  2  1  0  0  0  0
  1  3  1  0  0  0  0
  1  4  1  0  0  0  0
  1  5  1  0  0  0  0
  5  6  1  0  0  0  0
  5  7  1  0  0  0  0
  5  8  1  0  0  0  0
  8  9  1  0  0  0  0
  8 10  1  0  0  0  0
  8 11  1  0  0  0  0
 11 12  1  0  0  0  0
 11 13  2  0  0  0  0
M  END
> <ChemID>
100126

> <source_casrn>
123-72-8

> <CAS>
123-72-8

> <SMILES>
CCCC=O

> <NAME>
Butanal

> <preferred_name>
Butyraldehyde

> <iupac>
butanal

> <MPID>
18940

> <dsstox_substance_id>
DTXSID8021513

> <Canonical_QSARr>
CCCC=O

> <InChI_Code_QSARr>
InChI=1S/C4H8O/c1-2-3-4-5/h4H,2-3H2,1H3

> <InChI Key_QSARr>
ZTQSAGDEMFDKMZ-UHFFFAOYSA-N

> <LogKOA>
3.39

$$$$
100127
  -INDIGO-08031722252D

 14 14  0  0  0  0  0  0  0  0999 V2000
   -0.0000    0.0000    0.0000 C   0  0  0  0  0  0  0  0  0  0  0  0
    1.5651    0.3327    0.0000 H   0  0  0  0  0  0  0  0  0  0  0  0
   -0.1673    1.5912    0.0000 H   0  0  0  0  0  0  0  0  0  0  0  0
    0.4944   -1.5217    0.0000 C   0  0  0  0  0  0  0  0  0  0  0  0
    1.9561   -0.8709    0.0000 H   0  0  0  0  0  0  0  0  0  0  0  0
    1.2944   -2.9073    0.0000 H   0  0  0  0  0  0  0  0  0  0  0  0
   -0.8000   -2.4621    0.0000 C   0  0  0  0  0  0  0  0  0  0  0  0
    0.2706   -3.6512    0.0000 H   0  0  0  0  0  0  0  0  0  0  0  0
   -1.8706   -3.6512    0.0000 H   0  0  0  0  0  0  0  0  0  0  0  0
   -2.0944   -1.5217    0.0000 N   0  0  0  0  0  0  0  0  0  0  0  0
   -3.6161   -2.0161    0.0000 H   0  0  0  0  0  0  0  0  0  0  0  0
   -1.6000    0.0000    0.0000 C   0  0  0  0  0  0  0  0  0  0  0  0
   -3.1651    0.3327    0.0000 H   0  0  0  0  0  0  0  0  0  0  0  0
   -1.4327    1.5912    0.0000 H   0  0  0  0  0  0  0  0  0  0  0  0
  1  2  1  0  0  0  0
  1  3  1  0  0  0  0
  1  4  1  0  0  0  0
  4  5  1  0  0  0  0
  4  6  1  0  0  0  0
  4  7  1  0  0  0  0
  7  8  1  0  0  0  0
  7  9  1  0  0  0  0
  7 10  1  0  0  0  0
 10 11  1  0  0  0  0
 10 12  1  0  0  0  0
 12  1  1  0  0  0  0
 12 13  1  0  0  0  0
 12 14  1  0  0  0  0
M  END
> <ChemID>
100127

> <source_casrn>
123-75-1

> <CAS>
123-75-1

> <SMILES>
C1CCCN1

> <NAME>
Pyrrolidine

> <preferred_name>
Pyrrolidine

> <iupac>
PYRROLIDINE

> <MPID>
18941

> <dsstox_substance_id>
DTXSID3059559

> <Canonical_QSARr>
C1CCCN1

> <InChI_Code_QSARr>
InChI=1S/C4H9N/c1-2-4-5-3-1/h5H,1-4H2

> <InChI Key_QSARr>
RWRDLPDLKQPQOW-UHFFFAOYSA-N

> <LogKOA>
4.07

$$$$
100128
  -INDIGO-08031722252D

 20 19  0  0  0  0  0  0  0  0999 V2000
    5.5425    0.0000    0.0000 C   0  0  0  0  0  0  0  0  0  0  0  0
    6.9282   -0.8000    0.0000 H   0  0  0  0  0  0  0  0  0  0  0  0
    6.9282    0.8000    0.0000 H   0  0  0  0  0  0  0  0  0  0  0  0
    5.5425   -1.6000    0.0000 H   0  0  0  0  0  0  0  0  0  0  0  0
    4.1569    0.8000    0.0000 C   0  0  0  0  0  0  0  0  0  0  0  0
    4.1569    2.4000    0.0000 O   0  0  0  0  0  0  0  0  0  0  0  0
    2.7712    0.0000    0.0000 O   0  0  0  0  0  0  0  0  0  0  0  0
    1.3857    0.8000    0.0000 C   0  0  0  0  0  0  0  0  0  0  0  0
    1.9979    2.2782    0.0000 H   0  0  0  0  0  0  0  0  0  0  0  0
    0.7734    2.2782    0.0000 H   0  0  0  0  0  0  0  0  0  0  0  0
    0.0001    0.0000    0.0000 C   0  0  0  0  0  0  0  0  0  0  0  0
   -0.6123   -1.4782    0.0000 H   0  0  0  0  0  0  0  0  0  0  0  0
    0.6122   -1.4782    0.0000 H   0  0  0  0  0  0  0  0  0  0  0  0
   -1.3856    0.8000    0.0000 C   0  0  0  0  0  0  0  0  0  0  0  0
   -0.7733    2.2782    0.0000 H   0  0  0  0  0  0  0  0  0  0  0  0
   -1.9979    2.2782    0.0000 H   0  0  0  0  0  0  0  0  0  0  0  0
   -2.7713    0.0000    0.0000 C   0  0  0  0  0  0  0  0  0  0  0  0
   -4.1569   -0.8000    0.0000 H   0  0  0  0  0  0  0  0  0  0  0  0
   -4.1569    0.8000    0.0000 H   0  0  0  0  0  0  0  0  0  0  0  0
   -2.7713   -1.6000    0.0000 H   0  0  0  0  0  0  0  0  0  0  0  0
  1  2  1  0  0  0  0
  1  3  1  0  0  0  0
  1  4  1  0  0  0  0
  1  5  1  0  0  0  0
  5  6  2  0  0  0  0
  5  7  1  0  0  0  0
  7  8  1  0  0  0  0
  8  9  1  0  0  0  0
  8 10  1  0  0  0  0
  8 11  1  0  0  0  0
 11 12  1  0  0  0  0
 11 13  1  0  0  0  0
 11 14  1  0  0  0  0
 14 15  1  0  0  0  0
 14 16  1  0  0  0  0
 14 17  1  0  0  0  0
 17 18  1  0  0  0  0
 17 19  1  0  0  0  0
 17 20  1  0  0  0  0
M  END
> <ChemID>
100128

> <source_casrn>
123-86-4

> <CAS>
123-86-4

> <SMILES>
CCCCOC(C)=O

> <NAME>
Butyl acetate

> <preferred_name>
Butyl acetate

> <iupac>
butyl acetate

> <MPID>
18942

> <dsstox_substance_id>
DTXSID3021982

> <Canonical_QSARr>
CCCCOC(C)=O

> <InChI_Code_QSARr>
InChI=1S/C6H12O2/c1-3-4-5-8-6(2)7/h3-5H2,1-2H3

> <InChI Key_QSARr>
DKPFZGUDAPQIHT-UHFFFAOYSA-N

> <LogKOA>
3.65

$$$$
100130
  -INDIGO-08031722252D

 23 22  0  0  0  0  0  0  0  0999 V2000
    2.7292   -0.4812    0.0000 C   0  0  0  0  0  0  0  0  0  0  0  0
    3.0755   -2.0433    0.0000 H   0  0  0  0  0  0  0  0  0  0  0  0
    1.8695   -1.8306    0.0000 H   0  0  0  0  0  0  0  0  0  0  0  0
    1.5036    0.5472    0.0000 C   0  0  0  0  0  0  0  0  0  0  0  0
    1.1572    2.1093    0.0000 H   0  0  0  0  0  0  0  0  0  0  0  0
    2.3633    1.8966    0.0000 H   0  0  0  0  0  0  0  0  0  0  0  0
    0.0000    0.0000    0.0000 C   0  0  0  0  0  0  0  0  0  0  0  0
    0.8001   -1.3856    0.0000 H   0  0  0  0  0  0  0  0  0  0  0  0
   -1.3857   -0.8000    0.0000 C   0  0  0  0  0  0  0  0  0  0  0  0
   -2.7713   -1.6000    0.0000 H   0  0  0  0  0  0  0  0  0  0  0  0
   -1.3857   -2.4000    0.0000 H   0  0  0  0  0  0  0  0  0  0  0  0
   -2.7713    0.0000    0.0000 H   0  0  0  0  0  0  0  0  0  0  0  0
   -0.8000    1.3857    0.0000 C   0  0  0  0  0  0  0  0  0  0  0  0
   -1.6000    2.7713    0.0000 H   0  0  0  0  0  0  0  0  0  0  0  0
    0.0000    2.7713    0.0000 H   0  0  0  0  0  0  0  0  0  0  0  0
   -2.4001    1.3857    0.0000 H   0  0  0  0  0  0  0  0  0  0  0  0
    4.2327    0.0660    0.0000 O   0  0  0  0  0  0  0  0  0  0  0  0
    5.4583   -0.9625    0.0000 C   0  0  0  0  0  0  0  0  0  0  0  0
    6.9618   -0.4152    0.0000 C   0  0  0  0  0  0  0  0  0  0  0  0
    8.4654    0.1320    0.0000 H   0  0  0  0  0  0  0  0  0  0  0  0
    8.1876   -1.4437    0.0000 H   0  0  0  0  0  0  0  0  0  0  0  0
    7.2398    1.1605    0.0000 H   0  0  0  0  0  0  0  0  0  0  0  0
    5.1805   -2.5381    0.0000 O   0  0  0  0  0  0  0  0  0  0  0  0
  1  2  1  0  0  0  0
  1  3  1  0  0  0  0
  1  4  1  0  0  0  0
  4  5  1  0  0  0  0
  4  6  1  0  0  0  0
  4  7  1  0  0  0  0
  7  8  1  0  0  0  0
  7  9  1  0  0  0  0
  9 10  1  0  0  0  0
  9 11  1  0  0  0  0
  9 12  1  0  0  0  0
  7 13  1  0  0  0  0
 13 14  1  0  0  0  0
 13 15  1  0  0  0  0
 13 16  1  0  0  0  0
  1 17  1  0  0  0  0
 17 18  1  0  0  0  0
 18 19  1  0  0  0  0
 19 20  1  0  0  0  0
 19 21  1  0  0  0  0
 19 22  1  0  0  0  0
 18 23  2  0  0  0  0
M  END
> <ChemID>
100130

> <source_casrn>
123-92-2

> <CAS>
123-92-2

> <SMILES>
CC(C)CCOC(C)=O

> <NAME>
Isopentyl acetate

> <preferred_name>
3-Methylbutyl acetate

> <iupac>
3-methylbutyl acetate

> <MPID>
18944

> <dsstox_substance_id>
DTXSID9025453

> <Canonical_QSARr>
CC(C)CCOC(C)=O

> <InChI_Code_QSARr>
InChI=1S/C7H14O2/c1-6(2)4-5-9-7(3)8/h6H,4-5H2,1-3H3

> <InChI Key_QSARr>
MLFHJEHSLIIPHL-UHFFFAOYSA-N

> <LogKOA>
3.94

$$$$
100131
  -INDIGO-08031722252D

 27 26  0  0  0  0  0  0  0  0999 V2000
   -1.3855    0.8000    0.0000 C   0  0  0  0  0  0  0  0  0  0  0  0
   -0.7734    2.2782    0.0000 H   0  0  0  0  0  0  0  0  0  0  0  0
   -1.9979    2.2782    0.0000 H   0  0  0  0  0  0  0  0  0  0  0  0
    0.0000    0.0000    0.0000 C   0  0  0  0  0  0  0  0  0  0  0  0
   -0.6123   -1.4782    0.0000 H   0  0  0  0  0  0  0  0  0  0  0  0
    0.6123   -1.4782    0.0000 H   0  0  0  0  0  0  0  0  0  0  0  0
    1.3857    0.8000    0.0000 C   0  0  0  0  0  0  0  0  0  0  0  0
    1.9979    2.2782    0.0000 H   0  0  0  0  0  0  0  0  0  0  0  0
    0.7734    2.2782    0.0000 H   0  0  0  0  0  0  0  0  0  0  0  0
    2.7713    0.0000    0.0000 C   0  0  0  0  0  0  0  0  0  0  0  0
    2.1590   -1.4782    0.0000 H   0  0  0  0  0  0  0  0  0  0  0  0
    3.3836   -1.4782    0.0000 H   0  0  0  0  0  0  0  0  0  0  0  0
    4.1570    0.8000    0.0000 C   0  0  0  0  0  0  0  0  0  0  0  0
    5.5426    1.6000    0.0000 H   0  0  0  0  0  0  0  0  0  0  0  0
    5.5426    0.0000    0.0000 H   0  0  0  0  0  0  0  0  0  0  0  0
    4.1570    2.4000    0.0000 H   0  0  0  0  0  0  0  0  0  0  0  0
   -2.7713    0.0000    0.0000 C   0  0  0  0  0  0  0  0  0  0  0  0
   -3.3836   -1.4782    0.0000 H   0  0  0  0  0  0  0  0  0  0  0  0
   -2.1590   -1.4782    0.0000 H   0  0  0  0  0  0  0  0  0  0  0  0
   -4.1568    0.8000    0.0000 C   0  0  0  0  0  0  0  0  0  0  0  0
   -3.5447    2.2782    0.0000 H   0  0  0  0  0  0  0  0  0  0  0  0
   -4.7691    2.2782    0.0000 H   0  0  0  0  0  0  0  0  0  0  0  0
   -5.5426    0.0000    0.0000 C   0  0  0  0  0  0  0  0  0  0  0  0
   -5.5426   -1.6000    0.0000 H   0  0  0  0  0  0  0  0  0  0  0  0
   -6.9281    0.8000    0.0000 C   0  0  0  0  0  0  0  0  0  0  0  0
   -8.3138    0.0000    0.0000 H   0  0  0  0  0  0  0  0  0  0  0  0
   -6.9281    2.4000    0.0000 H   0  0  0  0  0  0  0  0  0  0  0  0
  1  2  1  0  0  0  0
  1  3  1  0  0  0  0
  1  4  1  0  0  0  0
  4  5  1  0  0  0  0
  4  6  1  0  0  0  0
  4  7  1  0  0  0  0
  7  8  1  0  0  0  0
  7  9  1  0  0  0  0
  7 10  1  0  0  0  0
 10 11  1  0  0  0  0
 10 12  1  0  0  0  0
 10 13  1  0  0  0  0
 13 14  1  0  0  0  0
 13 15  1  0  0  0  0
 13 16  1  0  0  0  0
  1 17  1  0  0  0  0
 17 18  1  0  0  0  0
 17 19  1  0  0  0  0
 17 20  1  0  0  0  0
 20 21  1  0  0  0  0
 20 22  1  0  0  0  0
 20 23  1  0  0  0  0
 23 24  1  0  0  0  0
 23 25  2  0  0  0  0
 25 26  1  0  0  0  0
 25 27  1  0  0  0  0
M  END
> <ChemID>
100131

> <source_casrn>
124-11-8

> <CAS>
124-11-8

> <SMILES>
CCCCCCCC=C

> <NAME>
Nonene

> <preferred_name>
1-Nonene

> <iupac>
non-1-ene

> <MPID>
18945

> <dsstox_substance_id>
DTXSID2059562

> <Canonical_QSARr>
CCCCCCCC=C

> <InChI_Code_QSARr>
InChI=1S/C9H18/c1-3-5-7-9-8-6-4-2/h3H,1,4-9H2,2H3

> <InChI Key_QSARr>
JRZJOMJEPLMPRA-UHFFFAOYSA-N

> <LogKOA>
3.83

$$$$
100132
  -INDIGO-08031722252D

 25 24  0  0  0  0  0  0  0  0999 V2000
    4.1569    0.8000    0.0000 C   0  0  0  0  0  0  0  0  0  0  0  0
    5.5426    1.6000    0.0000 H   0  0  0  0  0  0  0  0  0  0  0  0
    5.5426    0.0000    0.0000 H   0  0  0  0  0  0  0  0  0  0  0  0
    4.1569    2.4000    0.0000 H   0  0  0  0  0  0  0  0  0  0  0  0
    2.7713    0.0000    0.0000 C   0  0  0  0  0  0  0  0  0  0  0  0
    2.1590   -1.4782    0.0000 H   0  0  0  0  0  0  0  0  0  0  0  0
    3.3835   -1.4782    0.0000 H   0  0  0  0  0  0  0  0  0  0  0  0
    1.3856    0.8000    0.0000 C   0  0  0  0  0  0  0  0  0  0  0  0
    1.9980    2.2782    0.0000 H   0  0  0  0  0  0  0  0  0  0  0  0
    0.7733    2.2782    0.0000 H   0  0  0  0  0  0  0  0  0  0  0  0
   -0.0001    0.0000    0.0000 C   0  0  0  0  0  0  0  0  0  0  0  0
   -0.6122   -1.4782    0.0000 H   0  0  0  0  0  0  0  0  0  0  0  0
    0.6123   -1.4782    0.0000 H   0  0  0  0  0  0  0  0  0  0  0  0
   -1.3856    0.8000    0.0000 C   0  0  0  0  0  0  0  0  0  0  0  0
   -0.7734    2.2782    0.0000 H   0  0  0  0  0  0  0  0  0  0  0  0
   -1.9979    2.2782    0.0000 H   0  0  0  0  0  0  0  0  0  0  0  0
   -2.7713    0.0000    0.0000 C   0  0  0  0  0  0  0  0  0  0  0  0
   -3.3836   -1.4782    0.0000 H   0  0  0  0  0  0  0  0  0  0  0  0
   -2.1589   -1.4782    0.0000 H   0  0  0  0  0  0  0  0  0  0  0  0
   -4.1570    0.8000    0.0000 C   0  0  0  0  0  0  0  0  0  0  0  0
   -3.5446    2.2782    0.0000 H   0  0  0  0  0  0  0  0  0  0  0  0
   -4.7692    2.2782    0.0000 H   0  0  0  0  0  0  0  0  0  0  0  0
   -5.5425    0.0000    0.0000 C   0  0  0  0  0  0  0  0  0  0  0  0
   -6.9282    0.8000    0.0000 H   0  0  0  0  0  0  0  0  0  0  0  0
   -5.5425   -1.6000    0.0000 O   0  0  0  0  0  0  0  0  0  0  0  0
  1  2  1  0  0  0  0
  1  3  1  0  0  0  0
  1  4  1  0  0  0  0
  1  5  1  0  0  0  0
  5  6  1  0  0  0  0
  5  7  1  0  0  0  0
  5  8  1  0  0  0  0
  8  9  1  0  0  0  0
  8 10  1  0  0  0  0
  8 11  1  0  0  0  0
 11 12  1  0  0  0  0
 11 13  1  0  0  0  0
 11 14  1  0  0  0  0
 14 15  1  0  0  0  0
 14 16  1  0  0  0  0
 14 17  1  0  0  0  0
 17 18  1  0  0  0  0
 17 19  1  0  0  0  0
 17 20  1  0  0  0  0
 20 21  1  0  0  0  0
 20 22  1  0  0  0  0
 20 23  1  0  0  0  0
 23 24  1  0  0  0  0
 23 25  2  0  0  0  0
M  END
> <ChemID>
100132

> <source_casrn>
124-13-0

> <CAS>
124-13-0

> <SMILES>
CCCCCCCC=O

> <NAME>
Octanal

> <preferred_name>
Octanal

> <iupac>
octanal

> <MPID>
18946

> <dsstox_substance_id>
DTXSID3021643

> <Canonical_QSARr>
CCCCCCCC=O

> <InChI_Code_QSARr>
InChI=1S/C8H16O/c1-2-3-4-5-6-7-8-9/h8H,2-7H2,1H3

> <InChI Key_QSARr>
NUJGJRNETVAIRJ-UHFFFAOYSA-N

> <LogKOA>
5.36

$$$$
100134
  -INDIGO-08031722252D

  5  4  0  0  0  0  0  0  0  0999 V2000
   -0.8000   -1.3856    0.0000 Cl  0  0  0  0  0  0  0  0  0  0  0  0
    0.0000    0.0000    0.0000 C   0  0  0  0  0  0  0  0  0  0  0  0
    0.8000    1.3856    0.0000 H   0  0  0  0  0  0  0  0  0  0  0  0
   -1.3856    0.8000    0.0000 Br  0  0  0  0  0  0  0  0  0  0  0  0
    1.3856   -0.8000    0.0000 Br  0  0  0  0  0  0  0  0  0  0  0  0
  1  2  1  0  0  0  0
  2  3  1  0  0  0  0
  2  4  1  0  0  0  0
  2  5  1  0  0  0  0
M  END
> <ChemID>
100134

> <source_casrn>
124-48-1

> <CAS>
124-48-1

> <SMILES>
ClC(Br)Br

> <NAME>
Dibromochloromethane

> <preferred_name>
Chlorodibromomethane

> <iupac>
dibromo(chloro)methane

> <MPID>
18948

> <dsstox_substance_id>
DTXSID1020300

> <Canonical_QSARr>
ClC(Br)Br

> <InChI_Code_QSARr>
InChI=1S/CHBr2Cl/c2-1(3)4/h1H

> <InChI Key_QSARr>
GATVIKZLVQHOMN-UHFFFAOYSA-N

> <LogKOA>
3.59

$$$$
100135
  -INDIGO-08031722252D

  6  5  0  0  0  0  0  0  0  0999 V2000
   -0.8000   -1.3856    0.0000 Cl  0  0  0  0  0  0  0  0  0  0  0  0
    0.0000    0.0000    0.0000 C   0  0  0  0  0  0  0  0  0  0  0  0
    1.6000    0.0000    0.0000 C   0  0  0  0  0  0  0  0  0  0  0  0
    2.4000    1.3856    0.0000 Cl  0  0  0  0  0  0  0  0  0  0  0  0
    2.4000   -1.3856    0.0000 Cl  0  0  0  0  0  0  0  0  0  0  0  0
   -0.8000    1.3856    0.0000 Cl  0  0  0  0  0  0  0  0  0  0  0  0
  1  2  1  0  0  0  0
  2  3  2  0  0  0  0
  3  4  1  0  0  0  0
  3  5  1  0  0  0  0
  2  6  1  0  0  0  0
M  END
> <ChemID>
100135

> <source_casrn>
127-18-4

> <CAS>
127-18-4

> <SMILES>
ClC(Cl)=C(Cl)Cl

> <NAME>
Tetrachloroethene

> <preferred_name>
Tetrachloroethylene

> <iupac>
tetrachloroethene

> <MPID>
18949

> <dsstox_substance_id>
DTXSID2021319

> <Canonical_QSARr>
ClC(Cl)=C(Cl)Cl

> <InChI_Code_QSARr>
InChI=1S/C2Cl4/c3-1(4)2(5)6

> <InChI Key_QSARr>
CYTYCFOTNPOANT-UHFFFAOYSA-N

> <LogKOA>
3.48

$$$$
100137
  -INDIGO-08031722252D

 26 29  0  0  0  0  0  0  0  0999 V2000
    0.0001    0.0001    0.0000 C   0  0  0  0  0  0  0  0  0  0  0  0
   -1.6001    0.0001    0.0000 C   0  0  0  0  0  0  0  0  0  0  0  0
   -2.4001   -1.3856    0.0000 C   0  0  0  0  0  0  0  0  0  0  0  0
   -4.0000   -1.3856    0.0000 C   0  0  0  0  0  0  0  0  0  0  0  0
   -4.8000   -2.7712    0.0000 H   0  0  0  0  0  0  0  0  0  0  0  0
   -4.8000    0.0001    0.0000 C   0  0  0  0  0  0  0  0  0  0  0  0
   -6.4000    0.0001    0.0000 H   0  0  0  0  0  0  0  0  0  0  0  0
   -4.0000    1.3856    0.0000 C   0  0  0  0  0  0  0  0  0  0  0  0
   -4.8000    2.7713    0.0000 H   0  0  0  0  0  0  0  0  0  0  0  0
   -2.4001    1.3856    0.0000 C   0  0  0  0  0  0  0  0  0  0  0  0
   -1.6001    2.7713    0.0000 C   0  0  0  0  0  0  0  0  0  0  0  0
   -2.4001    4.1569    0.0000 H   0  0  0  0  0  0  0  0  0  0  0  0
    0.0001    2.7713    0.0000 C   0  0  0  0  0  0  0  0  0  0  0  0
    0.8001    4.1569    0.0000 H   0  0  0  0  0  0  0  0  0  0  0  0
    0.8001    1.3856    0.0000 C   0  0  0  0  0  0  0  0  0  0  0  0
    2.4000    1.3856    0.0000 C   0  0  0  0  0  0  0  0  0  0  0  0
    3.2000    2.7712    0.0000 H   0  0  0  0  0  0  0  0  0  0  0  0
    3.2000    0.0001    0.0000 C   0  0  0  0  0  0  0  0  0  0  0  0
    4.8000    0.0001    0.0000 H   0  0  0  0  0  0  0  0  0  0  0  0
    2.4000   -1.3856    0.0000 C   0  0  0  0  0  0  0  0  0  0  0  0
    3.2000   -2.7712    0.0000 H   0  0  0  0  0  0  0  0  0  0  0  0
    0.8001   -1.3856    0.0000 C   0  0  0  0  0  0  0  0  0  0  0  0
    0.0001   -2.7712    0.0000 C   0  0  0  0  0  0  0  0  0  0  0  0
    0.8001   -4.1569    0.0000 H   0  0  0  0  0  0  0  0  0  0  0  0
   -1.6001   -2.7712    0.0000 C   0  0  0  0  0  0  0  0  0  0  0  0
   -2.4001   -4.1569    0.0000 H   0  0  0  0  0  0  0  0  0  0  0  0
  1  2  2  0  0  0  0
  2  3  1  0  0  0  0
  3  4  1  0  0  0  0
  4  5  1  0  0  0  0
  4  6  2  0  0  0  0
  6  7  1  0  0  0  0
  6  8  1  0  0  0  0
  8  9  1  0  0  0  0
  8 10  2  0  0  0  0
 10  2  1  0  0  0  0
 10 11  1  0  0  0  0
 11 12  1  0  0  0  0
 11 13  2  0  0  0  0
 13 14  1  0  0  0  0
 13 15  1  0  0  0  0
 15  1  1  0  0  0  0
 15 16  2  0  0  0  0
 16 17  1  0  0  0  0
 16 18  1  0  0  0  0
 18 19  1  0  0  0  0
 18 20  2  0  0  0  0
 20 21  1  0  0  0  0
 20 22  1  0  0  0  0
 22  1  1  0  0  0  0
 22 23  2  0  0  0  0
 23 24  1  0  0  0  0
 23 25  1  0  0  0  0
 25  3  2  0  0  0  0
 25 26  1  0  0  0  0
M  END
> <ChemID>
100137

> <source_casrn>
129-00-0

> <CAS>
129-00-0

> <SMILES>
c1cc2cccc3ccc4cccc1c4c32

> <NAME>
Pyrene

> <preferred_name>
Pyrene

> <iupac>
pyrene

> <MPID>
18951

> <dsstox_substance_id>
DTXSID3024289

> <Canonical_QSARr>
c1cc2cccc3ccc4cccc1c4c32

> <InChI_Code_QSARr>
InChI=1S/C16H10/c1-3-11-7-9-13-5-2-6-14-10-8-12(4-1)15(11)16(13)14/h1-10H

> <InChI Key_QSARr>
BBEAQIROQSPTKN-UHFFFAOYSA-N

> <LogKOA>
8.8

$$$$
100138
  -INDIGO-08031722252D

 14 13  0  0  0  0  0  0  0  0999 V2000
    4.1569    0.8000    0.0000 C   0  0  0  0  0  0  0  0  0  0  0  0
    5.5426    1.6000    0.0000 H   0  0  0  0  0  0  0  0  0  0  0  0
    5.5426    0.0000    0.0000 H   0  0  0  0  0  0  0  0  0  0  0  0
    4.1569    2.4000    0.0000 H   0  0  0  0  0  0  0  0  0  0  0  0
    2.7713    0.0000    0.0000 C   0  0  0  0  0  0  0  0  0  0  0  0
    2.7713   -1.6000    0.0000 O   0  0  0  0  0  0  0  0  0  0  0  0
    1.3857    0.8000    0.0000 O   0  0  0  0  0  0  0  0  0  0  0  0
    0.0000    0.0000    0.0000 C   0  0  0  0  0  0  0  0  0  0  0  0
   -0.6122   -1.4782    0.0000 H   0  0  0  0  0  0  0  0  0  0  0  0
    0.6122   -1.4782    0.0000 H   0  0  0  0  0  0  0  0  0  0  0  0
   -1.3856    0.8000    0.0000 C   0  0  0  0  0  0  0  0  0  0  0  0
   -2.7713    1.6000    0.0000 H   0  0  0  0  0  0  0  0  0  0  0  0
   -2.7713    0.0000    0.0000 H   0  0  0  0  0  0  0  0  0  0  0  0
   -1.3856    2.4000    0.0000 H   0  0  0  0  0  0  0  0  0  0  0  0
  1  2  1  0  0  0  0
  1  3  1  0  0  0  0
  1  4  1  0  0  0  0
  1  5  1  0  0  0  0
  5  6  2  0  0  0  0
  5  7  1  0  0  0  0
  7  8  1  0  0  0  0
  8  9  1  0  0  0  0
  8 10  1  0  0  0  0
  8 11  1  0  0  0  0
 11 12  1  0  0  0  0
 11 13  1  0  0  0  0
 11 14  1  0  0  0  0
M  END
> <ChemID>
100138

> <source_casrn>
141-78-6

> <CAS>
141-78-6

> <SMILES>
CCOC(C)=O

> <NAME>
Ethyl acetate

> <preferred_name>
Ethyl acetate

> <iupac>
ethyl acetate

> <MPID>
18952

> <dsstox_substance_id>
DTXSID1022001

> <Canonical_QSARr>
CCOC(C)=O

> <InChI_Code_QSARr>
InChI=1S/C4H8O2/c1-3-6-4(2)5/h3H2,1-2H3

> <InChI Key_QSARr>
XEKOWRVHYACXOJ-UHFFFAOYSA-N

> <LogKOA>
2.7

$$$$
100139
  -INDIGO-08031722252D

 16 16  0  0  0  0  0  0  0  0999 V2000
   -0.0000    0.0000    0.0000 C   0  0  0  0  0  0  0  0  0  0  0  0
    1.0285    1.2257    0.0000 H   0  0  0  0  0  0  0  0  0  0  0  0
   -1.0285    1.2257    0.0000 H   0  0  0  0  0  0  0  0  0  0  0  0
    1.3857   -0.8000    0.0000 C   0  0  0  0  0  0  0  0  0  0  0  0
    1.9329    0.7035    0.0000 H   0  0  0  0  0  0  0  0  0  0  0  0
    2.9613   -1.0779    0.0000 H   0  0  0  0  0  0  0  0  0  0  0  0
    1.3857   -2.4000    0.0000 C   0  0  0  0  0  0  0  0  0  0  0  0
    2.9613   -2.1222    0.0000 H   0  0  0  0  0  0  0  0  0  0  0  0
    1.9329   -3.9035    0.0000 H   0  0  0  0  0  0  0  0  0  0  0  0
   -0.0000   -3.2000    0.0000 O   0  0  0  0  0  0  0  0  0  0  0  0
   -1.3857   -2.4000    0.0000 C   0  0  0  0  0  0  0  0  0  0  0  0
   -1.9329   -3.9035    0.0000 H   0  0  0  0  0  0  0  0  0  0  0  0
   -2.9613   -2.1222    0.0000 H   0  0  0  0  0  0  0  0  0  0  0  0
   -1.3857   -0.8000    0.0000 C   0  0  0  0  0  0  0  0  0  0  0  0
   -2.9613   -1.0779    0.0000 H   0  0  0  0  0  0  0  0  0  0  0  0
   -1.9329    0.7035    0.0000 H   0  0  0  0  0  0  0  0  0  0  0  0
  1  2  1  0  0  0  0
  1  3  1  0  0  0  0
  1  4  1  0  0  0  0
  4  5  1  0  0  0  0
  4  6  1  0  0  0  0
  4  7  1  0  0  0  0
  7  8  1  0  0  0  0
  7  9  1  0  0  0  0
  7 10  1  0  0  0  0
 10 11  1  0  0  0  0
 11 12  1  0  0  0  0
 11 13  1  0  0  0  0
 11 14  1  0  0  0  0
 14  1  1  0  0  0  0
 14 15  1  0  0  0  0
 14 16  1  0  0  0  0
M  END
> <ChemID>
100139

> <source_casrn>
142-68-7

> <CAS>
142-68-7

> <SMILES>
C1CCCCO1

> <NAME>
Tetrahydropyran

> <preferred_name>
Tetrahydropyran

> <iupac>
Oxane

> <MPID>
18953

> <dsstox_substance_id>
DTXSID3059719

> <Canonical_QSARr>
C1CCCCO1

> <InChI_Code_QSARr>
InChI=1S/C5H10O/c1-2-4-6-5-3-1/h1-5H2

> <InChI Key_QSARr>
DHXVGJBLRPWPCS-UHFFFAOYSA-N

> <LogKOA>
3.22

$$$$
100141
  -INDIGO-08031722252D

 22 21  0  0  0  0  0  0  0  0999 V2000
   -1.3856    0.8000    0.0000 N   0  0  0  0  0  0  0  0  0  0  0  0
   -1.3857    2.4000    0.0000 H   0  0  0  0  0  0  0  0  0  0  0  0
   -2.7712    0.0000    0.0000 C   0  0  0  0  0  0  0  0  0  0  0  0
   -2.1591   -1.4782    0.0000 H   0  0  0  0  0  0  0  0  0  0  0  0
   -3.3835   -1.4782    0.0000 H   0  0  0  0  0  0  0  0  0  0  0  0
   -4.1569    0.8000    0.0000 C   0  0  0  0  0  0  0  0  0  0  0  0
   -4.7692    2.2782    0.0000 H   0  0  0  0  0  0  0  0  0  0  0  0
   -3.5446    2.2782    0.0000 H   0  0  0  0  0  0  0  0  0  0  0  0
   -5.5425    0.0000    0.0000 C   0  0  0  0  0  0  0  0  0  0  0  0
   -6.9282   -0.8000    0.0000 H   0  0  0  0  0  0  0  0  0  0  0  0
   -6.9282    0.8000    0.0000 H   0  0  0  0  0  0  0  0  0  0  0  0
   -5.5425   -1.6000    0.0000 H   0  0  0  0  0  0  0  0  0  0  0  0
   -0.0001    0.0000    0.0000 C   0  0  0  0  0  0  0  0  0  0  0  0
    0.6123   -1.4782    0.0000 H   0  0  0  0  0  0  0  0  0  0  0  0
   -0.6122   -1.4782    0.0000 H   0  0  0  0  0  0  0  0  0  0  0  0
    1.3856    0.8000    0.0000 C   0  0  0  0  0  0  0  0  0  0  0  0
    0.7733    2.2782    0.0000 H   0  0  0  0  0  0  0  0  0  0  0  0
    1.9979    2.2782    0.0000 H   0  0  0  0  0  0  0  0  0  0  0  0
    2.7713    0.0000    0.0000 C   0  0  0  0  0  0  0  0  0  0  0  0
    4.1569   -0.8000    0.0000 H   0  0  0  0  0  0  0  0  0  0  0  0
    4.1569    0.8000    0.0000 H   0  0  0  0  0  0  0  0  0  0  0  0
    2.7713   -1.6000    0.0000 H   0  0  0  0  0  0  0  0  0  0  0  0
  1  2  1  0  0  0  0
  1  3  1  0  0  0  0
  3  4  1  0  0  0  0
  3  5  1  0  0  0  0
  3  6  1  0  0  0  0
  6  7  1  0  0  0  0
  6  8  1  0  0  0  0
  6  9  1  0  0  0  0
  9 10  1  0  0  0  0
  9 11  1  0  0  0  0
  9 12  1  0  0  0  0
  1 13  1  0  0  0  0
 13 14  1  0  0  0  0
 13 15  1  0  0  0  0
 13 16  1  0  0  0  0
 16 17  1  0  0  0  0
 16 18  1  0  0  0  0
 16 19  1  0  0  0  0
 19 20  1  0  0  0  0
 19 21  1  0  0  0  0
 19 22  1  0  0  0  0
M  END
> <ChemID>
100141

> <source_casrn>
142-84-7

> <CAS>
142-84-7

> <SMILES>
CCCNCCC

> <NAME>
Dipropylamine

> <preferred_name>
Dipropylamine

> <iupac>
N-propylpropan-1-amine

> <MPID>
18955

> <dsstox_substance_id>
DTXSID2025185

> <Canonical_QSARr>
CCCNCCC

> <InChI_Code_QSARr>
InChI=1S/C6H15N/c1-3-5-7-6-4-2/h7H,3-6H2,1-2H3

> <InChI Key_QSARr>
WEHWNAOGRSTTBQ-UHFFFAOYSA-N

> <LogKOA>
3.59

$$$$
100142
  -INDIGO-08031722252D

 26 25  0  0  0  0  0  0  0  0999 V2000
    6.9283    0.8000    0.0000 C   0  0  0  0  0  0  0  0  0  0  0  0
    8.3138    1.6000    0.0000 H   0  0  0  0  0  0  0  0  0  0  0  0
    8.3138    0.0000    0.0000 H   0  0  0  0  0  0  0  0  0  0  0  0
    6.9283    2.4000    0.0000 H   0  0  0  0  0  0  0  0  0  0  0  0
    5.5426    0.0000    0.0000 C   0  0  0  0  0  0  0  0  0  0  0  0
    5.5426   -1.6000    0.0000 O   0  0  0  0  0  0  0  0  0  0  0  0
    4.1570    0.8000    0.0000 O   0  0  0  0  0  0  0  0  0  0  0  0
    2.7713    0.0000    0.0000 C   0  0  0  0  0  0  0  0  0  0  0  0
    2.1590   -1.4782    0.0000 H   0  0  0  0  0  0  0  0  0  0  0  0
    3.3836   -1.4782    0.0000 H   0  0  0  0  0  0  0  0  0  0  0  0
    1.3857    0.8000    0.0000 C   0  0  0  0  0  0  0  0  0  0  0  0
    1.9979    2.2782    0.0000 H   0  0  0  0  0  0  0  0  0  0  0  0
    0.7734    2.2782    0.0000 H   0  0  0  0  0  0  0  0  0  0  0  0
    0.0000    0.0000    0.0000 C   0  0  0  0  0  0  0  0  0  0  0  0
   -0.6123   -1.4782    0.0000 H   0  0  0  0  0  0  0  0  0  0  0  0
    0.6123   -1.4782    0.0000 H   0  0  0  0  0  0  0  0  0  0  0  0
   -1.3857    0.8000    0.0000 C   0  0  0  0  0  0  0  0  0  0  0  0
   -0.7734    2.2782    0.0000 H   0  0  0  0  0  0  0  0  0  0  0  0
   -1.9979    2.2782    0.0000 H   0  0  0  0  0  0  0  0  0  0  0  0
   -2.7713    0.0000    0.0000 C   0  0  0  0  0  0  0  0  0  0  0  0
   -3.3836   -1.4782    0.0000 H   0  0  0  0  0  0  0  0  0  0  0  0
   -2.1590   -1.4782    0.0000 H   0  0  0  0  0  0  0  0  0  0  0  0
   -4.1568    0.8000    0.0000 C   0  0  0  0  0  0  0  0  0  0  0  0
   -5.5426    1.6000    0.0000 H   0  0  0  0  0  0  0  0  0  0  0  0
   -5.5426    0.0000    0.0000 H   0  0  0  0  0  0  0  0  0  0  0  0
   -4.1568    2.4000    0.0000 H   0  0  0  0  0  0  0  0  0  0  0  0
  1  2  1  0  0  0  0
  1  3  1  0  0  0  0
  1  4  1  0  0  0  0
  1  5  1  0  0  0  0
  5  6  2  0  0  0  0
  5  7  1  0  0  0  0
  7  8  1  0  0  0  0
  8  9  1  0  0  0  0
  8 10  1  0  0  0  0
  8 11  1  0  0  0  0
 11 12  1  0  0  0  0
 11 13  1  0  0  0  0
 11 14  1  0  0  0  0
 14 15  1  0  0  0  0
 14 16  1  0  0  0  0
 14 17  1  0  0  0  0
 17 18  1  0  0  0  0
 17 19  1  0  0  0  0
 17 20  1  0  0  0  0
 20 21  1  0  0  0  0
 20 22  1  0  0  0  0
 20 23  1  0  0  0  0
 23 24  1  0  0  0  0
 23 25  1  0  0  0  0
 23 26  1  0  0  0  0
M  END
> <ChemID>
100142

> <source_casrn>
142-92-7

> <CAS>
142-92-7

> <SMILES>
CCCCCCOC(C)=O

> <NAME>
Hexyl acetate

> <preferred_name>
Hexyl acetate

> <iupac>
hexyl acetate

> <MPID>
18956

> <dsstox_substance_id>
DTXSID6022006

> <Canonical_QSARr>
CCCCCCOC(C)=O

> <InChI_Code_QSARr>
InChI=1S/C8H16O2/c1-3-4-5-6-7-10-8(2)9/h3-7H2,1-2H3

> <InChI Key_QSARr>
AOGQPLXWSUTHQB-UHFFFAOYSA-N

> <LogKOA>
4.58

$$$$
100143
  -INDIGO-08031722252D

 27 26  0  0  0  0  0  0  0  0999 V2000
    2.7714   -0.0000    0.0000 C   0  0  0  0  0  0  0  0  0  0  0  0
    4.1569   -0.8000    0.0000 H   0  0  0  0  0  0  0  0  0  0  0  0
    4.1569    0.8000    0.0000 H   0  0  0  0  0  0  0  0  0  0  0  0
    2.7714   -1.6000    0.0000 H   0  0  0  0  0  0  0  0  0  0  0  0
    1.3856    0.8000    0.0000 C   0  0  0  0  0  0  0  0  0  0  0  0
    0.7733    2.2782    0.0000 H   0  0  0  0  0  0  0  0  0  0  0  0
    1.9980    2.2782    0.0000 H   0  0  0  0  0  0  0  0  0  0  0  0
    0.0001   -0.0000    0.0000 C   0  0  0  0  0  0  0  0  0  0  0  0
    0.6122   -1.4782    0.0000 H   0  0  0  0  0  0  0  0  0  0  0  0
   -0.6122   -1.4782    0.0000 H   0  0  0  0  0  0  0  0  0  0  0  0
   -1.3856    0.8000    0.0000 C   0  0  0  0  0  0  0  0  0  0  0  0
   -1.9980    2.2782    0.0000 H   0  0  0  0  0  0  0  0  0  0  0  0
   -0.7733    2.2782    0.0000 H   0  0  0  0  0  0  0  0  0  0  0  0
   -2.7712   -0.0000    0.0000 O   0  0  0  0  0  0  0  0  0  0  0  0
   -4.1569    0.8000    0.0000 C   0  0  0  0  0  0  0  0  0  0  0  0
   -4.7692    2.2782    0.0000 H   0  0  0  0  0  0  0  0  0  0  0  0
   -3.5446    2.2782    0.0000 H   0  0  0  0  0  0  0  0  0  0  0  0
   -5.5425   -0.0000    0.0000 C   0  0  0  0  0  0  0  0  0  0  0  0
   -4.9304   -1.4782    0.0000 H   0  0  0  0  0  0  0  0  0  0  0  0
   -6.1548   -1.4782    0.0000 H   0  0  0  0  0  0  0  0  0  0  0  0
   -6.9282    0.8000    0.0000 C   0  0  0  0  0  0  0  0  0  0  0  0
   -7.5405    2.2782    0.0000 H   0  0  0  0  0  0  0  0  0  0  0  0
   -6.3159    2.2782    0.0000 H   0  0  0  0  0  0  0  0  0  0  0  0
   -8.3137   -0.0000    0.0000 C   0  0  0  0  0  0  0  0  0  0  0  0
   -9.6995   -0.8000    0.0000 H   0  0  0  0  0  0  0  0  0  0  0  0
   -9.6995    0.8000    0.0000 H   0  0  0  0  0  0  0  0  0  0  0  0
   -8.3137   -1.6000    0.0000 H   0  0  0  0  0  0  0  0  0  0  0  0
  1  2  1  0  0  0  0
  1  3  1  0  0  0  0
  1  4  1  0  0  0  0
  1  5  1  0  0  0  0
  5  6  1  0  0  0  0
  5  7  1  0  0  0  0
  5  8  1  0  0  0  0
  8  9  1  0  0  0  0
  8 10  1  0  0  0  0
  8 11  1  0  0  0  0
 11 12  1  0  0  0  0
 11 13  1  0  0  0  0
 11 14  1  0  0  0  0
 14 15  1  0  0  0  0
 15 16  1  0  0  0  0
 15 17  1  0  0  0  0
 15 18  1  0  0  0  0
 18 19  1  0  0  0  0
 18 20  1  0  0  0  0
 18 21  1  0  0  0  0
 21 22  1  0  0  0  0
 21 23  1  0  0  0  0
 21 24  1  0  0  0  0
 24 25  1  0  0  0  0
 24 26  1  0  0  0  0
 24 27  1  0  0  0  0
M  END
> <ChemID>
100143

> <source_casrn>
142-96-1

> <CAS>
142-96-1

> <SMILES>
CCCCOCCCC

> <NAME>
Dibutyl ether

> <preferred_name>
Butyl ether

> <iupac>
1-butoxybutane

> <MPID>
18957

> <dsstox_substance_id>
DTXSID1022007

> <Canonical_QSARr>
CCCCOCCCC

> <InChI_Code_QSARr>
InChI=1S/C8H18O/c1-3-5-7-9-8-6-4-2/h3-8H2,1-2H3

> <InChI Key_QSARr>
DURPTKYDGMDSBL-UHFFFAOYSA-N

> <LogKOA>
3.89

$$$$
100145
  -INDIGO-08031722252D

 26 29  0  0  0  0  0  0  0  0999 V2000
    0.0000    0.0001    0.0000 C   0  0  0  0  0  0  0  0  0  0  0  0
    0.8000    1.3856    0.0000 C   0  0  0  0  0  0  0  0  0  0  0  0
    2.2889    0.8000    0.0000 C   0  0  0  0  0  0  0  0  0  0  0  0
    3.6747    1.6000    0.0000 C   0  0  0  0  0  0  0  0  0  0  0  0
    3.6747    3.2000    0.0000 H   0  0  0  0  0  0  0  0  0  0  0  0
    5.0603    0.8000    0.0000 C   0  0  0  0  0  0  0  0  0  0  0  0
    6.4459    1.6000    0.0000 H   0  0  0  0  0  0  0  0  0  0  0  0
    5.0603   -0.8000    0.0000 C   0  0  0  0  0  0  0  0  0  0  0  0
    6.4459   -1.6000    0.0000 H   0  0  0  0  0  0  0  0  0  0  0  0
    3.6747   -1.6000    0.0000 C   0  0  0  0  0  0  0  0  0  0  0  0
    3.6747   -3.2000    0.0000 H   0  0  0  0  0  0  0  0  0  0  0  0
    2.2889   -0.8000    0.0000 C   0  0  0  0  0  0  0  0  0  0  0  0
    0.8000   -1.3856    0.0000 C   0  0  0  0  0  0  0  0  0  0  0  0
    0.0000   -2.7712    0.0000 C   0  0  0  0  0  0  0  0  0  0  0  0
    0.8000   -4.1569    0.0000 H   0  0  0  0  0  0  0  0  0  0  0  0
   -1.6000   -2.7712    0.0000 C   0  0  0  0  0  0  0  0  0  0  0  0
   -2.4000   -4.1569    0.0000 H   0  0  0  0  0  0  0  0  0  0  0  0
   -2.4000   -1.3856    0.0000 C   0  0  0  0  0  0  0  0  0  0  0  0
   -1.6000    0.0001    0.0000 C   0  0  0  0  0  0  0  0  0  0  0  0
   -2.4000    1.3856    0.0000 C   0  0  0  0  0  0  0  0  0  0  0  0
   -4.0000    1.3856    0.0000 H   0  0  0  0  0  0  0  0  0  0  0  0
   -1.6000    2.7713    0.0000 C   0  0  0  0  0  0  0  0  0  0  0  0
   -2.4000    4.1569    0.0000 H   0  0  0  0  0  0  0  0  0  0  0  0
    0.0000    2.7713    0.0000 C   0  0  0  0  0  0  0  0  0  0  0  0
    0.8000    4.1569    0.0000 H   0  0  0  0  0  0  0  0  0  0  0  0
   -4.0000   -1.3856    0.0000 H   0  0  0  0  0  0  0  0  0  0  0  0
  1  2  2  0  0  0  0
  2  3  1  0  0  0  0
  3  4  1  0  0  0  0
  4  5  1  0  0  0  0
  4  6  2  0  0  0  0
  6  7  1  0  0  0  0
  6  8  1  0  0  0  0
  8  9  1  0  0  0  0
  8 10  2  0  0  0  0
 10 11  1  0  0  0  0
 10 12  1  0  0  0  0
 12  3  2  0  0  0  0
 12 13  1  0  0  0  0
 13  1  1  0  0  0  0
 13 14  2  0  0  0  0
 14 15  1  0  0  0  0
 14 16  1  0  0  0  0
 16 17  1  0  0  0  0
 16 18  2  0  0  0  0
 18 19  1  0  0  0  0
 19  1  1  0  0  0  0
 19 20  2  0  0  0  0
 20 21  1  0  0  0  0
 20 22  1  0  0  0  0
 22 23  1  0  0  0  0
 22 24  2  0  0  0  0
 24  2  1  0  0  0  0
 24 25  1  0  0  0  0
 18 26  1  0  0  0  0
M  END
> <ChemID>
100145

> <source_casrn>
206-44-0

> <CAS>
206-44-0

> <SMILES>
c1ccc2c3c(cccc31)-c1ccccc1-2

> <NAME>
Fluoranthene

> <preferred_name>
Fluoranthene

> <iupac>
fluoranthene

> <MPID>
18959

> <dsstox_substance_id>
DTXSID3024104

> <Canonical_QSARr>
c1ccc2c3c(cccc31)-c1ccccc1-2

> <InChI_Code_QSARr>
InChI=1S/C16H10/c1-2-8-13-12(7-1)14-9-3-5-11-6-4-10-15(13)16(11)14/h1-10H

> <InChI Key_QSARr>
GVEPBJHOBDJJJI-UHFFFAOYSA-N

> <LogKOA>
8.88

$$$$
100146
  -INDIGO-08031722252D

 26 29  0  0  0  0  0  0  0  0999 V2000
   -0.0000    0.0000    0.0000 C   0  0  0  0  0  0  0  0  0  0  0  0
    0.3326    1.5651    0.0000 H   0  0  0  0  0  0  0  0  0  0  0  0
    1.5912    0.1672    0.0000 C   0  0  0  0  0  0  0  0  0  0  0  0
    1.9239    1.7323    0.0000 H   0  0  0  0  0  0  0  0  0  0  0  0
    2.9769   -0.6327    0.0000 C   0  0  0  0  0  0  0  0  0  0  0  0
    4.4385    0.0181    0.0000 H   0  0  0  0  0  0  0  0  0  0  0  0
    2.6442   -2.1978    0.0000 C   0  0  0  0  0  0  0  0  0  0  0  0
    3.7148   -3.3868    0.0000 H   0  0  0  0  0  0  0  0  0  0  0  0
    1.0530   -2.3650    0.0000 C   0  0  0  0  0  0  0  0  0  0  0  0
    0.7204   -3.9301    0.0000 H   0  0  0  0  0  0  0  0  0  0  0  0
    2.2420   -1.2945    0.0000 C   0  0  0  0  0  0  0  0  0  0  0  0
    3.8177   -1.0166    0.0000 H   0  0  0  0  0  0  0  0  0  0  0  0
    3.5685   -2.1891    0.0000 H   0  0  0  0  0  0  0  0  0  0  0  0
   -0.3326   -1.5650    0.0000 C   0  0  0  0  0  0  0  0  0  0  0  0
   -0.6653   -3.1301    0.0000 H   0  0  0  0  0  0  0  0  0  0  0  0
   -1.9239   -1.7323    0.0000 C   0  0  0  0  0  0  0  0  0  0  0  0
   -3.3095   -0.9323    0.0000 C   0  0  0  0  0  0  0  0  0  0  0  0
   -4.7712   -1.5831    0.0000 Cl  0  0  0  0  0  0  0  0  0  0  0  0
   -2.9769    0.6327    0.0000 C   0  0  0  0  0  0  0  0  0  0  0  0
   -4.0475    1.8218    0.0000 Cl  0  0  0  0  0  0  0  0  0  0  0  0
   -1.3857    0.8000    0.0000 C   0  0  0  0  0  0  0  0  0  0  0  0
   -1.0530    2.3650    0.0000 Cl  0  0  0  0  0  0  0  0  0  0  0  0
   -2.5747   -0.2706    0.0000 C   0  0  0  0  0  0  0  0  0  0  0  0
   -4.1503   -0.5485    0.0000 Cl  0  0  0  0  0  0  0  0  0  0  0  0
   -3.9012    0.6241    0.0000 Cl  0  0  0  0  0  0  0  0  0  0  0  0
   -2.2565   -3.2973    0.0000 Cl  0  0  0  0  0  0  0  0  0  0  0  0
  1  2  1  0  0  0  0
  1  3  1  0  0  0  0
  3  4  1  0  0  0  0
  3  5  1  0  0  0  0
  5  6  1  0  0  0  0
  5  7  2  0  0  0  0
  7  8  1  0  0  0  0
  7  9  1  0  0  0  0
  9 10  1  0  0  0  0
  9 11  1  0  0  0  0
 11  3  1  0  0  0  0
 11 12  1  0  0  0  0
 11 13  1  0  0  0  0
  9 14  1  0  0  0  0
 14  1  1  0  0  0  0
 14 15  1  0  0  0  0
 14 16  1  0  0  0  0
 16 17  1  0  0  0  0
 17 18  1  0  0  0  0
 17 19  2  0  0  0  0
 19 20  1  0  0  0  0
 19 21  1  0  0  0  0
 21  1  1  0  0  0  0
 21 22  1  0  0  0  0
 21 23  1  0  0  0  0
 23 16  1  0  0  0  0
 23 24  1  0  0  0  0
 23 25  1  0  0  0  0
 16 26  1  0  0  0  0
M  END
> <ChemID>
100146

> <source_casrn>
309-00-2

> <CAS>
309-00-2

> <SMILES>
ClC1(Cl)[C@@]2(Cl)[C@@H]3[C@@H]4C[C@@H](C=C4)[C@@H]3[C@]1(Cl)C(Cl)=C2Cl |&1:3,5,6,8,11,12|

> <NAME>
Aldrin

> <preferred_name>
Aldrin

> <iupac>
C12H8Cl6

> <MPID>
18960

> <dsstox_substance_id>
DTXSID8020040

> <Canonical_QSARr>
ClC1(Cl)C2(Cl)C3C4CC(C=C4)C3C1(Cl)C(Cl)=C2Cl

> <InChI_Code_QSARr>
InChI=1S/C12H8Cl6/c13-8-9(14)11(16)7-5-2-1-4(3-5)6(7)10(8,15)12(11,17)18/h1-2,4-7H,3H2

> <InChI Key_QSARr>
QBYJBZPUGVGKQQ-UHFFFAOYSA-N

> <LogKOA>
8.08

$$$$
100150
  -INDIGO-08031722252D

 11 10  0  0  0  0  0  0  0  0999 V2000
    1.3856    0.8000    0.0000 C   0  0  0  0  0  0  0  0  0  0  0  0
    2.7713    1.6000    0.0000 H   0  0  0  0  0  0  0  0  0  0  0  0
    2.7713    0.0000    0.0000 H   0  0  0  0  0  0  0  0  0  0  0  0
    0.0000    0.0000    0.0000 C   0  0  0  0  0  0  0  0  0  0  0  0
    0.6123   -1.4782    0.0000 H   0  0  0  0  0  0  0  0  0  0  0  0
   -0.6123   -1.4782    0.0000 H   0  0  0  0  0  0  0  0  0  0  0  0
   -1.3856    0.8000    0.0000 C   0  0  0  0  0  0  0  0  0  0  0  0
   -2.7713    1.6000    0.0000 H   0  0  0  0  0  0  0  0  0  0  0  0
   -2.7713    0.0000    0.0000 H   0  0  0  0  0  0  0  0  0  0  0  0
   -1.3856    2.4000    0.0000 H   0  0  0  0  0  0  0  0  0  0  0  0
    1.3856    2.4000    0.0000 Cl  0  0  0  0  0  0  0  0  0  0  0  0
  1  2  1  0  0  0  0
  1  3  1  0  0  0  0
  1  4  1  0  0  0  0
  4  5  1  0  0  0  0
  4  6  1  0  0  0  0
  4  7  1  0  0  0  0
  7  8  1  0  0  0  0
  7  9  1  0  0  0  0
  7 10  1  0  0  0  0
  1 11  1  0  0  0  0
M  END
> <ChemID>
100150

> <source_casrn>
540-54-5

> <CAS>
540-54-5

> <SMILES>
CCCCl

> <NAME>
1-Chloropropane

> <preferred_name>
1-Chloropropane

> <iupac>
1-chloropropane

> <MPID>
18964

> <dsstox_substance_id>
DTXSID3051462

> <Canonical_QSARr>
CCCCl

> <InChI_Code_QSARr>
InChI=1S/C3H7Cl/c1-2-3-4/h2-3H2,1H3

> <InChI Key_QSARr>
SNMVRZFUUCLYTO-UHFFFAOYSA-N

> <LogKOA>
2.24

$$$$
100152
  -INDIGO-08031722252D

 16 15  0  0  0  0  0  0  0  0999 V2000
    2.7713    0.0000    0.0000 C   0  0  0  0  0  0  0  0  0  0  0  0
    4.1569   -0.8000    0.0000 H   0  0  0  0  0  0  0  0  0  0  0  0
    4.1569    0.8000    0.0000 H   0  0  0  0  0  0  0  0  0  0  0  0
    2.7713   -1.6000    0.0000 H   0  0  0  0  0  0  0  0  0  0  0  0
    1.3856    0.8000    0.0000 C   0  0  0  0  0  0  0  0  0  0  0  0
    1.3856    2.4000    0.0000 O   0  0  0  0  0  0  0  0  0  0  0  0
    0.0000    0.0000    0.0000 C   0  0  0  0  0  0  0  0  0  0  0  0
    0.8000   -1.3856    0.0000 H   0  0  0  0  0  0  0  0  0  0  0  0
   -1.3856   -0.8000    0.0000 C   0  0  0  0  0  0  0  0  0  0  0  0
   -2.7713   -1.6000    0.0000 H   0  0  0  0  0  0  0  0  0  0  0  0
   -1.3856   -2.4000    0.0000 H   0  0  0  0  0  0  0  0  0  0  0  0
   -2.7713    0.0000    0.0000 H   0  0  0  0  0  0  0  0  0  0  0  0
   -0.8000    1.3856    0.0000 C   0  0  0  0  0  0  0  0  0  0  0  0
   -1.6000    2.7713    0.0000 H   0  0  0  0  0  0  0  0  0  0  0  0
    0.0000    2.7713    0.0000 H   0  0  0  0  0  0  0  0  0  0  0  0
   -2.4000    1.3856    0.0000 H   0  0  0  0  0  0  0  0  0  0  0  0
  1  2  1  0  0  0  0
  1  3  1  0  0  0  0
  1  4  1  0  0  0  0
  1  5  1  0  0  0  0
  5  6  2  0  0  0  0
  5  7  1  0  0  0  0
  7  8  1  0  0  0  0
  7  9  1  0  0  0  0
  9 10  1  0  0  0  0
  9 11  1  0  0  0  0
  9 12  1  0  0  0  0
  7 13  1  0  0  0  0
 13 14  1  0  0  0  0
 13 15  1  0  0  0  0
 13 16  1  0  0  0  0
M  END
> <ChemID>
100152

> <source_casrn>
563-80-4

> <CAS>
563-80-4

> <SMILES>
CC(C)C(C)=O

> <NAME>
3-Methyl-2-butanone

> <preferred_name>
3-Methyl-2-butanone

> <iupac>
3-methylbutan-2-one

> <MPID>
18966

> <dsstox_substance_id>
DTXSID0022062

> <Canonical_QSARr>
CC(C)C(C)=O

> <InChI_Code_QSARr>
InChI=1S/C5H10O/c1-4(2)5(3)6/h4H,1-3H3

> <InChI Key_QSARr>
SYBYTAAJFKOIEJ-UHFFFAOYSA-N

> <LogKOA>
3.04

$$$$
100153
  -INDIGO-08031722252D

 19 18  0  0  0  0  0  0  0  0999 V2000
    2.7713    0.0000    0.0000 C   0  0  0  0  0  0  0  0  0  0  0  0
    4.1569   -0.8000    0.0000 H   0  0  0  0  0  0  0  0  0  0  0  0
    4.1569    0.8000    0.0000 H   0  0  0  0  0  0  0  0  0  0  0  0
    2.7713   -1.6000    0.0000 H   0  0  0  0  0  0  0  0  0  0  0  0
    1.3857    0.8000    0.0000 C   0  0  0  0  0  0  0  0  0  0  0  0
    0.7734    2.2782    0.0000 H   0  0  0  0  0  0  0  0  0  0  0  0
    1.9980    2.2782    0.0000 H   0  0  0  0  0  0  0  0  0  0  0  0
    0.0001    0.0000    0.0000 C   0  0  0  0  0  0  0  0  0  0  0  0
    0.6124   -1.4782    0.0000 H   0  0  0  0  0  0  0  0  0  0  0  0
   -0.6122   -1.4782    0.0000 H   0  0  0  0  0  0  0  0  0  0  0  0
   -1.3857    0.8000    0.0000 C   0  0  0  0  0  0  0  0  0  0  0  0
   -1.9980    2.2782    0.0000 H   0  0  0  0  0  0  0  0  0  0  0  0
   -0.7734    2.2782    0.0000 H   0  0  0  0  0  0  0  0  0  0  0  0
   -2.7713    0.0000    0.0000 C   0  0  0  0  0  0  0  0  0  0  0  0
   -2.7713   -1.6000    0.0000 O   0  0  0  0  0  0  0  0  0  0  0  0
   -4.1569    0.8000    0.0000 C   0  0  0  0  0  0  0  0  0  0  0  0
   -5.5426    1.6000    0.0000 H   0  0  0  0  0  0  0  0  0  0  0  0
   -5.5426    0.0000    0.0000 H   0  0  0  0  0  0  0  0  0  0  0  0
   -4.1569    2.4000    0.0000 H   0  0  0  0  0  0  0  0  0  0  0  0
  1  2  1  0  0  0  0
  1  3  1  0  0  0  0
  1  4  1  0  0  0  0
  1  5  1  0  0  0  0
  5  6  1  0  0  0  0
  5  7  1  0  0  0  0
  5  8  1  0  0  0  0
  8  9  1  0  0  0  0
  8 10  1  0  0  0  0
  8 11  1  0  0  0  0
 11 12  1  0  0  0  0
 11 13  1  0  0  0  0
 11 14  1  0  0  0  0
 14 15  2  0  0  0  0
 14 16  1  0  0  0  0
 16 17  1  0  0  0  0
 16 18  1  0  0  0  0
 16 19  1  0  0  0  0
M  END
> <ChemID>
100153

> <source_casrn>
591-78-6

> <CAS>
591-78-6

> <SMILES>
CCCCC(C)=O

> <NAME>
2-Hexanone

> <preferred_name>
2-Hexanone

> <iupac>
hexan-2-one

> <MPID>
18967

> <dsstox_substance_id>
DTXSID0022068

> <Canonical_QSARr>
CCCCC(C)=O

> <InChI_Code_QSARr>
InChI=1S/C6H12O/c1-3-4-5-6(2)7/h3-5H2,1-2H3

> <InChI Key_QSARr>
QQZOPKMRPOGIEB-UHFFFAOYSA-N

> <LogKOA>
3.68

$$$$
100154
  -INDIGO-08031722252D

 18 17  0  0  0  0  0  0  0  0999 V2000
    0.0001    0.0000    0.0000 C   0  0  0  0  0  0  0  0  0  0  0  0
    0.6124   -1.4782    0.0000 H   0  0  0  0  0  0  0  0  0  0  0  0
   -0.6122   -1.4782    0.0000 H   0  0  0  0  0  0  0  0  0  0  0  0
    1.3857    0.8000    0.0000 C   0  0  0  0  0  0  0  0  0  0  0  0
    0.7734    2.2782    0.0000 H   0  0  0  0  0  0  0  0  0  0  0  0
    1.9980    2.2782    0.0000 H   0  0  0  0  0  0  0  0  0  0  0  0
    2.7713    0.0000    0.0000 C   0  0  0  0  0  0  0  0  0  0  0  0
    4.1569   -0.8000    0.0000 H   0  0  0  0  0  0  0  0  0  0  0  0
    4.1569    0.8000    0.0000 H   0  0  0  0  0  0  0  0  0  0  0  0
    2.7713   -1.6000    0.0000 H   0  0  0  0  0  0  0  0  0  0  0  0
   -1.3857    0.8000    0.0000 C   0  0  0  0  0  0  0  0  0  0  0  0
   -1.9980    2.2782    0.0000 H   0  0  0  0  0  0  0  0  0  0  0  0
   -0.7734    2.2782    0.0000 H   0  0  0  0  0  0  0  0  0  0  0  0
   -2.7713    0.0000    0.0000 C   0  0  0  0  0  0  0  0  0  0  0  0
   -2.7713   -1.6000    0.0000 H   0  0  0  0  0  0  0  0  0  0  0  0
   -4.1569    0.8000    0.0000 C   0  0  0  0  0  0  0  0  0  0  0  0
   -5.5426    0.0000    0.0000 H   0  0  0  0  0  0  0  0  0  0  0  0
   -4.1569    2.4000    0.0000 H   0  0  0  0  0  0  0  0  0  0  0  0
  1  2  1  0  0  0  0
  1  3  1  0  0  0  0
  1  4  1  0  0  0  0
  4  5  1  0  0  0  0
  4  6  1  0  0  0  0
  4  7  1  0  0  0  0
  7  8  1  0  0  0  0
  7  9  1  0  0  0  0
  7 10  1  0  0  0  0
  1 11  1  0  0  0  0
 11 12  1  0  0  0  0
 11 13  1  0  0  0  0
 11 14  1  0  0  0  0
 14 15  1  0  0  0  0
 14 16  2  0  0  0  0
 16 17  1  0  0  0  0
 16 18  1  0  0  0  0
M  END
> <ChemID>
100154

> <source_casrn>
592-41-6

> <CAS>
592-41-6

> <SMILES>
CCCCC=C

> <NAME>
1-Hexene

> <preferred_name>
1-Hexene

> <iupac>
hex-1-ene

> <MPID>
18968

> <dsstox_substance_id>
DTXSID4025402

> <Canonical_QSARr>
CCCCC=C

> <InChI_Code_QSARr>
InChI=1S/C6H12/c1-3-5-6-4-2/h3H,1,4-6H2,2H3

> <InChI Key_QSARr>
LIKMAJRDDDTEIG-UHFFFAOYSA-N

> <LogKOA>
2.41

$$$$
100157
  -INDIGO-08031722252D

 27 26  0  0  0  0  0  0  0  0999 V2000
    0.0001   -0.0000    0.0000 C   0  0  0  0  0  0  0  0  0  0  0  0
    0.8001    1.3857    0.0000 H   0  0  0  0  0  0  0  0  0  0  0  0
    1.5036   -0.5473    0.0000 C   0  0  0  0  0  0  0  0  0  0  0  0
    1.1572   -2.1093    0.0000 H   0  0  0  0  0  0  0  0  0  0  0  0
    2.3632   -1.8966    0.0000 H   0  0  0  0  0  0  0  0  0  0  0  0
    2.7291    0.4812    0.0000 O   0  0  0  0  0  0  0  0  0  0  0  0
    4.2328   -0.0660    0.0000 C   0  0  0  0  0  0  0  0  0  0  0  0
    3.8865   -1.6281    0.0000 H   0  0  0  0  0  0  0  0  0  0  0  0
    5.0924   -1.4154    0.0000 H   0  0  0  0  0  0  0  0  0  0  0  0
    5.4583    0.9625    0.0000 C   0  0  0  0  0  0  0  0  0  0  0  0
    6.4869   -0.2632    0.0000 H   0  0  0  0  0  0  0  0  0  0  0  0
    6.6841    1.9909    0.0000 C   0  0  0  0  0  0  0  0  0  0  0  0
    7.9096    3.0194    0.0000 H   0  0  0  0  0  0  0  0  0  0  0  0
    6.4061    3.5666    0.0000 H   0  0  0  0  0  0  0  0  0  0  0  0
    8.1875    1.4436    0.0000 H   0  0  0  0  0  0  0  0  0  0  0  0
    4.4299    2.1881    0.0000 C   0  0  0  0  0  0  0  0  0  0  0  0
    3.4015    3.4138    0.0000 H   0  0  0  0  0  0  0  0  0  0  0  0
    2.8542    1.9103    0.0000 H   0  0  0  0  0  0  0  0  0  0  0  0
    4.9771    3.6916    0.0000 H   0  0  0  0  0  0  0  0  0  0  0  0
   -1.3857    0.8000    0.0000 C   0  0  0  0  0  0  0  0  0  0  0  0
   -2.7713    1.6000    0.0000 H   0  0  0  0  0  0  0  0  0  0  0  0
   -1.3857    2.4000    0.0000 H   0  0  0  0  0  0  0  0  0  0  0  0
   -2.7713   -0.0000    0.0000 H   0  0  0  0  0  0  0  0  0  0  0  0
   -0.8001   -1.3856    0.0000 C   0  0  0  0  0  0  0  0  0  0  0  0
   -1.6001   -2.7713    0.0000 H   0  0  0  0  0  0  0  0  0  0  0  0
    0.0001   -2.7713    0.0000 H   0  0  0  0  0  0  0  0  0  0  0  0
   -2.4001   -1.3856    0.0000 H   0  0  0  0  0  0  0  0  0  0  0  0
  1  2  1  0  0  0  0
  1  3  1  0  0  0  0
  3  4  1  0  0  0  0
  3  5  1  0  0  0  0
  3  6  1  0  0  0  0
  6  7  1  0  0  0  0
  7  8  1  0  0  0  0
  7  9  1  0  0  0  0
  7 10  1  0  0  0  0
 10 11  1  0  0  0  0
 10 12  1  0  0  0  0
 12 13  1  0  0  0  0
 12 14  1  0  0  0  0
 12 15  1  0  0  0  0
 10 16  1  0  0  0  0
 16 17  1  0  0  0  0
 16 18  1  0  0  0  0
 16 19  1  0  0  0  0
  1 20  1  0  0  0  0
 20 21  1  0  0  0  0
 20 22  1  0  0  0  0
 20 23  1  0  0  0  0
  1 24  1  0  0  0  0
 24 25  1  0  0  0  0
 24 26  1  0  0  0  0
 24 27  1  0  0  0  0
M  END
> <ChemID>
100157

> <source_casrn>
628-55-7

> <CAS>
628-55-7

> <SMILES>
CC(C)COCC(C)C

> <NAME>
Di-isobutyl ether

> <preferred_name>
Propane, 1,1'-oxybis[2-methyl-

> <iupac>
2-methyl-1-(2-methylpropoxy)propane

> <MPID>
18970

> <dsstox_substance_id>
DTXSID0060856

> <Canonical_QSARr>
CC(C)COCC(C)C

> <InChI_Code_QSARr>
InChI=1S/C8H18O/c1-7(2)5-9-6-8(3)4/h7-8H,5-6H2,1-4H3

> <InChI Key_QSARr>
SZNYYWIUQFZLLT-UHFFFAOYSA-N

> <LogKOA>
3.4

$$$$
100158
  -INDIGO-08031722252D

 23 22  0  0  0  0  0  0  0  0999 V2000
    5.5426    0.0000    0.0000 C   0  0  0  0  0  0  0  0  0  0  0  0
    5.5426   -1.6000    0.0000 O   0  0  0  0  0  0  0  0  0  0  0  0
    4.1569    0.8000    0.0000 O   0  0  0  0  0  0  0  0  0  0  0  0
    2.7712    0.0000    0.0000 C   0  0  0  0  0  0  0  0  0  0  0  0
    3.3836   -1.4782    0.0000 H   0  0  0  0  0  0  0  0  0  0  0  0
    2.1590   -1.4782    0.0000 H   0  0  0  0  0  0  0  0  0  0  0  0
    1.3857    0.8000    0.0000 C   0  0  0  0  0  0  0  0  0  0  0  0
    0.7733    2.2782    0.0000 H   0  0  0  0  0  0  0  0  0  0  0  0
    1.9979    2.2782    0.0000 H   0  0  0  0  0  0  0  0  0  0  0  0
    0.0000    0.0000    0.0000 C   0  0  0  0  0  0  0  0  0  0  0  0
    0.6124   -1.4782    0.0000 H   0  0  0  0  0  0  0  0  0  0  0  0
   -0.6124   -1.4782    0.0000 H   0  0  0  0  0  0  0  0  0  0  0  0
   -1.3857    0.8000    0.0000 C   0  0  0  0  0  0  0  0  0  0  0  0
   -1.9979    2.2782    0.0000 H   0  0  0  0  0  0  0  0  0  0  0  0
   -0.7733    2.2782    0.0000 H   0  0  0  0  0  0  0  0  0  0  0  0
   -2.7712    0.0000    0.0000 C   0  0  0  0  0  0  0  0  0  0  0  0
   -4.1569   -0.8000    0.0000 H   0  0  0  0  0  0  0  0  0  0  0  0
   -4.1569    0.8000    0.0000 H   0  0  0  0  0  0  0  0  0  0  0  0
   -2.7712   -1.6000    0.0000 H   0  0  0  0  0  0  0  0  0  0  0  0
    6.9281    0.8000    0.0000 C   0  0  0  0  0  0  0  0  0  0  0  0
    8.3138    1.6000    0.0000 H   0  0  0  0  0  0  0  0  0  0  0  0
    8.3138    0.0000    0.0000 H   0  0  0  0  0  0  0  0  0  0  0  0
    6.9281    2.4000    0.0000 H   0  0  0  0  0  0  0  0  0  0  0  0
  1  2  2  0  0  0  0
  1  3  1  0  0  0  0
  3  4  1  0  0  0  0
  4  5  1  0  0  0  0
  4  6  1  0  0  0  0
  4  7  1  0  0  0  0
  7  8  1  0  0  0  0
  7  9  1  0  0  0  0
  7 10  1  0  0  0  0
 10 11  1  0  0  0  0
 10 12  1  0  0  0  0
 10 13  1  0  0  0  0
 13 14  1  0  0  0  0
 13 15  1  0  0  0  0
 13 16  1  0  0  0  0
 16 17  1  0  0  0  0
 16 18  1  0  0  0  0
 16 19  1  0  0  0  0
  1 20  1  0  0  0  0
 20 21  1  0  0  0  0
 20 22  1  0  0  0  0
 20 23  1  0  0  0  0
M  END
> <ChemID>
100158

> <source_casrn>
628-63-7

> <CAS>
628-63-7

> <SMILES>
CCCCCOC(C)=O

> <NAME>
Pentyl acetate

> <preferred_name>
Pentyl acetate

> <iupac>
pentyl acetate

> <MPID>
18971

> <dsstox_substance_id>
DTXSID1027263

> <Canonical_QSARr>
CCCCCOC(C)=O

> <InChI_Code_QSARr>
InChI=1S/C7H14O2/c1-3-4-5-6-9-7(2)8/h3-6H2,1-2H3

> <InChI Key_QSARr>
PGMYKACGEOXYJE-UHFFFAOYSA-N

> <LogKOA>
4.12

$$$$
100159
  -INDIGO-08031722252D

 18 17  0  0  0  0  0  0  0  0999 V2000
   -4.1569    0.8000    0.0000 C   0  0  0  0  0  0  0  0  0  0  0  0
   -2.7713   -0.0000    0.0000 C   0  0  0  0  0  0  0  0  0  0  0  0
   -3.3836   -1.4782    0.0000 H   0  0  0  0  0  0  0  0  0  0  0  0
   -2.1590   -1.4782    0.0000 H   0  0  0  0  0  0  0  0  0  0  0  0
   -1.3857    0.8000    0.0000 C   0  0  0  0  0  0  0  0  0  0  0  0
   -0.7734    2.2782    0.0000 H   0  0  0  0  0  0  0  0  0  0  0  0
   -1.9980    2.2782    0.0000 H   0  0  0  0  0  0  0  0  0  0  0  0
    0.0001   -0.0000    0.0000 C   0  0  0  0  0  0  0  0  0  0  0  0
   -0.6122   -1.4782    0.0000 H   0  0  0  0  0  0  0  0  0  0  0  0
    0.6124   -1.4782    0.0000 H   0  0  0  0  0  0  0  0  0  0  0  0
    1.3857    0.8000    0.0000 C   0  0  0  0  0  0  0  0  0  0  0  0
    1.9980    2.2782    0.0000 H   0  0  0  0  0  0  0  0  0  0  0  0
    0.7734    2.2782    0.0000 H   0  0  0  0  0  0  0  0  0  0  0  0
    2.7713   -0.0000    0.0000 C   0  0  0  0  0  0  0  0  0  0  0  0
    4.1569   -0.8000    0.0000 H   0  0  0  0  0  0  0  0  0  0  0  0
    4.1569    0.8000    0.0000 H   0  0  0  0  0  0  0  0  0  0  0  0
    2.7713   -1.6000    0.0000 H   0  0  0  0  0  0  0  0  0  0  0  0
   -5.5426    1.6000    0.0000 N   0  0  0  0  0  0  0  0  0  0  0  0
  1  2  1  0  0  0  0
  2  3  1  0  0  0  0
  2  4  1  0  0  0  0
  2  5  1  0  0  0  0
  5  6  1  0  0  0  0
  5  7  1  0  0  0  0
  5  8  1  0  0  0  0
  8  9  1  0  0  0  0
  8 10  1  0  0  0  0
  8 11  1  0  0  0  0
 11 12  1  0  0  0  0
 11 13  1  0  0  0  0
 11 14  1  0  0  0  0
 14 15  1  0  0  0  0
 14 16  1  0  0  0  0
 14 17  1  0  0  0  0
  1 18  3  0  0  0  0
M  END
> <ChemID>
100159

> <source_casrn>
628-73-9

> <CAS>
628-73-9

> <SMILES>
CCCCCC#N

> <NAME>
Hexanonitrile

> <preferred_name>
Hexanenitrile

> <iupac>
Hexanenitrile

> <MPID>
18972

> <dsstox_substance_id>
DTXSID0060858

> <Canonical_QSARr>
CCCCCC#N

> <InChI_Code_QSARr>
InChI=1S/C6H11N/c1-2-3-4-5-6-7/h2-5H2,1H3

> <InChI Key_QSARr>
AILKHAQXUAOOFU-UHFFFAOYSA-N

> <LogKOA>
4.08

$$$$
100161
  -INDIGO-08031722252D

 12 12  0  0  0  0  0  0  0  0999 V2000
    0.8000    1.3856    0.0000 Cl  0  0  0  0  0  0  0  0  0  0  0  0
   -0.0000   -0.0000    0.0000 C   0  0  0  0  0  0  0  0  0  0  0  0
    0.8000   -1.3857    0.0000 C   0  0  0  0  0  0  0  0  0  0  0  0
    2.4000   -1.3857    0.0000 Cl  0  0  0  0  0  0  0  0  0  0  0  0
   -0.0000   -2.7713    0.0000 C   0  0  0  0  0  0  0  0  0  0  0  0
    0.8000   -4.1569    0.0000 H   0  0  0  0  0  0  0  0  0  0  0  0
   -1.6000   -2.7713    0.0000 C   0  0  0  0  0  0  0  0  0  0  0  0
   -2.4000   -4.1569    0.0000 H   0  0  0  0  0  0  0  0  0  0  0  0
   -2.4000   -1.3856    0.0000 C   0  0  0  0  0  0  0  0  0  0  0  0
   -4.0000   -1.3856    0.0000 Cl  0  0  0  0  0  0  0  0  0  0  0  0
   -1.6000   -0.0000    0.0000 C   0  0  0  0  0  0  0  0  0  0  0  0
   -2.4000    1.3856    0.0000 Cl  0  0  0  0  0  0  0  0  0  0  0  0
  1  2  1  0  0  0  0
  2  3  1  0  0  0  0
  3  4  1  0  0  0  0
  3  5  2  0  0  0  0
  5  6  1  0  0  0  0
  5  7  1  0  0  0  0
  7  8  1  0  0  0  0
  7  9  2  0  0  0  0
  9 10  1  0  0  0  0
  9 11  1  0  0  0  0
 11  2  2  0  0  0  0
 11 12  1  0  0  0  0
M  END
> <ChemID>
100161

> <source_casrn>
634-66-2

> <CAS>
634-66-2

> <SMILES>
Clc1ccc(Cl)c(Cl)c1Cl

> <NAME>
1,2,3,4-Tetrachlorobenzene

> <preferred_name>
1,2,3,4-Tetrachlorobenzene

> <iupac>
1,2,3,4-tetrachlorobenzene

> <MPID>
18974

> <dsstox_substance_id>
DTXSID6026088

> <Canonical_QSARr>
Clc1ccc(Cl)c(Cl)c1Cl

> <InChI_Code_QSARr>
InChI=1S/C6H2Cl4/c7-3-1-2-4(8)6(10)5(3)9/h1-2H

> <InChI Key_QSARr>
GBDZXPJXOMHESU-UHFFFAOYSA-N

> <LogKOA>
5.64

$$$$
100162
  -INDIGO-08031722252D

 12 12  0  0  0  0  0  0  0  0999 V2000
    0.8000    1.3856    0.0000 Cl  0  0  0  0  0  0  0  0  0  0  0  0
   -0.0000   -0.0000    0.0000 C   0  0  0  0  0  0  0  0  0  0  0  0
    0.8000   -1.3857    0.0000 C   0  0  0  0  0  0  0  0  0  0  0  0
    2.4000   -1.3857    0.0000 Cl  0  0  0  0  0  0  0  0  0  0  0  0
   -0.0000   -2.7713    0.0000 C   0  0  0  0  0  0  0  0  0  0  0  0
    0.8000   -4.1569    0.0000 H   0  0  0  0  0  0  0  0  0  0  0  0
   -1.6000   -2.7713    0.0000 C   0  0  0  0  0  0  0  0  0  0  0  0
   -2.4000   -4.1569    0.0000 Cl  0  0  0  0  0  0  0  0  0  0  0  0
   -2.4000   -1.3856    0.0000 C   0  0  0  0  0  0  0  0  0  0  0  0
   -4.0000   -1.3856    0.0000 H   0  0  0  0  0  0  0  0  0  0  0  0
   -1.6000   -0.0000    0.0000 C   0  0  0  0  0  0  0  0  0  0  0  0
   -2.4000    1.3856    0.0000 Cl  0  0  0  0  0  0  0  0  0  0  0  0
  1  2  1  0  0  0  0
  2  3  1  0  0  0  0
  3  4  1  0  0  0  0
  3  5  2  0  0  0  0
  5  6  1  0  0  0  0
  5  7  1  0  0  0  0
  7  8  1  0  0  0  0
  7  9  2  0  0  0  0
  9 10  1  0  0  0  0
  9 11  1  0  0  0  0
 11  2  2  0  0  0  0
 11 12  1  0  0  0  0
M  END
> <ChemID>
100162

> <source_casrn>
634-90-2

> <CAS>
634-90-2

> <SMILES>
Clc1cc(Cl)c(Cl)c(Cl)c1

> <NAME>
1,2,3,5-Tetrachlorobenzene

> <preferred_name>
1,2,3,5-Tetrachlorobenzene

> <iupac>
1,2,3,5-tetrachlorobenzene

> <MPID>
18975

> <dsstox_substance_id>
DTXSID1026089

> <Canonical_QSARr>
Clc1cc(Cl)c(Cl)c(Cl)c1

> <InChI_Code_QSARr>
InChI=1S/C6H2Cl4/c7-3-1-4(8)6(10)5(9)2-3/h1-2H

> <InChI Key_QSARr>
QZYNWJQFTJXIRN-UHFFFAOYSA-N

> <LogKOA>
5.55

$$$$
100163
  -INDIGO-08031722252D

 33 32  0  0  0  0  0  0  0  0999 V2000
    2.7713   -0.0000    0.0000 C   0  0  0  0  0  0  0  0  0  0  0  0
    4.1569   -0.8000    0.0000 H   0  0  0  0  0  0  0  0  0  0  0  0
    4.1569    0.8000    0.0000 H   0  0  0  0  0  0  0  0  0  0  0  0
    2.7713   -1.6000    0.0000 H   0  0  0  0  0  0  0  0  0  0  0  0
    1.3858    0.8000    0.0000 C   0  0  0  0  0  0  0  0  0  0  0  0
    1.9980    2.2782    0.0000 H   0  0  0  0  0  0  0  0  0  0  0  0
    0.7733    2.2782    0.0000 H   0  0  0  0  0  0  0  0  0  0  0  0
   -0.0001   -0.0000    0.0000 C   0  0  0  0  0  0  0  0  0  0  0  0
   -0.6123   -1.4782    0.0000 H   0  0  0  0  0  0  0  0  0  0  0  0
    0.6122   -1.4782    0.0000 H   0  0  0  0  0  0  0  0  0  0  0  0
   -1.3856    0.8000    0.0000 C   0  0  0  0  0  0  0  0  0  0  0  0
   -0.7734    2.2782    0.0000 H   0  0  0  0  0  0  0  0  0  0  0  0
   -1.9979    2.2782    0.0000 H   0  0  0  0  0  0  0  0  0  0  0  0
   -2.7712   -0.0000    0.0000 C   0  0  0  0  0  0  0  0  0  0  0  0
   -3.3834   -1.4782    0.0000 H   0  0  0  0  0  0  0  0  0  0  0  0
   -2.1590   -1.4782    0.0000 H   0  0  0  0  0  0  0  0  0  0  0  0
   -4.1568    0.8000    0.0000 O   0  0  0  0  0  0  0  0  0  0  0  0
   -5.5426   -0.0000    0.0000 C   0  0  0  0  0  0  0  0  0  0  0  0
   -6.1549   -1.4782    0.0000 H   0  0  0  0  0  0  0  0  0  0  0  0
   -4.9304   -1.4782    0.0000 H   0  0  0  0  0  0  0  0  0  0  0  0
   -6.9282    0.8000    0.0000 C   0  0  0  0  0  0  0  0  0  0  0  0
   -6.3160    2.2782    0.0000 H   0  0  0  0  0  0  0  0  0  0  0  0
   -7.5404    2.2782    0.0000 H   0  0  0  0  0  0  0  0  0  0  0  0
   -8.3138   -0.0000    0.0000 C   0  0  0  0  0  0  0  0  0  0  0  0
   -8.9260   -1.4782    0.0000 H   0  0  0  0  0  0  0  0  0  0  0  0
   -7.7015   -1.4782    0.0000 H   0  0  0  0  0  0  0  0  0  0  0  0
   -9.6994    0.8000    0.0000 C   0  0  0  0  0  0  0  0  0  0  0  0
   -9.0871    2.2782    0.0000 H   0  0  0  0  0  0  0  0  0  0  0  0
  -10.3118    2.2782    0.0000 H   0  0  0  0  0  0  0  0  0  0  0  0
  -11.0852   -0.0000    0.0000 C   0  0  0  0  0  0  0  0  0  0  0  0
  -12.4708   -0.8000    0.0000 H   0  0  0  0  0  0  0  0  0  0  0  0
  -12.4708    0.8000    0.0000 H   0  0  0  0  0  0  0  0  0  0  0  0
  -11.0852   -1.6000    0.0000 H   0  0  0  0  0  0  0  0  0  0  0  0
  1  2  1  0  0  0  0
  1  3  1  0  0  0  0
  1  4  1  0  0  0  0
  1  5  1  0  0  0  0
  5  6  1  0  0  0  0
  5  7  1  0  0  0  0
  5  8  1  0  0  0  0
  8  9  1  0  0  0  0
  8 10  1  0  0  0  0
  8 11  1  0  0  0  0
 11 12  1  0  0  0  0
 11 13  1  0  0  0  0
 11 14  1  0  0  0  0
 14 15  1  0  0  0  0
 14 16  1  0  0  0  0
 14 17  1  0  0  0  0
 17 18  1  0  0  0  0
 18 19  1  0  0  0  0
 18 20  1  0  0  0  0
 18 21  1  0  0  0  0
 21 22  1  0  0  0  0
 21 23  1  0  0  0  0
 21 24  1  0  0  0  0
 24 25  1  0  0  0  0
 24 26  1  0  0  0  0
 24 27  1  0  0  0  0
 27 28  1  0  0  0  0
 27 29  1  0  0  0  0
 27 30  1  0  0  0  0
 30 31  1  0  0  0  0
 30 32  1  0  0  0  0
 30 33  1  0  0  0  0
M  END
> <ChemID>
100163

> <source_casrn>
693-65-2

> <CAS>
693-65-2

> <SMILES>
CCCCCOCCCCC

> <NAME>
Dipentyl ether

> <preferred_name>
Pentyl ether

> <iupac>
dipentyl ether

> <MPID>
18976

> <dsstox_substance_id>
DTXSID4022105

> <Canonical_QSARr>
CCCCCOCCCCC

> <InChI_Code_QSARr>
InChI=1S/C10H22O/c1-3-5-7-9-11-10-8-6-4-2/h3-10H2,1-2H3

> <InChI Key_QSARr>
AOPDRZXCEAKHHW-UHFFFAOYSA-N

> <LogKOA>
4.8

$$$$
100165
  -INDIGO-08031722252D

 25 27  0  0  0  0  0  0  0  0999 V2000
   -2.3651    1.0530    0.0000 C   0  0  0  0  0  0  0  0  0  0  0  0
   -1.2944    2.2420    0.0000 C   0  0  0  0  0  0  0  0  0  0  0  0
   -2.8594    1.9094    0.0000 C   0  0  0  0  0  0  0  0  0  0  0  0
   -3.0267    0.3181    0.0000 C   0  0  0  0  0  0  0  0  0  0  0  0
   -4.4123   -0.4819    0.0000 Cl  0  0  0  0  0  0  0  0  0  0  0  0
   -1.5651   -0.3326    0.0000 C   0  0  0  0  0  0  0  0  0  0  0  0
   -1.7323   -1.9239    0.0000 Cl  0  0  0  0  0  0  0  0  0  0  0  0
    0.0000    0.0000    0.0000 C   0  0  0  0  0  0  0  0  0  0  0  0
   -0.4487   -1.5358    0.0000 H   0  0  0  0  0  0  0  0  0  0  0  0
    0.1673    1.5913    0.0000 C   0  0  0  0  0  0  0  0  0  0  0  0
    0.0476    3.1868    0.0000 H   0  0  0  0  0  0  0  0  0  0  0  0
    1.5157    2.4526    0.0000 C   0  0  0  0  0  0  0  0  0  0  0  0
    0.8285    3.8976    0.0000 H   0  0  0  0  0  0  0  0  0  0  0  0
    2.3566    3.8136    0.0000 H   0  0  0  0  0  0  0  0  0  0  0  0
    3.0297    1.9355    0.0000 O   0  0  0  0  0  0  0  0  0  0  0  0
    3.5695    0.4292    0.0000 S   0  0  0  0  0  0  0  0  0  0  0  0
    5.1607    0.2620    0.0000 O   0  0  0  0  0  0  0  0  0  0  0  0
    2.7284   -0.9319    0.0000 O   0  0  0  0  0  0  0  0  0  0  0  0
    1.1398   -1.1229    0.0000 C   0  0  0  0  0  0  0  0  0  0  0  0
    1.6796   -2.6291    0.0000 H   0  0  0  0  0  0  0  0  0  0  0  0
    0.1674   -2.3935    0.0000 H   0  0  0  0  0  0  0  0  0  0  0  0
   -4.0485    2.9800    0.0000 Cl  0  0  0  0  0  0  0  0  0  0  0  0
   -1.1271    3.8333    0.0000 Cl  0  0  0  0  0  0  0  0  0  0  0  0
   -3.9030    0.6120    0.0000 Cl  0  0  0  0  0  0  0  0  0  0  0  0
   -3.7778    1.8041    0.0000 Cl  0  0  0  0  0  0  0  0  0  0  0  0
  1  2  1  0  0  0  0
  2  3  1  0  0  0  0
  3  4  2  0  0  0  0
  4  5  1  0  0  0  0
  4  6  1  0  0  0  0
  6  1  1  0  0  0  0
  6  7  1  0  0  0  0
  6  8  1  0  0  0  0
  8  9  1  0  0  0  0
  8 10  1  0  0  0  0
 10  2  1  0  0  0  0
 10 11  1  0  0  0  0
 10 12  1  0  0  0  0
 12 13  1  0  0  0  0
 12 14  1  0  0  0  0
 12 15  1  0  0  0  0
 15 16  1  0  0  0  0
 16 17  2  0  0  0  0
 16 18  1  0  0  0  0
 18 19  1  0  0  0  0
 19  8  1  0  0  0  0
 19 20  1  0  0  0  0
 19 21  1  0  0  0  0
  3 22  1  0  0  0  0
  2 23  1  0  0  0  0
  1 24  1  0  0  0  0
  1 25  1  0  0  0  0
M  END
> <ChemID>
100165

> <source_casrn>
959-98-8

> <CAS>
959-98-8

> <SMILES>
O=S1OC[C@@H]2[C@H](CO1)[C@]1(Cl)C(Cl)=C(Cl)[C@@]2(Cl)C1(Cl)Cl

> <NAME>
Endosulfan 1

> <preferred_name>
Endosulfan I

> <iupac>
(5aR,9R,9aS)-6,7,8,9,10,10-hexachloro-1,5,5a,6,9,9a-hexahydro-6,9-methano-2,4,3-benzodioxathiepine 3-oxide

> <MPID>
18978

> <dsstox_substance_id>
DTXSID9037539

> <Canonical_QSARr>
O=S1OCC2C(CO1)C1(Cl)C(Cl)=C(Cl)C2(Cl)C1(Cl)Cl

> <InChI_Code_QSARr>
InChI=1S/C9H6Cl6O3S/c10-5-6(11)8(13)4-2-18-19(16)17-1-3(4)7(5,12)9(8,14)15/h3-4H,1-2H2

> <InChI Key_QSARr>
RDYMFSUJUZBWLH-UHFFFAOYSA-N

> <LogKOA>
8.64

$$$$
100166
  -INDIGO-08031722252D

 18 17  0  0  0  0  0  0  0  0999 V2000
    1.3856   -0.8000    0.0000 C   0  0  0  0  0  0  0  0  0  0  0  0
    2.7713   -1.6000    0.0000 H   0  0  0  0  0  0  0  0  0  0  0  0
    2.7713    0.0000    0.0000 H   0  0  0  0  0  0  0  0  0  0  0  0
    1.3856   -2.4000    0.0000 H   0  0  0  0  0  0  0  0  0  0  0  0
    0.0001    0.0000    0.0000 C   0  0  0  0  0  0  0  0  0  0  0  0
    0.8000    1.3856    0.0000 O   0  0  0  0  0  0  0  0  0  0  0  0
    2.4000    1.3856    0.0000 C   0  0  0  0  0  0  0  0  0  0  0  0
    3.2000    2.7713    0.0000 H   0  0  0  0  0  0  0  0  0  0  0  0
    4.0000    1.3856    0.0000 H   0  0  0  0  0  0  0  0  0  0  0  0
    1.6000    2.7713    0.0000 H   0  0  0  0  0  0  0  0  0  0  0  0
   -1.3856    0.8000    0.0000 C   0  0  0  0  0  0  0  0  0  0  0  0
   -2.7713    1.6000    0.0000 H   0  0  0  0  0  0  0  0  0  0  0  0
   -1.3856    2.4000    0.0000 H   0  0  0  0  0  0  0  0  0  0  0  0
   -2.7713    0.0000    0.0000 H   0  0  0  0  0  0  0  0  0  0  0  0
   -0.8000   -1.3856    0.0000 C   0  0  0  0  0  0  0  0  0  0  0  0
   -1.6000   -2.7713    0.0000 H   0  0  0  0  0  0  0  0  0  0  0  0
   -0.0001   -2.7713    0.0000 H   0  0  0  0  0  0  0  0  0  0  0  0
   -2.4000   -1.3856    0.0000 H   0  0  0  0  0  0  0  0  0  0  0  0
  1  2  1  0  0  0  0
  1  3  1  0  0  0  0
  1  4  1  0  0  0  0
  1  5  1  0  0  0  0
  5  6  1  0  0  0  0
  6  7  1  0  0  0  0
  7  8  1  0  0  0  0
  7  9  1  0  0  0  0
  7 10  1  0  0  0  0
  5 11  1  0  0  0  0
 11 12  1  0  0  0  0
 11 13  1  0  0  0  0
 11 14  1  0  0  0  0
  5 15  1  0  0  0  0
 15 16  1  0  0  0  0
 15 17  1  0  0  0  0
 15 18  1  0  0  0  0
M  END
> <ChemID>
100166

> <source_casrn>
1634-04-4

> <CAS>
1634-04-4

> <SMILES>
COC(C)(C)C

> <NAME>
Methyl t-butyl ether

> <preferred_name>
Methyl tert-butyl ether

> <iupac>
tert-butyl methyl ether

> <MPID>
18979

> <dsstox_substance_id>
DTXSID3020833

> <Canonical_QSARr>
COC(C)(C)C

> <InChI_Code_QSARr>
InChI=1S/C5H12O/c1-5(2,3)6-4/h1-4H3

> <InChI Key_QSARr>
BZLVMXJERCGZMT-UHFFFAOYSA-N

> <LogKOA>
2.58

$$$$
100167
  -INDIGO-08031722252D

 22 24  0  0  0  0  0  0  0  0999 V2000
   -4.1569   -2.4000    0.0000 Cl  0  0  0  0  0  0  0  0  0  0  0  0
   -2.7713   -1.6000    0.0000 C   0  0  0  0  0  0  0  0  0  0  0  0
   -1.3856   -2.4000    0.0000 C   0  0  0  0  0  0  0  0  0  0  0  0
   -1.3856   -4.0000    0.0000 H   0  0  0  0  0  0  0  0  0  0  0  0
    0.0001   -1.6000    0.0000 C   0  0  0  0  0  0  0  0  0  0  0  0
    0.0001   -0.0000    0.0000 C   0  0  0  0  0  0  0  0  0  0  0  0
    1.3857    0.8000    0.0000 O   0  0  0  0  0  0  0  0  0  0  0  0
    2.7712   -0.0000    0.0000 C   0  0  0  0  0  0  0  0  0  0  0  0
    2.7712   -1.6000    0.0000 C   0  0  0  0  0  0  0  0  0  0  0  0
    1.3857   -2.4000    0.0000 O   0  0  0  0  0  0  0  0  0  0  0  0
    4.1569   -2.4000    0.0000 C   0  0  0  0  0  0  0  0  0  0  0  0
    4.1569   -4.0000    0.0000 H   0  0  0  0  0  0  0  0  0  0  0  0
    5.5425   -1.6000    0.0000 C   0  0  0  0  0  0  0  0  0  0  0  0
    6.9282   -2.4000    0.0000 Cl  0  0  0  0  0  0  0  0  0  0  0  0
    5.5425   -0.0000    0.0000 C   0  0  0  0  0  0  0  0  0  0  0  0
    6.9282    0.8000    0.0000 Cl  0  0  0  0  0  0  0  0  0  0  0  0
    4.1569    0.8000    0.0000 C   0  0  0  0  0  0  0  0  0  0  0  0
    4.1569    2.4000    0.0000 H   0  0  0  0  0  0  0  0  0  0  0  0
   -1.3856    0.8000    0.0000 C   0  0  0  0  0  0  0  0  0  0  0  0
   -1.3856    2.4000    0.0000 H   0  0  0  0  0  0  0  0  0  0  0  0
   -2.7713   -0.0000    0.0000 C   0  0  0  0  0  0  0  0  0  0  0  0
   -4.1569    0.8000    0.0000 Cl  0  0  0  0  0  0  0  0  0  0  0  0
  1  2  1  0  0  0  0
  2  3  1  0  0  0  0
  3  4  1  0  0  0  0
  3  5  2  0  0  0  0
  5  6  1  0  0  0  0
  6  7  1  0  0  0  0
  7  8  1  0  0  0  0
  8  9  1  0  0  0  0
  9 10  1  0  0  0  0
 10  5  1  0  0  0  0
  9 11  2  0  0  0  0
 11 12  1  0  0  0  0
 11 13  1  0  0  0  0
 13 14  1  0  0  0  0
 13 15  2  0  0  0  0
 15 16  1  0  0  0  0
 15 17  1  0  0  0  0
 17  8  2  0  0  0  0
 17 18  1  0  0  0  0
  6 19  2  0  0  0  0
 19 20  1  0  0  0  0
 19 21  1  0  0  0  0
 21  2  2  0  0  0  0
 21 22  1  0  0  0  0
M  END
> <ChemID>
100167

> <source_casrn>
1746-01-6

> <CAS>
1746-01-6

> <SMILES>
Clc3cc2Oc1cc(Cl)c(Cl)cc1Oc2cc3Cl

> <NAME>
2,3,7,8-TeCDD

> <preferred_name>
2,3,7,8-Tetrachlorodibenzo-p-dioxin

> <iupac>
2,3,7,8-tetrachlorooxanthrene

> <MPID>
18980

> <dsstox_substance_id>
DTXSID2021315

> <Canonical_QSARr>
Clc1cc2Oc3cc(Cl)c(Cl)cc3Oc2cc1Cl

> <InChI_Code_QSARr>
InChI=1S/C12H4Cl4O2/c13-5-1-9-10(2-6(5)14)18-12-4-8(16)7(15)3-11(12)17-9/h1-4H

> <InChI Key_QSARr>
HGUFODBRKLSHSI-UHFFFAOYSA-N

> <LogKOA>
10.05

$$$$
100169
  -INDIGO-08031722252D

 18 19  0  0  0  0  0  0  0  0999 V2000
    0.0001   -0.0000    0.0000 C   0  0  0  0  0  0  0  0  0  0  0  0
    1.3856    0.8000    0.0000 C   0  0  0  0  0  0  0  0  0  0  0  0
    1.3856    2.4000    0.0000 Cl  0  0  0  0  0  0  0  0  0  0  0  0
    2.7713   -0.0000    0.0000 C   0  0  0  0  0  0  0  0  0  0  0  0
    4.1569    0.8000    0.0000 H   0  0  0  0  0  0  0  0  0  0  0  0
    2.7713   -1.6000    0.0000 C   0  0  0  0  0  0  0  0  0  0  0  0
    4.1569   -2.4000    0.0000 H   0  0  0  0  0  0  0  0  0  0  0  0
    1.3856   -2.4000    0.0000 C   0  0  0  0  0  0  0  0  0  0  0  0
    1.3856   -4.0000    0.0000 Cl  0  0  0  0  0  0  0  0  0  0  0  0
    0.0001   -1.6000    0.0000 C   0  0  0  0  0  0  0  0  0  0  0  0
   -1.3856   -2.4000    0.0000 C   0  0  0  0  0  0  0  0  0  0  0  0
   -1.3856   -4.0000    0.0000 H   0  0  0  0  0  0  0  0  0  0  0  0
   -2.7712   -1.6000    0.0000 C   0  0  0  0  0  0  0  0  0  0  0  0
   -4.1569   -2.4000    0.0000 H   0  0  0  0  0  0  0  0  0  0  0  0
   -2.7712   -0.0000    0.0000 C   0  0  0  0  0  0  0  0  0  0  0  0
   -4.1569    0.8000    0.0000 H   0  0  0  0  0  0  0  0  0  0  0  0
   -1.3856    0.8000    0.0000 C   0  0  0  0  0  0  0  0  0  0  0  0
   -1.3856    2.4000    0.0000 H   0  0  0  0  0  0  0  0  0  0  0  0
  1  2  1  0  0  0  0
  2  3  1  0  0  0  0
  2  4  2  0  0  0  0
  4  5  1  0  0  0  0
  4  6  1  0  0  0  0
  6  7  1  0  0  0  0
  6  8  2  0  0  0  0
  8  9  1  0  0  0  0
  8 10  1  0  0  0  0
 10  1  1  0  0  0  0
 10 11  2  0  0  0  0
 11 12  1  0  0  0  0
 11 13  1  0  0  0  0
 13 14  1  0  0  0  0
 13 15  2  0  0  0  0
 15 16  1  0  0  0  0
 15 17  1  0  0  0  0
 17  1  2  0  0  0  0
 17 18  1  0  0  0  0
M  END
> <ChemID>
100169

> <source_casrn>
1825-31-6

> <CAS>
1825-31-6

> <SMILES>
Clc1ccc(Cl)c2ccccc12

> <NAME>
1,4-Dichloronaphthalene

> <preferred_name>
Naphthalene, 1,4-dichloro-

> <iupac>
1,4-DICHLORONAPHTHALENE

> <MPID>
18982

> <dsstox_substance_id>
DTXSID6061999

> <Canonical_QSARr>
Clc1ccc(Cl)c2ccccc12

> <InChI_Code_QSARr>
InChI=1S/C10H6Cl2/c11-9-5-6-10(12)8-4-2-1-3-7(8)9/h1-6H

> <InChI Key_QSARr>
JDPKCYMVSKDOGS-UHFFFAOYSA-N

> <LogKOA>
6.78

$$$$
100170
  -INDIGO-08031722252D

 23 24  0  0  0  0  0  0  0  0999 V2000
   -4.7271   -0.8335    0.0000 Br  0  0  0  0  0  0  0  0  0  0  0  0
   -3.1513   -0.5556    0.0000 C   0  0  0  0  0  0  0  0  0  0  0  0
   -2.6042    0.9479    0.0000 C   0  0  0  0  0  0  0  0  0  0  0  0
   -3.6326    2.1735    0.0000 H   0  0  0  0  0  0  0  0  0  0  0  0
   -1.0284    1.2257    0.0000 C   0  0  0  0  0  0  0  0  0  0  0  0
   -0.4813    2.7292    0.0000 H   0  0  0  0  0  0  0  0  0  0  0  0
    0.0000    0.0000    0.0000 C   0  0  0  0  0  0  0  0  0  0  0  0
    1.5756    0.2779    0.0000 O   0  0  0  0  0  0  0  0  0  0  0  0
    2.9614   -0.5221    0.0000 C   0  0  0  0  0  0  0  0  0  0  0  0
    2.9614   -2.1222    0.0000 C   0  0  0  0  0  0  0  0  0  0  0  0
    1.5756   -2.9222    0.0000 H   0  0  0  0  0  0  0  0  0  0  0  0
    4.3470   -2.9222    0.0000 C   0  0  0  0  0  0  0  0  0  0  0  0
    4.3470   -4.5222    0.0000 H   0  0  0  0  0  0  0  0  0  0  0  0
    5.7326   -2.1222    0.0000 C   0  0  0  0  0  0  0  0  0  0  0  0
    7.1183   -2.9222    0.0000 Br  0  0  0  0  0  0  0  0  0  0  0  0
    5.7326   -0.5221    0.0000 C   0  0  0  0  0  0  0  0  0  0  0  0
    7.1183    0.2779    0.0000 H   0  0  0  0  0  0  0  0  0  0  0  0
    4.3470    0.2779    0.0000 C   0  0  0  0  0  0  0  0  0  0  0  0
    4.3470    1.8779    0.0000 H   0  0  0  0  0  0  0  0  0  0  0  0
   -0.5473   -1.5035    0.0000 C   0  0  0  0  0  0  0  0  0  0  0  0
    0.4812   -2.7292    0.0000 H   0  0  0  0  0  0  0  0  0  0  0  0
   -2.1229   -1.7813    0.0000 C   0  0  0  0  0  0  0  0  0  0  0  0
   -2.6702   -3.2849    0.0000 H   0  0  0  0  0  0  0  0  0  0  0  0
  1  2  1  0  0  0  0
  2  3  1  0  0  0  0
  3  4  1  0  0  0  0
  3  5  2  0  0  0  0
  5  6  1  0  0  0  0
  5  7  1  0  0  0  0
  7  8  1  0  0  0  0
  8  9  1  0  0  0  0
  9 10  1  0  0  0  0
 10 11  1  0  0  0  0
 10 12  2  0  0  0  0
 12 13  1  0  0  0  0
 12 14  1  0  0  0  0
 14 15  1  0  0  0  0
 14 16  2  0  0  0  0
 16 17  1  0  0  0  0
 16 18  1  0  0  0  0
 18  9  2  0  0  0  0
 18 19  1  0  0  0  0
  7 20  2  0  0  0  0
 20 21  1  0  0  0  0
 20 22  1  0  0  0  0
 22  2  2  0  0  0  0
 22 23  1  0  0  0  0
M  END
> <ChemID>
100170

> <source_casrn>
2050-47-7

> <CAS>
2050-47-7

> <SMILES>
Brc1ccc(cc1)Oc1ccc(Br)cc1

> <NAME>
4,4'-Dibromodiphenyl ether

> <preferred_name>
4,4'-Dibromodiphenyl ether

> <iupac>
bis(4-bromophenyl) ether

> <MPID>
18983

> <dsstox_substance_id>
DTXSID9024015

> <Canonical_QSARr>
Brc1ccc(cc1)Oc1ccc(Br)cc1

> <InChI_Code_QSARr>
InChI=1S/C12H8Br2O/c13-9-1-5-11(6-2-9)15-12-7-3-10(14)4-8-12/h1-8H

> <InChI Key_QSARr>
YAWIAFUBXXPJMQ-UHFFFAOYSA-N

> <LogKOA>
8.64

$$$$
100171
  -INDIGO-08031722252D

 22 23  0  0  0  0  0  0  0  0999 V2000
   -0.0001    0.0000    0.0000 C   0  0  0  0  0  0  0  0  0  0  0  0
    1.6001   -0.0000    0.0000 C   0  0  0  0  0  0  0  0  0  0  0  0
    2.4001   -1.3856    0.0000 C   0  0  0  0  0  0  0  0  0  0  0  0
    1.6001   -2.7713    0.0000 H   0  0  0  0  0  0  0  0  0  0  0  0
    4.0000   -1.3856    0.0000 C   0  0  0  0  0  0  0  0  0  0  0  0
    4.8000   -2.7713    0.0000 H   0  0  0  0  0  0  0  0  0  0  0  0
    4.8000    0.0000    0.0000 C   0  0  0  0  0  0  0  0  0  0  0  0
    6.4000    0.0000    0.0000 Cl  0  0  0  0  0  0  0  0  0  0  0  0
    4.0000    1.3856    0.0000 C   0  0  0  0  0  0  0  0  0  0  0  0
    4.8000    2.7713    0.0000 H   0  0  0  0  0  0  0  0  0  0  0  0
    2.4001    1.3856    0.0000 C   0  0  0  0  0  0  0  0  0  0  0  0
    1.6001    2.7713    0.0000 H   0  0  0  0  0  0  0  0  0  0  0  0
   -0.8001    1.3856    0.0000 C   0  0  0  0  0  0  0  0  0  0  0  0
   -0.0001    2.7713    0.0000 H   0  0  0  0  0  0  0  0  0  0  0  0
   -2.4000    1.3856    0.0000 C   0  0  0  0  0  0  0  0  0  0  0  0
   -3.2000    2.7713    0.0000 H   0  0  0  0  0  0  0  0  0  0  0  0
   -3.2000    0.0000    0.0000 C   0  0  0  0  0  0  0  0  0  0  0  0
   -4.8000   -0.0000    0.0000 Cl  0  0  0  0  0  0  0  0  0  0  0  0
   -2.4000   -1.3856    0.0000 C   0  0  0  0  0  0  0  0  0  0  0  0
   -3.2000   -2.7713    0.0000 H   0  0  0  0  0  0  0  0  0  0  0  0
   -0.8001   -1.3856    0.0000 C   0  0  0  0  0  0  0  0  0  0  0  0
   -0.0001   -2.7713    0.0000 H   0  0  0  0  0  0  0  0  0  0  0  0
  1  2  1  0  0  0  0
  2  3  1  0  0  0  0
  3  4  1  0  0  0  0
  3  5  2  0  0  0  0
  5  6  1  0  0  0  0
  5  7  1  0  0  0  0
  7  8  1  0  0  0  0
  7  9  2  0  0  0  0
  9 10  1  0  0  0  0
  9 11  1  0  0  0  0
 11  2  2  0  0  0  0
 11 12  1  0  0  0  0
  1 13  1  0  0  0  0
 13 14  1  0  0  0  0
 13 15  2  0  0  0  0
 15 16  1  0  0  0  0
 15 17  1  0  0  0  0
 17 18  1  0  0  0  0
 17 19  2  0  0  0  0
 19 20  1  0  0  0  0
 19 21  1  0  0  0  0
 21  1  2  0  0  0  0
 21 22  1  0  0  0  0
M  END
> <ChemID>
100171

> <source_casrn>
2050-68-2

> <CAS>
2050-68-2

> <SMILES>
Clc1ccc(cc1)-c1ccc(Cl)cc1

> <NAME>
4,4'-Dichlorobiphenyl

> <preferred_name>
4,4'-Dichlorobiphenyl

> <iupac>
4,4'-dichlorobiphenyl

> <MPID>
18984

> <dsstox_substance_id>
DTXSID0022515

> <Canonical_QSARr>
Clc1ccc(cc1)-c1ccc(Cl)cc1

> <InChI_Code_QSARr>
InChI=1S/C12H8Cl2/c13-11-5-1-9(2-6-11)10-3-7-12(14)8-4-10/h1-8H

> <InChI Key_QSARr>
YTBRNEUEFCNVHC-UHFFFAOYSA-N

> <LogKOA>
7.68

$$$$
100173
  -INDIGO-08031722252D

 22 23  0  0  0  0  0  0  0  0999 V2000
   -0.0001    0.0000    0.0000 C   0  0  0  0  0  0  0  0  0  0  0  0
    1.6001   -0.0000    0.0000 C   0  0  0  0  0  0  0  0  0  0  0  0
    2.4001   -1.3856    0.0000 C   0  0  0  0  0  0  0  0  0  0  0  0
    1.6001   -2.7713    0.0000 H   0  0  0  0  0  0  0  0  0  0  0  0
    4.0000   -1.3856    0.0000 C   0  0  0  0  0  0  0  0  0  0  0  0
    4.8000   -2.7713    0.0000 H   0  0  0  0  0  0  0  0  0  0  0  0
    4.8000    0.0000    0.0000 C   0  0  0  0  0  0  0  0  0  0  0  0
    6.4000    0.0000    0.0000 H   0  0  0  0  0  0  0  0  0  0  0  0
    4.0000    1.3856    0.0000 C   0  0  0  0  0  0  0  0  0  0  0  0
    4.8000    2.7713    0.0000 H   0  0  0  0  0  0  0  0  0  0  0  0
    2.4001    1.3856    0.0000 C   0  0  0  0  0  0  0  0  0  0  0  0
    1.6001    2.7713    0.0000 H   0  0  0  0  0  0  0  0  0  0  0  0
   -0.8001    1.3856    0.0000 C   0  0  0  0  0  0  0  0  0  0  0  0
   -0.0001    2.7713    0.0000 H   0  0  0  0  0  0  0  0  0  0  0  0
   -2.4000    1.3856    0.0000 C   0  0  0  0  0  0  0  0  0  0  0  0
   -3.2000    2.7713    0.0000 Cl  0  0  0  0  0  0  0  0  0  0  0  0
   -3.2000    0.0000    0.0000 C   0  0  0  0  0  0  0  0  0  0  0  0
   -4.8000   -0.0000    0.0000 H   0  0  0  0  0  0  0  0  0  0  0  0
   -2.4000   -1.3856    0.0000 C   0  0  0  0  0  0  0  0  0  0  0  0
   -3.2000   -2.7713    0.0000 H   0  0  0  0  0  0  0  0  0  0  0  0
   -0.8001   -1.3856    0.0000 C   0  0  0  0  0  0  0  0  0  0  0  0
   -0.0001   -2.7713    0.0000 H   0  0  0  0  0  0  0  0  0  0  0  0
  1  2  1  0  0  0  0
  2  3  1  0  0  0  0
  3  4  1  0  0  0  0
  3  5  2  0  0  0  0
  5  6  1  0  0  0  0
  5  7  1  0  0  0  0
  7  8  1  0  0  0  0
  7  9  2  0  0  0  0
  9 10  1  0  0  0  0
  9 11  1  0  0  0  0
 11  2  2  0  0  0  0
 11 12  1  0  0  0  0
  1 13  1  0  0  0  0
 13 14  1  0  0  0  0
 13 15  2  0  0  0  0
 15 16  1  0  0  0  0
 15 17  1  0  0  0  0
 17 18  1  0  0  0  0
 17 19  2  0  0  0  0
 19 20  1  0  0  0  0
 19 21  1  0  0  0  0
 21  1  2  0  0  0  0
 21 22  1  0  0  0  0
M  END
> <ChemID>
100173

> <source_casrn>
2051-61-8

> <CAS>
2051-61-8

> <SMILES>
Clc1cc(ccc1)-c1ccccc1

> <NAME>
3-Chlorobiphenyl

> <preferred_name>
3-Chlorobiphenyl

> <iupac>
3-chlorobiphenyl

> <MPID>
18986

> <dsstox_substance_id>
DTXSID1040299

> <Canonical_QSARr>
Clc1cc(ccc1)-c1ccccc1

> <InChI_Code_QSARr>
InChI=1S/C12H9Cl/c13-12-8-4-7-11(9-12)10-5-2-1-3-6-10/h1-9H

> <InChI Key_QSARr>
NMWSKOLWZZWHPL-UHFFFAOYSA-N

> <LogKOA>
6.82

$$$$
100174
  -INDIGO-08031722252D

 22 23  0  0  0  0  0  0  0  0999 V2000
   -0.0001    0.0000    0.0000 C   0  0  0  0  0  0  0  0  0  0  0  0
    1.6001   -0.0000    0.0000 C   0  0  0  0  0  0  0  0  0  0  0  0
    2.4001   -1.3856    0.0000 C   0  0  0  0  0  0  0  0  0  0  0  0
    1.6001   -2.7713    0.0000 H   0  0  0  0  0  0  0  0  0  0  0  0
    4.0000   -1.3856    0.0000 C   0  0  0  0  0  0  0  0  0  0  0  0
    4.8000   -2.7713    0.0000 H   0  0  0  0  0  0  0  0  0  0  0  0
    4.8000    0.0000    0.0000 C   0  0  0  0  0  0  0  0  0  0  0  0
    6.4000    0.0000    0.0000 H   0  0  0  0  0  0  0  0  0  0  0  0
    4.0000    1.3856    0.0000 C   0  0  0  0  0  0  0  0  0  0  0  0
    4.8000    2.7713    0.0000 H   0  0  0  0  0  0  0  0  0  0  0  0
    2.4001    1.3856    0.0000 C   0  0  0  0  0  0  0  0  0  0  0  0
    1.6001    2.7713    0.0000 H   0  0  0  0  0  0  0  0  0  0  0  0
   -0.8001    1.3856    0.0000 C   0  0  0  0  0  0  0  0  0  0  0  0
   -0.0001    2.7713    0.0000 H   0  0  0  0  0  0  0  0  0  0  0  0
   -2.4000    1.3856    0.0000 C   0  0  0  0  0  0  0  0  0  0  0  0
   -3.2000    2.7713    0.0000 H   0  0  0  0  0  0  0  0  0  0  0  0
   -3.2000    0.0000    0.0000 C   0  0  0  0  0  0  0  0  0  0  0  0
   -4.8000   -0.0000    0.0000 Cl  0  0  0  0  0  0  0  0  0  0  0  0
   -2.4000   -1.3856    0.0000 C   0  0  0  0  0  0  0  0  0  0  0  0
   -3.2000   -2.7713    0.0000 H   0  0  0  0  0  0  0  0  0  0  0  0
   -0.8001   -1.3856    0.0000 C   0  0  0  0  0  0  0  0  0  0  0  0
   -0.0001   -2.7713    0.0000 H   0  0  0  0  0  0  0  0  0  0  0  0
  1  2  1  0  0  0  0
  2  3  1  0  0  0  0
  3  4  1  0  0  0  0
  3  5  2  0  0  0  0
  5  6  1  0  0  0  0
  5  7  1  0  0  0  0
  7  8  1  0  0  0  0
  7  9  2  0  0  0  0
  9 10  1  0  0  0  0
  9 11  1  0  0  0  0
 11  2  2  0  0  0  0
 11 12  1  0  0  0  0
  1 13  1  0  0  0  0
 13 14  1  0  0  0  0
 13 15  2  0  0  0  0
 15 16  1  0  0  0  0
 15 17  1  0  0  0  0
 17 18  1  0  0  0  0
 17 19  2  0  0  0  0
 19 20  1  0  0  0  0
 19 21  1  0  0  0  0
 21  1  2  0  0  0  0
 21 22  1  0  0  0  0
M  END
> <ChemID>
100174

> <source_casrn>
2051-62-9

> <CAS>
2051-62-9

> <SMILES>
Clc1ccc(cc1)-c1ccccc1

> <NAME>
4-Chlorobiphenyl

> <preferred_name>
4-Chlorobiphenyl

> <iupac>
4-chlorobiphenyl

> <MPID>
18987

> <dsstox_substance_id>
DTXSID3040300

> <Canonical_QSARr>
Clc1ccc(cc1)-c1ccccc1

> <InChI_Code_QSARr>
InChI=1S/C12H9Cl/c13-12-8-6-11(7-9-12)10-4-2-1-3-5-10/h1-9H

> <InChI Key_QSARr>
FPWNLURCHDRMHC-UHFFFAOYSA-N

> <LogKOA>
6.8

$$$$
100175
  -INDIGO-08031722252D

 18 19  0  0  0  0  0  0  0  0999 V2000
    0.0001   -0.0000    0.0000 C   0  0  0  0  0  0  0  0  0  0  0  0
    1.3856    0.8000    0.0000 C   0  0  0  0  0  0  0  0  0  0  0  0
    1.3856    2.4000    0.0000 H   0  0  0  0  0  0  0  0  0  0  0  0
    2.7713   -0.0000    0.0000 C   0  0  0  0  0  0  0  0  0  0  0  0
    4.1569    0.8000    0.0000 H   0  0  0  0  0  0  0  0  0  0  0  0
    2.7713   -1.6000    0.0000 C   0  0  0  0  0  0  0  0  0  0  0  0
    4.1569   -2.4000    0.0000 Cl  0  0  0  0  0  0  0  0  0  0  0  0
    1.3856   -2.4000    0.0000 C   0  0  0  0  0  0  0  0  0  0  0  0
    1.3856   -4.0000    0.0000 H   0  0  0  0  0  0  0  0  0  0  0  0
    0.0001   -1.6000    0.0000 C   0  0  0  0  0  0  0  0  0  0  0  0
   -1.3856   -2.4000    0.0000 C   0  0  0  0  0  0  0  0  0  0  0  0
   -1.3856   -4.0000    0.0000 H   0  0  0  0  0  0  0  0  0  0  0  0
   -2.7712   -1.6000    0.0000 C   0  0  0  0  0  0  0  0  0  0  0  0
   -4.1569   -2.4000    0.0000 Cl  0  0  0  0  0  0  0  0  0  0  0  0
   -2.7712   -0.0000    0.0000 C   0  0  0  0  0  0  0  0  0  0  0  0
   -4.1569    0.8000    0.0000 H   0  0  0  0  0  0  0  0  0  0  0  0
   -1.3856    0.8000    0.0000 C   0  0  0  0  0  0  0  0  0  0  0  0
   -1.3856    2.4000    0.0000 H   0  0  0  0  0  0  0  0  0  0  0  0
  1  2  1  0  0  0  0
  2  3  1  0  0  0  0
  2  4  2  0  0  0  0
  4  5  1  0  0  0  0
  4  6  1  0  0  0  0
  6  7  1  0  0  0  0
  6  8  2  0  0  0  0
  8  9  1  0  0  0  0
  8 10  1  0  0  0  0
 10  1  1  0  0  0  0
 10 11  2  0  0  0  0
 11 12  1  0  0  0  0
 11 13  1  0  0  0  0
 13 14  1  0  0  0  0
 13 15  2  0  0  0  0
 15 16  1  0  0  0  0
 15 17  1  0  0  0  0
 17  1  2  0  0  0  0
 17 18  1  0  0  0  0
M  END
> <ChemID>
100175

> <source_casrn>
2198-77-8

> <CAS>
2198-77-8

> <SMILES>
Clc1cc2cc(Cl)ccc2cc1

> <NAME>
2,7-Dichloronaphthalene

> <preferred_name>
Naphthalene, 2,7-dichloro-

> <iupac>
2,7-DICHLORONAPHTHALENE

> <MPID>
18988

> <dsstox_substance_id>
DTXSID7062247

> <Canonical_QSARr>
Clc1cc2cc(Cl)ccc2cc1

> <InChI_Code_QSARr>
InChI=1S/C10H6Cl2/c11-9-3-1-7-2-4-10(12)6-8(7)5-9/h1-6H

> <InChI Key_QSARr>
DWBQZSYTSNYEEJ-UHFFFAOYSA-N

> <LogKOA>
6.7

$$$$
100177
  -INDIGO-08031722252D

 22 24  0  0  0  0  0  0  0  0999 V2000
    1.3856    2.4000    0.0000 Cl  0  0  0  0  0  0  0  0  0  0  0  0
    1.3856    0.8000    0.0000 C   0  0  0  0  0  0  0  0  0  0  0  0
    2.7713   -0.0000    0.0000 C   0  0  0  0  0  0  0  0  0  0  0  0
    4.1569    0.8000    0.0000 Cl  0  0  0  0  0  0  0  0  0  0  0  0
    2.7713   -1.6000    0.0000 C   0  0  0  0  0  0  0  0  0  0  0  0
    4.1569   -2.4000    0.0000 Cl  0  0  0  0  0  0  0  0  0  0  0  0
    1.3856   -2.4000    0.0000 C   0  0  0  0  0  0  0  0  0  0  0  0
    1.3856   -4.0000    0.0000 Cl  0  0  0  0  0  0  0  0  0  0  0  0
   -0.0001   -1.6000    0.0000 C   0  0  0  0  0  0  0  0  0  0  0  0
   -0.0001   -0.0000    0.0000 C   0  0  0  0  0  0  0  0  0  0  0  0
   -1.3856    0.8000    0.0000 O   0  0  0  0  0  0  0  0  0  0  0  0
   -2.7712   -0.0000    0.0000 C   0  0  0  0  0  0  0  0  0  0  0  0
   -2.7712   -1.6000    0.0000 C   0  0  0  0  0  0  0  0  0  0  0  0
   -1.3856   -2.4000    0.0000 O   0  0  0  0  0  0  0  0  0  0  0  0
   -4.1569   -2.4000    0.0000 C   0  0  0  0  0  0  0  0  0  0  0  0
   -4.1569   -4.0000    0.0000 Cl  0  0  0  0  0  0  0  0  0  0  0  0
   -5.5425   -1.6000    0.0000 C   0  0  0  0  0  0  0  0  0  0  0  0
   -6.9282   -2.4000    0.0000 Cl  0  0  0  0  0  0  0  0  0  0  0  0
   -5.5425   -0.0000    0.0000 C   0  0  0  0  0  0  0  0  0  0  0  0
   -6.9282    0.8000    0.0000 Cl  0  0  0  0  0  0  0  0  0  0  0  0
   -4.1569    0.8000    0.0000 C   0  0  0  0  0  0  0  0  0  0  0  0
   -4.1569    2.4000    0.0000 Cl  0  0  0  0  0  0  0  0  0  0  0  0
  1  2  1  0  0  0  0
  2  3  1  0  0  0  0
  3  4  1  0  0  0  0
  3  5  2  0  0  0  0
  5  6  1  0  0  0  0
  5  7  1  0  0  0  0
  7  8  1  0  0  0  0
  7  9  2  0  0  0  0
  9 10  1  0  0  0  0
 10  2  2  0  0  0  0
 10 11  1  0  0  0  0
 11 12  1  0  0  0  0
 12 13  1  0  0  0  0
 13 14  1  0  0  0  0
 14  9  1  0  0  0  0
 13 15  2  0  0  0  0
 15 16  1  0  0  0  0
 15 17  1  0  0  0  0
 17 18  1  0  0  0  0
 17 19  2  0  0  0  0
 19 20  1  0  0  0  0
 19 21  1  0  0  0  0
 21 12  2  0  0  0  0
 21 22  1  0  0  0  0
M  END
> <ChemID>
100177

> <source_casrn>
3268-87-9

> <CAS>
3268-87-9

> <SMILES>
Clc1c2Oc3c(Oc2c(Cl)c(Cl)c1Cl)c(Cl)c(Cl)c(Cl)c3Cl

> <NAME>
OCDD

> <preferred_name>
Octachlorodibenzo-p-dioxin

> <iupac>
octachlorooxanthrene

> <MPID>
18990

> <dsstox_substance_id>
DTXSID4025799

> <Canonical_QSARr>
Clc1c2Oc3c(Oc2c(Cl)c(Cl)c1Cl)c(Cl)c(Cl)c(Cl)c3Cl

> <InChI_Code_QSARr>
InChI=1S/C12Cl8O2/c13-1-2(14)6(18)10-9(5(1)17)21-11-7(19)3(15)4(16)8(20)12(11)22-10

> <InChI Key_QSARr>
FOIBFBMSLDGNHL-UHFFFAOYSA-N

> <LogKOA>
12.05

$$$$
100178
  -INDIGO-08031722252D

 24 26  0  0  0  0  0  0  0  0999 V2000
    2.2420   -1.2944    0.0000 C   0  0  0  0  0  0  0  0  0  0  0  0
    3.6277   -0.4944    0.0000 H   0  0  0  0  0  0  0  0  0  0  0  0
    1.0530   -2.3650    0.0000 C   0  0  0  0  0  0  0  0  0  0  0  0
    2.2420   -3.4356    0.0000 H   0  0  0  0  0  0  0  0  0  0  0  0
    0.1125   -3.6595    0.0000 H   0  0  0  0  0  0  0  0  0  0  0  0
   -0.3327   -1.5651    0.0000 C   0  0  0  0  0  0  0  0  0  0  0  0
   -0.6653   -3.1301    0.0000 H   0  0  0  0  0  0  0  0  0  0  0  0
    0.0000    0.0000    0.0000 C   0  0  0  0  0  0  0  0  0  0  0  0
    0.3327    1.5651    0.0000 H   0  0  0  0  0  0  0  0  0  0  0  0
   -1.3856    0.8000    0.0000 C   0  0  0  0  0  0  0  0  0  0  0  0
   -2.9769    0.6327    0.0000 C   0  0  0  0  0  0  0  0  0  0  0  0
   -4.0475    1.8218    0.0000 Cl  0  0  0  0  0  0  0  0  0  0  0  0
   -3.3096   -0.9322    0.0000 C   0  0  0  0  0  0  0  0  0  0  0  0
   -4.7712   -1.5831    0.0000 Cl  0  0  0  0  0  0  0  0  0  0  0  0
   -1.9239   -1.7323    0.0000 C   0  0  0  0  0  0  0  0  0  0  0  0
   -2.2566   -3.2974    0.0000 Cl  0  0  0  0  0  0  0  0  0  0  0  0
   -2.5747   -0.2706    0.0000 C   0  0  0  0  0  0  0  0  0  0  0  0
   -4.1504   -0.5484    0.0000 Cl  0  0  0  0  0  0  0  0  0  0  0  0
   -3.9011    0.6241    0.0000 Cl  0  0  0  0  0  0  0  0  0  0  0  0
   -1.0529    2.3650    0.0000 Cl  0  0  0  0  0  0  0  0  0  0  0  0
    1.5912    0.1672    0.0000 C   0  0  0  0  0  0  0  0  0  0  0  0
    1.2585    1.7323    0.0000 H   0  0  0  0  0  0  0  0  0  0  0  0
    3.1130    0.6617    0.0000 Cl  0  0  0  0  0  0  0  0  0  0  0  0
    3.1824   -2.5889    0.0000 Cl  0  0  0  0  0  0  0  0  0  0  0  0
  1  2  1  0  0  0  0
  1  3  1  0  0  0  0
  3  4  1  0  0  0  0
  3  5  1  0  0  0  0
  3  6  1  0  0  0  0
  6  7  1  0  0  0  0
  6  8  1  0  0  0  0
  8  9  1  0  0  0  0
  8 10  1  0  0  0  0
 10 11  1  0  0  0  0
 11 12  1  0  0  0  0
 11 13  2  0  0  0  0
 13 14  1  0  0  0  0
 13 15  1  0  0  0  0
 15  6  1  0  0  0  0
 15 16  1  0  0  0  0
 15 17  1  0  0  0  0
 17 10  1  0  0  0  0
 17 18  1  0  0  0  0
 17 19  1  0  0  0  0
 10 20  1  0  0  0  0
  8 21  1  0  0  0  0
 21  1  1  0  0  0  0
 21 22  1  0  0  0  0
 21 23  1  0  0  0  0
  1 24  1  0  0  0  0
M  END
> <ChemID>
100178

> <source_casrn>
5103-71-9|5103-74-2

> <CAS>
5103-71-9|5103-74-2

> <SMILES>
ClC1(Cl)C2(Cl)[C@@H]3C[C@@H](Cl)[C@@H](Cl)[C@@H]3C1(Cl)C(Cl)=C2Cl |&1:5,7,9,11|

> <NAME>
cis-Chlordane, trans-Chlordane

> <preferred_name>
cis-Chlordane

> <iupac>
C10H6Cl8

> <MPID>
18991|18993

> <dsstox_substance_id>
DTXSID6038326|DTXSID4038346

> <Canonical_QSARr>
ClC1(Cl)C2(Cl)C3CC(Cl)C(Cl)C3C1(Cl)C(Cl)=C2Cl

> <InChI_Code_QSARr>
InChI=1S/C10H6Cl8/c11-3-1-2-4(5(3)12)9(16)7(14)6(13)8(2,15)10(9,17)18/h2-5H,1H2

> <InChI Key_QSARr>
BIWJNBZANLAXMG-UHFFFAOYSA-N

> <LogKOA>
8.895

$$$$
100179
  -INDIGO-08031722252D

 24 26  0  0  0  0  0  0  0  0999 V2000
   -2.9769    0.6327    0.0000 C   0  0  0  0  0  0  0  0  0  0  0  0
   -3.3096   -0.9322    0.0000 C   0  0  0  0  0  0  0  0  0  0  0  0
   -4.7712   -1.5831    0.0000 Cl  0  0  0  0  0  0  0  0  0  0  0  0
   -1.9239   -1.7323    0.0000 C   0  0  0  0  0  0  0  0  0  0  0  0
   -2.5747   -0.2706    0.0000 C   0  0  0  0  0  0  0  0  0  0  0  0
   -3.9011    0.6241    0.0000 Cl  0  0  0  0  0  0  0  0  0  0  0  0
   -4.1504   -0.5484    0.0000 Cl  0  0  0  0  0  0  0  0  0  0  0  0
   -1.3856    0.8000    0.0000 C   0  0  0  0  0  0  0  0  0  0  0  0
    0.0000    0.0000    0.0000 C   0  0  0  0  0  0  0  0  0  0  0  0
    0.3327    1.5651    0.0000 H   0  0  0  0  0  0  0  0  0  0  0  0
   -0.3327   -1.5651    0.0000 C   0  0  0  0  0  0  0  0  0  0  0  0
   -0.6653   -3.1301    0.0000 H   0  0  0  0  0  0  0  0  0  0  0  0
    1.0530   -2.3650    0.0000 C   0  0  0  0  0  0  0  0  0  0  0  0
    0.1125   -3.6595    0.0000 H   0  0  0  0  0  0  0  0  0  0  0  0
    2.2420   -3.4356    0.0000 Cl  0  0  0  0  0  0  0  0  0  0  0  0
    2.2420   -1.2944    0.0000 C   0  0  0  0  0  0  0  0  0  0  0  0
    3.1824   -2.5889    0.0000 H   0  0  0  0  0  0  0  0  0  0  0  0
    3.6277   -0.4944    0.0000 Cl  0  0  0  0  0  0  0  0  0  0  0  0
    1.5912    0.1672    0.0000 C   0  0  0  0  0  0  0  0  0  0  0  0
    3.1130    0.6617    0.0000 H   0  0  0  0  0  0  0  0  0  0  0  0
    1.2585    1.7323    0.0000 Cl  0  0  0  0  0  0  0  0  0  0  0  0
   -1.0529    2.3650    0.0000 Cl  0  0  0  0  0  0  0  0  0  0  0  0
   -2.2566   -3.2974    0.0000 Cl  0  0  0  0  0  0  0  0  0  0  0  0
   -4.0475    1.8217    0.0000 Cl  0  0  0  0  0  0  0  0  0  0  0  0
  1  2  2  0  0  0  0
  2  3  1  0  0  0  0
  2  4  1  0  0  0  0
  4  5  1  0  0  0  0
  5  6  1  0  0  0  0
  5  7  1  0  0  0  0
  5  8  1  0  0  0  0
  8  1  1  0  0  0  0
  8  9  1  0  0  0  0
  9 10  1  0  0  0  0
  9 11  1  0  0  0  0
 11  4  1  0  0  0  0
 11 12  1  0  0  0  0
 11 13  1  0  0  0  0
 13 14  1  0  0  0  0
 13 15  1  0  0  0  0
 13 16  1  0  0  0  0
 16 17  1  0  0  0  0
 16 18  1  0  0  0  0
 16 19  1  0  0  0  0
 19  9  1  0  0  0  0
 19 20  1  0  0  0  0
 19 21  1  0  0  0  0
  8 22  1  0  0  0  0
  4 23  1  0  0  0  0
  1 24  1  0  0  0  0
M  END
> <ChemID>
100179

> <source_casrn>
5103-73-1|39765-80-5

> <CAS>
3734-49-4|39765-80-5

> <SMILES>
ClC12C(Cl)(Cl)C(C(C(Cl)C3Cl)C2C3Cl)(Cl)C(Cl)=C1Cl

> <NAME>
cis-Nonachlor, trans-Nonachlor

> <preferred_name>
Nonachlor

> <iupac>
C10H5Cl9

> <MPID>
18992|19028

> <dsstox_substance_id>
DTXSID8042214|DTXSID5052709

> <Canonical_QSARr>
ClC1(Cl)C2(Cl)C3C(C(Cl)C(Cl)C3Cl)C1(Cl)C(Cl)=C2Cl

> <InChI_Code_QSARr>
InChI=1S/C10H5Cl9/c11-3-1-2(4(12)5(3)13)9(17)7(15)6(14)8(1,16)10(9,18)19/h1-5H

> <InChI Key_QSARr>
OCHOKXCPKDPNQU-UHFFFAOYSA-N

> <LogKOA>
9.43

$$$$
100183
  -INDIGO-08031722252D

 22 23  0  0  0  0  0  0  0  0999 V2000
   -0.0001    0.0000    0.0000 C   0  0  0  0  0  0  0  0  0  0  0  0
    1.6001   -0.0000    0.0000 C   0  0  0  0  0  0  0  0  0  0  0  0
    2.4001   -1.3856    0.0000 C   0  0  0  0  0  0  0  0  0  0  0  0
    1.6001   -2.7713    0.0000 Cl  0  0  0  0  0  0  0  0  0  0  0  0
    4.0000   -1.3856    0.0000 C   0  0  0  0  0  0  0  0  0  0  0  0
    4.8000   -2.7713    0.0000 H   0  0  0  0  0  0  0  0  0  0  0  0
    4.8000    0.0000    0.0000 C   0  0  0  0  0  0  0  0  0  0  0  0
    6.4000    0.0000    0.0000 H   0  0  0  0  0  0  0  0  0  0  0  0
    4.0000    1.3856    0.0000 C   0  0  0  0  0  0  0  0  0  0  0  0
    4.8000    2.7713    0.0000 H   0  0  0  0  0  0  0  0  0  0  0  0
    2.4001    1.3856    0.0000 C   0  0  0  0  0  0  0  0  0  0  0  0
    1.6001    2.7713    0.0000 H   0  0  0  0  0  0  0  0  0  0  0  0
   -0.8001    1.3856    0.0000 C   0  0  0  0  0  0  0  0  0  0  0  0
   -0.0001    2.7713    0.0000 Cl  0  0  0  0  0  0  0  0  0  0  0  0
   -2.4000    1.3856    0.0000 C   0  0  0  0  0  0  0  0  0  0  0  0
   -3.2000    2.7713    0.0000 H   0  0  0  0  0  0  0  0  0  0  0  0
   -3.2000    0.0000    0.0000 C   0  0  0  0  0  0  0  0  0  0  0  0
   -4.8000   -0.0000    0.0000 H   0  0  0  0  0  0  0  0  0  0  0  0
   -2.4000   -1.3856    0.0000 C   0  0  0  0  0  0  0  0  0  0  0  0
   -3.2000   -2.7713    0.0000 H   0  0  0  0  0  0  0  0  0  0  0  0
   -0.8001   -1.3856    0.0000 C   0  0  0  0  0  0  0  0  0  0  0  0
   -0.0001   -2.7713    0.0000 H   0  0  0  0  0  0  0  0  0  0  0  0
  1  2  1  0  0  0  0
  2  3  1  0  0  0  0
  3  4  1  0  0  0  0
  3  5  2  0  0  0  0
  5  6  1  0  0  0  0
  5  7  1  0  0  0  0
  7  8  1  0  0  0  0
  7  9  2  0  0  0  0
  9 10  1  0  0  0  0
  9 11  1  0  0  0  0
 11  2  2  0  0  0  0
 11 12  1  0  0  0  0
  1 13  1  0  0  0  0
 13 14  1  0  0  0  0
 13 15  2  0  0  0  0
 15 16  1  0  0  0  0
 15 17  1  0  0  0  0
 17 18  1  0  0  0  0
 17 19  2  0  0  0  0
 19 20  1  0  0  0  0
 19 21  1  0  0  0  0
 21  1  2  0  0  0  0
 21 22  1  0  0  0  0
M  END
> <ChemID>
100183

> <source_casrn>
13029-08-8

> <CAS>
13029-08-8

> <SMILES>
Clc1ccccc1-c1ccccc1Cl

> <NAME>
2,2'-Dichlorobiphenyl

> <preferred_name>
2,2'-Dichlorobiphenyl

> <iupac>
2,2'-dichlorobiphenyl

> <MPID>
18995

> <dsstox_substance_id>
DTXSID4044533

> <Canonical_QSARr>
Clc1ccccc1-c1ccccc1Cl

> <InChI_Code_QSARr>
InChI=1S/C12H8Cl2/c13-11-7-3-1-5-9(11)10-6-2-4-8-12(10)14/h1-8H

> <InChI Key_QSARr>
JAYCNKDKIKZTAF-UHFFFAOYSA-N

> <LogKOA>
7.18

$$$$
100184
  -INDIGO-08031722252D

 22 23  0  0  0  0  0  0  0  0999 V2000
   -0.0001    0.0000    0.0000 C   0  0  0  0  0  0  0  0  0  0  0  0
    1.6001   -0.0000    0.0000 C   0  0  0  0  0  0  0  0  0  0  0  0
    2.4001   -1.3856    0.0000 C   0  0  0  0  0  0  0  0  0  0  0  0
    1.6001   -2.7713    0.0000 H   0  0  0  0  0  0  0  0  0  0  0  0
    4.0000   -1.3856    0.0000 C   0  0  0  0  0  0  0  0  0  0  0  0
    4.8000   -2.7713    0.0000 H   0  0  0  0  0  0  0  0  0  0  0  0
    4.8000    0.0000    0.0000 C   0  0  0  0  0  0  0  0  0  0  0  0
    6.4000    0.0000    0.0000 H   0  0  0  0  0  0  0  0  0  0  0  0
    4.0000    1.3856    0.0000 C   0  0  0  0  0  0  0  0  0  0  0  0
    4.8000    2.7713    0.0000 H   0  0  0  0  0  0  0  0  0  0  0  0
    2.4001    1.3856    0.0000 C   0  0  0  0  0  0  0  0  0  0  0  0
    1.6001    2.7713    0.0000 H   0  0  0  0  0  0  0  0  0  0  0  0
   -0.8001    1.3856    0.0000 C   0  0  0  0  0  0  0  0  0  0  0  0
   -0.0001    2.7713    0.0000 Cl  0  0  0  0  0  0  0  0  0  0  0  0
   -2.4000    1.3856    0.0000 C   0  0  0  0  0  0  0  0  0  0  0  0
   -3.2000    2.7713    0.0000 H   0  0  0  0  0  0  0  0  0  0  0  0
   -3.2000    0.0000    0.0000 C   0  0  0  0  0  0  0  0  0  0  0  0
   -4.8000   -0.0000    0.0000 Cl  0  0  0  0  0  0  0  0  0  0  0  0
   -2.4000   -1.3856    0.0000 C   0  0  0  0  0  0  0  0  0  0  0  0
   -3.2000   -2.7713    0.0000 Cl  0  0  0  0  0  0  0  0  0  0  0  0
   -0.8001   -1.3856    0.0000 C   0  0  0  0  0  0  0  0  0  0  0  0
   -0.0001   -2.7713    0.0000 H   0  0  0  0  0  0  0  0  0  0  0  0
  1  2  1  0  0  0  0
  2  3  1  0  0  0  0
  3  4  1  0  0  0  0
  3  5  2  0  0  0  0
  5  6  1  0  0  0  0
  5  7  1  0  0  0  0
  7  8  1  0  0  0  0
  7  9  2  0  0  0  0
  9 10  1  0  0  0  0
  9 11  1  0  0  0  0
 11  2  2  0  0  0  0
 11 12  1  0  0  0  0
  1 13  1  0  0  0  0
 13 14  1  0  0  0  0
 13 15  2  0  0  0  0
 15 16  1  0  0  0  0
 15 17  1  0  0  0  0
 17 18  1  0  0  0  0
 17 19  2  0  0  0  0
 19 20  1  0  0  0  0
 19 21  1  0  0  0  0
 21  1  2  0  0  0  0
 21 22  1  0  0  0  0
M  END
> <ChemID>
100184

> <source_casrn>
15862-07-4

> <CAS>
15862-07-4

> <SMILES>
Clc1cc(-c2ccccc2)c(Cl)cc1Cl

> <NAME>
2,4,5-PCB

> <preferred_name>
2,4,5-Trichlorobiphenyl

> <iupac>
1,2,4-trichloro-5-phenylbenzene

> <MPID>
18996

> <dsstox_substance_id>
DTXSID0073405

> <Canonical_QSARr>
Clc1cc(-c2ccccc2)c(Cl)cc1Cl

> <InChI_Code_QSARr>
InChI=1S/C12H7Cl3/c13-10-7-12(15)11(14)6-9(10)8-4-2-1-3-5-8/h1-7H

> <InChI Key_QSARr>
VGVIKVCCUATMNG-UHFFFAOYSA-N

> <LogKOA>
8.0

$$$$
100185
  -INDIGO-08031722252D

 22 23  0  0  0  0  0  0  0  0999 V2000
   -0.0001    0.0000    0.0000 C   0  0  0  0  0  0  0  0  0  0  0  0
    1.6001   -0.0000    0.0000 C   0  0  0  0  0  0  0  0  0  0  0  0
    2.4001   -1.3856    0.0000 C   0  0  0  0  0  0  0  0  0  0  0  0
    1.6001   -2.7713    0.0000 H   0  0  0  0  0  0  0  0  0  0  0  0
    4.0000   -1.3856    0.0000 C   0  0  0  0  0  0  0  0  0  0  0  0
    4.8000   -2.7713    0.0000 H   0  0  0  0  0  0  0  0  0  0  0  0
    4.8000    0.0000    0.0000 C   0  0  0  0  0  0  0  0  0  0  0  0
    6.4000    0.0000    0.0000 Cl  0  0  0  0  0  0  0  0  0  0  0  0
    4.0000    1.3856    0.0000 C   0  0  0  0  0  0  0  0  0  0  0  0
    4.8000    2.7713    0.0000 H   0  0  0  0  0  0  0  0  0  0  0  0
    2.4001    1.3856    0.0000 C   0  0  0  0  0  0  0  0  0  0  0  0
    1.6001    2.7713    0.0000 H   0  0  0  0  0  0  0  0  0  0  0  0
   -0.8001    1.3856    0.0000 C   0  0  0  0  0  0  0  0  0  0  0  0
   -0.0001    2.7713    0.0000 Cl  0  0  0  0  0  0  0  0  0  0  0  0
   -2.4000    1.3856    0.0000 C   0  0  0  0  0  0  0  0  0  0  0  0
   -3.2000    2.7713    0.0000 H   0  0  0  0  0  0  0  0  0  0  0  0
   -3.2000    0.0000    0.0000 C   0  0  0  0  0  0  0  0  0  0  0  0
   -4.8000   -0.0000    0.0000 H   0  0  0  0  0  0  0  0  0  0  0  0
   -2.4000   -1.3856    0.0000 C   0  0  0  0  0  0  0  0  0  0  0  0
   -3.2000   -2.7713    0.0000 Cl  0  0  0  0  0  0  0  0  0  0  0  0
   -0.8001   -1.3856    0.0000 C   0  0  0  0  0  0  0  0  0  0  0  0
   -0.0001   -2.7713    0.0000 H   0  0  0  0  0  0  0  0  0  0  0  0
  1  2  1  0  0  0  0
  2  3  1  0  0  0  0
  3  4  1  0  0  0  0
  3  5  2  0  0  0  0
  5  6  1  0  0  0  0
  5  7  1  0  0  0  0
  7  8  1  0  0  0  0
  7  9  2  0  0  0  0
  9 10  1  0  0  0  0
  9 11  1  0  0  0  0
 11  2  2  0  0  0  0
 11 12  1  0  0  0  0
  1 13  1  0  0  0  0
 13 14  1  0  0  0  0
 13 15  2  0  0  0  0
 15 16  1  0  0  0  0
 15 17  1  0  0  0  0
 17 18  1  0  0  0  0
 17 19  2  0  0  0  0
 19 20  1  0  0  0  0
 19 21  1  0  0  0  0
 21  1  2  0  0  0  0
 21 22  1  0  0  0  0
M  END
> <ChemID>
100185

> <source_casrn>
16606-02-3

> <CAS>
16606-02-3

> <SMILES>
Clc1ccc(Cl)cc1-c1ccc(Cl)cc1

> <NAME>
2,4',5-PCB

> <preferred_name>
2,4',5-Trichlorobiphenyl

> <iupac>
1,4-dichloro-2-(4-chlorophenyl)benzene

> <MPID>
18997

> <dsstox_substance_id>
DTXSID9073410

> <Canonical_QSARr>
Clc1ccc(Cl)cc1-c1ccc(Cl)cc1

> <InChI_Code_QSARr>
InChI=1S/C12H7Cl3/c13-9-3-1-8(2-4-9)11-7-10(14)5-6-12(11)15/h1-7H

> <InChI Key_QSARr>
VAHKBZSAUKPEOV-UHFFFAOYSA-N

> <LogKOA>
7.92

$$$$
100187
  -INDIGO-08031722252D

 18 19  0  0  0  0  0  0  0  0999 V2000
   -4.1569    0.8000    0.0000 Cl  0  0  0  0  0  0  0  0  0  0  0  0
   -2.7712   -0.0000    0.0000 C   0  0  0  0  0  0  0  0  0  0  0  0
   -2.7713   -1.6000    0.0000 C   0  0  0  0  0  0  0  0  0  0  0  0
   -4.1569   -2.4000    0.0000 Cl  0  0  0  0  0  0  0  0  0  0  0  0
   -1.3856   -2.4000    0.0000 C   0  0  0  0  0  0  0  0  0  0  0  0
   -1.3856   -4.0000    0.0000 Cl  0  0  0  0  0  0  0  0  0  0  0  0
    0.0001   -1.6000    0.0000 C   0  0  0  0  0  0  0  0  0  0  0  0
    0.0001   -0.0000    0.0000 C   0  0  0  0  0  0  0  0  0  0  0  0
    1.3856    0.8000    0.0000 C   0  0  0  0  0  0  0  0  0  0  0  0
    1.3856    2.4000    0.0000 H   0  0  0  0  0  0  0  0  0  0  0  0
    2.7713   -0.0000    0.0000 C   0  0  0  0  0  0  0  0  0  0  0  0
    4.1569    0.8000    0.0000 H   0  0  0  0  0  0  0  0  0  0  0  0
    2.7713   -1.6000    0.0000 C   0  0  0  0  0  0  0  0  0  0  0  0
    4.1569   -2.4000    0.0000 H   0  0  0  0  0  0  0  0  0  0  0  0
    1.3856   -2.4000    0.0000 C   0  0  0  0  0  0  0  0  0  0  0  0
    1.3856   -4.0000    0.0000 H   0  0  0  0  0  0  0  0  0  0  0  0
   -1.3856    0.8000    0.0000 C   0  0  0  0  0  0  0  0  0  0  0  0
   -1.3856    2.4000    0.0000 Cl  0  0  0  0  0  0  0  0  0  0  0  0
  1  2  1  0  0  0  0
  2  3  1  0  0  0  0
  3  4  1  0  0  0  0
  3  5  2  0  0  0  0
  5  6  1  0  0  0  0
  5  7  1  0  0  0  0
  7  8  1  0  0  0  0
  8  9  2  0  0  0  0
  9 10  1  0  0  0  0
  9 11  1  0  0  0  0
 11 12  1  0  0  0  0
 11 13  2  0  0  0  0
 13 14  1  0  0  0  0
 13 15  1  0  0  0  0
 15  7  2  0  0  0  0
 15 16  1  0  0  0  0
  8 17  1  0  0  0  0
 17  2  2  0  0  0  0
 17 18  1  0  0  0  0
M  END
> <ChemID>
100187

> <source_casrn>
20020-02-4

> <CAS>
20020-02-4

> <SMILES>
Clc1c2ccccc2c(Cl)c(Cl)c1Cl

> <NAME>
1,2,3,4-Tetrachloronaphthalene

> <preferred_name>
1,2,3,4-Tetrachloronaphthalene

> <iupac>
1,2,3,4-tetrachloronaphthalene

> <MPID>
18999

> <dsstox_substance_id>
DTXSID5026095

> <Canonical_QSARr>
Clc1c2ccccc2c(Cl)c(Cl)c1Cl

> <InChI_Code_QSARr>
InChI=1S/C10H4Cl4/c11-7-5-3-1-2-4-6(5)8(12)10(14)9(7)13/h1-4H

> <InChI Key_QSARr>
NAQWICRLNQSPPW-UHFFFAOYSA-N

> <LogKOA>
8.3

$$$$
100188
  -INDIGO-08031722252D

 23 26  0  0  0  0  0  0  0  0999 V2000
   -3.0267    0.9834    0.0000 O   0  0  0  0  0  0  0  0  0  0  0  0
   -1.4616    0.6508    0.0000 C   0  0  0  0  0  0  0  0  0  0  0  0
   -0.9672    2.1725    0.0000 H   0  0  0  0  0  0  0  0  0  0  0  0
   -2.5323   -0.5383    0.0000 C   0  0  0  0  0  0  0  0  0  0  0  0
   -1.7323   -1.9239    0.0000 C   0  0  0  0  0  0  0  0  0  0  0  0
   -1.2379   -3.4456    0.0000 H   0  0  0  0  0  0  0  0  0  0  0  0
   -0.1672   -1.5912    0.0000 C   0  0  0  0  0  0  0  0  0  0  0  0
   -0.3345   -3.1825    0.0000 H   0  0  0  0  0  0  0  0  0  0  0  0
    0.0000    0.0000    0.0000 C   0  0  0  0  0  0  0  0  0  0  0  0
    0.1672    1.5913    0.0000 H   0  0  0  0  0  0  0  0  0  0  0  0
    1.5651    0.3327    0.0000 C   0  0  0  0  0  0  0  0  0  0  0  0
    3.0268   -0.3182    0.0000 C   0  0  0  0  0  0  0  0  0  0  0  0
    2.8595   -1.9093    0.0000 C   0  0  0  0  0  0  0  0  0  0  0  0
    4.0484   -2.9800    0.0000 Cl  0  0  0  0  0  0  0  0  0  0  0  0
    1.2944   -2.2420    0.0000 C   0  0  0  0  0  0  0  0  0  0  0  0
    2.3650   -1.0529    0.0000 C   0  0  0  0  0  0  0  0  0  0  0  0
    3.9031   -0.6120    0.0000 Cl  0  0  0  0  0  0  0  0  0  0  0  0
    3.7778   -1.8041    0.0000 Cl  0  0  0  0  0  0  0  0  0  0  0  0
    1.1272   -3.8332    0.0000 Cl  0  0  0  0  0  0  0  0  0  0  0  0
    4.4123    0.4819    0.0000 Cl  0  0  0  0  0  0  0  0  0  0  0  0
    1.7322    1.9239    0.0000 Cl  0  0  0  0  0  0  0  0  0  0  0  0
   -3.1939   -2.5746    0.0000 Cl  0  0  0  0  0  0  0  0  0  0  0  0
   -3.9940   -1.1890    0.0000 Cl  0  0  0  0  0  0  0  0  0  0  0  0
  1  2  1  0  0  0  0
  2  3  1  0  0  0  0
  2  4  1  0  0  0  0
  4  1  1  0  0  0  0
  4  5  1  0  0  0  0
  5  6  1  0  0  0  0
  5  7  1  0  0  0  0
  7  8  1  0  0  0  0
  7  9  1  0  0  0  0
  9  2  1  0  0  0  0
  9 10  1  0  0  0  0
  9 11  1  0  0  0  0
 11 12  1  0  0  0  0
 12 13  2  0  0  0  0
 13 14  1  0  0  0  0
 13 15  1  0  0  0  0
 15  7  1  0  0  0  0
 15 16  1  0  0  0  0
 16 11  1  0  0  0  0
 16 17  1  0  0  0  0
 16 18  1  0  0  0  0
 15 19  1  0  0  0  0
 12 20  1  0  0  0  0
 11 21  1  0  0  0  0
  5 22  1  0  0  0  0
  4 23  1  0  0  0  0
M  END
> <ChemID>
100188

> <source_casrn>
27304-13-8

> <CAS>
27304-13-8

> <SMILES>
ClC1(Cl)[C@@]2(Cl)[C@H]3[C@H]([C@@H]4O[C@]4(Cl)[C@@H]3Cl)[C@]1(Cl)C(Cl)=C2Cl |o1:3,5,6,7,9,13,&1:11|

> <NAME>
Oxychlordane

> <preferred_name>
(+/-)-Oxychlordane

> <iupac>
C10H4Cl8O

> <MPID>
19000

> <dsstox_substance_id>
DTXSID9044166

> <Canonical_QSARr>
ClC1(Cl)C2(Cl)C3C(C4OC4(Cl)C3Cl)C1(Cl)C(Cl)=C2Cl

> <InChI_Code_QSARr>
InChI=1S/C10H4Cl8O/c11-3-1-2(6-9(3,16)19-6)8(15)5(13)4(12)7(1,14)10(8,17)18/h1-3,6H

> <InChI Key_QSARr>
VWGNQYSIWFHEQU-UHFFFAOYSA-N

> <LogKOA>
8.39

$$$$
100189
  -INDIGO-08031722252D

 22 24  0  0  0  0  0  0  0  0999 V2000
   -4.1569   -2.4000    0.0000 Cl  0  0  0  0  0  0  0  0  0  0  0  0
   -2.7713   -1.6000    0.0000 C   0  0  0  0  0  0  0  0  0  0  0  0
   -1.3856   -2.4000    0.0000 C   0  0  0  0  0  0  0  0  0  0  0  0
   -1.3856   -4.0000    0.0000 H   0  0  0  0  0  0  0  0  0  0  0  0
    0.0001   -1.6000    0.0000 C   0  0  0  0  0  0  0  0  0  0  0  0
    1.3857   -2.4000    0.0000 O   0  0  0  0  0  0  0  0  0  0  0  0
    2.7712   -1.6000    0.0000 C   0  0  0  0  0  0  0  0  0  0  0  0
    2.7712   -0.0000    0.0000 C   0  0  0  0  0  0  0  0  0  0  0  0
    1.3857    0.8000    0.0000 O   0  0  0  0  0  0  0  0  0  0  0  0
    0.0001   -0.0000    0.0000 C   0  0  0  0  0  0  0  0  0  0  0  0
   -1.3856    0.8000    0.0000 C   0  0  0  0  0  0  0  0  0  0  0  0
   -1.3856    2.4000    0.0000 H   0  0  0  0  0  0  0  0  0  0  0  0
   -2.7713   -0.0000    0.0000 C   0  0  0  0  0  0  0  0  0  0  0  0
   -4.1569    0.8000    0.0000 Cl  0  0  0  0  0  0  0  0  0  0  0  0
    4.1569    0.8000    0.0000 C   0  0  0  0  0  0  0  0  0  0  0  0
    4.1569    2.4000    0.0000 H   0  0  0  0  0  0  0  0  0  0  0  0
    5.5425   -0.0000    0.0000 C   0  0  0  0  0  0  0  0  0  0  0  0
    6.9282    0.8000    0.0000 H   0  0  0  0  0  0  0  0  0  0  0  0
    5.5425   -1.6000    0.0000 C   0  0  0  0  0  0  0  0  0  0  0  0
    6.9282   -2.4000    0.0000 H   0  0  0  0  0  0  0  0  0  0  0  0
    4.1569   -2.4000    0.0000 C   0  0  0  0  0  0  0  0  0  0  0  0
    4.1569   -4.0000    0.0000 H   0  0  0  0  0  0  0  0  0  0  0  0
  1  2  1  0  0  0  0
  2  3  1  0  0  0  0
  3  4  1  0  0  0  0
  3  5  2  0  0  0  0
  5  6  1  0  0  0  0
  6  7  1  0  0  0  0
  7  8  1  0  0  0  0
  8  9  1  0  0  0  0
  9 10  1  0  0  0  0
 10  5  1  0  0  0  0
 10 11  2  0  0  0  0
 11 12  1  0  0  0  0
 11 13  1  0  0  0  0
 13  2  2  0  0  0  0
 13 14  1  0  0  0  0
  8 15  2  0  0  0  0
 15 16  1  0  0  0  0
 15 17  1  0  0  0  0
 17 18  1  0  0  0  0
 17 19  2  0  0  0  0
 19 20  1  0  0  0  0
 19 21  1  0  0  0  0
 21  7  2  0  0  0  0
 21 22  1  0  0  0  0
M  END
> <ChemID>
100189

> <source_casrn>
29446-15-9

> <CAS>
29446-15-9

> <SMILES>
c1ccc2Oc3cc(Cl)c(Cl)cc3Oc2c1

> <NAME>
2,3-DCDD

> <preferred_name>
2,3-Dichlorodibenzo-4-dioxin

> <iupac>
2,3-dichlorooxanthrene

> <MPID>
19001

> <dsstox_substance_id>
DTXSID50183650

> <Canonical_QSARr>
Clc1cc2Oc3ccccc3Oc2cc1Cl

> <InChI_Code_QSARr>
InChI=1S/C12H6Cl2O2/c13-7-5-11-12(6-8(7)14)16-10-4-2-1-3-9(10)15-11/h1-6H

> <InChI Key_QSARr>
YCIYTXRUZSDMRZ-UHFFFAOYSA-N

> <LogKOA>
8.5

$$$$
100191
  -INDIGO-08031722252D

 22 23  0  0  0  0  0  0  0  0999 V2000
   -0.0001    0.0000    0.0000 C   0  0  0  0  0  0  0  0  0  0  0  0
    1.6001   -0.0000    0.0000 C   0  0  0  0  0  0  0  0  0  0  0  0
    2.4001   -1.3856    0.0000 C   0  0  0  0  0  0  0  0  0  0  0  0
    1.6001   -2.7713    0.0000 H   0  0  0  0  0  0  0  0  0  0  0  0
    4.0000   -1.3856    0.0000 C   0  0  0  0  0  0  0  0  0  0  0  0
    4.8000   -2.7713    0.0000 Cl  0  0  0  0  0  0  0  0  0  0  0  0
    4.8000    0.0000    0.0000 C   0  0  0  0  0  0  0  0  0  0  0  0
    6.4000    0.0000    0.0000 Cl  0  0  0  0  0  0  0  0  0  0  0  0
    4.0000    1.3856    0.0000 C   0  0  0  0  0  0  0  0  0  0  0  0
    4.8000    2.7713    0.0000 H   0  0  0  0  0  0  0  0  0  0  0  0
    2.4001    1.3856    0.0000 C   0  0  0  0  0  0  0  0  0  0  0  0
    1.6001    2.7713    0.0000 H   0  0  0  0  0  0  0  0  0  0  0  0
   -0.8001    1.3856    0.0000 C   0  0  0  0  0  0  0  0  0  0  0  0
   -0.0001    2.7713    0.0000 Cl  0  0  0  0  0  0  0  0  0  0  0  0
   -2.4000    1.3856    0.0000 C   0  0  0  0  0  0  0  0  0  0  0  0
   -3.2000    2.7713    0.0000 H   0  0  0  0  0  0  0  0  0  0  0  0
   -3.2000    0.0000    0.0000 C   0  0  0  0  0  0  0  0  0  0  0  0
   -4.8000   -0.0000    0.0000 Cl  0  0  0  0  0  0  0  0  0  0  0  0
   -2.4000   -1.3856    0.0000 C   0  0  0  0  0  0  0  0  0  0  0  0
   -3.2000   -2.7713    0.0000 Cl  0  0  0  0  0  0  0  0  0  0  0  0
   -0.8001   -1.3856    0.0000 C   0  0  0  0  0  0  0  0  0  0  0  0
   -0.0001   -2.7713    0.0000 H   0  0  0  0  0  0  0  0  0  0  0  0
  1  2  1  0  0  0  0
  2  3  1  0  0  0  0
  3  4  1  0  0  0  0
  3  5  2  0  0  0  0
  5  6  1  0  0  0  0
  5  7  1  0  0  0  0
  7  8  1  0  0  0  0
  7  9  2  0  0  0  0
  9 10  1  0  0  0  0
  9 11  1  0  0  0  0
 11  2  2  0  0  0  0
 11 12  1  0  0  0  0
  1 13  1  0  0  0  0
 13 14  1  0  0  0  0
 13 15  2  0  0  0  0
 15 16  1  0  0  0  0
 15 17  1  0  0  0  0
 17 18  1  0  0  0  0
 17 19  2  0  0  0  0
 19 20  1  0  0  0  0
 19 21  1  0  0  0  0
 21  1  2  0  0  0  0
 21 22  1  0  0  0  0
M  END
> <ChemID>
100191

> <source_casrn>
31508-00-6

> <CAS>
31508-00-6

> <SMILES>
Clc1ccc(cc1Cl)c2cc(Cl)c(Cl)cc2Cl

> <NAME>
2,4,5,3',4'-PCB

> <preferred_name>
2,3',4,4',5-Pentachlorobiphenyl

> <iupac>
2,3',4,4',5-pentachlorobiphenyl

> <MPID>
19003

> <dsstox_substance_id>
DTXSID4032116

> <Canonical_QSARr>
Clc1ccc(cc1Cl)-c1cc(Cl)c(Cl)cc1Cl

> <InChI_Code_QSARr>
InChI=1S/C12H5Cl5/c13-8-2-1-6(3-10(8)15)7-4-11(16)12(17)5-9(7)14/h1-5H

> <InChI Key_QSARr>
IUTPYMGCWINGEY-UHFFFAOYSA-N

> <LogKOA>
9.82

$$$$
100192
  -INDIGO-08031722252D

 18 19  0  0  0  0  0  0  0  0999 V2000
   -1.3856    4.0000    0.0000 Cl  0  0  0  0  0  0  0  0  0  0  0  0
   -1.3856    2.4000    0.0000 C   0  0  0  0  0  0  0  0  0  0  0  0
    0.0001    1.6000    0.0000 C   0  0  0  0  0  0  0  0  0  0  0  0
    0.0001    0.0000    0.0000 C   0  0  0  0  0  0  0  0  0  0  0  0
    1.3856   -0.8000    0.0000 C   0  0  0  0  0  0  0  0  0  0  0  0
    1.3856   -2.4000    0.0000 Cl  0  0  0  0  0  0  0  0  0  0  0  0
    2.7713    0.0000    0.0000 C   0  0  0  0  0  0  0  0  0  0  0  0
    4.1569   -0.8000    0.0000 H   0  0  0  0  0  0  0  0  0  0  0  0
    2.7713    1.6000    0.0000 C   0  0  0  0  0  0  0  0  0  0  0  0
    4.1569    2.4000    0.0000 H   0  0  0  0  0  0  0  0  0  0  0  0
    1.3856    2.4000    0.0000 C   0  0  0  0  0  0  0  0  0  0  0  0
    1.3856    4.0000    0.0000 Cl  0  0  0  0  0  0  0  0  0  0  0  0
   -1.3856   -0.8000    0.0000 C   0  0  0  0  0  0  0  0  0  0  0  0
   -1.3856   -2.4000    0.0000 H   0  0  0  0  0  0  0  0  0  0  0  0
   -2.7713    0.0000    0.0000 C   0  0  0  0  0  0  0  0  0  0  0  0
   -4.1569   -0.8000    0.0000 Cl  0  0  0  0  0  0  0  0  0  0  0  0
   -2.7713    1.6000    0.0000 C   0  0  0  0  0  0  0  0  0  0  0  0
   -4.1569    2.4000    0.0000 H   0  0  0  0  0  0  0  0  0  0  0  0
  1  2  1  0  0  0  0
  2  3  1  0  0  0  0
  3  4  1  0  0  0  0
  4  5  2  0  0  0  0
  5  6  1  0  0  0  0
  5  7  1  0  0  0  0
  7  8  1  0  0  0  0
  7  9  2  0  0  0  0
  9 10  1  0  0  0  0
  9 11  1  0  0  0  0
 11  3  2  0  0  0  0
 11 12  1  0  0  0  0
  4 13  1  0  0  0  0
 13 14  1  0  0  0  0
 13 15  2  0  0  0  0
 15 16  1  0  0  0  0
 15 17  1  0  0  0  0
 17  2  2  0  0  0  0
 17 18  1  0  0  0  0
M  END
> <ChemID>
100192

> <source_casrn>
31604-28-1

> <CAS>
31604-28-1

> <SMILES>
Clc1cc2c(c(Cl)c1)c(Cl)ccc2Cl

> <NAME>
1,3,5,8-Tetrachloronaphthalene

> <preferred_name>
Naphthalene, 1,3,5,8-tetrachloro-

> <iupac>
1,3,5,8-Tetrachloronaphthalene

> <MPID>
19004

> <dsstox_substance_id>
DTXSID10185493

> <Canonical_QSARr>
Clc1cc2c(c(Cl)c1)c(Cl)ccc2Cl

> <InChI_Code_QSARr>
InChI=1S/C10H4Cl4/c11-5-3-6-7(12)1-2-8(13)10(6)9(14)4-5/h1-4H

> <InChI Key_QSARr>
VFTLNRFRXWCJJK-UHFFFAOYSA-N

> <LogKOA>
8.28

$$$$
100193
  -INDIGO-08031722252D

 22 23  0  0  0  0  0  0  0  0999 V2000
   -0.0001    0.0000    0.0000 C   0  0  0  0  0  0  0  0  0  0  0  0
    1.6001   -0.0000    0.0000 C   0  0  0  0  0  0  0  0  0  0  0  0
    2.4001   -1.3856    0.0000 C   0  0  0  0  0  0  0  0  0  0  0  0
    1.6001   -2.7713    0.0000 Cl  0  0  0  0  0  0  0  0  0  0  0  0
    4.0000   -1.3856    0.0000 C   0  0  0  0  0  0  0  0  0  0  0  0
    4.8000   -2.7713    0.0000 H   0  0  0  0  0  0  0  0  0  0  0  0
    4.8000    0.0000    0.0000 C   0  0  0  0  0  0  0  0  0  0  0  0
    6.4000    0.0000    0.0000 Cl  0  0  0  0  0  0  0  0  0  0  0  0
    4.0000    1.3856    0.0000 C   0  0  0  0  0  0  0  0  0  0  0  0
    4.8000    2.7713    0.0000 H   0  0  0  0  0  0  0  0  0  0  0  0
    2.4001    1.3856    0.0000 C   0  0  0  0  0  0  0  0  0  0  0  0
    1.6001    2.7713    0.0000 H   0  0  0  0  0  0  0  0  0  0  0  0
   -0.8001    1.3856    0.0000 C   0  0  0  0  0  0  0  0  0  0  0  0
   -0.0001    2.7713    0.0000 H   0  0  0  0  0  0  0  0  0  0  0  0
   -2.4000    1.3856    0.0000 C   0  0  0  0  0  0  0  0  0  0  0  0
   -3.2000    2.7713    0.0000 Cl  0  0  0  0  0  0  0  0  0  0  0  0
   -3.2000    0.0000    0.0000 C   0  0  0  0  0  0  0  0  0  0  0  0
   -4.8000   -0.0000    0.0000 Cl  0  0  0  0  0  0  0  0  0  0  0  0
   -2.4000   -1.3856    0.0000 C   0  0  0  0  0  0  0  0  0  0  0  0
   -3.2000   -2.7713    0.0000 H   0  0  0  0  0  0  0  0  0  0  0  0
   -0.8001   -1.3856    0.0000 C   0  0  0  0  0  0  0  0  0  0  0  0
   -0.0001   -2.7713    0.0000 H   0  0  0  0  0  0  0  0  0  0  0  0
  1  2  1  0  0  0  0
  2  3  1  0  0  0  0
  3  4  1  0  0  0  0
  3  5  2  0  0  0  0
  5  6  1  0  0  0  0
  5  7  1  0  0  0  0
  7  8  1  0  0  0  0
  7  9  2  0  0  0  0
  9 10  1  0  0  0  0
  9 11  1  0  0  0  0
 11  2  2  0  0  0  0
 11 12  1  0  0  0  0
  1 13  1  0  0  0  0
 13 14  1  0  0  0  0
 13 15  2  0  0  0  0
 15 16  1  0  0  0  0
 15 17  1  0  0  0  0
 17 18  1  0  0  0  0
 17 19  2  0  0  0  0
 19 20  1  0  0  0  0
 19 21  1  0  0  0  0
 21  1  2  0  0  0  0
 21 22  1  0  0  0  0
M  END
> <ChemID>
100193

> <source_casrn>
32598-10-0

> <CAS>
32598-10-0

> <SMILES>
Clc1ccc(c(Cl)c1)c2ccc(Cl)c(Cl)c2

> <NAME>
2,4,3',4'-PCB

> <preferred_name>
2,3',4,4'-Tetrachlorobiphenyl

> <iupac>
1,2-dichloro-4-(2,4-dichlorophenyl)benzene

> <MPID>
19005

> <dsstox_substance_id>
DTXSID3073472

> <Canonical_QSARr>
Clc1cc(Cl)c(cc1)-c1cc(Cl)c(Cl)cc1

> <InChI_Code_QSARr>
InChI=1S/C12H6Cl4/c13-8-2-3-9(11(15)6-8)7-1-4-10(14)12(16)5-7/h1-6H

> <InChI Key_QSARr>
RKLLTEAEZIJBAU-UHFFFAOYSA-N

> <LogKOA>
9.02

$$$$
100195
  -INDIGO-08031722252D

 22 23  0  0  0  0  0  0  0  0999 V2000
    0.8001   -1.3856    0.0000 C   0  0  0  0  0  0  0  0  0  0  0  0
    2.4000   -1.3856    0.0000 C   0  0  0  0  0  0  0  0  0  0  0  0
    3.2000   -2.7713    0.0000 Cl  0  0  0  0  0  0  0  0  0  0  0  0
    3.2000   -0.0000    0.0000 C   0  0  0  0  0  0  0  0  0  0  0  0
    4.8000   -0.0000    0.0000 Cl  0  0  0  0  0  0  0  0  0  0  0  0
    2.4000    1.3856    0.0000 C   0  0  0  0  0  0  0  0  0  0  0  0
    3.2000    2.7713    0.0000 H   0  0  0  0  0  0  0  0  0  0  0  0
    0.8001    1.3856    0.0000 C   0  0  0  0  0  0  0  0  0  0  0  0
    0.0001    2.7713    0.0000 H   0  0  0  0  0  0  0  0  0  0  0  0
    0.0001   -0.0000    0.0000 C   0  0  0  0  0  0  0  0  0  0  0  0
   -1.6001    0.0000    0.0000 C   0  0  0  0  0  0  0  0  0  0  0  0
   -2.4001    1.3856    0.0000 C   0  0  0  0  0  0  0  0  0  0  0  0
   -1.6001    2.7713    0.0000 H   0  0  0  0  0  0  0  0  0  0  0  0
   -4.0000    1.3856    0.0000 C   0  0  0  0  0  0  0  0  0  0  0  0
   -4.8000    2.7713    0.0000 Cl  0  0  0  0  0  0  0  0  0  0  0  0
   -4.8000    0.0000    0.0000 C   0  0  0  0  0  0  0  0  0  0  0  0
   -6.4000    0.0000    0.0000 Cl  0  0  0  0  0  0  0  0  0  0  0  0
   -4.0000   -1.3856    0.0000 C   0  0  0  0  0  0  0  0  0  0  0  0
   -4.8000   -2.7713    0.0000 H   0  0  0  0  0  0  0  0  0  0  0  0
   -2.4001   -1.3856    0.0000 C   0  0  0  0  0  0  0  0  0  0  0  0
   -1.6001   -2.7713    0.0000 H   0  0  0  0  0  0  0  0  0  0  0  0
    0.0001   -2.7713    0.0000 Cl  0  0  0  0  0  0  0  0  0  0  0  0
  1  2  1  0  0  0  0
  2  3  1  0  0  0  0
  2  4  2  0  0  0  0
  4  5  1  0  0  0  0
  4  6  1  0  0  0  0
  6  7  1  0  0  0  0
  6  8  2  0  0  0  0
  8  9  1  0  0  0  0
  8 10  1  0  0  0  0
 10  1  2  0  0  0  0
 10 11  1  0  0  0  0
 11 12  1  0  0  0  0
 12 13  1  0  0  0  0
 12 14  2  0  0  0  0
 14 15  1  0  0  0  0
 14 16  1  0  0  0  0
 16 17  1  0  0  0  0
 16 18  2  0  0  0  0
 18 19  1  0  0  0  0
 18 20  1  0  0  0  0
 20 11  2  0  0  0  0
 20 21  1  0  0  0  0
  1 22  1  0  0  0  0
M  END
> <ChemID>
100195

> <source_casrn>
32598-14-4

> <CAS>
32598-14-4

> <SMILES>
Clc1c(Cl)c(ccc1Cl)-c1cc(Cl)c(Cl)cc1

> <NAME>
2,3,3',4,4'-PCB

> <preferred_name>
2,3,3',4,4'-Pentachlorobiphenyl

> <iupac>
2,3,3',4,4'-pentachlorobiphenyl

> <MPID>
19007

> <dsstox_substance_id>
DTXSID8038306

> <Canonical_QSARr>
Clc1c(Cl)c(ccc1Cl)-c1cc(Cl)c(Cl)cc1

> <InChI_Code_QSARr>
InChI=1S/C12H5Cl5/c13-8-3-1-6(5-10(8)15)7-2-4-9(14)12(17)11(7)16/h1-5H

> <InChI Key_QSARr>
WIDHRBRBACOVOY-UHFFFAOYSA-N

> <LogKOA>
10.0

$$$$
100196
  -INDIGO-08031722252D

 22 23  0  0  0  0  0  0  0  0999 V2000
   -0.0001    0.0000    0.0000 C   0  0  0  0  0  0  0  0  0  0  0  0
    1.6001   -0.0000    0.0000 C   0  0  0  0  0  0  0  0  0  0  0  0
    2.4001   -1.3856    0.0000 C   0  0  0  0  0  0  0  0  0  0  0  0
    1.6001   -2.7713    0.0000 H   0  0  0  0  0  0  0  0  0  0  0  0
    4.0000   -1.3856    0.0000 C   0  0  0  0  0  0  0  0  0  0  0  0
    4.8000   -2.7713    0.0000 H   0  0  0  0  0  0  0  0  0  0  0  0
    4.8000    0.0000    0.0000 C   0  0  0  0  0  0  0  0  0  0  0  0
    6.4000    0.0000    0.0000 H   0  0  0  0  0  0  0  0  0  0  0  0
    4.0000    1.3856    0.0000 C   0  0  0  0  0  0  0  0  0  0  0  0
    4.8000    2.7713    0.0000 H   0  0  0  0  0  0  0  0  0  0  0  0
    2.4001    1.3856    0.0000 C   0  0  0  0  0  0  0  0  0  0  0  0
    1.6001    2.7713    0.0000 H   0  0  0  0  0  0  0  0  0  0  0  0
   -0.8001    1.3856    0.0000 C   0  0  0  0  0  0  0  0  0  0  0  0
   -0.0001    2.7713    0.0000 Cl  0  0  0  0  0  0  0  0  0  0  0  0
   -2.4000    1.3856    0.0000 C   0  0  0  0  0  0  0  0  0  0  0  0
   -3.2000    2.7713    0.0000 Cl  0  0  0  0  0  0  0  0  0  0  0  0
   -3.2000    0.0000    0.0000 C   0  0  0  0  0  0  0  0  0  0  0  0
   -4.8000   -0.0000    0.0000 Cl  0  0  0  0  0  0  0  0  0  0  0  0
   -2.4000   -1.3856    0.0000 C   0  0  0  0  0  0  0  0  0  0  0  0
   -3.2000   -2.7713    0.0000 Cl  0  0  0  0  0  0  0  0  0  0  0  0
   -0.8001   -1.3856    0.0000 C   0  0  0  0  0  0  0  0  0  0  0  0
   -0.0001   -2.7713    0.0000 H   0  0  0  0  0  0  0  0  0  0  0  0
  1  2  1  0  0  0  0
  2  3  1  0  0  0  0
  3  4  1  0  0  0  0
  3  5  2  0  0  0  0
  5  6  1  0  0  0  0
  5  7  1  0  0  0  0
  7  8  1  0  0  0  0
  7  9  2  0  0  0  0
  9 10  1  0  0  0  0
  9 11  1  0  0  0  0
 11  2  2  0  0  0  0
 11 12  1  0  0  0  0
  1 13  1  0  0  0  0
 13 14  1  0  0  0  0
 13 15  2  0  0  0  0
 15 16  1  0  0  0  0
 15 17  1  0  0  0  0
 17 18  1  0  0  0  0
 17 19  2  0  0  0  0
 19 20  1  0  0  0  0
 19 21  1  0  0  0  0
 21  1  2  0  0  0  0
 21 22  1  0  0  0  0
M  END
> <ChemID>
100196

> <source_casrn>
33284-53-6

> <CAS>
33284-53-6

> <SMILES>
Clc1cc(-c2ccccc2)c(Cl)c(Cl)c1Cl

> <NAME>
2,3,4,5-PCB

> <preferred_name>
2,3,4,5-Tetrachlorobiphenyl

> <iupac>
1,2,3,4-tetrachloro-5-phenylbenzene

> <MPID>
19008

> <dsstox_substance_id>
DTXSID5074135

> <Canonical_QSARr>
Clc1cc(-c2ccccc2)c(Cl)c(Cl)c1Cl

> <InChI_Code_QSARr>
InChI=1S/C12H6Cl4/c13-9-6-8(7-4-2-1-3-5-7)10(14)12(16)11(9)15/h1-6H

> <InChI Key_QSARr>
HLQDGCWIOSOMDP-UHFFFAOYSA-N

> <LogKOA>
8.74

$$$$
100199
  -INDIGO-08031722252D

 22 24  0  0  0  0  0  0  0  0999 V2000
    0.0001   -0.0000    0.0000 C   0  0  0  0  0  0  0  0  0  0  0  0
    1.3857    0.8000    0.0000 O   0  0  0  0  0  0  0  0  0  0  0  0
    2.7712   -0.0000    0.0000 C   0  0  0  0  0  0  0  0  0  0  0  0
    4.1569    0.8000    0.0000 C   0  0  0  0  0  0  0  0  0  0  0  0
    4.1569    2.4000    0.0000 H   0  0  0  0  0  0  0  0  0  0  0  0
    5.5425   -0.0000    0.0000 C   0  0  0  0  0  0  0  0  0  0  0  0
    5.5425   -1.6000    0.0000 C   0  0  0  0  0  0  0  0  0  0  0  0
    6.9282   -2.4000    0.0000 H   0  0  0  0  0  0  0  0  0  0  0  0
    4.1569   -2.4000    0.0000 C   0  0  0  0  0  0  0  0  0  0  0  0
    4.1569   -4.0000    0.0000 H   0  0  0  0  0  0  0  0  0  0  0  0
    2.7712   -1.6000    0.0000 C   0  0  0  0  0  0  0  0  0  0  0  0
    1.3857   -2.4000    0.0000 O   0  0  0  0  0  0  0  0  0  0  0  0
    0.0001   -1.6000    0.0000 C   0  0  0  0  0  0  0  0  0  0  0  0
   -1.3856   -2.4000    0.0000 C   0  0  0  0  0  0  0  0  0  0  0  0
   -1.3856   -4.0000    0.0000 H   0  0  0  0  0  0  0  0  0  0  0  0
   -2.7713   -1.6000    0.0000 C   0  0  0  0  0  0  0  0  0  0  0  0
   -4.1569   -2.4000    0.0000 Cl  0  0  0  0  0  0  0  0  0  0  0  0
   -2.7713   -0.0000    0.0000 C   0  0  0  0  0  0  0  0  0  0  0  0
   -4.1569    0.8000    0.0000 Cl  0  0  0  0  0  0  0  0  0  0  0  0
   -1.3856    0.8000    0.0000 C   0  0  0  0  0  0  0  0  0  0  0  0
   -1.3856    2.4000    0.0000 H   0  0  0  0  0  0  0  0  0  0  0  0
    6.9282    0.8000    0.0000 Cl  0  0  0  0  0  0  0  0  0  0  0  0
  1  2  1  0  0  0  0
  2  3  1  0  0  0  0
  3  4  1  0  0  0  0
  4  5  1  0  0  0  0
  4  6  2  0  0  0  0
  6  7  1  0  0  0  0
  7  8  1  0  0  0  0
  7  9  2  0  0  0  0
  9 10  1  0  0  0  0
  9 11  1  0  0  0  0
 11  3  2  0  0  0  0
 11 12  1  0  0  0  0
 12 13  1  0  0  0  0
 13  1  1  0  0  0  0
 13 14  2  0  0  0  0
 14 15  1  0  0  0  0
 14 16  1  0  0  0  0
 16 17  1  0  0  0  0
 16 18  2  0  0  0  0
 18 19  1  0  0  0  0
 18 20  1  0  0  0  0
 20  1  2  0  0  0  0
 20 21  1  0  0  0  0
  6 22  1  0  0  0  0
M  END
> <ChemID>
100199

> <source_casrn>
33857-28-2

> <CAS>
33857-28-2

> <SMILES>
ClC2=CC1=C(C=C2Cl)OC(C=C(Cl)C=C3)=C3O1

> <NAME>
2,3,7-TriCDD

> <preferred_name>
2,3,7-Trichlorodibenzo-p-dioxin

> <iupac>
2,3,7-trichlorooxanthrene

> <MPID>
19009

> <dsstox_substance_id>
DTXSID7074878

> <Canonical_QSARr>
Clc1cc2Oc3cc(Cl)c(Cl)cc3Oc2cc1

> <InChI_Code_QSARr>
InChI=1S/C12H5Cl3O2/c13-6-1-2-9-10(3-6)17-12-5-8(15)7(14)4-11(12)16-9/h1-5H

> <InChI Key_QSARr>
ZSIZNEVHVVRPFF-UHFFFAOYSA-N

> <LogKOA>
9.14

$$$$
100201
  -INDIGO-08031722252D

 22 23  0  0  0  0  0  0  0  0999 V2000
   -0.0001    0.0000    0.0000 C   0  0  0  0  0  0  0  0  0  0  0  0
    1.6001   -0.0000    0.0000 C   0  0  0  0  0  0  0  0  0  0  0  0
    2.4001   -1.3856    0.0000 C   0  0  0  0  0  0  0  0  0  0  0  0
    1.6001   -2.7713    0.0000 H   0  0  0  0  0  0  0  0  0  0  0  0
    4.0000   -1.3856    0.0000 C   0  0  0  0  0  0  0  0  0  0  0  0
    4.8000   -2.7713    0.0000 H   0  0  0  0  0  0  0  0  0  0  0  0
    4.8000    0.0000    0.0000 C   0  0  0  0  0  0  0  0  0  0  0  0
    6.4000    0.0000    0.0000 Cl  0  0  0  0  0  0  0  0  0  0  0  0
    4.0000    1.3856    0.0000 C   0  0  0  0  0  0  0  0  0  0  0  0
    4.8000    2.7713    0.0000 H   0  0  0  0  0  0  0  0  0  0  0  0
    2.4001    1.3856    0.0000 C   0  0  0  0  0  0  0  0  0  0  0  0
    1.6001    2.7713    0.0000 H   0  0  0  0  0  0  0  0  0  0  0  0
   -0.8001    1.3856    0.0000 C   0  0  0  0  0  0  0  0  0  0  0  0
   -0.0001    2.7713    0.0000 Cl  0  0  0  0  0  0  0  0  0  0  0  0
   -2.4000    1.3856    0.0000 C   0  0  0  0  0  0  0  0  0  0  0  0
   -3.2000    2.7713    0.0000 H   0  0  0  0  0  0  0  0  0  0  0  0
   -3.2000    0.0000    0.0000 C   0  0  0  0  0  0  0  0  0  0  0  0
   -4.8000   -0.0000    0.0000 H   0  0  0  0  0  0  0  0  0  0  0  0
   -2.4000   -1.3856    0.0000 C   0  0  0  0  0  0  0  0  0  0  0  0
   -3.2000   -2.7713    0.0000 H   0  0  0  0  0  0  0  0  0  0  0  0
   -0.8001   -1.3856    0.0000 C   0  0  0  0  0  0  0  0  0  0  0  0
   -0.0001   -2.7713    0.0000 H   0  0  0  0  0  0  0  0  0  0  0  0
  1  2  1  0  0  0  0
  2  3  1  0  0  0  0
  3  4  1  0  0  0  0
  3  5  2  0  0  0  0
  5  6  1  0  0  0  0
  5  7  1  0  0  0  0
  7  8  1  0  0  0  0
  7  9  2  0  0  0  0
  9 10  1  0  0  0  0
  9 11  1  0  0  0  0
 11  2  2  0  0  0  0
 11 12  1  0  0  0  0
  1 13  1  0  0  0  0
 13 14  1  0  0  0  0
 13 15  2  0  0  0  0
 15 16  1  0  0  0  0
 15 17  1  0  0  0  0
 17 18  1  0  0  0  0
 17 19  2  0  0  0  0
 19 20  1  0  0  0  0
 19 21  1  0  0  0  0
 21  1  2  0  0  0  0
 21 22  1  0  0  0  0
M  END
> <ChemID>
100201

> <source_casrn>
34883-43-7

> <CAS>
34883-43-7

> <SMILES>
Clc1ccc(cc1)-c1ccccc1Cl

> <NAME>
2,4'-Dichlorobiphenyl

> <preferred_name>
2,4'-Dichlorobiphenyl

> <iupac>
2,4'-dichlorobiphenyl

> <MPID>
19011

> <dsstox_substance_id>
DTXSID0022511

> <Canonical_QSARr>
Clc1ccc(cc1)-c1ccccc1Cl

> <InChI_Code_QSARr>
InChI=1S/C12H8Cl2/c13-10-7-5-9(6-8-10)11-3-1-2-4-12(11)14/h1-8H

> <InChI Key_QSARr>
UFNIBRDIUNVOMX-UHFFFAOYSA-N

> <LogKOA>
7.4

$$$$
100202
  -INDIGO-08031722252D

 22 23  0  0  0  0  0  0  0  0999 V2000
   -0.0001    0.0000    0.0000 C   0  0  0  0  0  0  0  0  0  0  0  0
    1.6001   -0.0000    0.0000 C   0  0  0  0  0  0  0  0  0  0  0  0
    2.4001   -1.3856    0.0000 C   0  0  0  0  0  0  0  0  0  0  0  0
    1.6001   -2.7713    0.0000 Cl  0  0  0  0  0  0  0  0  0  0  0  0
    4.0000   -1.3856    0.0000 C   0  0  0  0  0  0  0  0  0  0  0  0
    4.8000   -2.7713    0.0000 H   0  0  0  0  0  0  0  0  0  0  0  0
    4.8000    0.0000    0.0000 C   0  0  0  0  0  0  0  0  0  0  0  0
    6.4000    0.0000    0.0000 Cl  0  0  0  0  0  0  0  0  0  0  0  0
    4.0000    1.3856    0.0000 C   0  0  0  0  0  0  0  0  0  0  0  0
    4.8000    2.7713    0.0000 Cl  0  0  0  0  0  0  0  0  0  0  0  0
    2.4001    1.3856    0.0000 C   0  0  0  0  0  0  0  0  0  0  0  0
    1.6001    2.7713    0.0000 H   0  0  0  0  0  0  0  0  0  0  0  0
   -0.8001    1.3856    0.0000 C   0  0  0  0  0  0  0  0  0  0  0  0
   -0.0001    2.7713    0.0000 H   0  0  0  0  0  0  0  0  0  0  0  0
   -2.4000    1.3856    0.0000 C   0  0  0  0  0  0  0  0  0  0  0  0
   -3.2000    2.7713    0.0000 Cl  0  0  0  0  0  0  0  0  0  0  0  0
   -3.2000    0.0000    0.0000 C   0  0  0  0  0  0  0  0  0  0  0  0
   -4.8000   -0.0000    0.0000 Cl  0  0  0  0  0  0  0  0  0  0  0  0
   -2.4000   -1.3856    0.0000 C   0  0  0  0  0  0  0  0  0  0  0  0
   -3.2000   -2.7713    0.0000 H   0  0  0  0  0  0  0  0  0  0  0  0
   -0.8001   -1.3856    0.0000 C   0  0  0  0  0  0  0  0  0  0  0  0
   -0.0001   -2.7713    0.0000 Cl  0  0  0  0  0  0  0  0  0  0  0  0
  1  2  1  0  0  0  0
  2  3  1  0  0  0  0
  3  4  1  0  0  0  0
  3  5  2  0  0  0  0
  5  6  1  0  0  0  0
  5  7  1  0  0  0  0
  7  8  1  0  0  0  0
  7  9  2  0  0  0  0
  9 10  1  0  0  0  0
  9 11  1  0  0  0  0
 11  2  2  0  0  0  0
 11 12  1  0  0  0  0
  1 13  1  0  0  0  0
 13 14  1  0  0  0  0
 13 15  2  0  0  0  0
 15 16  1  0  0  0  0
 15 17  1  0  0  0  0
 17 18  1  0  0  0  0
 17 19  2  0  0  0  0
 19 20  1  0  0  0  0
 19 21  1  0  0  0  0
 21  1  2  0  0  0  0
 21 22  1  0  0  0  0
M  END
> <ChemID>
100202

> <source_casrn>
35065-27-1

> <CAS>
35065-27-1

> <SMILES>
Clc1cc(Cl)c(Cl)cc1-c1cc(Cl)c(Cl)cc1Cl

> <NAME>
2,2',4,4',5,5'-PCB

> <preferred_name>
2,2',4,4',5,5'-Hexachlorobiphenyl

> <iupac>
2,2',4,4',5,5'-hexachlorobiphenyl

> <MPID>
19012

> <dsstox_substance_id>
DTXSID2032180

> <Canonical_QSARr>
Clc1cc(Cl)c(Cl)cc1-c1cc(Cl)c(Cl)cc1Cl

> <InChI_Code_QSARr>
InChI=1S/C12H4Cl6/c13-7-3-11(17)9(15)1-5(7)6-2-10(16)12(18)4-8(6)14/h1-4H

> <InChI Key_QSARr>
MVWHGTYKUMDIHL-UHFFFAOYSA-N

> <LogKOA>
9.73

$$$$
100203
  -INDIGO-08031722252D

 22 23  0  0  0  0  0  0  0  0999 V2000
   -0.0001    0.0000    0.0000 C   0  0  0  0  0  0  0  0  0  0  0  0
    1.6001   -0.0000    0.0000 C   0  0  0  0  0  0  0  0  0  0  0  0
    2.4001   -1.3856    0.0000 C   0  0  0  0  0  0  0  0  0  0  0  0
    1.6001   -2.7713    0.0000 Cl  0  0  0  0  0  0  0  0  0  0  0  0
    4.0000   -1.3856    0.0000 C   0  0  0  0  0  0  0  0  0  0  0  0
    4.8000   -2.7713    0.0000 H   0  0  0  0  0  0  0  0  0  0  0  0
    4.8000    0.0000    0.0000 C   0  0  0  0  0  0  0  0  0  0  0  0
    6.4000    0.0000    0.0000 Cl  0  0  0  0  0  0  0  0  0  0  0  0
    4.0000    1.3856    0.0000 C   0  0  0  0  0  0  0  0  0  0  0  0
    4.8000    2.7713    0.0000 Cl  0  0  0  0  0  0  0  0  0  0  0  0
    2.4001    1.3856    0.0000 C   0  0  0  0  0  0  0  0  0  0  0  0
    1.6001    2.7713    0.0000 H   0  0  0  0  0  0  0  0  0  0  0  0
   -0.8001    1.3856    0.0000 C   0  0  0  0  0  0  0  0  0  0  0  0
   -0.0001    2.7713    0.0000 Cl  0  0  0  0  0  0  0  0  0  0  0  0
   -2.4000    1.3856    0.0000 C   0  0  0  0  0  0  0  0  0  0  0  0
   -3.2000    2.7713    0.0000 Cl  0  0  0  0  0  0  0  0  0  0  0  0
   -3.2000    0.0000    0.0000 C   0  0  0  0  0  0  0  0  0  0  0  0
   -4.8000   -0.0000    0.0000 Cl  0  0  0  0  0  0  0  0  0  0  0  0
   -2.4000   -1.3856    0.0000 C   0  0  0  0  0  0  0  0  0  0  0  0
   -3.2000   -2.7713    0.0000 H   0  0  0  0  0  0  0  0  0  0  0  0
   -0.8001   -1.3856    0.0000 C   0  0  0  0  0  0  0  0  0  0  0  0
   -0.0001   -2.7713    0.0000 H   0  0  0  0  0  0  0  0  0  0  0  0
  1  2  1  0  0  0  0
  2  3  1  0  0  0  0
  3  4  1  0  0  0  0
  3  5  2  0  0  0  0
  5  6  1  0  0  0  0
  5  7  1  0  0  0  0
  7  8  1  0  0  0  0
  7  9  2  0  0  0  0
  9 10  1  0  0  0  0
  9 11  1  0  0  0  0
 11  2  2  0  0  0  0
 11 12  1  0  0  0  0
  1 13  1  0  0  0  0
 13 14  1  0  0  0  0
 13 15  2  0  0  0  0
 15 16  1  0  0  0  0
 15 17  1  0  0  0  0
 17 18  1  0  0  0  0
 17 19  2  0  0  0  0
 19 20  1  0  0  0  0
 19 21  1  0  0  0  0
 21  1  2  0  0  0  0
 21 22  1  0  0  0  0
M  END
> <ChemID>
100203

> <source_casrn>
35065-28-2

> <CAS>
35065-28-2

> <SMILES>
Clc1cc(Cl)c(cc1Cl)c2ccc(Cl)c(Cl)c2Cl

> <NAME>
2,3,4,2',4',5'-PCB

> <preferred_name>
2,2',3,4,4',5'-Hexachlorobiphenyl

> <iupac>
2,2',3,4,4',5'-hexachlorobiphenyl

> <MPID>
19013

> <dsstox_substance_id>
DTXSID8038300

> <Canonical_QSARr>
Clc1ccc(-c2cc(Cl)c(Cl)cc2Cl)c(Cl)c1Cl

> <InChI_Code_QSARr>
InChI=1S/C12H4Cl6/c13-7-2-1-5(11(17)12(7)18)6-3-9(15)10(16)4-8(6)14/h1-4H

> <InChI Key_QSARr>
RPUMZMSNLZHIGZ-UHFFFAOYSA-N

> <LogKOA>
9.8

$$$$
100205
  -INDIGO-08031722252D

 22 23  0  0  0  0  0  0  0  0999 V2000
   -0.0001    0.0000    0.0000 C   0  0  0  0  0  0  0  0  0  0  0  0
    1.6001   -0.0000    0.0000 C   0  0  0  0  0  0  0  0  0  0  0  0
    2.4001   -1.3856    0.0000 C   0  0  0  0  0  0  0  0  0  0  0  0
    1.6001   -2.7713    0.0000 Cl  0  0  0  0  0  0  0  0  0  0  0  0
    4.0000   -1.3856    0.0000 C   0  0  0  0  0  0  0  0  0  0  0  0
    4.8000   -2.7713    0.0000 H   0  0  0  0  0  0  0  0  0  0  0  0
    4.8000    0.0000    0.0000 C   0  0  0  0  0  0  0  0  0  0  0  0
    6.4000    0.0000    0.0000 H   0  0  0  0  0  0  0  0  0  0  0  0
    4.0000    1.3856    0.0000 C   0  0  0  0  0  0  0  0  0  0  0  0
    4.8000    2.7713    0.0000 Cl  0  0  0  0  0  0  0  0  0  0  0  0
    2.4001    1.3856    0.0000 C   0  0  0  0  0  0  0  0  0  0  0  0
    1.6001    2.7713    0.0000 H   0  0  0  0  0  0  0  0  0  0  0  0
   -0.8001    1.3856    0.0000 C   0  0  0  0  0  0  0  0  0  0  0  0
   -0.0001    2.7713    0.0000 Cl  0  0  0  0  0  0  0  0  0  0  0  0
   -2.4000    1.3856    0.0000 C   0  0  0  0  0  0  0  0  0  0  0  0
   -3.2000    2.7713    0.0000 H   0  0  0  0  0  0  0  0  0  0  0  0
   -3.2000    0.0000    0.0000 C   0  0  0  0  0  0  0  0  0  0  0  0
   -4.8000   -0.0000    0.0000 H   0  0  0  0  0  0  0  0  0  0  0  0
   -2.4000   -1.3856    0.0000 C   0  0  0  0  0  0  0  0  0  0  0  0
   -3.2000   -2.7713    0.0000 Cl  0  0  0  0  0  0  0  0  0  0  0  0
   -0.8001   -1.3856    0.0000 C   0  0  0  0  0  0  0  0  0  0  0  0
   -0.0001   -2.7713    0.0000 H   0  0  0  0  0  0  0  0  0  0  0  0
  1  2  1  0  0  0  0
  2  3  1  0  0  0  0
  3  4  1  0  0  0  0
  3  5  2  0  0  0  0
  5  6  1  0  0  0  0
  5  7  1  0  0  0  0
  7  8  1  0  0  0  0
  7  9  2  0  0  0  0
  9 10  1  0  0  0  0
  9 11  1  0  0  0  0
 11  2  2  0  0  0  0
 11 12  1  0  0  0  0
  1 13  1  0  0  0  0
 13 14  1  0  0  0  0
 13 15  2  0  0  0  0
 15 16  1  0  0  0  0
 15 17  1  0  0  0  0
 17 18  1  0  0  0  0
 17 19  2  0  0  0  0
 19 20  1  0  0  0  0
 19 21  1  0  0  0  0
 21  1  2  0  0  0  0
 21 22  1  0  0  0  0
M  END
> <ChemID>
100205

> <source_casrn>
35693-99-3

> <CAS>
35693-99-3

> <SMILES>
Clc1cc(-c2cc(Cl)ccc2Cl)c(Cl)cc1

> <NAME>
2,2',5,5'-PCB

> <preferred_name>
2,2',5,5'-Tetrachlorobiphenyl

> <iupac>
2,2',5,5'-tetrachlorobiphenyl

> <MPID>
19015

> <dsstox_substance_id>
DTXSID3038305

> <Canonical_QSARr>
Clc1cc(-c2cc(Cl)ccc2Cl)c(Cl)cc1

> <InChI_Code_QSARr>
InChI=1S/C12H6Cl4/c13-7-1-3-11(15)9(5-7)10-6-8(14)2-4-12(10)16/h1-6H

> <InChI Key_QSARr>
HCWZEPKLWVAEOV-UHFFFAOYSA-N

> <LogKOA>
8.47

$$$$
100206
  -INDIGO-08031722252D

 22 24  0  0  0  0  0  0  0  0999 V2000
    0.0001   -0.0000    0.0000 C   0  0  0  0  0  0  0  0  0  0  0  0
   -1.3856    0.8000    0.0000 C   0  0  0  0  0  0  0  0  0  0  0  0
   -1.3856    2.4000    0.0000 Cl  0  0  0  0  0  0  0  0  0  0  0  0
   -2.7713   -0.0000    0.0000 C   0  0  0  0  0  0  0  0  0  0  0  0
   -4.1569    0.8000    0.0000 Cl  0  0  0  0  0  0  0  0  0  0  0  0
   -2.7713   -1.6000    0.0000 C   0  0  0  0  0  0  0  0  0  0  0  0
   -4.1569   -2.4000    0.0000 Cl  0  0  0  0  0  0  0  0  0  0  0  0
   -1.3856   -2.4000    0.0000 C   0  0  0  0  0  0  0  0  0  0  0  0
   -1.3856   -4.0000    0.0000 H   0  0  0  0  0  0  0  0  0  0  0  0
    0.0001   -1.6000    0.0000 C   0  0  0  0  0  0  0  0  0  0  0  0
    1.3857   -2.4000    0.0000 O   0  0  0  0  0  0  0  0  0  0  0  0
    2.7712   -1.6000    0.0000 C   0  0  0  0  0  0  0  0  0  0  0  0
    2.7712   -0.0000    0.0000 C   0  0  0  0  0  0  0  0  0  0  0  0
    4.1569    0.8000    0.0000 C   0  0  0  0  0  0  0  0  0  0  0  0
    4.1569    2.4000    0.0000 Cl  0  0  0  0  0  0  0  0  0  0  0  0
    5.5425   -0.0000    0.0000 C   0  0  0  0  0  0  0  0  0  0  0  0
    6.9282    0.8000    0.0000 Cl  0  0  0  0  0  0  0  0  0  0  0  0
    5.5425   -1.6000    0.0000 C   0  0  0  0  0  0  0  0  0  0  0  0
    6.9282   -2.4000    0.0000 Cl  0  0  0  0  0  0  0  0  0  0  0  0
    4.1569   -2.4000    0.0000 C   0  0  0  0  0  0  0  0  0  0  0  0
    4.1569   -4.0000    0.0000 Cl  0  0  0  0  0  0  0  0  0  0  0  0
    1.3857    0.8000    0.0000 O   0  0  0  0  0  0  0  0  0  0  0  0
  1  2  1  0  0  0  0
  2  3  1  0  0  0  0
  2  4  2  0  0  0  0
  4  5  1  0  0  0  0
  4  6  1  0  0  0  0
  6  7  1  0  0  0  0
  6  8  2  0  0  0  0
  8  9  1  0  0  0  0
  8 10  1  0  0  0  0
 10  1  2  0  0  0  0
 10 11  1  0  0  0  0
 11 12  1  0  0  0  0
 12 13  1  0  0  0  0
 13 14  2  0  0  0  0
 14 15  1  0  0  0  0
 14 16  1  0  0  0  0
 16 17  1  0  0  0  0
 16 18  2  0  0  0  0
 18 19  1  0  0  0  0
 18 20  1  0  0  0  0
 20 12  2  0  0  0  0
 20 21  1  0  0  0  0
 13 22  1  0  0  0  0
 22  1  1  0  0  0  0
M  END
> <ChemID>
100206

> <source_casrn>
35822-46-9

> <CAS>
35822-46-9

> <SMILES>
Clc1c(Cl)c(Cl)c2Oc3cc(Cl)c(Cl)c(Cl)c3Oc2c1Cl

> <NAME>
1,2,3,4,6,7,8-HpCDD

> <preferred_name>
1,2,3,4,6,7,8-Heptachlorodibenzodioxin

> <iupac>
1,2,3,4,6,7,8-heptachlorooxanthrene

> <MPID>
19016

> <dsstox_substance_id>
DTXSID1052034

> <Canonical_QSARr>
Clc1cc2Oc3c(Oc2c(Cl)c1Cl)c(Cl)c(Cl)c(Cl)c3Cl

> <InChI_Code_QSARr>
InChI=1S/C12HCl7O2/c13-2-1-3-10(7(17)4(2)14)21-12-9(19)6(16)5(15)8(18)11(12)20-3/h1H

> <InChI Key_QSARr>
WCLNVRQZUKYVAI-UHFFFAOYSA-N

> <LogKOA>
11.42

$$$$
100207
  -INDIGO-08031722252D

 23 24  0  0  0  0  0  0  0  0999 V2000
   -0.0001    0.0001    0.0000 C   0  0  0  0  0  0  0  0  0  0  0  0
    1.3857    0.8000    0.0000 O   0  0  0  0  0  0  0  0  0  0  0  0
    2.9613    0.5222    0.0000 C   0  0  0  0  0  0  0  0  0  0  0  0
    3.5086   -0.9813    0.0000 C   0  0  0  0  0  0  0  0  0  0  0  0
    2.4802   -2.2071    0.0000 H   0  0  0  0  0  0  0  0  0  0  0  0
    5.0842   -1.2591    0.0000 C   0  0  0  0  0  0  0  0  0  0  0  0
    5.6315   -2.7627    0.0000 H   0  0  0  0  0  0  0  0  0  0  0  0
    6.1126   -0.0335    0.0000 C   0  0  0  0  0  0  0  0  0  0  0  0
    7.6884   -0.3113    0.0000 H   0  0  0  0  0  0  0  0  0  0  0  0
    5.5655    1.4700    0.0000 C   0  0  0  0  0  0  0  0  0  0  0  0
    6.5940    2.6957    0.0000 H   0  0  0  0  0  0  0  0  0  0  0  0
    3.9898    1.7479    0.0000 C   0  0  0  0  0  0  0  0  0  0  0  0
    3.4426    3.2513    0.0000 H   0  0  0  0  0  0  0  0  0  0  0  0
   -0.0001   -1.6000    0.0000 C   0  0  0  0  0  0  0  0  0  0  0  0
    1.3857   -2.4000    0.0000 Br  0  0  0  0  0  0  0  0  0  0  0  0
   -1.3857   -2.4000    0.0000 C   0  0  0  0  0  0  0  0  0  0  0  0
   -1.3857   -4.0000    0.0000 H   0  0  0  0  0  0  0  0  0  0  0  0
   -2.7713   -1.6000    0.0000 C   0  0  0  0  0  0  0  0  0  0  0  0
   -4.1569   -2.4000    0.0000 H   0  0  0  0  0  0  0  0  0  0  0  0
   -2.7713    0.0001    0.0000 C   0  0  0  0  0  0  0  0  0  0  0  0
   -4.1569    0.8000    0.0000 H   0  0  0  0  0  0  0  0  0  0  0  0
   -1.3857    0.8000    0.0000 C   0  0  0  0  0  0  0  0  0  0  0  0
   -1.3857    2.4000    0.0000 H   0  0  0  0  0  0  0  0  0  0  0  0
  1  2  1  0  0  0  0
  2  3  1  0  0  0  0
  3  4  1  0  0  0  0
  4  5  1  0  0  0  0
  4  6  2  0  0  0  0
  6  7  1  0  0  0  0
  6  8  1  0  0  0  0
  8  9  1  0  0  0  0
  8 10  2  0  0  0  0
 10 11  1  0  0  0  0
 10 12  1  0  0  0  0
 12  3  2  0  0  0  0
 12 13  1  0  0  0  0
  1 14  1  0  0  0  0
 14 15  1  0  0  0  0
 14 16  2  0  0  0  0
 16 17  1  0  0  0  0
 16 18  1  0  0  0  0
 18 19  1  0  0  0  0
 18 20  2  0  0  0  0
 20 21  1  0  0  0  0
 20 22  1  0  0  0  0
 22  1  2  0  0  0  0
 22 23  1  0  0  0  0
M  END
> <ChemID>
100207

> <source_casrn>
36563-47-0

> <CAS>
36563-47-0

> <SMILES>
Brc1ccccc1Oc1ccccc1

> <NAME>
2-Bromodiphenyl ether

> <preferred_name>
Benzene, bromophenoxy-

> <iupac>
1-bromo-2-(phenoxy)benzene

> <MPID>
19017

> <dsstox_substance_id>
DTXSID7073486

> <Canonical_QSARr>
Brc1ccccc1Oc1ccccc1

> <InChI_Code_QSARr>
InChI=1S/C12H9BrO/c13-11-8-4-5-9-12(11)14-10-6-2-1-3-7-10/h1-9H

> <InChI Key_QSARr>
RRWFUWRLNIZICP-UHFFFAOYSA-N

> <LogKOA>
7.24

$$$$
100209
  -INDIGO-08031722252D

 22 23  0  0  0  0  0  0  0  0999 V2000
   -0.0001    0.0000    0.0000 C   0  0  0  0  0  0  0  0  0  0  0  0
    1.6001   -0.0000    0.0000 C   0  0  0  0  0  0  0  0  0  0  0  0
    2.4001   -1.3856    0.0000 C   0  0  0  0  0  0  0  0  0  0  0  0
    1.6001   -2.7713    0.0000 Cl  0  0  0  0  0  0  0  0  0  0  0  0
    4.0000   -1.3856    0.0000 C   0  0  0  0  0  0  0  0  0  0  0  0
    4.8000   -2.7713    0.0000 H   0  0  0  0  0  0  0  0  0  0  0  0
    4.8000    0.0000    0.0000 C   0  0  0  0  0  0  0  0  0  0  0  0
    6.4000    0.0000    0.0000 H   0  0  0  0  0  0  0  0  0  0  0  0
    4.0000    1.3856    0.0000 C   0  0  0  0  0  0  0  0  0  0  0  0
    4.8000    2.7713    0.0000 H   0  0  0  0  0  0  0  0  0  0  0  0
    2.4001    1.3856    0.0000 C   0  0  0  0  0  0  0  0  0  0  0  0
    1.6001    2.7713    0.0000 H   0  0  0  0  0  0  0  0  0  0  0  0
   -0.8001    1.3856    0.0000 C   0  0  0  0  0  0  0  0  0  0  0  0
   -0.0001    2.7713    0.0000 Cl  0  0  0  0  0  0  0  0  0  0  0  0
   -2.4000    1.3856    0.0000 C   0  0  0  0  0  0  0  0  0  0  0  0
   -3.2000    2.7713    0.0000 H   0  0  0  0  0  0  0  0  0  0  0  0
   -3.2000    0.0000    0.0000 C   0  0  0  0  0  0  0  0  0  0  0  0
   -4.8000   -0.0000    0.0000 H   0  0  0  0  0  0  0  0  0  0  0  0
   -2.4000   -1.3856    0.0000 C   0  0  0  0  0  0  0  0  0  0  0  0
   -3.2000   -2.7713    0.0000 Cl  0  0  0  0  0  0  0  0  0  0  0  0
   -0.8001   -1.3856    0.0000 C   0  0  0  0  0  0  0  0  0  0  0  0
   -0.0001   -2.7713    0.0000 H   0  0  0  0  0  0  0  0  0  0  0  0
  1  2  1  0  0  0  0
  2  3  1  0  0  0  0
  3  4  1  0  0  0  0
  3  5  2  0  0  0  0
  5  6  1  0  0  0  0
  5  7  1  0  0  0  0
  7  8  1  0  0  0  0
  7  9  2  0  0  0  0
  9 10  1  0  0  0  0
  9 11  1  0  0  0  0
 11  2  2  0  0  0  0
 11 12  1  0  0  0  0
  1 13  1  0  0  0  0
 13 14  1  0  0  0  0
 13 15  2  0  0  0  0
 15 16  1  0  0  0  0
 15 17  1  0  0  0  0
 17 18  1  0  0  0  0
 17 19  2  0  0  0  0
 19 20  1  0  0  0  0
 19 21  1  0  0  0  0
 21  1  2  0  0  0  0
 21 22  1  0  0  0  0
M  END
> <ChemID>
100209

> <source_casrn>
37680-65-2

> <CAS>
37680-65-2

> <SMILES>
Clc1cc(-c2ccccc2Cl)c(Cl)cc1

> <NAME>
2,2',5-PCB

> <preferred_name>
2,2',5-Trichlorobiphenyl

> <iupac>
1,4-dichloro-2-(2-chlorophenyl)benzene

> <MPID>
19019

> <dsstox_substance_id>
DTXSID6073491

> <Canonical_QSARr>
Clc1cc(-c2ccccc2Cl)c(Cl)cc1

> <InChI_Code_QSARr>
InChI=1S/C12H7Cl3/c13-8-5-6-12(15)10(7-8)9-3-1-2-4-11(9)14/h1-7H

> <InChI Key_QSARr>
DCMURXAZTZQAFB-UHFFFAOYSA-N

> <LogKOA>
7.6

$$$$
100210
  -INDIGO-08031722252D

 22 23  0  0  0  0  0  0  0  0999 V2000
   -0.0001    0.0000    0.0000 C   0  0  0  0  0  0  0  0  0  0  0  0
    1.6001   -0.0000    0.0000 C   0  0  0  0  0  0  0  0  0  0  0  0
    2.4001   -1.3856    0.0000 C   0  0  0  0  0  0  0  0  0  0  0  0
    1.6001   -2.7713    0.0000 Cl  0  0  0  0  0  0  0  0  0  0  0  0
    4.0000   -1.3856    0.0000 C   0  0  0  0  0  0  0  0  0  0  0  0
    4.8000   -2.7713    0.0000 H   0  0  0  0  0  0  0  0  0  0  0  0
    4.8000    0.0000    0.0000 C   0  0  0  0  0  0  0  0  0  0  0  0
    6.4000    0.0000    0.0000 H   0  0  0  0  0  0  0  0  0  0  0  0
    4.0000    1.3856    0.0000 C   0  0  0  0  0  0  0  0  0  0  0  0
    4.8000    2.7713    0.0000 Cl  0  0  0  0  0  0  0  0  0  0  0  0
    2.4001    1.3856    0.0000 C   0  0  0  0  0  0  0  0  0  0  0  0
    1.6001    2.7713    0.0000 H   0  0  0  0  0  0  0  0  0  0  0  0
   -0.8001    1.3856    0.0000 C   0  0  0  0  0  0  0  0  0  0  0  0
   -0.0001    2.7713    0.0000 Cl  0  0  0  0  0  0  0  0  0  0  0  0
   -2.4000    1.3856    0.0000 C   0  0  0  0  0  0  0  0  0  0  0  0
   -3.2000    2.7713    0.0000 H   0  0  0  0  0  0  0  0  0  0  0  0
   -3.2000    0.0000    0.0000 C   0  0  0  0  0  0  0  0  0  0  0  0
   -4.8000   -0.0000    0.0000 Cl  0  0  0  0  0  0  0  0  0  0  0  0
   -2.4000   -1.3856    0.0000 C   0  0  0  0  0  0  0  0  0  0  0  0
   -3.2000   -2.7713    0.0000 Cl  0  0  0  0  0  0  0  0  0  0  0  0
   -0.8001   -1.3856    0.0000 C   0  0  0  0  0  0  0  0  0  0  0  0
   -0.0001   -2.7713    0.0000 H   0  0  0  0  0  0  0  0  0  0  0  0
  1  2  1  0  0  0  0
  2  3  1  0  0  0  0
  3  4  1  0  0  0  0
  3  5  2  0  0  0  0
  5  6  1  0  0  0  0
  5  7  1  0  0  0  0
  7  8  1  0  0  0  0
  7  9  2  0  0  0  0
  9 10  1  0  0  0  0
  9 11  1  0  0  0  0
 11  2  2  0  0  0  0
 11 12  1  0  0  0  0
  1 13  1  0  0  0  0
 13 14  1  0  0  0  0
 13 15  2  0  0  0  0
 15 16  1  0  0  0  0
 15 17  1  0  0  0  0
 17 18  1  0  0  0  0
 17 19  2  0  0  0  0
 19 20  1  0  0  0  0
 19 21  1  0  0  0  0
 21  1  2  0  0  0  0
 21 22  1  0  0  0  0
M  END
> <ChemID>
100210

> <source_casrn>
37680-73-2

> <CAS>
37680-73-2

> <SMILES>
Clc1cc(-c2cc(Cl)c(Cl)cc2Cl)c(Cl)cc1

> <NAME>
2,2',4,5,5'-PCB

> <preferred_name>
2,2,4,5,5'-Pentochlorobiphenyl

> <iupac>
2,2',4,5,5'-pentachlorobiphenyl

> <MPID>
19020

> <dsstox_substance_id>
DTXSID8038304

> <Canonical_QSARr>
Clc1cc(-c2cc(Cl)c(Cl)cc2Cl)c(Cl)cc1

> <InChI_Code_QSARr>
InChI=1S/C12H5Cl5/c13-6-1-2-9(14)7(3-6)8-4-11(16)12(17)5-10(8)15/h1-5H

> <InChI Key_QSARr>
LAHWLEDBADHJGA-UHFFFAOYSA-N

> <LogKOA>
9.06

$$$$
100211
  -INDIGO-08031722252D

 22 23  0  0  0  0  0  0  0  0999 V2000
   -0.0001    0.0000    0.0000 C   0  0  0  0  0  0  0  0  0  0  0  0
    1.6001   -0.0000    0.0000 C   0  0  0  0  0  0  0  0  0  0  0  0
    2.4001   -1.3856    0.0000 C   0  0  0  0  0  0  0  0  0  0  0  0
    1.6001   -2.7713    0.0000 Cl  0  0  0  0  0  0  0  0  0  0  0  0
    4.0000   -1.3856    0.0000 C   0  0  0  0  0  0  0  0  0  0  0  0
    4.8000   -2.7713    0.0000 H   0  0  0  0  0  0  0  0  0  0  0  0
    4.8000    0.0000    0.0000 C   0  0  0  0  0  0  0  0  0  0  0  0
    6.4000    0.0000    0.0000 H   0  0  0  0  0  0  0  0  0  0  0  0
    4.0000    1.3856    0.0000 C   0  0  0  0  0  0  0  0  0  0  0  0
    4.8000    2.7713    0.0000 Cl  0  0  0  0  0  0  0  0  0  0  0  0
    2.4001    1.3856    0.0000 C   0  0  0  0  0  0  0  0  0  0  0  0
    1.6001    2.7713    0.0000 H   0  0  0  0  0  0  0  0  0  0  0  0
   -0.8001    1.3856    0.0000 C   0  0  0  0  0  0  0  0  0  0  0  0
   -0.0001    2.7713    0.0000 Cl  0  0  0  0  0  0  0  0  0  0  0  0
   -2.4000    1.3856    0.0000 C   0  0  0  0  0  0  0  0  0  0  0  0
   -3.2000    2.7713    0.0000 Cl  0  0  0  0  0  0  0  0  0  0  0  0
   -3.2000    0.0000    0.0000 C   0  0  0  0  0  0  0  0  0  0  0  0
   -4.8000   -0.0000    0.0000 H   0  0  0  0  0  0  0  0  0  0  0  0
   -2.4000   -1.3856    0.0000 C   0  0  0  0  0  0  0  0  0  0  0  0
   -3.2000   -2.7713    0.0000 H   0  0  0  0  0  0  0  0  0  0  0  0
   -0.8001   -1.3856    0.0000 C   0  0  0  0  0  0  0  0  0  0  0  0
   -0.0001   -2.7713    0.0000 Cl  0  0  0  0  0  0  0  0  0  0  0  0
  1  2  1  0  0  0  0
  2  3  1  0  0  0  0
  3  4  1  0  0  0  0
  3  5  2  0  0  0  0
  5  6  1  0  0  0  0
  5  7  1  0  0  0  0
  7  8  1  0  0  0  0
  7  9  2  0  0  0  0
  9 10  1  0  0  0  0
  9 11  1  0  0  0  0
 11  2  2  0  0  0  0
 11 12  1  0  0  0  0
  1 13  1  0  0  0  0
 13 14  1  0  0  0  0
 13 15  2  0  0  0  0
 15 16  1  0  0  0  0
 15 17  1  0  0  0  0
 17 18  1  0  0  0  0
 17 19  2  0  0  0  0
 19 20  1  0  0  0  0
 19 21  1  0  0  0  0
 21  1  2  0  0  0  0
 21 22  1  0  0  0  0
M  END
> <ChemID>
100211

> <source_casrn>
38379-99-6

> <CAS>
38379-99-6

> <SMILES>
Clc1ccc(Cl)c(c1)c2c(Cl)ccc(Cl)c2Cl

> <NAME>
2,3,6,2',5'-PCB

> <preferred_name>
2,2',3,5',6-Pentachlorobiphenyl

> <iupac>
2,2',3,5',6-pentachlorobiphenyl

> <MPID>
19021

> <dsstox_substance_id>
DTXSID3038301

> <Canonical_QSARr>
Clc1cc(-c2c(Cl)c(Cl)ccc2Cl)c(Cl)cc1

> <InChI_Code_QSARr>
InChI=1S/C12H5Cl5/c13-6-1-2-8(14)7(5-6)11-9(15)3-4-10(16)12(11)17/h1-5H

> <InChI Key_QSARr>
GXNNLIMMEXHBKV-UHFFFAOYSA-N

> <LogKOA>
8.79

$$$$
100213
  -INDIGO-08031722252D

 22 23  0  0  0  0  0  0  0  0999 V2000
   -0.0001    0.0000    0.0000 C   0  0  0  0  0  0  0  0  0  0  0  0
    1.6001   -0.0000    0.0000 C   0  0  0  0  0  0  0  0  0  0  0  0
    2.4001   -1.3856    0.0000 C   0  0  0  0  0  0  0  0  0  0  0  0
    1.6001   -2.7713    0.0000 Cl  0  0  0  0  0  0  0  0  0  0  0  0
    4.0000   -1.3856    0.0000 C   0  0  0  0  0  0  0  0  0  0  0  0
    4.8000   -2.7713    0.0000 Cl  0  0  0  0  0  0  0  0  0  0  0  0
    4.8000    0.0000    0.0000 C   0  0  0  0  0  0  0  0  0  0  0  0
    6.4000    0.0000    0.0000 H   0  0  0  0  0  0  0  0  0  0  0  0
    4.0000    1.3856    0.0000 C   0  0  0  0  0  0  0  0  0  0  0  0
    4.8000    2.7713    0.0000 H   0  0  0  0  0  0  0  0  0  0  0  0
    2.4001    1.3856    0.0000 C   0  0  0  0  0  0  0  0  0  0  0  0
    1.6001    2.7713    0.0000 Cl  0  0  0  0  0  0  0  0  0  0  0  0
   -0.8001    1.3856    0.0000 C   0  0  0  0  0  0  0  0  0  0  0  0
   -0.0001    2.7713    0.0000 Cl  0  0  0  0  0  0  0  0  0  0  0  0
   -2.4000    1.3856    0.0000 C   0  0  0  0  0  0  0  0  0  0  0  0
   -3.2000    2.7713    0.0000 H   0  0  0  0  0  0  0  0  0  0  0  0
   -3.2000    0.0000    0.0000 C   0  0  0  0  0  0  0  0  0  0  0  0
   -4.8000   -0.0000    0.0000 Cl  0  0  0  0  0  0  0  0  0  0  0  0
   -2.4000   -1.3856    0.0000 C   0  0  0  0  0  0  0  0  0  0  0  0
   -3.2000   -2.7713    0.0000 Cl  0  0  0  0  0  0  0  0  0  0  0  0
   -0.8001   -1.3856    0.0000 C   0  0  0  0  0  0  0  0  0  0  0  0
   -0.0001   -2.7713    0.0000 H   0  0  0  0  0  0  0  0  0  0  0  0
  1  2  1  0  0  0  0
  2  3  1  0  0  0  0
  3  4  1  0  0  0  0
  3  5  2  0  0  0  0
  5  6  1  0  0  0  0
  5  7  1  0  0  0  0
  7  8  1  0  0  0  0
  7  9  2  0  0  0  0
  9 10  1  0  0  0  0
  9 11  1  0  0  0  0
 11  2  2  0  0  0  0
 11 12  1  0  0  0  0
  1 13  1  0  0  0  0
 13 14  1  0  0  0  0
 13 15  2  0  0  0  0
 15 16  1  0  0  0  0
 15 17  1  0  0  0  0
 17 18  1  0  0  0  0
 17 19  2  0  0  0  0
 19 20  1  0  0  0  0
 19 21  1  0  0  0  0
 21  1  2  0  0  0  0
 21 22  1  0  0  0  0
M  END
> <ChemID>
100213

> <source_casrn>
38380-04-0

> <CAS>
38380-04-0

> <SMILES>
Clc1ccc(Cl)c(-c2cc(Cl)c(Cl)cc2Cl)c1Cl

> <NAME>
2,2',3,4',5',6-PCB

> <preferred_name>
2,2',3,4',5',6-Hexachlorobiphenyl

> <iupac>
1,2,4-trichloro-5-(2,3,6-trichlorophenyl)benzene

> <MPID>
19023

> <dsstox_substance_id>
DTXSID1073498

> <Canonical_QSARr>
Clc1ccc(Cl)c(-c2cc(Cl)c(Cl)cc2Cl)c1Cl

> <InChI_Code_QSARr>
InChI=1S/C12H4Cl6/c13-6-1-2-7(14)12(18)11(6)5-3-9(16)10(17)4-8(5)15/h1-4H

> <InChI Key_QSARr>
LKHLFUVHHXCNJH-UHFFFAOYSA-N

> <LogKOA>
9.27

$$$$
100214
  -INDIGO-08031722252D

 22 23  0  0  0  0  0  0  0  0999 V2000
   -0.0001    0.0000    0.0000 C   0  0  0  0  0  0  0  0  0  0  0  0
    1.6001   -0.0000    0.0000 C   0  0  0  0  0  0  0  0  0  0  0  0
    2.4001   -1.3856    0.0000 C   0  0  0  0  0  0  0  0  0  0  0  0
    1.6001   -2.7713    0.0000 H   0  0  0  0  0  0  0  0  0  0  0  0
    4.0000   -1.3856    0.0000 C   0  0  0  0  0  0  0  0  0  0  0  0
    4.8000   -2.7713    0.0000 H   0  0  0  0  0  0  0  0  0  0  0  0
    4.8000    0.0000    0.0000 C   0  0  0  0  0  0  0  0  0  0  0  0
    6.4000    0.0000    0.0000 Cl  0  0  0  0  0  0  0  0  0  0  0  0
    4.0000    1.3856    0.0000 C   0  0  0  0  0  0  0  0  0  0  0  0
    4.8000    2.7713    0.0000 H   0  0  0  0  0  0  0  0  0  0  0  0
    2.4001    1.3856    0.0000 C   0  0  0  0  0  0  0  0  0  0  0  0
    1.6001    2.7713    0.0000 H   0  0  0  0  0  0  0  0  0  0  0  0
   -0.8001    1.3856    0.0000 C   0  0  0  0  0  0  0  0  0  0  0  0
   -0.0001    2.7713    0.0000 Cl  0  0  0  0  0  0  0  0  0  0  0  0
   -2.4000    1.3856    0.0000 C   0  0  0  0  0  0  0  0  0  0  0  0
   -3.2000    2.7713    0.0000 H   0  0  0  0  0  0  0  0  0  0  0  0
   -3.2000    0.0000    0.0000 C   0  0  0  0  0  0  0  0  0  0  0  0
   -4.8000   -0.0000    0.0000 H   0  0  0  0  0  0  0  0  0  0  0  0
   -2.4000   -1.3856    0.0000 C   0  0  0  0  0  0  0  0  0  0  0  0
   -3.2000   -2.7713    0.0000 H   0  0  0  0  0  0  0  0  0  0  0  0
   -0.8001   -1.3856    0.0000 C   0  0  0  0  0  0  0  0  0  0  0  0
   -0.0001   -2.7713    0.0000 Cl  0  0  0  0  0  0  0  0  0  0  0  0
  1  2  1  0  0  0  0
  2  3  1  0  0  0  0
  3  4  1  0  0  0  0
  3  5  2  0  0  0  0
  5  6  1  0  0  0  0
  5  7  1  0  0  0  0
  7  8  1  0  0  0  0
  7  9  2  0  0  0  0
  9 10  1  0  0  0  0
  9 11  1  0  0  0  0
 11  2  2  0  0  0  0
 11 12  1  0  0  0  0
  1 13  1  0  0  0  0
 13 14  1  0  0  0  0
 13 15  2  0  0  0  0
 15 16  1  0  0  0  0
 15 17  1  0  0  0  0
 17 18  1  0  0  0  0
 17 19  2  0  0  0  0
 19 20  1  0  0  0  0
 19 21  1  0  0  0  0
 21  1  2  0  0  0  0
 21 22  1  0  0  0  0
M  END
> <ChemID>
100214

> <source_casrn>
38444-77-8

> <CAS>
38444-77-8

> <SMILES>
Clc1ccc(cc1)-c1c(Cl)cccc1Cl

> <NAME>
2,4',6-PCB

> <preferred_name>
2,4',6-Trichlorobiphenyl

> <iupac>
1,3-dichloro-2-(4-chlorophenyl)benzene

> <MPID>
19024

> <dsstox_substance_id>
DTXSID8073500

> <Canonical_QSARr>
Clc1ccc(cc1)-c1c(Cl)cccc1Cl

> <InChI_Code_QSARr>
InChI=1S/C12H7Cl3/c13-9-6-4-8(5-7-9)12-10(14)2-1-3-11(12)15/h1-7H

> <InChI Key_QSARr>
IHIDFKLAWYPTKB-UHFFFAOYSA-N

> <LogKOA>
7.72

$$$$
100215
  -INDIGO-08031722252D

 21 23  0  0  0  0  0  0  0  0999 V2000
   -1.7322    1.9239    0.0000 C   0  0  0  0  0  0  0  0  0  0  0  0
   -3.1939    2.5747    0.0000 C   0  0  0  0  0  0  0  0  0  0  0  0
   -3.3612    4.1659    0.0000 Cl  0  0  0  0  0  0  0  0  0  0  0  0
   -4.4883    1.6342    0.0000 C   0  0  0  0  0  0  0  0  0  0  0  0
   -5.9501    2.2850    0.0000 Cl  0  0  0  0  0  0  0  0  0  0  0  0
   -4.3212    0.0430    0.0000 C   0  0  0  0  0  0  0  0  0  0  0  0
   -5.6156   -0.8974    0.0000 Cl  0  0  0  0  0  0  0  0  0  0  0  0
   -2.8595   -0.6078    0.0000 C   0  0  0  0  0  0  0  0  0  0  0  0
   -2.6921   -2.1990    0.0000 Cl  0  0  0  0  0  0  0  0  0  0  0  0
   -1.5651    0.3327    0.0000 C   0  0  0  0  0  0  0  0  0  0  0  0
    0.0000    0.0000    0.0000 C   0  0  0  0  0  0  0  0  0  0  0  0
    0.8000    1.3856    0.0000 C   0  0  0  0  0  0  0  0  0  0  0  0
    2.4000    1.3856    0.0000 C   0  0  0  0  0  0  0  0  0  0  0  0
    3.2000    2.7713    0.0000 Cl  0  0  0  0  0  0  0  0  0  0  0  0
    3.2000    0.0000    0.0000 C   0  0  0  0  0  0  0  0  0  0  0  0
    4.8000    0.0000    0.0000 Cl  0  0  0  0  0  0  0  0  0  0  0  0
    2.4000   -1.3856    0.0000 C   0  0  0  0  0  0  0  0  0  0  0  0
    3.2000   -2.7713    0.0000 Cl  0  0  0  0  0  0  0  0  0  0  0  0
    0.8000   -1.3856    0.0000 C   0  0  0  0  0  0  0  0  0  0  0  0
    0.0000   -2.7713    0.0000 Cl  0  0  0  0  0  0  0  0  0  0  0  0
   -0.2707    2.5747    0.0000 O   0  0  0  0  0  0  0  0  0  0  0  0
  1  2  1  0  0  0  0
  2  3  1  0  0  0  0
  2  4  2  0  0  0  0
  4  5  1  0  0  0  0
  4  6  1  0  0  0  0
  6  7  1  0  0  0  0
  6  8  2  0  0  0  0
  8  9  1  0  0  0  0
  8 10  1  0  0  0  0
 10  1  2  0  0  0  0
 10 11  1  0  0  0  0
 11 12  1  0  0  0  0
 12 13  2  0  0  0  0
 13 14  1  0  0  0  0
 13 15  1  0  0  0  0
 15 16  1  0  0  0  0
 15 17  2  0  0  0  0
 17 18  1  0  0  0  0
 17 19  1  0  0  0  0
 19 11  2  0  0  0  0
 19 20  1  0  0  0  0
 12 21  1  0  0  0  0
 21  1  1  0  0  0  0
M  END
> <ChemID>
100215

> <source_casrn>
39001-02-0

> <CAS>
39001-02-0

> <SMILES>
Clc3c(Cl)c(Cl)c1c(oc2c(Cl)c(Cl)c(Cl)c(Cl)c12)c3Cl

> <NAME>
OCDF

> <preferred_name>
Octachlorodibenzofuran

> <iupac>
1,2,3,4,6,7,8,9-octachlorodibenzo[b,d]furan

> <MPID>
19025

> <dsstox_substance_id>
DTXSID3052062

> <Canonical_QSARr>
Clc1c2oc3c(c2c(Cl)c(Cl)c1Cl)c(Cl)c(Cl)c(Cl)c3Cl

> <InChI_Code_QSARr>
InChI=1S/C12Cl8O/c13-3-1-2-4(14)6(16)8(18)10(20)12(2)21-11(1)9(19)7(17)5(3)15

> <InChI Key_QSARr>
RHIROFAGUQOFLU-UHFFFAOYSA-N

> <LogKOA>
11.9

$$$$
100219
  -INDIGO-08031722252D

 22 24  0  0  0  0  0  0  0  0999 V2000
    0.0001   -0.0000    0.0000 C   0  0  0  0  0  0  0  0  0  0  0  0
    1.3857    0.8000    0.0000 O   0  0  0  0  0  0  0  0  0  0  0  0
    2.7712   -0.0000    0.0000 C   0  0  0  0  0  0  0  0  0  0  0  0
    4.1569    0.8000    0.0000 C   0  0  0  0  0  0  0  0  0  0  0  0
    4.1569    2.4000    0.0000 H   0  0  0  0  0  0  0  0  0  0  0  0
    5.5425   -0.0000    0.0000 C   0  0  0  0  0  0  0  0  0  0  0  0
    5.5425   -1.6000    0.0000 C   0  0  0  0  0  0  0  0  0  0  0  0
    6.9282   -2.4000    0.0000 H   0  0  0  0  0  0  0  0  0  0  0  0
    4.1569   -2.4000    0.0000 C   0  0  0  0  0  0  0  0  0  0  0  0
    4.1569   -4.0000    0.0000 H   0  0  0  0  0  0  0  0  0  0  0  0
    2.7712   -1.6000    0.0000 C   0  0  0  0  0  0  0  0  0  0  0  0
    1.3857   -2.4000    0.0000 O   0  0  0  0  0  0  0  0  0  0  0  0
    0.0001   -1.6000    0.0000 C   0  0  0  0  0  0  0  0  0  0  0  0
   -1.3856   -2.4000    0.0000 C   0  0  0  0  0  0  0  0  0  0  0  0
   -1.3856   -4.0000    0.0000 Cl  0  0  0  0  0  0  0  0  0  0  0  0
   -2.7713   -1.6000    0.0000 C   0  0  0  0  0  0  0  0  0  0  0  0
   -4.1569   -2.4000    0.0000 Cl  0  0  0  0  0  0  0  0  0  0  0  0
   -2.7713   -0.0000    0.0000 C   0  0  0  0  0  0  0  0  0  0  0  0
   -4.1569    0.8000    0.0000 Cl  0  0  0  0  0  0  0  0  0  0  0  0
   -1.3856    0.8000    0.0000 C   0  0  0  0  0  0  0  0  0  0  0  0
   -1.3856    2.4000    0.0000 Cl  0  0  0  0  0  0  0  0  0  0  0  0
    6.9282    0.8000    0.0000 Cl  0  0  0  0  0  0  0  0  0  0  0  0
  1  2  1  0  0  0  0
  2  3  1  0  0  0  0
  3  4  1  0  0  0  0
  4  5  1  0  0  0  0
  4  6  2  0  0  0  0
  6  7  1  0  0  0  0
  7  8  1  0  0  0  0
  7  9  2  0  0  0  0
  9 10  1  0  0  0  0
  9 11  1  0  0  0  0
 11  3  2  0  0  0  0
 11 12  1  0  0  0  0
 12 13  1  0  0  0  0
 13  1  1  0  0  0  0
 13 14  2  0  0  0  0
 14 15  1  0  0  0  0
 14 16  1  0  0  0  0
 16 17  1  0  0  0  0
 16 18  2  0  0  0  0
 18 19  1  0  0  0  0
 18 20  1  0  0  0  0
 20  1  2  0  0  0  0
 20 21  1  0  0  0  0
  6 22  1  0  0  0  0
M  END
> <ChemID>
100219

> <source_casrn>
39227-61-7

> <CAS>
39227-61-7

> <SMILES>
Clc1c(Cl)c(Cl)c2Oc3ccc(Cl)cc3Oc2c1Cl

> <NAME>
1,2,3,4,7-PCDD

> <preferred_name>
1,2,3,4,7-Pentachlorodibenzo-p-dioxin

> <iupac>
1,2,3,4,7-pentachlorooxanthrene

> <MPID>
19027

> <dsstox_substance_id>
DTXSID6074041

> <Canonical_QSARr>
Clc1cc2Oc3c(Oc2cc1)c(Cl)c(Cl)c(Cl)c3Cl

> <InChI_Code_QSARr>
InChI=1S/C12H3Cl5O2/c13-4-1-2-5-6(3-4)19-12-10(17)8(15)7(14)9(16)11(12)18-5/h1-3H

> <InChI Key_QSARr>
WRNGAZFESPEMCN-UHFFFAOYSA-N

> <LogKOA>
10.67

$$$$
100221
  -INDIGO-08031722252D

 22 24  0  0  0  0  0  0  0  0999 V2000
    0.0001   -0.0000    0.0000 C   0  0  0  0  0  0  0  0  0  0  0  0
   -1.3856    0.8000    0.0000 C   0  0  0  0  0  0  0  0  0  0  0  0
   -1.3856    2.4000    0.0000 H   0  0  0  0  0  0  0  0  0  0  0  0
   -2.7713   -0.0000    0.0000 C   0  0  0  0  0  0  0  0  0  0  0  0
   -4.1569    0.8000    0.0000 Cl  0  0  0  0  0  0  0  0  0  0  0  0
   -2.7713   -1.6000    0.0000 C   0  0  0  0  0  0  0  0  0  0  0  0
   -4.1569   -2.4000    0.0000 Cl  0  0  0  0  0  0  0  0  0  0  0  0
   -1.3856   -2.4000    0.0000 C   0  0  0  0  0  0  0  0  0  0  0  0
   -1.3856   -4.0000    0.0000 H   0  0  0  0  0  0  0  0  0  0  0  0
    0.0001   -1.6000    0.0000 C   0  0  0  0  0  0  0  0  0  0  0  0
    1.3857   -2.4000    0.0000 O   0  0  0  0  0  0  0  0  0  0  0  0
    2.7712   -1.6000    0.0000 C   0  0  0  0  0  0  0  0  0  0  0  0
    2.7712   -0.0000    0.0000 C   0  0  0  0  0  0  0  0  0  0  0  0
    4.1569    0.8000    0.0000 C   0  0  0  0  0  0  0  0  0  0  0  0
    4.1569    2.4000    0.0000 Cl  0  0  0  0  0  0  0  0  0  0  0  0
    5.5425   -0.0000    0.0000 C   0  0  0  0  0  0  0  0  0  0  0  0
    6.9282    0.8000    0.0000 Cl  0  0  0  0  0  0  0  0  0  0  0  0
    5.5425   -1.6000    0.0000 C   0  0  0  0  0  0  0  0  0  0  0  0
    6.9282   -2.4000    0.0000 Cl  0  0  0  0  0  0  0  0  0  0  0  0
    4.1569   -2.4000    0.0000 C   0  0  0  0  0  0  0  0  0  0  0  0
    4.1569   -4.0000    0.0000 H   0  0  0  0  0  0  0  0  0  0  0  0
    1.3857    0.8000    0.0000 O   0  0  0  0  0  0  0  0  0  0  0  0
  1  2  1  0  0  0  0
  2  3  1  0  0  0  0
  2  4  2  0  0  0  0
  4  5  1  0  0  0  0
  4  6  1  0  0  0  0
  6  7  1  0  0  0  0
  6  8  2  0  0  0  0
  8  9  1  0  0  0  0
  8 10  1  0  0  0  0
 10  1  2  0  0  0  0
 10 11  1  0  0  0  0
 11 12  1  0  0  0  0
 12 13  1  0  0  0  0
 13 14  2  0  0  0  0
 14 15  1  0  0  0  0
 14 16  1  0  0  0  0
 16 17  1  0  0  0  0
 16 18  2  0  0  0  0
 18 19  1  0  0  0  0
 18 20  1  0  0  0  0
 20 12  2  0  0  0  0
 20 21  1  0  0  0  0
 13 22  1  0  0  0  0
 22  1  1  0  0  0  0
M  END
> <ChemID>
100221

> <source_casrn>
40321-76-4

> <CAS>
40321-76-4

> <SMILES>
ClC(C1=C2OC(C=C3Cl)=C(C=C3Cl)O1)=C(C(Cl)=C2)Cl

> <NAME>
1,2,3,7,8-PCDD

> <preferred_name>
1,2,3,7,8-Pentachlorodibenzo-p-dioxin

> <iupac>
1,2,3,7,8-pentachlorooxanthrene

> <MPID>
19029

> <dsstox_substance_id>
DTXSID7052078

> <Canonical_QSARr>
Clc1c(Cl)c2Oc3cc(Cl)c(Cl)cc3Oc2cc1Cl

> <InChI_Code_QSARr>
InChI=1S/C12H3Cl5O2/c13-4-1-7-8(2-5(4)14)19-12-9(18-7)3-6(15)10(16)11(12)17/h1-3H

> <InChI Key_QSARr>
FSPZPQQWDODWAU-UHFFFAOYSA-N

> <LogKOA>
10.57

$$$$
100222
  -INDIGO-08031722252D

 23 24  0  0  0  0  0  0  0  0999 V2000
   -4.7271   -0.8335    0.0000 Br  0  0  0  0  0  0  0  0  0  0  0  0
   -3.1513   -0.5556    0.0000 C   0  0  0  0  0  0  0  0  0  0  0  0
   -2.6042    0.9479    0.0000 C   0  0  0  0  0  0  0  0  0  0  0  0
   -3.6326    2.1735    0.0000 H   0  0  0  0  0  0  0  0  0  0  0  0
   -1.0284    1.2257    0.0000 C   0  0  0  0  0  0  0  0  0  0  0  0
   -0.4813    2.7292    0.0000 H   0  0  0  0  0  0  0  0  0  0  0  0
    0.0000    0.0000    0.0000 C   0  0  0  0  0  0  0  0  0  0  0  0
    1.5756    0.2779    0.0000 O   0  0  0  0  0  0  0  0  0  0  0  0
    2.9614   -0.5221    0.0000 C   0  0  0  0  0  0  0  0  0  0  0  0
    2.9614   -2.1222    0.0000 C   0  0  0  0  0  0  0  0  0  0  0  0
    1.5756   -2.9222    0.0000 Br  0  0  0  0  0  0  0  0  0  0  0  0
    4.3470   -2.9222    0.0000 C   0  0  0  0  0  0  0  0  0  0  0  0
    4.3470   -4.5222    0.0000 H   0  0  0  0  0  0  0  0  0  0  0  0
    5.7326   -2.1222    0.0000 C   0  0  0  0  0  0  0  0  0  0  0  0
    7.1183   -2.9222    0.0000 Br  0  0  0  0  0  0  0  0  0  0  0  0
    5.7326   -0.5221    0.0000 C   0  0  0  0  0  0  0  0  0  0  0  0
    7.1183    0.2779    0.0000 H   0  0  0  0  0  0  0  0  0  0  0  0
    4.3470    0.2779    0.0000 C   0  0  0  0  0  0  0  0  0  0  0  0
    4.3470    1.8779    0.0000 H   0  0  0  0  0  0  0  0  0  0  0  0
   -0.5473   -1.5035    0.0000 C   0  0  0  0  0  0  0  0  0  0  0  0
    0.4812   -2.7292    0.0000 H   0  0  0  0  0  0  0  0  0  0  0  0
   -2.1229   -1.7813    0.0000 C   0  0  0  0  0  0  0  0  0  0  0  0
   -2.6702   -3.2849    0.0000 H   0  0  0  0  0  0  0  0  0  0  0  0
  1  2  1  0  0  0  0
  2  3  1  0  0  0  0
  3  4  1  0  0  0  0
  3  5  2  0  0  0  0
  5  6  1  0  0  0  0
  5  7  1  0  0  0  0
  7  8  1  0  0  0  0
  8  9  1  0  0  0  0
  9 10  1  0  0  0  0
 10 11  1  0  0  0  0
 10 12  2  0  0  0  0
 12 13  1  0  0  0  0
 12 14  1  0  0  0  0
 14 15  1  0  0  0  0
 14 16  2  0  0  0  0
 16 17  1  0  0  0  0
 16 18  1  0  0  0  0
 18  9  2  0  0  0  0
 18 19  1  0  0  0  0
  7 20  2  0  0  0  0
 20 21  1  0  0  0  0
 20 22  1  0  0  0  0
 22  2  2  0  0  0  0
 22 23  1  0  0  0  0
M  END
> <ChemID>
100222

> <source_casrn>
41318-75-6

> <CAS>
41318-75-6

> <SMILES>
BrC1=CC(Br)=CC=C1OC2=CC=C(C=C2)Br

> <NAME>
2,4,4'-Tribromo DPE

> <preferred_name>
2,4,4'-Tribromodiphenyl ether (BDE 28)

> <iupac>
4-bromophenyl 2,4-dibromophenyl ether

> <MPID>
19030

> <dsstox_substance_id>
DTXSID4052710

> <Canonical_QSARr>
Brc1cc(Br)ccc1Oc1ccc(Br)cc1

> <InChI_Code_QSARr>
InChI=1S/C12H7Br3O/c13-8-1-4-10(5-2-8)16-12-6-3-9(14)7-11(12)15/h1-7H

> <InChI Key_QSARr>
UPNBETHEXPIWQX-UHFFFAOYSA-N

> <LogKOA>
9.5

$$$$
100224
  -INDIGO-08031722252D

 22 23  0  0  0  0  0  0  0  0999 V2000
   -0.0001    0.0000    0.0000 C   0  0  0  0  0  0  0  0  0  0  0  0
    1.6001   -0.0000    0.0000 C   0  0  0  0  0  0  0  0  0  0  0  0
    2.4001   -1.3856    0.0000 C   0  0  0  0  0  0  0  0  0  0  0  0
    1.6001   -2.7713    0.0000 Cl  0  0  0  0  0  0  0  0  0  0  0  0
    4.0000   -1.3856    0.0000 C   0  0  0  0  0  0  0  0  0  0  0  0
    4.8000   -2.7713    0.0000 H   0  0  0  0  0  0  0  0  0  0  0  0
    4.8000    0.0000    0.0000 C   0  0  0  0  0  0  0  0  0  0  0  0
    6.4000    0.0000    0.0000 Cl  0  0  0  0  0  0  0  0  0  0  0  0
    4.0000    1.3856    0.0000 C   0  0  0  0  0  0  0  0  0  0  0  0
    4.8000    2.7713    0.0000 H   0  0  0  0  0  0  0  0  0  0  0  0
    2.4001    1.3856    0.0000 C   0  0  0  0  0  0  0  0  0  0  0  0
    1.6001    2.7713    0.0000 H   0  0  0  0  0  0  0  0  0  0  0  0
   -0.8001    1.3856    0.0000 C   0  0  0  0  0  0  0  0  0  0  0  0
   -0.0001    2.7713    0.0000 Cl  0  0  0  0  0  0  0  0  0  0  0  0
   -2.4000    1.3856    0.0000 C   0  0  0  0  0  0  0  0  0  0  0  0
   -3.2000    2.7713    0.0000 H   0  0  0  0  0  0  0  0  0  0  0  0
   -3.2000    0.0000    0.0000 C   0  0  0  0  0  0  0  0  0  0  0  0
   -4.8000   -0.0000    0.0000 H   0  0  0  0  0  0  0  0  0  0  0  0
   -2.4000   -1.3856    0.0000 C   0  0  0  0  0  0  0  0  0  0  0  0
   -3.2000   -2.7713    0.0000 Cl  0  0  0  0  0  0  0  0  0  0  0  0
   -0.8001   -1.3856    0.0000 C   0  0  0  0  0  0  0  0  0  0  0  0
   -0.0001   -2.7713    0.0000 H   0  0  0  0  0  0  0  0  0  0  0  0
  1  2  1  0  0  0  0
  2  3  1  0  0  0  0
  3  4  1  0  0  0  0
  3  5  2  0  0  0  0
  5  6  1  0  0  0  0
  5  7  1  0  0  0  0
  7  8  1  0  0  0  0
  7  9  2  0  0  0  0
  9 10  1  0  0  0  0
  9 11  1  0  0  0  0
 11  2  2  0  0  0  0
 11 12  1  0  0  0  0
  1 13  1  0  0  0  0
 13 14  1  0  0  0  0
 13 15  2  0  0  0  0
 15 16  1  0  0  0  0
 15 17  1  0  0  0  0
 17 18  1  0  0  0  0
 17 19  2  0  0  0  0
 19 20  1  0  0  0  0
 19 21  1  0  0  0  0
 21  1  2  0  0  0  0
 21 22  1  0  0  0  0
M  END
> <ChemID>
100224

> <source_casrn>
41464-40-8

> <CAS>
41464-40-8

> <SMILES>
Clc1cc(Cl)ccc1-c1cc(Cl)ccc1Cl

> <NAME>
2,2',4,5'-PCB

> <preferred_name>
2,2',4,5'-Tetrachlorobiphenyl

> <iupac>
2,4-dichloro-1-(2,5-dichlorophenyl)benzene

> <MPID>
19032

> <dsstox_substance_id>
DTXSID8073508

> <Canonical_QSARr>
Clc1cc(Cl)ccc1-c1cc(Cl)ccc1Cl

> <InChI_Code_QSARr>
InChI=1S/C12H6Cl4/c13-7-2-4-11(15)10(5-7)9-3-1-8(14)6-12(9)16/h1-6H

> <InChI Key_QSARr>
ZWPVHELAQPIZHO-UHFFFAOYSA-N

> <LogKOA>
8.39

$$$$
100225
  -INDIGO-08031722252D

 22 23  0  0  0  0  0  0  0  0999 V2000
   -0.0001    0.0000    0.0000 C   0  0  0  0  0  0  0  0  0  0  0  0
    1.6001   -0.0000    0.0000 C   0  0  0  0  0  0  0  0  0  0  0  0
    2.4001   -1.3856    0.0000 C   0  0  0  0  0  0  0  0  0  0  0  0
    1.6001   -2.7713    0.0000 Cl  0  0  0  0  0  0  0  0  0  0  0  0
    4.0000   -1.3856    0.0000 C   0  0  0  0  0  0  0  0  0  0  0  0
    4.8000   -2.7713    0.0000 H   0  0  0  0  0  0  0  0  0  0  0  0
    4.8000    0.0000    0.0000 C   0  0  0  0  0  0  0  0  0  0  0  0
    6.4000    0.0000    0.0000 H   0  0  0  0  0  0  0  0  0  0  0  0
    4.0000    1.3856    0.0000 C   0  0  0  0  0  0  0  0  0  0  0  0
    4.8000    2.7713    0.0000 H   0  0  0  0  0  0  0  0  0  0  0  0
    2.4001    1.3856    0.0000 C   0  0  0  0  0  0  0  0  0  0  0  0
    1.6001    2.7713    0.0000 Cl  0  0  0  0  0  0  0  0  0  0  0  0
   -0.8001    1.3856    0.0000 C   0  0  0  0  0  0  0  0  0  0  0  0
   -0.0001    2.7713    0.0000 Cl  0  0  0  0  0  0  0  0  0  0  0  0
   -2.4000    1.3856    0.0000 C   0  0  0  0  0  0  0  0  0  0  0  0
   -3.2000    2.7713    0.0000 H   0  0  0  0  0  0  0  0  0  0  0  0
   -3.2000    0.0000    0.0000 C   0  0  0  0  0  0  0  0  0  0  0  0
   -4.8000   -0.0000    0.0000 H   0  0  0  0  0  0  0  0  0  0  0  0
   -2.4000   -1.3856    0.0000 C   0  0  0  0  0  0  0  0  0  0  0  0
   -3.2000   -2.7713    0.0000 Cl  0  0  0  0  0  0  0  0  0  0  0  0
   -0.8001   -1.3856    0.0000 C   0  0  0  0  0  0  0  0  0  0  0  0
   -0.0001   -2.7713    0.0000 H   0  0  0  0  0  0  0  0  0  0  0  0
  1  2  1  0  0  0  0
  2  3  1  0  0  0  0
  3  4  1  0  0  0  0
  3  5  2  0  0  0  0
  5  6  1  0  0  0  0
  5  7  1  0  0  0  0
  7  8  1  0  0  0  0
  7  9  2  0  0  0  0
  9 10  1  0  0  0  0
  9 11  1  0  0  0  0
 11  2  2  0  0  0  0
 11 12  1  0  0  0  0
  1 13  1  0  0  0  0
 13 14  1  0  0  0  0
 13 15  2  0  0  0  0
 15 16  1  0  0  0  0
 15 17  1  0  0  0  0
 17 18  1  0  0  0  0
 17 19  2  0  0  0  0
 19 20  1  0  0  0  0
 19 21  1  0  0  0  0
 21  1  2  0  0  0  0
 21 22  1  0  0  0  0
M  END
> <ChemID>
100225

> <source_casrn>
41464-41-9

> <CAS>
41464-41-9

> <SMILES>
Clc1cc(-c2c(Cl)cccc2Cl)c(Cl)cc1

> <NAME>
2,2',5,6'-PCB

> <preferred_name>
2,2',5,6'-Tetrachlorobiphenyl

> <iupac>
1,4-dichloro-2-(2,6-dichlorophenyl)benzene

> <MPID>
19033

> <dsstox_substance_id>
DTXSID3073509

> <Canonical_QSARr>
Clc1cc(-c2c(Cl)cccc2Cl)c(Cl)cc1

> <InChI_Code_QSARr>
InChI=1S/C12H6Cl4/c13-7-4-5-9(14)8(6-7)12-10(15)2-1-3-11(12)16/h1-6H

> <InChI Key_QSARr>
SFTUSTXGTCCSHX-UHFFFAOYSA-N

> <LogKOA>
8.45

$$$$
100226
  -INDIGO-08031722252D

 18 19  0  0  0  0  0  0  0  0999 V2000
   -1.3856    4.0000    0.0000 Cl  0  0  0  0  0  0  0  0  0  0  0  0
   -1.3856    2.4000    0.0000 C   0  0  0  0  0  0  0  0  0  0  0  0
    0.0001    1.6000    0.0000 C   0  0  0  0  0  0  0  0  0  0  0  0
    0.0001    0.0000    0.0000 C   0  0  0  0  0  0  0  0  0  0  0  0
    1.3856   -0.8000    0.0000 C   0  0  0  0  0  0  0  0  0  0  0  0
    1.3856   -2.4000    0.0000 H   0  0  0  0  0  0  0  0  0  0  0  0
    2.7713    0.0000    0.0000 C   0  0  0  0  0  0  0  0  0  0  0  0
    4.1569   -0.8000    0.0000 H   0  0  0  0  0  0  0  0  0  0  0  0
    2.7713    1.6000    0.0000 C   0  0  0  0  0  0  0  0  0  0  0  0
    4.1569    2.4000    0.0000 H   0  0  0  0  0  0  0  0  0  0  0  0
    1.3856    2.4000    0.0000 C   0  0  0  0  0  0  0  0  0  0  0  0
    1.3856    4.0000    0.0000 H   0  0  0  0  0  0  0  0  0  0  0  0
   -1.3856   -0.8000    0.0000 C   0  0  0  0  0  0  0  0  0  0  0  0
   -1.3856   -2.4000    0.0000 H   0  0  0  0  0  0  0  0  0  0  0  0
   -2.7713    0.0000    0.0000 C   0  0  0  0  0  0  0  0  0  0  0  0
   -4.1569   -0.8000    0.0000 Cl  0  0  0  0  0  0  0  0  0  0  0  0
   -2.7713    1.6000    0.0000 C   0  0  0  0  0  0  0  0  0  0  0  0
   -4.1569    2.4000    0.0000 Cl  0  0  0  0  0  0  0  0  0  0  0  0
  1  2  1  0  0  0  0
  2  3  1  0  0  0  0
  3  4  1  0  0  0  0
  4  5  2  0  0  0  0
  5  6  1  0  0  0  0
  5  7  1  0  0  0  0
  7  8  1  0  0  0  0
  7  9  2  0  0  0  0
  9 10  1  0  0  0  0
  9 11  1  0  0  0  0
 11  3  2  0  0  0  0
 11 12  1  0  0  0  0
  4 13  1  0  0  0  0
 13 14  1  0  0  0  0
 13 15  2  0  0  0  0
 15 16  1  0  0  0  0
 15 17  1  0  0  0  0
 17  2  2  0  0  0  0
 17 18  1  0  0  0  0
M  END
> <ChemID>
100226

> <source_casrn>
50402-52-3

> <CAS>
50402-52-3

> <SMILES>
Clc1cc2ccccc2c(Cl)c1Cl

> <NAME>
1,2,3-Trichloronaphthalene

> <preferred_name>
Naphthalene, 1,2,3-trichloro-

> <iupac>
1,2,3-Trichloronaphthalene

> <MPID>
19034

> <dsstox_substance_id>
DTXSID80198454

> <Canonical_QSARr>
Clc1cc2ccccc2c(Cl)c1Cl

> <InChI_Code_QSARr>
InChI=1S/C10H5Cl3/c11-8-5-6-3-1-2-4-7(6)9(12)10(8)13/h1-5H

> <InChI Key_QSARr>
QEPTXDCPBXMWJC-UHFFFAOYSA-N

> <LogKOA>
7.66

$$$$
100228
  -INDIGO-08031722252D

 22 23  0  0  0  0  0  0  0  0999 V2000
    3.2000   -0.0000    0.0000 C   0  0  0  0  0  0  0  0  0  0  0  0
    2.4000    1.3856    0.0000 C   0  0  0  0  0  0  0  0  0  0  0  0
    3.2000    2.7713    0.0000 H   0  0  0  0  0  0  0  0  0  0  0  0
    0.8001    1.3856    0.0000 C   0  0  0  0  0  0  0  0  0  0  0  0
    0.0001    2.7713    0.0000 H   0  0  0  0  0  0  0  0  0  0  0  0
    0.0001   -0.0000    0.0000 C   0  0  0  0  0  0  0  0  0  0  0  0
   -1.6001    0.0000    0.0000 C   0  0  0  0  0  0  0  0  0  0  0  0
   -2.4001    1.3856    0.0000 C   0  0  0  0  0  0  0  0  0  0  0  0
   -1.6001    2.7713    0.0000 Cl  0  0  0  0  0  0  0  0  0  0  0  0
   -4.0000    1.3856    0.0000 C   0  0  0  0  0  0  0  0  0  0  0  0
   -4.8000    2.7713    0.0000 H   0  0  0  0  0  0  0  0  0  0  0  0
   -4.8000    0.0000    0.0000 C   0  0  0  0  0  0  0  0  0  0  0  0
   -6.4000    0.0000    0.0000 H   0  0  0  0  0  0  0  0  0  0  0  0
   -4.0000   -1.3856    0.0000 C   0  0  0  0  0  0  0  0  0  0  0  0
   -4.8000   -2.7713    0.0000 Cl  0  0  0  0  0  0  0  0  0  0  0  0
   -2.4001   -1.3856    0.0000 C   0  0  0  0  0  0  0  0  0  0  0  0
   -1.6001   -2.7713    0.0000 Cl  0  0  0  0  0  0  0  0  0  0  0  0
    0.8001   -1.3856    0.0000 C   0  0  0  0  0  0  0  0  0  0  0  0
    0.0001   -2.7713    0.0000 H   0  0  0  0  0  0  0  0  0  0  0  0
    2.4000   -1.3856    0.0000 C   0  0  0  0  0  0  0  0  0  0  0  0
    3.2000   -2.7713    0.0000 H   0  0  0  0  0  0  0  0  0  0  0  0
    4.8000   -0.0000    0.0000 Cl  0  0  0  0  0  0  0  0  0  0  0  0
  1  2  1  0  0  0  0
  2  3  1  0  0  0  0
  2  4  2  0  0  0  0
  4  5  1  0  0  0  0
  4  6  1  0  0  0  0
  6  7  1  0  0  0  0
  7  8  1  0  0  0  0
  8  9  1  0  0  0  0
  8 10  2  0  0  0  0
 10 11  1  0  0  0  0
 10 12  1  0  0  0  0
 12 13  1  0  0  0  0
 12 14  2  0  0  0  0
 14 15  1  0  0  0  0
 14 16  1  0  0  0  0
 16  7  2  0  0  0  0
 16 17  1  0  0  0  0
  6 18  2  0  0  0  0
 18 19  1  0  0  0  0
 18 20  1  0  0  0  0
 20  1  2  0  0  0  0
 20 21  1  0  0  0  0
  1 22  1  0  0  0  0
M  END
> <ChemID>
100228

> <source_casrn>
52663-58-8

> <CAS>
52663-58-8

> <SMILES>
Clc1ccc(cc1)-c1c(Cl)c(Cl)ccc1Cl

> <NAME>
2,3,4',6-PCB

> <preferred_name>
2,3,4',6-Tetrachlorobiphenyl

> <iupac>
1,2,4-trichloro-3-(4-chlorophenyl)benzene

> <MPID>
19036

> <dsstox_substance_id>
DTXSID3074159

> <Canonical_QSARr>
Clc1ccc(cc1)-c1c(Cl)c(Cl)ccc1Cl

> <InChI_Code_QSARr>
InChI=1S/C12H6Cl4/c13-8-3-1-7(2-4-8)11-9(14)5-6-10(15)12(11)16/h1-6H

> <InChI Key_QSARr>
FXRXQYZZALWWGA-UHFFFAOYSA-N

> <LogKOA>
8.41

$$$$
100229
  -INDIGO-08031722252D

 22 23  0  0  0  0  0  0  0  0999 V2000
   -0.0001    0.0000    0.0000 C   0  0  0  0  0  0  0  0  0  0  0  0
    1.6001   -0.0000    0.0000 C   0  0  0  0  0  0  0  0  0  0  0  0
    2.4001   -1.3856    0.0000 C   0  0  0  0  0  0  0  0  0  0  0  0
    1.6001   -2.7713    0.0000 Cl  0  0  0  0  0  0  0  0  0  0  0  0
    4.0000   -1.3856    0.0000 C   0  0  0  0  0  0  0  0  0  0  0  0
    4.8000   -2.7713    0.0000 Cl  0  0  0  0  0  0  0  0  0  0  0  0
    4.8000    0.0000    0.0000 C   0  0  0  0  0  0  0  0  0  0  0  0
    6.4000    0.0000    0.0000 H   0  0  0  0  0  0  0  0  0  0  0  0
    4.0000    1.3856    0.0000 C   0  0  0  0  0  0  0  0  0  0  0  0
    4.8000    2.7713    0.0000 H   0  0  0  0  0  0  0  0  0  0  0  0
    2.4001    1.3856    0.0000 C   0  0  0  0  0  0  0  0  0  0  0  0
    1.6001    2.7713    0.0000 H   0  0  0  0  0  0  0  0  0  0  0  0
   -0.8001    1.3856    0.0000 C   0  0  0  0  0  0  0  0  0  0  0  0
   -0.0001    2.7713    0.0000 Cl  0  0  0  0  0  0  0  0  0  0  0  0
   -2.4000    1.3856    0.0000 C   0  0  0  0  0  0  0  0  0  0  0  0
   -3.2000    2.7713    0.0000 Cl  0  0  0  0  0  0  0  0  0  0  0  0
   -3.2000    0.0000    0.0000 C   0  0  0  0  0  0  0  0  0  0  0  0
   -4.8000   -0.0000    0.0000 H   0  0  0  0  0  0  0  0  0  0  0  0
   -2.4000   -1.3856    0.0000 C   0  0  0  0  0  0  0  0  0  0  0  0
   -3.2000   -2.7713    0.0000 H   0  0  0  0  0  0  0  0  0  0  0  0
   -0.8001   -1.3856    0.0000 C   0  0  0  0  0  0  0  0  0  0  0  0
   -0.0001   -2.7713    0.0000 Cl  0  0  0  0  0  0  0  0  0  0  0  0
  1  2  1  0  0  0  0
  2  3  1  0  0  0  0
  3  4  1  0  0  0  0
  3  5  2  0  0  0  0
  5  6  1  0  0  0  0
  5  7  1  0  0  0  0
  7  8  1  0  0  0  0
  7  9  2  0  0  0  0
  9 10  1  0  0  0  0
  9 11  1  0  0  0  0
 11  2  2  0  0  0  0
 11 12  1  0  0  0  0
  1 13  1  0  0  0  0
 13 14  1  0  0  0  0
 13 15  2  0  0  0  0
 15 16  1  0  0  0  0
 15 17  1  0  0  0  0
 17 18  1  0  0  0  0
 17 19  2  0  0  0  0
 19 20  1  0  0  0  0
 19 21  1  0  0  0  0
 21  1  2  0  0  0  0
 21 22  1  0  0  0  0
M  END
> <ChemID>
100229

> <source_casrn>
52663-60-2

> <CAS>
52663-60-2

> <SMILES>
Clc1c(-c2cccc(Cl)c2Cl)c(Cl)ccc1Cl

> <NAME>
2,2',3,3',6-PCB

> <preferred_name>
2,2',3,3',6-Pentachlorobiphenyl

> <iupac>
1,2,4-trichloro-3-(2,3-dichlorophenyl)benzene

> <MPID>
19037

> <dsstox_substance_id>
DTXSID0073536

> <Canonical_QSARr>
Clc1c(-c2cccc(Cl)c2Cl)c(Cl)ccc1Cl

> <InChI_Code_QSARr>
InChI=1S/C12H5Cl5/c13-7-4-5-9(15)12(17)10(7)6-2-1-3-8(14)11(6)16/h1-5H

> <InChI Key_QSARr>
QVWUJLANSDKRAH-UHFFFAOYSA-N

> <LogKOA>
8.8

$$$$
100230
  -INDIGO-08031722252D

 22 23  0  0  0  0  0  0  0  0999 V2000
   -0.0001    0.0000    0.0000 C   0  0  0  0  0  0  0  0  0  0  0  0
    1.6001   -0.0000    0.0000 C   0  0  0  0  0  0  0  0  0  0  0  0
    2.4001   -1.3856    0.0000 C   0  0  0  0  0  0  0  0  0  0  0  0
    1.6001   -2.7713    0.0000 Cl  0  0  0  0  0  0  0  0  0  0  0  0
    4.0000   -1.3856    0.0000 C   0  0  0  0  0  0  0  0  0  0  0  0
    4.8000   -2.7713    0.0000 H   0  0  0  0  0  0  0  0  0  0  0  0
    4.8000    0.0000    0.0000 C   0  0  0  0  0  0  0  0  0  0  0  0
    6.4000    0.0000    0.0000 Cl  0  0  0  0  0  0  0  0  0  0  0  0
    4.0000    1.3856    0.0000 C   0  0  0  0  0  0  0  0  0  0  0  0
    4.8000    2.7713    0.0000 Cl  0  0  0  0  0  0  0  0  0  0  0  0
    2.4001    1.3856    0.0000 C   0  0  0  0  0  0  0  0  0  0  0  0
    1.6001    2.7713    0.0000 H   0  0  0  0  0  0  0  0  0  0  0  0
   -0.8001    1.3856    0.0000 C   0  0  0  0  0  0  0  0  0  0  0  0
   -0.0001    2.7713    0.0000 Cl  0  0  0  0  0  0  0  0  0  0  0  0
   -2.4000    1.3856    0.0000 C   0  0  0  0  0  0  0  0  0  0  0  0
   -3.2000    2.7713    0.0000 Cl  0  0  0  0  0  0  0  0  0  0  0  0
   -3.2000    0.0000    0.0000 C   0  0  0  0  0  0  0  0  0  0  0  0
   -4.8000   -0.0000    0.0000 H   0  0  0  0  0  0  0  0  0  0  0  0
   -2.4000   -1.3856    0.0000 C   0  0  0  0  0  0  0  0  0  0  0  0
   -3.2000   -2.7713    0.0000 Cl  0  0  0  0  0  0  0  0  0  0  0  0
   -0.8001   -1.3856    0.0000 C   0  0  0  0  0  0  0  0  0  0  0  0
   -0.0001   -2.7713    0.0000 Cl  0  0  0  0  0  0  0  0  0  0  0  0
  1  2  1  0  0  0  0
  2  3  1  0  0  0  0
  3  4  1  0  0  0  0
  3  5  2  0  0  0  0
  5  6  1  0  0  0  0
  5  7  1  0  0  0  0
  7  8  1  0  0  0  0
  7  9  2  0  0  0  0
  9 10  1  0  0  0  0
  9 11  1  0  0  0  0
 11  2  2  0  0  0  0
 11 12  1  0  0  0  0
  1 13  1  0  0  0  0
 13 14  1  0  0  0  0
 13 15  2  0  0  0  0
 15 16  1  0  0  0  0
 15 17  1  0  0  0  0
 17 18  1  0  0  0  0
 17 19  2  0  0  0  0
 19 20  1  0  0  0  0
 19 21  1  0  0  0  0
 21  1  2  0  0  0  0
 21 22  1  0  0  0  0
M  END
> <ChemID>
100230

> <source_casrn>
52663-68-0

> <CAS>
52663-68-0

> <SMILES>
Clc1cc(Cl)c(Cl)cc1-c1c(Cl)c(Cl)cc(Cl)c1Cl

> <NAME>
2,2',3,4',5,5',6-PCB

> <preferred_name>
2,2',3,4',5,5',6-Heptachloro-1,1'-biphenyl

> <iupac>
2,2',3,4',5,5',6-heptachlorobiphenyl

> <MPID>
19038

> <dsstox_substance_id>
DTXSID5052832

> <Canonical_QSARr>
Clc1cc(Cl)c(Cl)cc1-c1c(Cl)c(Cl)cc(Cl)c1Cl

> <InChI_Code_QSARr>
InChI=1S/C12H3Cl7/c13-5-2-7(15)6(14)1-4(5)10-11(18)8(16)3-9(17)12(10)19/h1-3H

> <InChI Key_QSARr>
UDMZPLROONOSEF-UHFFFAOYSA-N

> <LogKOA>
9.87

$$$$
100232
  -INDIGO-08031722252D

 18 19  0  0  0  0  0  0  0  0999 V2000
   -1.3856    4.0000    0.0000 Cl  0  0  0  0  0  0  0  0  0  0  0  0
   -1.3856    2.4000    0.0000 C   0  0  0  0  0  0  0  0  0  0  0  0
    0.0001    1.6000    0.0000 C   0  0  0  0  0  0  0  0  0  0  0  0
    0.0001    0.0000    0.0000 C   0  0  0  0  0  0  0  0  0  0  0  0
    1.3856   -0.8000    0.0000 C   0  0  0  0  0  0  0  0  0  0  0  0
    1.3856   -2.4000    0.0000 Cl  0  0  0  0  0  0  0  0  0  0  0  0
    2.7713    0.0000    0.0000 C   0  0  0  0  0  0  0  0  0  0  0  0
    4.1569   -0.8000    0.0000 H   0  0  0  0  0  0  0  0  0  0  0  0
    2.7713    1.6000    0.0000 C   0  0  0  0  0  0  0  0  0  0  0  0
    4.1569    2.4000    0.0000 H   0  0  0  0  0  0  0  0  0  0  0  0
    1.3856    2.4000    0.0000 C   0  0  0  0  0  0  0  0  0  0  0  0
    1.3856    4.0000    0.0000 H   0  0  0  0  0  0  0  0  0  0  0  0
   -1.3856   -0.8000    0.0000 C   0  0  0  0  0  0  0  0  0  0  0  0
   -1.3856   -2.4000    0.0000 H   0  0  0  0  0  0  0  0  0  0  0  0
   -2.7713    0.0000    0.0000 C   0  0  0  0  0  0  0  0  0  0  0  0
   -4.1569   -0.8000    0.0000 Cl  0  0  0  0  0  0  0  0  0  0  0  0
   -2.7713    1.6000    0.0000 C   0  0  0  0  0  0  0  0  0  0  0  0
   -4.1569    2.4000    0.0000 Cl  0  0  0  0  0  0  0  0  0  0  0  0
  1  2  1  0  0  0  0
  2  3  1  0  0  0  0
  3  4  1  0  0  0  0
  4  5  2  0  0  0  0
  5  6  1  0  0  0  0
  5  7  1  0  0  0  0
  7  8  1  0  0  0  0
  7  9  2  0  0  0  0
  9 10  1  0  0  0  0
  9 11  1  0  0  0  0
 11  3  2  0  0  0  0
 11 12  1  0  0  0  0
  4 13  1  0  0  0  0
 13 14  1  0  0  0  0
 13 15  2  0  0  0  0
 15 16  1  0  0  0  0
 15 17  1  0  0  0  0
 17  2  2  0  0  0  0
 17 18  1  0  0  0  0
M  END
> <ChemID>
100232

> <source_casrn>
53555-63-8

> <CAS>
53555-63-8

> <SMILES>
Clc1cccc2c1cc(Cl)c(Cl)c2Cl

> <NAME>
1,2,3,5-Tetrachloronaphthalene

> <preferred_name>
Naphthalene, 1,2,3,5-tetrachloro-

> <iupac>
1,2,3,5-Tetrachloronaphthalene

> <MPID>
19040

> <dsstox_substance_id>
DTXSID00201772

> <Canonical_QSARr>
Clc1cccc2c1cc(Cl)c(Cl)c2Cl

> <InChI_Code_QSARr>
InChI=1S/C10H4Cl4/c11-7-3-1-2-5-6(7)4-8(12)10(14)9(5)13/h1-4H

> <InChI Key_QSARr>
HJJKSUVYCQAMBG-UHFFFAOYSA-N

> <LogKOA>
8.29

$$$$
100233
  -INDIGO-08031722252D

 18 19  0  0  0  0  0  0  0  0999 V2000
   -1.3856    4.0000    0.0000 Cl  0  0  0  0  0  0  0  0  0  0  0  0
   -1.3856    2.4000    0.0000 C   0  0  0  0  0  0  0  0  0  0  0  0
    0.0001    1.6000    0.0000 C   0  0  0  0  0  0  0  0  0  0  0  0
    0.0001    0.0000    0.0000 C   0  0  0  0  0  0  0  0  0  0  0  0
    1.3856   -0.8000    0.0000 C   0  0  0  0  0  0  0  0  0  0  0  0
    1.3856   -2.4000    0.0000 Cl  0  0  0  0  0  0  0  0  0  0  0  0
    2.7713    0.0000    0.0000 C   0  0  0  0  0  0  0  0  0  0  0  0
    4.1569   -0.8000    0.0000 H   0  0  0  0  0  0  0  0  0  0  0  0
    2.7713    1.6000    0.0000 C   0  0  0  0  0  0  0  0  0  0  0  0
    4.1569    2.4000    0.0000 Cl  0  0  0  0  0  0  0  0  0  0  0  0
    1.3856    2.4000    0.0000 C   0  0  0  0  0  0  0  0  0  0  0  0
    1.3856    4.0000    0.0000 H   0  0  0  0  0  0  0  0  0  0  0  0
   -1.3856   -0.8000    0.0000 C   0  0  0  0  0  0  0  0  0  0  0  0
   -1.3856   -2.4000    0.0000 H   0  0  0  0  0  0  0  0  0  0  0  0
   -2.7713    0.0000    0.0000 C   0  0  0  0  0  0  0  0  0  0  0  0
   -4.1569   -0.8000    0.0000 Cl  0  0  0  0  0  0  0  0  0  0  0  0
   -2.7713    1.6000    0.0000 C   0  0  0  0  0  0  0  0  0  0  0  0
   -4.1569    2.4000    0.0000 H   0  0  0  0  0  0  0  0  0  0  0  0
  1  2  1  0  0  0  0
  2  3  1  0  0  0  0
  3  4  1  0  0  0  0
  4  5  2  0  0  0  0
  5  6  1  0  0  0  0
  5  7  1  0  0  0  0
  7  8  1  0  0  0  0
  7  9  2  0  0  0  0
  9 10  1  0  0  0  0
  9 11  1  0  0  0  0
 11  3  2  0  0  0  0
 11 12  1  0  0  0  0
  4 13  1  0  0  0  0
 13 14  1  0  0  0  0
 13 15  2  0  0  0  0
 15 16  1  0  0  0  0
 15 17  1  0  0  0  0
 17  2  2  0  0  0  0
 17 18  1  0  0  0  0
M  END
> <ChemID>
100233

> <source_casrn>
53555-64-9

> <CAS>
53555-64-9

> <SMILES>
Clc1cc(Cl)c2cc(Cl)cc(Cl)c2c1

> <NAME>
1,3,5,7-Tetrachloronaphthalene

> <preferred_name>
Naphthalene, 1,3,5,7-tetrachloro-

> <iupac>
1,3,5,7-Tetrachloronaphthalene

> <MPID>
19041

> <dsstox_substance_id>
DTXSID60201773

> <Canonical_QSARr>
Clc1cc(Cl)c2cc(Cl)cc(Cl)c2c1

> <InChI_Code_QSARr>
InChI=1S/C10H4Cl4/c11-5-1-7-8(10(14)3-5)2-6(12)4-9(7)13/h1-4H

> <InChI Key_QSARr>
OTTCXKPQKOLSJN-UHFFFAOYSA-N

> <LogKOA>
7.9

$$$$
100234
  -INDIGO-08031722252D

 18 19  0  0  0  0  0  0  0  0999 V2000
   -1.3856    4.0000    0.0000 Cl  0  0  0  0  0  0  0  0  0  0  0  0
   -1.3856    2.4000    0.0000 C   0  0  0  0  0  0  0  0  0  0  0  0
    0.0001    1.6000    0.0000 C   0  0  0  0  0  0  0  0  0  0  0  0
    0.0001    0.0000    0.0000 C   0  0  0  0  0  0  0  0  0  0  0  0
    1.3856   -0.8000    0.0000 C   0  0  0  0  0  0  0  0  0  0  0  0
    1.3856   -2.4000    0.0000 Cl  0  0  0  0  0  0  0  0  0  0  0  0
    2.7713    0.0000    0.0000 C   0  0  0  0  0  0  0  0  0  0  0  0
    4.1569   -0.8000    0.0000 H   0  0  0  0  0  0  0  0  0  0  0  0
    2.7713    1.6000    0.0000 C   0  0  0  0  0  0  0  0  0  0  0  0
    4.1569    2.4000    0.0000 Cl  0  0  0  0  0  0  0  0  0  0  0  0
    1.3856    2.4000    0.0000 C   0  0  0  0  0  0  0  0  0  0  0  0
    1.3856    4.0000    0.0000 H   0  0  0  0  0  0  0  0  0  0  0  0
   -1.3856   -0.8000    0.0000 C   0  0  0  0  0  0  0  0  0  0  0  0
   -1.3856   -2.4000    0.0000 H   0  0  0  0  0  0  0  0  0  0  0  0
   -2.7713    0.0000    0.0000 C   0  0  0  0  0  0  0  0  0  0  0  0
   -4.1569   -0.8000    0.0000 Cl  0  0  0  0  0  0  0  0  0  0  0  0
   -2.7713    1.6000    0.0000 C   0  0  0  0  0  0  0  0  0  0  0  0
   -4.1569    2.4000    0.0000 Cl  0  0  0  0  0  0  0  0  0  0  0  0
  1  2  1  0  0  0  0
  2  3  1  0  0  0  0
  3  4  1  0  0  0  0
  4  5  2  0  0  0  0
  5  6  1  0  0  0  0
  5  7  1  0  0  0  0
  7  8  1  0  0  0  0
  7  9  2  0  0  0  0
  9 10  1  0  0  0  0
  9 11  1  0  0  0  0
 11  3  2  0  0  0  0
 11 12  1  0  0  0  0
  4 13  1  0  0  0  0
 13 14  1  0  0  0  0
 13 15  2  0  0  0  0
 15 16  1  0  0  0  0
 15 17  1  0  0  0  0
 17  2  2  0  0  0  0
 17 18  1  0  0  0  0
M  END
> <ChemID>
100234

> <source_casrn>
53555-65-0

> <CAS>
53555-65-0

> <SMILES>
Clc1c(cc2c(cc(cc2c1Cl)Cl)Cl)Cl

> <NAME>
1,2,3,5,7-PC-naphthalene

> <preferred_name>
Naphthalene, 1,2,3,5,7-pentachloro-

> <iupac>
1,2,3,5,7-Pentachloronaphthalene

> <MPID>
19042

> <dsstox_substance_id>
DTXSID20201774

> <Canonical_QSARr>
Clc1cc(Cl)c2cc(Cl)c(Cl)c(Cl)c2c1

> <InChI_Code_QSARr>
InChI=1S/C10H3Cl5/c11-4-1-6-5(7(12)2-4)3-8(13)10(15)9(6)14/h1-3H

> <InChI Key_QSARr>
OVSKLQPHXHPXDR-UHFFFAOYSA-N

> <LogKOA>
8.82

$$$$
100236
  -INDIGO-08031722252D

 18 19  0  0  0  0  0  0  0  0999 V2000
   -1.3856    4.0000    0.0000 Cl  0  0  0  0  0  0  0  0  0  0  0  0
   -1.3856    2.4000    0.0000 C   0  0  0  0  0  0  0  0  0  0  0  0
    0.0001    1.6000    0.0000 C   0  0  0  0  0  0  0  0  0  0  0  0
    0.0001    0.0000    0.0000 C   0  0  0  0  0  0  0  0  0  0  0  0
    1.3856   -0.8000    0.0000 C   0  0  0  0  0  0  0  0  0  0  0  0
    1.3856   -2.4000    0.0000 H   0  0  0  0  0  0  0  0  0  0  0  0
    2.7713    0.0000    0.0000 C   0  0  0  0  0  0  0  0  0  0  0  0
    4.1569   -0.8000    0.0000 Cl  0  0  0  0  0  0  0  0  0  0  0  0
    2.7713    1.6000    0.0000 C   0  0  0  0  0  0  0  0  0  0  0  0
    4.1569    2.4000    0.0000 Cl  0  0  0  0  0  0  0  0  0  0  0  0
    1.3856    2.4000    0.0000 C   0  0  0  0  0  0  0  0  0  0  0  0
    1.3856    4.0000    0.0000 H   0  0  0  0  0  0  0  0  0  0  0  0
   -1.3856   -0.8000    0.0000 C   0  0  0  0  0  0  0  0  0  0  0  0
   -1.3856   -2.4000    0.0000 Cl  0  0  0  0  0  0  0  0  0  0  0  0
   -2.7713    0.0000    0.0000 C   0  0  0  0  0  0  0  0  0  0  0  0
   -4.1569   -0.8000    0.0000 H   0  0  0  0  0  0  0  0  0  0  0  0
   -2.7713    1.6000    0.0000 C   0  0  0  0  0  0  0  0  0  0  0  0
   -4.1569    2.4000    0.0000 H   0  0  0  0  0  0  0  0  0  0  0  0
  1  2  1  0  0  0  0
  2  3  1  0  0  0  0
  3  4  1  0  0  0  0
  4  5  2  0  0  0  0
  5  6  1  0  0  0  0
  5  7  1  0  0  0  0
  7  8  1  0  0  0  0
  7  9  2  0  0  0  0
  9 10  1  0  0  0  0
  9 11  1  0  0  0  0
 11  3  2  0  0  0  0
 11 12  1  0  0  0  0
  4 13  1  0  0  0  0
 13 14  1  0  0  0  0
 13 15  2  0  0  0  0
 15 16  1  0  0  0  0
 15 17  1  0  0  0  0
 17  2  2  0  0  0  0
 17 18  1  0  0  0  0
M  END
> <ChemID>
100236

> <source_casrn>
55720-43-9

> <CAS>
55720-43-9

> <SMILES>
Clc1ccc(Cl)c2cc(Cl)c(Cl)cc12

> <NAME>
1,4,6,7-Tetrachloronaphthalene

> <preferred_name>
Naphthalene, 1,4,6,7-tetrachloro-

> <iupac>
1,4,6,7-Tetrachloronaphthalene

> <MPID>
19044

> <dsstox_substance_id>
DTXSID60204269

> <Canonical_QSARr>
Clc1ccc(Cl)c2cc(Cl)c(Cl)cc12

> <InChI_Code_QSARr>
InChI=1S/C10H4Cl4/c11-7-1-2-8(12)6-4-10(14)9(13)3-5(6)7/h1-4H

> <InChI Key_QSARr>
VJZRCIYSYVGDMU-UHFFFAOYSA-N

> <LogKOA>
8.13

$$$$
100237
  -INDIGO-08031722252D

 21 23  0  0  0  0  0  0  0  0999 V2000
   -0.2707    2.5747    0.0000 O   0  0  0  0  0  0  0  0  0  0  0  0
   -1.7322    1.9239    0.0000 C   0  0  0  0  0  0  0  0  0  0  0  0
   -1.5651    0.3327    0.0000 C   0  0  0  0  0  0  0  0  0  0  0  0
   -2.8595   -0.6078    0.0000 C   0  0  0  0  0  0  0  0  0  0  0  0
   -2.6921   -2.1990    0.0000 H   0  0  0  0  0  0  0  0  0  0  0  0
   -4.3212    0.0430    0.0000 C   0  0  0  0  0  0  0  0  0  0  0  0
   -4.4883    1.6342    0.0000 C   0  0  0  0  0  0  0  0  0  0  0  0
   -3.1939    2.5747    0.0000 C   0  0  0  0  0  0  0  0  0  0  0  0
   -3.3612    4.1659    0.0000 Cl  0  0  0  0  0  0  0  0  0  0  0  0
   -5.9501    2.2850    0.0000 Cl  0  0  0  0  0  0  0  0  0  0  0  0
   -5.6156   -0.8974    0.0000 Cl  0  0  0  0  0  0  0  0  0  0  0  0
    0.0000    0.0000    0.0000 C   0  0  0  0  0  0  0  0  0  0  0  0
    0.8000    1.3856    0.0000 C   0  0  0  0  0  0  0  0  0  0  0  0
    2.4000    1.3856    0.0000 C   0  0  0  0  0  0  0  0  0  0  0  0
    3.2000    2.7713    0.0000 H   0  0  0  0  0  0  0  0  0  0  0  0
    3.2000    0.0000    0.0000 C   0  0  0  0  0  0  0  0  0  0  0  0
    2.4000   -1.3856    0.0000 C   0  0  0  0  0  0  0  0  0  0  0  0
    0.8000   -1.3856    0.0000 C   0  0  0  0  0  0  0  0  0  0  0  0
    0.0000   -2.7713    0.0000 H   0  0  0  0  0  0  0  0  0  0  0  0
    3.2000   -2.7713    0.0000 Cl  0  0  0  0  0  0  0  0  0  0  0  0
    4.8000    0.0000    0.0000 Cl  0  0  0  0  0  0  0  0  0  0  0  0
  1  2  1  0  0  0  0
  2  3  1  0  0  0  0
  3  4  2  0  0  0  0
  4  5  1  0  0  0  0
  4  6  1  0  0  0  0
  6  7  2  0  0  0  0
  7  8  1  0  0  0  0
  8  2  2  0  0  0  0
  8  9  1  0  0  0  0
  7 10  1  0  0  0  0
  6 11  1  0  0  0  0
  3 12  1  0  0  0  0
 12 13  1  0  0  0  0
 13  1  1  0  0  0  0
 13 14  2  0  0  0  0
 14 15  1  0  0  0  0
 14 16  1  0  0  0  0
 16 17  2  0  0  0  0
 17 18  1  0  0  0  0
 18 12  2  0  0  0  0
 18 19  1  0  0  0  0
 17 20  1  0  0  0  0
 16 21  1  0  0  0  0
M  END
> <ChemID>
100237

> <source_casrn>
57117-31-4

> <CAS>
57117-31-4

> <SMILES>
c1(Cl)cc2c3cc(Cl)c(Cl)cc3oc2c(Cl)c1Cl

> <NAME>
2,3,4,7,8-PCDF

> <preferred_name>
2,3,4,7,8-Pentachlorodibenzofuran

> <iupac>
2,3,4,7,8-pentachlorodibenzo[b,d]furan

> <MPID>
19045

> <dsstox_substance_id>
DTXSID7030066

> <Canonical_QSARr>
Clc1c(Cl)c2oc3cc(Cl)c(Cl)cc3c2cc1Cl

> <InChI_Code_QSARr>
InChI=1S/C12H3Cl5O/c13-6-1-4-5-2-8(15)10(16)11(17)12(5)18-9(4)3-7(6)14/h1-3H

> <InChI Key_QSARr>
OGBQILNBLMPPDP-UHFFFAOYSA-N

> <LogKOA>
10.37

$$$$
100238
  -INDIGO-08031722252D

 21 23  0  0  0  0  0  0  0  0999 V2000
   -0.8000    1.3856    0.0000 C   0  0  0  0  0  0  0  0  0  0  0  0
    0.0000    2.7713    0.0000 H   0  0  0  0  0  0  0  0  0  0  0  0
    0.0000    0.0000    0.0000 C   0  0  0  0  0  0  0  0  0  0  0  0
    1.5651   -0.3327    0.0000 C   0  0  0  0  0  0  0  0  0  0  0  0
    1.7322   -1.9239    0.0000 C   0  0  0  0  0  0  0  0  0  0  0  0
    0.2707   -2.5747    0.0000 O   0  0  0  0  0  0  0  0  0  0  0  0
   -0.8000   -1.3856    0.0000 C   0  0  0  0  0  0  0  0  0  0  0  0
   -2.4000   -1.3856    0.0000 C   0  0  0  0  0  0  0  0  0  0  0  0
   -3.2000   -2.7713    0.0000 Cl  0  0  0  0  0  0  0  0  0  0  0  0
   -3.2000    0.0000    0.0000 C   0  0  0  0  0  0  0  0  0  0  0  0
   -4.8000    0.0000    0.0000 Cl  0  0  0  0  0  0  0  0  0  0  0  0
   -2.4000    1.3856    0.0000 C   0  0  0  0  0  0  0  0  0  0  0  0
   -3.2000    2.7713    0.0000 Cl  0  0  0  0  0  0  0  0  0  0  0  0
    3.1939   -2.5747    0.0000 C   0  0  0  0  0  0  0  0  0  0  0  0
    3.3612   -4.1659    0.0000 H   0  0  0  0  0  0  0  0  0  0  0  0
    4.4883   -1.6342    0.0000 C   0  0  0  0  0  0  0  0  0  0  0  0
    5.9501   -2.2850    0.0000 Cl  0  0  0  0  0  0  0  0  0  0  0  0
    4.3212   -0.0430    0.0000 C   0  0  0  0  0  0  0  0  0  0  0  0
    5.6156    0.8974    0.0000 Cl  0  0  0  0  0  0  0  0  0  0  0  0
    2.8595    0.6078    0.0000 C   0  0  0  0  0  0  0  0  0  0  0  0
    2.6921    2.1990    0.0000 Cl  0  0  0  0  0  0  0  0  0  0  0  0
  1  2  1  0  0  0  0
  1  3  1  0  0  0  0
  3  4  1  0  0  0  0
  4  5  1  0  0  0  0
  5  6  1  0  0  0  0
  6  7  1  0  0  0  0
  7  3  2  0  0  0  0
  7  8  1  0  0  0  0
  8  9  1  0  0  0  0
  8 10  2  0  0  0  0
 10 11  1  0  0  0  0
 10 12  1  0  0  0  0
 12  1  2  0  0  0  0
 12 13  1  0  0  0  0
  5 14  2  0  0  0  0
 14 15  1  0  0  0  0
 14 16  1  0  0  0  0
 16 17  1  0  0  0  0
 16 18  2  0  0  0  0
 18 19  1  0  0  0  0
 18 20  1  0  0  0  0
 20  4  2  0  0  0  0
 20 21  1  0  0  0  0
M  END
> <ChemID>
100238

> <source_casrn>
57117-44-9

> <CAS>
57117-44-9

> <SMILES>
Clc1c(Cl)c2c3cc(Cl)c(Cl)c(Cl)c3Oc2cc1Cl

> <NAME>
1,2,3,6,7,8-HxCDF

> <preferred_name>
1,2,3,6,7,8-Hexachlorodibenzofuran

> <iupac>
1,2,3,6,7,8-HEXACHLORODIBENZOFURAN

> <MPID>
19046

> <dsstox_substance_id>
DTXSID2069155

> <Canonical_QSARr>
Clc1cc2c(oc3cc(Cl)c(Cl)c(Cl)c23)c(Cl)c1Cl

> <InChI_Code_QSARr>
InChI=1S/C12H2Cl6O/c13-4-1-3-7-6(2-5(14)8(15)10(7)17)19-12(3)11(18)9(4)16/h1-2H

> <InChI Key_QSARr>
JEYJJJXOFWNEHN-UHFFFAOYSA-N

> <LogKOA>
10.78

$$$$
100240
  -INDIGO-08031722252D

 22 24  0  0  0  0  0  0  0  0999 V2000
   -0.0001   -0.0000    0.0000 C   0  0  0  0  0  0  0  0  0  0  0  0
    1.3856    0.8000    0.0000 C   0  0  0  0  0  0  0  0  0  0  0  0
    1.3856    2.4000    0.0000 Cl  0  0  0  0  0  0  0  0  0  0  0  0
    2.7713   -0.0000    0.0000 C   0  0  0  0  0  0  0  0  0  0  0  0
    4.1569    0.8000    0.0000 Cl  0  0  0  0  0  0  0  0  0  0  0  0
    2.7713   -1.6000    0.0000 C   0  0  0  0  0  0  0  0  0  0  0  0
    4.1569   -2.4000    0.0000 Cl  0  0  0  0  0  0  0  0  0  0  0  0
    1.3856   -2.4000    0.0000 C   0  0  0  0  0  0  0  0  0  0  0  0
    1.3856   -4.0000    0.0000 H   0  0  0  0  0  0  0  0  0  0  0  0
   -0.0001   -1.6000    0.0000 C   0  0  0  0  0  0  0  0  0  0  0  0
   -1.3857   -2.4000    0.0000 O   0  0  0  0  0  0  0  0  0  0  0  0
   -2.7712   -1.6000    0.0000 C   0  0  0  0  0  0  0  0  0  0  0  0
   -4.1569   -2.4000    0.0000 C   0  0  0  0  0  0  0  0  0  0  0  0
   -5.5425   -1.6000    0.0000 C   0  0  0  0  0  0  0  0  0  0  0  0
   -5.5425   -0.0000    0.0000 C   0  0  0  0  0  0  0  0  0  0  0  0
   -4.1569    0.8000    0.0000 C   0  0  0  0  0  0  0  0  0  0  0  0
   -4.1569    2.4000    0.0000 H   0  0  0  0  0  0  0  0  0  0  0  0
   -2.7712   -0.0000    0.0000 C   0  0  0  0  0  0  0  0  0  0  0  0
   -1.3857    0.8000    0.0000 O   0  0  0  0  0  0  0  0  0  0  0  0
   -6.9282    0.8000    0.0000 Cl  0  0  0  0  0  0  0  0  0  0  0  0
   -6.9282   -2.4000    0.0000 Cl  0  0  0  0  0  0  0  0  0  0  0  0
   -4.1569   -4.0000    0.0000 Cl  0  0  0  0  0  0  0  0  0  0  0  0
  1  2  1  0  0  0  0
  2  3  1  0  0  0  0
  2  4  2  0  0  0  0
  4  5  1  0  0  0  0
  4  6  1  0  0  0  0
  6  7  1  0  0  0  0
  6  8  2  0  0  0  0
  8  9  1  0  0  0  0
  8 10  1  0  0  0  0
 10  1  2  0  0  0  0
 10 11  1  0  0  0  0
 11 12  1  0  0  0  0
 12 13  1  0  0  0  0
 13 14  2  0  0  0  0
 14 15  1  0  0  0  0
 15 16  2  0  0  0  0
 16 17  1  0  0  0  0
 16 18  1  0  0  0  0
 18 12  2  0  0  0  0
 18 19  1  0  0  0  0
 19  1  1  0  0  0  0
 15 20  1  0  0  0  0
 14 21  1  0  0  0  0
 13 22  1  0  0  0  0
M  END
> <ChemID>
100240

> <source_casrn>
57653-85-7

> <CAS>
57653-85-7

> <SMILES>
Clc2cc1Oc3c(Oc1c(Cl)c2Cl)cc(Cl)c(Cl)c3Cl

> <NAME>
1,2,3,6,7,8-HxCDD

> <preferred_name>
1,2,3,6,7,8-Hexachlorodibenzo-p-dioxin

> <iupac>
1,2,3,6,7,8-hexachlorooxanthrene

> <MPID>
19048

> <dsstox_substance_id>
DTXSID0023824

> <Canonical_QSARr>
Clc1cc2Oc3c(cc(Cl)c(Cl)c3Cl)Oc2c(Cl)c1Cl

> <InChI_Code_QSARr>
InChI=1S/C12H2Cl6O2/c13-3-1-5-11(9(17)7(3)15)20-6-2-4(14)8(16)10(18)12(6)19-5/h1-2H

> <InChI Key_QSARr>
YCLUIPQDHHPDJJ-UHFFFAOYSA-N

> <LogKOA>
10.97

$$$$
100241
  -INDIGO-08031722252D

 21 23  0  0  0  0  0  0  0  0999 V2000
    0.0000    2.7713    0.0000 Cl  0  0  0  0  0  0  0  0  0  0  0  0
   -0.8000    1.3856    0.0000 C   0  0  0  0  0  0  0  0  0  0  0  0
    0.0000    0.0000    0.0000 C   0  0  0  0  0  0  0  0  0  0  0  0
    1.5651   -0.3327    0.0000 C   0  0  0  0  0  0  0  0  0  0  0  0
    1.7322   -1.9239    0.0000 C   0  0  0  0  0  0  0  0  0  0  0  0
    0.2707   -2.5747    0.0000 O   0  0  0  0  0  0  0  0  0  0  0  0
   -0.8000   -1.3856    0.0000 C   0  0  0  0  0  0  0  0  0  0  0  0
   -2.4000   -1.3856    0.0000 C   0  0  0  0  0  0  0  0  0  0  0  0
   -3.2000   -2.7713    0.0000 H   0  0  0  0  0  0  0  0  0  0  0  0
   -3.2000    0.0000    0.0000 C   0  0  0  0  0  0  0  0  0  0  0  0
   -4.8000    0.0000    0.0000 H   0  0  0  0  0  0  0  0  0  0  0  0
   -2.4000    1.3856    0.0000 C   0  0  0  0  0  0  0  0  0  0  0  0
   -3.2000    2.7713    0.0000 Cl  0  0  0  0  0  0  0  0  0  0  0  0
    3.1939   -2.5747    0.0000 C   0  0  0  0  0  0  0  0  0  0  0  0
    3.3612   -4.1659    0.0000 H   0  0  0  0  0  0  0  0  0  0  0  0
    4.4883   -1.6342    0.0000 C   0  0  0  0  0  0  0  0  0  0  0  0
    5.9501   -2.2850    0.0000 Cl  0  0  0  0  0  0  0  0  0  0  0  0
    4.3212   -0.0430    0.0000 C   0  0  0  0  0  0  0  0  0  0  0  0
    5.6156    0.8974    0.0000 Cl  0  0  0  0  0  0  0  0  0  0  0  0
    2.8595    0.6078    0.0000 C   0  0  0  0  0  0  0  0  0  0  0  0
    2.6921    2.1990    0.0000 H   0  0  0  0  0  0  0  0  0  0  0  0
  1  2  1  0  0  0  0
  2  3  1  0  0  0  0
  3  4  1  0  0  0  0
  4  5  1  0  0  0  0
  5  6  1  0  0  0  0
  6  7  1  0  0  0  0
  7  3  2  0  0  0  0
  7  8  1  0  0  0  0
  8  9  1  0  0  0  0
  8 10  2  0  0  0  0
 10 11  1  0  0  0  0
 10 12  1  0  0  0  0
 12  2  2  0  0  0  0
 12 13  1  0  0  0  0
  5 14  2  0  0  0  0
 14 15  1  0  0  0  0
 14 16  1  0  0  0  0
 16 17  1  0  0  0  0
 16 18  2  0  0  0  0
 18 19  1  0  0  0  0
 18 20  1  0  0  0  0
 20  4  2  0  0  0  0
 20 21  1  0  0  0  0
M  END
> <ChemID>
100241

> <source_casrn>
58802-20-3

> <CAS>
58802-20-3

> <SMILES>
c1(Cl)c(Cl)c2c3cc(Cl)c(Cl)cc3oc2cc1

> <NAME>
1,2,7,8-TCDF

> <preferred_name>
1,2,7,8-Tetrachlorodibenzofuran

> <iupac>
1,2,7,8-TETRACHLORODIBENZOFURAN

> <MPID>
19049

> <dsstox_substance_id>
DTXSID60207538

> <Canonical_QSARr>
Clc1ccc2oc3cc(Cl)c(Cl)cc3c2c1Cl

> <InChI_Code_QSARr>
InChI=1S/C12H4Cl4O/c13-6-1-2-9-11(12(6)16)5-3-7(14)8(15)4-10(5)17-9/h1-4H

> <InChI Key_QSARr>
JODWPAQNABOHDG-UHFFFAOYSA-N

> <LogKOA>
9.78

$$$$
100243
  -INDIGO-08031722252D

 23 24  0  0  0  0  0  0  0  0999 V2000
   -4.7271   -0.8335    0.0000 Br  0  0  0  0  0  0  0  0  0  0  0  0
   -3.1513   -0.5556    0.0000 C   0  0  0  0  0  0  0  0  0  0  0  0
   -2.6042    0.9479    0.0000 C   0  0  0  0  0  0  0  0  0  0  0  0
   -3.6326    2.1735    0.0000 H   0  0  0  0  0  0  0  0  0  0  0  0
   -1.0284    1.2257    0.0000 C   0  0  0  0  0  0  0  0  0  0  0  0
   -0.4813    2.7292    0.0000 H   0  0  0  0  0  0  0  0  0  0  0  0
    0.0000    0.0000    0.0000 C   0  0  0  0  0  0  0  0  0  0  0  0
    1.5756    0.2779    0.0000 O   0  0  0  0  0  0  0  0  0  0  0  0
    2.9614   -0.5221    0.0000 C   0  0  0  0  0  0  0  0  0  0  0  0
    2.9614   -2.1222    0.0000 C   0  0  0  0  0  0  0  0  0  0  0  0
    1.5756   -2.9222    0.0000 H   0  0  0  0  0  0  0  0  0  0  0  0
    4.3470   -2.9222    0.0000 C   0  0  0  0  0  0  0  0  0  0  0  0
    4.3470   -4.5222    0.0000 Br  0  0  0  0  0  0  0  0  0  0  0  0
    5.7326   -2.1222    0.0000 C   0  0  0  0  0  0  0  0  0  0  0  0
    7.1183   -2.9222    0.0000 Br  0  0  0  0  0  0  0  0  0  0  0  0
    5.7326   -0.5221    0.0000 C   0  0  0  0  0  0  0  0  0  0  0  0
    7.1183    0.2779    0.0000 H   0  0  0  0  0  0  0  0  0  0  0  0
    4.3470    0.2779    0.0000 C   0  0  0  0  0  0  0  0  0  0  0  0
    4.3470    1.8779    0.0000 Br  0  0  0  0  0  0  0  0  0  0  0  0
   -0.5473   -1.5035    0.0000 C   0  0  0  0  0  0  0  0  0  0  0  0
    0.4812   -2.7292    0.0000 Br  0  0  0  0  0  0  0  0  0  0  0  0
   -2.1229   -1.7813    0.0000 C   0  0  0  0  0  0  0  0  0  0  0  0
   -2.6702   -3.2849    0.0000 H   0  0  0  0  0  0  0  0  0  0  0  0
  1  2  1  0  0  0  0
  2  3  1  0  0  0  0
  3  4  1  0  0  0  0
  3  5  2  0  0  0  0
  5  6  1  0  0  0  0
  5  7  1  0  0  0  0
  7  8  1  0  0  0  0
  8  9  1  0  0  0  0
  9 10  1  0  0  0  0
 10 11  1  0  0  0  0
 10 12  2  0  0  0  0
 12 13  1  0  0  0  0
 12 14  1  0  0  0  0
 14 15  1  0  0  0  0
 14 16  2  0  0  0  0
 16 17  1  0  0  0  0
 16 18  1  0  0  0  0
 18  9  2  0  0  0  0
 18 19  1  0  0  0  0
  7 20  2  0  0  0  0
 20 21  1  0  0  0  0
 20 22  1  0  0  0  0
 22  2  2  0  0  0  0
 22 23  1  0  0  0  0
M  END
> <ChemID>
100243

> <source_casrn>
60348-60-9

> <CAS>
60348-60-9

> <SMILES>
BrC1=CC(Br)=C(C=C1OC2=CC=C(C=C2Br)Br)Br

> <NAME>
2,2',4,4',5-Pentabromo DPE

> <preferred_name>
2,2',4,4',5-Pentabromodiphenyl ether

> <iupac>
C12H5Br5O

> <MPID>
19050

> <dsstox_substance_id>
DTXSID9030048

> <Canonical_QSARr>
Brc1cc(Br)c(cc1)Oc1cc(Br)c(Br)cc1Br

> <InChI_Code_QSARr>
InChI=1S/C12H5Br5O/c13-6-1-2-11(9(16)3-6)18-12-5-8(15)7(14)4-10(12)17/h1-5H

> <InChI Key_QSARr>
WHPVYXDFIXRKLN-UHFFFAOYSA-N

> <LogKOA>
11.31

$$$$
100246
  -INDIGO-08031722252D

 21 23  0  0  0  0  0  0  0  0999 V2000
   -1.7322    1.9239    0.0000 C   0  0  0  0  0  0  0  0  0  0  0  0
   -3.1939    2.5747    0.0000 C   0  0  0  0  0  0  0  0  0  0  0  0
   -3.3612    4.1659    0.0000 Cl  0  0  0  0  0  0  0  0  0  0  0  0
   -4.4883    1.6342    0.0000 C   0  0  0  0  0  0  0  0  0  0  0  0
   -5.9501    2.2850    0.0000 Cl  0  0  0  0  0  0  0  0  0  0  0  0
   -4.3212    0.0430    0.0000 C   0  0  0  0  0  0  0  0  0  0  0  0
   -5.6156   -0.8974    0.0000 Cl  0  0  0  0  0  0  0  0  0  0  0  0
   -2.8595   -0.6078    0.0000 C   0  0  0  0  0  0  0  0  0  0  0  0
   -2.6921   -2.1990    0.0000 Cl  0  0  0  0  0  0  0  0  0  0  0  0
   -1.5651    0.3327    0.0000 C   0  0  0  0  0  0  0  0  0  0  0  0
    0.0000    0.0000    0.0000 C   0  0  0  0  0  0  0  0  0  0  0  0
    0.8000    1.3856    0.0000 C   0  0  0  0  0  0  0  0  0  0  0  0
    2.4000    1.3856    0.0000 C   0  0  0  0  0  0  0  0  0  0  0  0
    3.2000    2.7713    0.0000 Cl  0  0  0  0  0  0  0  0  0  0  0  0
    3.2000    0.0000    0.0000 C   0  0  0  0  0  0  0  0  0  0  0  0
    4.8000    0.0000    0.0000 Cl  0  0  0  0  0  0  0  0  0  0  0  0
    2.4000   -1.3856    0.0000 C   0  0  0  0  0  0  0  0  0  0  0  0
    3.2000   -2.7713    0.0000 Cl  0  0  0  0  0  0  0  0  0  0  0  0
    0.8000   -1.3856    0.0000 C   0  0  0  0  0  0  0  0  0  0  0  0
    0.0000   -2.7713    0.0000 H   0  0  0  0  0  0  0  0  0  0  0  0
   -0.2707    2.5747    0.0000 O   0  0  0  0  0  0  0  0  0  0  0  0
  1  2  1  0  0  0  0
  2  3  1  0  0  0  0
  2  4  2  0  0  0  0
  4  5  1  0  0  0  0
  4  6  1  0  0  0  0
  6  7  1  0  0  0  0
  6  8  2  0  0  0  0
  8  9  1  0  0  0  0
  8 10  1  0  0  0  0
 10  1  2  0  0  0  0
 10 11  1  0  0  0  0
 11 12  1  0  0  0  0
 12 13  2  0  0  0  0
 13 14  1  0  0  0  0
 13 15  1  0  0  0  0
 15 16  1  0  0  0  0
 15 17  2  0  0  0  0
 17 18  1  0  0  0  0
 17 19  1  0  0  0  0
 19 11  2  0  0  0  0
 19 20  1  0  0  0  0
 12 21  1  0  0  0  0
 21  1  1  0  0  0  0
M  END
> <ChemID>
100246

> <source_casrn>
67562-39-4

> <CAS>
67562-39-4

> <SMILES>
c1(Cl)c(Cl)c2c3cc(Cl)c(Cl)c(Cl)c3oc2c(Cl)c1Cl

> <NAME>
1,2,3,4,6,7,8-HpCDF

> <preferred_name>
1,2,3,4,6,7,8-Heptachlorodibenzo[b,d]furan

> <iupac>
1,2,3,4,6,7,8-heptachlorodibenzo[b,d]furan

> <MPID>
19052

> <dsstox_substance_id>
DTXSID8052350

> <Canonical_QSARr>
Clc1cc2c(oc3c2c(Cl)c(Cl)c(Cl)c3Cl)c(Cl)c1Cl

> <InChI_Code_QSARr>
InChI=1S/C12HCl7O/c13-3-1-2-4-6(15)7(16)8(17)10(19)12(4)20-11(2)9(18)5(3)14/h1H

> <InChI Key_QSARr>
WDMKCPIVJOGHBF-UHFFFAOYSA-N

> <LogKOA>
11.17

$$$$
100247
  -INDIGO-08031722252D

 18 19  0  0  0  0  0  0  0  0999 V2000
   -1.3856    4.0000    0.0000 Cl  0  0  0  0  0  0  0  0  0  0  0  0
   -1.3856    2.4000    0.0000 C   0  0  0  0  0  0  0  0  0  0  0  0
    0.0001    1.6000    0.0000 C   0  0  0  0  0  0  0  0  0  0  0  0
    0.0001    0.0000    0.0000 C   0  0  0  0  0  0  0  0  0  0  0  0
    1.3856   -0.8000    0.0000 C   0  0  0  0  0  0  0  0  0  0  0  0
    1.3856   -2.4000    0.0000 H   0  0  0  0  0  0  0  0  0  0  0  0
    2.7713    0.0000    0.0000 C   0  0  0  0  0  0  0  0  0  0  0  0
    4.1569   -0.8000    0.0000 H   0  0  0  0  0  0  0  0  0  0  0  0
    2.7713    1.6000    0.0000 C   0  0  0  0  0  0  0  0  0  0  0  0
    4.1569    2.4000    0.0000 Cl  0  0  0  0  0  0  0  0  0  0  0  0
    1.3856    2.4000    0.0000 C   0  0  0  0  0  0  0  0  0  0  0  0
    1.3856    4.0000    0.0000 H   0  0  0  0  0  0  0  0  0  0  0  0
   -1.3856   -0.8000    0.0000 C   0  0  0  0  0  0  0  0  0  0  0  0
   -1.3856   -2.4000    0.0000 Cl  0  0  0  0  0  0  0  0  0  0  0  0
   -2.7713    0.0000    0.0000 C   0  0  0  0  0  0  0  0  0  0  0  0
   -4.1569   -0.8000    0.0000 H   0  0  0  0  0  0  0  0  0  0  0  0
   -2.7713    1.6000    0.0000 C   0  0  0  0  0  0  0  0  0  0  0  0
   -4.1569    2.4000    0.0000 Cl  0  0  0  0  0  0  0  0  0  0  0  0
  1  2  1  0  0  0  0
  2  3  1  0  0  0  0
  3  4  1  0  0  0  0
  4  5  2  0  0  0  0
  5  6  1  0  0  0  0
  5  7  1  0  0  0  0
  7  8  1  0  0  0  0
  7  9  2  0  0  0  0
  9 10  1  0  0  0  0
  9 11  1  0  0  0  0
 11  3  2  0  0  0  0
 11 12  1  0  0  0  0
  4 13  1  0  0  0  0
 13 14  1  0  0  0  0
 13 15  2  0  0  0  0
 15 16  1  0  0  0  0
 15 17  1  0  0  0  0
 17  2  2  0  0  0  0
 17 18  1  0  0  0  0
M  END
> <ChemID>
100247

> <source_casrn>
67922-21-8

> <CAS>
67922-21-8

> <SMILES>
Clc1cc2c(cc1)c(Cl)cc(Cl)c2Cl

> <NAME>
1,2,4,7-Tetrachloronaphthalene

> <preferred_name>
Naphthalene, 1,2,4,7-tetrachloro-

> <iupac>
1,2,4,7-Tetrachloronaphthalene

> <MPID>
19053

> <dsstox_substance_id>
DTXSID70218135

> <Canonical_QSARr>
Clc1cc2c(cc1)c(Cl)cc(Cl)c2Cl

> <InChI_Code_QSARr>
InChI=1S/C10H4Cl4/c11-5-1-2-6-7(3-5)10(14)9(13)4-8(6)12/h1-4H

> <InChI Key_QSARr>
PWXOBMRJWBBEED-UHFFFAOYSA-N

> <LogKOA>
8.13

$$$$
100249
  -INDIGO-08031722252D

 21 23  0  0  0  0  0  0  0  0999 V2000
   -0.2707    2.5747    0.0000 O   0  0  0  0  0  0  0  0  0  0  0  0
   -1.7322    1.9239    0.0000 C   0  0  0  0  0  0  0  0  0  0  0  0
   -1.5651    0.3327    0.0000 C   0  0  0  0  0  0  0  0  0  0  0  0
   -2.8595   -0.6078    0.0000 C   0  0  0  0  0  0  0  0  0  0  0  0
   -4.3212    0.0430    0.0000 C   0  0  0  0  0  0  0  0  0  0  0  0
   -4.4883    1.6342    0.0000 C   0  0  0  0  0  0  0  0  0  0  0  0
   -3.1939    2.5747    0.0000 C   0  0  0  0  0  0  0  0  0  0  0  0
   -3.3612    4.1659    0.0000 Cl  0  0  0  0  0  0  0  0  0  0  0  0
   -5.9501    2.2850    0.0000 Cl  0  0  0  0  0  0  0  0  0  0  0  0
   -5.6156   -0.8974    0.0000 Cl  0  0  0  0  0  0  0  0  0  0  0  0
   -2.6921   -2.1990    0.0000 Cl  0  0  0  0  0  0  0  0  0  0  0  0
    0.0000    0.0000    0.0000 C   0  0  0  0  0  0  0  0  0  0  0  0
    0.8000    1.3856    0.0000 C   0  0  0  0  0  0  0  0  0  0  0  0
    2.4000    1.3856    0.0000 C   0  0  0  0  0  0  0  0  0  0  0  0
    3.2000    2.7713    0.0000 H   0  0  0  0  0  0  0  0  0  0  0  0
    3.2000    0.0000    0.0000 C   0  0  0  0  0  0  0  0  0  0  0  0
    2.4000   -1.3856    0.0000 C   0  0  0  0  0  0  0  0  0  0  0  0
    0.8000   -1.3856    0.0000 C   0  0  0  0  0  0  0  0  0  0  0  0
    0.0000   -2.7713    0.0000 H   0  0  0  0  0  0  0  0  0  0  0  0
    3.2000   -2.7713    0.0000 Cl  0  0  0  0  0  0  0  0  0  0  0  0
    4.8000    0.0000    0.0000 Cl  0  0  0  0  0  0  0  0  0  0  0  0
  1  2  1  0  0  0  0
  2  3  1  0  0  0  0
  3  4  2  0  0  0  0
  4  5  1  0  0  0  0
  5  6  2  0  0  0  0
  6  7  1  0  0  0  0
  7  2  2  0  0  0  0
  7  8  1  0  0  0  0
  6  9  1  0  0  0  0
  5 10  1  0  0  0  0
  4 11  1  0  0  0  0
  3 12  1  0  0  0  0
 12 13  1  0  0  0  0
 13  1  1  0  0  0  0
 13 14  2  0  0  0  0
 14 15  1  0  0  0  0
 14 16  1  0  0  0  0
 16 17  2  0  0  0  0
 17 18  1  0  0  0  0
 18 12  2  0  0  0  0
 18 19  1  0  0  0  0
 17 20  1  0  0  0  0
 16 21  1  0  0  0  0
M  END
> <ChemID>
100249

> <source_casrn>
70648-26-9

> <CAS>
70648-26-9

> <SMILES>
Clc1c(Cl)c2c3cc(Cl)c(Cl)cc3Oc2c(Cl)c1Cl

> <NAME>
1,2,3,4,7,8-HxCDF

> <preferred_name>
1,2,3,4,7,8-Hexachlorodibenzofuran

> <iupac>
1,2,3,4,7,8-hexachlorodibenzo[b,d]furan

> <MPID>
19054

> <dsstox_substance_id>
DTXSID6029915

> <Canonical_QSARr>
Clc1cc2c3c(oc2cc1Cl)c(Cl)c(Cl)c(Cl)c3Cl

> <InChI_Code_QSARr>
InChI=1S/C12H2Cl6O/c13-4-1-3-6(2-5(4)14)19-12-7(3)8(15)9(16)10(17)11(12)18/h1-2H

> <InChI Key_QSARr>
LVYBAQIVPKCOEE-UHFFFAOYSA-N

> <LogKOA>
10.77

$$$$
100251
  -INDIGO-08031722252D

 22 23  0  0  0  0  0  0  0  0999 V2000
    3.2000   -0.0000    0.0000 C   0  0  0  0  0  0  0  0  0  0  0  0
    4.8000   -0.0000    0.0000 H   0  0  0  0  0  0  0  0  0  0  0  0
    2.4000    1.3856    0.0000 C   0  0  0  0  0  0  0  0  0  0  0  0
    3.2000    2.7713    0.0000 H   0  0  0  0  0  0  0  0  0  0  0  0
    0.8001    1.3856    0.0000 C   0  0  0  0  0  0  0  0  0  0  0  0
    0.0001    2.7713    0.0000 Cl  0  0  0  0  0  0  0  0  0  0  0  0
    0.0001   -0.0000    0.0000 C   0  0  0  0  0  0  0  0  0  0  0  0
   -1.6001    0.0000    0.0000 C   0  0  0  0  0  0  0  0  0  0  0  0
   -2.4001    1.3856    0.0000 C   0  0  0  0  0  0  0  0  0  0  0  0
   -1.6001    2.7713    0.0000 Cl  0  0  0  0  0  0  0  0  0  0  0  0
   -4.0000    1.3856    0.0000 C   0  0  0  0  0  0  0  0  0  0  0  0
   -4.8000    2.7713    0.0000 Cl  0  0  0  0  0  0  0  0  0  0  0  0
   -4.8000    0.0000    0.0000 C   0  0  0  0  0  0  0  0  0  0  0  0
   -6.4000    0.0000    0.0000 H   0  0  0  0  0  0  0  0  0  0  0  0
   -4.0000   -1.3856    0.0000 C   0  0  0  0  0  0  0  0  0  0  0  0
   -4.8000   -2.7713    0.0000 H   0  0  0  0  0  0  0  0  0  0  0  0
   -2.4001   -1.3856    0.0000 C   0  0  0  0  0  0  0  0  0  0  0  0
   -1.6001   -2.7713    0.0000 Cl  0  0  0  0  0  0  0  0  0  0  0  0
    0.8001   -1.3856    0.0000 C   0  0  0  0  0  0  0  0  0  0  0  0
    0.0001   -2.7713    0.0000 Cl  0  0  0  0  0  0  0  0  0  0  0  0
    2.4000   -1.3856    0.0000 C   0  0  0  0  0  0  0  0  0  0  0  0
    3.2000   -2.7713    0.0000 H   0  0  0  0  0  0  0  0  0  0  0  0
  1  2  1  0  0  0  0
  1  3  1  0  0  0  0
  3  4  1  0  0  0  0
  3  5  2  0  0  0  0
  5  6  1  0  0  0  0
  5  7  1  0  0  0  0
  7  8  1  0  0  0  0
  8  9  1  0  0  0  0
  9 10  1  0  0  0  0
  9 11  2  0  0  0  0
 11 12  1  0  0  0  0
 11 13  1  0  0  0  0
 13 14  1  0  0  0  0
 13 15  2  0  0  0  0
 15 16  1  0  0  0  0
 15 17  1  0  0  0  0
 17  8  2  0  0  0  0
 17 18  1  0  0  0  0
  7 19  2  0  0  0  0
 19 20  1  0  0  0  0
 19 21  1  0  0  0  0
 21  1  2  0  0  0  0
 21 22  1  0  0  0  0
M  END
> <ChemID>
100251

> <source_casrn>
73575-54-9

> <CAS>
73575-54-9

> <SMILES>
Clc1c(-c2c(Cl)cccc2Cl)c(Cl)ccc1Cl

> <NAME>
2,2',3,6,6'-PCB

> <preferred_name>
2,2',3,6,6'-Pentachlorobiphenyl

> <iupac>
1,2,4-trichloro-3-(2,6-dichlorophenyl)benzene

> <MPID>
19056

> <dsstox_substance_id>
DTXSID5074216

> <Canonical_QSARr>
Clc1c(-c2c(Cl)cccc2Cl)c(Cl)ccc1Cl

> <InChI_Code_QSARr>
InChI=1S/C12H5Cl5/c13-6-2-1-3-7(14)10(6)11-8(15)4-5-9(16)12(11)17/h1-5H

> <InChI Key_QSARr>
QQFGAXUIQVKBKU-UHFFFAOYSA-N

> <LogKOA>
8.53

$$$$
100252
  -INDIGO-08031722252D

 22 23  0  0  0  0  0  0  0  0999 V2000
   -0.0001    0.0000    0.0000 C   0  0  0  0  0  0  0  0  0  0  0  0
    1.6001   -0.0000    0.0000 C   0  0  0  0  0  0  0  0  0  0  0  0
    2.4001   -1.3856    0.0000 C   0  0  0  0  0  0  0  0  0  0  0  0
    1.6001   -2.7713    0.0000 Cl  0  0  0  0  0  0  0  0  0  0  0  0
    4.0000   -1.3856    0.0000 C   0  0  0  0  0  0  0  0  0  0  0  0
    4.8000   -2.7713    0.0000 H   0  0  0  0  0  0  0  0  0  0  0  0
    4.8000    0.0000    0.0000 C   0  0  0  0  0  0  0  0  0  0  0  0
    6.4000    0.0000    0.0000 Cl  0  0  0  0  0  0  0  0  0  0  0  0
    4.0000    1.3856    0.0000 C   0  0  0  0  0  0  0  0  0  0  0  0
    4.8000    2.7713    0.0000 H   0  0  0  0  0  0  0  0  0  0  0  0
    2.4001    1.3856    0.0000 C   0  0  0  0  0  0  0  0  0  0  0  0
    1.6001    2.7713    0.0000 H   0  0  0  0  0  0  0  0  0  0  0  0
   -0.8001    1.3856    0.0000 C   0  0  0  0  0  0  0  0  0  0  0  0
   -0.0001    2.7713    0.0000 Cl  0  0  0  0  0  0  0  0  0  0  0  0
   -2.4000    1.3856    0.0000 C   0  0  0  0  0  0  0  0  0  0  0  0
   -3.2000    2.7713    0.0000 Cl  0  0  0  0  0  0  0  0  0  0  0  0
   -3.2000    0.0000    0.0000 C   0  0  0  0  0  0  0  0  0  0  0  0
   -4.8000   -0.0000    0.0000 Cl  0  0  0  0  0  0  0  0  0  0  0  0
   -2.4000   -1.3856    0.0000 C   0  0  0  0  0  0  0  0  0  0  0  0
   -3.2000   -2.7713    0.0000 Cl  0  0  0  0  0  0  0  0  0  0  0  0
   -0.8001   -1.3856    0.0000 C   0  0  0  0  0  0  0  0  0  0  0  0
   -0.0001   -2.7713    0.0000 Cl  0  0  0  0  0  0  0  0  0  0  0  0
  1  2  1  0  0  0  0
  2  3  1  0  0  0  0
  3  4  1  0  0  0  0
  3  5  2  0  0  0  0
  5  6  1  0  0  0  0
  5  7  1  0  0  0  0
  7  8  1  0  0  0  0
  7  9  2  0  0  0  0
  9 10  1  0  0  0  0
  9 11  1  0  0  0  0
 11  2  2  0  0  0  0
 11 12  1  0  0  0  0
  1 13  1  0  0  0  0
 13 14  1  0  0  0  0
 13 15  2  0  0  0  0
 15 16  1  0  0  0  0
 15 17  1  0  0  0  0
 17 18  1  0  0  0  0
 17 19  2  0  0  0  0
 19 20  1  0  0  0  0
 19 21  1  0  0  0  0
 21  1  2  0  0  0  0
 21 22  1  0  0  0  0
M  END
> <ChemID>
100252

> <source_casrn>
74472-47-2

> <CAS>
74472-47-2

> <SMILES>
Clc1c(c(c(c(c1Cl)Cl)Cl)Cl)c2ccc(cc2Cl)Cl

> <NAME>
2,3,4,5,6,2',4'-PCB

> <preferred_name>
2,2',3,4,4',5,6-Heptachlorobiphenyl

> <iupac>
1,2,3,4,5-pentachloro-6-(2,4-dichlorophenyl)benzene

> <MPID>
19057

> <dsstox_substance_id>
DTXSID8074235

> <Canonical_QSARr>
Clc1cc(Cl)c(cc1)-c1c(Cl)c(Cl)c(Cl)c(Cl)c1Cl

> <InChI_Code_QSARr>
InChI=1S/C12H3Cl7/c13-4-1-2-5(6(14)3-4)7-8(15)10(17)12(19)11(18)9(7)16/h1-3H

> <InChI Key_QSARr>
DJEUXBQAKBLKPO-UHFFFAOYSA-N

> <LogKOA>
10.51

$$$$
100253
  -INDIGO-08031722252D

 21 23  0  0  0  0  0  0  0  0999 V2000
    0.0000    2.7713    0.0000 Cl  0  0  0  0  0  0  0  0  0  0  0  0
   -0.8000    1.3856    0.0000 C   0  0  0  0  0  0  0  0  0  0  0  0
    0.0000    0.0000    0.0000 C   0  0  0  0  0  0  0  0  0  0  0  0
    1.5651   -0.3327    0.0000 C   0  0  0  0  0  0  0  0  0  0  0  0
    1.7322   -1.9239    0.0000 C   0  0  0  0  0  0  0  0  0  0  0  0
    0.2707   -2.5747    0.0000 O   0  0  0  0  0  0  0  0  0  0  0  0
   -0.8000   -1.3856    0.0000 C   0  0  0  0  0  0  0  0  0  0  0  0
   -2.4000   -1.3856    0.0000 C   0  0  0  0  0  0  0  0  0  0  0  0
   -3.2000   -2.7713    0.0000 H   0  0  0  0  0  0  0  0  0  0  0  0
   -3.2000    0.0000    0.0000 C   0  0  0  0  0  0  0  0  0  0  0  0
   -4.8000    0.0000    0.0000 Cl  0  0  0  0  0  0  0  0  0  0  0  0
   -2.4000    1.3856    0.0000 C   0  0  0  0  0  0  0  0  0  0  0  0
   -3.2000    2.7713    0.0000 Cl  0  0  0  0  0  0  0  0  0  0  0  0
    3.1939   -2.5747    0.0000 C   0  0  0  0  0  0  0  0  0  0  0  0
    3.3612   -4.1659    0.0000 H   0  0  0  0  0  0  0  0  0  0  0  0
    4.4883   -1.6342    0.0000 C   0  0  0  0  0  0  0  0  0  0  0  0
    5.9501   -2.2850    0.0000 H   0  0  0  0  0  0  0  0  0  0  0  0
    4.3212   -0.0430    0.0000 C   0  0  0  0  0  0  0  0  0  0  0  0
    5.6156    0.8974    0.0000 Cl  0  0  0  0  0  0  0  0  0  0  0  0
    2.8595    0.6078    0.0000 C   0  0  0  0  0  0  0  0  0  0  0  0
    2.6921    2.1990    0.0000 Cl  0  0  0  0  0  0  0  0  0  0  0  0
  1  2  1  0  0  0  0
  2  3  1  0  0  0  0
  3  4  1  0  0  0  0
  4  5  1  0  0  0  0
  5  6  1  0  0  0  0
  6  7  1  0  0  0  0
  7  3  2  0  0  0  0
  7  8  1  0  0  0  0
  8  9  1  0  0  0  0
  8 10  2  0  0  0  0
 10 11  1  0  0  0  0
 10 12  1  0  0  0  0
 12  2  2  0  0  0  0
 12 13  1  0  0  0  0
  5 14  2  0  0  0  0
 14 15  1  0  0  0  0
 14 16  1  0  0  0  0
 16 17  1  0  0  0  0
 16 18  2  0  0  0  0
 18 19  1  0  0  0  0
 18 20  1  0  0  0  0
 20  4  2  0  0  0  0
 20 21  1  0  0  0  0
M  END
> <ChemID>
100253

> <source_casrn>
83704-54-5

> <CAS>
83704-54-5

> <SMILES>
Clc3c(c(cc2c3c1c(o2)ccc(c1Cl)Cl)Cl)Cl

> <NAME>
1,2,3,8,9-PCDF

> <preferred_name>
1,2,3,8,9-Pentachlorodibenzofuran

> <iupac>
1,2,3,8,9-PENTACHLORODIBENZOFURAN

> <MPID>
19058

> <dsstox_substance_id>
DTXSID60232567

> <Canonical_QSARr>
Clc1c2c3c(ccc(Cl)c3Cl)oc2cc(Cl)c1Cl

> <InChI_Code_QSARr>
InChI=1S/C12H3Cl5O/c13-4-1-2-6-8(10(4)15)9-7(18-6)3-5(14)11(16)12(9)17/h1-3H

> <InChI Key_QSARr>
NKGLWUJPCTUDEH-UHFFFAOYSA-N

> <LogKOA>
10.48

$$$$
100255
  -INDIGO-08031722252D

 21 23  0  0  0  0  0  0  0  0999 V2000
    0.0000    0.0000    0.0000 C   0  0  0  0  0  0  0  0  0  0  0  0
    1.5651    0.3327    0.0000 C   0  0  0  0  0  0  0  0  0  0  0  0
    1.7322    1.9239    0.0000 C   0  0  0  0  0  0  0  0  0  0  0  0
    3.1939    2.5747    0.0000 C   0  0  0  0  0  0  0  0  0  0  0  0
    3.3612    4.1659    0.0000 H   0  0  0  0  0  0  0  0  0  0  0  0
    4.4883    1.6342    0.0000 C   0  0  0  0  0  0  0  0  0  0  0  0
    5.9501    2.2850    0.0000 H   0  0  0  0  0  0  0  0  0  0  0  0
    4.3212    0.0430    0.0000 C   0  0  0  0  0  0  0  0  0  0  0  0
    2.8595   -0.6078    0.0000 C   0  0  0  0  0  0  0  0  0  0  0  0
    2.6921   -2.1990    0.0000 Cl  0  0  0  0  0  0  0  0  0  0  0  0
    5.6156   -0.8974    0.0000 Cl  0  0  0  0  0  0  0  0  0  0  0  0
    0.2707    2.5747    0.0000 O   0  0  0  0  0  0  0  0  0  0  0  0
   -0.8000    1.3856    0.0000 C   0  0  0  0  0  0  0  0  0  0  0  0
   -2.4000    1.3856    0.0000 C   0  0  0  0  0  0  0  0  0  0  0  0
   -3.2000    2.7713    0.0000 Cl  0  0  0  0  0  0  0  0  0  0  0  0
   -3.2000    0.0000    0.0000 C   0  0  0  0  0  0  0  0  0  0  0  0
   -4.8000    0.0000    0.0000 Cl  0  0  0  0  0  0  0  0  0  0  0  0
   -2.4000   -1.3856    0.0000 C   0  0  0  0  0  0  0  0  0  0  0  0
   -3.2000   -2.7713    0.0000 Cl  0  0  0  0  0  0  0  0  0  0  0  0
   -0.8000   -1.3856    0.0000 C   0  0  0  0  0  0  0  0  0  0  0  0
    0.0000   -2.7713    0.0000 Cl  0  0  0  0  0  0  0  0  0  0  0  0
  1  2  1  0  0  0  0
  2  3  1  0  0  0  0
  3  4  2  0  0  0  0
  4  5  1  0  0  0  0
  4  6  1  0  0  0  0
  6  7  1  0  0  0  0
  6  8  2  0  0  0  0
  8  9  1  0  0  0  0
  9  2  2  0  0  0  0
  9 10  1  0  0  0  0
  8 11  1  0  0  0  0
  3 12  1  0  0  0  0
 12 13  1  0  0  0  0
 13  1  1  0  0  0  0
 13 14  2  0  0  0  0
 14 15  1  0  0  0  0
 14 16  1  0  0  0  0
 16 17  1  0  0  0  0
 16 18  2  0  0  0  0
 18 19  1  0  0  0  0
 18 20  1  0  0  0  0
 20  1  2  0  0  0  0
 20 21  1  0  0  0  0
M  END
> <ChemID>
100255

> <source_casrn>
92341-07-6

> <CAS>
92341-07-6

> <SMILES>
Clc3c(c(c(c2c3c1c(o2)ccc(c1Cl)Cl)Cl)Cl)Cl

> <NAME>
1,2,3,4,8,9-HxCDF

> <preferred_name>
Dibenzofuran, 1,2,3,4,8,9-hexachloro-

> <iupac>
1,2,3,4,8,9-HEXACHLORODIBENZOFURAN

> <MPID>
19060

> <dsstox_substance_id>
DTXSID1075276

> <Canonical_QSARr>
Clc1ccc2oc3c(c2c1Cl)c(Cl)c(Cl)c(Cl)c3Cl

> <InChI_Code_QSARr>
InChI=1S/C12H2Cl6O/c13-3-1-2-4-5(7(3)14)6-8(15)9(16)10(17)11(18)12(6)19-4/h1-2H

> <InChI Key_QSARr>
VSDUQUBUJRNREH-UHFFFAOYSA-N

> <LogKOA>
10.95

$$$$
100256
  -INDIGO-08031722252D

 18 19  0  0  0  0  0  0  0  0999 V2000
   -1.3856    4.0000    0.0000 Cl  0  0  0  0  0  0  0  0  0  0  0  0
   -1.3856    2.4000    0.0000 C   0  0  0  0  0  0  0  0  0  0  0  0
    0.0001    1.6000    0.0000 C   0  0  0  0  0  0  0  0  0  0  0  0
    0.0001    0.0000    0.0000 C   0  0  0  0  0  0  0  0  0  0  0  0
    1.3856   -0.8000    0.0000 C   0  0  0  0  0  0  0  0  0  0  0  0
    1.3856   -2.4000    0.0000 Cl  0  0  0  0  0  0  0  0  0  0  0  0
    2.7713    0.0000    0.0000 C   0  0  0  0  0  0  0  0  0  0  0  0
    4.1569   -0.8000    0.0000 H   0  0  0  0  0  0  0  0  0  0  0  0
    2.7713    1.6000    0.0000 C   0  0  0  0  0  0  0  0  0  0  0  0
    4.1569    2.4000    0.0000 Cl  0  0  0  0  0  0  0  0  0  0  0  0
    1.3856    2.4000    0.0000 C   0  0  0  0  0  0  0  0  0  0  0  0
    1.3856    4.0000    0.0000 Cl  0  0  0  0  0  0  0  0  0  0  0  0
   -1.3856   -0.8000    0.0000 C   0  0  0  0  0  0  0  0  0  0  0  0
   -1.3856   -2.4000    0.0000 H   0  0  0  0  0  0  0  0  0  0  0  0
   -2.7713    0.0000    0.0000 C   0  0  0  0  0  0  0  0  0  0  0  0
   -4.1569   -0.8000    0.0000 Cl  0  0  0  0  0  0  0  0  0  0  0  0
   -2.7713    1.6000    0.0000 C   0  0  0  0  0  0  0  0  0  0  0  0
   -4.1569    2.4000    0.0000 Cl  0  0  0  0  0  0  0  0  0  0  0  0
  1  2  1  0  0  0  0
  2  3  1  0  0  0  0
  3  4  1  0  0  0  0
  4  5  2  0  0  0  0
  5  6  1  0  0  0  0
  5  7  1  0  0  0  0
  7  8  1  0  0  0  0
  7  9  2  0  0  0  0
  9 10  1  0  0  0  0
  9 11  1  0  0  0  0
 11  3  2  0  0  0  0
 11 12  1  0  0  0  0
  4 13  1  0  0  0  0
 13 14  1  0  0  0  0
 13 15  2  0  0  0  0
 15 16  1  0  0  0  0
 15 17  1  0  0  0  0
 17  2  2  0  0  0  0
 17 18  1  0  0  0  0
M  END
> <ChemID>
100256

> <source_casrn>
103426-94-4

> <CAS>
103426-94-4

> <SMILES>
Clc1c(cc2c(cc(c(c2c1Cl)Cl)Cl)Cl)Cl

> <NAME>
1,2,3,5,7,8-HxC-naphthalene

> <preferred_name>
Naphthalene, 1,2,3,5,7,8-hexachloro-

> <iupac>
1,2,3,5,7,8-hexachloronaphthalene

> <MPID>
19061

> <dsstox_substance_id>
DTXSID90145833

> <Canonical_QSARr>
Clc1cc2c(c(Cl)c1Cl)c(Cl)c(Cl)cc2Cl

> <InChI_Code_QSARr>
InChI=1S/C10H2Cl6/c11-4-2-6(13)8(14)7-3(4)1-5(12)9(15)10(7)16/h1-2H

> <InChI Key_QSARr>
JPQLLIUTUFJWMH-UHFFFAOYSA-N

> <LogKOA>
9.67

$$$$
100257
  -INDIGO-08031722252D

 18 19  0  0  0  0  0  0  0  0999 V2000
    0.0001   -0.0000    0.0000 C   0  0  0  0  0  0  0  0  0  0  0  0
    1.3856    0.8000    0.0000 C   0  0  0  0  0  0  0  0  0  0  0  0
    1.3856    2.4000    0.0000 H   0  0  0  0  0  0  0  0  0  0  0  0
    2.7713   -0.0000    0.0000 C   0  0  0  0  0  0  0  0  0  0  0  0
    4.1569    0.8000    0.0000 Cl  0  0  0  0  0  0  0  0  0  0  0  0
    2.7713   -1.6000    0.0000 C   0  0  0  0  0  0  0  0  0  0  0  0
    4.1569   -2.4000    0.0000 Cl  0  0  0  0  0  0  0  0  0  0  0  0
    1.3856   -2.4000    0.0000 C   0  0  0  0  0  0  0  0  0  0  0  0
    1.3856   -4.0000    0.0000 H   0  0  0  0  0  0  0  0  0  0  0  0
    0.0001   -1.6000    0.0000 C   0  0  0  0  0  0  0  0  0  0  0  0
   -1.3856   -2.4000    0.0000 C   0  0  0  0  0  0  0  0  0  0  0  0
   -1.3856   -4.0000    0.0000 Cl  0  0  0  0  0  0  0  0  0  0  0  0
   -2.7712   -1.6000    0.0000 C   0  0  0  0  0  0  0  0  0  0  0  0
   -4.1569   -2.4000    0.0000 Cl  0  0  0  0  0  0  0  0  0  0  0  0
   -2.7712   -0.0000    0.0000 C   0  0  0  0  0  0  0  0  0  0  0  0
   -4.1569    0.8000    0.0000 Cl  0  0  0  0  0  0  0  0  0  0  0  0
   -1.3856    0.8000    0.0000 C   0  0  0  0  0  0  0  0  0  0  0  0
   -1.3856    2.4000    0.0000 Cl  0  0  0  0  0  0  0  0  0  0  0  0
  1  2  1  0  0  0  0
  2  3  1  0  0  0  0
  2  4  2  0  0  0  0
  4  5  1  0  0  0  0
  4  6  1  0  0  0  0
  6  7  1  0  0  0  0
  6  8  2  0  0  0  0
  8  9  1  0  0  0  0
  8 10  1  0  0  0  0
 10  1  1  0  0  0  0
 10 11  2  0  0  0  0
 11 12  1  0  0  0  0
 11 13  1  0  0  0  0
 13 14  1  0  0  0  0
 13 15  2  0  0  0  0
 15 16  1  0  0  0  0
 15 17  1  0  0  0  0
 17  1  2  0  0  0  0
 17 18  1  0  0  0  0
M  END
> <ChemID>
100257

> <source_casrn>
103426-96-6

> <CAS>
103426-96-6

> <SMILES>
Clc1c(c(c2cc(c(cc2c1Cl)Cl)Cl)Cl)Cl

> <NAME>
1,2,3,4,6,7-HxC-naphthalene

> <preferred_name>
1,2,3,4,6,7-Hexachloronaphthalene

> <iupac>
1,2,3,4,6,7-hexachloronaphthalene

> <MPID>
19062

> <dsstox_substance_id>
DTXSID6036885

> <Canonical_QSARr>
Clc1cc2c(cc1Cl)c(Cl)c(Cl)c(Cl)c2Cl

> <InChI_Code_QSARr>
InChI=1S/C10H2Cl6/c11-5-1-3-4(2-6(5)12)8(14)10(16)9(15)7(3)13/h1-2H

> <InChI Key_QSARr>
ZRNSVEOEIWQEMU-UHFFFAOYSA-N

> <LogKOA>
9.58

$$$$
100259
  -INDIGO-08031722252D

 18 19  0  0  0  0  0  0  0  0999 V2000
   -1.3856    4.0000    0.0000 Cl  0  0  0  0  0  0  0  0  0  0  0  0
   -1.3856    2.4000    0.0000 C   0  0  0  0  0  0  0  0  0  0  0  0
    0.0001    1.6000    0.0000 C   0  0  0  0  0  0  0  0  0  0  0  0
    0.0001    0.0000    0.0000 C   0  0  0  0  0  0  0  0  0  0  0  0
    1.3856   -0.8000    0.0000 C   0  0  0  0  0  0  0  0  0  0  0  0
    1.3856   -2.4000    0.0000 Cl  0  0  0  0  0  0  0  0  0  0  0  0
    2.7713    0.0000    0.0000 C   0  0  0  0  0  0  0  0  0  0  0  0
    4.1569   -0.8000    0.0000 H   0  0  0  0  0  0  0  0  0  0  0  0
    2.7713    1.6000    0.0000 C   0  0  0  0  0  0  0  0  0  0  0  0
    4.1569    2.4000    0.0000 H   0  0  0  0  0  0  0  0  0  0  0  0
    1.3856    2.4000    0.0000 C   0  0  0  0  0  0  0  0  0  0  0  0
    1.3856    4.0000    0.0000 Cl  0  0  0  0  0  0  0  0  0  0  0  0
   -1.3856   -0.8000    0.0000 C   0  0  0  0  0  0  0  0  0  0  0  0
   -1.3856   -2.4000    0.0000 H   0  0  0  0  0  0  0  0  0  0  0  0
   -2.7713    0.0000    0.0000 C   0  0  0  0  0  0  0  0  0  0  0  0
   -4.1569   -0.8000    0.0000 Cl  0  0  0  0  0  0  0  0  0  0  0  0
   -2.7713    1.6000    0.0000 C   0  0  0  0  0  0  0  0  0  0  0  0
   -4.1569    2.4000    0.0000 Cl  0  0  0  0  0  0  0  0  0  0  0  0
  1  2  1  0  0  0  0
  2  3  1  0  0  0  0
  3  4  1  0  0  0  0
  4  5  2  0  0  0  0
  5  6  1  0  0  0  0
  5  7  1  0  0  0  0
  7  8  1  0  0  0  0
  7  9  2  0  0  0  0
  9 10  1  0  0  0  0
  9 11  1  0  0  0  0
 11  3  2  0  0  0  0
 11 12  1  0  0  0  0
  4 13  1  0  0  0  0
 13 14  1  0  0  0  0
 13 15  2  0  0  0  0
 15 16  1  0  0  0  0
 15 17  1  0  0  0  0
 17  2  2  0  0  0  0
 17 18  1  0  0  0  0
M  END
> <ChemID>
100259

> <source_casrn>
150224-24-1

> <CAS>
150224-24-1

> <SMILES>
Clc1c(c(c2c(ccc(c2c1)Cl)Cl)Cl)Cl

> <NAME>
1,2,3,5,8-PC-naphthalene

> <preferred_name>
Naphthalene, 1,2,3,5,8-pentachloro-

> <iupac>
1,2,3,5,8-Pentachloronaphthalene

> <MPID>
19064

> <dsstox_substance_id>
DTXSID70164507

> <Canonical_QSARr>
Clc1cc2c(c(Cl)c1Cl)c(Cl)ccc2Cl

> <InChI_Code_QSARr>
InChI=1S/C10H3Cl5/c11-5-1-2-6(12)8-4(5)3-7(13)9(14)10(8)15/h1-3H

> <InChI Key_QSARr>
HVYRFNJXZVEGFK-UHFFFAOYSA-N

> <LogKOA>
9.1

$$$$
100260
  -INDIGO-08031722252D

 23 24  0  0  0  0  0  0  0  0999 V2000
   -4.7271   -0.8335    0.0000 Br  0  0  0  0  0  0  0  0  0  0  0  0
   -3.1513   -0.5556    0.0000 C   0  0  0  0  0  0  0  0  0  0  0  0
   -2.6042    0.9479    0.0000 C   0  0  0  0  0  0  0  0  0  0  0  0
   -3.6326    2.1735    0.0000 H   0  0  0  0  0  0  0  0  0  0  0  0
   -1.0284    1.2257    0.0000 C   0  0  0  0  0  0  0  0  0  0  0  0
   -0.4813    2.7292    0.0000 Br  0  0  0  0  0  0  0  0  0  0  0  0
    0.0000    0.0000    0.0000 C   0  0  0  0  0  0  0  0  0  0  0  0
    1.5756    0.2779    0.0000 O   0  0  0  0  0  0  0  0  0  0  0  0
    2.9614   -0.5221    0.0000 C   0  0  0  0  0  0  0  0  0  0  0  0
    2.9614   -2.1222    0.0000 C   0  0  0  0  0  0  0  0  0  0  0  0
    1.5756   -2.9222    0.0000 H   0  0  0  0  0  0  0  0  0  0  0  0
    4.3470   -2.9222    0.0000 C   0  0  0  0  0  0  0  0  0  0  0  0
    4.3470   -4.5222    0.0000 H   0  0  0  0  0  0  0  0  0  0  0  0
    5.7326   -2.1222    0.0000 C   0  0  0  0  0  0  0  0  0  0  0  0
    7.1183   -2.9222    0.0000 Br  0  0  0  0  0  0  0  0  0  0  0  0
    5.7326   -0.5221    0.0000 C   0  0  0  0  0  0  0  0  0  0  0  0
    7.1183    0.2779    0.0000 Br  0  0  0  0  0  0  0  0  0  0  0  0
    4.3470    0.2779    0.0000 C   0  0  0  0  0  0  0  0  0  0  0  0
    4.3470    1.8779    0.0000 Br  0  0  0  0  0  0  0  0  0  0  0  0
   -0.5473   -1.5035    0.0000 C   0  0  0  0  0  0  0  0  0  0  0  0
    0.4812   -2.7292    0.0000 H   0  0  0  0  0  0  0  0  0  0  0  0
[truncated: 43,396 more chars]
