# Supplementary material for: OPERA models for predicting physicochemical properties and environmental fate endpoints
Source: J Cheminform. 2018 Mar 8;10:10. doi: 10.1186/s13321-018-0263-1 (PMC5843579; doi:10.1186/s13321-018-0263-1)
Supplement: Supplementary file 1 — Additional file 1: S1. Training and test sets of the models with the corresponding JRC validated QMRFs. [file 13321_2018_263_MOESM1_ESM.zip › OPERA_KOA/TST_KOA_68.sdf]

100004
  -INDIGO-08031722252D

 15 14  0  0  0  0  0  0  0  0999 V2000
    1.3857    0.8000    0.0000 O   0  0  0  0  0  0  0  0  0  0  0  0
    2.7713    0.0000    0.0000 C   0  0  0  0  0  0  0  0  0  0  0  0
    2.1590   -1.4782    0.0000 H   0  0  0  0  0  0  0  0  0  0  0  0
    3.3835   -1.4782    0.0000 H   0  0  0  0  0  0  0  0  0  0  0  0
    4.1569    0.8000    0.0000 C   0  0  0  0  0  0  0  0  0  0  0  0
    5.5426    1.6000    0.0000 H   0  0  0  0  0  0  0  0  0  0  0  0
    5.5426    0.0000    0.0000 H   0  0  0  0  0  0  0  0  0  0  0  0
    4.1569    2.4000    0.0000 H   0  0  0  0  0  0  0  0  0  0  0  0
    0.0000    0.0000    0.0000 C   0  0  0  0  0  0  0  0  0  0  0  0
   -0.6122   -1.4782    0.0000 H   0  0  0  0  0  0  0  0  0  0  0  0
    0.6122   -1.4782    0.0000 H   0  0  0  0  0  0  0  0  0  0  0  0
   -1.3856    0.8000    0.0000 C   0  0  0  0  0  0  0  0  0  0  0  0
   -2.7713    1.6000    0.0000 H   0  0  0  0  0  0  0  0  0  0  0  0
   -2.7713    0.0000    0.0000 H   0  0  0  0  0  0  0  0  0  0  0  0
   -1.3856    2.4000    0.0000 H   0  0  0  0  0  0  0  0  0  0  0  0
  1  2  1  0  0  0  0
  2  3  1  0  0  0  0
  2  4  1  0  0  0  0
  2  5  1  0  0  0  0
  5  6  1  0  0  0  0
  5  7  1  0  0  0  0
  5  8  1  0  0  0  0
  1  9  1  0  0  0  0
  9 10  1  0  0  0  0
  9 11  1  0  0  0  0
  9 12  1  0  0  0  0
 12 13  1  0  0  0  0
 12 14  1  0  0  0  0
 12 15  1  0  0  0  0
M  END
> <ChemID>
100004

> <source_casrn>
60-29-7

> <CAS>
60-29-7

> <SMILES>
CCOCC

> <NAME>
Diethyl ether

> <preferred_name>
Diethyl ether

> <iupac>
diethyl ether

> <MPID>
18818

> <dsstox_substance_id>
DTXSID3021720

> <Canonical_QSARr>
CCOCC

> <InChI_Code_QSARr>
InChI=1S/C4H10O/c1-3-5-4-2/h3-4H2,1-2H3

> <InChI Key_QSARr>
RTZKZFJDLAIYFH-UHFFFAOYSA-N

> <LogKOA>
2.19

$$$$
100008
  -INDIGO-08031722252D

  8  7  0  0  0  0  0  0  0  0999 V2000
   -1.6000    0.0000    0.0000 C   0  0  0  0  0  0  0  0  0  0  0  0
    0.0000    0.0000    0.0000 C   0  0  0  0  0  0  0  0  0  0  0  0
    1.6000    0.0000    0.0000 H   0  0  0  0  0  0  0  0  0  0  0  0
    0.8000    1.3856    0.0000 H   0  0  0  0  0  0  0  0  0  0  0  0
    0.8000   -1.3856    0.0000 H   0  0  0  0  0  0  0  0  0  0  0  0
   -2.4000   -1.3856    0.0000 O   0  0  0  0  0  0  0  0  0  0  0  0
   -2.4000    1.3856    0.0000 O   0  0  0  0  0  0  0  0  0  0  0  0
   -4.0000    1.3856    0.0000 H   0  0  0  0  0  0  0  0  0  0  0  0
  1  2  1  0  0  0  0
  2  3  1  0  0  0  0
  2  4  1  0  0  0  0
  2  5  1  0  0  0  0
  1  6  2  0  0  0  0
  1  7  1  0  0  0  0
  7  8  1  0  0  0  0
M  END
> <ChemID>
100008

> <source_casrn>
64-19-7

> <CAS>
64-19-7

> <SMILES>
CC(O)=O

> <NAME>
Acetic acid

> <preferred_name>
Acetic acid

> <iupac>
acetic acid

> <MPID>
18822

> <dsstox_substance_id>
DTXSID5024394

> <Canonical_QSARr>
CC(O)=O

> <InChI_Code_QSARr>
InChI=1S/C2H4O2/c1-2(3)4/h1H3,(H,3,4)

> <InChI Key_QSARr>
QTBSBXVTEAMEQO-UHFFFAOYSA-N

> <LogKOA>
4.31

$$$$
100012
  -INDIGO-08031722252D

 10  9  0  0  0  0  0  0  0  0999 V2000
    1.3856    0.8000    0.0000 C   0  0  0  0  0  0  0  0  0  0  0  0
    2.7713    1.6000    0.0000 H   0  0  0  0  0  0  0  0  0  0  0  0
    2.7713    0.0000    0.0000 H   0  0  0  0  0  0  0  0  0  0  0  0
    1.3856    2.4000    0.0000 H   0  0  0  0  0  0  0  0  0  0  0  0
    0.0000    0.0000    0.0000 C   0  0  0  0  0  0  0  0  0  0  0  0
   -1.3856    0.8000    0.0000 C   0  0  0  0  0  0  0  0  0  0  0  0
   -2.7713    1.6000    0.0000 H   0  0  0  0  0  0  0  0  0  0  0  0
   -2.7713    0.0000    0.0000 H   0  0  0  0  0  0  0  0  0  0  0  0
   -1.3856    2.4000    0.0000 H   0  0  0  0  0  0  0  0  0  0  0  0
    0.0000   -1.6000    0.0000 O   0  0  0  0  0  0  0  0  0  0  0  0
  1  2  1  0  0  0  0
  1  3  1  0  0  0  0
  1  4  1  0  0  0  0
  1  5  1  0  0  0  0
  5  6  1  0  0  0  0
  6  7  1  0  0  0  0
  6  8  1  0  0  0  0
  6  9  1  0  0  0  0
  5 10  2  0  0  0  0
M  END
> <ChemID>
100012

> <source_casrn>
67-64-1

> <CAS>
67-64-1

> <SMILES>
CC(C)=O

> <NAME>
Acetone

> <preferred_name>
Acetone

> <iupac>
propan-2-one

> <MPID>
18826

> <dsstox_substance_id>
DTXSID8021482

> <Canonical_QSARr>
CC(C)=O

> <InChI_Code_QSARr>
InChI=1S/C3H6O/c1-3(2)4/h1-2H3

> <InChI Key_QSARr>
CSCPPACGZOOCGX-UHFFFAOYSA-N

> <LogKOA>
2.31

$$$$
100016
  -INDIGO-08031722252D

 12 11  0  0  0  0  0  0  0  0999 V2000
    1.3856    0.8000    0.0000 C   0  0  0  0  0  0  0  0  0  0  0  0
    2.7713    1.6000    0.0000 H   0  0  0  0  0  0  0  0  0  0  0  0
    2.7713    0.0000    0.0000 H   0  0  0  0  0  0  0  0  0  0  0  0
    1.3856    2.4000    0.0000 H   0  0  0  0  0  0  0  0  0  0  0  0
    0.0000    0.0000    0.0000 N   0  0  0  0  0  0  0  0  0  0  0  0
    0.0000   -1.6000    0.0000 C   0  0  0  0  0  0  0  0  0  0  0  0
   -1.3856   -2.4000    0.0000 H   0  0  0  0  0  0  0  0  0  0  0  0
    1.3856   -2.4000    0.0000 O   0  0  0  0  0  0  0  0  0  0  0  0
   -1.3856    0.8000    0.0000 C   0  0  0  0  0  0  0  0  0  0  0  0
   -2.7713    1.6000    0.0000 H   0  0  0  0  0  0  0  0  0  0  0  0
   -2.7713    0.0000    0.0000 H   0  0  0  0  0  0  0  0  0  0  0  0
   -1.3856    2.4000    0.0000 H   0  0  0  0  0  0  0  0  0  0  0  0
  1  2  1  0  0  0  0
  1  3  1  0  0  0  0
  1  4  1  0  0  0  0
  1  5  1  0  0  0  0
  5  6  1  0  0  0  0
  6  7  1  0  0  0  0
  6  8  2  0  0  0  0
  5  9  1  0  0  0  0
  9 10  1  0  0  0  0
  9 11  1  0  0  0  0
  9 12  1  0  0  0  0
M  END
> <ChemID>
100016

> <source_casrn>
68-12-2

> <CAS>
68-12-2

> <SMILES>
CN(C)C=O

> <NAME>
Dimethylformamide

> <preferred_name>
N,N-Dimethylformamide

> <iupac>
N,N-dimethylformamide

> <MPID>
18830

> <dsstox_substance_id>
DTXSID6020515

> <Canonical_QSARr>
CN(C)C=O

> <InChI_Code_QSARr>
InChI=1S/C3H7NO/c1-4(2)3-5/h3H,1-2H3

> <InChI Key_QSARr>
ZMXDDKWLCZADIW-UHFFFAOYSA-N

> <LogKOA>
4.38

$$$$
100020
  -INDIGO-08031722252D

 18 17  0  0  0  0  0  0  0  0999 V2000
    2.7713   -0.0000    0.0000 C   0  0  0  0  0  0  0  0  0  0  0  0
    4.1569   -0.8000    0.0000 H   0  0  0  0  0  0  0  0  0  0  0  0
    4.1569    0.8000    0.0000 H   0  0  0  0  0  0  0  0  0  0  0  0
    2.7713   -1.6000    0.0000 H   0  0  0  0  0  0  0  0  0  0  0  0
    1.3857    0.8000    0.0000 C   0  0  0  0  0  0  0  0  0  0  0  0
    1.9980    2.2782    0.0000 H   0  0  0  0  0  0  0  0  0  0  0  0
    0.7734    2.2782    0.0000 H   0  0  0  0  0  0  0  0  0  0  0  0
    0.0001   -0.0000    0.0000 C   0  0  0  0  0  0  0  0  0  0  0  0
   -0.6122   -1.4782    0.0000 H   0  0  0  0  0  0  0  0  0  0  0  0
    0.6124   -1.4782    0.0000 H   0  0  0  0  0  0  0  0  0  0  0  0
   -1.3857    0.8000    0.0000 C   0  0  0  0  0  0  0  0  0  0  0  0
   -0.7734    2.2782    0.0000 H   0  0  0  0  0  0  0  0  0  0  0  0
   -1.9980    2.2782    0.0000 H   0  0  0  0  0  0  0  0  0  0  0  0
   -2.7713   -0.0000    0.0000 C   0  0  0  0  0  0  0  0  0  0  0  0
   -3.3836   -1.4782    0.0000 H   0  0  0  0  0  0  0  0  0  0  0  0
   -2.1590   -1.4782    0.0000 H   0  0  0  0  0  0  0  0  0  0  0  0
   -4.1569    0.8000    0.0000 O   0  0  0  0  0  0  0  0  0  0  0  0
   -5.5426   -0.0000    0.0000 H   0  0  0  0  0  0  0  0  0  0  0  0
  1  2  1  0  0  0  0
  1  3  1  0  0  0  0
  1  4  1  0  0  0  0
  1  5  1  0  0  0  0
  5  6  1  0  0  0  0
  5  7  1  0  0  0  0
  5  8  1  0  0  0  0
  8  9  1  0  0  0  0
  8 10  1  0  0  0  0
  8 11  1  0  0  0  0
 11 12  1  0  0  0  0
 11 13  1  0  0  0  0
 11 14  1  0  0  0  0
 14 15  1  0  0  0  0
 14 16  1  0  0  0  0
 14 17  1  0  0  0  0
 17 18  1  0  0  0  0
M  END
> <ChemID>
100020

> <source_casrn>
71-41-0

> <CAS>
71-41-0

> <SMILES>
CCCCCO

> <NAME>
1-Pentanol

> <preferred_name>
1-Pentanol

> <iupac>
pentan-1-ol

> <MPID>
18834

> <dsstox_substance_id>
DTXSID6021741

> <Canonical_QSARr>
CCCCCO

> <InChI_Code_QSARr>
InChI=1S/C5H12O/c1-2-3-4-5-6/h6H,2-5H2,1H3

> <InChI Key_QSARr>
AMQJEAYHLZJPGS-UHFFFAOYSA-N

> <LogKOA>
4.69

$$$$
100025
  -INDIGO-08031722252D

 26 27  0  0  0  0  0  0  0  0999 V2000
   -1.7814    2.1230    0.0000 Cl  0  0  0  0  0  0  0  0  0  0  0  0
   -0.2779    1.5757    0.0000 C   0  0  0  0  0  0  0  0  0  0  0  0
    0.0001   -0.0000    0.0000 C   0  0  0  0  0  0  0  0  0  0  0  0
    1.5757   -0.2779    0.0000 C   0  0  0  0  0  0  0  0  0  0  0  0
    2.1230   -1.7814    0.0000 C   0  0  0  0  0  0  0  0  0  0  0  0
    1.0945   -3.0070    0.0000 H   0  0  0  0  0  0  0  0  0  0  0  0
    3.6986   -2.0592    0.0000 C   0  0  0  0  0  0  0  0  0  0  0  0
    4.2459   -3.5626    0.0000 H   0  0  0  0  0  0  0  0  0  0  0  0
    4.7270   -0.8335    0.0000 C   0  0  0  0  0  0  0  0  0  0  0  0
    6.3028   -1.1113    0.0000 Cl  0  0  0  0  0  0  0  0  0  0  0  0
    4.1799    0.6700    0.0000 C   0  0  0  0  0  0  0  0  0  0  0  0
    5.2083    1.8957    0.0000 H   0  0  0  0  0  0  0  0  0  0  0  0
    2.6041    0.9479    0.0000 C   0  0  0  0  0  0  0  0  0  0  0  0
    2.0570    2.4513    0.0000 H   0  0  0  0  0  0  0  0  0  0  0  0
   -1.3857   -0.8001    0.0000 C   0  0  0  0  0  0  0  0  0  0  0  0
   -1.3857   -2.4000    0.0000 C   0  0  0  0  0  0  0  0  0  0  0  0
    0.0001   -3.2000    0.0000 H   0  0  0  0  0  0  0  0  0  0  0  0
   -2.7713   -3.2000    0.0000 C   0  0  0  0  0  0  0  0  0  0  0  0
   -2.7713   -4.8000    0.0000 H   0  0  0  0  0  0  0  0  0  0  0  0
   -4.1569   -2.4000    0.0000 C   0  0  0  0  0  0  0  0  0  0  0  0
   -5.5426   -3.2000    0.0000 Cl  0  0  0  0  0  0  0  0  0  0  0  0
   -4.1569   -0.8001    0.0000 C   0  0  0  0  0  0  0  0  0  0  0  0
   -5.5426   -0.0000    0.0000 H   0  0  0  0  0  0  0  0  0  0  0  0
   -2.7713   -0.0000    0.0000 C   0  0  0  0  0  0  0  0  0  0  0  0
   -2.7713    1.6000    0.0000 H   0  0  0  0  0  0  0  0  0  0  0  0
    0.9477    2.6042    0.0000 Cl  0  0  0  0  0  0  0  0  0  0  0  0
  1  2  1  0  0  0  0
  2  3  2  0  0  0  0
  3  4  1  0  0  0  0
  4  5  1  0  0  0  0
  5  6  1  0  0  0  0
  5  7  2  0  0  0  0
  7  8  1  0  0  0  0
  7  9  1  0  0  0  0
  9 10  1  0  0  0  0
  9 11  2  0  0  0  0
 11 12  1  0  0  0  0
 11 13  1  0  0  0  0
 13  4  2  0  0  0  0
 13 14  1  0  0  0  0
  3 15  1  0  0  0  0
 15 16  1  0  0  0  0
 16 17  1  0  0  0  0
 16 18  2  0  0  0  0
 18 19  1  0  0  0  0
 18 20  1  0  0  0  0
 20 21  1  0  0  0  0
 20 22  2  0  0  0  0
 22 23  1  0  0  0  0
 22 24  1  0  0  0  0
 24 15  2  0  0  0  0
 24 25  1  0  0  0  0
  2 26  1  0  0  0  0
M  END
> <ChemID>
100025

> <source_casrn>
72-55-9

> <CAS>
72-55-9

> <SMILES>
ClC(Cl)=C(c1ccc(Cl)cc1)c1ccc(Cl)cc1

> <NAME>
p,p'-DDE

> <preferred_name>
p,p'-DDE

> <iupac>
1,1'-(2,2-dichloroethene-1,1-diyl)bis(4-chlorobenzene)

> <MPID>
18839

> <dsstox_substance_id>
DTXSID9020374

> <Canonical_QSARr>
ClC(Cl)=C(c1ccc(Cl)cc1)c1ccc(Cl)cc1

> <InChI_Code_QSARr>
InChI=1S/C14H8Cl4/c15-11-5-1-9(2-6-11)13(14(17)18)10-3-7-12(16)8-4-10/h1-8H

> <InChI Key_QSARr>
UCNVFOCBFJOQAL-UHFFFAOYSA-N

> <LogKOA>
9.68

$$$$
100029
  -INDIGO-08031722252D

  5  4  0  0  0  0  0  0  0  0999 V2000
   -0.8000   -1.3856    0.0000 Cl  0  0  0  0  0  0  0  0  0  0  0  0
    0.0000    0.0000    0.0000 C   0  0  0  0  0  0  0  0  0  0  0  0
    0.8000    1.3856    0.0000 H   0  0  0  0  0  0  0  0  0  0  0  0
   -1.3856    0.8000    0.0000 H   0  0  0  0  0  0  0  0  0  0  0  0
    1.3856   -0.8000    0.0000 H   0  0  0  0  0  0  0  0  0  0  0  0
  1  2  1  0  0  0  0
  2  3  1  0  0  0  0
  2  4  1  0  0  0  0
  2  5  1  0  0  0  0
M  END
> <ChemID>
100029

> <source_casrn>
74-87-3

> <CAS>
74-87-3

> <SMILES>
CCl

> <NAME>
Chloromethane

> <preferred_name>
Chloromethane

> <iupac>
chloromethane

> <MPID>
18843

> <dsstox_substance_id>
DTXSID0021541

> <Canonical_QSARr>
CCl

> <InChI_Code_QSARr>
InChI=1S/CH3Cl/c1-2/h1H3

> <InChI Key_QSARr>
NEHMKBQYUWJMIP-UHFFFAOYSA-N

> <LogKOA>
1.39

$$$$
100033
  -INDIGO-08031722252D

  8  7  0  0  0  0  0  0  0  0999 V2000
    0.0000    0.0000    0.0000 C   0  0  0  0  0  0  0  0  0  0  0  0
    1.6000   -0.0000    0.0000 H   0  0  0  0  0  0  0  0  0  0  0  0
    0.8000   -1.3856    0.0000 H   0  0  0  0  0  0  0  0  0  0  0  0
    0.8000    1.3856    0.0000 H   0  0  0  0  0  0  0  0  0  0  0  0
   -1.6000    0.0000    0.0000 C   0  0  0  0  0  0  0  0  0  0  0  0
   -3.2000    0.0000    0.0000 H   0  0  0  0  0  0  0  0  0  0  0  0
   -2.4000   -1.3856    0.0000 H   0  0  0  0  0  0  0  0  0  0  0  0
   -2.4000    1.3856    0.0000 Br  0  0  0  0  0  0  0  0  0  0  0  0
  1  2  1  0  0  0  0
  1  3  1  0  0  0  0
  1  4  1  0  0  0  0
  1  5  1  0  0  0  0
  5  6  1  0  0  0  0
  5  7  1  0  0  0  0
  5  8  1  0  0  0  0
M  END
> <ChemID>
100033

> <source_casrn>
74-96-4

> <CAS>
74-96-4

> <SMILES>
CCBr

> <NAME>
Bromoethane

> <preferred_name>
Bromoethane

> <iupac>
bromoethane

> <MPID>
18847

> <dsstox_substance_id>
DTXSID6020199

> <Canonical_QSARr>
CCBr

> <InChI_Code_QSARr>
InChI=1S/C2H5Br/c1-2-3/h2H2,1H3

> <InChI Key_QSARr>
RDHPKYGYEGBMSE-UHFFFAOYSA-N

> <LogKOA>
2.11

$$$$
100037
  -INDIGO-08031722252D

  5  4  0  0  0  0  0  0  0  0999 V2000
   -0.8000   -1.3856    0.0000 Cl  0  0  0  0  0  0  0  0  0  0  0  0
    0.0000    0.0000    0.0000 C   0  0  0  0  0  0  0  0  0  0  0  0
    0.8000    1.3856    0.0000 H   0  0  0  0  0  0  0  0  0  0  0  0
   -1.3856    0.8000    0.0000 H   0  0  0  0  0  0  0  0  0  0  0  0
    1.3856   -0.8000    0.0000 Cl  0  0  0  0  0  0  0  0  0  0  0  0
  1  2  1  0  0  0  0
  2  3  1  0  0  0  0
  2  4  1  0  0  0  0
  2  5  1  0  0  0  0
M  END
> <ChemID>
100037

> <source_casrn>
75-09-2

> <CAS>
75-09-2

> <SMILES>
ClCCl

> <NAME>
Dichloromethane

> <preferred_name>
Dichloromethane

> <iupac>
dichloromethane

> <MPID>
18851

> <dsstox_substance_id>
DTXSID0020868

> <Canonical_QSARr>
ClCCl

> <InChI_Code_QSARr>
InChI=1S/CH2Cl2/c2-1-3/h1H2

> <InChI Key_QSARr>
YMWUJEATGCHHMB-UHFFFAOYSA-N

> <LogKOA>
2.27

$$$$
100041
  -INDIGO-08031722252D

 15 14  0  0  0  0  0  0  0  0999 V2000
    0.0000    0.0000    0.0000 C   0  0  0  0  0  0  0  0  0  0  0  0
    0.8000    1.3856    0.0000 C   0  0  0  0  0  0  0  0  0  0  0  0
    1.6000    2.7713    0.0000 H   0  0  0  0  0  0  0  0  0  0  0  0
    2.4000    1.3856    0.0000 H   0  0  0  0  0  0  0  0  0  0  0  0
    0.0000    2.7713    0.0000 H   0  0  0  0  0  0  0  0  0  0  0  0
   -1.3856    0.8000    0.0000 C   0  0  0  0  0  0  0  0  0  0  0  0
   -2.7713    1.6000    0.0000 H   0  0  0  0  0  0  0  0  0  0  0  0
   -2.7713    0.0000    0.0000 H   0  0  0  0  0  0  0  0  0  0  0  0
   -1.3856    2.4000    0.0000 H   0  0  0  0  0  0  0  0  0  0  0  0
   -0.8000   -1.3856    0.0000 C   0  0  0  0  0  0  0  0  0  0  0  0
   -1.6000   -2.7713    0.0000 H   0  0  0  0  0  0  0  0  0  0  0  0
    0.0000   -2.7713    0.0000 H   0  0  0  0  0  0  0  0  0  0  0  0
   -2.4000   -1.3856    0.0000 H   0  0  0  0  0  0  0  0  0  0  0  0
    1.3856   -0.8000    0.0000 O   0  0  0  0  0  0  0  0  0  0  0  0
    1.3856   -2.4000    0.0000 H   0  0  0  0  0  0  0  0  0  0  0  0
  1  2  1  0  0  0  0
  2  3  1  0  0  0  0
  2  4  1  0  0  0  0
  2  5  1  0  0  0  0
  1  6  1  0  0  0  0
  6  7  1  0  0  0  0
  6  8  1  0  0  0  0
  6  9  1  0  0  0  0
  1 10  1  0  0  0  0
 10 11  1  0  0  0  0
 10 12  1  0  0  0  0
 10 13  1  0  0  0  0
  1 14  1  0  0  0  0
 14 15  1  0  0  0  0
M  END
> <ChemID>
100041

> <source_casrn>
75-65-0

> <CAS>
75-65-0

> <SMILES>
CC(C)(C)O

> <NAME>
t-Butanol

> <preferred_name>
tert-Butyl alcohol

> <iupac>
2-methylpropan-2-ol

> <MPID>
18855

> <dsstox_substance_id>
DTXSID8020204

> <Canonical_QSARr>
CC(C)(C)O

> <InChI_Code_QSARr>
InChI=1S/C4H10O/c1-4(2,3)5/h5H,1-3H3

> <InChI Key_QSARr>
DKGAVHZHDRPRBM-UHFFFAOYSA-N

> <LogKOA>
3.5

$$$$
100045
  -INDIGO-08031722252D

 12 11  0  0  0  0  0  0  0  0999 V2000
    0.0000    1.6000    0.0000 C   0  0  0  0  0  0  0  0  0  0  0  0
    0.0000    0.0000    0.0000 C   0  0  0  0  0  0  0  0  0  0  0  0
    0.0000   -1.6000    0.0000 H   0  0  0  0  0  0  0  0  0  0  0  0
   -1.6000    0.0000    0.0000 C   0  0  0  0  0  0  0  0  0  0  0  0
   -3.2000    0.0000    0.0000 H   0  0  0  0  0  0  0  0  0  0  0  0
   -2.4000   -1.3856    0.0000 H   0  0  0  0  0  0  0  0  0  0  0  0
   -2.4000    1.3856    0.0000 H   0  0  0  0  0  0  0  0  0  0  0  0
    1.6000    0.0000    0.0000 C   0  0  0  0  0  0  0  0  0  0  0  0
    3.2000    0.0000    0.0000 H   0  0  0  0  0  0  0  0  0  0  0  0
    2.4000   -1.3856    0.0000 H   0  0  0  0  0  0  0  0  0  0  0  0
    2.4000    1.3856    0.0000 H   0  0  0  0  0  0  0  0  0  0  0  0
   -0.0000    3.2000    0.0000 N   0  0  0  0  0  0  0  0  0  0  0  0
  1  2  1  0  0  0  0
  2  3  1  0  0  0  0
  2  4  1  0  0  0  0
  4  5  1  0  0  0  0
  4  6  1  0  0  0  0
  4  7  1  0  0  0  0
  2  8  1  0  0  0  0
  8  9  1  0  0  0  0
  8 10  1  0  0  0  0
  8 11  1  0  0  0  0
  1 12  3  0  0  0  0
M  END
> <ChemID>
100045

> <source_casrn>
78-82-0

> <CAS>
78-82-0

> <SMILES>
CC(C)C#N

> <NAME>
2-Cyanopropane

> <preferred_name>
2-Methylpropanenitrile

> <iupac>
2-methylpropanenitrile

> <MPID>
18859

> <dsstox_substance_id>
DTXSID5026461

> <Canonical_QSARr>
CC(C)C#N

> <InChI_Code_QSARr>
InChI=1S/C4H7N/c1-4(2)3-5/h4H,1-2H3

> <InChI Key_QSARr>
LRDFRRGEGBBSRN-UHFFFAOYSA-N

> <LogKOA>
2.87

$$$$
100049
  -INDIGO-08031722252D

 13 12  0  0  0  0  0  0  0  0999 V2000
    2.7713    0.0000    0.0000 C   0  0  0  0  0  0  0  0  0  0  0  0
    4.1569   -0.8000    0.0000 H   0  0  0  0  0  0  0  0  0  0  0  0
    4.1569    0.8000    0.0000 H   0  0  0  0  0  0  0  0  0  0  0  0
    2.7713   -1.6000    0.0000 H   0  0  0  0  0  0  0  0  0  0  0  0
    1.3856    0.8000    0.0000 C   0  0  0  0  0  0  0  0  0  0  0  0
    0.0000    0.0000    0.0000 C   0  0  0  0  0  0  0  0  0  0  0  0
    0.6123   -1.4782    0.0000 H   0  0  0  0  0  0  0  0  0  0  0  0
   -0.6123   -1.4782    0.0000 H   0  0  0  0  0  0  0  0  0  0  0  0
   -1.3856    0.8000    0.0000 C   0  0  0  0  0  0  0  0  0  0  0  0
   -2.7713    1.6000    0.0000 H   0  0  0  0  0  0  0  0  0  0  0  0
   -2.7713    0.0000    0.0000 H   0  0  0  0  0  0  0  0  0  0  0  0
   -1.3856    2.4000    0.0000 H   0  0  0  0  0  0  0  0  0  0  0  0
    1.3856    2.4000    0.0000 O   0  0  0  0  0  0  0  0  0  0  0  0
  1  2  1  0  0  0  0
  1  3  1  0  0  0  0
  1  4  1  0  0  0  0
  1  5  1  0  0  0  0
  5  6  1  0  0  0  0
  6  7  1  0  0  0  0
  6  8  1  0  0  0  0
  6  9  1  0  0  0  0
  9 10  1  0  0  0  0
  9 11  1  0  0  0  0
  9 12  1  0  0  0  0
  5 13  2  0  0  0  0
M  END
> <ChemID>
100049

> <source_casrn>
78-93-3

> <CAS>
78-93-3

> <SMILES>
CCC(C)=O

> <NAME>
2-Butanone

> <preferred_name>
Methyl ethyl ketone

> <iupac>
butan-2-one

> <MPID>
18863

> <dsstox_substance_id>
DTXSID3021516

> <Canonical_QSARr>
CCC(C)=O

> <InChI_Code_QSARr>
InChI=1S/C4H8O/c1-3-4(2)5/h3H2,1-2H3

> <InChI Key_QSARr>
ZWEHNKRNPOVVGH-UHFFFAOYSA-N

> <LogKOA>
2.71

$$$$
100053
  -INDIGO-08031722252D

 10  9  0  0  0  0  0  0  0  0999 V2000
   -1.3856    2.4000    0.0000 O   0  0  0  0  0  0  0  0  0  0  0  0
   -1.3856    0.8000    0.0000 N   0  0  0  0  0  0  0  0  0  0  0  0
   -0.0000    0.0000    0.0000 C   0  0  0  0  0  0  0  0  0  0  0  0
    0.6123   -1.4782    0.0000 H   0  0  0  0  0  0  0  0  0  0  0  0
   -0.6123   -1.4782    0.0000 H   0  0  0  0  0  0  0  0  0  0  0  0
    1.3856    0.8000    0.0000 C   0  0  0  0  0  0  0  0  0  0  0  0
    2.7713    1.6000    0.0000 H   0  0  0  0  0  0  0  0  0  0  0  0
    2.7713    0.0000    0.0000 H   0  0  0  0  0  0  0  0  0  0  0  0
    1.3856    2.4000    0.0000 H   0  0  0  0  0  0  0  0  0  0  0  0
   -2.7713    0.0000    0.0000 O   0  0  0  0  0  0  0  0  0  0  0  0
  1  2  2  0  0  0  0
  2  3  1  0  0  0  0
  3  4  1  0  0  0  0
  3  5  1  0  0  0  0
  3  6  1  0  0  0  0
  6  7  1  0  0  0  0
  6  8  1  0  0  0  0
  6  9  1  0  0  0  0
  2 10  1  0  0  0  0
M  CHG  2   2   1  10  -1
M  END
> <ChemID>
100053

> <source_casrn>
79-24-3

> <CAS>
79-24-3

> <SMILES>
CC[N+]([O-])=O

> <NAME>
Nitroethane

> <preferred_name>
Nitroethane

> <iupac>
nitroethane

> <MPID>
18867

> <dsstox_substance_id>
DTXSID8020969

> <Canonical_QSARr>
CC[N+]([O-])=O

> <InChI_Code_QSARr>
InChI=1S/C2H5NO2/c1-2-3(4)5/h2H2,1H3

> <InChI Key_QSARr>
MCSAJNNLRCFZED-UHFFFAOYSA-N

> <LogKOA>
2.88

$$$$
100057
  -INDIGO-08031722252D

 12 12  0  0  0  0  0  0  0  0999 V2000
    0.8000    1.3856    0.0000 Cl  0  0  0  0  0  0  0  0  0  0  0  0
   -0.0000   -0.0000    0.0000 C   0  0  0  0  0  0  0  0  0  0  0  0
    0.8000   -1.3857    0.0000 C   0  0  0  0  0  0  0  0  0  0  0  0
    2.4000   -1.3857    0.0000 Cl  0  0  0  0  0  0  0  0  0  0  0  0
   -0.0000   -2.7713    0.0000 C   0  0  0  0  0  0  0  0  0  0  0  0
    0.8000   -4.1569    0.0000 H   0  0  0  0  0  0  0  0  0  0  0  0
   -1.6000   -2.7713    0.0000 C   0  0  0  0  0  0  0  0  0  0  0  0
   -2.4000   -4.1569    0.0000 H   0  0  0  0  0  0  0  0  0  0  0  0
   -2.4000   -1.3856    0.0000 C   0  0  0  0  0  0  0  0  0  0  0  0
   -4.0000   -1.3856    0.0000 H   0  0  0  0  0  0  0  0  0  0  0  0
   -1.6000   -0.0000    0.0000 C   0  0  0  0  0  0  0  0  0  0  0  0
   -2.4000    1.3856    0.0000 Cl  0  0  0  0  0  0  0  0  0  0  0  0
  1  2  1  0  0  0  0
  2  3  1  0  0  0  0
  3  4  1  0  0  0  0
  3  5  2  0  0  0  0
  5  6  1  0  0  0  0
  5  7  1  0  0  0  0
  7  8  1  0  0  0  0
  7  9  2  0  0  0  0
  9 10  1  0  0  0  0
  9 11  1  0  0  0  0
 11  2  2  0  0  0  0
 11 12  1  0  0  0  0
M  END
> <ChemID>
100057

> <source_casrn>
87-61-6

> <CAS>
87-61-6

> <SMILES>
Clc1c(Cl)cccc1Cl

> <NAME>
1,2,3-Trichlorbenzene

> <preferred_name>
1,2,3-Trichlorobenzene

> <iupac>
C6H3Cl3

> <MPID>
18871

> <dsstox_substance_id>
DTXSID8026193

> <Canonical_QSARr>
Clc1c(Cl)cccc1Cl

> <InChI_Code_QSARr>
InChI=1S/C6H3Cl3/c7-4-2-1-3-5(8)6(4)9/h1-3H

> <InChI Key_QSARr>
RELMFMZEBKVZJC-UHFFFAOYSA-N

> <LogKOA>
5.19

$$$$
100061
  -INDIGO-08031722252D

 18 19  0  0  0  0  0  0  0  0999 V2000
    0.0001   -0.0000    0.0000 C   0  0  0  0  0  0  0  0  0  0  0  0
    1.3856    0.8000    0.0000 C   0  0  0  0  0  0  0  0  0  0  0  0
    1.3856    2.4000    0.0000 H   0  0  0  0  0  0  0  0  0  0  0  0
    2.7713   -0.0000    0.0000 C   0  0  0  0  0  0  0  0  0  0  0  0
    4.1569    0.8000    0.0000 Cl  0  0  0  0  0  0  0  0  0  0  0  0
    2.7713   -1.6000    0.0000 C   0  0  0  0  0  0  0  0  0  0  0  0
    4.1569   -2.4000    0.0000 H   0  0  0  0  0  0  0  0  0  0  0  0
    1.3856   -2.4000    0.0000 C   0  0  0  0  0  0  0  0  0  0  0  0
    1.3856   -4.0000    0.0000 H   0  0  0  0  0  0  0  0  0  0  0  0
    0.0001   -1.6000    0.0000 C   0  0  0  0  0  0  0  0  0  0  0  0
   -1.3856   -2.4000    0.0000 C   0  0  0  0  0  0  0  0  0  0  0  0
   -1.3856   -4.0000    0.0000 H   0  0  0  0  0  0  0  0  0  0  0  0
   -2.7712   -1.6000    0.0000 C   0  0  0  0  0  0  0  0  0  0  0  0
   -4.1569   -2.4000    0.0000 H   0  0  0  0  0  0  0  0  0  0  0  0
   -2.7712   -0.0000    0.0000 C   0  0  0  0  0  0  0  0  0  0  0  0
   -4.1569    0.8000    0.0000 H   0  0  0  0  0  0  0  0  0  0  0  0
   -1.3856    0.8000    0.0000 C   0  0  0  0  0  0  0  0  0  0  0  0
   -1.3856    2.4000    0.0000 H   0  0  0  0  0  0  0  0  0  0  0  0
  1  2  1  0  0  0  0
  2  3  1  0  0  0  0
  2  4  2  0  0  0  0
  4  5  1  0  0  0  0
  4  6  1  0  0  0  0
  6  7  1  0  0  0  0
  6  8  2  0  0  0  0
  8  9  1  0  0  0  0
  8 10  1  0  0  0  0
 10  1  1  0  0  0  0
 10 11  2  0  0  0  0
 11 12  1  0  0  0  0
 11 13  1  0  0  0  0
 13 14  1  0  0  0  0
 13 15  2  0  0  0  0
 15 16  1  0  0  0  0
 15 17  1  0  0  0  0
 17  1  2  0  0  0  0
 17 18  1  0  0  0  0
M  END
> <ChemID>
100061

> <source_casrn>
91-58-7

> <CAS>
91-58-7

> <SMILES>
Clc1cc2ccccc2cc1

> <NAME>
2-Chloronaphthalene

> <preferred_name>
2-Chloronaphthalene

> <iupac>
2-chloronaphthalene

> <MPID>
18875

> <dsstox_substance_id>
DTXSID8023971

> <Canonical_QSARr>
Clc1cc2ccccc2cc1

> <InChI_Code_QSARr>
InChI=1S/C10H7Cl/c11-10-6-5-8-3-1-2-4-9(8)7-10/h1-7H

> <InChI Key_QSARr>
CGYGETOMCSJHJU-UHFFFAOYSA-N

> <LogKOA>
5.8

$$$$
100065
  -INDIGO-08031722252D

 12 12  0  0  0  0  0  0  0  0999 V2000
    0.8000    1.3856    0.0000 Cl  0  0  0  0  0  0  0  0  0  0  0  0
   -0.0000   -0.0000    0.0000 C   0  0  0  0  0  0  0  0  0  0  0  0
    0.8000   -1.3857    0.0000 C   0  0  0  0  0  0  0  0  0  0  0  0
    2.4000   -1.3857    0.0000 H   0  0  0  0  0  0  0  0  0  0  0  0
   -0.0000   -2.7713    0.0000 C   0  0  0  0  0  0  0  0  0  0  0  0
    0.8000   -4.1569    0.0000 Cl  0  0  0  0  0  0  0  0  0  0  0  0
   -1.6000   -2.7713    0.0000 C   0  0  0  0  0  0  0  0  0  0  0  0
   -2.4000   -4.1569    0.0000 Cl  0  0  0  0  0  0  0  0  0  0  0  0
   -2.4000   -1.3856    0.0000 C   0  0  0  0  0  0  0  0  0  0  0  0
   -4.0000   -1.3856    0.0000 H   0  0  0  0  0  0  0  0  0  0  0  0
   -1.6000   -0.0000    0.0000 C   0  0  0  0  0  0  0  0  0  0  0  0
   -2.4000    1.3856    0.0000 Cl  0  0  0  0  0  0  0  0  0  0  0  0
  1  2  1  0  0  0  0
  2  3  1  0  0  0  0
  3  4  1  0  0  0  0
  3  5  2  0  0  0  0
  5  6  1  0  0  0  0
  5  7  1  0  0  0  0
  7  8  1  0  0  0  0
  7  9  2  0  0  0  0
  9 10  1  0  0  0  0
  9 11  1  0  0  0  0
 11  2  2  0  0  0  0
 11 12  1  0  0  0  0
M  END
> <ChemID>
100065

> <source_casrn>
95-94-3

> <CAS>
95-94-3

> <SMILES>
Clc1cc(Cl)c(Cl)cc1Cl

> <NAME>
1,2,4,5-Tetrachlorobenzene

> <preferred_name>
1,2,4,5-Tetrachlorobenzene

> <iupac>
1,2,4,5-tetrachlorobenzene

> <MPID>
18879

> <dsstox_substance_id>
DTXSID7024320

> <Canonical_QSARr>
Clc1cc(Cl)c(Cl)cc1Cl

> <InChI_Code_QSARr>
InChI=1S/C6H2Cl4/c7-3-1-4(8)6(10)2-5(3)9/h1-2H

> <InChI Key_QSARr>
JHBKHLUZVFWLAG-UHFFFAOYSA-N

> <LogKOA>
5.63

$$$$
100069
  -INDIGO-08031722252D

 16 16  0  0  0  0  0  0  0  0999 V2000
   -1.3857    0.8000    0.0000 C   0  0  0  0  0  0  0  0  0  0  0  0
   -1.3857    2.4000    0.0000 O   0  0  0  0  0  0  0  0  0  0  0  0
   -0.0001   -0.0000    0.0000 C   0  0  0  0  0  0  0  0  0  0  0  0
   -0.0001   -1.6000    0.0000 C   0  0  0  0  0  0  0  0  0  0  0  0
   -1.3857   -2.4000    0.0000 H   0  0  0  0  0  0  0  0  0  0  0  0
    1.3857   -2.4000    0.0000 C   0  0  0  0  0  0  0  0  0  0  0  0
    1.3857   -4.0000    0.0000 H   0  0  0  0  0  0  0  0  0  0  0  0
    2.7713   -1.6000    0.0000 C   0  0  0  0  0  0  0  0  0  0  0  0
    4.1569   -2.4000    0.0000 O   0  0  0  0  0  0  0  0  0  0  0  0
    5.5426   -1.6000    0.0000 H   0  0  0  0  0  0  0  0  0  0  0  0
    2.7713   -0.0000    0.0000 C   0  0  0  0  0  0  0  0  0  0  0  0
    4.1569    0.8000    0.0000 H   0  0  0  0  0  0  0  0  0  0  0  0
    1.3857    0.8000    0.0000 C   0  0  0  0  0  0  0  0  0  0  0  0
    1.3857    2.4000    0.0000 H   0  0  0  0  0  0  0  0  0  0  0  0
   -2.7713   -0.0000    0.0000 O   0  0  0  0  0  0  0  0  0  0  0  0
   -4.1569    0.8000    0.0000 H   0  0  0  0  0  0  0  0  0  0  0  0
  1  2  2  0  0  0  0
  1  3  1  0  0  0  0
  3  4  1  0  0  0  0
  4  5  1  0  0  0  0
  4  6  2  0  0  0  0
  6  7  1  0  0  0  0
  6  8  1  0  0  0  0
  8  9  1  0  0  0  0
  9 10  1  0  0  0  0
  8 11  2  0  0  0  0
 11 12  1  0  0  0  0
 11 13  1  0  0  0  0
 13  3  2  0  0  0  0
 13 14  1  0  0  0  0
  1 15  1  0  0  0  0
 15 16  1  0  0  0  0
M  END
> <ChemID>
100069

> <source_casrn>
99-96-7

> <CAS>
99-96-7

> <SMILES>
Oc1ccc(cc1)C(O)=O

> <NAME>
4-Hydroxybenzoic acid

> <preferred_name>
4-Hydroxybenzoic acid

> <iupac>
4-hydroxybenzoic acid

> <MPID>
18883

> <dsstox_substance_id>
DTXSID3026647

> <Canonical_QSARr>
Oc1ccc(cc1)C(O)=O

> <InChI_Code_QSARr>
InChI=1S/C7H6O3/c8-6-3-1-5(2-4-6)7(9)10/h1-4,8H,(H,9,10)

> <InChI Key_QSARr>
FJKROLUGYXJWQN-UHFFFAOYSA-N

> <LogKOA>
8.08

$$$$
100073
  -INDIGO-08031722252D

 26 27  0  0  0  0  0  0  0  0999 V2000
    0.0000    0.0000    0.0000 C   0  0  0  0  0  0  0  0  0  0  0  0
    0.8000   -1.3856    0.0000 C   0  0  0  0  0  0  0  0  0  0  0  0
    0.0000   -2.7713    0.0000 H   0  0  0  0  0  0  0  0  0  0  0  0
    2.4000   -1.3856    0.0000 C   0  0  0  0  0  0  0  0  0  0  0  0
    3.2000   -2.7713    0.0000 H   0  0  0  0  0  0  0  0  0  0  0  0
    3.2000    0.0000    0.0000 C   0  0  0  0  0  0  0  0  0  0  0  0
    4.8000    0.0000    0.0000 H   0  0  0  0  0  0  0  0  0  0  0  0
    2.4000    1.3856    0.0000 C   0  0  0  0  0  0  0  0  0  0  0  0
    3.2000    2.7713    0.0000 H   0  0  0  0  0  0  0  0  0  0  0  0
    0.8000    1.3856    0.0000 C   0  0  0  0  0  0  0  0  0  0  0  0
    0.0000    2.7713    0.0000 H   0  0  0  0  0  0  0  0  0  0  0  0
   -1.6000    0.0000    0.0000 C   0  0  0  0  0  0  0  0  0  0  0  0
   -2.4000   -1.3856    0.0000 H   0  0  0  0  0  0  0  0  0  0  0  0
   -2.4000    1.3856    0.0000 C   0  0  0  0  0  0  0  0  0  0  0  0
   -1.6000    2.7713    0.0000 H   0  0  0  0  0  0  0  0  0  0  0  0
   -4.0000    1.3856    0.0000 C   0  0  0  0  0  0  0  0  0  0  0  0
   -4.8000    2.7713    0.0000 C   0  0  0  0  0  0  0  0  0  0  0  0
   -4.0000    4.1569    0.0000 H   0  0  0  0  0  0  0  0  0  0  0  0
   -6.4000    2.7713    0.0000 C   0  0  0  0  0  0  0  0  0  0  0  0
   -7.2000    4.1569    0.0000 H   0  0  0  0  0  0  0  0  0  0  0  0
   -7.2000    1.3856    0.0000 C   0  0  0  0  0  0  0  0  0  0  0  0
   -8.8000    1.3856    0.0000 H   0  0  0  0  0  0  0  0  0  0  0  0
   -6.4000    0.0000    0.0000 C   0  0  0  0  0  0  0  0  0  0  0  0
   -7.2000   -1.3856    0.0000 H   0  0  0  0  0  0  0  0  0  0  0  0
   -4.8000    0.0000    0.0000 C   0  0  0  0  0  0  0  0  0  0  0  0
   -4.0000   -1.3856    0.0000 H   0  0  0  0  0  0  0  0  0  0  0  0
  1  2  1  0  0  0  0
  2  3  1  0  0  0  0
  2  4  2  0  0  0  0
  4  5  1  0  0  0  0
  4  6  1  0  0  0  0
  6  7  1  0  0  0  0
  6  8  2  0  0  0  0
  8  9  1  0  0  0  0
  8 10  1  0  0  0  0
 10  1  2  0  0  0  0
 10 11  1  0  0  0  0
  1 12  1  0  0  0  0
 12 13  1  0  0  0  0
 12 14  2  0  0  0  0
 14 15  1  0  0  0  0
 14 16  1  0  0  0  0
 16 17  1  0  0  0  0
 17 18  1  0  0  0  0
 17 19  2  0  0  0  0
 19 20  1  0  0  0  0
 19 21  1  0  0  0  0
 21 22  1  0  0  0  0
 21 23  2  0  0  0  0
 23 24  1  0  0  0  0
 23 25  1  0  0  0  0
 25 16  2  0  0  0  0
 25 26  1  0  0  0  0
M  END
> <ChemID>
100073

> <source_casrn>
103-30-0

> <CAS>
103-30-0

> <SMILES>
c1ccccc1/C=C/c1ccccc1

> <NAME>
trans-Stilbene

> <preferred_name>
trans-Stilbene

> <iupac>
1,1'-(E)-ethene-1,2-diyldibenzene

> <MPID>
18887

> <dsstox_substance_id>
DTXSID4026050

> <Canonical_QSARr>
c1ccccc1C=Cc1ccccc1

> <InChI_Code_QSARr>
InChI=1S/C14H12/c1-3-7-13(8-4-1)11-12-14-9-5-2-6-10-14/h1-12H/b12-11+

> <InChI Key_QSARr>
PJANXHGTPQOBST-VAWYXSNFSA-N

> <LogKOA>
7.48

$$$$
100077
  -INDIGO-08031722252D

 12 12  0  0  0  0  0  0  0  0999 V2000
    0.8000    1.3856    0.0000 Br  0  0  0  0  0  0  0  0  0  0  0  0
   -0.0000   -0.0000    0.0000 C   0  0  0  0  0  0  0  0  0  0  0  0
    0.8000   -1.3857    0.0000 C   0  0  0  0  0  0  0  0  0  0  0  0
    2.4000   -1.3857    0.0000 H   0  0  0  0  0  0  0  0  0  0  0  0
   -0.0000   -2.7713    0.0000 C   0  0  0  0  0  0  0  0  0  0  0  0
    0.8000   -4.1569    0.0000 H   0  0  0  0  0  0  0  0  0  0  0  0
   -1.6000   -2.7713    0.0000 C   0  0  0  0  0  0  0  0  0  0  0  0
   -2.4000   -4.1569    0.0000 Br  0  0  0  0  0  0  0  0  0  0  0  0
   -2.4000   -1.3856    0.0000 C   0  0  0  0  0  0  0  0  0  0  0  0
   -4.0000   -1.3856    0.0000 H   0  0  0  0  0  0  0  0  0  0  0  0
   -1.6000   -0.0000    0.0000 C   0  0  0  0  0  0  0  0  0  0  0  0
   -2.4000    1.3856    0.0000 H   0  0  0  0  0  0  0  0  0  0  0  0
  1  2  1  0  0  0  0
  2  3  1  0  0  0  0
  3  4  1  0  0  0  0
  3  5  2  0  0  0  0
  5  6  1  0  0  0  0
  5  7  1  0  0  0  0
  7  8  1  0  0  0  0
  7  9  2  0  0  0  0
  9 10  1  0  0  0  0
  9 11  1  0  0  0  0
 11  2  2  0  0  0  0
 11 12  1  0  0  0  0
M  END
> <ChemID>
100077

> <source_casrn>
106-37-6

> <CAS>
106-37-6

> <SMILES>
Brc1ccc(Br)cc1

> <NAME>
1,4-Dibromobenzene

> <preferred_name>
1,4-Dibromobenzene

> <iupac>
1,4-dibromobenzene

> <MPID>
18891

> <dsstox_substance_id>
DTXSID4024012

> <Canonical_QSARr>
Brc1ccc(Br)cc1

> <InChI_Code_QSARr>
InChI=1S/C6H4Br2/c7-5-1-2-6(8)4-3-5/h1-4H

> <InChI Key_QSARr>
SWJPEBQEEAHIGZ-UHFFFAOYSA-N

> <LogKOA>
5.21

$$$$
100081
  -INDIGO-08031722252D

  8  7  0  0  0  0  0  0  0  0999 V2000
    0.8000    1.3856    0.0000 Cl  0  0  0  0  0  0  0  0  0  0  0  0
    0.0000    0.0000    0.0000 C   0  0  0  0  0  0  0  0  0  0  0  0
    1.6000   -0.0000    0.0000 H   0  0  0  0  0  0  0  0  0  0  0  0
    0.8000   -1.3856    0.0000 H   0  0  0  0  0  0  0  0  0  0  0  0
   -1.6000    0.0000    0.0000 C   0  0  0  0  0  0  0  0  0  0  0  0
   -3.2000    0.0000    0.0000 H   0  0  0  0  0  0  0  0  0  0  0  0
   -2.4000   -1.3856    0.0000 H   0  0  0  0  0  0  0  0  0  0  0  0
   -2.4000    1.3856    0.0000 Cl  0  0  0  0  0  0  0  0  0  0  0  0
  1  2  1  0  0  0  0
  2  3  1  0  0  0  0
  2  4  1  0  0  0  0
  2  5  1  0  0  0  0
  5  6  1  0  0  0  0
  5  7  1  0  0  0  0
  5  8  1  0  0  0  0
M  END
> <ChemID>
100081

> <source_casrn>
107-06-2

> <CAS>
107-06-2

> <SMILES>
ClCCCl

> <NAME>
1,2-Dichloroethane

> <preferred_name>
1,2-Dichloroethane

> <iupac>
C2H4Cl2

> <MPID>
18895

> <dsstox_substance_id>
DTXSID6020438

> <Canonical_QSARr>
ClCCCl

> <InChI_Code_QSARr>
InChI=1S/C2H4Cl2/c3-1-2-4/h1-2H2

> <InChI Key_QSARr>
WSLDOOZREJYCGB-UHFFFAOYSA-N

> <LogKOA>
2.78

$$$$
100085
  -INDIGO-08031722252D

 16 15  0  0  0  0  0  0  0  0999 V2000
    2.7713    0.0000    0.0000 C   0  0  0  0  0  0  0  0  0  0  0  0
    4.1569   -0.8000    0.0000 H   0  0  0  0  0  0  0  0  0  0  0  0
    4.1569    0.8000    0.0000 H   0  0  0  0  0  0  0  0  0  0  0  0
    2.7713   -1.6000    0.0000 H   0  0  0  0  0  0  0  0  0  0  0  0
    1.3856    0.8000    0.0000 C   0  0  0  0  0  0  0  0  0  0  0  0
    0.7734    2.2782    0.0000 H   0  0  0  0  0  0  0  0  0  0  0  0
    1.9979    2.2782    0.0000 H   0  0  0  0  0  0  0  0  0  0  0  0
    0.0001    0.0000    0.0000 C   0  0  0  0  0  0  0  0  0  0  0  0
    0.6123   -1.4782    0.0000 H   0  0  0  0  0  0  0  0  0  0  0  0
   -0.6123   -1.4782    0.0000 H   0  0  0  0  0  0  0  0  0  0  0  0
   -1.3856    0.8000    0.0000 C   0  0  0  0  0  0  0  0  0  0  0  0
   -1.3856    2.4000    0.0000 O   0  0  0  0  0  0  0  0  0  0  0  0
   -2.7713    0.0000    0.0000 C   0  0  0  0  0  0  0  0  0  0  0  0
   -4.1569   -0.8000    0.0000 H   0  0  0  0  0  0  0  0  0  0  0  0
   -4.1569    0.8000    0.0000 H   0  0  0  0  0  0  0  0  0  0  0  0
   -2.7713   -1.6000    0.0000 H   0  0  0  0  0  0  0  0  0  0  0  0
  1  2  1  0  0  0  0
  1  3  1  0  0  0  0
  1  4  1  0  0  0  0
  1  5  1  0  0  0  0
  5  6  1  0  0  0  0
  5  7  1  0  0  0  0
  5  8  1  0  0  0  0
  8  9  1  0  0  0  0
  8 10  1  0  0  0  0
  8 11  1  0  0  0  0
 11 12  2  0  0  0  0
 11 13  1  0  0  0  0
 13 14  1  0  0  0  0
 13 15  1  0  0  0  0
 13 16  1  0  0  0  0
M  END
> <ChemID>
100085

> <source_casrn>
107-87-9

> <CAS>
107-87-9

> <SMILES>
CCCC(C)=O

> <NAME>
2-Pentanone

> <preferred_name>
2-Pentanone

> <iupac>
pentan-2-one

> <MPID>
18899

> <dsstox_substance_id>
DTXSID0021888

> <Canonical_QSARr>
CCCC(C)=O

> <InChI_Code_QSARr>
InChI=1S/C5H10O/c1-3-4-5(2)6/h3-4H2,1-2H3

> <InChI Key_QSARr>
XNLICIUVMPYHGG-UHFFFAOYSA-N

> <LogKOA>
3.19

$$$$
100089
  -INDIGO-08031722252D

 18 18  0  0  0  0  0  0  0  0999 V2000
    2.7713    1.6000    0.0000 C   0  0  0  0  0  0  0  0  0  0  0  0
    4.1570    2.4000    0.0000 H   0  0  0  0  0  0  0  0  0  0  0  0
    2.7713    0.0000    0.0000 C   0  0  0  0  0  0  0  0  0  0  0  0
    4.1570   -0.8000    0.0000 C   0  0  0  0  0  0  0  0  0  0  0  0
    5.5426   -1.6000    0.0000 H   0  0  0  0  0  0  0  0  0  0  0  0
    5.5426    0.0000    0.0000 H   0  0  0  0  0  0  0  0  0  0  0  0
    4.1570   -2.4000    0.0000 H   0  0  0  0  0  0  0  0  0  0  0  0
    1.3857   -0.8000    0.0000 C   0  0  0  0  0  0  0  0  0  0  0  0
    1.3857   -2.4000    0.0000 H   0  0  0  0  0  0  0  0  0  0  0  0
    0.0000    0.0000    0.0000 C   0  0  0  0  0  0  0  0  0  0  0  0
   -1.3857   -0.8000    0.0000 C   0  0  0  0  0  0  0  0  0  0  0  0
   -2.7713   -1.6000    0.0000 H   0  0  0  0  0  0  0  0  0  0  0  0
   -2.7713    0.0000    0.0000 H   0  0  0  0  0  0  0  0  0  0  0  0
   -1.3857   -2.4000    0.0000 H   0  0  0  0  0  0  0  0  0  0  0  0
    0.0000    1.6000    0.0000 C   0  0  0  0  0  0  0  0  0  0  0  0
   -1.3856    2.4000    0.0000 H   0  0  0  0  0  0  0  0  0  0  0  0
    1.3857    2.4000    0.0000 C   0  0  0  0  0  0  0  0  0  0  0  0
    1.3857    4.0000    0.0000 H   0  0  0  0  0  0  0  0  0  0  0  0
  1  2  1  0  0  0  0
  1  3  1  0  0  0  0
  3  4  1  0  0  0  0
  4  5  1  0  0  0  0
  4  6  1  0  0  0  0
  4  7  1  0  0  0  0
  3  8  2  0  0  0  0
  8  9  1  0  0  0  0
  8 10  1  0  0  0  0
 10 11  1  0  0  0  0
 11 12  1  0  0  0  0
 11 13  1  0  0  0  0
 11 14  1  0  0  0  0
 10 15  2  0  0  0  0
 15 16  1  0  0  0  0
 15 17  1  0  0  0  0
 17  1  2  0  0  0  0
 17 18  1  0  0  0  0
M  END
> <ChemID>
100089

> <source_casrn>
108-38-3

> <CAS>
108-38-3

> <SMILES>
Cc1cc(C)ccc1

> <NAME>
m-Xylene

> <preferred_name>
m-Xylene

> <iupac>
C8H10

> <MPID>
18903

> <dsstox_substance_id>
DTXSID6026298

> <Canonical_QSARr>
Cc1cc(C)ccc1

> <InChI_Code_QSARr>
InChI=1S/C8H10/c1-7-4-3-5-8(2)6-7/h3-6H,1-2H3

> <InChI Key_QSARr>
IVSZLXZYQVIEFR-UHFFFAOYSA-N

> <LogKOA>
3.78

$$$$
100093
  -INDIGO-08031722252D

 12 12  0  0  0  0  0  0  0  0999 V2000
    0.8000    1.3856    0.0000 Cl  0  0  0  0  0  0  0  0  0  0  0  0
   -0.0000   -0.0000    0.0000 C   0  0  0  0  0  0  0  0  0  0  0  0
    0.8000   -1.3857    0.0000 C   0  0  0  0  0  0  0  0  0  0  0  0
    2.4000   -1.3857    0.0000 H   0  0  0  0  0  0  0  0  0  0  0  0
   -0.0000   -2.7713    0.0000 C   0  0  0  0  0  0  0  0  0  0  0  0
    0.8000   -4.1569    0.0000 H   0  0  0  0  0  0  0  0  0  0  0  0
   -1.6000   -2.7713    0.0000 C   0  0  0  0  0  0  0  0  0  0  0  0
   -2.4000   -4.1569    0.0000 H   0  0  0  0  0  0  0  0  0  0  0  0
   -2.4000   -1.3856    0.0000 C   0  0  0  0  0  0  0  0  0  0  0  0
   -4.0000   -1.3856    0.0000 H   0  0  0  0  0  0  0  0  0  0  0  0
   -1.6000   -0.0000    0.0000 C   0  0  0  0  0  0  0  0  0  0  0  0
   -2.4000    1.3856    0.0000 H   0  0  0  0  0  0  0  0  0  0  0  0
  1  2  1  0  0  0  0
  2  3  1  0  0  0  0
  3  4  1  0  0  0  0
  3  5  2  0  0  0  0
  5  6  1  0  0  0  0
  5  7  1  0  0  0  0
  7  8  1  0  0  0  0
  7  9  2  0  0  0  0
  9 10  1  0  0  0  0
  9 11  1  0  0  0  0
 11  2  2  0  0  0  0
 11 12  1  0  0  0  0
M  END
> <ChemID>
100093

> <source_casrn>
108-90-7

> <CAS>
108-90-7

> <SMILES>
Clc1ccccc1

> <NAME>
Chlorobenzene

> <preferred_name>
Chlorobenzene

> <iupac>
chlorobenzene

> <MPID>
18907

> <dsstox_substance_id>
DTXSID4020298

> <Canonical_QSARr>
Clc1ccccc1

> <InChI_Code_QSARr>
InChI=1S/C6H5Cl/c7-6-4-2-1-3-5-6/h1-5H

> <InChI Key_QSARr>
MVPPADPHJFYWMZ-UHFFFAOYSA-N

> <LogKOA>
3.31

$$$$
100097
  -INDIGO-08031722252D

 15 14  0  0  0  0  0  0  0  0999 V2000
    2.7713    0.0000    0.0000 C   0  0  0  0  0  0  0  0  0  0  0  0
    2.7713   -1.6000    0.0000 H   0  0  0  0  0  0  0  0  0  0  0  0
    4.1569    0.8000    0.0000 C   0  0  0  0  0  0  0  0  0  0  0  0
    5.5426    0.0000    0.0000 H   0  0  0  0  0  0  0  0  0  0  0  0
    4.1569    2.4000    0.0000 H   0  0  0  0  0  0  0  0  0  0  0  0
    1.3857    0.8000    0.0000 C   0  0  0  0  0  0  0  0  0  0  0  0
    0.7733    2.2782    0.0000 H   0  0  0  0  0  0  0  0  0  0  0  0
    1.9979    2.2782    0.0000 H   0  0  0  0  0  0  0  0  0  0  0  0
    0.0000    0.0000    0.0000 C   0  0  0  0  0  0  0  0  0  0  0  0
    0.6122   -1.4782    0.0000 H   0  0  0  0  0  0  0  0  0  0  0  0
   -0.6122   -1.4782    0.0000 H   0  0  0  0  0  0  0  0  0  0  0  0
   -1.3856    0.8000    0.0000 C   0  0  0  0  0  0  0  0  0  0  0  0
   -2.7713    1.6000    0.0000 H   0  0  0  0  0  0  0  0  0  0  0  0
   -2.7713    0.0000    0.0000 H   0  0  0  0  0  0  0  0  0  0  0  0
   -1.3856    2.4000    0.0000 H   0  0  0  0  0  0  0  0  0  0  0  0
  1  2  1  0  0  0  0
  1  3  2  0  0  0  0
  3  4  1  0  0  0  0
  3  5  1  0  0  0  0
  1  6  1  0  0  0  0
  6  7  1  0  0  0  0
  6  8  1  0  0  0  0
  6  9  1  0  0  0  0
  9 10  1  0  0  0  0
  9 11  1  0  0  0  0
  9 12  1  0  0  0  0
 12 13  1  0  0  0  0
 12 14  1  0  0  0  0
 12 15  1  0  0  0  0
M  END
> <ChemID>
100097

> <source_casrn>
109-67-1

> <CAS>
109-67-1

> <SMILES>
CCCC=C

> <NAME>
1-Pentene

> <preferred_name>
1-Pentene

> <iupac>
pent-1-ene

> <MPID>
18911

> <dsstox_substance_id>
DTXSID7025849

> <Canonical_QSARr>
CCCC=C

> <InChI_Code_QSARr>
InChI=1S/C5H10/c1-3-5-4-2/h3H,1,4-5H2,2H3

> <InChI Key_QSARr>
YWAKXRMUMFPDSH-UHFFFAOYSA-N

> <LogKOA>
1.93

$$$$
100101
  -INDIGO-08031722252D

 11 10  0  0  0  0  0  0  0  0999 V2000
    2.7713    0.0000    0.0000 C   0  0  0  0  0  0  0  0  0  0  0  0
    4.1569    0.8000    0.0000 H   0  0  0  0  0  0  0  0  0  0  0  0
    2.7713   -1.6000    0.0000 O   0  0  0  0  0  0  0  0  0  0  0  0
    1.3856    0.8000    0.0000 O   0  0  0  0  0  0  0  0  0  0  0  0
    0.0000    0.0000    0.0000 C   0  0  0  0  0  0  0  0  0  0  0  0
   -0.6123   -1.4782    0.0000 H   0  0  0  0  0  0  0  0  0  0  0  0
    0.6123   -1.4782    0.0000 H   0  0  0  0  0  0  0  0  0  0  0  0
   -1.3856    0.8000    0.0000 C   0  0  0  0  0  0  0  0  0  0  0  0
   -2.7713    1.6000    0.0000 H   0  0  0  0  0  0  0  0  0  0  0  0
   -2.7713    0.0000    0.0000 H   0  0  0  0  0  0  0  0  0  0  0  0
   -1.3856    2.4000    0.0000 H   0  0  0  0  0  0  0  0  0  0  0  0
  1  2  1  0  0  0  0
  1  3  2  0  0  0  0
  1  4  1  0  0  0  0
  4  5  1  0  0  0  0
  5  6  1  0  0  0  0
  5  7  1  0  0  0  0
  5  8  1  0  0  0  0
  8  9  1  0  0  0  0
  8 10  1  0  0  0  0
  8 11  1  0  0  0  0
M  END
> <ChemID>
100101

> <source_casrn>
109-94-4

> <CAS>
109-94-4

> <SMILES>
CCOC=O

> <NAME>
Ethyl formate

> <preferred_name>
Ethyl formate

> <iupac>
ethyl formate

> <MPID>
18915

> <dsstox_substance_id>
DTXSID6040117

> <Canonical_QSARr>
CCOC=O

> <InChI_Code_QSARr>
InChI=1S/C3H6O2/c1-2-5-3-4/h3H,2H2,1H3

> <InChI Key_QSARr>
WBJINCZRORDGAQ-UHFFFAOYSA-N

> <LogKOA>
2.19

$$$$
100105
  -INDIGO-08031722252D

 20 19  0  0  0  0  0  0  0  0999 V2000
    2.7713    0.0000    0.0000 C   0  0  0  0  0  0  0  0  0  0  0  0
    4.1569    0.8000    0.0000 H   0  0  0  0  0  0  0  0  0  0  0  0
    4.1569   -0.8000    0.0000 H   0  0  0  0  0  0  0  0  0  0  0  0
    2.7713    1.6000    0.0000 H   0  0  0  0  0  0  0  0  0  0  0  0
    1.3857   -0.8000    0.0000 C   0  0  0  0  0  0  0  0  0  0  0  0
    0.7734   -2.2782    0.0000 H   0  0  0  0  0  0  0  0  0  0  0  0
    1.9980   -2.2782    0.0000 H   0  0  0  0  0  0  0  0  0  0  0  0
    0.0001    0.0000    0.0000 C   0  0  0  0  0  0  0  0  0  0  0  0
    0.6124    1.4782    0.0000 H   0  0  0  0  0  0  0  0  0  0  0  0
   -0.6122    1.4782    0.0000 H   0  0  0  0  0  0  0  0  0  0  0  0
   -1.3857   -0.8000    0.0000 C   0  0  0  0  0  0  0  0  0  0  0  0
   -1.9980   -2.2782    0.0000 H   0  0  0  0  0  0  0  0  0  0  0  0
   -0.7734   -2.2782    0.0000 H   0  0  0  0  0  0  0  0  0  0  0  0
   -2.7713    0.0000    0.0000 C   0  0  0  0  0  0  0  0  0  0  0  0
   -2.1590    1.4782    0.0000 H   0  0  0  0  0  0  0  0  0  0  0  0
   -3.3836    1.4782    0.0000 H   0  0  0  0  0  0  0  0  0  0  0  0
   -4.1569   -0.8000    0.0000 C   0  0  0  0  0  0  0  0  0  0  0  0
   -5.5426   -1.6000    0.0000 H   0  0  0  0  0  0  0  0  0  0  0  0
   -5.5426    0.0000    0.0000 H   0  0  0  0  0  0  0  0  0  0  0  0
   -4.1569   -2.4000    0.0000 H   0  0  0  0  0  0  0  0  0  0  0  0
  1  2  1  0  0  0  0
  1  3  1  0  0  0  0
  1  4  1  0  0  0  0
  1  5  1  0  0  0  0
  5  6  1  0  0  0  0
  5  7  1  0  0  0  0
  5  8  1  0  0  0  0
  8  9  1  0  0  0  0
  8 10  1  0  0  0  0
  8 11  1  0  0  0  0
 11 12  1  0  0  0  0
 11 13  1  0  0  0  0
 11 14  1  0  0  0  0
 14 15  1  0  0  0  0
 14 16  1  0  0  0  0
 14 17  1  0  0  0  0
 17 18  1  0  0  0  0
 17 19  1  0  0  0  0
 17 20  1  0  0  0  0
M  END
> <ChemID>
100105

> <source_casrn>
110-54-3

> <CAS>
110-54-3

> <SMILES>
CCCCCC

> <NAME>
Hexane

> <preferred_name>
Hexane

> <iupac>
hexane

> <MPID>
18919

> <dsstox_substance_id>
DTXSID0021917

> <Canonical_QSARr>
CCCCCC

> <InChI_Code_QSARr>
InChI=1S/C6H14/c1-3-5-6-4-2/h3-6H2,1-2H3

> <InChI Key_QSARr>
VLKZOEOYAKHREP-UHFFFAOYSA-N

> <LogKOA>
2.4

$$$$
100109
  -INDIGO-08031722252D

 16 16  0  0  0  0  0  0  0  0999 V2000
    0.0000    2.7712    0.0000 C   0  0  0  0  0  0  0  0  0  0  0  0
    0.8000    4.1569    0.0000 H   0  0  0  0  0  0  0  0  0  0  0  0
   -1.6000    2.7712    0.0000 C   0  0  0  0  0  0  0  0  0  0  0  0
   -2.4000    4.1569    0.0000 H   0  0  0  0  0  0  0  0  0  0  0  0
   -2.4000    1.3857    0.0000 C   0  0  0  0  0  0  0  0  0  0  0  0
   -3.6257    2.4141    0.0000 H   0  0  0  0  0  0  0  0  0  0  0  0
   -3.6257    0.3572    0.0000 H   0  0  0  0  0  0  0  0  0  0  0  0
   -1.6000   -0.0000    0.0000 C   0  0  0  0  0  0  0  0  0  0  0  0
   -3.1035   -0.5473    0.0000 H   0  0  0  0  0  0  0  0  0  0  0  0
   -1.3222   -1.5757    0.0000 H   0  0  0  0  0  0  0  0  0  0  0  0
    0.0000   -0.0000    0.0000 C   0  0  0  0  0  0  0  0  0  0  0  0
   -0.2778   -1.5757    0.0000 H   0  0  0  0  0  0  0  0  0  0  0  0
    1.5035   -0.5473    0.0000 H   0  0  0  0  0  0  0  0  0  0  0  0
    0.8000    1.3857    0.0000 C   0  0  0  0  0  0  0  0  0  0  0  0
    2.0257    0.3572    0.0000 H   0  0  0  0  0  0  0  0  0  0  0  0
    2.0257    2.4141    0.0000 H   0  0  0  0  0  0  0  0  0  0  0  0
  1  2  1  0  0  0  0
  1  3  2  0  0  0  0
  3  4  1  0  0  0  0
  3  5  1  0  0  0  0
  5  6  1  0  0  0  0
  5  7  1  0  0  0  0
  5  8  1  0  0  0  0
  8  9  1  0  0  0  0
  8 10  1  0  0  0  0
  8 11  1  0  0  0  0
 11 12  1  0  0  0  0
 11 13  1  0  0  0  0
 11 14  1  0  0  0  0
 14  1  1  0  0  0  0
 14 15  1  0  0  0  0
 14 16  1  0  0  0  0
M  END
> <ChemID>
100109

> <source_casrn>
110-83-8

> <CAS>
110-83-8

> <SMILES>
C1CCCC=C1

> <NAME>
Cyclohexene

> <preferred_name>
Cyclohexene

> <iupac>
cyclohexene

> <MPID>
18923

> <dsstox_substance_id>
DTXSID9038717

> <Canonical_QSARr>
C1CCCC=C1

> <InChI_Code_QSARr>
InChI=1S/C6H10/c1-2-4-6-5-3-1/h1-2H,3-6H2

> <InChI Key_QSARr>
HGCIXCUEYOPUTN-UHFFFAOYSA-N

> <LogKOA>
2.83

$$$$
100113
  -INDIGO-08031722252D

 26 25  0  0  0  0  0  0  0  0999 V2000
    4.1569   -0.8000    0.0000 C   0  0  0  0  0  0  0  0  0  0  0  0
    5.5426   -1.6000    0.0000 H   0  0  0  0  0  0  0  0  0  0  0  0
    5.5426    0.0000    0.0000 H   0  0  0  0  0  0  0  0  0  0  0  0
    4.1569   -2.4000    0.0000 H   0  0  0  0  0  0  0  0  0  0  0  0
    2.7713    0.0000    0.0000 C   0  0  0  0  0  0  0  0  0  0  0  0
    3.3835    1.4782    0.0000 H   0  0  0  0  0  0  0  0  0  0  0  0
    2.1590    1.4782    0.0000 H   0  0  0  0  0  0  0  0  0  0  0  0
    1.3856   -0.8000    0.0000 C   0  0  0  0  0  0  0  0  0  0  0  0
    0.7733   -2.2782    0.0000 H   0  0  0  0  0  0  0  0  0  0  0  0
    1.9980   -2.2782    0.0000 H   0  0  0  0  0  0  0  0  0  0  0  0
   -0.0001    0.0000    0.0000 C   0  0  0  0  0  0  0  0  0  0  0  0
    0.6123    1.4782    0.0000 H   0  0  0  0  0  0  0  0  0  0  0  0
   -0.6122    1.4782    0.0000 H   0  0  0  0  0  0  0  0  0  0  0  0
   -1.3856   -0.8000    0.0000 C   0  0  0  0  0  0  0  0  0  0  0  0
   -1.9979   -2.2782    0.0000 H   0  0  0  0  0  0  0  0  0  0  0  0
   -0.7734   -2.2782    0.0000 H   0  0  0  0  0  0  0  0  0  0  0  0
   -2.7713    0.0000    0.0000 C   0  0  0  0  0  0  0  0  0  0  0  0
   -2.1589    1.4782    0.0000 H   0  0  0  0  0  0  0  0  0  0  0  0
   -3.3836    1.4782    0.0000 H   0  0  0  0  0  0  0  0  0  0  0  0
   -4.1570   -0.8000    0.0000 C   0  0  0  0  0  0  0  0  0  0  0  0
   -4.7692   -2.2782    0.0000 H   0  0  0  0  0  0  0  0  0  0  0  0
   -3.5446   -2.2782    0.0000 H   0  0  0  0  0  0  0  0  0  0  0  0
   -5.5425    0.0000    0.0000 C   0  0  0  0  0  0  0  0  0  0  0  0
   -6.9282    0.8000    0.0000 H   0  0  0  0  0  0  0  0  0  0  0  0
   -6.9282   -0.8000    0.0000 H   0  0  0  0  0  0  0  0  0  0  0  0
   -5.5425    1.6000    0.0000 H   0  0  0  0  0  0  0  0  0  0  0  0
  1  2  1  0  0  0  0
  1  3  1  0  0  0  0
  1  4  1  0  0  0  0
  1  5  1  0  0  0  0
  5  6  1  0  0  0  0
  5  7  1  0  0  0  0
  5  8  1  0  0  0  0
  8  9  1  0  0  0  0
  8 10  1  0  0  0  0
  8 11  1  0  0  0  0
 11 12  1  0  0  0  0
 11 13  1  0  0  0  0
 11 14  1  0  0  0  0
 14 15  1  0  0  0  0
 14 16  1  0  0  0  0
 14 17  1  0  0  0  0
 17 18  1  0  0  0  0
 17 19  1  0  0  0  0
 17 20  1  0  0  0  0
 20 21  1  0  0  0  0
 20 22  1  0  0  0  0
 20 23  1  0  0  0  0
 23 24  1  0  0  0  0
 23 25  1  0  0  0  0
 23 26  1  0  0  0  0
M  END
> <ChemID>
100113

> <source_casrn>
111-65-9

> <CAS>
111-65-9

> <SMILES>
CCCCCCCC

> <NAME>
Octane

> <preferred_name>
Octane

> <iupac>
octane

> <MPID>
18927

> <dsstox_substance_id>
DTXSID0026882

> <Canonical_QSARr>
CCCCCCCC

> <InChI_Code_QSARr>
InChI=1S/C8H18/c1-3-5-7-8-6-4-2/h3-8H2,1-2H3

> <InChI Key_QSARr>
TVMXDCGIABBOFY-UHFFFAOYSA-N

> <LogKOA>
3.35

$$$$
100117
  -INDIGO-08031722252D

  9  8  0  0  0  0  0  0  0  0999 V2000
   -0.0000    0.0000    0.0000 C   0  0  0  0  0  0  0  0  0  0  0  0
    1.3856    0.8000    0.0000 H   0  0  0  0  0  0  0  0  0  0  0  0
   -0.0000    1.6000    0.0000 H   0  0  0  0  0  0  0  0  0  0  0  0
    1.3856   -0.8000    0.0000 H   0  0  0  0  0  0  0  0  0  0  0  0
   -1.3856   -0.8000    0.0000 O   0  0  0  0  0  0  0  0  0  0  0  0
   -2.7713    0.0000    0.0000 C   0  0  0  0  0  0  0  0  0  0  0  0
   -4.1569    0.8000    0.0000 H   0  0  0  0  0  0  0  0  0  0  0  0
   -4.1569   -0.8000    0.0000 H   0  0  0  0  0  0  0  0  0  0  0  0
   -2.7713    1.6000    0.0000 H   0  0  0  0  0  0  0  0  0  0  0  0
  1  2  1  0  0  0  0
  1  3  1  0  0  0  0
  1  4  1  0  0  0  0
  1  5  1  0  0  0  0
  5  6  1  0  0  0  0
  6  7  1  0  0  0  0
  6  8  1  0  0  0  0
  6  9  1  0  0  0  0
M  END
> <ChemID>
100117

> <source_casrn>
115-10-6

> <CAS>
115-10-6

> <SMILES>
COC

> <NAME>
Dimethyl ether

> <preferred_name>
Dimethyl ether

> <iupac>
C2H6O

> <MPID>
18931

> <dsstox_substance_id>
DTXSID8026937

> <Canonical_QSARr>
COC

> <InChI_Code_QSARr>
InChI=1S/C2H6O/c1-3-2/h1-2H3

> <InChI Key_QSARr>
LCGLNKUTAGEVQW-UHFFFAOYSA-N

> <LogKOA>
1.37

$$$$
100121
  -INDIGO-08031722252D

 14 14  0  0  0  0  0  0  0  0999 V2000
    2.0944    1.5217    0.0000 C   0  0  0  0  0  0  0  0  0  0  0  0
    2.5889    0.0000    0.0000 C   0  0  0  0  0  0  0  0  0  0  0  0
    4.0505    0.6508    0.0000 H   0  0  0  0  0  0  0  0  0  0  0  0
    3.3888   -1.3856    0.0000 H   0  0  0  0  0  0  0  0  0  0  0  0
    1.2944   -0.9405    0.0000 C   0  0  0  0  0  0  0  0  0  0  0  0
    2.3650   -2.1295    0.0000 H   0  0  0  0  0  0  0  0  0  0  0  0
    0.2238   -2.1295    0.0000 H   0  0  0  0  0  0  0  0  0  0  0  0
    0.0000    0.0000    0.0000 C   0  0  0  0  0  0  0  0  0  0  0  0
   -0.8000   -1.3856    0.0000 H   0  0  0  0  0  0  0  0  0  0  0  0
   -1.4617    0.6508    0.0000 H   0  0  0  0  0  0  0  0  0  0  0  0
    0.4944    1.5217    0.0000 C   0  0  0  0  0  0  0  0  0  0  0  0
   -1.0706    1.8544    0.0000 H   0  0  0  0  0  0  0  0  0  0  0  0
    0.6617    3.1129    0.0000 H   0  0  0  0  0  0  0  0  0  0  0  0
    3.0349    2.8161    0.0000 O   0  0  0  0  0  0  0  0  0  0  0  0
  1  2  1  0  0  0  0
  2  3  1  0  0  0  0
  2  4  1  0  0  0  0
  2  5  1  0  0  0  0
  5  6  1  0  0  0  0
  5  7  1  0  0  0  0
  5  8  1  0  0  0  0
  8  9  1  0  0  0  0
  8 10  1  0  0  0  0
  8 11  1  0  0  0  0
 11  1  1  0  0  0  0
 11 12  1  0  0  0  0
 11 13  1  0  0  0  0
  1 14  2  0  0  0  0
M  END
> <ChemID>
100121

> <source_casrn>
120-92-3

> <CAS>
120-92-3

> <SMILES>
O=C1CCCC1

> <NAME>
Cyclopentanone

> <preferred_name>
Cyclopentanone

> <iupac>
cyclopentanone

> <MPID>
18935

> <dsstox_substance_id>
DTXSID3029154

> <Canonical_QSARr>
O=C1CCCC1

> <InChI_Code_QSARr>
InChI=1S/C5H8O/c6-5-3-1-2-4-5/h1-4H2

> <InChI Key_QSARr>
BGTOWKSIORTVQH-UHFFFAOYSA-N

> <LogKOA>
3.67

$$$$
100125
  -INDIGO-08031722252D

 18 17  0  0  0  0  0  0  0  0999 V2000
   -1.5035    0.5472    0.0000 C   0  0  0  0  0  0  0  0  0  0  0  0
   -1.1572    2.1093    0.0000 H   0  0  0  0  0  0  0  0  0  0  0  0
   -2.3632    1.8967    0.0000 H   0  0  0  0  0  0  0  0  0  0  0  0
   -2.7292   -0.4813    0.0000 C   0  0  0  0  0  0  0  0  0  0  0  0
   -3.0754   -2.0433    0.0000 H   0  0  0  0  0  0  0  0  0  0  0  0
   -1.8695   -1.8307    0.0000 H   0  0  0  0  0  0  0  0  0  0  0  0
   -4.2327    0.0660    0.0000 O   0  0  0  0  0  0  0  0  0  0  0  0
   -5.4584   -0.9624    0.0000 H   0  0  0  0  0  0  0  0  0  0  0  0
   -0.0001    0.0000    0.0000 C   0  0  0  0  0  0  0  0  0  0  0  0
   -0.8000   -1.3856    0.0000 H   0  0  0  0  0  0  0  0  0  0  0  0
    1.3857   -0.8000    0.0000 C   0  0  0  0  0  0  0  0  0  0  0  0
    2.7713   -1.6000    0.0000 H   0  0  0  0  0  0  0  0  0  0  0  0
    1.3857   -2.4000    0.0000 H   0  0  0  0  0  0  0  0  0  0  0  0
    2.7713    0.0000    0.0000 H   0  0  0  0  0  0  0  0  0  0  0  0
    0.8000    1.3856    0.0000 C   0  0  0  0  0  0  0  0  0  0  0  0
    1.6000    2.7713    0.0000 H   0  0  0  0  0  0  0  0  0  0  0  0
   -0.0001    2.7713    0.0000 H   0  0  0  0  0  0  0  0  0  0  0  0
    2.4000    1.3856    0.0000 H   0  0  0  0  0  0  0  0  0  0  0  0
  1  2  1  0  0  0  0
  1  3  1  0  0  0  0
  1  4  1  0  0  0  0
  4  5  1  0  0  0  0
  4  6  1  0  0  0  0
  4  7  1  0  0  0  0
  7  8  1  0  0  0  0
  1  9  1  0  0  0  0
  9 10  1  0  0  0  0
  9 11  1  0  0  0  0
 11 12  1  0  0  0  0
 11 13  1  0  0  0  0
 11 14  1  0  0  0  0
  9 15  1  0  0  0  0
 15 16  1  0  0  0  0
 15 17  1  0  0  0  0
 15 18  1  0  0  0  0
M  END
> <ChemID>
100125

> <source_casrn>
123-51-3

> <CAS>
123-51-3

> <SMILES>
OCCC(C)C

> <NAME>
Isopentanol

> <preferred_name>
Isopentyl alcohol

> <iupac>
3-methylbutan-1-ol

> <MPID>
18939

> <dsstox_substance_id>
DTXSID3025469

> <Canonical_QSARr>
CC(C)CCO

> <InChI_Code_QSARr>
InChI=1S/C5H12O/c1-5(2)3-4-6/h5-6H,3-4H2,1-2H3

> <InChI Key_QSARr>
PHTQWCKDNZKARW-UHFFFAOYSA-N

> <LogKOA>
4.52

$$$$
100129
  -INDIGO-08031722252D

 14 14  0  0  0  0  0  0  0  0999 V2000
    0.0000   -0.0000    0.0000 C   0  0  0  0  0  0  0  0  0  0  0  0
    1.5757    0.2779    0.0000 H   0  0  0  0  0  0  0  0  0  0  0  0
    0.5472   -1.5035    0.0000 H   0  0  0  0  0  0  0  0  0  0  0  0
    0.0000    1.6000    0.0000 C   0  0  0  0  0  0  0  0  0  0  0  0
    1.5757    1.3221    0.0000 H   0  0  0  0  0  0  0  0  0  0  0  0
    0.5472    3.1035    0.0000 H   0  0  0  0  0  0  0  0  0  0  0  0
   -1.3856    2.4000    0.0000 O   0  0  0  0  0  0  0  0  0  0  0  0
   -2.7713    1.6000    0.0000 C   0  0  0  0  0  0  0  0  0  0  0  0
   -3.3185    3.1035    0.0000 H   0  0  0  0  0  0  0  0  0  0  0  0
   -4.3470    1.3221    0.0000 H   0  0  0  0  0  0  0  0  0  0  0  0
   -2.7713   -0.0000    0.0000 C   0  0  0  0  0  0  0  0  0  0  0  0
   -4.3470    0.2779    0.0000 H   0  0  0  0  0  0  0  0  0  0  0  0
   -3.3185   -1.5035    0.0000 H   0  0  0  0  0  0  0  0  0  0  0  0
   -1.3856   -0.8000    0.0000 O   0  0  0  0  0  0  0  0  0  0  0  0
  1  2  1  0  0  0  0
  1  3  1  0  0  0  0
  1  4  1  0  0  0  0
  4  5  1  0  0  0  0
  4  6  1  0  0  0  0
  4  7  1  0  0  0  0
  7  8  1  0  0  0  0
  8  9  1  0  0  0  0
  8 10  1  0  0  0  0
  8 11  1  0  0  0  0
 11 12  1  0  0  0  0
 11 13  1  0  0  0  0
 11 14  1  0  0  0  0
 14  1  1  0  0  0  0
M  END
> <ChemID>
100129

> <source_casrn>
123-91-1

> <CAS>
123-91-1

> <SMILES>
O(CCOC1)C1

> <NAME>
1,4,-Dioxane

> <preferred_name>
1,4-Dioxane

> <iupac>
1,4-dioxane

> <MPID>
18943

> <dsstox_substance_id>
DTXSID4020533

> <Canonical_QSARr>
C1COCCO1

> <InChI_Code_QSARr>
InChI=1S/C4H8O2/c1-2-6-4-3-5-1/h1-4H2

> <InChI Key_QSARr>
RYHBNJHYFVUHQT-UHFFFAOYSA-N

> <LogKOA>
3.18

$$$$
100133
  -INDIGO-08031722252D

 10  9  0  0  0  0  0  0  0  0999 V2000
    1.3856    0.8000    0.0000 C   0  0  0  0  0  0  0  0  0  0  0  0
    2.7713    1.6000    0.0000 H   0  0  0  0  0  0  0  0  0  0  0  0
    2.7713    0.0000    0.0000 H   0  0  0  0  0  0  0  0  0  0  0  0
    1.3856    2.4000    0.0000 H   0  0  0  0  0  0  0  0  0  0  0  0
    0.0000    0.0000    0.0000 N   0  0  0  0  0  0  0  0  0  0  0  0
    0.0000   -1.6000    0.0000 H   0  0  0  0  0  0  0  0  0  0  0  0
   -1.3856    0.8000    0.0000 C   0  0  0  0  0  0  0  0  0  0  0  0
   -2.7713    1.6000    0.0000 H   0  0  0  0  0  0  0  0  0  0  0  0
   -2.7713    0.0000    0.0000 H   0  0  0  0  0  0  0  0  0  0  0  0
   -1.3856    2.4000    0.0000 H   0  0  0  0  0  0  0  0  0  0  0  0
  1  2  1  0  0  0  0
  1  3  1  0  0  0  0
  1  4  1  0  0  0  0
  1  5  1  0  0  0  0
  5  6  1  0  0  0  0
  5  7  1  0  0  0  0
  7  8  1  0  0  0  0
  7  9  1  0  0  0  0
  7 10  1  0  0  0  0
M  END
> <ChemID>
100133

> <source_casrn>
124-40-3

> <CAS>
124-40-3

> <SMILES>
CNC

> <NAME>
Dimethylamine

> <preferred_name>
Dimethylamine

> <iupac>
N-methylmethanamine

> <MPID>
18947

> <dsstox_substance_id>
DTXSID5024057

> <Canonical_QSARr>
CNC

> <InChI_Code_QSARr>
InChI=1S/C2H7N/c1-3-2/h3H,1-2H3

> <InChI Key_QSARr>
ROSDSFDQCJNGOL-UHFFFAOYSA-N

> <LogKOA>
2.0

$$$$
100136
  -INDIGO-08031722252D

 15 14  0  0  0  0  0  0  0  0999 V2000
   -1.6000    0.0000    0.0000 C   0  0  0  0  0  0  0  0  0  0  0  0
   -0.0000    0.0000    0.0000 N   0  0  0  0  0  0  0  0  0  0  0  0
    0.8000    1.3856    0.0000 C   0  0  0  0  0  0  0  0  0  0  0  0
    1.6000    2.7713    0.0000 H   0  0  0  0  0  0  0  0  0  0  0  0
    2.4000    1.3856    0.0000 H   0  0  0  0  0  0  0  0  0  0  0  0
   -0.0000    2.7713    0.0000 H   0  0  0  0  0  0  0  0  0  0  0  0
    0.8000   -1.3856    0.0000 C   0  0  0  0  0  0  0  0  0  0  0  0
    1.6000   -2.7713    0.0000 H   0  0  0  0  0  0  0  0  0  0  0  0
   -0.0000   -2.7713    0.0000 H   0  0  0  0  0  0  0  0  0  0  0  0
    2.4000   -1.3856    0.0000 H   0  0  0  0  0  0  0  0  0  0  0  0
   -2.4000   -1.3856    0.0000 O   0  0  0  0  0  0  0  0  0  0  0  0
   -2.4000    1.3856    0.0000 C   0  0  0  0  0  0  0  0  0  0  0  0
   -3.2000    2.7713    0.0000 H   0  0  0  0  0  0  0  0  0  0  0  0
   -4.0000    1.3856    0.0000 H   0  0  0  0  0  0  0  0  0  0  0  0
   -1.6000    2.7713    0.0000 H   0  0  0  0  0  0  0  0  0  0  0  0
  1  2  1  0  0  0  0
  2  3  1  0  0  0  0
  3  4  1  0  0  0  0
  3  5  1  0  0  0  0
  3  6  1  0  0  0  0
  2  7  1  0  0  0  0
  7  8  1  0  0  0  0
  7  9  1  0  0  0  0
  7 10  1  0  0  0  0
  1 11  2  0  0  0  0
  1 12  1  0  0  0  0
 12 13  1  0  0  0  0
 12 14  1  0  0  0  0
 12 15  1  0  0  0  0
M  END
> <ChemID>
100136

> <source_casrn>
127-19-5

> <CAS>
127-19-5

> <SMILES>
O=C(N(C)C)C

> <NAME>
Dimethylacetamide

> <preferred_name>
N,N-Dimethylacetamide

> <iupac>
N,N-dimethylacetamide

> <MPID>
18950

> <dsstox_substance_id>
DTXSID5020499

> <Canonical_QSARr>
CC(=O)N(C)C

> <InChI_Code_QSARr>
InChI=1S/C4H9NO/c1-4(6)5(2)3/h1-3H3

> <InChI Key_QSARr>
FXHOOIRPVKKKFG-UHFFFAOYSA-N

> <LogKOA>
5.33

$$$$
100140
  -INDIGO-08031722252D

 23 22  0  0  0  0  0  0  0  0999 V2000
    2.7712    0.0000    0.0000 C   0  0  0  0  0  0  0  0  0  0  0  0
    3.3836   -1.4782    0.0000 H   0  0  0  0  0  0  0  0  0  0  0  0
    2.1589   -1.4782    0.0000 H   0  0  0  0  0  0  0  0  0  0  0  0
    1.3856    0.8000    0.0000 C   0  0  0  0  0  0  0  0  0  0  0  0
    0.7734    2.2782    0.0000 H   0  0  0  0  0  0  0  0  0  0  0  0
    1.9979    2.2782    0.0000 H   0  0  0  0  0  0  0  0  0  0  0  0
    0.0001    0.0000    0.0000 C   0  0  0  0  0  0  0  0  0  0  0  0
    0.6122   -1.4782    0.0000 H   0  0  0  0  0  0  0  0  0  0  0  0
   -0.6122   -1.4782    0.0000 H   0  0  0  0  0  0  0  0  0  0  0  0
   -1.3856    0.8000    0.0000 C   0  0  0  0  0  0  0  0  0  0  0  0
   -1.9979    2.2782    0.0000 H   0  0  0  0  0  0  0  0  0  0  0  0
   -0.7734    2.2782    0.0000 H   0  0  0  0  0  0  0  0  0  0  0  0
   -2.7712    0.0000    0.0000 C   0  0  0  0  0  0  0  0  0  0  0  0
   -2.1589   -1.4782    0.0000 H   0  0  0  0  0  0  0  0  0  0  0  0
   -3.3836   -1.4782    0.0000 H   0  0  0  0  0  0  0  0  0  0  0  0
   -4.1569    0.8000    0.0000 C   0  0  0  0  0  0  0  0  0  0  0  0
   -5.5426    1.6000    0.0000 H   0  0  0  0  0  0  0  0  0  0  0  0
   -5.5426    0.0000    0.0000 H   0  0  0  0  0  0  0  0  0  0  0  0
   -4.1569    2.4000    0.0000 H   0  0  0  0  0  0  0  0  0  0  0  0
    4.1569    0.8000    0.0000 C   0  0  0  0  0  0  0  0  0  0  0  0
    5.5426    1.6000    0.0000 H   0  0  0  0  0  0  0  0  0  0  0  0
    5.5426    0.0000    0.0000 H   0  0  0  0  0  0  0  0  0  0  0  0
    4.1569    2.4000    0.0000 H   0  0  0  0  0  0  0  0  0  0  0  0
  1  2  1  0  0  0  0
  1  3  1  0  0  0  0
  1  4  1  0  0  0  0
  4  5  1  0  0  0  0
  4  6  1  0  0  0  0
  4  7  1  0  0  0  0
  7  8  1  0  0  0  0
  7  9  1  0  0  0  0
  7 10  1  0  0  0  0
 10 11  1  0  0  0  0
 10 12  1  0  0  0  0
 10 13  1  0  0  0  0
 13 14  1  0  0  0  0
 13 15  1  0  0  0  0
 13 16  1  0  0  0  0
 16 17  1  0  0  0  0
 16 18  1  0  0  0  0
 16 19  1  0  0  0  0
  1 20  1  0  0  0  0
 20 21  1  0  0  0  0
 20 22  1  0  0  0  0
 20 23  1  0  0  0  0
M  END
> <ChemID>
100140

> <source_casrn>
142-82-5

> <CAS>
142-82-5

> <SMILES>
CCCCCCC

> <NAME>
Heptane

> <preferred_name>
Heptane

> <iupac>
heptane

> <MPID>
18954

> <dsstox_substance_id>
DTXSID6024127

> <Canonical_QSARr>
CCCCCCC

> <InChI_Code_QSARr>
InChI=1S/C7H16/c1-3-5-7-6-4-2/h3-7H2,1-2H3

> <InChI Key_QSARr>
IMNFDUFMRHMDMM-UHFFFAOYSA-N

> <LogKOA>
2.95

$$$$
100144
  -INDIGO-08031722252D

  6  5  0  0  0  0  0  0  0  0999 V2000
   -0.8000   -1.3856    0.0000 Cl  0  0  0  0  0  0  0  0  0  0  0  0
    0.0000    0.0000    0.0000 C   0  0  0  0  0  0  0  0  0  0  0  0
   -0.8000    1.3856    0.0000 H   0  0  0  0  0  0  0  0  0  0  0  0
    1.6000    0.0000    0.0000 C   0  0  0  0  0  0  0  0  0  0  0  0
    2.4000    1.3856    0.0000 H   0  0  0  0  0  0  0  0  0  0  0  0
    2.4000   -1.3856    0.0000 Cl  0  0  0  0  0  0  0  0  0  0  0  0
  1  2  1  0  0  0  0
  2  3  1  0  0  0  0
  2  4  2  0  0  0  0
  4  5  1  0  0  0  0
  4  6  1  0  0  0  0
M  END
> <ChemID>
100144

> <source_casrn>
156-59-2

> <CAS>
156-59-2

> <SMILES>
Cl/C=C\Cl

> <NAME>
cis-1,2-Dichloroethene

> <preferred_name>
(Z)-1,2-Dichloroethylene

> <iupac>
(Z)-1,2-dichloroethene

> <MPID>
18958

> <dsstox_substance_id>
DTXSID2024030

> <Canonical_QSARr>
ClC=CCl

> <InChI_Code_QSARr>
InChI=1S/C2H2Cl2/c3-1-2-4/h1-2H/b2-1-

> <InChI Key_QSARr>
KFUSEUYYWQURPO-UPHRSURJSA-N

> <LogKOA>
2.56

$$$$
100151
  -INDIGO-08031722252D

 12 12  0  0  0  0  0  0  0  0999 V2000
    0.8000    1.3856    0.0000 Cl  0  0  0  0  0  0  0  0  0  0  0  0
   -0.0000   -0.0000    0.0000 C   0  0  0  0  0  0  0  0  0  0  0  0
    0.8000   -1.3857    0.0000 C   0  0  0  0  0  0  0  0  0  0  0  0
    2.4000   -1.3857    0.0000 H   0  0  0  0  0  0  0  0  0  0  0  0
   -0.0000   -2.7713    0.0000 C   0  0  0  0  0  0  0  0  0  0  0  0
    0.8000   -4.1569    0.0000 Cl  0  0  0  0  0  0  0  0  0  0  0  0
   -1.6000   -2.7713    0.0000 C   0  0  0  0  0  0  0  0  0  0  0  0
   -2.4000   -4.1569    0.0000 H   0  0  0  0  0  0  0  0  0  0  0  0
   -2.4000   -1.3856    0.0000 C   0  0  0  0  0  0  0  0  0  0  0  0
   -4.0000   -1.3856    0.0000 H   0  0  0  0  0  0  0  0  0  0  0  0
   -1.6000   -0.0000    0.0000 C   0  0  0  0  0  0  0  0  0  0  0  0
   -2.4000    1.3856    0.0000 H   0  0  0  0  0  0  0  0  0  0  0  0
  1  2  1  0  0  0  0
  2  3  1  0  0  0  0
  3  4  1  0  0  0  0
  3  5  2  0  0  0  0
  5  6  1  0  0  0  0
  5  7  1  0  0  0  0
  7  8  1  0  0  0  0
  7  9  2  0  0  0  0
  9 10  1  0  0  0  0
  9 11  1  0  0  0  0
 11  2  2  0  0  0  0
 11 12  1  0  0  0  0
M  END
> <ChemID>
100151

> <source_casrn>
541-73-1

> <CAS>
541-73-1

> <SMILES>
Clc1cc(Cl)ccc1

> <NAME>
1,3-Dichlorobenzene

> <preferred_name>
1,3-Dichlorobenzene

> <iupac>
1,3-dichlorobenzene

> <MPID>
18965

> <dsstox_substance_id>
DTXSID6022056

> <Canonical_QSARr>
Clc1cc(Cl)ccc1

> <InChI_Code_QSARr>
InChI=1S/C6H4Cl2/c7-5-2-1-3-6(8)4-5/h1-4H

> <InChI Key_QSARr>
ZPQOPVIELGIULI-UHFFFAOYSA-N

> <LogKOA>
4.12

$$$$
100156
  -INDIGO-08031722252D

 12 12  0  0  0  0  0  0  0  0999 V2000
   -0.0000   -0.0000    0.0000 C   0  0  0  0  0  0  0  0  0  0  0  0
    0.8000   -1.3857    0.0000 C   0  0  0  0  0  0  0  0  0  0  0  0
    2.4000   -1.3857    0.0000 Cl  0  0  0  0  0  0  0  0  0  0  0  0
   -0.0000   -2.7713    0.0000 C   0  0  0  0  0  0  0  0  0  0  0  0
    0.8000   -4.1569    0.0000 Cl  0  0  0  0  0  0  0  0  0  0  0  0
   -1.6000   -2.7713    0.0000 C   0  0  0  0  0  0  0  0  0  0  0  0
   -2.4000   -4.1569    0.0000 Cl  0  0  0  0  0  0  0  0  0  0  0  0
   -2.4000   -1.3856    0.0000 C   0  0  0  0  0  0  0  0  0  0  0  0
   -4.0000   -1.3856    0.0000 Cl  0  0  0  0  0  0  0  0  0  0  0  0
   -1.6000   -0.0000    0.0000 C   0  0  0  0  0  0  0  0  0  0  0  0
   -2.4000    1.3856    0.0000 H   0  0  0  0  0  0  0  0  0  0  0  0
    0.8000    1.3856    0.0000 Cl  0  0  0  0  0  0  0  0  0  0  0  0
  1  2  1  0  0  0  0
  2  3  1  0  0  0  0
  2  4  2  0  0  0  0
  4  5  1  0  0  0  0
  4  6  1  0  0  0  0
  6  7  1  0  0  0  0
  6  8  2  0  0  0  0
  8  9  1  0  0  0  0
  8 10  1  0  0  0  0
 10  1  2  0  0  0  0
 10 11  1  0  0  0  0
  1 12  1  0  0  0  0
M  END
> <ChemID>
100156

> <source_casrn>
608-93-5

> <CAS>
608-93-5

> <SMILES>
Clc1c(Cl)c(Cl)cc(Cl)c1Cl

> <NAME>
Pentachlorobenzene

> <preferred_name>
Pentachlorobenzene

> <iupac>
1,2,3,4,5-pentachlorobenzene

> <MPID>
18969

> <dsstox_substance_id>
DTXSID7024247

> <Canonical_QSARr>
Clc1c(Cl)c(Cl)cc(Cl)c1Cl

> <InChI_Code_QSARr>
InChI=1S/C6HCl5/c7-2-1-3(8)5(10)6(11)4(2)9/h1H

> <InChI Key_QSARr>
CEOCDNVZRAIOQZ-UHFFFAOYSA-N

> <LogKOA>
6.49

$$$$
100160
  -INDIGO-08031722252D

 63 62  0  0  0  0  0  0  0  0999 V2000
   -9.6994   -0.8000    0.0000 C   0  0  0  0  0  0  0  0  0  0  0  0
   -9.0872   -2.2782    0.0000 H   0  0  0  0  0  0  0  0  0  0  0  0
  -10.3120   -2.2782    0.0000 H   0  0  0  0  0  0  0  0  0  0  0  0
   -8.3137    0.0000    0.0000 C   0  0  0  0  0  0  0  0  0  0  0  0
   -8.9263    1.4782    0.0000 H   0  0  0  0  0  0  0  0  0  0  0  0
   -7.7015    1.4782    0.0000 H   0  0  0  0  0  0  0  0  0  0  0  0
   -6.9284   -0.8000    0.0000 C   0  0  0  0  0  0  0  0  0  0  0  0
   -6.3158   -2.2782    0.0000 H   0  0  0  0  0  0  0  0  0  0  0  0
   -7.5406   -2.2782    0.0000 H   0  0  0  0  0  0  0  0  0  0  0  0
   -5.5427    0.0000    0.0000 C   0  0  0  0  0  0  0  0  0  0  0  0
   -6.1549    1.4782    0.0000 H   0  0  0  0  0  0  0  0  0  0  0  0
   -4.9301    1.4782    0.0000 H   0  0  0  0  0  0  0  0  0  0  0  0
   -4.1570   -0.8000    0.0000 C   0  0  0  0  0  0  0  0  0  0  0  0
   -3.5449   -2.2782    0.0000 H   0  0  0  0  0  0  0  0  0  0  0  0
   -4.7692   -2.2782    0.0000 H   0  0  0  0  0  0  0  0  0  0  0  0
   -2.7713    0.0000    0.0000 C   0  0  0  0  0  0  0  0  0  0  0  0
   -3.3834    1.4782    0.0000 H   0  0  0  0  0  0  0  0  0  0  0  0
   -2.1592    1.4782    0.0000 H   0  0  0  0  0  0  0  0  0  0  0  0
   -1.3856   -0.8000    0.0000 C   0  0  0  0  0  0  0  0  0  0  0  0
   -0.7735   -2.2782    0.0000 H   0  0  0  0  0  0  0  0  0  0  0  0
   -1.9977   -2.2782    0.0000 H   0  0  0  0  0  0  0  0  0  0  0  0
    0.0001    0.0000    0.0000 C   0  0  0  0  0  0  0  0  0  0  0  0
   -0.6125    1.4782    0.0000 H   0  0  0  0  0  0  0  0  0  0  0  0
    0.6123    1.4782    0.0000 H   0  0  0  0  0  0  0  0  0  0  0  0
    1.3858   -0.8000    0.0000 C   0  0  0  0  0  0  0  0  0  0  0  0
    1.9980   -2.2782    0.0000 H   0  0  0  0  0  0  0  0  0  0  0  0
    0.7732   -2.2782    0.0000 H   0  0  0  0  0  0  0  0  0  0  0  0
    2.7715    0.0000    0.0000 C   0  0  0  0  0  0  0  0  0  0  0  0
    2.1589    1.4782    0.0000 H   0  0  0  0  0  0  0  0  0  0  0  0
    3.3837    1.4782    0.0000 H   0  0  0  0  0  0  0  0  0  0  0  0
    4.1568   -0.8000    0.0000 C   0  0  0  0  0  0  0  0  0  0  0  0
    4.7694   -2.2782    0.0000 H   0  0  0  0  0  0  0  0  0  0  0  0
    3.5446   -2.2782    0.0000 H   0  0  0  0  0  0  0  0  0  0  0  0
    5.5425    0.0000    0.0000 C   0  0  0  0  0  0  0  0  0  0  0  0
    4.9303    1.4782    0.0000 H   0  0  0  0  0  0  0  0  0  0  0  0
    6.1551    1.4782    0.0000 H   0  0  0  0  0  0  0  0  0  0  0  0
    6.9282   -0.8000    0.0000 C   0  0  0  0  0  0  0  0  0  0  0  0
    7.5403   -2.2782    0.0000 H   0  0  0  0  0  0  0  0  0  0  0  0
    6.3160   -2.2782    0.0000 H   0  0  0  0  0  0  0  0  0  0  0  0
    8.3139    0.0000    0.0000 C   0  0  0  0  0  0  0  0  0  0  0  0
    7.7017    1.4782    0.0000 H   0  0  0  0  0  0  0  0  0  0  0  0
    8.9260    1.4782    0.0000 H   0  0  0  0  0  0  0  0  0  0  0  0
    9.6996   -0.8000    0.0000 C   0  0  0  0  0  0  0  0  0  0  0  0
   10.3117   -2.2782    0.0000 H   0  0  0  0  0  0  0  0  0  0  0  0
    9.0874   -2.2782    0.0000 H   0  0  0  0  0  0  0  0  0  0  0  0
   11.0853    0.0000    0.0000 C   0  0  0  0  0  0  0  0  0  0  0  0
   10.4727    1.4782    0.0000 H   0  0  0  0  0  0  0  0  0  0  0  0
   11.6974    1.4782    0.0000 H   0  0  0  0  0  0  0  0  0  0  0  0
   12.4710   -0.8000    0.0000 C   0  0  0  0  0  0  0  0  0  0  0  0
   13.0831   -2.2782    0.0000 H   0  0  0  0  0  0  0  0  0  0  0  0
   11.8584   -2.2782    0.0000 H   0  0  0  0  0  0  0  0  0  0  0  0
   13.8562    0.0000    0.0000 C   0  0  0  0  0  0  0  0  0  0  0  0
   13.2441    1.4782    0.0000 H   0  0  0  0  0  0  0  0  0  0  0  0
   14.4688    1.4782    0.0000 H   0  0  0  0  0  0  0  0  0  0  0  0
   15.2419   -0.8000    0.0000 C   0  0  0  0  0  0  0  0  0  0  0  0
   15.8545   -2.2782    0.0000 H   0  0  0  0  0  0  0  0  0  0  0  0
   14.6298   -2.2782    0.0000 H   0  0  0  0  0  0  0  0  0  0  0  0
   16.6276    0.0000    0.0000 C   0  0  0  0  0  0  0  0  0  0  0  0
   18.0133    0.8000    0.0000 H   0  0  0  0  0  0  0  0  0  0  0  0
   18.0133   -0.8000    0.0000 H   0  0  0  0  0  0  0  0  0  0  0  0
   16.6276    1.6000    0.0000 H   0  0  0  0  0  0  0  0  0  0  0  0
  -11.0851    0.0000    0.0000 O   0  0  0  0  0  0  0  0  0  0  0  0
  -12.4708   -0.8000    0.0000 H   0  0  0  0  0  0  0  0  0  0  0  0
  1  2  1  0  0  0  0
  1  3  1  0  0  0  0
  1  4  1  0  0  0  0
  4  5  1  0  0  0  0
  4  6  1  0  0  0  0
  4  7  1  0  0  0  0
  7  8  1  0  0  0  0
  7  9  1  0  0  0  0
  7 10  1  0  0  0  0
 10 11  1  0  0  0  0
 10 12  1  0  0  0  0
 10 13  1  0  0  0  0
 13 14  1  0  0  0  0
 13 15  1  0  0  0  0
 13 16  1  0  0  0  0
 16 17  1  0  0  0  0
 16 18  1  0  0  0  0
 16 19  1  0  0  0  0
 19 20  1  0  0  0  0
 19 21  1  0  0  0  0
 19 22  1  0  0  0  0
 22 23  1  0  0  0  0
 22 24  1  0  0  0  0
 22 25  1  0  0  0  0
 25 26  1  0  0  0  0
 25 27  1  0  0  0  0
 25 28  1  0  0  0  0
 28 29  1  0  0  0  0
 28 30  1  0  0  0  0
 28 31  1  0  0  0  0
 31 32  1  0  0  0  0
 31 33  1  0  0  0  0
 31 34  1  0  0  0  0
 34 35  1  0  0  0  0
 34 36  1  0  0  0  0
 34 37  1  0  0  0  0
 37 38  1  0  0  0  0
 37 39  1  0  0  0  0
 37 40  1  0  0  0  0
 40 41  1  0  0  0  0
 40 42  1  0  0  0  0
 40 43  1  0  0  0  0
 43 44  1  0  0  0  0
 43 45  1  0  0  0  0
 43 46  1  0  0  0  0
 46 47  1  0  0  0  0
 46 48  1  0  0  0  0
 46 49  1  0  0  0  0
 49 50  1  0  0  0  0
 49 51  1  0  0  0  0
 49 52  1  0  0  0  0
 52 53  1  0  0  0  0
 52 54  1  0  0  0  0
 52 55  1  0  0  0  0
 55 56  1  0  0  0  0
 55 57  1  0  0  0  0
 55 58  1  0  0  0  0
 58 59  1  0  0  0  0
 58 60  1  0  0  0  0
 58 61  1  0  0  0  0
  1 62  1  0  0  0  0
 62 63  1  0  0  0  0
M  END
> <ChemID>
100160

> <source_casrn>
629-96-9

> <CAS>
629-96-9

> <SMILES>
CCCCCCCCCCCCCCCCCCCCO

> <NAME>
1-Eicosanol

> <preferred_name>
1-Eicosanol

> <iupac>
icosan-1-ol

> <MPID>
18973

> <dsstox_substance_id>
DTXSID0027272

> <Canonical_QSARr>
CCCCCCCCCCCCCCCCCCCCO

> <InChI_Code_QSARr>
InChI=1S/C20H42O/c1-2-3-4-5-6-7-8-9-10-11-12-13-14-15-16-17-18-19-20-21/h21H,2-20H2,1H3

> <InChI Key_QSARr>
BTFJIXJJCSYFAL-UHFFFAOYSA-N

> <LogKOA>
12.06

$$$$
100164
  -INDIGO-08031722252D

 28 29  0  0  0  0  0  0  0  0999 V2000
   -1.7813   -2.1229    0.0000 C   0  0  0  0  0  0  0  0  0  0  0  0
   -0.5557   -3.1514    0.0000 H   0  0  0  0  0  0  0  0  0  0  0  0
   -3.2848   -2.6701    0.0000 C   0  0  0  0  0  0  0  0  0  0  0  0
   -3.5627   -4.2459    0.0000 H   0  0  0  0  0  0  0  0  0  0  0  0
   -4.5106   -1.6417    0.0000 C   0  0  0  0  0  0  0  0  0  0  0  0
   -6.0140   -2.1889    0.0000 H   0  0  0  0  0  0  0  0  0  0  0  0
   -4.2327   -0.0660    0.0000 C   0  0  0  0  0  0  0  0  0  0  0  0
   -5.4584    0.9625    0.0000 H   0  0  0  0  0  0  0  0  0  0  0  0
   -2.7292    0.4813    0.0000 C   0  0  0  0  0  0  0  0  0  0  0  0
   -2.4513    2.0569    0.0000 Cl  0  0  0  0  0  0  0  0  0  0  0  0
   -1.5034   -0.5472    0.0000 C   0  0  0  0  0  0  0  0  0  0  0  0
    0.0001   -0.0000    0.0000 C   0  0  0  0  0  0  0  0  0  0  0  0
    0.5473   -1.5035    0.0000 H   0  0  0  0  0  0  0  0  0  0  0  0
   -0.5472    1.5035    0.0000 C   0  0  0  0  0  0  0  0  0  0  0  0
   -1.0945    3.0070    0.0000 Cl  0  0  0  0  0  0  0  0  0  0  0  0
    0.4812    2.7292    0.0000 Cl  0  0  0  0  0  0  0  0  0  0  0  0
    1.0284    1.2256    0.0000 Cl  0  0  0  0  0  0  0  0  0  0  0  0
    1.5999   -0.0000    0.0000 C   0  0  0  0  0  0  0  0  0  0  0  0
    2.4001    1.3857    0.0000 C   0  0  0  0  0  0  0  0  0  0  0  0
    1.5999    2.7713    0.0000 H   0  0  0  0  0  0  0  0  0  0  0  0
    4.0000    1.3857    0.0000 C   0  0  0  0  0  0  0  0  0  0  0  0
    4.7999    2.7713    0.0000 H   0  0  0  0  0  0  0  0  0  0  0  0
    4.7999   -0.0000    0.0000 C   0  0  0  0  0  0  0  0  0  0  0  0
    6.4000   -0.0000    0.0000 Cl  0  0  0  0  0  0  0  0  0  0  0  0
    4.0000   -1.3857    0.0000 C   0  0  0  0  0  0  0  0  0  0  0  0
    4.7999   -2.7713    0.0000 H   0  0  0  0  0  0  0  0  0  0  0  0
    2.4001   -1.3857    0.0000 C   0  0  0  0  0  0  0  0  0  0  0  0
    1.5999   -2.7713    0.0000 H   0  0  0  0  0  0  0  0  0  0  0  0
  1  2  1  0  0  0  0
  1  3  1  0  0  0  0
  3  4  1  0  0  0  0
  3  5  2  0  0  0  0
  5  6  1  0  0  0  0
  5  7  1  0  0  0  0
  7  8  1  0  0  0  0
  7  9  2  0  0  0  0
  9 10  1  0  0  0  0
  9 11  1  0  0  0  0
 11  1  2  0  0  0  0
 11 12  1  0  0  0  0
 12 13  1  0  0  0  0
 12 14  1  0  0  0  0
 14 15  1  0  0  0  0
 14 16  1  0  0  0  0
 14 17  1  0  0  0  0
 12 18  1  0  0  0  0
 18 19  1  0  0  0  0
 19 20  1  0  0  0  0
 19 21  2  0  0  0  0
 21 22  1  0  0  0  0
 21 23  1  0  0  0  0
 23 24  1  0  0  0  0
 23 25  2  0  0  0  0
 25 26  1  0  0  0  0
 25 27  1  0  0  0  0
 27 18  2  0  0  0  0
 27 28  1  0  0  0  0
M  END
> <ChemID>
100164

> <source_casrn>
789-02-6

> <CAS>
789-02-6

> <SMILES>
Clc1ccc(cc1)C(c1ccccc1Cl)C(Cl)(Cl)Cl

> <NAME>
o,p'-DDT

> <preferred_name>
o,p'-DDT

> <iupac>
1-chloro-2-[2,2,2-trichloro-1-(4-chlorophenyl)ethyl]benzene

> <MPID>
18977

> <dsstox_substance_id>
DTXSID6022345

> <Canonical_QSARr>
Clc1ccc(cc1)C(c1ccccc1Cl)C(Cl)(Cl)Cl

> <InChI_Code_QSARr>
InChI=1S/C14H9Cl5/c15-10-7-5-9(6-8-10)13(14(17,18)19)11-3-1-2-4-12(11)16/h1-8,13H

> <InChI Key_QSARr>
CVUGPAFCQJIYDT-UHFFFAOYSA-N

> <LogKOA>
9.45

$$$$
100168
  -INDIGO-08031722252D

 18 19  0  0  0  0  0  0  0  0999 V2000
    0.0001   -0.0000    0.0000 C   0  0  0  0  0  0  0  0  0  0  0  0
    1.3856    0.8000    0.0000 C   0  0  0  0  0  0  0  0  0  0  0  0
    1.3856    2.4000    0.0000 H   0  0  0  0  0  0  0  0  0  0  0  0
    2.7713   -0.0000    0.0000 C   0  0  0  0  0  0  0  0  0  0  0  0
    4.1569    0.8000    0.0000 H   0  0  0  0  0  0  0  0  0  0  0  0
    2.7713   -1.6000    0.0000 C   0  0  0  0  0  0  0  0  0  0  0  0
    4.1569   -2.4000    0.0000 H   0  0  0  0  0  0  0  0  0  0  0  0
    1.3856   -2.4000    0.0000 C   0  0  0  0  0  0  0  0  0  0  0  0
    1.3856   -4.0000    0.0000 Cl  0  0  0  0  0  0  0  0  0  0  0  0
    0.0001   -1.6000    0.0000 C   0  0  0  0  0  0  0  0  0  0  0  0
   -1.3856   -2.4000    0.0000 C   0  0  0  0  0  0  0  0  0  0  0  0
   -1.3856   -4.0000    0.0000 H   0  0  0  0  0  0  0  0  0  0  0  0
   -2.7712   -1.6000    0.0000 C   0  0  0  0  0  0  0  0  0  0  0  0
   -4.1569   -2.4000    0.0000 H   0  0  0  0  0  0  0  0  0  0  0  0
   -2.7712   -0.0000    0.0000 C   0  0  0  0  0  0  0  0  0  0  0  0
   -4.1569    0.8000    0.0000 H   0  0  0  0  0  0  0  0  0  0  0  0
   -1.3856    0.8000    0.0000 C   0  0  0  0  0  0  0  0  0  0  0  0
   -1.3856    2.4000    0.0000 Cl  0  0  0  0  0  0  0  0  0  0  0  0
  1  2  1  0  0  0  0
  2  3  1  0  0  0  0
  2  4  2  0  0  0  0
  4  5  1  0  0  0  0
  4  6  1  0  0  0  0
  6  7  1  0  0  0  0
  6  8  2  0  0  0  0
  8  9  1  0  0  0  0
  8 10  1  0  0  0  0
 10  1  1  0  0  0  0
 10 11  2  0  0  0  0
 11 12  1  0  0  0  0
 11 13  1  0  0  0  0
 13 14  1  0  0  0  0
 13 15  2  0  0  0  0
 15 16  1  0  0  0  0
 15 17  1  0  0  0  0
 17  1  2  0  0  0  0
 17 18  1  0  0  0  0
M  END
> <ChemID>
100168

> <source_casrn>
1825-30-5

> <CAS>
1825-30-5

> <SMILES>
Clc1cccc2c1cccc2Cl

> <NAME>
1,5-Dichloronaphthalene

> <preferred_name>
Naphthalene, 1,5-dichloro-

> <iupac>
1,5-DICHLORONAPHTHALENE

> <MPID>
18981

> <dsstox_substance_id>
DTXSID1061998

> <Canonical_QSARr>
Clc1cccc2c1cccc2Cl

> <InChI_Code_QSARr>
InChI=1S/C10H6Cl2/c11-9-5-1-3-7-8(9)4-2-6-10(7)12/h1-6H

> <InChI Key_QSARr>
ZBQZXTBAGBTUAD-UHFFFAOYSA-N

> <LogKOA>
6.65

$$$$
100172
  -INDIGO-08031722252D

 18 19  0  0  0  0  0  0  0  0999 V2000
    0.0001   -0.0000    0.0000 C   0  0  0  0  0  0  0  0  0  0  0  0
    1.3856    0.8000    0.0000 C   0  0  0  0  0  0  0  0  0  0  0  0
    1.3856    2.4000    0.0000 Cl  0  0  0  0  0  0  0  0  0  0  0  0
    2.7713   -0.0000    0.0000 C   0  0  0  0  0  0  0  0  0  0  0  0
    4.1569    0.8000    0.0000 Cl  0  0  0  0  0  0  0  0  0  0  0  0
    2.7713   -1.6000    0.0000 C   0  0  0  0  0  0  0  0  0  0  0  0
    4.1569   -2.4000    0.0000 H   0  0  0  0  0  0  0  0  0  0  0  0
    1.3856   -2.4000    0.0000 C   0  0  0  0  0  0  0  0  0  0  0  0
    1.3856   -4.0000    0.0000 H   0  0  0  0  0  0  0  0  0  0  0  0
    0.0001   -1.6000    0.0000 C   0  0  0  0  0  0  0  0  0  0  0  0
   -1.3856   -2.4000    0.0000 C   0  0  0  0  0  0  0  0  0  0  0  0
   -1.3856   -4.0000    0.0000 H   0  0  0  0  0  0  0  0  0  0  0  0
   -2.7712   -1.6000    0.0000 C   0  0  0  0  0  0  0  0  0  0  0  0
   -4.1569   -2.4000    0.0000 H   0  0  0  0  0  0  0  0  0  0  0  0
   -2.7712   -0.0000    0.0000 C   0  0  0  0  0  0  0  0  0  0  0  0
   -4.1569    0.8000    0.0000 H   0  0  0  0  0  0  0  0  0  0  0  0
   -1.3856    0.8000    0.0000 C   0  0  0  0  0  0  0  0  0  0  0  0
   -1.3856    2.4000    0.0000 H   0  0  0  0  0  0  0  0  0  0  0  0
  1  2  1  0  0  0  0
  2  3  1  0  0  0  0
  2  4  2  0  0  0  0
  4  5  1  0  0  0  0
  4  6  1  0  0  0  0
  6  7  1  0  0  0  0
  6  8  2  0  0  0  0
  8  9  1  0  0  0  0
  8 10  1  0  0  0  0
 10  1  1  0  0  0  0
 10 11  2  0  0  0  0
 11 12  1  0  0  0  0
 11 13  1  0  0  0  0
 13 14  1  0  0  0  0
 13 15  2  0  0  0  0
 15 16  1  0  0  0  0
 15 17  1  0  0  0  0
 17  1  2  0  0  0  0
 17 18  1  0  0  0  0
M  END
> <ChemID>
100172

> <source_casrn>
2050-69-3

> <CAS>
2050-69-3

> <SMILES>
Clc1ccc2ccccc2c1Cl

> <NAME>
1,2-Dichloronaphthalene

> <preferred_name>
Naphthalene, 1,2-dichloro-

> <iupac>
1,2-DICHLORONAPHTHALENE

> <MPID>
18985

> <dsstox_substance_id>
DTXSID5062136

> <Canonical_QSARr>
Clc1ccc2ccccc2c1Cl

> <InChI_Code_QSARr>
InChI=1S/C10H6Cl2/c11-9-6-5-7-3-1-2-4-8(7)10(9)12/h1-6H

> <InChI Key_QSARr>
MOXLHAPKZWTHEX-UHFFFAOYSA-N

> <LogKOA>
6.89

$$$$
100176
  -INDIGO-08031722252D

 18 19  0  0  0  0  0  0  0  0999 V2000
    0.0001   -0.0000    0.0000 C   0  0  0  0  0  0  0  0  0  0  0  0
    1.3856    0.8000    0.0000 C   0  0  0  0  0  0  0  0  0  0  0  0
    1.3856    2.4000    0.0000 Cl  0  0  0  0  0  0  0  0  0  0  0  0
    2.7713   -0.0000    0.0000 C   0  0  0  0  0  0  0  0  0  0  0  0
    4.1569    0.8000    0.0000 Cl  0  0  0  0  0  0  0  0  0  0  0  0
    2.7713   -1.6000    0.0000 C   0  0  0  0  0  0  0  0  0  0  0  0
    4.1569   -2.4000    0.0000 Cl  0  0  0  0  0  0  0  0  0  0  0  0
    1.3856   -2.4000    0.0000 C   0  0  0  0  0  0  0  0  0  0  0  0
    1.3856   -4.0000    0.0000 Cl  0  0  0  0  0  0  0  0  0  0  0  0
    0.0001   -1.6000    0.0000 C   0  0  0  0  0  0  0  0  0  0  0  0
   -1.3856   -2.4000    0.0000 C   0  0  0  0  0  0  0  0  0  0  0  0
   -1.3856   -4.0000    0.0000 Cl  0  0  0  0  0  0  0  0  0  0  0  0
   -2.7712   -1.6000    0.0000 C   0  0  0  0  0  0  0  0  0  0  0  0
   -4.1569   -2.4000    0.0000 Cl  0  0  0  0  0  0  0  0  0  0  0  0
   -2.7712   -0.0000    0.0000 C   0  0  0  0  0  0  0  0  0  0  0  0
   -4.1569    0.8000    0.0000 Cl  0  0  0  0  0  0  0  0  0  0  0  0
   -1.3856    0.8000    0.0000 C   0  0  0  0  0  0  0  0  0  0  0  0
   -1.3856    2.4000    0.0000 Cl  0  0  0  0  0  0  0  0  0  0  0  0
  1  2  1  0  0  0  0
  2  3  1  0  0  0  0
  2  4  2  0  0  0  0
  4  5  1  0  0  0  0
  4  6  1  0  0  0  0
  6  7  1  0  0  0  0
  6  8  2  0  0  0  0
  8  9  1  0  0  0  0
  8 10  1  0  0  0  0
 10  1  1  0  0  0  0
 10 11  2  0  0  0  0
 11 12  1  0  0  0  0
 11 13  1  0  0  0  0
 13 14  1  0  0  0  0
 13 15  2  0  0  0  0
 15 16  1  0  0  0  0
 15 17  1  0  0  0  0
 17  1  2  0  0  0  0
 17 18  1  0  0  0  0
M  END
> <ChemID>
100176

> <source_casrn>
2234-13-1

> <CAS>
2234-13-1

> <SMILES>
Clc1c2c(c(Cl)c(Cl)c1Cl)c(Cl)c(Cl)c(Cl)c2Cl

> <NAME>
Octachloronaphthalene

> <preferred_name>
Octachloronaphthalene

> <iupac>
octachloronaphthalene

> <MPID>
18989

> <dsstox_substance_id>
DTXSID6025800

> <Canonical_QSARr>
Clc1c2c(c(Cl)c(Cl)c1Cl)c(Cl)c(Cl)c(Cl)c2Cl

> <InChI_Code_QSARr>
InChI=1S/C10Cl8/c11-3-1-2(5(13)9(17)7(3)15)6(14)10(18)8(16)4(1)12

> <InChI Key_QSARr>
RTNLUFLDZOAXIC-UHFFFAOYSA-N

> <LogKOA>
11.05

$$$$
100182
  -INDIGO-08031722252D

 23 24  0  0  0  0  0  0  0  0999 V2000
    1.3857    0.8000    0.0000 O   0  0  0  0  0  0  0  0  0  0  0  0
    2.9613    0.5222    0.0000 C   0  0  0  0  0  0  0  0  0  0  0  0
    3.5086   -0.9813    0.0000 C   0  0  0  0  0  0  0  0  0  0  0  0
    2.4802   -2.2071    0.0000 H   0  0  0  0  0  0  0  0  0  0  0  0
    5.0842   -1.2591    0.0000 C   0  0  0  0  0  0  0  0  0  0  0  0
    5.6315   -2.7627    0.0000 H   0  0  0  0  0  0  0  0  0  0  0  0
    6.1126   -0.0335    0.0000 C   0  0  0  0  0  0  0  0  0  0  0  0
    7.6884   -0.3113    0.0000 Br  0  0  0  0  0  0  0  0  0  0  0  0
    5.5655    1.4700    0.0000 C   0  0  0  0  0  0  0  0  0  0  0  0
    6.5940    2.6957    0.0000 H   0  0  0  0  0  0  0  0  0  0  0  0
    3.9898    1.7479    0.0000 C   0  0  0  0  0  0  0  0  0  0  0  0
    3.4426    3.2513    0.0000 Br  0  0  0  0  0  0  0  0  0  0  0  0
   -0.0001    0.0001    0.0000 C   0  0  0  0  0  0  0  0  0  0  0  0
   -0.0001   -1.6000    0.0000 C   0  0  0  0  0  0  0  0  0  0  0  0
    1.3857   -2.4000    0.0000 Br  0  0  0  0  0  0  0  0  0  0  0  0
   -1.3857   -2.4000    0.0000 C   0  0  0  0  0  0  0  0  0  0  0  0
   -1.3857   -4.0000    0.0000 H   0  0  0  0  0  0  0  0  0  0  0  0
   -2.7713   -1.6000    0.0000 C   0  0  0  0  0  0  0  0  0  0  0  0
   -4.1569   -2.4000    0.0000 Br  0  0  0  0  0  0  0  0  0  0  0  0
   -2.7713    0.0001    0.0000 C   0  0  0  0  0  0  0  0  0  0  0  0
   -4.1569    0.8000    0.0000 H   0  0  0  0  0  0  0  0  0  0  0  0
   -1.3857    0.8000    0.0000 C   0  0  0  0  0  0  0  0  0  0  0  0
   -1.3857    2.4000    0.0000 H   0  0  0  0  0  0  0  0  0  0  0  0
  1  2  1  0  0  0  0
  2  3  1  0  0  0  0
  3  4  1  0  0  0  0
  3  5  2  0  0  0  0
  5  6  1  0  0  0  0
  5  7  1  0  0  0  0
  7  8  1  0  0  0  0
  7  9  2  0  0  0  0
  9 10  1  0  0  0  0
  9 11  1  0  0  0  0
 11  2  2  0  0  0  0
 11 12  1  0  0  0  0
  1 13  1  0  0  0  0
 13 14  1  0  0  0  0
 14 15  1  0  0  0  0
 14 16  2  0  0  0  0
 16 17  1  0  0  0  0
 16 18  1  0  0  0  0
 18 19  1  0  0  0  0
 18 20  2  0  0  0  0
 20 21  1  0  0  0  0
 20 22  1  0  0  0  0
 22 13  2  0  0  0  0
 22 23  1  0  0  0  0
M  END
> <ChemID>
100182

> <source_casrn>
5436-43-1

> <CAS>
5436-43-1

> <SMILES>
BrC1=CC(Br)=CC=C1OC2=CC=C(C=C2Br)Br

> <NAME>
2,2',4,4'-Tetrabromo DPE

> <preferred_name>
2,2'4,4'-Tetrabromodiphenyl ether

> <iupac>
bis(2,4-dibromophenyl) ether

> <MPID>
18994

> <dsstox_substance_id>
DTXSID3030056

> <Canonical_QSARr>
Brc1cc(Br)c(cc1)Oc1ccc(Br)cc1Br

> <InChI_Code_QSARr>
InChI=1S/C12H6Br4O/c13-7-1-3-11(9(15)5-7)17-12-4-2-8(14)6-10(12)16/h1-6H

> <InChI Key_QSARr>
XYBSIYMGXVUVGY-UHFFFAOYSA-N

> <LogKOA>
10.53

$$$$
100186
  -INDIGO-08031722252D

 22 24  0  0  0  0  0  0  0  0999 V2000
    1.3856    0.8000    0.0000 O   0  0  0  0  0  0  0  0  0  0  0  0
    2.7712   -0.0000    0.0000 C   0  0  0  0  0  0  0  0  0  0  0  0
    2.7712   -1.6000    0.0000 C   0  0  0  0  0  0  0  0  0  0  0  0
    4.1569   -2.4000    0.0000 C   0  0  0  0  0  0  0  0  0  0  0  0
    4.1569   -4.0000    0.0000 H   0  0  0  0  0  0  0  0  0  0  0  0
    5.5425   -1.6000    0.0000 C   0  0  0  0  0  0  0  0  0  0  0  0
    5.5425   -0.0000    0.0000 C   0  0  0  0  0  0  0  0  0  0  0  0
    4.1569    0.8000    0.0000 C   0  0  0  0  0  0  0  0  0  0  0  0
    4.1569    2.4000    0.0000 Cl  0  0  0  0  0  0  0  0  0  0  0  0
    6.9282    0.8000    0.0000 Cl  0  0  0  0  0  0  0  0  0  0  0  0
    6.9282   -2.4000    0.0000 Cl  0  0  0  0  0  0  0  0  0  0  0  0
    1.3856   -2.4000    0.0000 O   0  0  0  0  0  0  0  0  0  0  0  0
    0.0001   -1.6000    0.0000 C   0  0  0  0  0  0  0  0  0  0  0  0
    0.0001   -0.0000    0.0000 C   0  0  0  0  0  0  0  0  0  0  0  0
   -1.3856    0.8000    0.0000 C   0  0  0  0  0  0  0  0  0  0  0  0
   -2.7713   -0.0000    0.0000 C   0  0  0  0  0  0  0  0  0  0  0  0
   -2.7713   -1.6000    0.0000 C   0  0  0  0  0  0  0  0  0  0  0  0
   -1.3856   -2.4000    0.0000 C   0  0  0  0  0  0  0  0  0  0  0  0
   -1.3856   -4.0000    0.0000 H   0  0  0  0  0  0  0  0  0  0  0  0
   -4.1569   -2.4000    0.0000 Cl  0  0  0  0  0  0  0  0  0  0  0  0
   -4.1569    0.8000    0.0000 Cl  0  0  0  0  0  0  0  0  0  0  0  0
   -1.3856    2.4000    0.0000 Cl  0  0  0  0  0  0  0  0  0  0  0  0
  1  2  1  0  0  0  0
  2  3  1  0  0  0  0
  3  4  2  0  0  0  0
  4  5  1  0  0  0  0
  4  6  1  0  0  0  0
  6  7  2  0  0  0  0
  7  8  1  0  0  0  0
  8  2  2  0  0  0  0
  8  9  1  0  0  0  0
  7 10  1  0  0  0  0
  6 11  1  0  0  0  0
  3 12  1  0  0  0  0
 12 13  1  0  0  0  0
 13 14  1  0  0  0  0
 14  1  1  0  0  0  0
 14 15  2  0  0  0  0
 15 16  1  0  0  0  0
 16 17  2  0  0  0  0
 17 18  1  0  0  0  0
 18 13  2  0  0  0  0
 18 19  1  0  0  0  0
 17 20  1  0  0  0  0
 16 21  1  0  0  0  0
 15 22  1  0  0  0  0
M  END
> <ChemID>
100186

> <source_casrn>
19408-74-3

> <CAS>
19408-74-3

> <SMILES>
ClC(C1=C3OC2=C(C(Cl)=C(C(Cl)=C2)Cl)O1)=C(C(Cl)=C3)Cl

> <NAME>
1,2,3,7,8,9-HxCDD

> <preferred_name>
Hexachlorodibenzo-p-dioxin

> <iupac>
1,2,3,7,8,9-hexachlorooxanthrene

> <MPID>
18998

> <dsstox_substance_id>
DTXSID6023781

> <Canonical_QSARr>
Clc1cc2Oc3cc(Cl)c(Cl)c(Cl)c3Oc2c(Cl)c1Cl

> <InChI_Code_QSARr>
InChI=1S/C12H2Cl6O2/c13-3-1-5-11(9(17)7(3)15)20-12-6(19-5)2-4(14)8(16)10(12)18/h1-2H

> <InChI Key_QSARr>
LGIRBUBHIWTVCK-UHFFFAOYSA-N

> <LogKOA>
11.01

$$$$
100190
  -INDIGO-08031722252D

 22 24  0  0  0  0  0  0  0  0999 V2000
    0.0001   -0.0000    0.0000 C   0  0  0  0  0  0  0  0  0  0  0  0
    1.3857    0.8000    0.0000 O   0  0  0  0  0  0  0  0  0  0  0  0
    2.7712   -0.0000    0.0000 C   0  0  0  0  0  0  0  0  0  0  0  0
    4.1569    0.8000    0.0000 C   0  0  0  0  0  0  0  0  0  0  0  0
    4.1569    2.4000    0.0000 H   0  0  0  0  0  0  0  0  0  0  0  0
    5.5425   -0.0000    0.0000 C   0  0  0  0  0  0  0  0  0  0  0  0
    6.9282    0.8000    0.0000 H   0  0  0  0  0  0  0  0  0  0  0  0
    5.5425   -1.6000    0.0000 C   0  0  0  0  0  0  0  0  0  0  0  0
    6.9282   -2.4000    0.0000 H   0  0  0  0  0  0  0  0  0  0  0  0
    4.1569   -2.4000    0.0000 C   0  0  0  0  0  0  0  0  0  0  0  0
    4.1569   -4.0000    0.0000 H   0  0  0  0  0  0  0  0  0  0  0  0
    2.7712   -1.6000    0.0000 C   0  0  0  0  0  0  0  0  0  0  0  0
    1.3857   -2.4000    0.0000 O   0  0  0  0  0  0  0  0  0  0  0  0
    0.0001   -1.6000    0.0000 C   0  0  0  0  0  0  0  0  0  0  0  0
   -1.3856   -2.4000    0.0000 C   0  0  0  0  0  0  0  0  0  0  0  0
   -1.3856   -4.0000    0.0000 Cl  0  0  0  0  0  0  0  0  0  0  0  0
   -2.7713   -1.6000    0.0000 C   0  0  0  0  0  0  0  0  0  0  0  0
   -4.1569   -2.4000    0.0000 Cl  0  0  0  0  0  0  0  0  0  0  0  0
   -2.7713   -0.0000    0.0000 C   0  0  0  0  0  0  0  0  0  0  0  0
   -4.1569    0.8000    0.0000 Cl  0  0  0  0  0  0  0  0  0  0  0  0
   -1.3856    0.8000    0.0000 C   0  0  0  0  0  0  0  0  0  0  0  0
   -1.3856    2.4000    0.0000 Cl  0  0  0  0  0  0  0  0  0  0  0  0
  1  2  1  0  0  0  0
  2  3  1  0  0  0  0
  3  4  1  0  0  0  0
  4  5  1  0  0  0  0
  4  6  2  0  0  0  0
  6  7  1  0  0  0  0
  6  8  1  0  0  0  0
  8  9  1  0  0  0  0
  8 10  2  0  0  0  0
 10 11  1  0  0  0  0
 10 12  1  0  0  0  0
 12  3  2  0  0  0  0
 12 13  1  0  0  0  0
 13 14  1  0  0  0  0
 14  1  1  0  0  0  0
 14 15  2  0  0  0  0
 15 16  1  0  0  0  0
 15 17  1  0  0  0  0
 17 18  1  0  0  0  0
 17 19  2  0  0  0  0
 19 20  1  0  0  0  0
 19 21  1  0  0  0  0
 21  1  2  0  0  0  0
 21 22  1  0  0  0  0
M  END
> <ChemID>
100190

> <source_casrn>
30746-58-8

> <CAS>
30746-58-8

> <SMILES>
Clc1c(Cl)c(Cl)c2Oc3ccccc3Oc2c1Cl

> <NAME>
1,2,3,4-TeCDD

> <preferred_name>
1,2,3,4-Tetrachlorodibenzo-p-dioxin

> <iupac>
1,2,3,4-tetrachlorooxanthrene

> <MPID>
19002

> <dsstox_substance_id>
DTXSID7074030

> <Canonical_QSARr>
Clc1c2Oc3ccccc3Oc2c(Cl)c(Cl)c1Cl

> <InChI_Code_QSARr>
InChI=1S/C12H4Cl4O2/c13-7-8(14)10(16)12-11(9(7)15)17-5-3-1-2-4-6(5)18-12/h1-4H

> <InChI Key_QSARr>
DJHHDLMTUOLVHY-UHFFFAOYSA-N

> <LogKOA>
9.7

$$$$
100194
  -INDIGO-08031722252D

 22 23  0  0  0  0  0  0  0  0999 V2000
   -0.0001    0.0000    0.0000 C   0  0  0  0  0  0  0  0  0  0  0  0
    1.6001   -0.0000    0.0000 C   0  0  0  0  0  0  0  0  0  0  0  0
    2.4001   -1.3856    0.0000 C   0  0  0  0  0  0  0  0  0  0  0  0
    1.6001   -2.7713    0.0000 H   0  0  0  0  0  0  0  0  0  0  0  0
    4.0000   -1.3856    0.0000 C   0  0  0  0  0  0  0  0  0  0  0  0
    4.8000   -2.7713    0.0000 Cl  0  0  0  0  0  0  0  0  0  0  0  0
    4.8000    0.0000    0.0000 C   0  0  0  0  0  0  0  0  0  0  0  0
    6.4000    0.0000    0.0000 Cl  0  0  0  0  0  0  0  0  0  0  0  0
    4.0000    1.3856    0.0000 C   0  0  0  0  0  0  0  0  0  0  0  0
    4.8000    2.7713    0.0000 H   0  0  0  0  0  0  0  0  0  0  0  0
    2.4001    1.3856    0.0000 C   0  0  0  0  0  0  0  0  0  0  0  0
    1.6001    2.7713    0.0000 H   0  0  0  0  0  0  0  0  0  0  0  0
   -0.8001    1.3856    0.0000 C   0  0  0  0  0  0  0  0  0  0  0  0
   -0.0001    2.7713    0.0000 H   0  0  0  0  0  0  0  0  0  0  0  0
   -2.4000    1.3856    0.0000 C   0  0  0  0  0  0  0  0  0  0  0  0
   -3.2000    2.7713    0.0000 Cl  0  0  0  0  0  0  0  0  0  0  0  0
   -3.2000    0.0000    0.0000 C   0  0  0  0  0  0  0  0  0  0  0  0
   -4.8000   -0.0000    0.0000 Cl  0  0  0  0  0  0  0  0  0  0  0  0
   -2.4000   -1.3856    0.0000 C   0  0  0  0  0  0  0  0  0  0  0  0
   -3.2000   -2.7713    0.0000 H   0  0  0  0  0  0  0  0  0  0  0  0
   -0.8001   -1.3856    0.0000 C   0  0  0  0  0  0  0  0  0  0  0  0
   -0.0001   -2.7713    0.0000 H   0  0  0  0  0  0  0  0  0  0  0  0
  1  2  1  0  0  0  0
  2  3  1  0  0  0  0
  3  4  1  0  0  0  0
  3  5  2  0  0  0  0
  5  6  1  0  0  0  0
  5  7  1  0  0  0  0
  7  8  1  0  0  0  0
  7  9  2  0  0  0  0
  9 10  1  0  0  0  0
  9 11  1  0  0  0  0
 11  2  2  0  0  0  0
 11 12  1  0  0  0  0
  1 13  1  0  0  0  0
 13 14  1  0  0  0  0
 13 15  2  0  0  0  0
 15 16  1  0  0  0  0
 15 17  1  0  0  0  0
 17 18  1  0  0  0  0
 17 19  2  0  0  0  0
 19 20  1  0  0  0  0
 19 21  1  0  0  0  0
 21  1  2  0  0  0  0
 21 22  1  0  0  0  0
M  END
> <ChemID>
100194

> <source_casrn>
32598-13-3

> <CAS>
32598-13-3

> <SMILES>
Clc1ccc(cc1Cl)-c1cc(Cl)c(Cl)cc1

> <NAME>
3,3',4,4'-PCB

> <preferred_name>
3,3',4,4'-Tetrachlorobinphenyl

> <iupac>
3,3',4,4'-tetrachlorobiphenyl

> <MPID>
19006

> <dsstox_substance_id>
DTXSID5022514

> <Canonical_QSARr>
Clc1ccc(cc1Cl)-c1cc(Cl)c(Cl)cc1

> <InChI_Code_QSARr>
InChI=1S/C12H6Cl4/c13-9-3-1-7(5-11(9)15)8-2-4-10(14)12(16)6-8/h1-6H

> <InChI Key_QSARr>
UQMGJOKDKOLIDP-UHFFFAOYSA-N

> <LogKOA>
9.7

$$$$
100200
  -INDIGO-08031722252D

 22 23  0  0  0  0  0  0  0  0999 V2000
   -0.0001    0.0000    0.0000 C   0  0  0  0  0  0  0  0  0  0  0  0
    1.6001   -0.0000    0.0000 C   0  0  0  0  0  0  0  0  0  0  0  0
    2.4001   -1.3856    0.0000 C   0  0  0  0  0  0  0  0  0  0  0  0
    1.6001   -2.7713    0.0000 Cl  0  0  0  0  0  0  0  0  0  0  0  0
    4.0000   -1.3856    0.0000 C   0  0  0  0  0  0  0  0  0  0  0  0
    4.8000   -2.7713    0.0000 H   0  0  0  0  0  0  0  0  0  0  0  0
    4.8000    0.0000    0.0000 C   0  0  0  0  0  0  0  0  0  0  0  0
    6.4000    0.0000    0.0000 Cl  0  0  0  0  0  0  0  0  0  0  0  0
    4.0000    1.3856    0.0000 C   0  0  0  0  0  0  0  0  0  0  0  0
    4.8000    2.7713    0.0000 H   0  0  0  0  0  0  0  0  0  0  0  0
    2.4001    1.3856    0.0000 C   0  0  0  0  0  0  0  0  0  0  0  0
    1.6001    2.7713    0.0000 Cl  0  0  0  0  0  0  0  0  0  0  0  0
   -0.8001    1.3856    0.0000 C   0  0  0  0  0  0  0  0  0  0  0  0
   -0.0001    2.7713    0.0000 Cl  0  0  0  0  0  0  0  0  0  0  0  0
   -2.4000    1.3856    0.0000 C   0  0  0  0  0  0  0  0  0  0  0  0
   -3.2000    2.7713    0.0000 H   0  0  0  0  0  0  0  0  0  0  0  0
   -3.2000    0.0000    0.0000 C   0  0  0  0  0  0  0  0  0  0  0  0
   -4.8000   -0.0000    0.0000 Cl  0  0  0  0  0  0  0  0  0  0  0  0
   -2.4000   -1.3856    0.0000 C   0  0  0  0  0  0  0  0  0  0  0  0
   -3.2000   -2.7713    0.0000 H   0  0  0  0  0  0  0  0  0  0  0  0
   -0.8001   -1.3856    0.0000 C   0  0  0  0  0  0  0  0  0  0  0  0
   -0.0001   -2.7713    0.0000 Cl  0  0  0  0  0  0  0  0  0  0  0  0
  1  2  1  0  0  0  0
  2  3  1  0  0  0  0
  3  4  1  0  0  0  0
  3  5  2  0  0  0  0
  5  6  1  0  0  0  0
  5  7  1  0  0  0  0
  7  8  1  0  0  0  0
  7  9  2  0  0  0  0
  9 10  1  0  0  0  0
  9 11  1  0  0  0  0
 11  2  2  0  0  0  0
 11 12  1  0  0  0  0
  1 13  1  0  0  0  0
 13 14  1  0  0  0  0
 13 15  2  0  0  0  0
 15 16  1  0  0  0  0
 15 17  1  0  0  0  0
 17 18  1  0  0  0  0
 17 19  2  0  0  0  0
 19 20  1  0  0  0  0
 19 21  1  0  0  0  0
 21  1  2  0  0  0  0
 21 22  1  0  0  0  0
M  END
> <ChemID>
100200

> <source_casrn>
33979-03-2

> <CAS>
33979-03-2

> <SMILES>
Clc1cc(Cl)c(-c2c(Cl)cc(Cl)cc2Cl)c(Cl)c1

> <NAME>
2,2',4,4',6,6'-PCB

> <preferred_name>
2,2',4,4',6,6'-Hexachlorobiphenyl

> <iupac>
2,2',4,4',6,6'-hexachlorobiphenyl

> <MPID>
19010

> <dsstox_substance_id>
DTXSID3040302

> <Canonical_QSARr>
Clc1cc(Cl)c(-c2c(Cl)cc(Cl)cc2Cl)c(Cl)c1

> <InChI_Code_QSARr>
InChI=1S/C12H4Cl6/c13-5-1-7(15)11(8(16)2-5)12-9(17)3-6(14)4-10(12)18/h1-4H

> <InChI Key_QSARr>
ICOAEPDGFWLUTI-UHFFFAOYSA-N

> <LogKOA>
8.99

$$$$
100204
  -INDIGO-08031722252D

 22 23  0  0  0  0  0  0  0  0999 V2000
   -0.0001    0.0000    0.0000 C   0  0  0  0  0  0  0  0  0  0  0  0
    1.6001   -0.0000    0.0000 C   0  0  0  0  0  0  0  0  0  0  0  0
    2.4001   -1.3856    0.0000 C   0  0  0  0  0  0  0  0  0  0  0  0
    1.6001   -2.7713    0.0000 Cl  0  0  0  0  0  0  0  0  0  0  0  0
    4.0000   -1.3856    0.0000 C   0  0  0  0  0  0  0  0  0  0  0  0
    4.8000   -2.7713    0.0000 H   0  0  0  0  0  0  0  0  0  0  0  0
    4.8000    0.0000    0.0000 C   0  0  0  0  0  0  0  0  0  0  0  0
    6.4000    0.0000    0.0000 Cl  0  0  0  0  0  0  0  0  0  0  0  0
    4.0000    1.3856    0.0000 C   0  0  0  0  0  0  0  0  0  0  0  0
    4.8000    2.7713    0.0000 Cl  0  0  0  0  0  0  0  0  0  0  0  0
    2.4001    1.3856    0.0000 C   0  0  0  0  0  0  0  0  0  0  0  0
    1.6001    2.7713    0.0000 H   0  0  0  0  0  0  0  0  0  0  0  0
   -0.8001    1.3856    0.0000 C   0  0  0  0  0  0  0  0  0  0  0  0
   -0.0001    2.7713    0.0000 Cl  0  0  0  0  0  0  0  0  0  0  0  0
   -2.4000    1.3856    0.0000 C   0  0  0  0  0  0  0  0  0  0  0  0
   -3.2000    2.7713    0.0000 Cl  0  0  0  0  0  0  0  0  0  0  0  0
   -3.2000    0.0000    0.0000 C   0  0  0  0  0  0  0  0  0  0  0  0
   -4.8000   -0.0000    0.0000 Cl  0  0  0  0  0  0  0  0  0  0  0  0
   -2.4000   -1.3856    0.0000 C   0  0  0  0  0  0  0  0  0  0  0  0
   -3.2000   -2.7713    0.0000 Cl  0  0  0  0  0  0  0  0  0  0  0  0
   -0.8001   -1.3856    0.0000 C   0  0  0  0  0  0  0  0  0  0  0  0
   -0.0001   -2.7713    0.0000 H   0  0  0  0  0  0  0  0  0  0  0  0
  1  2  1  0  0  0  0
  2  3  1  0  0  0  0
  3  4  1  0  0  0  0
  3  5  2  0  0  0  0
  5  6  1  0  0  0  0
  5  7  1  0  0  0  0
  7  8  1  0  0  0  0
  7  9  2  0  0  0  0
  9 10  1  0  0  0  0
  9 11  1  0  0  0  0
 11  2  2  0  0  0  0
 11 12  1  0  0  0  0
  1 13  1  0  0  0  0
 13 14  1  0  0  0  0
 13 15  2  0  0  0  0
 15 16  1  0  0  0  0
 15 17  1  0  0  0  0
 17 18  1  0  0  0  0
 17 19  2  0  0  0  0
 19 20  1  0  0  0  0
 19 21  1  0  0  0  0
 21  1  2  0  0  0  0
 21 22  1  0  0  0  0
M  END
> <ChemID>
100204

> <source_casrn>
35065-29-3

> <CAS>
35065-29-3

> <SMILES>
Clc1cc(Cl)c(Cl)cc1-c1cc(Cl)c(Cl)c(Cl)c1Cl

> <NAME>
2,2',3,4,4',5,5'-PCB

> <preferred_name>
2,2',3,4,4',5,5'-Heptachlorobiphenyl

> <iupac>
2,2',3,4,4',5,5'-heptachlorobiphenyl

> <MPID>
19014

> <dsstox_substance_id>
DTXSID6038299

> <Canonical_QSARr>
Clc1cc(Cl)c(Cl)cc1-c1cc(Cl)c(Cl)c(Cl)c1Cl

> <InChI_Code_QSARr>
InChI=1S/C12H3Cl7/c13-6-3-8(15)7(14)1-4(6)5-2-9(16)11(18)12(19)10(5)17/h1-3H

> <InChI Key_QSARr>
WBHQEUPUMONIKF-UHFFFAOYSA-N

> <LogKOA>
9.88

$$$$
100208
  -INDIGO-08031722252D

 51 50  0  0  0  0  0  0  0  0999 V2000
   -6.9280   -0.8000    0.0000 C   0  0  0  0  0  0  0  0  0  0  0  0
   -6.3160   -2.2782    0.0000 H   0  0  0  0  0  0  0  0  0  0  0  0
   -7.5404   -2.2782    0.0000 H   0  0  0  0  0  0  0  0  0  0  0  0
   -5.5427    0.0000    0.0000 C   0  0  0  0  0  0  0  0  0  0  0  0
   -6.1547    1.4782    0.0000 H   0  0  0  0  0  0  0  0  0  0  0  0
   -4.9303    1.4782    0.0000 H   0  0  0  0  0  0  0  0  0  0  0  0
   -4.1570   -0.8000    0.0000 C   0  0  0  0  0  0  0  0  0  0  0  0
   -3.5446   -2.2782    0.0000 H   0  0  0  0  0  0  0  0  0  0  0  0
   -4.7693   -2.2782    0.0000 H   0  0  0  0  0  0  0  0  0  0  0  0
   -2.7713    0.0000    0.0000 C   0  0  0  0  0  0  0  0  0  0  0  0
   -3.3836    1.4782    0.0000 H   0  0  0  0  0  0  0  0  0  0  0  0
   -2.1589    1.4782    0.0000 H   0  0  0  0  0  0  0  0  0  0  0  0
   -1.3856   -0.8000    0.0000 C   0  0  0  0  0  0  0  0  0  0  0  0
   -0.7732   -2.2782    0.0000 H   0  0  0  0  0  0  0  0  0  0  0  0
   -1.9979   -2.2782    0.0000 H   0  0  0  0  0  0  0  0  0  0  0  0
    0.0001    0.0000    0.0000 C   0  0  0  0  0  0  0  0  0  0  0  0
   -0.6122    1.4782    0.0000 H   0  0  0  0  0  0  0  0  0  0  0  0
    0.6121    1.4782    0.0000 H   0  0  0  0  0  0  0  0  0  0  0  0
    1.3858   -0.8000    0.0000 C   0  0  0  0  0  0  0  0  0  0  0  0
    1.9978   -2.2782    0.0000 H   0  0  0  0  0  0  0  0  0  0  0  0
    0.7735   -2.2782    0.0000 H   0  0  0  0  0  0  0  0  0  0  0  0
    2.7712    0.0000    0.0000 C   0  0  0  0  0  0  0  0  0  0  0  0
    2.1592    1.4782    0.0000 H   0  0  0  0  0  0  0  0  0  0  0  0
    3.3835    1.4782    0.0000 H   0  0  0  0  0  0  0  0  0  0  0  0
    4.1569   -0.8000    0.0000 C   0  0  0  0  0  0  0  0  0  0  0  0
    4.7692   -2.2782    0.0000 H   0  0  0  0  0  0  0  0  0  0  0  0
    3.5445   -2.2782    0.0000 H   0  0  0  0  0  0  0  0  0  0  0  0
    5.5426    0.0000    0.0000 C   0  0  0  0  0  0  0  0  0  0  0  0
    4.9302    1.4782    0.0000 H   0  0  0  0  0  0  0  0  0  0  0  0
    6.1549    1.4782    0.0000 H   0  0  0  0  0  0  0  0  0  0  0  0
    6.9283   -0.8000    0.0000 C   0  0  0  0  0  0  0  0  0  0  0  0
    7.5406   -2.2782    0.0000 H   0  0  0  0  0  0  0  0  0  0  0  0
    6.3159   -2.2782    0.0000 H   0  0  0  0  0  0  0  0  0  0  0  0
    8.3140    0.0000    0.0000 C   0  0  0  0  0  0  0  0  0  0  0  0
    7.7016    1.4782    0.0000 H   0  0  0  0  0  0  0  0  0  0  0  0
    8.9263    1.4782    0.0000 H   0  0  0  0  0  0  0  0  0  0  0  0
    9.6997   -0.8000    0.0000 C   0  0  0  0  0  0  0  0  0  0  0  0
   10.3117   -2.2782    0.0000 H   0  0  0  0  0  0  0  0  0  0  0  0
    9.0873   -2.2782    0.0000 H   0  0  0  0  0  0  0  0  0  0  0  0
   11.0850    0.0000    0.0000 C   0  0  0  0  0  0  0  0  0  0  0  0
   10.4730    1.4782    0.0000 H   0  0  0  0  0  0  0  0  0  0  0  0
   11.6974    1.4782    0.0000 H   0  0  0  0  0  0  0  0  0  0  0  0
   12.4707   -0.8000    0.0000 O   0  0  0  0  0  0  0  0  0  0  0  0
   13.8564    0.0000    0.0000 H   0  0  0  0  0  0  0  0  0  0  0  0
   -8.3137    0.0000    0.0000 C   0  0  0  0  0  0  0  0  0  0  0  0
   -8.9261    1.4782    0.0000 H   0  0  0  0  0  0  0  0  0  0  0  0
   -7.7017    1.4782    0.0000 H   0  0  0  0  0  0  0  0  0  0  0  0
   -9.6994   -0.8000    0.0000 C   0  0  0  0  0  0  0  0  0  0  0  0
  -11.0851   -1.6000    0.0000 H   0  0  0  0  0  0  0  0  0  0  0  0
  -11.0851    0.0000    0.0000 H   0  0  0  0  0  0  0  0  0  0  0  0
   -9.6994   -2.4000    0.0000 H   0  0  0  0  0  0  0  0  0  0  0  0
  1  2  1  0  0  0  0
  1  3  1  0  0  0  0
  1  4  1  0  0  0  0
  4  5  1  0  0  0  0
  4  6  1  0  0  0  0
  4  7  1  0  0  0  0
  7  8  1  0  0  0  0
  7  9  1  0  0  0  0
  7 10  1  0  0  0  0
 10 11  1  0  0  0  0
 10 12  1  0  0  0  0
 10 13  1  0  0  0  0
 13 14  1  0  0  0  0
 13 15  1  0  0  0  0
 13 16  1  0  0  0  0
 16 17  1  0  0  0  0
 16 18  1  0  0  0  0
 16 19  1  0  0  0  0
 19 20  1  0  0  0  0
 19 21  1  0  0  0  0
 19 22  1  0  0  0  0
 22 23  1  0  0  0  0
 22 24  1  0  0  0  0
 22 25  1  0  0  0  0
 25 26  1  0  0  0  0
 25 27  1  0  0  0  0
 25 28  1  0  0  0  0
 28 29  1  0  0  0  0
 28 30  1  0  0  0  0
 28 31  1  0  0  0  0
 31 32  1  0  0  0  0
 31 33  1  0  0  0  0
 31 34  1  0  0  0  0
 34 35  1  0  0  0  0
 34 36  1  0  0  0  0
 34 37  1  0  0  0  0
 37 38  1  0  0  0  0
 37 39  1  0  0  0  0
 37 40  1  0  0  0  0
 40 41  1  0  0  0  0
 40 42  1  0  0  0  0
 40 43  1  0  0  0  0
 43 44  1  0  0  0  0
  1 45  1  0  0  0  0
 45 46  1  0  0  0  0
 45 47  1  0  0  0  0
 45 48  1  0  0  0  0
 48 49  1  0  0  0  0
 48 50  1  0  0  0  0
 48 51  1  0  0  0  0
M  END
> <ChemID>
100208

> <source_casrn>
36653-82-4

> <CAS>
36653-82-4

> <SMILES>
CCCCCCCCCCCCCCCCO

> <NAME>
1-Hexadecanol

> <preferred_name>
1-Hexadecanol

> <iupac>
hexadecan-1-ol

> <MPID>
19018

> <dsstox_substance_id>
DTXSID4027991

> <Canonical_QSARr>
CCCCCCCCCCCCCCCCO

> <InChI_Code_QSARr>
InChI=1S/C16H34O/c1-2-3-4-5-6-7-8-9-10-11-12-13-14-15-16-17/h17H,2-16H2,1H3

> <InChI Key_QSARr>
BXWNKGSJHAJOGX-UHFFFAOYSA-N

> <LogKOA>
9.9

$$$$
100212
  -INDIGO-08031722252D

 22 23  0  0  0  0  0  0  0  0999 V2000
   -0.0001    0.0000    0.0000 C   0  0  0  0  0  0  0  0  0  0  0  0
    1.6001   -0.0000    0.0000 C   0  0  0  0  0  0  0  0  0  0  0  0
    2.4001   -1.3856    0.0000 C   0  0  0  0  0  0  0  0  0  0  0  0
    1.6001   -2.7713    0.0000 H   0  0  0  0  0  0  0  0  0  0  0  0
    4.0000   -1.3856    0.0000 C   0  0  0  0  0  0  0  0  0  0  0  0
    4.8000   -2.7713    0.0000 Cl  0  0  0  0  0  0  0  0  0  0  0  0
    4.8000    0.0000    0.0000 C   0  0  0  0  0  0  0  0  0  0  0  0
    6.4000    0.0000    0.0000 Cl  0  0  0  0  0  0  0  0  0  0  0  0
    4.0000    1.3856    0.0000 C   0  0  0  0  0  0  0  0  0  0  0  0
    4.8000    2.7713    0.0000 H   0  0  0  0  0  0  0  0  0  0  0  0
    2.4001    1.3856    0.0000 C   0  0  0  0  0  0  0  0  0  0  0  0
    1.6001    2.7713    0.0000 H   0  0  0  0  0  0  0  0  0  0  0  0
   -0.8001    1.3856    0.0000 C   0  0  0  0  0  0  0  0  0  0  0  0
   -0.0001    2.7713    0.0000 Cl  0  0  0  0  0  0  0  0  0  0  0  0
   -2.4000    1.3856    0.0000 C   0  0  0  0  0  0  0  0  0  0  0  0
   -3.2000    2.7713    0.0000 Cl  0  0  0  0  0  0  0  0  0  0  0  0
   -3.2000    0.0000    0.0000 C   0  0  0  0  0  0  0  0  0  0  0  0
   -4.8000   -0.0000    0.0000 H   0  0  0  0  0  0  0  0  0  0  0  0
   -2.4000   -1.3856    0.0000 C   0  0  0  0  0  0  0  0  0  0  0  0
   -3.2000   -2.7713    0.0000 H   0  0  0  0  0  0  0  0  0  0  0  0
   -0.8001   -1.3856    0.0000 C   0  0  0  0  0  0  0  0  0  0  0  0
   -0.0001   -2.7713    0.0000 Cl  0  0  0  0  0  0  0  0  0  0  0  0
  1  2  1  0  0  0  0
  2  3  1  0  0  0  0
  3  4  1  0  0  0  0
  3  5  2  0  0  0  0
  5  6  1  0  0  0  0
  5  7  1  0  0  0  0
  7  8  1  0  0  0  0
  7  9  2  0  0  0  0
  9 10  1  0  0  0  0
  9 11  1  0  0  0  0
 11  2  2  0  0  0  0
 11 12  1  0  0  0  0
  1 13  1  0  0  0  0
 13 14  1  0  0  0  0
 13 15  2  0  0  0  0
 15 16  1  0  0  0  0
 15 17  1  0  0  0  0
 17 18  1  0  0  0  0
 17 19  2  0  0  0  0
 19 20  1  0  0  0  0
 19 21  1  0  0  0  0
 21  1  2  0  0  0  0
 21 22  1  0  0  0  0
M  END
> <ChemID>
100212

> <source_casrn>
38380-03-9

> <CAS>
38380-03-9

> <SMILES>
Clc1c(-c2cc(Cl)c(Cl)cc2)c(Cl)ccc1Cl

> <NAME>
2,3,3',4',6-PCB

> <preferred_name>
2,3,3',4',6-Pentachlorobiphenyl

> <iupac>
2,3,3',4',6-pentachlorobiphenyl

> <MPID>
19022

> <dsstox_substance_id>
DTXSID3038307

> <Canonical_QSARr>
Clc1c(-c2cc(Cl)c(Cl)cc2)c(Cl)ccc1Cl

> <InChI_Code_QSARr>
InChI=1S/C12H5Cl5/c13-7-2-1-6(5-10(7)16)11-8(14)3-4-9(15)12(11)17/h1-5H

> <InChI Key_QSARr>
ARXHIJMGSIYYRZ-UHFFFAOYSA-N

> <LogKOA>
9.06

$$$$
100218
  -INDIGO-08031722252D

 22 24  0  0  0  0  0  0  0  0999 V2000
   -1.3856   -4.0000    0.0000 Cl  0  0  0  0  0  0  0  0  0  0  0  0
   -1.3856   -2.4000    0.0000 C   0  0  0  0  0  0  0  0  0  0  0  0
    0.0001   -1.6000    0.0000 C   0  0  0  0  0  0  0  0  0  0  0  0
    1.3857   -2.4000    0.0000 O   0  0  0  0  0  0  0  0  0  0  0  0
    2.7712   -1.6000    0.0000 C   0  0  0  0  0  0  0  0  0  0  0  0
    2.7712   -0.0000    0.0000 C   0  0  0  0  0  0  0  0  0  0  0  0
    1.3857    0.8000    0.0000 O   0  0  0  0  0  0  0  0  0  0  0  0
    0.0001   -0.0000    0.0000 C   0  0  0  0  0  0  0  0  0  0  0  0
   -1.3856    0.8000    0.0000 C   0  0  0  0  0  0  0  0  0  0  0  0
   -1.3856    2.4000    0.0000 Cl  0  0  0  0  0  0  0  0  0  0  0  0
   -2.7713   -0.0000    0.0000 C   0  0  0  0  0  0  0  0  0  0  0  0
   -4.1569    0.8000    0.0000 H   0  0  0  0  0  0  0  0  0  0  0  0
   -2.7713   -1.6000    0.0000 C   0  0  0  0  0  0  0  0  0  0  0  0
   -4.1569   -2.4000    0.0000 Cl  0  0  0  0  0  0  0  0  0  0  0  0
    4.1569    0.8000    0.0000 C   0  0  0  0  0  0  0  0  0  0  0  0
    4.1569    2.4000    0.0000 H   0  0  0  0  0  0  0  0  0  0  0  0
    5.5425   -0.0000    0.0000 C   0  0  0  0  0  0  0  0  0  0  0  0
    6.9282    0.8000    0.0000 H   0  0  0  0  0  0  0  0  0  0  0  0
    5.5425   -1.6000    0.0000 C   0  0  0  0  0  0  0  0  0  0  0  0
    6.9282   -2.4000    0.0000 H   0  0  0  0  0  0  0  0  0  0  0  0
    4.1569   -2.4000    0.0000 C   0  0  0  0  0  0  0  0  0  0  0  0
    4.1569   -4.0000    0.0000 H   0  0  0  0  0  0  0  0  0  0  0  0
  1  2  1  0  0  0  0
  2  3  1  0  0  0  0
  3  4  1  0  0  0  0
  4  5  1  0  0  0  0
  5  6  1  0  0  0  0
  6  7  1  0  0  0  0
  7  8  1  0  0  0  0
  8  3  2  0  0  0  0
  8  9  1  0  0  0  0
  9 10  1  0  0  0  0
  9 11  2  0  0  0  0
 11 12  1  0  0  0  0
 11 13  1  0  0  0  0
 13  2  2  0  0  0  0
 13 14  1  0  0  0  0
  6 15  2  0  0  0  0
 15 16  1  0  0  0  0
 15 17  1  0  0  0  0
 17 18  1  0  0  0  0
 17 19  2  0  0  0  0
 19 20  1  0  0  0  0
 19 21  1  0  0  0  0
 21  5  2  0  0  0  0
 21 22  1  0  0  0  0
M  END
> <ChemID>
100218

> <source_casrn>
39227-58-2

> <CAS>
39227-58-2

> <SMILES>
Clc3cc(Cl)c2Oc1ccccc1Oc2c3Cl

> <NAME>
1,2,4-TriCDD

> <preferred_name>
1,2,4-Trichlorodibenzo-1,4-dioxin

> <iupac>
1,2,4-trichlorooxanthrene

> <MPID>
19026

> <dsstox_substance_id>
DTXSID50192489

> <Canonical_QSARr>
Clc1cc(Cl)c(Cl)c2Oc3ccccc3Oc12

> <InChI_Code_QSARr>
InChI=1S/C12H5Cl3O2/c13-6-5-7(14)11-12(10(6)15)17-9-4-2-1-3-8(9)16-11/h1-5H

> <InChI Key_QSARr>
HRVUKLBFRPWXPJ-UHFFFAOYSA-N

> <LogKOA>
8.97

$$$$
100223
  -INDIGO-08031722252D

 22 23  0  0  0  0  0  0  0  0999 V2000
   -0.0001    0.0000    0.0000 C   0  0  0  0  0  0  0  0  0  0  0  0
    1.6001   -0.0000    0.0000 C   0  0  0  0  0  0  0  0  0  0  0  0
    2.4001   -1.3856    0.0000 C   0  0  0  0  0  0  0  0  0  0  0  0
    1.6001   -2.7713    0.0000 Cl  0  0  0  0  0  0  0  0  0  0  0  0
    4.0000   -1.3856    0.0000 C   0  0  0  0  0  0  0  0  0  0  0  0
    4.8000   -2.7713    0.0000 H   0  0  0  0  0  0  0  0  0  0  0  0
    4.8000    0.0000    0.0000 C   0  0  0  0  0  0  0  0  0  0  0  0
    6.4000    0.0000    0.0000 H   0  0  0  0  0  0  0  0  0  0  0  0
    4.0000    1.3856    0.0000 C   0  0  0  0  0  0  0  0  0  0  0  0
    4.8000    2.7713    0.0000 Cl  0  0  0  0  0  0  0  0  0  0  0  0
    2.4001    1.3856    0.0000 C   0  0  0  0  0  0  0  0  0  0  0  0
    1.6001    2.7713    0.0000 H   0  0  0  0  0  0  0  0  0  0  0  0
   -0.8001    1.3856    0.0000 C   0  0  0  0  0  0  0  0  0  0  0  0
   -0.0001    2.7713    0.0000 Cl  0  0  0  0  0  0  0  0  0  0  0  0
   -2.4000    1.3856    0.0000 C   0  0  0  0  0  0  0  0  0  0  0  0
   -3.2000    2.7713    0.0000 Cl  0  0  0  0  0  0  0  0  0  0  0  0
   -3.2000    0.0000    0.0000 C   0  0  0  0  0  0  0  0  0  0  0  0
   -4.8000   -0.0000    0.0000 H   0  0  0  0  0  0  0  0  0  0  0  0
   -2.4000   -1.3856    0.0000 C   0  0  0  0  0  0  0  0  0  0  0  0
   -3.2000   -2.7713    0.0000 H   0  0  0  0  0  0  0  0  0  0  0  0
   -0.8001   -1.3856    0.0000 C   0  0  0  0  0  0  0  0  0  0  0  0
   -0.0001   -2.7713    0.0000 H   0  0  0  0  0  0  0  0  0  0  0  0
  1  2  1  0  0  0  0
  2  3  1  0  0  0  0
  3  4  1  0  0  0  0
  3  5  2  0  0  0  0
  5  6  1  0  0  0  0
  5  7  1  0  0  0  0
  7  8  1  0  0  0  0
  7  9  2  0  0  0  0
  9 10  1  0  0  0  0
  9 11  1  0  0  0  0
 11  2  2  0  0  0  0
 11 12  1  0  0  0  0
  1 13  1  0  0  0  0
 13 14  1  0  0  0  0
 13 15  2  0  0  0  0
 15 16  1  0  0  0  0
 15 17  1  0  0  0  0
 17 18  1  0  0  0  0
 17 19  2  0  0  0  0
 19 20  1  0  0  0  0
 19 21  1  0  0  0  0
 21  1  2  0  0  0  0
 21 22  1  0  0  0  0
M  END
> <ChemID>
100223

> <source_casrn>
41464-39-5

> <CAS>
41464-39-5

> <SMILES>
Clc1cc(-c2cccc(Cl)c2Cl)c(Cl)cc1

> <NAME>
2,2',3,5'-PCB

> <preferred_name>
2,2',3,5'-tetrachlorobiphenyl

> <iupac>
2,2',3,5'-tetrachlorobiphenyl

> <MPID>
19031

> <dsstox_substance_id>
DTXSID8038302

> <Canonical_QSARr>
Clc1cc(-c2cccc(Cl)c2Cl)c(Cl)cc1

> <InChI_Code_QSARr>
InChI=1S/C12H6Cl4/c13-7-4-5-10(14)9(6-7)8-2-1-3-11(15)12(8)16/h1-6H

> <InChI Key_QSARr>
ALDJIKXAHSDLLB-UHFFFAOYSA-N

> <LogKOA>
8.36

$$$$
100227
  -INDIGO-08031722252D

 21 23  0  0  0  0  0  0  0  0999 V2000
   -1.7322    1.9239    0.0000 C   0  0  0  0  0  0  0  0  0  0  0  0
   -3.1939    2.5747    0.0000 C   0  0  0  0  0  0  0  0  0  0  0  0
   -3.3612    4.1659    0.0000 H   0  0  0  0  0  0  0  0  0  0  0  0
   -4.4883    1.6342    0.0000 C   0  0  0  0  0  0  0  0  0  0  0  0
   -5.9501    2.2850    0.0000 Cl  0  0  0  0  0  0  0  0  0  0  0  0
   -4.3212    0.0430    0.0000 C   0  0  0  0  0  0  0  0  0  0  0  0
   -5.6156   -0.8974    0.0000 Cl  0  0  0  0  0  0  0  0  0  0  0  0
   -2.8595   -0.6078    0.0000 C   0  0  0  0  0  0  0  0  0  0  0  0
   -2.6921   -2.1990    0.0000 H   0  0  0  0  0  0  0  0  0  0  0  0
   -1.5651    0.3327    0.0000 C   0  0  0  0  0  0  0  0  0  0  0  0
    0.0000    0.0000    0.0000 C   0  0  0  0  0  0  0  0  0  0  0  0
    0.8000    1.3856    0.0000 C   0  0  0  0  0  0  0  0  0  0  0  0
    2.4000    1.3856    0.0000 C   0  0  0  0  0  0  0  0  0  0  0  0
    3.2000    2.7713    0.0000 H   0  0  0  0  0  0  0  0  0  0  0  0
    3.2000    0.0000    0.0000 C   0  0  0  0  0  0  0  0  0  0  0  0
    4.8000    0.0000    0.0000 Cl  0  0  0  0  0  0  0  0  0  0  0  0
    2.4000   -1.3856    0.0000 C   0  0  0  0  0  0  0  0  0  0  0  0
    3.2000   -2.7713    0.0000 Cl  0  0  0  0  0  0  0  0  0  0  0  0
    0.8000   -1.3856    0.0000 C   0  0  0  0  0  0  0  0  0  0  0  0
    0.0000   -2.7713    0.0000 H   0  0  0  0  0  0  0  0  0  0  0  0
   -0.2707    2.5747    0.0000 O   0  0  0  0  0  0  0  0  0  0  0  0
  1  2  1  0  0  0  0
  2  3  1  0  0  0  0
  2  4  2  0  0  0  0
  4  5  1  0  0  0  0
  4  6  1  0  0  0  0
  6  7  1  0  0  0  0
  6  8  2  0  0  0  0
  8  9  1  0  0  0  0
  8 10  1  0  0  0  0
 10  1  2  0  0  0  0
 10 11  1  0  0  0  0
 11 12  1  0  0  0  0
 12 13  2  0  0  0  0
 13 14  1  0  0  0  0
 13 15  1  0  0  0  0
 15 16  1  0  0  0  0
 15 17  2  0  0  0  0
 17 18  1  0  0  0  0
 17 19  1  0  0  0  0
 19 11  2  0  0  0  0
 19 20  1  0  0  0  0
 12 21  1  0  0  0  0
 21  1  1  0  0  0  0
M  END
> <ChemID>
100227

> <source_casrn>
51207-31-9

> <CAS>
51207-31-9

> <SMILES>
Clc3cc2oc1cc(Cl)c(Cl)cc1c2cc3Cl

> <NAME>
2,3,7,8-TCDF

> <preferred_name>
2,3,7,8-Tetrachlorodibenzofuran

> <iupac>
2,3,7,8-tetrachlorodibenzo[b,d]furan

> <MPID>
19035

> <dsstox_substance_id>
DTXSID3052147

> <Canonical_QSARr>
Clc1cc2c(cc1Cl)oc1cc(Cl)c(Cl)cc21

> <InChI_Code_QSARr>
InChI=1S/C12H4Cl4O/c13-7-1-5-6-2-8(14)10(16)4-12(6)17-11(5)3-9(7)15/h1-4H

> <InChI Key_QSARr>
KSMVNVHUTQZITP-UHFFFAOYSA-N

> <LogKOA>
10.02

$$$$
100231
  -INDIGO-08031722252D

 22 23  0  0  0  0  0  0  0  0999 V2000
   -0.0001    0.0000    0.0000 C   0  0  0  0  0  0  0  0  0  0  0  0
    1.6001   -0.0000    0.0000 C   0  0  0  0  0  0  0  0  0  0  0  0
    2.4001   -1.3856    0.0000 C   0  0  0  0  0  0  0  0  0  0  0  0
    1.6001   -2.7713    0.0000 Cl  0  0  0  0  0  0  0  0  0  0  0  0
    4.0000   -1.3856    0.0000 C   0  0  0  0  0  0  0  0  0  0  0  0
    4.8000   -2.7713    0.0000 Cl  0  0  0  0  0  0  0  0  0  0  0  0
    4.8000    0.0000    0.0000 C   0  0  0  0  0  0  0  0  0  0  0  0
    6.4000    0.0000    0.0000 Cl  0  0  0  0  0  0  0  0  0  0  0  0
    4.0000    1.3856    0.0000 C   0  0  0  0  0  0  0  0  0  0  0  0
    4.8000    2.7713    0.0000 H   0  0  0  0  0  0  0  0  0  0  0  0
    2.4001    1.3856    0.0000 C   0  0  0  0  0  0  0  0  0  0  0  0
    1.6001    2.7713    0.0000 H   0  0  0  0  0  0  0  0  0  0  0  0
   -0.8001    1.3856    0.0000 C   0  0  0  0  0  0  0  0  0  0  0  0
   -0.0001    2.7713    0.0000 Cl  0  0  0  0  0  0  0  0  0  0  0  0
   -2.4000    1.3856    0.0000 C   0  0  0  0  0  0  0  0  0  0  0  0
   -3.2000    2.7713    0.0000 Cl  0  0  0  0  0  0  0  0  0  0  0  0
   -3.2000    0.0000    0.0000 C   0  0  0  0  0  0  0  0  0  0  0  0
   -4.8000   -0.0000    0.0000 Cl  0  0  0  0  0  0  0  0  0  0  0  0
   -2.4000   -1.3856    0.0000 C   0  0  0  0  0  0  0  0  0  0  0  0
   -3.2000   -2.7713    0.0000 H   0  0  0  0  0  0  0  0  0  0  0  0
   -0.8001   -1.3856    0.0000 C   0  0  0  0  0  0  0  0  0  0  0  0
   -0.0001   -2.7713    0.0000 Cl  0  0  0  0  0  0  0  0  0  0  0  0
  1  2  1  0  0  0  0
  2  3  1  0  0  0  0
  3  4  1  0  0  0  0
  3  5  2  0  0  0  0
  5  6  1  0  0  0  0
  5  7  1  0  0  0  0
  7  8  1  0  0  0  0
  7  9  2  0  0  0  0
  9 10  1  0  0  0  0
  9 11  1  0  0  0  0
 11  2  2  0  0  0  0
 11 12  1  0  0  0  0
  1 13  1  0  0  0  0
 13 14  1  0  0  0  0
 13 15  2  0  0  0  0
 15 16  1  0  0  0  0
 15 17  1  0  0  0  0
 17 18  1  0  0  0  0
 17 19  2  0  0  0  0
 19 20  1  0  0  0  0
 19 21  1  0  0  0  0
 21  1  2  0  0  0  0
 21 22  1  0  0  0  0
M  END
> <ChemID>
100231

> <source_casrn>
52663-71-5

> <CAS>
52663-71-5

> <SMILES>
Clc1cc(Cl)c(-c2ccc(Cl)c(Cl)c2Cl)c(Cl)c1Cl

> <NAME>
2,2',3,3',4,4',6-PCB

> <preferred_name>
2,2',3,3',4,4',6-Heptachlorobiphenyl

> <iupac>
1,2,3,5-tetrachloro-4-(2,3,4-trichlorophenyl)benzene

> <MPID>
19039

> <dsstox_substance_id>
DTXSID4073540

> <Canonical_QSARr>
Clc1cc(Cl)c(-c2ccc(Cl)c(Cl)c2Cl)c(Cl)c1Cl

> <InChI_Code_QSARr>
InChI=1S/C12H3Cl7/c13-5-2-1-4(9(16)10(5)17)8-6(14)3-7(15)11(18)12(8)19/h1-3H

> <InChI Key_QSARr>
TZMHVHLTPWKZCI-UHFFFAOYSA-N

> <LogKOA>
10.24

$$$$
100235
  -INDIGO-08031722252D

 21 23  0  0  0  0  0  0  0  0999 V2000
   -1.7322    1.9239    0.0000 C   0  0  0  0  0  0  0  0  0  0  0  0
   -3.1939    2.5747    0.0000 C   0  0  0  0  0  0  0  0  0  0  0  0
   -3.3612    4.1659    0.0000 Cl  0  0  0  0  0  0  0  0  0  0  0  0
   -4.4883    1.6342    0.0000 C   0  0  0  0  0  0  0  0  0  0  0  0
   -5.9501    2.2850    0.0000 Cl  0  0  0  0  0  0  0  0  0  0  0  0
   -4.3212    0.0430    0.0000 C   0  0  0  0  0  0  0  0  0  0  0  0
   -5.6156   -0.8974    0.0000 Cl  0  0  0  0  0  0  0  0  0  0  0  0
   -2.8595   -0.6078    0.0000 C   0  0  0  0  0  0  0  0  0  0  0  0
   -2.6921   -2.1990    0.0000 Cl  0  0  0  0  0  0  0  0  0  0  0  0
   -1.5651    0.3327    0.0000 C   0  0  0  0  0  0  0  0  0  0  0  0
    0.0000    0.0000    0.0000 C   0  0  0  0  0  0  0  0  0  0  0  0
    0.8000    1.3856    0.0000 C   0  0  0  0  0  0  0  0  0  0  0  0
    2.4000    1.3856    0.0000 C   0  0  0  0  0  0  0  0  0  0  0  0
    3.2000    2.7713    0.0000 H   0  0  0  0  0  0  0  0  0  0  0  0
    3.2000    0.0000    0.0000 C   0  0  0  0  0  0  0  0  0  0  0  0
    4.8000    0.0000    0.0000 Cl  0  0  0  0  0  0  0  0  0  0  0  0
    2.4000   -1.3856    0.0000 C   0  0  0  0  0  0  0  0  0  0  0  0
    3.2000   -2.7713    0.0000 Cl  0  0  0  0  0  0  0  0  0  0  0  0
    0.8000   -1.3856    0.0000 C   0  0  0  0  0  0  0  0  0  0  0  0
    0.0000   -2.7713    0.0000 Cl  0  0  0  0  0  0  0  0  0  0  0  0
   -0.2707    2.5747    0.0000 O   0  0  0  0  0  0  0  0  0  0  0  0
  1  2  1  0  0  0  0
  2  3  1  0  0  0  0
  2  4  2  0  0  0  0
  4  5  1  0  0  0  0
  4  6  1  0  0  0  0
  6  7  1  0  0  0  0
  6  8  2  0  0  0  0
  8  9  1  0  0  0  0
  8 10  1  0  0  0  0
 10  1  2  0  0  0  0
 10 11  1  0  0  0  0
 11 12  1  0  0  0  0
 12 13  2  0  0  0  0
 13 14  1  0  0  0  0
 13 15  1  0  0  0  0
 15 16  1  0  0  0  0
 15 17  2  0  0  0  0
 17 18  1  0  0  0  0
 17 19  1  0  0  0  0
 19 11  2  0  0  0  0
 19 20  1  0  0  0  0
 12 21  1  0  0  0  0
 21  1  1  0  0  0  0
M  END
> <ChemID>
100235

> <source_casrn>
55673-89-7

> <CAS>
55673-89-7

> <SMILES>
Clc3c(c(c(c2c3c1c(o2)cc(c(c1Cl)Cl)Cl)Cl)Cl)Cl

> <NAME>
1,2,3,4,7,8,9-HpCDF

> <preferred_name>
1,2,3,4,7,8,9-Heptachlorodibenzofuran

> <iupac>
1,2,3,4,7,8,9-heptachlorodibenzo[b,d]furan

> <MPID>
19043

> <dsstox_substance_id>
DTXSID9052216

> <Canonical_QSARr>
Clc1cc2oc3c(c2c(Cl)c1Cl)c(Cl)c(Cl)c(Cl)c3Cl

> <InChI_Code_QSARr>
InChI=1S/C12HCl7O/c13-2-1-3-4(7(15)6(2)14)5-8(16)9(17)10(18)11(19)12(5)20-3/h1H

> <InChI Key_QSARr>
VEZCTZWLJYWARH-UHFFFAOYSA-N

> <LogKOA>
11.43

$$$$
100239
  -INDIGO-08031722252D

 22 23  0  0  0  0  0  0  0  0999 V2000
   -0.0001    0.0000    0.0000 C   0  0  0  0  0  0  0  0  0  0  0  0
    1.6001   -0.0000    0.0000 C   0  0  0  0  0  0  0  0  0  0  0  0
    2.4001   -1.3856    0.0000 C   0  0  0  0  0  0  0  0  0  0  0  0
    1.6001   -2.7713    0.0000 H   0  0  0  0  0  0  0  0  0  0  0  0
    4.0000   -1.3856    0.0000 C   0  0  0  0  0  0  0  0  0  0  0  0
    4.8000   -2.7713    0.0000 Cl  0  0  0  0  0  0  0  0  0  0  0  0
    4.8000    0.0000    0.0000 C   0  0  0  0  0  0  0  0  0  0  0  0
    6.4000    0.0000    0.0000 Cl  0  0  0  0  0  0  0  0  0  0  0  0
    4.0000    1.3856    0.0000 C   0  0  0  0  0  0  0  0  0  0  0  0
    4.8000    2.7713    0.0000 H   0  0  0  0  0  0  0  0  0  0  0  0
    2.4001    1.3856    0.0000 C   0  0  0  0  0  0  0  0  0  0  0  0
    1.6001    2.7713    0.0000 H   0  0  0  0  0  0  0  0  0  0  0  0
   -0.8001    1.3856    0.0000 C   0  0  0  0  0  0  0  0  0  0  0  0
   -0.0001    2.7713    0.0000 H   0  0  0  0  0  0  0  0  0  0  0  0
   -2.4000    1.3856    0.0000 C   0  0  0  0  0  0  0  0  0  0  0  0
   -3.2000    2.7713    0.0000 Cl  0  0  0  0  0  0  0  0  0  0  0  0
   -3.2000    0.0000    0.0000 C   0  0  0  0  0  0  0  0  0  0  0  0
   -4.8000   -0.0000    0.0000 Cl  0  0  0  0  0  0  0  0  0  0  0  0
   -2.4000   -1.3856    0.0000 C   0  0  0  0  0  0  0  0  0  0  0  0
   -3.2000   -2.7713    0.0000 Cl  0  0  0  0  0  0  0  0  0  0  0  0
   -0.8001   -1.3856    0.0000 C   0  0  0  0  0  0  0  0  0  0  0  0
   -0.0001   -2.7713    0.0000 H   0  0  0  0  0  0  0  0  0  0  0  0
  1  2  1  0  0  0  0
  2  3  1  0  0  0  0
  3  4  1  0  0  0  0
  3  5  2  0  0  0  0
  5  6  1  0  0  0  0
  5  7  1  0  0  0  0
  7  8  1  0  0  0  0
  7  9  2  0  0  0  0
  9 10  1  0  0  0  0
  9 11  1  0  0  0  0
 11  2  2  0  0  0  0
 11 12  1  0  0  0  0
  1 13  1  0  0  0  0
 13 14  1  0  0  0  0
 13 15  2  0  0  0  0
 15 16  1  0  0  0  0
 15 17  1  0  0  0  0
 17 18  1  0  0  0  0
 17 19  2  0  0  0  0
 19 20  1  0  0  0  0
 19 21  1  0  0  0  0
 21  1  2  0  0  0  0
 21 22  1  0  0  0  0
M  END
> <ChemID>
100239

> <source_casrn>
57465-28-8

> <CAS>
57465-28-8

> <SMILES>
Clc2c(cc(cc2Cl)c1ccc(c(c1)Cl)Cl)Cl

> <NAME>
3,3,4,4',5-PCB

> <preferred_name>
3,3',4,4',5-Pentachlorobiphenyl

> <iupac>
3,3',4,4',5-pentachlorobiphenyl

> <MPID>
19047

> <dsstox_substance_id>
DTXSID3032179

> <Canonical_QSARr>
Clc1ccc(cc1Cl)-c1cc(Cl)c(Cl)c(Cl)c1

> <InChI_Code_QSARr>
InChI=1S/C12H5Cl5/c13-8-2-1-6(3-9(8)14)7-4-10(15)12(17)11(16)5-7/h1-5H

> <InChI Key_QSARr>
REHONNLQRWTIFF-UHFFFAOYSA-N

> <LogKOA>
10.35

$$$$
100244
  -INDIGO-08031722252D

 21 23  0  0  0  0  0  0  0  0999 V2000
   -1.7322    1.9239    0.0000 C   0  0  0  0  0  0  0  0  0  0  0  0
   -3.1939    2.5747    0.0000 C   0  0  0  0  0  0  0  0  0  0  0  0
   -3.3612    4.1659    0.0000 Cl  0  0  0  0  0  0  0  0  0  0  0  0
   -4.4883    1.6342    0.0000 C   0  0  0  0  0  0  0  0  0  0  0  0
   -5.9501    2.2850    0.0000 Cl  0  0  0  0  0  0  0  0  0  0  0  0
   -4.3212    0.0430    0.0000 C   0  0  0  0  0  0  0  0  0  0  0  0
   -5.6156   -0.8974    0.0000 Cl  0  0  0  0  0  0  0  0  0  0  0  0
   -2.8595   -0.6078    0.0000 C   0  0  0  0  0  0  0  0  0  0  0  0
   -2.6921   -2.1990    0.0000 H   0  0  0  0  0  0  0  0  0  0  0  0
   -1.5651    0.3327    0.0000 C   0  0  0  0  0  0  0  0  0  0  0  0
    0.0000    0.0000    0.0000 C   0  0  0  0  0  0  0  0  0  0  0  0
    0.8000    1.3856    0.0000 C   0  0  0  0  0  0  0  0  0  0  0  0
    2.4000    1.3856    0.0000 C   0  0  0  0  0  0  0  0  0  0  0  0
    3.2000    2.7713    0.0000 Cl  0  0  0  0  0  0  0  0  0  0  0  0
    3.2000    0.0000    0.0000 C   0  0  0  0  0  0  0  0  0  0  0  0
    4.8000    0.0000    0.0000 Cl  0  0  0  0  0  0  0  0  0  0  0  0
    2.4000   -1.3856    0.0000 C   0  0  0  0  0  0  0  0  0  0  0  0
    3.2000   -2.7713    0.0000 Cl  0  0  0  0  0  0  0  0  0  0  0  0
    0.8000   -1.3856    0.0000 C   0  0  0  0  0  0  0  0  0  0  0  0
    0.0000   -2.7713    0.0000 H   0  0  0  0  0  0  0  0  0  0  0  0
   -0.2707    2.5747    0.0000 O   0  0  0  0  0  0  0  0  0  0  0  0
  1  2  1  0  0  0  0
  2  3  1  0  0  0  0
  2  4  2  0  0  0  0
  4  5  1  0  0  0  0
  4  6  1  0  0  0  0
  6  7  1  0  0  0  0
  6  8  2  0  0  0  0
  8  9  1  0  0  0  0
  8 10  1  0  0  0  0
 10  1  2  0  0  0  0
 10 11  1  0  0  0  0
 11 12  1  0  0  0  0
 12 13  2  0  0  0  0
 13 14  1  0  0  0  0
 13 15  1  0  0  0  0
 15 16  1  0  0  0  0
 15 17  2  0  0  0  0
 17 18  1  0  0  0  0
 17 19  1  0  0  0  0
 19 11  2  0  0  0  0
 19 20  1  0  0  0  0
 12 21  1  0  0  0  0
 21  1  1  0  0  0  0
M  END
> <ChemID>
100244

> <source_casrn>
60851-34-5

> <CAS>
60851-34-5

> <SMILES>
Clc1cc2c3cc(Cl)c(Cl)c(Cl)c3Oc2c(Cl)c1Cl

> <NAME>
2,3,4,6,7,8-HxCDF

> <preferred_name>
2,3,4,6,7,8-Hexachlorodibenzo[b,d]furan

> <iupac>
2,3,4,6,7,8-hexachlorodibenzo[b,d]furan

> <MPID>
19051

> <dsstox_substance_id>
DTXSID3052276

> <Canonical_QSARr>
Clc1cc2c(oc3c2cc(Cl)c(Cl)c3Cl)c(Cl)c1Cl

> <InChI_Code_QSARr>
InChI=1S/C12H2Cl6O/c13-5-1-3-4-2-6(14)8(16)10(18)12(4)19-11(3)9(17)7(5)15/h1-2H

> <InChI Key_QSARr>
XTAHLACQOVXINQ-UHFFFAOYSA-N

> <LogKOA>
10.87

$$$$
100250
  -INDIGO-08031722252D

 21 23  0  0  0  0  0  0  0  0999 V2000
   -1.7322    1.9239    0.0000 C   0  0  0  0  0  0  0  0  0  0  0  0
   -3.1939    2.5747    0.0000 C   0  0  0  0  0  0  0  0  0  0  0  0
   -3.3612    4.1659    0.0000 H   0  0  0  0  0  0  0  0  0  0  0  0
   -4.4883    1.6342    0.0000 C   0  0  0  0  0  0  0  0  0  0  0  0
   -5.9501    2.2850    0.0000 Cl  0  0  0  0  0  0  0  0  0  0  0  0
   -4.3212    0.0430    0.0000 C   0  0  0  0  0  0  0  0  0  0  0  0
   -5.6156   -0.8974    0.0000 Cl  0  0  0  0  0  0  0  0  0  0  0  0
   -2.8595   -0.6078    0.0000 C   0  0  0  0  0  0  0  0  0  0  0  0
   -2.6921   -2.1990    0.0000 Cl  0  0  0  0  0  0  0  0  0  0  0  0
   -1.5651    0.3327    0.0000 C   0  0  0  0  0  0  0  0  0  0  0  0
    0.0000    0.0000    0.0000 C   0  0  0  0  0  0  0  0  0  0  0  0
    0.8000    1.3856    0.0000 C   0  0  0  0  0  0  0  0  0  0  0  0
    2.4000    1.3856    0.0000 C   0  0  0  0  0  0  0  0  0  0  0  0
    3.2000    2.7713    0.0000 H   0  0  0  0  0  0  0  0  0  0  0  0
    3.2000    0.0000    0.0000 C   0  0  0  0  0  0  0  0  0  0  0  0
    4.8000    0.0000    0.0000 Cl  0  0  0  0  0  0  0  0  0  0  0  0
    2.4000   -1.3856    0.0000 C   0  0  0  0  0  0  0  0  0  0  0  0
    3.2000   -2.7713    0.0000 Cl  0  0  0  0  0  0  0  0  0  0  0  0
    0.8000   -1.3856    0.0000 C   0  0  0  0  0  0  0  0  0  0  0  0
    0.0000   -2.7713    0.0000 Cl  0  0  0  0  0  0  0  0  0  0  0  0
   -0.2707    2.5747    0.0000 O   0  0  0  0  0  0  0  0  0  0  0  0
  1  2  1  0  0  0  0
  2  3  1  0  0  0  0
  2  4  2  0  0  0  0
  4  5  1  0  0  0  0
  4  6  1  0  0  0  0
  6  7  1  0  0  0  0
  6  8  2  0  0  0  0
  8  9  1  0  0  0  0
  8 10  1  0  0  0  0
 10  1  2  0  0  0  0
 10 11  1  0  0  0  0
 11 12  1  0  0  0  0
 12 13  2  0  0  0  0
 13 14  1  0  0  0  0
 13 15  1  0  0  0  0
 15 16  1  0  0  0  0
 15 17  2  0  0  0  0
 17 18  1  0  0  0  0
 17 19  1  0  0  0  0
 19 11  2  0  0  0  0
 19 20  1  0  0  0  0
 12 21  1  0  0  0  0
 21  1  1  0  0  0  0
M  END
> <ChemID>
100250

> <source_casrn>
72918-21-9

> <CAS>
72918-21-9

> <SMILES>
Clc3c(c(cc2c3c1c(o2)cc(c(c1Cl)Cl)Cl)Cl)Cl

> <NAME>
1,2,3,7,8,9-HxCDF

> <preferred_name>
1,2,3,7,8,9-Hexachlorodibenzo[b,d]furan

> <iupac>
1,2,3,7,8,9-hexachlorodibenzo[b,d]furan

> <MPID>
19055

> <dsstox_substance_id>
DTXSID9052470

> <Canonical_QSARr>
Clc1cc2oc3cc(Cl)c(Cl)c(Cl)c3c2c(Cl)c1Cl

> <InChI_Code_QSARr>
InChI=1S/C12H2Cl6O/c13-3-1-5-7(11(17)9(3)15)8-6(19-5)2-4(14)10(16)12(8)18/h1-2H

> <InChI Key_QSARr>
PYUSJFJVDVSXIU-UHFFFAOYSA-N

> <LogKOA>
10.93

$$$$
100254
  -INDIGO-08031722252D

 18 19  0  0  0  0  0  0  0  0999 V2000
   -1.3856    4.0000    0.0000 Cl  0  0  0  0  0  0  0  0  0  0  0  0
   -1.3856    2.4000    0.0000 C   0  0  0  0  0  0  0  0  0  0  0  0
    0.0001    1.6000    0.0000 C   0  0  0  0  0  0  0  0  0  0  0  0
    0.0001    0.0000    0.0000 C   0  0  0  0  0  0  0  0  0  0  0  0
    1.3856   -0.8000    0.0000 C   0  0  0  0  0  0  0  0  0  0  0  0
    1.3856   -2.4000    0.0000 Cl  0  0  0  0  0  0  0  0  0  0  0  0
    2.7713    0.0000    0.0000 C   0  0  0  0  0  0  0  0  0  0  0  0
    4.1569   -0.8000    0.0000 Cl  0  0  0  0  0  0  0  0  0  0  0  0
    2.7713    1.6000    0.0000 C   0  0  0  0  0  0  0  0  0  0  0  0
    4.1569    2.4000    0.0000 H   0  0  0  0  0  0  0  0  0  0  0  0
    1.3856    2.4000    0.0000 C   0  0  0  0  0  0  0  0  0  0  0  0
    1.3856    4.0000    0.0000 Cl  0  0  0  0  0  0  0  0  0  0  0  0
   -1.3856   -0.8000    0.0000 C   0  0  0  0  0  0  0  0  0  0  0  0
   -1.3856   -2.4000    0.0000 Cl  0  0  0  0  0  0  0  0  0  0  0  0
   -2.7713    0.0000    0.0000 C   0  0  0  0  0  0  0  0  0  0  0  0
   -4.1569   -0.8000    0.0000 H   0  0  0  0  0  0  0  0  0  0  0  0
   -2.7713    1.6000    0.0000 C   0  0  0  0  0  0  0  0  0  0  0  0
   -4.1569    2.4000    0.0000 Cl  0  0  0  0  0  0  0  0  0  0  0  0
  1  2  1  0  0  0  0
  2  3  1  0  0  0  0
  3  4  1  0  0  0  0
  4  5  2  0  0  0  0
  5  6  1  0  0  0  0
  5  7  1  0  0  0  0
  7  8  1  0  0  0  0
  7  9  2  0  0  0  0
  9 10  1  0  0  0  0
  9 11  1  0  0  0  0
 11  3  2  0  0  0  0
 11 12  1  0  0  0  0
  4 13  1  0  0  0  0
 13 14  1  0  0  0  0
 13 15  2  0  0  0  0
 15 16  1  0  0  0  0
 15 17  1  0  0  0  0
 17  2  2  0  0  0  0
 17 18  1  0  0  0  0
M  END
> <ChemID>
100254

> <source_casrn>
90948-28-0

> <CAS>
90948-28-0

> <SMILES>
Clc1cc(c2c(c(cc(c2c1Cl)Cl)Cl)Cl)Cl

> <NAME>
1,2,4,5,6,8-HxC-naphthalene

> <preferred_name>
Naphthalene, 1,2,4,5,6,8-hexachloro-

> <iupac>
1,2,4,5,6,8-Hexachloronaphthalene

> <MPID>
19059

> <dsstox_substance_id>
DTXSID90238330

> <Canonical_QSARr>
Clc1cc(Cl)c(Cl)c2c1c(Cl)c(Cl)cc2Cl

> <InChI_Code_QSARr>
InChI=1S/C10H2Cl6/c11-3-1-5(13)9(15)8-4(12)2-6(14)10(16)7(3)8/h1-2H

> <InChI Key_QSARr>
JHKLUUFTHIWTKX-UHFFFAOYSA-N

> <LogKOA>
9.69

$$$$
100258
  -INDIGO-08031722252D

 18 19  0  0  0  0  0  0  0  0999 V2000
    0.0001   -0.0000    0.0000 C   0  0  0  0  0  0  0  0  0  0  0  0
    1.3856    0.8000    0.0000 C   0  0  0  0  0  0  0  0  0  0  0  0
    1.3856    2.4000    0.0000 Cl  0  0  0  0  0  0  0  0  0  0  0  0
    2.7713   -0.0000    0.0000 C   0  0  0  0  0  0  0  0  0  0  0  0
    4.1569    0.8000    0.0000 Cl  0  0  0  0  0  0  0  0  0  0  0  0
    2.7713   -1.6000    0.0000 C   0  0  0  0  0  0  0  0  0  0  0  0
    4.1569   -2.4000    0.0000 Cl  0  0  0  0  0  0  0  0  0  0  0  0
    1.3856   -2.4000    0.0000 C   0  0  0  0  0  0  0  0  0  0  0  0
    1.3856   -4.0000    0.0000 H   0  0  0  0  0  0  0  0  0  0  0  0
    0.0001   -1.6000    0.0000 C   0  0  0  0  0  0  0  0  0  0  0  0
   -1.3856   -2.4000    0.0000 C   0  0  0  0  0  0  0  0  0  0  0  0
   -1.3856   -4.0000    0.0000 Cl  0  0  0  0  0  0  0  0  0  0  0  0
   -2.7712   -1.6000    0.0000 C   0  0  0  0  0  0  0  0  0  0  0  0
   -4.1569   -2.4000    0.0000 Cl  0  0  0  0  0  0  0  0  0  0  0  0
   -2.7712   -0.0000    0.0000 C   0  0  0  0  0  0  0  0  0  0  0  0
   -4.1569    0.8000    0.0000 Cl  0  0  0  0  0  0  0  0  0  0  0  0
   -1.3856    0.8000    0.0000 C   0  0  0  0  0  0  0  0  0  0  0  0
   -1.3856    2.4000    0.0000 H   0  0  0  0  0  0  0  0  0  0  0  0
  1  2  1  0  0  0  0
  2  3  1  0  0  0  0
  2  4  2  0  0  0  0
  4  5  1  0  0  0  0
  4  6  1  0  0  0  0
  6  7  1  0  0  0  0
  6  8  2  0  0  0  0
  8  9  1  0  0  0  0
  8 10  1  0  0  0  0
 10  1  1  0  0  0  0
 10 11  2  0  0  0  0
 11 12  1  0  0  0  0
 11 13  1  0  0  0  0
 13 14  1  0  0  0  0
 13 15  2  0  0  0  0
 15 16  1  0  0  0  0
 15 17  1  0  0  0  0
 17  1  2  0  0  0  0
 17 18  1  0  0  0  0
M  END
> <ChemID>
100258

> <source_casrn>
103426-97-7

> <CAS>
103426-97-7

> <SMILES>
Clc1c(cc2c(c(c(cc2c1Cl)Cl)Cl)Cl)Cl

> <NAME>
1,2,3,5,6,7-HxC-naphthalene

> <preferred_name>
1,2,3,5,6,7-Hexachloronaphthalene

> <iupac>
1,2,3,5,6,7-hexachloronaphthalene

> <MPID>
19063

> <dsstox_substance_id>
DTXSID1036886

> <Canonical_QSARr>
Clc1cc2c(cc(Cl)c(Cl)c2Cl)c(Cl)c1Cl

> <InChI_Code_QSARr>
InChI=1S/C10H2Cl6/c11-5-1-3-4(8(14)9(5)15)2-6(12)10(16)7(3)13/h1-2H

> <InChI Key_QSARr>
XZLJCGGEQLNWDT-UHFFFAOYSA-N

> <LogKOA>
9.58

$$$$
100272
  -INDIGO-08031722252D

 18 19  0  0  0  0  0  0  0  0999 V2000
   -1.3856    4.0000    0.0000 Cl  0  0  0  0  0  0  0  0  0  0  0  0
   -1.3856    2.4000    0.0000 C   0  0  0  0  0  0  0  0  0  0  0  0
    0.0001    1.6000    0.0000 C   0  0  0  0  0  0  0  0  0  0  0  0
    0.0001    0.0000    0.0000 C   0  0  0  0  0  0  0  0  0  0  0  0
    1.3856   -0.8000    0.0000 C   0  0  0  0  0  0  0  0  0  0  0  0
    1.3856   -2.4000    0.0000 H   0  0  0  0  0  0  0  0  0  0  0  0
    2.7713    0.0000    0.0000 C   0  0  0  0  0  0  0  0  0  0  0  0
    4.1569   -0.8000    0.0000 Cl  0  0  0  0  0  0  0  0  0  0  0  0
    2.7713    1.6000    0.0000 C   0  0  0  0  0  0  0  0  0  0  0  0
    4.1569    2.4000    0.0000 H   0  0  0  0  0  0  0  0  0  0  0  0
    1.3856    2.4000    0.0000 C   0  0  0  0  0  0  0  0  0  0  0  0
    1.3856    4.0000    0.0000 H   0  0  0  0  0  0  0  0  0  0  0  0
   -1.3856   -0.8000    0.0000 C   0  0  0  0  0  0  0  0  0  0  0  0
   -1.3856   -2.4000    0.0000 H   0  0  0  0  0  0  0  0  0  0  0  0
   -2.7713    0.0000    0.0000 C   0  0  0  0  0  0  0  0  0  0  0  0
   -4.1569   -0.8000    0.0000 H   0  0  0  0  0  0  0  0  0  0  0  0
   -2.7713    1.6000    0.0000 C   0  0  0  0  0  0  0  0  0  0  0  0
   -4.1569    2.4000    0.0000 Cl  0  0  0  0  0  0  0  0  0  0  0  0
  1  2  1  0  0  0  0
  2  3  1  0  0  0  0
  3  4  1  0  0  0  0
  4  5  2  0  0  0  0
  5  6  1  0  0  0  0
  5  7  1  0  0  0  0
  7  8  1  0  0  0  0
  7  9  2  0  0  0  0
  9 10  1  0  0  0  0
  9 11  1  0  0  0  0
 11  3  2  0  0  0  0
 11 12  1  0  0  0  0
  4 13  1  0  0  0  0
 13 14  1  0  0  0  0
 13 15  2  0  0  0  0
 15 16  1  0  0  0  0
 15 17  1  0  0  0  0
 17  2  2  0  0  0  0
 17 18  1  0  0  0  0
M  END
> <ChemID>
100272

> <source_casrn>
SRC005-98-1

> <CAS>
51570-44-6

> <SMILES>
Clc1ccc2cc(Cl)ccc2c1Cl

> <NAME>
1,2,6-Trichloronaphthalene

> <preferred_name>
Naphthalene, 1,2,6-trichloro-

> <iupac>
1,2,6-Trichloronaphthalene

> <MPID>
19067

> <dsstox_substance_id>
DTXSID00199524

> <Canonical_QSARr>
Clc1cc2ccc(Cl)c(Cl)c2cc1

> <InChI_Code_QSARr>
InChI=1S/C10H5Cl3/c11-7-2-3-8-6(5-7)1-4-9(12)10(8)13/h1-5H

> <InChI Key_QSARr>
AAUJSCRITBXDJH-UHFFFAOYSA-N

> <LogKOA>
7.5

$$$$
100276
  -INDIGO-08031722252D

 18 19  0  0  0  0  0  0  0  0999 V2000
   -1.3856    4.0000    0.0000 Cl  0  0  0  0  0  0  0  0  0  0  0  0
   -1.3856    2.4000    0.0000 C   0  0  0  0  0  0  0  0  0  0  0  0
    0.0001    1.6000    0.0000 C   0  0  0  0  0  0  0  0  0  0  0  0
    0.0001    0.0000    0.0000 C   0  0  0  0  0  0  0  0  0  0  0  0
    1.3856   -0.8000    0.0000 C   0  0  0  0  0  0  0  0  0  0  0  0
    1.3856   -2.4000    0.0000 H   0  0  0  0  0  0  0  0  0  0  0  0
    2.7713    0.0000    0.0000 C   0  0  0  0  0  0  0  0  0  0  0  0
    4.1569   -0.8000    0.0000 H   0  0  0  0  0  0  0  0  0  0  0  0
    2.7713    1.6000    0.0000 C   0  0  0  0  0  0  0  0  0  0  0  0
    4.1569    2.4000    0.0000 Cl  0  0  0  0  0  0  0  0  0  0  0  0
    1.3856    2.4000    0.0000 C   0  0  0  0  0  0  0  0  0  0  0  0
    1.3856    4.0000    0.0000 H   0  0  0  0  0  0  0  0  0  0  0  0
   -1.3856   -0.8000    0.0000 C   0  0  0  0  0  0  0  0  0  0  0  0
   -1.3856   -2.4000    0.0000 Cl  0  0  0  0  0  0  0  0  0  0  0  0
   -2.7713    0.0000    0.0000 C   0  0  0  0  0  0  0  0  0  0  0  0
   -4.1569   -0.8000    0.0000 H   0  0  0  0  0  0  0  0  0  0  0  0
   -2.7713    1.6000    0.0000 C   0  0  0  0  0  0  0  0  0  0  0  0
   -4.1569    2.4000    0.0000 H   0  0  0  0  0  0  0  0  0  0  0  0
  1  2  1  0  0  0  0
  2  3  1  0  0  0  0
  3  4  1  0  0  0  0
  4  5  2  0  0  0  0
  5  6  1  0  0  0  0
  5  7  1  0  0  0  0
  7  8  1  0  0  0  0
  7  9  2  0  0  0  0
  9 10  1  0  0  0  0
  9 11  1  0  0  0  0
 11  3  2  0  0  0  0
 11 12  1  0  0  0  0
  4 13  1  0  0  0  0
 13 14  1  0  0  0  0
 13 15  2  0  0  0  0
 15 16  1  0  0  0  0
 15 17  1  0  0  0  0
 17  2  2  0  0  0  0
 17 18  1  0  0  0  0
M  END
> <ChemID>
100276

> <source_casrn>
SRC005-98-5

> <CAS>
2437-54-9

> <SMILES>
c1cc(Cl)c2cc(Cl)ccc2c1Cl

> <NAME>
1,4,6-Trichloronaphthalene

> <preferred_name>
Naphthalene, 1,4,6-trichloro-

> <iupac>
1,4,6-Trichloronaphthalene

> <MPID>
19071

> <dsstox_substance_id>
DTXSID50179114

> <Canonical_QSARr>
Clc1cc2c(cc1)c(Cl)ccc2Cl

> <InChI_Code_QSARr>
InChI=1S/C10H5Cl3/c11-6-1-2-7-8(5-6)10(13)4-3-9(7)12/h1-5H

> <InChI Key_QSARr>
RLTTZFDRZKJVKJ-UHFFFAOYSA-N

> <LogKOA>
7.27

$$$$
100280
  -INDIGO-08031722252D

 18 19  0  0  0  0  0  0  0  0999 V2000
   -1.3856    4.0000    0.0000 Cl  0  0  0  0  0  0  0  0  0  0  0  0
   -1.3856    2.4000    0.0000 C   0  0  0  0  0  0  0  0  0  0  0  0
    0.0001    1.6000    0.0000 C   0  0  0  0  0  0  0  0  0  0  0  0
    0.0001    0.0000    0.0000 C   0  0  0  0  0  0  0  0  0  0  0  0
    1.3856   -0.8000    0.0000 C   0  0  0  0  0  0  0  0  0  0  0  0
    1.3856   -2.4000    0.0000 H   0  0  0  0  0  0  0  0  0  0  0  0
    2.7713    0.0000    0.0000 C   0  0  0  0  0  0  0  0  0  0  0  0
    4.1569   -0.8000    0.0000 H   0  0  0  0  0  0  0  0  0  0  0  0
    2.7713    1.6000    0.0000 C   0  0  0  0  0  0  0  0  0  0  0  0
    4.1569    2.4000    0.0000 H   0  0  0  0  0  0  0  0  0  0  0  0
    1.3856    2.4000    0.0000 C   0  0  0  0  0  0  0  0  0  0  0  0
    1.3856    4.0000    0.0000 Cl  0  0  0  0  0  0  0  0  0  0  0  0
   -1.3856   -0.8000    0.0000 C   0  0  0  0  0  0  0  0  0  0  0  0
   -1.3856   -2.4000    0.0000 Cl  0  0  0  0  0  0  0  0  0  0  0  0
   -2.7713    0.0000    0.0000 C   0  0  0  0  0  0  0  0  0  0  0  0
   -4.1569   -0.8000    0.0000 Cl  0  0  0  0  0  0  0  0  0  0  0  0
   -2.7713    1.6000    0.0000 C   0  0  0  0  0  0  0  0  0  0  0  0
   -4.1569    2.4000    0.0000 H   0  0  0  0  0  0  0  0  0  0  0  0
  1  2  1  0  0  0  0
  2  3  1  0  0  0  0
  3  4  1  0  0  0  0
  4  5  2  0  0  0  0
  5  6  1  0  0  0  0
  5  7  1  0  0  0  0
  7  8  1  0  0  0  0
  7  9  2  0  0  0  0
  9 10  1  0  0  0  0
  9 11  1  0  0  0  0
 11  3  2  0  0  0  0
 11 12  1  0  0  0  0
  4 13  1  0  0  0  0
 13 14  1  0  0  0  0
 13 15  2  0  0  0  0
 15 16  1  0  0  0  0
 15 17  1  0  0  0  0
 17  2  2  0  0  0  0
 17 18  1  0  0  0  0
M  END
> <ChemID>
100280

> <source_casrn>
SRC005-98-9

> <CAS>
6733-54-6

> <SMILES>
Clc1cc(Cl)c2c(Cl)cccc2c1Cl

> <NAME>
1,2,4,5-Tetrachloronaphthalene

> <preferred_name>
Naphthalene, 1,2,4,5-tetrachloro-

> <iupac>
1,2,4,5-Tetrachloronaphthalene

> <MPID>
19075

> <dsstox_substance_id>
DTXSID90217680

> <Canonical_QSARr>
Clc1cc(Cl)c2c(cccc2Cl)c1Cl

> <InChI_Code_QSARr>
InChI=1S/C10H4Cl4/c11-6-3-1-2-5-9(6)7(12)4-8(13)10(5)14/h1-4H

> <InChI Key_QSARr>
BIVDISPRSYAHQQ-UHFFFAOYSA-N

> <LogKOA>
8.58

$$$$
100284
  -INDIGO-08031722252D

 18 19  0  0  0  0  0  0  0  0999 V2000
   -1.3856    4.0000    0.0000 Cl  0  0  0  0  0  0  0  0  0  0  0  0
   -1.3856    2.4000    0.0000 C   0  0  0  0  0  0  0  0  0  0  0  0
    0.0001    1.6000    0.0000 C   0  0  0  0  0  0  0  0  0  0  0  0
    0.0001    0.0000    0.0000 C   0  0  0  0  0  0  0  0  0  0  0  0
    1.3856   -0.8000    0.0000 C   0  0  0  0  0  0  0  0  0  0  0  0
    1.3856   -2.4000    0.0000 H   0  0  0  0  0  0  0  0  0  0  0  0
    2.7713    0.0000    0.0000 C   0  0  0  0  0  0  0  0  0  0  0  0
    4.1569   -0.8000    0.0000 H   0  0  0  0  0  0  0  0  0  0  0  0
    2.7713    1.6000    0.0000 C   0  0  0  0  0  0  0  0  0  0  0  0
    4.1569    2.4000    0.0000 H   0  0  0  0  0  0  0  0  0  0  0  0
    1.3856    2.4000    0.0000 C   0  0  0  0  0  0  0  0  0  0  0  0
    1.3856    4.0000    0.0000 Cl  0  0  0  0  0  0  0  0  0  0  0  0
   -1.3856   -0.8000    0.0000 C   0  0  0  0  0  0  0  0  0  0  0  0
   -1.3856   -2.4000    0.0000 H   0  0  0  0  0  0  0  0  0  0  0  0
   -2.7713    0.0000    0.0000 C   0  0  0  0  0  0  0  0  0  0  0  0
   -4.1569   -0.8000    0.0000 Cl  0  0  0  0  0  0  0  0  0  0  0  0
   -2.7713    1.6000    0.0000 C   0  0  0  0  0  0  0  0  0  0  0  0
   -4.1569    2.4000    0.0000 Cl  0  0  0  0  0  0  0  0  0  0  0  0
  1  2  1  0  0  0  0
  2  3  1  0  0  0  0
  3  4  1  0  0  0  0
  4  5  2  0  0  0  0
  5  6  1  0  0  0  0
  5  7  1  0  0  0  0
  7  8  1  0  0  0  0
  7  9  2  0  0  0  0
  9 10  1  0  0  0  0
  9 11  1  0  0  0  0
 11  3  2  0  0  0  0
 11 12  1  0  0  0  0
  4 13  1  0  0  0  0
 13 14  1  0  0  0  0
 13 15  2  0  0  0  0
 15 16  1  0  0  0  0
 15 17  1  0  0  0  0
 17  2  2  0  0  0  0
 17 18  1  0  0  0  0
M  END
> <ChemID>
100284

> <source_casrn>
SRC005-99-3

> <CAS>
149864-81-3

> <SMILES>
Clc1c(Cl)cc2cccc(Cl)c2c1Cl

> <NAME>
1,2,3,8-Tetrachloronaphthalene

> <preferred_name>
1,2,3,8-tetrachloronaphthalene

> <iupac>
C10H4Cl4

> <MPID>
19079

> <dsstox_substance_id>
DTXSID60335269

> <Canonical_QSARr>
Clc1cc2cccc(Cl)c2c(Cl)c1Cl

> <InChI_Code_QSARr>
InChI=1S/C10H4Cl4/c11-6-3-1-2-5-4-7(12)9(13)10(14)8(5)6/h1-4H

> <InChI Key_QSARr>
UVMHXYSILPJXPK-UHFFFAOYSA-N

> <LogKOA>
8.65

$$$$
100288
  -INDIGO-08031722252D

 18 19  0  0  0  0  0  0  0  0999 V2000
   -4.1569    2.4000    0.0000 Cl  0  0  0  0  0  0  0  0  0  0  0  0
   -2.7712    1.6000    0.0000 C   0  0  0  0  0  0  0  0  0  0  0  0
   -1.3856    2.4000    0.0000 C   0  0  0  0  0  0  0  0  0  0  0  0
   -1.3856    4.0000    0.0000 H   0  0  0  0  0  0  0  0  0  0  0  0
    0.0001    1.6000    0.0000 C   0  0  0  0  0  0  0  0  0  0  0  0
    0.0001    0.0000    0.0000 C   0  0  0  0  0  0  0  0  0  0  0  0
    1.3856   -0.8000    0.0000 C   0  0  0  0  0  0  0  0  0  0  0  0
    1.3856   -2.4000    0.0000 H   0  0  0  0  0  0  0  0  0  0  0  0
    2.7713    0.0000    0.0000 C   0  0  0  0  0  0  0  0  0  0  0  0
    4.1569   -0.8000    0.0000 Cl  0  0  0  0  0  0  0  0  0  0  0  0
    2.7713    1.6000    0.0000 C   0  0  0  0  0  0  0  0  0  0  0  0
    4.1569    2.4000    0.0000 Cl  0  0  0  0  0  0  0  0  0  0  0  0
    1.3856    2.4000    0.0000 C   0  0  0  0  0  0  0  0  0  0  0  0
    1.3856    4.0000    0.0000 H   0  0  0  0  0  0  0  0  0  0  0  0
   -1.3856   -0.8000    0.0000 C   0  0  0  0  0  0  0  0  0  0  0  0
   -1.3856   -2.4000    0.0000 H   0  0  0  0  0  0  0  0  0  0  0  0
   -2.7712    0.0000    0.0000 C   0  0  0  0  0  0  0  0  0  0  0  0
   -4.1569   -0.8000    0.0000 Cl  0  0  0  0  0  0  0  0  0  0  0  0
  1  2  1  0  0  0  0
  2  3  1  0  0  0  0
  3  4  1  0  0  0  0
  3  5  2  0  0  0  0
  5  6  1  0  0  0  0
  6  7  1  0  0  0  0
  7  8  1  0  0  0  0
  7  9  2  0  0  0  0
  9 10  1  0  0  0  0
  9 11  1  0  0  0  0
 11 12  1  0  0  0  0
 11 13  2  0  0  0  0
 13  5  1  0  0  0  0
 13 14  1  0  0  0  0
  6 15  2  0  0  0  0
 15 16  1  0  0  0  0
 15 17  1  0  0  0  0
 17  2  2  0  0  0  0
 17 18  1  0  0  0  0
M  END
> <ChemID>
100288

> <source_casrn>
SRC005-99-7

> <CAS>
34588-40-4

> <SMILES>
Clc1c(Cl)cc2cc(Cl)c(Cl)cc2c1

> <NAME>
2,3,6,7-Tetrachloronaphthalene

> <preferred_name>
Naphthalene, 2,3,6,7-tetrachloro-

> <iupac>
2,3,6,7-Tetrachloronaphthalene

> <MPID>
19083

> <dsstox_substance_id>
DTXSID50188145

> <Canonical_QSARr>
Clc1cc2cc(Cl)c(Cl)cc2cc1Cl

> <InChI_Code_QSARr>
InChI=1S/C10H4Cl4/c11-7-1-5-2-9(13)10(14)4-6(5)3-8(7)12/h1-4H

> <InChI Key_QSARr>
XTTLUUBHRXWFSZ-UHFFFAOYSA-N

> <LogKOA>
8.45

$$$$
100292
  -INDIGO-08031722252D

 23 24  0  0  0  0  0  0  0  0999 V2000
   -3.6326    2.1735    0.0000 Br  0  0  0  0  0  0  0  0  0  0  0  0
   -2.6042    0.9479    0.0000 C   0  0  0  0  0  0  0  0  0  0  0  0
   -1.0284    1.2257    0.0000 C   0  0  0  0  0  0  0  0  0  0  0  0
   -0.4813    2.7292    0.0000 H   0  0  0  0  0  0  0  0  0  0  0  0
    0.0000    0.0000    0.0000 C   0  0  0  0  0  0  0  0  0  0  0  0
    1.5756    0.2779    0.0000 O   0  0  0  0  0  0  0  0  0  0  0  0
    2.9614   -0.5221    0.0000 C   0  0  0  0  0  0  0  0  0  0  0  0
    2.9614   -2.1222    0.0000 C   0  0  0  0  0  0  0  0  0  0  0  0
    1.5756   -2.9222    0.0000 H   0  0  0  0  0  0  0  0  0  0  0  0
    4.3470   -2.9222    0.0000 C   0  0  0  0  0  0  0  0  0  0  0  0
    4.3470   -4.5222    0.0000 H   0  0  0  0  0  0  0  0  0  0  0  0
    5.7326   -2.1222    0.0000 C   0  0  0  0  0  0  0  0  0  0  0  0
    7.1183   -2.9222    0.0000 H   0  0  0  0  0  0  0  0  0  0  0  0
    5.7326   -0.5221    0.0000 C   0  0  0  0  0  0  0  0  0  0  0  0
    7.1183    0.2779    0.0000 H   0  0  0  0  0  0  0  0  0  0  0  0
    4.3470    0.2779    0.0000 C   0  0  0  0  0  0  0  0  0  0  0  0
    4.3470    1.8779    0.0000 H   0  0  0  0  0  0  0  0  0  0  0  0
   -0.5473   -1.5035    0.0000 C   0  0  0  0  0  0  0  0  0  0  0  0
    0.4812   -2.7292    0.0000 H   0  0  0  0  0  0  0  0  0  0  0  0
   -2.1229   -1.7813    0.0000 C   0  0  0  0  0  0  0  0  0  0  0  0
   -2.6702   -3.2849    0.0000 H   0  0  0  0  0  0  0  0  0  0  0  0
   -3.1513   -0.5556    0.0000 C   0  0  0  0  0  0  0  0  0  0  0  0
   -4.7271   -0.8335    0.0000 Br  0  0  0  0  0  0  0  0  0  0  0  0
  1  2  1  0  0  0  0
  2  3  1  0  0  0  0
  3  4  1  0  0  0  0
  3  5  2  0  0  0  0
  5  6  1  0  0  0  0
  6  7  1  0  0  0  0
  7  8  1  0  0  0  0
  8  9  1  0  0  0  0
  8 10  2  0  0  0  0
 10 11  1  0  0  0  0
 10 12  1  0  0  0  0
 12 13  1  0  0  0  0
 12 14  2  0  0  0  0
 14 15  1  0  0  0  0
 14 16  1  0  0  0  0
 16  7  2  0  0  0  0
 16 17  1  0  0  0  0
  5 18  1  0  0  0  0
 18 19  1  0  0  0  0
 18 20  2  0  0  0  0
 20 21  1  0  0  0  0
 20 22  1  0  0  0  0
 22  2  2  0  0  0  0
 22 23  1  0  0  0  0
M  END
> <ChemID>
100292

> <source_casrn>
SRC006-00-1

> <CAS>
189084-59-1

> <SMILES>
c1ccccc1Oc2cc(Br)c(Br)cc2

> <NAME>
3,4-Dibromodiphenyl ether

> <preferred_name>
3,4-Dibromodiphenyl ether

> <iupac>
C12H8Br2O

> <MPID>
19087

> <dsstox_substance_id>
DTXSID40477015

> <Canonical_QSARr>
Brc1ccc(cc1Br)Oc1ccccc1

> <InChI_Code_QSARr>
InChI=1S/C12H8Br2O/c13-11-7-6-10(8-12(11)14)15-9-4-2-1-3-5-9/h1-8H

> <InChI Key_QSARr>
SUUJFDKVPDCZQZ-UHFFFAOYSA-N

> <LogKOA>
8.55

$$$$
100294
  -INDIGO-08031722252D

 23 24  0  0  0  0  0  0  0  0999 V2000
   -0.4813    2.7292    0.0000 Br  0  0  0  0  0  0  0  0  0  0  0  0
   -1.0284    1.2257    0.0000 C   0  0  0  0  0  0  0  0  0  0  0  0
    0.0000    0.0000    0.0000 C   0  0  0  0  0  0  0  0  0  0  0  0
    1.5756    0.2779    0.0000 O   0  0  0  0  0  0  0  0  0  0  0  0
    2.9614   -0.5221    0.0000 C   0  0  0  0  0  0  0  0  0  0  0  0
    2.9614   -2.1222    0.0000 C   0  0  0  0  0  0  0  0  0  0  0  0
    1.5756   -2.9222    0.0000 H   0  0  0  0  0  0  0  0  0  0  0  0
    4.3470   -2.9222    0.0000 C   0  0  0  0  0  0  0  0  0  0  0  0
    4.3470   -4.5222    0.0000 H   0  0  0  0  0  0  0  0  0  0  0  0
    5.7326   -2.1222    0.0000 C   0  0  0  0  0  0  0  0  0  0  0  0
    7.1183   -2.9222    0.0000 Br  0  0  0  0  0  0  0  0  0  0  0  0
    5.7326   -0.5221    0.0000 C   0  0  0  0  0  0  0  0  0  0  0  0
    7.1183    0.2779    0.0000 H   0  0  0  0  0  0  0  0  0  0  0  0
    4.3470    0.2779    0.0000 C   0  0  0  0  0  0  0  0  0  0  0  0
    4.3470    1.8779    0.0000 H   0  0  0  0  0  0  0  0  0  0  0  0
   -0.5473   -1.5035    0.0000 C   0  0  0  0  0  0  0  0  0  0  0  0
    0.4812   -2.7292    0.0000 H   0  0  0  0  0  0  0  0  0  0  0  0
   -2.1229   -1.7813    0.0000 C   0  0  0  0  0  0  0  0  0  0  0  0
   -2.6702   -3.2849    0.0000 H   0  0  0  0  0  0  0  0  0  0  0  0
   -3.1513   -0.5556    0.0000 C   0  0  0  0  0  0  0  0  0  0  0  0
   -4.7271   -0.8335    0.0000 H   0  0  0  0  0  0  0  0  0  0  0  0
   -2.6042    0.9479    0.0000 C   0  0  0  0  0  0  0  0  0  0  0  0
   -3.6326    2.1735    0.0000 H   0  0  0  0  0  0  0  0  0  0  0  0
  1  2  1  0  0  0  0
  2  3  1  0  0  0  0
  3  4  1  0  0  0  0
  4  5  1  0  0  0  0
  5  6  1  0  0  0  0
  6  7  1  0  0  0  0
  6  8  2  0  0  0  0
  8  9  1  0  0  0  0
  8 10  1  0  0  0  0
 10 11  1  0  0  0  0
 10 12  2  0  0  0  0
 12 13  1  0  0  0  0
 12 14  1  0  0  0  0
 14  5  2  0  0  0  0
 14 15  1  0  0  0  0
  3 16  2  0  0  0  0
 16 17  1  0  0  0  0
 16 18  1  0  0  0  0
 18 19  1  0  0  0  0
 18 20  2  0  0  0  0
 20 21  1  0  0  0  0
 20 22  1  0  0  0  0
 22  2  2  0  0  0  0
 22 23  1  0  0  0  0
M  END
> <ChemID>
100294

> <source_casrn>
SRC006-00-3

> <CAS>
147217-71-8

> <SMILES>
c1cc(Br)ccc1Oc2c(Br)cccc2

> <NAME>
2,4'-Dibromodiphenyl ether

> <preferred_name>
PUBCHEM_15738106

> <iupac>
C12H8Br2O

> <MPID>
19089

> <dsstox_substance_id>
DTXSID50577712

> <Canonical_QSARr>
Brc1ccc(cc1)Oc1ccccc1Br

> <InChI_Code_QSARr>
InChI=1S/C12H8Br2O/c13-9-5-7-10(8-6-9)15-12-4-2-1-3-11(12)14/h1-8H

> <InChI Key_QSARr>
RJQLQJZMLISKRJ-UHFFFAOYSA-N

> <LogKOA>
8.47

$$$$
