# Supplementary material for: OPERA models for predicting physicochemical properties and environmental fate endpoints
Source: J Cheminform. 2018 Mar 8;10:10. doi: 10.1186/s13321-018-0263-1 (PMC5843579; doi:10.1186/s13321-018-0263-1)
Supplement: Supplementary file 1 — Additional file 1: S1. Training and test sets of the models with the corresponding JRC validated QMRFs. [file 13321_2018_263_MOESM1_ESM.zip › OPERA_KOC/TR_KOC_545.sdf]

100001
  -INDIGO-08031722282D

 28 29  0  0  0  0  0  0  0  0999 V2000
   -1.3856    0.8000    0.0000 Cl  0  0  0  0  0  0  0  0  0  0  0  0
    0.0001    1.6001    0.0000 C   0  0  0  0  0  0  0  0  0  0  0  0
    0.0001    0.0000    0.0000 C   0  0  0  0  0  0  0  0  0  0  0  0
    0.0001   -1.6000    0.0000 H   0  0  0  0  0  0  0  0  0  0  0  0
   -1.5034   -0.5472    0.0000 C   0  0  0  0  0  0  0  0  0  0  0  0
   -2.7292    0.4813    0.0000 C   0  0  0  0  0  0  0  0  0  0  0  0
   -2.4513    2.0569    0.0000 H   0  0  0  0  0  0  0  0  0  0  0  0
   -4.2327   -0.0660    0.0000 C   0  0  0  0  0  0  0  0  0  0  0  0
   -5.4584    0.9624    0.0000 H   0  0  0  0  0  0  0  0  0  0  0  0
   -4.5106   -1.6416    0.0000 C   0  0  0  0  0  0  0  0  0  0  0  0
   -6.0140   -2.1889    0.0000 Cl  0  0  0  0  0  0  0  0  0  0  0  0
   -3.2848   -2.6701    0.0000 C   0  0  0  0  0  0  0  0  0  0  0  0
   -3.5627   -4.2459    0.0000 H   0  0  0  0  0  0  0  0  0  0  0  0
   -1.7813   -2.1229    0.0000 C   0  0  0  0  0  0  0  0  0  0  0  0
   -0.5557   -3.1514    0.0000 H   0  0  0  0  0  0  0  0  0  0  0  0
    1.5999    0.0000    0.0000 C   0  0  0  0  0  0  0  0  0  0  0  0
    2.4001    1.3857    0.0000 C   0  0  0  0  0  0  0  0  0  0  0  0
    1.5999    2.7713    0.0000 H   0  0  0  0  0  0  0  0  0  0  0  0
    4.0000    1.3857    0.0000 C   0  0  0  0  0  0  0  0  0  0  0  0
    4.7999    2.7713    0.0000 H   0  0  0  0  0  0  0  0  0  0  0  0
    4.7999    0.0000    0.0000 C   0  0  0  0  0  0  0  0  0  0  0  0
    6.4000    0.0000    0.0000 Cl  0  0  0  0  0  0  0  0  0  0  0  0
    4.0000   -1.3857    0.0000 C   0  0  0  0  0  0  0  0  0  0  0  0
    4.7999   -2.7712    0.0000 H   0  0  0  0  0  0  0  0  0  0  0  0
    2.4001   -1.3857    0.0000 C   0  0  0  0  0  0  0  0  0  0  0  0
    1.5999   -2.7712    0.0000 H   0  0  0  0  0  0  0  0  0  0  0  0
    0.0001    3.2000    0.0000 Cl  0  0  0  0  0  0  0  0  0  0  0  0
   -1.3856    2.4000    0.0000 Cl  0  0  0  0  0  0  0  0  0  0  0  0
  1  2  1  0  0  0  0
  2  3  1  0  0  0  0
  3  4  1  0  0  0  0
  3  5  1  0  0  0  0
  5  6  1  0  0  0  0
  6  7  1  0  0  0  0
  6  8  2  0  0  0  0
  8  9  1  0  0  0  0
  8 10  1  0  0  0  0
 10 11  1  0  0  0  0
 10 12  2  0  0  0  0
 12 13  1  0  0  0  0
 12 14  1  0  0  0  0
 14  5  2  0  0  0  0
 14 15  1  0  0  0  0
  3 16  1  0  0  0  0
 16 17  1  0  0  0  0
 17 18  1  0  0  0  0
 17 19  2  0  0  0  0
 19 20  1  0  0  0  0
 19 21  1  0  0  0  0
 21 22  1  0  0  0  0
 21 23  2  0  0  0  0
 23 24  1  0  0  0  0
 23 25  1  0  0  0  0
 25 16  2  0  0  0  0
 25 26  1  0  0  0  0
  2 27  1  0  0  0  0
  2 28  1  0  0  0  0
M  END
> <ChemID>
100001

> <source_casrn>
50-29-3

> <CAS>
50-29-3

> <SMILES>
ClC(Cl)(Cl)C(c1ccc(Cl)cc1)c1ccc(Cl)cc1

> <NAME>
P,P'-DDT

> <preferred_name>
p,p'-DDT

> <iupac>
1,1'-(2,2,2-trichloroethane-1,1-diyl)bis(4-chlorobenzene)

> <MPID>
99278

> <dsstox_substance_id>
DTXSID4020375

> <Canonical_QSARr>
ClC(Cl)(Cl)C(c1ccc(Cl)cc1)c1ccc(Cl)cc1

> <InChI_Code_QSARr>
InChI=1S/C14H9Cl5/c15-11-5-1-9(2-6-11)13(14(17,18)19)10-3-7-12(16)8-4-10/h1-8,13H

> <InChI Key_QSARr>
YVGGHNCTFXOJCH-UHFFFAOYSA-N

> <LogKOC>
5.31

$$$$
100002
  -INDIGO-08031722282D

 32 36  0  0  0  0  0  0  0  0999 V2000
    0.0000    2.7712    0.0000 C   0  0  0  0  0  0  0  0  0  0  0  0
    0.8000    4.1569    0.0000 H   0  0  0  0  0  0  0  0  0  0  0  0
   -1.6000    2.7712    0.0000 C   0  0  0  0  0  0  0  0  0  0  0  0
   -2.4000    4.1569    0.0000 H   0  0  0  0  0  0  0  0  0  0  0  0
   -2.4000    1.3856    0.0000 C   0  0  0  0  0  0  0  0  0  0  0  0
   -1.6000    0.0001    0.0000 C   0  0  0  0  0  0  0  0  0  0  0  0
   -2.4000   -1.3856    0.0000 C   0  0  0  0  0  0  0  0  0  0  0  0
   -4.0000   -1.3856    0.0000 C   0  0  0  0  0  0  0  0  0  0  0  0
   -4.8000   -2.7712    0.0000 H   0  0  0  0  0  0  0  0  0  0  0  0
   -4.8000    0.0001    0.0000 C   0  0  0  0  0  0  0  0  0  0  0  0
   -6.4000    0.0001    0.0000 H   0  0  0  0  0  0  0  0  0  0  0  0
   -4.0000    1.3856    0.0000 C   0  0  0  0  0  0  0  0  0  0  0  0
   -4.8000    2.7713    0.0000 H   0  0  0  0  0  0  0  0  0  0  0  0
   -1.6000   -2.7712    0.0000 C   0  0  0  0  0  0  0  0  0  0  0  0
   -2.4000   -4.1569    0.0000 H   0  0  0  0  0  0  0  0  0  0  0  0
    0.0000   -2.7712    0.0000 C   0  0  0  0  0  0  0  0  0  0  0  0
    0.8000   -4.1569    0.0000 H   0  0  0  0  0  0  0  0  0  0  0  0
    0.8000   -1.3856    0.0000 C   0  0  0  0  0  0  0  0  0  0  0  0
    0.0000   -0.0001    0.0000 C   0  0  0  0  0  0  0  0  0  0  0  0
    0.8000    1.3856    0.0000 C   0  0  0  0  0  0  0  0  0  0  0  0
    2.4000    1.3856    0.0000 C   0  0  0  0  0  0  0  0  0  0  0  0
    3.2000    0.0001    0.0000 C   0  0  0  0  0  0  0  0  0  0  0  0
    2.4000   -1.3856    0.0000 C   0  0  0  0  0  0  0  0  0  0  0  0
    3.2000   -2.7713    0.0000 H   0  0  0  0  0  0  0  0  0  0  0  0
    4.8000    0.0001    0.0000 C   0  0  0  0  0  0  0  0  0  0  0  0
    5.6000   -1.3856    0.0000 H   0  0  0  0  0  0  0  0  0  0  0  0
    5.6000    1.3856    0.0000 C   0  0  0  0  0  0  0  0  0  0  0  0
    7.2000    1.3856    0.0000 H   0  0  0  0  0  0  0  0  0  0  0  0
    4.8000    2.7712    0.0000 C   0  0  0  0  0  0  0  0  0  0  0  0
    5.6000    4.1569    0.0000 H   0  0  0  0  0  0  0  0  0  0  0  0
    3.2000    2.7712    0.0000 C   0  0  0  0  0  0  0  0  0  0  0  0
    2.4000    4.1569    0.0000 H   0  0  0  0  0  0  0  0  0  0  0  0
  1  2  1  0  0  0  0
  1  3  2  0  0  0  0
  3  4  1  0  0  0  0
  3  5  1  0  0  0  0
  5  6  1  0  0  0  0
  6  7  2  0  0  0  0
  7  8  1  0  0  0  0
  8  9  1  0  0  0  0
  8 10  2  0  0  0  0
 10 11  1  0  0  0  0
 10 12  1  0  0  0  0
 12  5  2  0  0  0  0
 12 13  1  0  0  0  0
  7 14  1  0  0  0  0
 14 15  1  0  0  0  0
 14 16  2  0  0  0  0
 16 17  1  0  0  0  0
 16 18  1  0  0  0  0
 18 19  2  0  0  0  0
 19  6  1  0  0  0  0
 19 20  1  0  0  0  0
 20  1  1  0  0  0  0
 20 21  2  0  0  0  0
 21 22  1  0  0  0  0
 22 23  2  0  0  0  0
 23 18  1  0  0  0  0
 23 24  1  0  0  0  0
 22 25  1  0  0  0  0
 25 26  1  0  0  0  0
 25 27  2  0  0  0  0
 27 28  1  0  0  0  0
 27 29  1  0  0  0  0
 29 30  1  0  0  0  0
 29 31  2  0  0  0  0
 31 21  1  0  0  0  0
 31 32  1  0  0  0  0
M  END
> <ChemID>
100002

> <source_casrn>
50-32-8

> <CAS>
50-32-8

> <SMILES>
c1c2ccccc2c2ccc3cccc4ccc1c2c34

> <NAME>
BENZO(A)PYRENE

> <preferred_name>
Benzo(a)pyrene

> <iupac>
benzo[pqr]tetraphene

> <MPID>
99279

> <dsstox_substance_id>
DTXSID2020139

> <Canonical_QSARr>
c1c2ccccc2c2ccc3cccc4ccc1c2c34

> <InChI_Code_QSARr>
InChI=1S/C20H12/c1-2-7-17-15(4-1)12-16-9-8-13-5-3-6-14-10-11-18(17)20(16)19(13)14/h1-12H

> <InChI Key_QSARr>
FMMWHPNWAFZXNH-UHFFFAOYSA-N

> <LogKOC>
5.95

$$$$
100003
  -INDIGO-08031722282D

 29 30  0  0  0  0  0  0  0  0999 V2000
   -2.4001    1.3856    0.0000 O   0  0  0  0  0  0  0  0  0  0  0  0
   -1.6001    0.0000    0.0000 C   0  0  0  0  0  0  0  0  0  0  0  0
    0.0000    0.0000    0.0000 C   0  0  0  0  0  0  0  0  0  0  0  0
    0.8000   -1.3856    0.0000 C   0  0  0  0  0  0  0  0  0  0  0  0
    0.0000   -2.7713    0.0000 O   0  0  0  0  0  0  0  0  0  0  0  0
    0.8000   -4.1569    0.0000 H   0  0  0  0  0  0  0  0  0  0  0  0
    2.4001   -1.3856    0.0000 C   0  0  0  0  0  0  0  0  0  0  0  0
    3.1999   -2.7713    0.0000 H   0  0  0  0  0  0  0  0  0  0  0  0
    3.1999    0.0000    0.0000 C   0  0  0  0  0  0  0  0  0  0  0  0
    4.8000    0.0000    0.0000 H   0  0  0  0  0  0  0  0  0  0  0  0
    2.4001    1.3856    0.0000 C   0  0  0  0  0  0  0  0  0  0  0  0
    3.1999    2.7713    0.0000 Cl  0  0  0  0  0  0  0  0  0  0  0  0
    0.8000    1.3856    0.0000 C   0  0  0  0  0  0  0  0  0  0  0  0
    0.0000    2.7713    0.0000 H   0  0  0  0  0  0  0  0  0  0  0  0
   -2.4001   -1.3856    0.0000 N   0  0  0  0  0  0  0  0  0  0  0  0
   -1.6001   -2.7713    0.0000 H   0  0  0  0  0  0  0  0  0  0  0  0
   -4.0000   -1.3856    0.0000 C   0  0  0  0  0  0  0  0  0  0  0  0
   -4.8000    0.0000    0.0000 C   0  0  0  0  0  0  0  0  0  0  0  0
   -4.0000    1.3856    0.0000 H   0  0  0  0  0  0  0  0  0  0  0  0
   -6.4001    0.0000    0.0000 C   0  0  0  0  0  0  0  0  0  0  0  0
   -7.1999    1.3856    0.0000 H   0  0  0  0  0  0  0  0  0  0  0  0
   -7.1999   -1.3856    0.0000 C   0  0  0  0  0  0  0  0  0  0  0  0
   -8.8000   -1.3856    0.0000 N   0  0  0  0  0  0  0  0  0  0  0  0
   -9.6000   -2.7713    0.0000 O   0  0  0  0  0  0  0  0  0  0  0  0
   -9.6000    0.0000    0.0000 O   0  0  0  0  0  0  0  0  0  0  0  0
   -6.4001   -2.7713    0.0000 C   0  0  0  0  0  0  0  0  0  0  0  0
   -7.1999   -4.1569    0.0000 H   0  0  0  0  0  0  0  0  0  0  0  0
   -4.8000   -2.7713    0.0000 C   0  0  0  0  0  0  0  0  0  0  0  0
   -4.0000   -4.1569    0.0000 Cl  0  0  0  0  0  0  0  0  0  0  0  0
  1  2  2  0  0  0  0
  2  3  1  0  0  0  0
  3  4  1  0  0  0  0
  4  5  1  0  0  0  0
  5  6  1  0  0  0  0
  4  7  2  0  0  0  0
  7  8  1  0  0  0  0
  7  9  1  0  0  0  0
  9 10  1  0  0  0  0
  9 11  2  0  0  0  0
 11 12  1  0  0  0  0
 11 13  1  0  0  0  0
 13  3  2  0  0  0  0
 13 14  1  0  0  0  0
  2 15  1  0  0  0  0
 15 16  1  0  0  0  0
 15 17  1  0  0  0  0
 17 18  1  0  0  0  0
 18 19  1  0  0  0  0
 18 20  2  0  0  0  0
 20 21  1  0  0  0  0
 20 22  1  0  0  0  0
 22 23  1  0  0  0  0
 23 24  2  0  0  0  0
 23 25  1  0  0  0  0
 22 26  2  0  0  0  0
 26 27  1  0  0  0  0
 26 28  1  0  0  0  0
 28 17  2  0  0  0  0
 28 29  1  0  0  0  0
M  CHG  2  23   1  25  -1
M  END
> <ChemID>
100003

> <source_casrn>
50-65-7

> <CAS>
50-65-7

> <SMILES>
[O-][N+](=O)c1cc(Cl)c(cc1)NC(=O)c1cc(Cl)ccc1O

> <NAME>
NICLOSAMIDE

> <preferred_name>
Niclosamide

> <iupac>
5-chloro-N-(2-chloro-4-nitrophenyl)-2-hydroxybenzamide

> <MPID>
99280

> <dsstox_substance_id>
DTXSID7040362

> <Canonical_QSARr>
[O-][N+](=O)c1cc(Cl)c(cc1)NC(=O)c1cc(Cl)ccc1O

> <InChI_Code_QSARr>
InChI=1S/C13H8Cl2N2O4/c14-7-1-4-12(18)9(5-7)13(19)16-11-3-2-8(17(20)21)6-10(11)15/h1-6,18H,(H,16,19)

> <InChI Key_QSARr>
RJMUSRYZPJIFPJ-UHFFFAOYSA-N

> <LogKOC>
3.35

$$$$
100005
  -INDIGO-08031722282D

 20 19  0  0  0  0  0  0  0  0999 V2000
    0.0000    0.0000    0.0000 P   0  0  0  0  0  0  0  0  0  0  0  0
    1.6000    0.0000    0.0000 C   0  0  0  0  0  0  0  0  0  0  0  0
    1.6000    1.6000    0.0000 H   0  0  0  0  0  0  0  0  0  0  0  0
    3.2001    0.0000    0.0000 C   0  0  0  0  0  0  0  0  0  0  0  0
    4.8000    0.0000    0.0000 Cl  0  0  0  0  0  0  0  0  0  0  0  0
    4.0000    1.3856    0.0000 Cl  0  0  0  0  0  0  0  0  0  0  0  0
    4.0000   -1.3856    0.0000 Cl  0  0  0  0  0  0  0  0  0  0  0  0
    1.6000   -1.6000    0.0000 O   0  0  0  0  0  0  0  0  0  0  0  0
    2.9856   -2.4000    0.0000 H   0  0  0  0  0  0  0  0  0  0  0  0
   -0.8000   -1.3856    0.0000 O   0  0  0  0  0  0  0  0  0  0  0  0
   -1.6000    0.0000    0.0000 O   0  0  0  0  0  0  0  0  0  0  0  0
   -2.4001   -1.3856    0.0000 C   0  0  0  0  0  0  0  0  0  0  0  0
   -3.2000   -2.7713    0.0000 H   0  0  0  0  0  0  0  0  0  0  0  0
   -4.0000   -1.3856    0.0000 H   0  0  0  0  0  0  0  0  0  0  0  0
   -1.6000   -2.7713    0.0000 H   0  0  0  0  0  0  0  0  0  0  0  0
   -0.8000    1.3856    0.0000 O   0  0  0  0  0  0  0  0  0  0  0  0
    0.0000    2.7713    0.0000 C   0  0  0  0  0  0  0  0  0  0  0  0
   -0.8000    4.1569    0.0000 H   0  0  0  0  0  0  0  0  0  0  0  0
    0.8000    4.1569    0.0000 H   0  0  0  0  0  0  0  0  0  0  0  0
   -1.6000    2.7713    0.0000 H   0  0  0  0  0  0  0  0  0  0  0  0
  1  2  1  0  0  0  0
  2  3  1  0  0  0  0
  2  4  1  0  0  0  0
  4  5  1  0  0  0  0
  4  6  1  0  0  0  0
  4  7  1  0  0  0  0
  2  8  1  0  0  0  0
  8  9  1  0  0  0  0
  1 10  2  0  0  0  0
  1 11  1  0  0  0  0
 11 12  1  0  0  0  0
 12 13  1  0  0  0  0
 12 14  1  0  0  0  0
 12 15  1  0  0  0  0
  1 16  1  0  0  0  0
 16 17  1  0  0  0  0
 17 18  1  0  0  0  0
 17 19  1  0  0  0  0
 17 20  1  0  0  0  0
M  END
> <ChemID>
100005

> <source_casrn>
52-68-6

> <CAS>
52-68-6

> <SMILES>
COP(=O)(OC)C(O)C(Cl)(Cl)Cl

> <NAME>
TRICHLORFON

> <preferred_name>
Trichlorfon

> <iupac>
dimethyl (2,2,2-trichloro-1-hydroxyethyl)phosphonate

> <MPID>
99282

> <dsstox_substance_id>
DTXSID0021389

> <Canonical_QSARr>
COP(=O)(OC)C(O)C(Cl)(Cl)Cl

> <InChI_Code_QSARr>
InChI=1S/C4H8Cl3O4P/c1-10-12(9,11-2)3(8)4(5,6)7/h3,8H,1-2H3

> <InChI Key_QSARr>
NFACJZMKEDPNKN-UHFFFAOYSA-N

> <LogKOC>
1.9

$$$$
100006
  -INDIGO-08031722282D

 36 40  0  0  0  0  0  0  0  0999 V2000
   -0.8001    1.3856    0.0000 C   0  0  0  0  0  0  0  0  0  0  0  0
    0.0000    2.7713    0.0000 H   0  0  0  0  0  0  0  0  0  0  0  0
   -2.3999    1.3856    0.0000 C   0  0  0  0  0  0  0  0  0  0  0  0
   -3.2000    0.0001    0.0000 C   0  0  0  0  0  0  0  0  0  0  0  0
   -4.8001    0.0001    0.0000 C   0  0  0  0  0  0  0  0  0  0  0  0
   -5.5999    1.3856    0.0000 C   0  0  0  0  0  0  0  0  0  0  0  0
   -4.8001    2.7712    0.0000 C   0  0  0  0  0  0  0  0  0  0  0  0
   -5.5999    4.1569    0.0000 H   0  0  0  0  0  0  0  0  0  0  0  0
   -3.2000    2.7713    0.0000 C   0  0  0  0  0  0  0  0  0  0  0  0
   -2.3999    4.1569    0.0000 H   0  0  0  0  0  0  0  0  0  0  0  0
   -7.2001    1.3856    0.0000 C   0  0  0  0  0  0  0  0  0  0  0  0
   -7.9999    2.7713    0.0000 H   0  0  0  0  0  0  0  0  0  0  0  0
   -7.9999    0.0001    0.0000 C   0  0  0  0  0  0  0  0  0  0  0  0
   -9.6000    0.0001    0.0000 H   0  0  0  0  0  0  0  0  0  0  0  0
   -7.2001   -1.3856    0.0000 C   0  0  0  0  0  0  0  0  0  0  0  0
   -8.0001   -2.7712    0.0000 H   0  0  0  0  0  0  0  0  0  0  0  0
   -5.5999   -1.3856    0.0000 C   0  0  0  0  0  0  0  0  0  0  0  0
   -4.8001   -2.7712    0.0000 H   0  0  0  0  0  0  0  0  0  0  0  0
   -2.3999   -1.3856    0.0000 C   0  0  0  0  0  0  0  0  0  0  0  0
   -3.2000   -2.7713    0.0000 H   0  0  0  0  0  0  0  0  0  0  0  0
   -0.8001   -1.3856    0.0000 C   0  0  0  0  0  0  0  0  0  0  0  0
    0.0000    0.0001    0.0000 C   0  0  0  0  0  0  0  0  0  0  0  0
    1.6001   -0.0001    0.0000 C   0  0  0  0  0  0  0  0  0  0  0  0
    2.3999   -1.3856    0.0000 C   0  0  0  0  0  0  0  0  0  0  0  0
    1.6001   -2.7712    0.0000 C   0  0  0  0  0  0  0  0  0  0  0  0
    2.3999   -4.1569    0.0000 H   0  0  0  0  0  0  0  0  0  0  0  0
    0.0000   -2.7712    0.0000 C   0  0  0  0  0  0  0  0  0  0  0  0
   -0.8001   -4.1569    0.0000 H   0  0  0  0  0  0  0  0  0  0  0  0
    4.0001   -1.3856    0.0000 C   0  0  0  0  0  0  0  0  0  0  0  0
    4.8001   -2.7713    0.0000 H   0  0  0  0  0  0  0  0  0  0  0  0
    4.8001   -0.0001    0.0000 C   0  0  0  0  0  0  0  0  0  0  0  0
    6.4000   -0.0001    0.0000 H   0  0  0  0  0  0  0  0  0  0  0  0
    4.0001    1.3856    0.0000 C   0  0  0  0  0  0  0  0  0  0  0  0
    4.8001    2.7712    0.0000 H   0  0  0  0  0  0  0  0  0  0  0  0
    2.3999    1.3856    0.0000 C   0  0  0  0  0  0  0  0  0  0  0  0
    1.6001    2.7712    0.0000 H   0  0  0  0  0  0  0  0  0  0  0  0
  1  2  1  0  0  0  0
  1  3  1  0  0  0  0
  3  4  1  0  0  0  0
  4  5  2  0  0  0  0
  5  6  1  0  0  0  0
  6  7  2  0  0  0  0
  7  8  1  0  0  0  0
  7  9  1  0  0  0  0
  9  3  2  0  0  0  0
  9 10  1  0  0  0  0
  6 11  1  0  0  0  0
 11 12  1  0  0  0  0
 11 13  2  0  0  0  0
 13 14  1  0  0  0  0
 13 15  1  0  0  0  0
 15 16  1  0  0  0  0
 15 17  2  0  0  0  0
 17  5  1  0  0  0  0
 17 18  1  0  0  0  0
  4 19  1  0  0  0  0
 19 20  1  0  0  0  0
 19 21  2  0  0  0  0
 21 22  1  0  0  0  0
 22  1  2  0  0  0  0
 22 23  1  0  0  0  0
 23 24  1  0  0  0  0
 24 25  1  0  0  0  0
 25 26  1  0  0  0  0
 25 27  2  0  0  0  0
 27 21  1  0  0  0  0
 27 28  1  0  0  0  0
 24 29  2  0  0  0  0
 29 30  1  0  0  0  0
 29 31  1  0  0  0  0
 31 32  1  0  0  0  0
 31 33  2  0  0  0  0
 33 34  1  0  0  0  0
 33 35  1  0  0  0  0
 35 23  2  0  0  0  0
 35 36  1  0  0  0  0
M  END
> <ChemID>
100006

> <source_casrn>
53-70-3

> <CAS>
53-70-3

> <SMILES>
c1c2c3ccccc3ccc2cc2c3ccccc3ccc21

> <NAME>
DIBENZ(A,H)ANTHRACENE

> <preferred_name>
Dibenz(a,h)anthracene

> <iupac>
benzo[k]tetraphene

> <MPID>
99283

> <dsstox_substance_id>
DTXSID9020409

> <Canonical_QSARr>
c1c2c3ccccc3ccc2cc2c3ccccc3ccc21

> <InChI_Code_QSARr>
InChI=1S/C22H14/c1-3-7-19-15(5-1)9-11-17-14-22-18(13-21(17)19)12-10-16-6-2-4-8-20(16)22/h1-14H

> <InChI Key_QSARr>
LHRCREOYAASXPZ-UHFFFAOYSA-N

> <LogKOC>
6.22

$$$$
100007
  -INDIGO-08031722282D

 30 32  0  0  0  0  0  0  0  0999 V2000
    0.8001   -1.3856    0.0000 C   0  0  0  0  0  0  0  0  0  0  0  0
    2.3650   -1.0529    0.0000 C   0  0  0  0  0  0  0  0  0  0  0  0
    2.5322    0.5383    0.0000 C   0  0  0  0  0  0  0  0  0  0  0  0
    3.9941    1.1891    0.0000 C   0  0  0  0  0  0  0  0  0  0  0  0
    4.1613    2.7803    0.0000 H   0  0  0  0  0  0  0  0  0  0  0  0
    5.2884    0.2485    0.0000 C   0  0  0  0  0  0  0  0  0  0  0  0
    6.7501    0.8993    0.0000 H   0  0  0  0  0  0  0  0  0  0  0  0
    5.1212   -1.3427    0.0000 C   0  0  0  0  0  0  0  0  0  0  0  0
    6.4156   -2.2831    0.0000 H   0  0  0  0  0  0  0  0  0  0  0  0
    3.6594   -1.9935    0.0000 C   0  0  0  0  0  0  0  0  0  0  0  0
    3.4921   -3.5847    0.0000 H   0  0  0  0  0  0  0  0  0  0  0  0
    1.0706    1.1891    0.0000 C   0  0  0  0  0  0  0  0  0  0  0  0
    1.8705    2.5747    0.0000 H   0  0  0  0  0  0  0  0  0  0  0  0
   -0.2238    2.1295    0.0000 H   0  0  0  0  0  0  0  0  0  0  0  0
   -0.0001    0.0000    0.0000 C   0  0  0  0  0  0  0  0  0  0  0  0
   -1.6001    0.0000    0.0000 C   0  0  0  0  0  0  0  0  0  0  0  0
   -2.4000    1.3856    0.0000 H   0  0  0  0  0  0  0  0  0  0  0  0
   -2.4000   -1.3856    0.0000 C   0  0  0  0  0  0  0  0  0  0  0  0
   -4.0000   -1.3856    0.0000 N   0  0  0  0  0  0  0  0  0  0  0  0
   -4.7999    0.0000    0.0000 H   0  0  0  0  0  0  0  0  0  0  0  0
   -4.7999   -2.7713    0.0000 C   0  0  0  0  0  0  0  0  0  0  0  0
   -6.4000   -2.7713    0.0000 C   0  0  0  0  0  0  0  0  0  0  0  0
   -8.0000   -2.7713    0.0000 H   0  0  0  0  0  0  0  0  0  0  0  0
   -7.2001   -4.1569    0.0000 H   0  0  0  0  0  0  0  0  0  0  0  0
   -7.2001   -1.3856    0.0000 H   0  0  0  0  0  0  0  0  0  0  0  0
   -4.0000   -4.1569    0.0000 O   0  0  0  0  0  0  0  0  0  0  0  0
   -1.6001   -2.7713    0.0000 C   0  0  0  0  0  0  0  0  0  0  0  0
   -2.4000   -4.1569    0.0000 H   0  0  0  0  0  0  0  0  0  0  0  0
   -0.0001   -2.7713    0.0000 C   0  0  0  0  0  0  0  0  0  0  0  0
    0.8001   -4.1569    0.0000 H   0  0  0  0  0  0  0  0  0  0  0  0
  1  2  1  0  0  0  0
  2  3  1  0  0  0  0
  3  4  2  0  0  0  0
  4  5  1  0  0  0  0
  4  6  1  0  0  0  0
  6  7  1  0  0  0  0
  6  8  2  0  0  0  0
  8  9  1  0  0  0  0
  8 10  1  0  0  0  0
 10  2  2  0  0  0  0
 10 11  1  0  0  0  0
  3 12  1  0  0  0  0
 12 13  1  0  0  0  0
 12 14  1  0  0  0  0
 12 15  1  0  0  0  0
 15  1  1  0  0  0  0
 15 16  2  0  0  0  0
 16 17  1  0  0  0  0
 16 18  1  0  0  0  0
 18 19  1  0  0  0  0
 19 20  1  0  0  0  0
 19 21  1  0  0  0  0
 21 22  1  0  0  0  0
 22 23  1  0  0  0  0
 22 24  1  0  0  0  0
 22 25  1  0  0  0  0
 21 26  2  0  0  0  0
 18 27  2  0  0  0  0
 27 28  1  0  0  0  0
 27 29  1  0  0  0  0
 29  1  2  0  0  0  0
 29 30  1  0  0  0  0
M  END
> <ChemID>
100007

> <source_casrn>
53-96-3

> <CAS>
53-96-3

> <SMILES>
CC(=O)Nc1cc2Cc3ccccc3-c2cc1

> <NAME>
N-2-FLUORENYLACETAMIDE

> <preferred_name>
2-Acetylaminofluorene

> <iupac>
N-(9H-fluoren-2-yl)acetamide

> <MPID>
99284

> <dsstox_substance_id>
DTXSID0039227

> <Canonical_QSARr>
CC(=O)Nc1cc2Cc3ccccc3-c2cc1

> <InChI_Code_QSARr>
InChI=1S/C15H13NO/c1-10(17)16-13-6-7-15-12(9-13)8-11-4-2-3-5-14(11)15/h2-7,9H,8H2,1H3,(H,16,17)

> <InChI Key_QSARr>
CZIHNRWJTSTCEX-UHFFFAOYSA-N

> <LogKOC>
3.14

$$$$
100009
  -INDIGO-08031722282D

 16 16  0  0  0  0  0  0  0  0999 V2000
   -0.8000    1.3856    0.0000 C   0  0  0  0  0  0  0  0  0  0  0  0
   -0.0000    2.7713    0.0000 H   0  0  0  0  0  0  0  0  0  0  0  0
   -2.4000    1.3856    0.0000 C   0  0  0  0  0  0  0  0  0  0  0  0
   -3.2001    2.7713    0.0000 H   0  0  0  0  0  0  0  0  0  0  0  0
   -3.2001    0.0000    0.0000 C   0  0  0  0  0  0  0  0  0  0  0  0
   -4.8000    0.0000    0.0000 H   0  0  0  0  0  0  0  0  0  0  0  0
   -2.4000   -1.3856    0.0000 C   0  0  0  0  0  0  0  0  0  0  0  0
   -3.2001   -2.7713    0.0000 H   0  0  0  0  0  0  0  0  0  0  0  0
   -0.8000   -1.3856    0.0000 C   0  0  0  0  0  0  0  0  0  0  0  0
   -0.0000   -2.7713    0.0000 H   0  0  0  0  0  0  0  0  0  0  0  0
   -0.0000   -0.0000    0.0000 C   0  0  0  0  0  0  0  0  0  0  0  0
    1.6000    0.0000    0.0000 C   0  0  0  0  0  0  0  0  0  0  0  0
    2.4001    1.3856    0.0000 O   0  0  0  0  0  0  0  0  0  0  0  0
    2.4001   -1.3856    0.0000 N   0  0  0  0  0  0  0  0  0  0  0  0
    4.0000   -1.3856    0.0000 H   0  0  0  0  0  0  0  0  0  0  0  0
    1.6000   -2.7713    0.0000 H   0  0  0  0  0  0  0  0  0  0  0  0
  1  2  1  0  0  0  0
  1  3  1  0  0  0  0
  3  4  1  0  0  0  0
  3  5  2  0  0  0  0
  5  6  1  0  0  0  0
  5  7  1  0  0  0  0
  7  8  1  0  0  0  0
  7  9  2  0  0  0  0
  9 10  1  0  0  0  0
  9 11  1  0  0  0  0
 11  1  2  0  0  0  0
 11 12  1  0  0  0  0
 12 13  2  0  0  0  0
 12 14  1  0  0  0  0
 14 15  1  0  0  0  0
 14 16  1  0  0  0  0
M  END
> <ChemID>
100009

> <source_casrn>
55-21-0

> <CAS>
55-21-0

> <SMILES>
NC(=O)c1ccccc1

> <NAME>
BENZAMIDE

> <preferred_name>
Benzamide

> <iupac>
benzamide

> <MPID>
99286

> <dsstox_substance_id>
DTXSID0021709

> <Canonical_QSARr>
NC(=O)c1ccccc1

> <InChI_Code_QSARr>
InChI=1S/C7H7NO/c8-7(9)6-4-2-1-3-5-6/h1-5H,(H2,8,9)

> <InChI Key_QSARr>
KXDAEFPNCMNJSK-UHFFFAOYSA-N

> <LogKOC>
1.46

$$$$
100010
  -INDIGO-08031722282D

 31 31  0  0  0  0  0  0  0  0999 V2000
   -5.5426    1.5999    0.0000 S   0  0  0  0  0  0  0  0  0  0  0  0
   -5.5426   -0.0001    0.0000 P   0  0  0  0  0  0  0  0  0  0  0  0
   -4.1569    0.8000    0.0000 O   0  0  0  0  0  0  0  0  0  0  0  0
   -2.7713    0.0001    0.0000 C   0  0  0  0  0  0  0  0  0  0  0  0
   -1.3856    0.8000    0.0000 C   0  0  0  0  0  0  0  0  0  0  0  0
   -1.3856    2.4000    0.0000 H   0  0  0  0  0  0  0  0  0  0  0  0
    0.0001    0.0001    0.0000 C   0  0  0  0  0  0  0  0  0  0  0  0
    1.3856    0.8000    0.0000 C   0  0  0  0  0  0  0  0  0  0  0  0
    2.7713    1.6001    0.0000 H   0  0  0  0  0  0  0  0  0  0  0  0
    1.3856    2.4000    0.0000 H   0  0  0  0  0  0  0  0  0  0  0  0
    2.7713    0.0001    0.0000 H   0  0  0  0  0  0  0  0  0  0  0  0
    0.0001   -1.5999    0.0000 C   0  0  0  0  0  0  0  0  0  0  0  0
    1.3856   -2.4000    0.0000 S   0  0  0  0  0  0  0  0  0  0  0  0
    1.3856   -4.0000    0.0000 C   0  0  0  0  0  0  0  0  0  0  0  0
    2.7713   -4.7999    0.0000 H   0  0  0  0  0  0  0  0  0  0  0  0
    1.3856   -5.6000    0.0000 H   0  0  0  0  0  0  0  0  0  0  0  0
    2.7713   -3.2001    0.0000 H   0  0  0  0  0  0  0  0  0  0  0  0
   -1.3856   -2.4000    0.0000 C   0  0  0  0  0  0  0  0  0  0  0  0
   -1.3856   -4.0000    0.0000 H   0  0  0  0  0  0  0  0  0  0  0  0
   -2.7713   -1.6001    0.0000 C   0  0  0  0  0  0  0  0  0  0  0  0
   -4.1569   -2.4000    0.0000 H   0  0  0  0  0  0  0  0  0  0  0  0
   -6.9283    0.8000    0.0000 O   0  0  0  0  0  0  0  0  0  0  0  0
   -8.3138   -0.0001    0.0000 C   0  0  0  0  0  0  0  0  0  0  0  0
   -9.6995    0.8000    0.0000 H   0  0  0  0  0  0  0  0  0  0  0  0
   -9.6995   -0.8000    0.0000 H   0  0  0  0  0  0  0  0  0  0  0  0
   -8.3138    1.5999    0.0000 H   0  0  0  0  0  0  0  0  0  0  0  0
   -6.9283   -0.8000    0.0000 O   0  0  0  0  0  0  0  0  0  0  0  0
   -6.9283   -2.4000    0.0000 C   0  0  0  0  0  0  0  0  0  0  0  0
   -6.9283   -4.0000    0.0000 H   0  0  0  0  0  0  0  0  0  0  0  0
   -8.3138   -3.2001    0.0000 H   0  0  0  0  0  0  0  0  0  0  0  0
   -5.5426   -3.2001    0.0000 H   0  0  0  0  0  0  0  0  0  0  0  0
  1  2  2  0  0  0  0
  2  3  1  0  0  0  0
  3  4  1  0  0  0  0
  4  5  1  0  0  0  0
  5  6  1  0  0  0  0
  5  7  2  0  0  0  0
  7  8  1  0  0  0  0
  8  9  1  0  0  0  0
  8 10  1  0  0  0  0
  8 11  1  0  0  0  0
  7 12  1  0  0  0  0
 12 13  1  0  0  0  0
 13 14  1  0  0  0  0
 14 15  1  0  0  0  0
 14 16  1  0  0  0  0
 14 17  1  0  0  0  0
 12 18  2  0  0  0  0
 18 19  1  0  0  0  0
 18 20  1  0  0  0  0
 20  4  2  0  0  0  0
 20 21  1  0  0  0  0
  2 22  1  0  0  0  0
 22 23  1  0  0  0  0
 23 24  1  0  0  0  0
 23 25  1  0  0  0  0
 23 26  1  0  0  0  0
  2 27  1  0  0  0  0
 27 28  1  0  0  0  0
 28 29  1  0  0  0  0
 28 30  1  0  0  0  0
 28 31  1  0  0  0  0
M  END
> <ChemID>
100010

> <source_casrn>
55-38-9

> <CAS>
55-38-9

> <SMILES>
Cc1cc(ccc1SC)OP(=S)(OC)OC

> <NAME>
FENTHION

> <preferred_name>
Fenthion

> <iupac>
O,O-dimethyl O-[3-methyl-4-(methylsulfanyl)phenyl] phosphorothioate

> <MPID>
99287

> <dsstox_substance_id>
DTXSID8020620

> <Canonical_QSARr>
Cc1cc(ccc1SC)OP(=S)(OC)OC

> <InChI_Code_QSARr>
InChI=1S/C10H15O3PS2/c1-8-7-9(5-6-10(8)16-4)13-14(15,11-2)12-3/h5-7H,1-4H3

> <InChI Key_QSARr>
PNVJTZOFSHSLTO-UHFFFAOYSA-N

> <LogKOC>
3.18

$$$$
100011
  -INDIGO-08031722282D

 15 15  0  0  0  0  0  0  0  0999 V2000
    1.6000   -0.0000    0.0000 C   0  0  0  0  0  0  0  0  0  0  0  0
    3.2000   -0.0000    0.0000 H   0  0  0  0  0  0  0  0  0  0  0  0
    2.4001   -1.3856    0.0000 H   0  0  0  0  0  0  0  0  0  0  0  0
    2.4001    1.3856    0.0000 H   0  0  0  0  0  0  0  0  0  0  0  0
    0.0000   -0.0000    0.0000 C   0  0  0  0  0  0  0  0  0  0  0  0
   -0.7999    1.3856    0.0000 C   0  0  0  0  0  0  0  0  0  0  0  0
    0.0000    2.7713    0.0000 H   0  0  0  0  0  0  0  0  0  0  0  0
   -2.4001    1.3856    0.0000 C   0  0  0  0  0  0  0  0  0  0  0  0
   -3.2000    2.7713    0.0000 O   0  0  0  0  0  0  0  0  0  0  0  0
   -3.2000   -0.0000    0.0000 N   0  0  0  0  0  0  0  0  0  0  0  0
   -4.8000   -0.0000    0.0000 H   0  0  0  0  0  0  0  0  0  0  0  0
   -2.4001   -1.3856    0.0000 C   0  0  0  0  0  0  0  0  0  0  0  0
   -3.2000   -2.7713    0.0000 S   0  0  0  0  0  0  0  0  0  0  0  0
   -0.8001   -1.3856    0.0000 N   0  0  0  0  0  0  0  0  0  0  0  0
    0.0000   -2.7713    0.0000 H   0  0  0  0  0  0  0  0  0  0  0  0
  1  2  1  0  0  0  0
  1  3  1  0  0  0  0
  1  4  1  0  0  0  0
  1  5  1  0  0  0  0
  5  6  2  0  0  0  0
  6  7  1  0  0  0  0
  6  8  1  0  0  0  0
  8  9  2  0  0  0  0
  8 10  1  0  0  0  0
 10 11  1  0  0  0  0
 10 12  1  0  0  0  0
 12 13  2  0  0  0  0
 12 14  1  0  0  0  0
 14  5  1  0  0  0  0
 14 15  1  0  0  0  0
M  END
> <ChemID>
100011

> <source_casrn>
56-04-2

> <CAS>
56-04-2

> <SMILES>
CC1=CC(=O)NC(=S)N1

> <NAME>
METACIL

> <preferred_name>
6-Methyl-2-thiouracil

> <iupac>
6-methyl-2-thioxo-2,3-dihydropyrimidin-4(1H)-one

> <MPID>
99288

> <dsstox_substance_id>
DTXSID2020890

> <Canonical_QSARr>
CC1=CC(=O)NC(=S)N1

> <InChI_Code_QSARr>
InChI=1S/C5H6N2OS/c1-3-2-4(8)7-5(9)6-3/h2H,1H3,(H2,6,7,8,9)

> <InChI Key_QSARr>
HWGBHCRJGXAGEU-UHFFFAOYSA-N

> <LogKOC>
2.14

$$$$
100013
  -INDIGO-08031722282D

 32 32  0  0  0  0  0  0  0  0999 V2000
    0.0000    1.6000    0.0000 S   0  0  0  0  0  0  0  0  0  0  0  0
    0.0000    0.0000    0.0000 P   0  0  0  0  0  0  0  0  0  0  0  0
    1.3857    0.8000    0.0000 O   0  0  0  0  0  0  0  0  0  0  0  0
    2.7713    0.0000    0.0000 C   0  0  0  0  0  0  0  0  0  0  0  0
    2.7713   -1.6000    0.0000 C   0  0  0  0  0  0  0  0  0  0  0  0
    1.3857   -2.4000    0.0000 H   0  0  0  0  0  0  0  0  0  0  0  0
    4.1570   -2.4000    0.0000 C   0  0  0  0  0  0  0  0  0  0  0  0
    4.1570   -4.0000    0.0000 H   0  0  0  0  0  0  0  0  0  0  0  0
    5.5426   -1.6000    0.0000 C   0  0  0  0  0  0  0  0  0  0  0  0
    6.9283   -2.4000    0.0000 N   0  0  0  0  0  0  0  0  0  0  0  0
    8.3138   -1.6000    0.0000 O   0  0  0  0  0  0  0  0  0  0  0  0
    6.9283   -4.0000    0.0000 O   0  0  0  0  0  0  0  0  0  0  0  0
    5.5426    0.0000    0.0000 C   0  0  0  0  0  0  0  0  0  0  0  0
    6.9283    0.8000    0.0000 H   0  0  0  0  0  0  0  0  0  0  0  0
    4.1570    0.8000    0.0000 C   0  0  0  0  0  0  0  0  0  0  0  0
    4.1570    2.4000    0.0000 H   0  0  0  0  0  0  0  0  0  0  0  0
   -1.3855    0.8000    0.0000 O   0  0  0  0  0  0  0  0  0  0  0  0
   -2.7713    0.0000    0.0000 C   0  0  0  0  0  0  0  0  0  0  0  0
   -2.1590   -1.4782    0.0000 H   0  0  0  0  0  0  0  0  0  0  0  0
   -3.3836   -1.4782    0.0000 H   0  0  0  0  0  0  0  0  0  0  0  0
   -4.1568    0.8000    0.0000 C   0  0  0  0  0  0  0  0  0  0  0  0
   -5.5426    1.6000    0.0000 H   0  0  0  0  0  0  0  0  0  0  0  0
   -5.5426    0.0000    0.0000 H   0  0  0  0  0  0  0  0  0  0  0  0
   -4.1568    2.4000    0.0000 H   0  0  0  0  0  0  0  0  0  0  0  0
   -1.3855   -0.8000    0.0000 O   0  0  0  0  0  0  0  0  0  0  0  0
   -1.3855   -2.4000    0.0000 C   0  0  0  0  0  0  0  0  0  0  0  0
    0.2007   -2.6089    0.0000 H   0  0  0  0  0  0  0  0  0  0  0  0
   -0.4117   -3.6694    0.0000 H   0  0  0  0  0  0  0  0  0  0  0  0
   -2.7713   -3.2000    0.0000 C   0  0  0  0  0  0  0  0  0  0  0  0
   -4.1568   -4.0000    0.0000 H   0  0  0  0  0  0  0  0  0  0  0  0
   -2.7713   -4.8000    0.0000 H   0  0  0  0  0  0  0  0  0  0  0  0
   -4.1568   -2.4000    0.0000 H   0  0  0  0  0  0  0  0  0  0  0  0
  1  2  2  0  0  0  0
  2  3  1  0  0  0  0
  3  4  1  0  0  0  0
  4  5  1  0  0  0  0
  5  6  1  0  0  0  0
  5  7  2  0  0  0  0
  7  8  1  0  0  0  0
  7  9  1  0  0  0  0
  9 10  1  0  0  0  0
 10 11  2  0  0  0  0
 10 12  1  0  0  0  0
  9 13  2  0  0  0  0
 13 14  1  0  0  0  0
 13 15  1  0  0  0  0
 15  4  2  0  0  0  0
 15 16  1  0  0  0  0
  2 17  1  0  0  0  0
 17 18  1  0  0  0  0
 18 19  1  0  0  0  0
 18 20  1  0  0  0  0
 18 21  1  0  0  0  0
 21 22  1  0  0  0  0
 21 23  1  0  0  0  0
 21 24  1  0  0  0  0
  2 25  1  0  0  0  0
 25 26  1  0  0  0  0
 26 27  1  0  0  0  0
 26 28  1  0  0  0  0
 26 29  1  0  0  0  0
 29 30  1  0  0  0  0
 29 31  1  0  0  0  0
 29 32  1  0  0  0  0
M  CHG  2  10   1  12  -1
M  END
> <ChemID>
100013

> <source_casrn>
56-38-2

> <CAS>
56-38-2

> <SMILES>
CCOP(=S)(Oc1ccc(cc1)[N+]([O-])=O)OCC

> <NAME>
PARATHION

> <preferred_name>
Parathion

> <iupac>
O,O-diethyl O-(4-nitrophenyl) phosphorothioate

> <MPID>
99290

> <dsstox_substance_id>
DTXSID7021100

> <Canonical_QSARr>
CCOP(=S)(Oc1ccc(cc1)[N+]([O-])=O)OCC

> <InChI_Code_QSARr>
InChI=1S/C10H14NO5PS/c1-3-14-17(18,15-4-2)16-10-7-5-9(6-8-10)11(12)13/h5-8H,3-4H2,1-2H3

> <InChI Key_QSARr>
LCCNCVORNKJIRZ-UHFFFAOYSA-N

> <LogKOC>
3.2

$$$$
100014
  -INDIGO-08031722282D

 37 41  0  0  0  0  0  0  0  0999 V2000
    4.8001    2.7713    0.0000 C   0  0  0  0  0  0  0  0  0  0  0  0
    6.4000    2.7713    0.0000 H   0  0  0  0  0  0  0  0  0  0  0  0
    5.6000    4.1570    0.0000 H   0  0  0  0  0  0  0  0  0  0  0  0
    5.6000    1.3857    0.0000 H   0  0  0  0  0  0  0  0  0  0  0  0
    3.2000    2.7713    0.0000 C   0  0  0  0  0  0  0  0  0  0  0  0
    2.4000    1.3857    0.0000 C   0  0  0  0  0  0  0  0  0  0  0  0
    0.8001    1.3856    0.0000 C   0  0  0  0  0  0  0  0  0  0  0  0
   -0.0001    0.0000    0.0000 C   0  0  0  0  0  0  0  0  0  0  0  0
    1.2517   -0.9966    0.0000 C   0  0  0  0  0  0  0  0  0  0  0  0
    0.1068   -2.1144    0.0000 H   0  0  0  0  0  0  0  0  0  0  0  0
    2.2182   -2.2718    0.0000 H   0  0  0  0  0  0  0  0  0  0  0  0
    2.6373   -0.1966    0.0000 C   0  0  0  0  0  0  0  0  0  0  0  0
    3.2584   -1.6711    0.0000 H   0  0  0  0  0  0  0  0  0  0  0  0
    4.1778    0.2360    0.0000 H   0  0  0  0  0  0  0  0  0  0  0  0
   -1.6000    0.0000    0.0000 C   0  0  0  0  0  0  0  0  0  0  0  0
   -2.3999    1.3856    0.0000 C   0  0  0  0  0  0  0  0  0  0  0  0
   -1.6000    2.7713    0.0000 C   0  0  0  0  0  0  0  0  0  0  0  0
   -2.3999    4.1570    0.0000 H   0  0  0  0  0  0  0  0  0  0  0  0
   -0.0001    2.7713    0.0000 C   0  0  0  0  0  0  0  0  0  0  0  0
    0.8001    4.1569    0.0000 C   0  0  0  0  0  0  0  0  0  0  0  0
   -0.0001    5.5426    0.0000 H   0  0  0  0  0  0  0  0  0  0  0  0
    2.4000    4.1569    0.0000 C   0  0  0  0  0  0  0  0  0  0  0  0
    3.2000    5.5426    0.0000 H   0  0  0  0  0  0  0  0  0  0  0  0
   -4.0001    1.3856    0.0000 C   0  0  0  0  0  0  0  0  0  0  0  0
   -4.8000    0.0000    0.0000 C   0  0  0  0  0  0  0  0  0  0  0  0
   -6.3999    0.0000    0.0000 C   0  0  0  0  0  0  0  0  0  0  0  0
   -7.2001   -1.3857    0.0000 H   0  0  0  0  0  0  0  0  0  0  0  0
   -7.2001    1.3856    0.0000 C   0  0  0  0  0  0  0  0  0  0  0  0
   -8.8000    1.3856    0.0000 H   0  0  0  0  0  0  0  0  0  0  0  0
   -6.3999    2.7713    0.0000 C   0  0  0  0  0  0  0  0  0  0  0  0
   -7.2001    4.1569    0.0000 H   0  0  0  0  0  0  0  0  0  0  0  0
   -4.8000    2.7713    0.0000 C   0  0  0  0  0  0  0  0  0  0  0  0
   -4.0001    4.1569    0.0000 H   0  0  0  0  0  0  0  0  0  0  0  0
   -4.0001   -1.3856    0.0000 C   0  0  0  0  0  0  0  0  0  0  0  0
   -4.8000   -2.7713    0.0000 H   0  0  0  0  0  0  0  0  0  0  0  0
   -2.3999   -1.3856    0.0000 C   0  0  0  0  0  0  0  0  0  0  0  0
   -1.6000   -2.7713    0.0000 H   0  0  0  0  0  0  0  0  0  0  0  0
  1  2  1  0  0  0  0
  1  3  1  0  0  0  0
  1  4  1  0  0  0  0
  1  5  1  0  0  0  0
  5  6  2  0  0  0  0
  6  7  1  0  0  0  0
  7  8  1  0  0  0  0
  8  9  1  0  0  0  0
  9 10  1  0  0  0  0
  9 11  1  0  0  0  0
  9 12  1  0  0  0  0
 12  6  1  0  0  0  0
 12 13  1  0  0  0  0
 12 14  1  0  0  0  0
  8 15  2  0  0  0  0
 15 16  1  0  0  0  0
 16 17  2  0  0  0  0
 17 18  1  0  0  0  0
 17 19  1  0  0  0  0
 19  7  2  0  0  0  0
 19 20  1  0  0  0  0
 20 21  1  0  0  0  0
 20 22  2  0  0  0  0
 22  5  1  0  0  0  0
 22 23  1  0  0  0  0
 16 24  1  0  0  0  0
 24 25  1  0  0  0  0
 25 26  2  0  0  0  0
 26 27  1  0  0  0  0
 26 28  1  0  0  0  0
 28 29  1  0  0  0  0
 28 30  2  0  0  0  0
 30 31  1  0  0  0  0
 30 32  1  0  0  0  0
 32 24  2  0  0  0  0
 32 33  1  0  0  0  0
 25 34  1  0  0  0  0
 34 35  1  0  0  0  0
 34 36  2  0  0  0  0
 36 15  1  0  0  0  0
 36 37  1  0  0  0  0
M  END
> <ChemID>
100014

> <source_casrn>
56-49-5

> <CAS>
56-49-5

> <SMILES>
Cc1ccc2cc3c(ccc4ccccc43)c3CCc1c32

> <NAME>
3-METHYLCHOLANTHRENE

> <preferred_name>
3-Methylcholanthrene

> <iupac>
3-methyl-1,2-dihydrocyclopenta[ij]tetraphene

> <MPID>
99291

> <dsstox_substance_id>
DTXSID0020862

> <Canonical_QSARr>
Cc1ccc2cc3c(ccc4ccccc43)c3CCc1c32

> <InChI_Code_QSARr>
InChI=1S/C21H16/c1-13-6-7-15-12-20-17-5-3-2-4-14(17)8-9-18(20)19-11-10-16(13)21(15)19/h2-9,12H,10-11H2,1H3

> <InChI Key_QSARr>
PPQNQXQZIWHJRB-UHFFFAOYSA-N

> <LogKOC>
6.1

$$$$
100015
  -INDIGO-08031722282D

 40 41  0  0  0  0  0  0  0  0999 V2000
    0.0000   -0.0000    0.0000 C   0  0  0  0  0  0  0  0  0  0  0  0
    1.5035   -0.5472    0.0000 C   0  0  0  0  0  0  0  0  0  0  0  0
    2.7292    0.4812    0.0000 C   0  0  0  0  0  0  0  0  0  0  0  0
    4.1149   -0.3188    0.0000 C   0  0  0  0  0  0  0  0  0  0  0  0
    4.1149   -1.9188    0.0000 H   0  0  0  0  0  0  0  0  0  0  0  0
    5.5004    0.4812    0.0000 C   0  0  0  0  0  0  0  0  0  0  0  0
    6.8860   -0.3188    0.0000 H   0  0  0  0  0  0  0  0  0  0  0  0
    5.5004    2.0813    0.0000 C   0  0  0  0  0  0  0  0  0  0  0  0
    6.8860    2.8813    0.0000 O   0  0  0  0  0  0  0  0  0  0  0  0
    8.2717    2.0813    0.0000 H   0  0  0  0  0  0  0  0  0  0  0  0
    4.1149    2.8813    0.0000 C   0  0  0  0  0  0  0  0  0  0  0  0
    4.1149    4.4812    0.0000 H   0  0  0  0  0  0  0  0  0  0  0  0
    2.7292    2.0813    0.0000 C   0  0  0  0  0  0  0  0  0  0  0  0
    1.5035    3.1097    0.0000 H   0  0  0  0  0  0  0  0  0  0  0  0
    1.7814   -2.1230    0.0000 C   0  0  0  0  0  0  0  0  0  0  0  0
    1.0426   -3.5421    0.0000 H   0  0  0  0  0  0  0  0  0  0  0  0
    0.2555   -2.6040    0.0000 H   0  0  0  0  0  0  0  0  0  0  0  0
    3.2848   -2.6702    0.0000 C   0  0  0  0  0  0  0  0  0  0  0  0
    3.5627   -4.2459    0.0000 H   0  0  0  0  0  0  0  0  0  0  0  0
    4.7885   -3.2174    0.0000 H   0  0  0  0  0  0  0  0  0  0  0  0
    2.0591   -3.6987    0.0000 H   0  0  0  0  0  0  0  0  0  0  0  0
   -1.2257   -1.0284    0.0000 C   0  0  0  0  0  0  0  0  0  0  0  0
   -2.6114   -0.2284    0.0000 C   0  0  0  0  0  0  0  0  0  0  0  0
   -2.6114    1.3716    0.0000 H   0  0  0  0  0  0  0  0  0  0  0  0
   -3.9968   -1.0284    0.0000 C   0  0  0  0  0  0  0  0  0  0  0  0
   -5.3825   -0.2284    0.0000 H   0  0  0  0  0  0  0  0  0  0  0  0
   -3.9968   -2.6285    0.0000 C   0  0  0  0  0  0  0  0  0  0  0  0
   -5.3825   -3.4285    0.0000 O   0  0  0  0  0  0  0  0  0  0  0  0
   -6.7682   -2.6285    0.0000 H   0  0  0  0  0  0  0  0  0  0  0  0
   -2.6114   -3.4285    0.0000 C   0  0  0  0  0  0  0  0  0  0  0  0
   -2.6114   -5.0285    0.0000 H   0  0  0  0  0  0  0  0  0  0  0  0
   -1.2257   -2.6285    0.0000 C   0  0  0  0  0  0  0  0  0  0  0  0
    0.0000   -3.6569    0.0000 H   0  0  0  0  0  0  0  0  0  0  0  0
   -0.2779    1.5757    0.0000 C   0  0  0  0  0  0  0  0  0  0  0  0
    1.2480    2.0568    0.0000 H   0  0  0  0  0  0  0  0  0  0  0  0
    0.4609    2.9949    0.0000 H   0  0  0  0  0  0  0  0  0  0  0  0
   -1.7813    2.1229    0.0000 C   0  0  0  0  0  0  0  0  0  0  0  0
   -2.0592    3.6987    0.0000 H   0  0  0  0  0  0  0  0  0  0  0  0
   -0.5556    3.1515    0.0000 H   0  0  0  0  0  0  0  0  0  0  0  0
   -3.2850    2.6701    0.0000 H   0  0  0  0  0  0  0  0  0  0  0  0
  1  2  2  0  0  0  0
  2  3  1  0  0  0  0
  3  4  1  0  0  0  0
  4  5  1  0  0  0  0
  4  6  2  0  0  0  0
  6  7  1  0  0  0  0
  6  8  1  0  0  0  0
  8  9  1  0  0  0  0
  9 10  1  0  0  0  0
  8 11  2  0  0  0  0
 11 12  1  0  0  0  0
 11 13  1  0  0  0  0
 13  3  2  0  0  0  0
 13 14  1  0  0  0  0
  2 15  1  0  0  0  0
 15 16  1  0  0  0  0
 15 17  1  0  0  0  0
 15 18  1  0  0  0  0
 18 19  1  0  0  0  0
 18 20  1  0  0  0  0
 18 21  1  0  0  0  0
  1 22  1  0  0  0  0
 22 23  1  0  0  0  0
 23 24  1  0  0  0  0
 23 25  2  0  0  0  0
 25 26  1  0  0  0  0
 25 27  1  0  0  0  0
 27 28  1  0  0  0  0
 28 29  1  0  0  0  0
 27 30  2  0  0  0  0
 30 31  1  0  0  0  0
 30 32  1  0  0  0  0
 32 22  2  0  0  0  0
 32 33  1  0  0  0  0
  1 34  1  0  0  0  0
 34 35  1  0  0  0  0
 34 36  1  0  0  0  0
 34 37  1  0  0  0  0
 37 38  1  0  0  0  0
 37 39  1  0  0  0  0
 37 40  1  0  0  0  0
M  END
> <ChemID>
100015

> <source_casrn>
56-53-1

> <CAS>
56-53-1

> <SMILES>
CC/C(/c1ccc(O)cc1)=C(/CC)\c1ccc(O)cc1

> <NAME>
DES

> <preferred_name>
Diethylstilbestrol

> <iupac>
4,4'-(3E)-hex-3-ene-3,4-diyldiphenol

> <MPID>
99292

> <dsstox_substance_id>
DTXSID3020465

> <Canonical_QSARr>
CCC(c1ccc(O)cc1)=C(CC)c1ccc(O)cc1

> <InChI_Code_QSARr>
InChI=1S/C18H20O2/c1-3-17(13-5-9-15(19)10-6-13)18(4-2)14-7-11-16(20)12-8-14/h5-12,19-20H,3-4H2,1-2H3/b18-17+

> <InChI Key_QSARr>
RGLYKWWBQGJZGM-ISLYRVAYSA-N

> <LogKOC>
4.14

$$$$
100017
  -INDIGO-08031722282D

  8  7  0  0  0  0  0  0  0  0999 V2000
    0.0000    0.0000    0.0000 C   0  0  0  0  0  0  0  0  0  0  0  0
    1.3856    0.8000    0.0000 N   0  0  0  0  0  0  0  0  0  0  0  0
    2.7713    0.0000    0.0000 H   0  0  0  0  0  0  0  0  0  0  0  0
    1.3856    2.4000    0.0000 H   0  0  0  0  0  0  0  0  0  0  0  0
   -1.3856    0.8000    0.0000 N   0  0  0  0  0  0  0  0  0  0  0  0
   -2.7713    0.0000    0.0000 H   0  0  0  0  0  0  0  0  0  0  0  0
   -1.3856    2.4000    0.0000 H   0  0  0  0  0  0  0  0  0  0  0  0
   -0.0000   -1.6000    0.0000 O   0  0  0  0  0  0  0  0  0  0  0  0
  1  2  1  0  0  0  0
  2  3  1  0  0  0  0
  2  4  1  0  0  0  0
  1  5  1  0  0  0  0
  5  6  1  0  0  0  0
  5  7  1  0  0  0  0
  1  8  2  0  0  0  0
M  END
> <ChemID>
100017

> <source_casrn>
57-13-6

> <CAS>
57-13-6

> <SMILES>
NC(N)=O

> <NAME>
UREA

> <preferred_name>
Urea

> <iupac>
urea

> <MPID>
99294

> <dsstox_substance_id>
DTXSID4021426

> <Canonical_QSARr>
NC(N)=O

> <InChI_Code_QSARr>
InChI=1S/CH4N2O/c2-1(3)4/h(H4,2,3,4)

> <InChI Key_QSARr>
XSQUKJJJFZCRTK-UHFFFAOYSA-N

> <LogKOC>
0.15

$$$$
100018
  -INDIGO-08031722282D

 13 12  0  0  0  0  0  0  0  0999 V2000
    1.6000    0.0000    0.0000 C   0  0  0  0  0  0  0  0  0  0  0  0
    3.2000    0.0000    0.0000 H   0  0  0  0  0  0  0  0  0  0  0  0
    2.4000    1.3856    0.0000 H   0  0  0  0  0  0  0  0  0  0  0  0
    2.4000   -1.3856    0.0000 H   0  0  0  0  0  0  0  0  0  0  0  0
   -0.0000    0.0000    0.0000 C   0  0  0  0  0  0  0  0  0  0  0  0
   -0.0000   -1.6000    0.0000 H   0  0  0  0  0  0  0  0  0  0  0  0
   -1.6000    0.0000    0.0000 C   0  0  0  0  0  0  0  0  0  0  0  0
   -1.8089    1.5863    0.0000 H   0  0  0  0  0  0  0  0  0  0  0  0
   -2.8694    0.9740    0.0000 H   0  0  0  0  0  0  0  0  0  0  0  0
   -2.4000   -1.3856    0.0000 O   0  0  0  0  0  0  0  0  0  0  0  0
   -4.0000   -1.3856    0.0000 H   0  0  0  0  0  0  0  0  0  0  0  0
   -0.0000    1.6000    0.0000 O   0  0  0  0  0  0  0  0  0  0  0  0
    1.3857    2.4000    0.0000 H   0  0  0  0  0  0  0  0  0  0  0  0
  1  2  1  0  0  0  0
  1  3  1  0  0  0  0
  1  4  1  0  0  0  0
  1  5  1  0  0  0  0
  5  6  1  0  0  0  0
  5  7  1  0  0  0  0
  7  8  1  0  0  0  0
  7  9  1  0  0  0  0
  7 10  1  0  0  0  0
 10 11  1  0  0  0  0
  5 12  1  0  0  0  0
 12 13  1  0  0  0  0
M  END
> <ChemID>
100018

> <source_casrn>
57-55-6

> <CAS>
57-55-6

> <SMILES>
CC(O)CO

> <NAME>
1,2-PROPANEDIOL

> <preferred_name>
1,2-Propylene glycol

> <iupac>
propane-1,2-diol

> <MPID>
99295

> <dsstox_substance_id>
DTXSID0021206

> <Canonical_QSARr>
CC(O)CO

> <InChI_Code_QSARr>
InChI=1S/C3H8O2/c1-3(5)2-4/h3-5H,2H2,1H3

> <InChI Key_QSARr>
DNIAPMSPPWPWGF-UHFFFAOYSA-N

> <LogKOC>
0.36

$$$$
100019
  -INDIGO-08031722282D

 24 26  0  0  0  0  0  0  0  0999 V2000
    2.2420   -1.2944    0.0000 C   0  0  0  0  0  0  0  0  0  0  0  0
    3.6277   -0.4944    0.0000 H   0  0  0  0  0  0  0  0  0  0  0  0
    1.0530   -2.3650    0.0000 C   0  0  0  0  0  0  0  0  0  0  0  0
    2.2420   -3.4356    0.0000 H   0  0  0  0  0  0  0  0  0  0  0  0
    0.1125   -3.6595    0.0000 H   0  0  0  0  0  0  0  0  0  0  0  0
   -0.3327   -1.5651    0.0000 C   0  0  0  0  0  0  0  0  0  0  0  0
   -0.6653   -3.1301    0.0000 H   0  0  0  0  0  0  0  0  0  0  0  0
    0.0000    0.0000    0.0000 C   0  0  0  0  0  0  0  0  0  0  0  0
    0.3327    1.5651    0.0000 H   0  0  0  0  0  0  0  0  0  0  0  0
   -1.3856    0.8000    0.0000 C   0  0  0  0  0  0  0  0  0  0  0  0
   -2.9769    0.6327    0.0000 C   0  0  0  0  0  0  0  0  0  0  0  0
   -4.0475    1.8218    0.0000 Cl  0  0  0  0  0  0  0  0  0  0  0  0
   -3.3096   -0.9322    0.0000 C   0  0  0  0  0  0  0  0  0  0  0  0
   -4.7712   -1.5831    0.0000 Cl  0  0  0  0  0  0  0  0  0  0  0  0
   -1.9239   -1.7323    0.0000 C   0  0  0  0  0  0  0  0  0  0  0  0
   -2.2566   -3.2974    0.0000 Cl  0  0  0  0  0  0  0  0  0  0  0  0
   -2.5747   -0.2706    0.0000 C   0  0  0  0  0  0  0  0  0  0  0  0
   -4.1504   -0.5484    0.0000 Cl  0  0  0  0  0  0  0  0  0  0  0  0
   -3.9011    0.6241    0.0000 Cl  0  0  0  0  0  0  0  0  0  0  0  0
   -1.0529    2.3650    0.0000 Cl  0  0  0  0  0  0  0  0  0  0  0  0
    1.5912    0.1672    0.0000 C   0  0  0  0  0  0  0  0  0  0  0  0
    1.2585    1.7323    0.0000 H   0  0  0  0  0  0  0  0  0  0  0  0
    3.1130    0.6617    0.0000 Cl  0  0  0  0  0  0  0  0  0  0  0  0
    3.1824   -2.5889    0.0000 Cl  0  0  0  0  0  0  0  0  0  0  0  0
  1  2  1  0  0  0  0
  1  3  1  0  0  0  0
  3  4  1  0  0  0  0
  3  5  1  0  0  0  0
  3  6  1  0  0  0  0
  6  7  1  0  0  0  0
  6  8  1  0  0  0  0
  8  9  1  0  0  0  0
  8 10  1  0  0  0  0
 10 11  1  0  0  0  0
 11 12  1  0  0  0  0
 11 13  2  0  0  0  0
 13 14  1  0  0  0  0
 13 15  1  0  0  0  0
 15  6  1  0  0  0  0
 15 16  1  0  0  0  0
 15 17  1  0  0  0  0
 17 10  1  0  0  0  0
 17 18  1  0  0  0  0
 17 19  1  0  0  0  0
 10 20  1  0  0  0  0
  8 21  1  0  0  0  0
 21  1  1  0  0  0  0
 21 22  1  0  0  0  0
 21 23  1  0  0  0  0
  1 24  1  0  0  0  0
M  END
> <ChemID>
100019

> <source_casrn>
57-74-9

> <CAS>
57-74-9

> <SMILES>
ClC1(Cl)C2(Cl)C3CC(Cl)C(Cl)C3C1(Cl)C(Cl)=C2Cl

> <NAME>
CHLORDANE

> <preferred_name>
Chlordane

> <iupac>
C10H6Cl8

> <MPID>
99296

> <dsstox_substance_id>
DTXSID7020267

> <Canonical_QSARr>
ClC1(Cl)C2(Cl)C3CC(Cl)C(Cl)C3C1(Cl)C(Cl)=C2Cl

> <InChI_Code_QSARr>
InChI=1S/C10H6Cl8/c11-3-1-2-4(5(3)12)9(16)7(14)6(13)8(2,15)10(9,17)18/h2-5H,1H2

> <InChI Key_QSARr>
BIWJNBZANLAXMG-UHFFFAOYSA-N

> <LogKOC>
4.78

$$$$
100021
  -INDIGO-08031722282D

 18 18  0  0  0  0  0  0  0  0999 V2000
    0.0000    0.0000    0.0000 C   0  0  0  0  0  0  0  0  0  0  0  0
    1.5757   -0.2778    0.0000 H   0  0  0  0  0  0  0  0  0  0  0  0
   -1.3856    0.8000    0.0000 C   0  0  0  0  0  0  0  0  0  0  0  0
   -0.3571    2.0257    0.0000 H   0  0  0  0  0  0  0  0  0  0  0  0
   -2.4141    2.0257    0.0000 Cl  0  0  0  0  0  0  0  0  0  0  0  0
   -2.7713    0.0000    0.0000 C   0  0  0  0  0  0  0  0  0  0  0  0
   -3.3185    1.5035    0.0000 H   0  0  0  0  0  0  0  0  0  0  0  0
   -4.3470   -0.2778    0.0000 Cl  0  0  0  0  0  0  0  0  0  0  0  0
   -2.7713   -1.6000    0.0000 C   0  0  0  0  0  0  0  0  0  0  0  0
   -4.3470   -1.3222    0.0000 H   0  0  0  0  0  0  0  0  0  0  0  0
   -3.3185   -3.1035    0.0000 Cl  0  0  0  0  0  0  0  0  0  0  0  0
   -1.3856   -2.4000    0.0000 C   0  0  0  0  0  0  0  0  0  0  0  0
   -2.4141   -3.6257    0.0000 H   0  0  0  0  0  0  0  0  0  0  0  0
   -0.3571   -3.6257    0.0000 Cl  0  0  0  0  0  0  0  0  0  0  0  0
    0.0000   -1.6000    0.0000 C   0  0  0  0  0  0  0  0  0  0  0  0
    0.5472   -3.1035    0.0000 H   0  0  0  0  0  0  0  0  0  0  0  0
    1.5757   -1.3222    0.0000 Cl  0  0  0  0  0  0  0  0  0  0  0  0
    0.5472    1.5035    0.0000 Cl  0  0  0  0  0  0  0  0  0  0  0  0
  1  2  1  0  0  0  0
  1  3  1  0  0  0  0
  3  4  1  0  0  0  0
  3  5  1  0  0  0  0
  3  6  1  0  0  0  0
  6  7  1  0  0  0  0
  6  8  1  0  0  0  0
  6  9  1  0  0  0  0
  9 10  1  0  0  0  0
  9 11  1  0  0  0  0
  9 12  1  0  0  0  0
 12 13  1  0  0  0  0
 12 14  1  0  0  0  0
 12 15  1  0  0  0  0
 15  1  1  0  0  0  0
 15 16  1  0  0  0  0
 15 17  1  0  0  0  0
  1 18  1  0  0  0  0
M  END
> <ChemID>
100021

> <source_casrn>
58-89-9|319-84-6

> <CAS>
58-89-9|319-84-6

> <SMILES>
Cl[C@@H]1[C@@H](Cl)[C@H](Cl)[C@H](Cl)[C@@H](Cl)[C@@H]1Cl |&1:1,2,4,6,8,10|

> <NAME>
GAMMA-HEXACHLOROCYCLOHEXANE, ALPHA-HEXACHLOROCYCLOHEXANE

> <preferred_name>
Lindane

> <iupac>


> <MPID>
99298|99585

> <dsstox_substance_id>
DTXSID2020686|DTXSID2020684

> <Canonical_QSARr>
ClC1C(Cl)C(Cl)C(Cl)C(Cl)C1Cl

> <InChI_Code_QSARr>
InChI=1S/C6H6Cl6/c7-1-2(8)4(10)6(12)5(11)3(1)9/h1-6H

> <InChI Key_QSARr>
JLYXXMFPNIAWKQ-UHFFFAOYSA-N

> <LogKOC>
3.17

$$$$
100022
  -INDIGO-08031722282D

 13 13  0  0  0  0  0  0  0  0999 V2000
    0.8000    1.3856    0.0000 O   0  0  0  0  0  0  0  0  0  0  0  0
    2.4000    1.3856    0.0000 H   0  0  0  0  0  0  0  0  0  0  0  0
   -0.0000   -0.0000    0.0000 C   0  0  0  0  0  0  0  0  0  0  0  0
    0.8000   -1.3857    0.0000 C   0  0  0  0  0  0  0  0  0  0  0  0
    2.4000   -1.3857    0.0000 Cl  0  0  0  0  0  0  0  0  0  0  0  0
   -0.0000   -2.7713    0.0000 C   0  0  0  0  0  0  0  0  0  0  0  0
    0.8000   -4.1569    0.0000 Cl  0  0  0  0  0  0  0  0  0  0  0  0
   -1.6000   -2.7713    0.0000 C   0  0  0  0  0  0  0  0  0  0  0  0
   -2.4000   -4.1569    0.0000 Cl  0  0  0  0  0  0  0  0  0  0  0  0
   -2.4000   -1.3856    0.0000 C   0  0  0  0  0  0  0  0  0  0  0  0
   -4.0000   -1.3856    0.0000 H   0  0  0  0  0  0  0  0  0  0  0  0
   -1.6000   -0.0000    0.0000 C   0  0  0  0  0  0  0  0  0  0  0  0
   -2.4000    1.3856    0.0000 Cl  0  0  0  0  0  0  0  0  0  0  0  0
  1  2  1  0  0  0  0
  1  3  1  0  0  0  0
  3  4  1  0  0  0  0
  4  5  1  0  0  0  0
  4  6  2  0  0  0  0
  6  7  1  0  0  0  0
  6  8  1  0  0  0  0
  8  9  1  0  0  0  0
  8 10  2  0  0  0  0
 10 11  1  0  0  0  0
 10 12  1  0  0  0  0
 12  3  2  0  0  0  0
 12 13  1  0  0  0  0
M  END
> <ChemID>
100022

> <source_casrn>
58-90-2

> <CAS>
58-90-2

> <SMILES>
Oc1c(Cl)cc(Cl)c(Cl)c1Cl

> <NAME>
2,3,4,6-TETRACHLOROPHENOL

> <preferred_name>
2,3,4,6-Tetrachlorophenol

> <iupac>
2,3,4,6-tetrachlorophenol

> <MPID>
99299

> <dsstox_substance_id>
DTXSID9021716

> <Canonical_QSARr>
Oc1c(Cl)cc(Cl)c(Cl)c1Cl

> <InChI_Code_QSARr>
InChI=1S/C6H2Cl4O/c7-2-1-3(8)6(11)5(10)4(2)9/h1,11H

> <InChI Key_QSARr>
VGVRPFIJEJYOFN-UHFFFAOYSA-N

> <LogKOC>
3.35

$$$$
100023
  -INDIGO-08031722282D

 26 27  0  0  0  0  0  0  0  0999 V2000
    4.8001    0.0000    0.0000 N   0  0  0  0  0  0  0  0  0  0  0  0
    5.5999    1.3856    0.0000 N   0  0  0  0  0  0  0  0  0  0  0  0
    7.2000    1.3856    0.0000 C   0  0  0  0  0  0  0  0  0  0  0  0
    8.0000    0.0000    0.0000 C   0  0  0  0  0  0  0  0  0  0  0  0
    7.2000   -1.3856    0.0000 H   0  0  0  0  0  0  0  0  0  0  0  0
    9.6001    0.0000    0.0000 C   0  0  0  0  0  0  0  0  0  0  0  0
   10.3999   -1.3856    0.0000 H   0  0  0  0  0  0  0  0  0  0  0  0
   10.3999    1.3856    0.0000 C   0  0  0  0  0  0  0  0  0  0  0  0
   12.0000    1.3856    0.0000 H   0  0  0  0  0  0  0  0  0  0  0  0
    9.6001    2.7713    0.0000 C   0  0  0  0  0  0  0  0  0  0  0  0
   10.3999    4.1569    0.0000 H   0  0  0  0  0  0  0  0  0  0  0  0
    8.0000    2.7713    0.0000 C   0  0  0  0  0  0  0  0  0  0  0  0
    7.2000    4.1569    0.0000 H   0  0  0  0  0  0  0  0  0  0  0  0
    3.2000    0.0000    0.0000 C   0  0  0  0  0  0  0  0  0  0  0  0
    2.4000    1.3856    0.0000 C   0  0  0  0  0  0  0  0  0  0  0  0
    3.2000    2.7713    0.0000 H   0  0  0  0  0  0  0  0  0  0  0  0
    0.7999    1.3856    0.0000 C   0  0  0  0  0  0  0  0  0  0  0  0
    0.0001    2.7713    0.0000 H   0  0  0  0  0  0  0  0  0  0  0  0
    0.0001    0.0000    0.0000 C   0  0  0  0  0  0  0  0  0  0  0  0
   -1.6000    0.0000    0.0000 N   0  0  0  0  0  0  0  0  0  0  0  0
   -2.4000   -1.3856    0.0000 H   0  0  0  0  0  0  0  0  0  0  0  0
   -2.4000    1.3856    0.0000 H   0  0  0  0  0  0  0  0  0  0  0  0
    0.7999   -1.3856    0.0000 C   0  0  0  0  0  0  0  0  0  0  0  0
    0.0001   -2.7713    0.0000 H   0  0  0  0  0  0  0  0  0  0  0  0
    2.4000   -1.3856    0.0000 C   0  0  0  0  0  0  0  0  0  0  0  0
    3.2000   -2.7713    0.0000 H   0  0  0  0  0  0  0  0  0  0  0  0
  1  2  2  0  0  0  0
  2  3  1  0  0  0  0
  3  4  1  0  0  0  0
  4  5  1  0  0  0  0
  4  6  2  0  0  0  0
  6  7  1  0  0  0  0
  6  8  1  0  0  0  0
  8  9  1  0  0  0  0
  8 10  2  0  0  0  0
 10 11  1  0  0  0  0
 10 12  1  0  0  0  0
 12  3  2  0  0  0  0
 12 13  1  0  0  0  0
  1 14  1  0  0  0  0
 14 15  1  0  0  0  0
 15 16  1  0  0  0  0
 15 17  2  0  0  0  0
 17 18  1  0  0  0  0
 17 19  1  0  0  0  0
 19 20  1  0  0  0  0
 20 21  1  0  0  0  0
 20 22  1  0  0  0  0
 19 23  2  0  0  0  0
 23 24  1  0  0  0  0
 23 25  1  0  0  0  0
 25 14  2  0  0  0  0
 25 26  1  0  0  0  0
M  END
> <ChemID>
100023

> <source_casrn>
60-09-3

> <CAS>
60-09-3

> <SMILES>
Nc1ccc(cc1)/N=N/c1ccccc1

> <NAME>
P-PHENYLAZOANILINE

> <preferred_name>
4-Aminoazobenzene

> <iupac>
4-[(E)-phenyldiazenyl]aniline

> <MPID>
99300

> <dsstox_substance_id>
DTXSID6024460

> <Canonical_QSARr>
Nc1ccc(cc1)N=Nc1ccccc1

> <InChI_Code_QSARr>
InChI=1S/C12H11N3/c13-10-6-8-12(9-7-10)15-14-11-4-2-1-3-5-11/h1-9H,13H2/b15-14+

> <InChI Key_QSARr>
QPQKUYVSJWQSDY-CCEZHUSRSA-N

> <LogKOC>
2.79

$$$$
100025
  -INDIGO-08031722282D

 19 19  0  0  0  0  0  0  0  0999 V2000
   -1.3857   -0.8000    0.0000 C   0  0  0  0  0  0  0  0  0  0  0  0
   -1.3857   -2.4000    0.0000 C   0  0  0  0  0  0  0  0  0  0  0  0
    0.0001   -3.2000    0.0000 H   0  0  0  0  0  0  0  0  0  0  0  0
   -2.7713   -3.2000    0.0000 C   0  0  0  0  0  0  0  0  0  0  0  0
   -2.7713   -4.8000    0.0000 H   0  0  0  0  0  0  0  0  0  0  0  0
   -4.1569   -2.4000    0.0000 C   0  0  0  0  0  0  0  0  0  0  0  0
   -5.5426   -3.2000    0.0000 H   0  0  0  0  0  0  0  0  0  0  0  0
   -4.1569   -0.8000    0.0000 C   0  0  0  0  0  0  0  0  0  0  0  0
   -5.5426   -0.0000    0.0000 H   0  0  0  0  0  0  0  0  0  0  0  0
   -2.7713   -0.0000    0.0000 C   0  0  0  0  0  0  0  0  0  0  0  0
   -2.7713    1.6000    0.0000 H   0  0  0  0  0  0  0  0  0  0  0  0
    0.0001   -0.0000    0.0000 C   0  0  0  0  0  0  0  0  0  0  0  0
    0.6124    1.4782    0.0000 H   0  0  0  0  0  0  0  0  0  0  0  0
   -0.6122    1.4782    0.0000 H   0  0  0  0  0  0  0  0  0  0  0  0
    1.3857   -0.8000    0.0000 C   0  0  0  0  0  0  0  0  0  0  0  0
    0.7734   -2.2782    0.0000 H   0  0  0  0  0  0  0  0  0  0  0  0
    1.9980   -2.2782    0.0000 H   0  0  0  0  0  0  0  0  0  0  0  0
    2.7713   -0.0000    0.0000 O   0  0  0  0  0  0  0  0  0  0  0  0
    4.1569   -0.8000    0.0000 H   0  0  0  0  0  0  0  0  0  0  0  0
  1  2  1  0  0  0  0
  2  3  1  0  0  0  0
  2  4  2  0  0  0  0
  4  5  1  0  0  0  0
  4  6  1  0  0  0  0
  6  7  1  0  0  0  0
  6  8  2  0  0  0  0
  8  9  1  0  0  0  0
  8 10  1  0  0  0  0
 10  1  2  0  0  0  0
 10 11  1  0  0  0  0
  1 12  1  0  0  0  0
 12 13  1  0  0  0  0
 12 14  1  0  0  0  0
 12 15  1  0  0  0  0
 15 16  1  0  0  0  0
 15 17  1  0  0  0  0
 15 18  1  0  0  0  0
 18 19  1  0  0  0  0
M  END
> <ChemID>
100025

> <source_casrn>
60-12-8

> <CAS>
60-12-8

> <SMILES>
OCCc1ccccc1

> <NAME>
2-PHENYLETHANOL

> <preferred_name>
2-Phenylethanol

> <iupac>
2-phenylethanol

> <MPID>
99302

> <dsstox_substance_id>
DTXSID9026342

> <Canonical_QSARr>
OCCc1ccccc1

> <InChI_Code_QSARr>
InChI=1S/C8H10O/c9-7-6-8-4-2-1-3-5-8/h1-5,9H,6-7H2

> <InChI Key_QSARr>
WRMNZCZEMHIOCP-UHFFFAOYSA-N

> <LogKOC>
1.5

$$$$
100026
  -INDIGO-08031722282D

  9  8  0  0  0  0  0  0  0  0999 V2000
   -0.0000    0.0000    0.0000 C   0  0  0  0  0  0  0  0  0  0  0  0
    1.3856    0.8000    0.0000 H   0  0  0  0  0  0  0  0  0  0  0  0
   -0.0000    1.6000    0.0000 H   0  0  0  0  0  0  0  0  0  0  0  0
    1.3856   -0.8000    0.0000 H   0  0  0  0  0  0  0  0  0  0  0  0
   -1.3856   -0.8000    0.0000 C   0  0  0  0  0  0  0  0  0  0  0  0
   -1.3856   -2.4000    0.0000 O   0  0  0  0  0  0  0  0  0  0  0  0
   -2.7713    0.0000    0.0000 N   0  0  0  0  0  0  0  0  0  0  0  0
   -4.1569   -0.8000    0.0000 H   0  0  0  0  0  0  0  0  0  0  0  0
   -2.7713    1.6000    0.0000 H   0  0  0  0  0  0  0  0  0  0  0  0
  1  2  1  0  0  0  0
  1  3  1  0  0  0  0
  1  4  1  0  0  0  0
  1  5  1  0  0  0  0
  5  6  2  0  0  0  0
  5  7  1  0  0  0  0
  7  8  1  0  0  0  0
  7  9  1  0  0  0  0
M  END
> <ChemID>
100026

> <source_casrn>
60-35-5

> <CAS>
60-35-5

> <SMILES>
CC(N)=O

> <NAME>
ACETAMIDE

> <preferred_name>
Acetamide

> <iupac>
acetamide

> <MPID>
99303

> <dsstox_substance_id>
DTXSID7020005

> <Canonical_QSARr>
CC(N)=O

> <InChI_Code_QSARr>
InChI=1S/C2H5NO/c1-2(3)4/h1H3,(H2,3,4)

> <InChI Key_QSARr>
DLFVBJFMPXGRIB-UHFFFAOYSA-N

> <LogKOC>
0.7

$$$$
100027
  -INDIGO-08031722282D

 24 23  0  0  0  0  0  0  0  0999 V2000
    0.0000   -1.5999    0.0000 S   0  0  0  0  0  0  0  0  0  0  0  0
    0.0000    0.0001    0.0000 P   0  0  0  0  0  0  0  0  0  0  0  0
    1.3857    0.8000    0.0000 S   0  0  0  0  0  0  0  0  0  0  0  0
    2.7714    0.0001    0.0000 C   0  0  0  0  0  0  0  0  0  0  0  0
    3.3835   -1.4782    0.0000 H   0  0  0  0  0  0  0  0  0  0  0  0
    2.1590   -1.4782    0.0000 H   0  0  0  0  0  0  0  0  0  0  0  0
    4.1569    0.8000    0.0000 C   0  0  0  0  0  0  0  0  0  0  0  0
    4.1569    2.4000    0.0000 O   0  0  0  0  0  0  0  0  0  0  0  0
    5.5425    0.0001    0.0000 N   0  0  0  0  0  0  0  0  0  0  0  0
    5.5425   -1.5999    0.0000 H   0  0  0  0  0  0  0  0  0  0  0  0
    6.9282    0.8000    0.0000 C   0  0  0  0  0  0  0  0  0  0  0  0
    8.3138    1.6001    0.0000 H   0  0  0  0  0  0  0  0  0  0  0  0
    8.3138    0.0001    0.0000 H   0  0  0  0  0  0  0  0  0  0  0  0
    6.9282    2.4000    0.0000 H   0  0  0  0  0  0  0  0  0  0  0  0
   -1.3856   -0.8000    0.0000 O   0  0  0  0  0  0  0  0  0  0  0  0
   -1.3856   -2.4000    0.0000 C   0  0  0  0  0  0  0  0  0  0  0  0
   -1.3856   -4.0000    0.0000 H   0  0  0  0  0  0  0  0  0  0  0  0
   -2.7713   -3.2001    0.0000 H   0  0  0  0  0  0  0  0  0  0  0  0
    0.0000   -3.2001    0.0000 H   0  0  0  0  0  0  0  0  0  0  0  0
   -1.3856    0.8000    0.0000 O   0  0  0  0  0  0  0  0  0  0  0  0
   -1.3856    2.4000    0.0000 C   0  0  0  0  0  0  0  0  0  0  0  0
   -1.3856    4.0000    0.0000 H   0  0  0  0  0  0  0  0  0  0  0  0
   -2.7713    3.2001    0.0000 H   0  0  0  0  0  0  0  0  0  0  0  0
    0.0000    3.2001    0.0000 H   0  0  0  0  0  0  0  0  0  0  0  0
  1  2  2  0  0  0  0
  2  3  1  0  0  0  0
  3  4  1  0  0  0  0
  4  5  1  0  0  0  0
  4  6  1  0  0  0  0
  4  7  1  0  0  0  0
  7  8  2  0  0  0  0
  7  9  1  0  0  0  0
  9 10  1  0  0  0  0
  9 11  1  0  0  0  0
 11 12  1  0  0  0  0
 11 13  1  0  0  0  0
 11 14  1  0  0  0  0
  2 15  1  0  0  0  0
 15 16  1  0  0  0  0
 16 17  1  0  0  0  0
 16 18  1  0  0  0  0
 16 19  1  0  0  0  0
  2 20  1  0  0  0  0
 20 21  1  0  0  0  0
 21 22  1  0  0  0  0
 21 23  1  0  0  0  0
 21 24  1  0  0  0  0
M  END
> <ChemID>
100027

> <source_casrn>
60-51-5

> <CAS>
60-51-5

> <SMILES>
CNC(=O)CSP(=S)(OC)OC

> <NAME>
DIMETHOATE

> <preferred_name>
Dimethoate

> <iupac>
O,O-dimethyl S-[2-(methylamino)-2-oxoethyl] phosphorodithioate

> <MPID>
99304

> <dsstox_substance_id>
DTXSID7020479

> <Canonical_QSARr>
CNC(=O)CSP(=S)(OC)OC

> <InChI_Code_QSARr>
InChI=1S/C5H12NO3PS2/c1-6-5(7)4-12-10(11,8-2)9-3/h4H2,1-3H3,(H,6,7)

> <InChI Key_QSARr>
MCWXGJITAZMZEV-UHFFFAOYSA-N

> <LogKOC>
1.2

$$$$
100029
  -INDIGO-08031722282D

 10 10  0  0  0  0  0  0  0  0999 V2000
    0.0000    0.0000    0.0000 C   0  0  0  0  0  0  0  0  0  0  0  0
    1.0706    1.1890    0.0000 N   0  0  0  0  0  0  0  0  0  0  0  0
    2.5322    0.5382    0.0000 C   0  0  0  0  0  0  0  0  0  0  0  0
    3.9179    1.3383    0.0000 H   0  0  0  0  0  0  0  0  0  0  0  0
    2.3650   -1.0530    0.0000 N   0  0  0  0  0  0  0  0  0  0  0  0
    3.5541   -2.1236    0.0000 H   0  0  0  0  0  0  0  0  0  0  0  0
    0.8000   -1.3856    0.0000 N   0  0  0  0  0  0  0  0  0  0  0  0
   -1.5912    0.1673    0.0000 N   0  0  0  0  0  0  0  0  0  0  0  0
   -2.5317   -1.1272    0.0000 H   0  0  0  0  0  0  0  0  0  0  0  0
   -2.2421    1.6289    0.0000 H   0  0  0  0  0  0  0  0  0  0  0  0
  1  2  1  0  0  0  0
  2  3  2  0  0  0  0
  3  4  1  0  0  0  0
  3  5  1  0  0  0  0
  5  6  1  0  0  0  0
  5  7  1  0  0  0  0
  7  1  2  0  0  0  0
  1  8  1  0  0  0  0
  8  9  1  0  0  0  0
  8 10  1  0  0  0  0
M  END
> <ChemID>
100029

> <source_casrn>
61-82-5

> <CAS>
61-82-5

> <SMILES>
Nc1[n]c[nH][n]1

> <NAME>
AMITROLE

> <preferred_name>
Amitrole

> <iupac>
1H-1,2,4-triazol-3-amine

> <MPID>
99306

> <dsstox_substance_id>
DTXSID0020076

> <Canonical_QSARr>
Nc1[n]c[nH][n]1

> <InChI_Code_QSARr>
InChI=1S/C2H4N4/c3-2-4-1-5-6-2/h1H,(H3,3,4,5,6)

> <InChI Key_QSARr>
KLSJWNVTNUYHDU-UHFFFAOYSA-N

> <LogKOC>
1.25

$$$$
100030
  -INDIGO-08031722282D

 14 14  0  0  0  0  0  0  0  0999 V2000
    1.6000   -0.0000    0.0000 N   0  0  0  0  0  0  0  0  0  0  0  0
    2.4000    1.3856    0.0000 H   0  0  0  0  0  0  0  0  0  0  0  0
    2.4000   -1.3856    0.0000 H   0  0  0  0  0  0  0  0  0  0  0  0
    0.0000   -0.0000    0.0000 C   0  0  0  0  0  0  0  0  0  0  0  0
   -0.8000    1.3856    0.0000 C   0  0  0  0  0  0  0  0  0  0  0  0
    0.0000    2.7713    0.0000 H   0  0  0  0  0  0  0  0  0  0  0  0
   -2.4000    1.3856    0.0000 C   0  0  0  0  0  0  0  0  0  0  0  0
   -3.2000    2.7713    0.0000 H   0  0  0  0  0  0  0  0  0  0  0  0
   -3.2000   -0.0000    0.0000 C   0  0  0  0  0  0  0  0  0  0  0  0
   -4.8000   -0.0000    0.0000 H   0  0  0  0  0  0  0  0  0  0  0  0
   -2.4000   -1.3856    0.0000 C   0  0  0  0  0  0  0  0  0  0  0  0
   -3.2000   -2.7713    0.0000 H   0  0  0  0  0  0  0  0  0  0  0  0
   -0.8000   -1.3856    0.0000 C   0  0  0  0  0  0  0  0  0  0  0  0
    0.0000   -2.7713    0.0000 H   0  0  0  0  0  0  0  0  0  0  0  0
  1  2  1  0  0  0  0
  1  3  1  0  0  0  0
  1  4  1  0  0  0  0
  4  5  1  0  0  0  0
  5  6  1  0  0  0  0
  5  7  2  0  0  0  0
  7  8  1  0  0  0  0
  7  9  1  0  0  0  0
  9 10  1  0  0  0  0
  9 11  2  0  0  0  0
 11 12  1  0  0  0  0
 11 13  1  0  0  0  0
 13  4  2  0  0  0  0
 13 14  1  0  0  0  0
M  END
> <ChemID>
100030

> <source_casrn>
62-53-3

> <CAS>
62-53-3

> <SMILES>
Nc1ccccc1

> <NAME>
ANILINE

> <preferred_name>
Aniline

> <iupac>
aniline

> <MPID>
99307

> <dsstox_substance_id>
DTXSID8020090

> <Canonical_QSARr>
Nc1ccccc1

> <InChI_Code_QSARr>
InChI=1S/C6H7N/c7-6-4-2-1-3-5-6/h1-5H,7H2

> <InChI Key_QSARr>
PAYRUJLWNCNPSJ-UHFFFAOYSA-N

> <LogKOC>
1.6

$$$$
100031
  -INDIGO-08031722282D

  9  8  0  0  0  0  0  0  0  0999 V2000
   -0.0000    0.0000    0.0000 C   0  0  0  0  0  0  0  0  0  0  0  0
    1.3856    0.8000    0.0000 H   0  0  0  0  0  0  0  0  0  0  0  0
   -0.0000    1.6000    0.0000 H   0  0  0  0  0  0  0  0  0  0  0  0
    1.3856   -0.8000    0.0000 H   0  0  0  0  0  0  0  0  0  0  0  0
   -1.3856   -0.8000    0.0000 C   0  0  0  0  0  0  0  0  0  0  0  0
   -1.3856   -2.4000    0.0000 S   0  0  0  0  0  0  0  0  0  0  0  0
   -2.7713    0.0000    0.0000 N   0  0  0  0  0  0  0  0  0  0  0  0
   -4.1569   -0.8000    0.0000 H   0  0  0  0  0  0  0  0  0  0  0  0
   -2.7713    1.6000    0.0000 H   0  0  0  0  0  0  0  0  0  0  0  0
  1  2  1  0  0  0  0
  1  3  1  0  0  0  0
  1  4  1  0  0  0  0
  1  5  1  0  0  0  0
  5  6  2  0  0  0  0
  5  7  1  0  0  0  0
  7  8  1  0  0  0  0
  7  9  1  0  0  0  0
M  END
> <ChemID>
100031

> <source_casrn>
62-55-5

> <CAS>
62-55-5

> <SMILES>
CC(N)=S

> <NAME>
THIOACETAMIDE

> <preferred_name>
Thioacetamide

> <iupac>
ethanethioamide

> <MPID>
99308

> <dsstox_substance_id>
DTXSID9021340

> <Canonical_QSARr>
CC(N)=S

> <InChI_Code_QSARr>
InChI=1S/C2H5NS/c1-2(3)4/h1H3,(H2,3,4)

> <InChI Key_QSARr>
YUKQRDCYNOVPGJ-UHFFFAOYSA-N

> <LogKOC>
0.78

$$$$
100033
  -INDIGO-08031722282D

 18 17  0  0  0  0  0  0  0  0999 V2000
   -0.8000    1.3856    0.0000 O   0  0  0  0  0  0  0  0  0  0  0  0
    0.0000    0.0000    0.0000 P   0  0  0  0  0  0  0  0  0  0  0  0
    1.6000    0.0000    0.0000 O   0  0  0  0  0  0  0  0  0  0  0  0
    2.4000   -1.3856    0.0000 C   0  0  0  0  0  0  0  0  0  0  0  0
    1.6000   -2.7713    0.0000 H   0  0  0  0  0  0  0  0  0  0  0  0
    4.0000   -1.3856    0.0000 C   0  0  0  0  0  0  0  0  0  0  0  0
    4.8000   -2.7713    0.0000 Cl  0  0  0  0  0  0  0  0  0  0  0  0
    4.8000    0.0000    0.0000 Cl  0  0  0  0  0  0  0  0  0  0  0  0
    0.8000    1.3856    0.0000 O   0  0  0  0  0  0  0  0  0  0  0  0
    0.0000    2.7713    0.0000 C   0  0  0  0  0  0  0  0  0  0  0  0
    0.8000    4.1569    0.0000 H   0  0  0  0  0  0  0  0  0  0  0  0
   -0.8000    4.1569    0.0000 H   0  0  0  0  0  0  0  0  0  0  0  0
   -1.6000    2.7713    0.0000 H   0  0  0  0  0  0  0  0  0  0  0  0
   -0.8000   -1.3856    0.0000 O   0  0  0  0  0  0  0  0  0  0  0  0
   -2.4001   -1.3856    0.0000 C   0  0  0  0  0  0  0  0  0  0  0  0
   -4.0000   -1.3856    0.0000 H   0  0  0  0  0  0  0  0  0  0  0  0
   -3.2000   -2.7713    0.0000 H   0  0  0  0  0  0  0  0  0  0  0  0
   -3.2000    0.0000    0.0000 H   0  0  0  0  0  0  0  0  0  0  0  0
  1  2  2  0  0  0  0
  2  3  1  0  0  0  0
  3  4  1  0  0  0  0
  4  5  1  0  0  0  0
  4  6  2  0  0  0  0
  6  7  1  0  0  0  0
  6  8  1  0  0  0  0
  2  9  1  0  0  0  0
  9 10  1  0  0  0  0
 10 11  1  0  0  0  0
 10 12  1  0  0  0  0
 10 13  1  0  0  0  0
  2 14  1  0  0  0  0
 14 15  1  0  0  0  0
 15 16  1  0  0  0  0
 15 17  1  0  0  0  0
 15 18  1  0  0  0  0
M  END
> <ChemID>
100033

> <source_casrn>
62-73-7

> <CAS>
62-73-7

> <SMILES>
COP(=O)(OC=C(Cl)Cl)OC

> <NAME>
DICHLORVOS

> <preferred_name>
Dichlorvos

> <iupac>
2,2-dichloroethenyl dimethyl phosphate

> <MPID>
99310

> <dsstox_substance_id>
DTXSID5020449

> <Canonical_QSARr>
COP(=O)(OC=C(Cl)Cl)OC

> <InChI_Code_QSARr>
InChI=1S/C4H7Cl2O4P/c1-8-11(7,9-2)10-3-4(5)6/h3H,1-2H3

> <InChI Key_QSARr>
OEBRKCOSUFCWJD-UHFFFAOYSA-N

> <LogKOC>
1.67

$$$$
100034
  -INDIGO-08031722282D

 26 27  0  0  0  0  0  0  0  0999 V2000
   -4.8000    0.0001    0.0000 O   0  0  0  0  0  0  0  0  0  0  0  0
   -3.9999    1.3856    0.0000 C   0  0  0  0  0  0  0  0  0  0  0  0
   -2.3999    1.3856    0.0000 O   0  0  0  0  0  0  0  0  0  0  0  0
   -1.5999    0.0001    0.0000 C   0  0  0  0  0  0  0  0  0  0  0  0
   -0.0001    0.0001    0.0000 C   0  0  0  0  0  0  0  0  0  0  0  0
    0.7999   -1.3856    0.0000 C   0  0  0  0  0  0  0  0  0  0  0  0
    2.4000   -1.3856    0.0000 C   0  0  0  0  0  0  0  0  0  0  0  0
    3.2000   -2.7712    0.0000 H   0  0  0  0  0  0  0  0  0  0  0  0
    3.2000    0.0001    0.0000 C   0  0  0  0  0  0  0  0  0  0  0  0
    4.8000    0.0001    0.0000 H   0  0  0  0  0  0  0  0  0  0  0  0
    2.4000    1.3856    0.0000 C   0  0  0  0  0  0  0  0  0  0  0  0
    3.2000    2.7712    0.0000 H   0  0  0  0  0  0  0  0  0  0  0  0
    0.7999    1.3856    0.0000 C   0  0  0  0  0  0  0  0  0  0  0  0
   -0.0001    2.7713    0.0000 H   0  0  0  0  0  0  0  0  0  0  0  0
   -0.0001   -2.7712    0.0000 C   0  0  0  0  0  0  0  0  0  0  0  0
    0.7999   -4.1569    0.0000 H   0  0  0  0  0  0  0  0  0  0  0  0
   -1.5999   -2.7712    0.0000 C   0  0  0  0  0  0  0  0  0  0  0  0
   -2.3999   -4.1569    0.0000 H   0  0  0  0  0  0  0  0  0  0  0  0
   -2.3999   -1.3856    0.0000 C   0  0  0  0  0  0  0  0  0  0  0  0
   -3.9999   -1.3856    0.0000 H   0  0  0  0  0  0  0  0  0  0  0  0
   -4.8000    2.7713    0.0000 N   0  0  0  0  0  0  0  0  0  0  0  0
   -3.9999    4.1569    0.0000 H   0  0  0  0  0  0  0  0  0  0  0  0
   -6.4000    2.7713    0.0000 C   0  0  0  0  0  0  0  0  0  0  0  0
   -8.0000    2.7713    0.0000 H   0  0  0  0  0  0  0  0  0  0  0  0
   -7.2000    4.1569    0.0000 H   0  0  0  0  0  0  0  0  0  0  0  0
   -7.2000    1.3856    0.0000 H   0  0  0  0  0  0  0  0  0  0  0  0
  1  2  2  0  0  0  0
  2  3  1  0  0  0  0
  3  4  1  0  0  0  0
  4  5  1  0  0  0  0
  5  6  1  0  0  0  0
  6  7  2  0  0  0  0
  7  8  1  0  0  0  0
  7  9  1  0  0  0  0
  9 10  1  0  0  0  0
  9 11  2  0  0  0  0
 11 12  1  0  0  0  0
 11 13  1  0  0  0  0
 13  5  2  0  0  0  0
 13 14  1  0  0  0  0
  6 15  1  0  0  0  0
 15 16  1  0  0  0  0
 15 17  2  0  0  0  0
 17 18  1  0  0  0  0
 17 19  1  0  0  0  0
 19  4  2  0  0  0  0
 19 20  1  0  0  0  0
  2 21  1  0  0  0  0
 21 22  1  0  0  0  0
 21 23  1  0  0  0  0
 23 24  1  0  0  0  0
 23 25  1  0  0  0  0
 23 26  1  0  0  0  0
M  END
> <ChemID>
100034

> <source_casrn>
63-25-2

> <CAS>
63-25-2

> <SMILES>
O=C(Oc(c(c(ccc1)cc2)c1)c2)NC

> <NAME>
1-NAPHTHYL-N-METHYLCARBAMATE

> <preferred_name>
Carbaryl

> <iupac>
naphthalen-1-yl methylcarbamate

> <MPID>
99311

> <dsstox_substance_id>
DTXSID9020247

> <Canonical_QSARr>
CNC(=O)Oc1cccc2ccccc21

> <InChI_Code_QSARr>
InChI=1S/C12H11NO2/c1-13-12(14)15-11-8-4-6-9-5-2-3-7-10(9)11/h2-8H,1H3,(H,13,14)

> <InChI Key_QSARr>
CVXBEEMKQHEXEN-UHFFFAOYSA-N

> <LogKOC>
2.4

$$$$
100035
  -INDIGO-08031722282D

 21 21  0  0  0  0  0  0  0  0999 V2000
   -2.7712   -0.0000    0.0000 C   0  0  0  0  0  0  0  0  0  0  0  0
   -1.3857    0.8000    0.0000 C   0  0  0  0  0  0  0  0  0  0  0  0
   -1.3857    2.4000    0.0000 H   0  0  0  0  0  0  0  0  0  0  0  0
   -0.0000   -0.0000    0.0000 C   0  0  0  0  0  0  0  0  0  0  0  0
    1.3856    0.8000    0.0000 C   0  0  0  0  0  0  0  0  0  0  0  0
    2.7713    1.6000    0.0000 H   0  0  0  0  0  0  0  0  0  0  0  0
    2.7713   -0.0000    0.0000 H   0  0  0  0  0  0  0  0  0  0  0  0
    1.3856    2.4000    0.0000 H   0  0  0  0  0  0  0  0  0  0  0  0
   -0.0000   -1.6000    0.0000 C   0  0  0  0  0  0  0  0  0  0  0  0
    1.3856   -2.4000    0.0000 H   0  0  0  0  0  0  0  0  0  0  0  0
   -1.3857   -2.4000    0.0000 C   0  0  0  0  0  0  0  0  0  0  0  0
   -1.3857   -4.0000    0.0000 H   0  0  0  0  0  0  0  0  0  0  0  0
   -2.7712   -1.6000    0.0000 C   0  0  0  0  0  0  0  0  0  0  0  0
   -4.1569   -2.4000    0.0000 H   0  0  0  0  0  0  0  0  0  0  0  0
   -4.1569    0.8000    0.0000 N   0  0  0  0  0  0  0  0  0  0  0  0
   -4.1569    2.4000    0.0000 H   0  0  0  0  0  0  0  0  0  0  0  0
   -5.5425   -0.0000    0.0000 C   0  0  0  0  0  0  0  0  0  0  0  0
   -6.9282    0.8000    0.0000 N   0  0  0  0  0  0  0  0  0  0  0  0
   -8.3138   -0.0000    0.0000 H   0  0  0  0  0  0  0  0  0  0  0  0
   -6.9282    2.4000    0.0000 H   0  0  0  0  0  0  0  0  0  0  0  0
   -5.5425   -1.6000    0.0000 O   0  0  0  0  0  0  0  0  0  0  0  0
  1  2  1  0  0  0  0
  2  3  1  0  0  0  0
  2  4  2  0  0  0  0
  4  5  1  0  0  0  0
  5  6  1  0  0  0  0
  5  7  1  0  0  0  0
  5  8  1  0  0  0  0
  4  9  1  0  0  0  0
  9 10  1  0  0  0  0
  9 11  2  0  0  0  0
 11 12  1  0  0  0  0
 11 13  1  0  0  0  0
 13  1  2  0  0  0  0
 13 14  1  0  0  0  0
  1 15  1  0  0  0  0
 15 16  1  0  0  0  0
 15 17  1  0  0  0  0
 17 18  1  0  0  0  0
 18 19  1  0  0  0  0
 18 20  1  0  0  0  0
 17 21  2  0  0  0  0
M  END
> <ChemID>
100035

> <source_casrn>
63-99-0

> <CAS>
63-99-0

> <SMILES>
Cc1cc(ccc1)NC(N)=O

> <NAME>
M-TOLYLUREA

> <preferred_name>
Urea, (3-methylphenyl)-

> <iupac>
(3-Methylphenyl)urea

> <MPID>
99312

> <dsstox_substance_id>
DTXSID1075351

> <Canonical_QSARr>
Cc1cc(ccc1)NC(N)=O

> <InChI_Code_QSARr>
InChI=1S/C8H10N2O/c1-6-3-2-4-7(5-6)10-8(9)11/h2-5H,1H3,(H3,9,10,11)

> <InChI Key_QSARr>
UVQVMNIYFXZXCI-UHFFFAOYSA-N

> <LogKOC>
1.56

$$$$
100037
  -INDIGO-08031722282D

  9  8  0  0  0  0  0  0  0  0999 V2000
    1.6000    0.0000    0.0000 C   0  0  0  0  0  0  0  0  0  0  0  0
    3.2000    0.0000    0.0000 H   0  0  0  0  0  0  0  0  0  0  0  0
    2.4000   -1.3856    0.0000 H   0  0  0  0  0  0  0  0  0  0  0  0
    2.4000    1.3856    0.0000 H   0  0  0  0  0  0  0  0  0  0  0  0
   -0.0000    0.0000    0.0000 C   0  0  0  0  0  0  0  0  0  0  0  0
   -0.2089   -1.5863    0.0000 H   0  0  0  0  0  0  0  0  0  0  0  0
   -1.2694   -0.9740    0.0000 H   0  0  0  0  0  0  0  0  0  0  0  0
   -0.8000    1.3856    0.0000 O   0  0  0  0  0  0  0  0  0  0  0  0
   -2.4000    1.3856    0.0000 H   0  0  0  0  0  0  0  0  0  0  0  0
  1  2  1  0  0  0  0
  1  3  1  0  0  0  0
  1  4  1  0  0  0  0
  1  5  1  0  0  0  0
  5  6  1  0  0  0  0
  5  7  1  0  0  0  0
  5  8  1  0  0  0  0
  8  9  1  0  0  0  0
M  END
> <ChemID>
100037

> <source_casrn>
64-17-5

> <CAS>
64-17-5

> <SMILES>
CCO

> <NAME>
ETHANOL

> <preferred_name>
Ethanol

> <iupac>
ethanol

> <MPID>
99314

> <dsstox_substance_id>
DTXSID9020584

> <Canonical_QSARr>
CCO

> <InChI_Code_QSARr>
InChI=1S/C2H6O/c1-2-3/h3H,2H2,1H3

> <InChI Key_QSARr>
LFQSCWFLJHTTHZ-UHFFFAOYSA-N

> <LogKOC>
0.2

$$$$
100038
  -INDIGO-08031722282D

  8  7  0  0  0  0  0  0  0  0999 V2000
   -1.6000    0.0000    0.0000 C   0  0  0  0  0  0  0  0  0  0  0  0
    0.0000    0.0000    0.0000 C   0  0  0  0  0  0  0  0  0  0  0  0
    1.6000    0.0000    0.0000 H   0  0  0  0  0  0  0  0  0  0  0  0
    0.8000    1.3856    0.0000 H   0  0  0  0  0  0  0  0  0  0  0  0
    0.8000   -1.3856    0.0000 H   0  0  0  0  0  0  0  0  0  0  0  0
   -2.4000   -1.3856    0.0000 O   0  0  0  0  0  0  0  0  0  0  0  0
   -2.4000    1.3856    0.0000 O   0  0  0  0  0  0  0  0  0  0  0  0
   -4.0000    1.3856    0.0000 H   0  0  0  0  0  0  0  0  0  0  0  0
  1  2  1  0  0  0  0
  2  3  1  0  0  0  0
  2  4  1  0  0  0  0
  2  5  1  0  0  0  0
  1  6  2  0  0  0  0
  1  7  1  0  0  0  0
  7  8  1  0  0  0  0
M  END
> <ChemID>
100038

> <source_casrn>
64-19-7

> <CAS>
64-19-7

> <SMILES>
CC(O)=O

> <NAME>
ACETIC ACID

> <preferred_name>
Acetic acid

> <iupac>
acetic acid

> <MPID>
99315

> <dsstox_substance_id>
DTXSID5024394

> <Canonical_QSARr>
CC(O)=O

> <InChI_Code_QSARr>
InChI=1S/C2H4O2/c1-2(3)4/h1H3,(H,3,4)

> <InChI Key_QSARr>
QTBSBXVTEAMEQO-UHFFFAOYSA-N

> <LogKOC>
0.0

$$$$
100039
  -INDIGO-08031722282D

 15 15  0  0  0  0  0  0  0  0999 V2000
    2.7713   -0.0000    0.0000 O   0  0  0  0  0  0  0  0  0  0  0  0
    4.1569    0.8000    0.0000 H   0  0  0  0  0  0  0  0  0  0  0  0
    1.3856    0.8000    0.0000 C   0  0  0  0  0  0  0  0  0  0  0  0
    1.3856    2.4000    0.0000 O   0  0  0  0  0  0  0  0  0  0  0  0
    0.0001   -0.0000    0.0000 C   0  0  0  0  0  0  0  0  0  0  0  0
    0.0001   -1.6000    0.0000 C   0  0  0  0  0  0  0  0  0  0  0  0
    1.3856   -2.4000    0.0000 H   0  0  0  0  0  0  0  0  0  0  0  0
   -1.3856   -2.4000    0.0000 C   0  0  0  0  0  0  0  0  0  0  0  0
   -1.3856   -4.0000    0.0000 H   0  0  0  0  0  0  0  0  0  0  0  0
   -2.7712   -1.6000    0.0000 C   0  0  0  0  0  0  0  0  0  0  0  0
   -4.1569   -2.4000    0.0000 H   0  0  0  0  0  0  0  0  0  0  0  0
   -2.7712   -0.0000    0.0000 C   0  0  0  0  0  0  0  0  0  0  0  0
   -4.1569    0.8000    0.0000 H   0  0  0  0  0  0  0  0  0  0  0  0
   -1.3856    0.8000    0.0000 C   0  0  0  0  0  0  0  0  0  0  0  0
   -1.3856    2.4000    0.0000 H   0  0  0  0  0  0  0  0  0  0  0  0
  1  2  1  0  0  0  0
  1  3  1  0  0  0  0
  3  4  2  0  0  0  0
  3  5  1  0  0  0  0
  5  6  1  0  0  0  0
  6  7  1  0  0  0  0
  6  8  2  0  0  0  0
  8  9  1  0  0  0  0
  8 10  1  0  0  0  0
 10 11  1  0  0  0  0
 10 12  2  0  0  0  0
 12 13  1  0  0  0  0
 12 14  1  0  0  0  0
 14  5  2  0  0  0  0
 14 15  1  0  0  0  0
M  END
> <ChemID>
100039

> <source_casrn>
65-85-0

> <CAS>
65-85-0

> <SMILES>
OC(=O)c1ccccc1

> <NAME>
BENZOIC ACID

> <preferred_name>
Benzoic acid

> <iupac>
benzoic acid

> <MPID>
99316

> <dsstox_substance_id>
DTXSID6020143

> <Canonical_QSARr>
OC(=O)c1ccccc1

> <InChI_Code_QSARr>
InChI=1S/C7H6O2/c8-7(9)6-4-2-1-3-5-6/h1-5H,(H,8,9)

> <InChI Key_QSARr>
WPYMKLBDIGXBTP-UHFFFAOYSA-N

> <LogKOC>
1.5

$$$$
100041
  -INDIGO-08031722282D

  6  5  0  0  0  0  0  0  0  0999 V2000
    0.0000    0.0000    0.0000 C   0  0  0  0  0  0  0  0  0  0  0  0
    1.3856    0.8000    0.0000 H   0  0  0  0  0  0  0  0  0  0  0  0
    0.0000    1.6000    0.0000 H   0  0  0  0  0  0  0  0  0  0  0  0
    1.3856   -0.8000    0.0000 H   0  0  0  0  0  0  0  0  0  0  0  0
   -1.3856   -0.8000    0.0000 O   0  0  0  0  0  0  0  0  0  0  0  0
   -2.7713    0.0000    0.0000 H   0  0  0  0  0  0  0  0  0  0  0  0
  1  2  1  0  0  0  0
  1  3  1  0  0  0  0
  1  4  1  0  0  0  0
  1  5  1  0  0  0  0
  5  6  1  0  0  0  0
M  END
> <ChemID>
100041

> <source_casrn>
67-56-1

> <CAS>
67-56-1

> <SMILES>
CO

> <NAME>
METHANOL

> <preferred_name>
Methanol

> <iupac>
methanol

> <MPID>
99318

> <dsstox_substance_id>
DTXSID2021731

> <Canonical_QSARr>
CO

> <InChI_Code_QSARr>
InChI=1S/CH4O/c1-2/h2H,1H3

> <InChI Key_QSARr>
OKKJLVBELUTLKV-UHFFFAOYSA-N

> <LogKOC>
0.44

$$$$
100042
  -INDIGO-08031722282D

  5  4  0  0  0  0  0  0  0  0999 V2000
   -0.8000   -1.3856    0.0000 Cl  0  0  0  0  0  0  0  0  0  0  0  0
    0.0000    0.0000    0.0000 C   0  0  0  0  0  0  0  0  0  0  0  0
    0.8000    1.3856    0.0000 H   0  0  0  0  0  0  0  0  0  0  0  0
   -1.3856    0.8000    0.0000 Cl  0  0  0  0  0  0  0  0  0  0  0  0
    1.3856   -0.8000    0.0000 Cl  0  0  0  0  0  0  0  0  0  0  0  0
  1  2  1  0  0  0  0
  2  3  1  0  0  0  0
  2  4  1  0  0  0  0
  2  5  1  0  0  0  0
M  END
> <ChemID>
100042

> <source_casrn>
67-66-3

> <CAS>
67-66-3

> <SMILES>
ClC(Cl)Cl

> <NAME>
CHLOROFORM

> <preferred_name>
Chloroform

> <iupac>
trichloromethane

> <MPID>
99319

> <dsstox_substance_id>
DTXSID1020306

> <Canonical_QSARr>
ClC(Cl)Cl

> <InChI_Code_QSARr>
InChI=1S/CHCl3/c2-1(3)4/h1H

> <InChI Key_QSARr>
HEDRZPFGACZZDS-UHFFFAOYSA-N

> <LogKOC>
1.6

$$$$
100043
  -INDIGO-08031722282D

 12 11  0  0  0  0  0  0  0  0999 V2000
    2.7713    0.0000    0.0000 O   0  0  0  0  0  0  0  0  0  0  0  0
    4.1569    0.8000    0.0000 H   0  0  0  0  0  0  0  0  0  0  0  0
    1.3856    0.8000    0.0000 C   0  0  0  0  0  0  0  0  0  0  0  0
    0.7733    2.2782    0.0000 H   0  0  0  0  0  0  0  0  0  0  0  0
    1.9980    2.2782    0.0000 H   0  0  0  0  0  0  0  0  0  0  0  0
    0.0000    0.0000    0.0000 C   0  0  0  0  0  0  0  0  0  0  0  0
    0.6123   -1.4782    0.0000 H   0  0  0  0  0  0  0  0  0  0  0  0
   -0.6123   -1.4782    0.0000 H   0  0  0  0  0  0  0  0  0  0  0  0
   -1.3856    0.8000    0.0000 C   0  0  0  0  0  0  0  0  0  0  0  0
   -2.7713    1.6000    0.0000 H   0  0  0  0  0  0  0  0  0  0  0  0
   -2.7713    0.0000    0.0000 H   0  0  0  0  0  0  0  0  0  0  0  0
   -1.3856    2.4000    0.0000 H   0  0  0  0  0  0  0  0  0  0  0  0
  1  2  1  0  0  0  0
  1  3  1  0  0  0  0
  3  4  1  0  0  0  0
  3  5  1  0  0  0  0
  3  6  1  0  0  0  0
  6  7  1  0  0  0  0
  6  8  1  0  0  0  0
  6  9  1  0  0  0  0
  9 10  1  0  0  0  0
  9 11  1  0  0  0  0
  9 12  1  0  0  0  0
M  END
> <ChemID>
100043

> <source_casrn>
71-23-8

> <CAS>
71-23-8

> <SMILES>
CCCO

> <NAME>
1-PROPANOL

> <preferred_name>
1-Propanol

> <iupac>
propan-1-ol

> <MPID>
99320

> <dsstox_substance_id>
DTXSID2021739

> <Canonical_QSARr>
CCCO

> <InChI_Code_QSARr>
InChI=1S/C3H8O/c1-2-3-4/h4H,2-3H2,1H3

> <InChI Key_QSARr>
BDERNNFJNOPAEC-UHFFFAOYSA-N

> <LogKOC>
0.48

$$$$
100045
  -INDIGO-08031722282D

 18 17  0  0  0  0  0  0  0  0999 V2000
    2.7713   -0.0000    0.0000 C   0  0  0  0  0  0  0  0  0  0  0  0
    4.1569   -0.8000    0.0000 H   0  0  0  0  0  0  0  0  0  0  0  0
    4.1569    0.8000    0.0000 H   0  0  0  0  0  0  0  0  0  0  0  0
    2.7713   -1.6000    0.0000 H   0  0  0  0  0  0  0  0  0  0  0  0
    1.3857    0.8000    0.0000 C   0  0  0  0  0  0  0  0  0  0  0  0
    1.9980    2.2782    0.0000 H   0  0  0  0  0  0  0  0  0  0  0  0
    0.7734    2.2782    0.0000 H   0  0  0  0  0  0  0  0  0  0  0  0
    0.0001   -0.0000    0.0000 C   0  0  0  0  0  0  0  0  0  0  0  0
   -0.6122   -1.4782    0.0000 H   0  0  0  0  0  0  0  0  0  0  0  0
    0.6124   -1.4782    0.0000 H   0  0  0  0  0  0  0  0  0  0  0  0
   -1.3857    0.8000    0.0000 C   0  0  0  0  0  0  0  0  0  0  0  0
   -0.7734    2.2782    0.0000 H   0  0  0  0  0  0  0  0  0  0  0  0
   -1.9980    2.2782    0.0000 H   0  0  0  0  0  0  0  0  0  0  0  0
   -2.7713   -0.0000    0.0000 C   0  0  0  0  0  0  0  0  0  0  0  0
   -3.3836   -1.4782    0.0000 H   0  0  0  0  0  0  0  0  0  0  0  0
   -2.1590   -1.4782    0.0000 H   0  0  0  0  0  0  0  0  0  0  0  0
   -4.1569    0.8000    0.0000 O   0  0  0  0  0  0  0  0  0  0  0  0
   -5.5426   -0.0000    0.0000 H   0  0  0  0  0  0  0  0  0  0  0  0
  1  2  1  0  0  0  0
  1  3  1  0  0  0  0
  1  4  1  0  0  0  0
  1  5  1  0  0  0  0
  5  6  1  0  0  0  0
  5  7  1  0  0  0  0
  5  8  1  0  0  0  0
  8  9  1  0  0  0  0
  8 10  1  0  0  0  0
  8 11  1  0  0  0  0
 11 12  1  0  0  0  0
 11 13  1  0  0  0  0
 11 14  1  0  0  0  0
 14 15  1  0  0  0  0
 14 16  1  0  0  0  0
 14 17  1  0  0  0  0
 17 18  1  0  0  0  0
M  END
> <ChemID>
100045

> <source_casrn>
71-41-0

> <CAS>
71-41-0

> <SMILES>
CCCCCO

> <NAME>
1-PENTANOL

> <preferred_name>
1-Pentanol

> <iupac>
pentan-1-ol

> <MPID>
99322

> <dsstox_substance_id>
DTXSID6021741

> <Canonical_QSARr>
CCCCCO

> <InChI_Code_QSARr>
InChI=1S/C5H12O/c1-2-3-4-5-6/h6H,2-5H2,1H3

> <InChI Key_QSARr>
AMQJEAYHLZJPGS-UHFFFAOYSA-N

> <LogKOC>
0.7

$$$$
100046
  -INDIGO-08031722282D

 12 12  0  0  0  0  0  0  0  0999 V2000
   -0.0000   -0.0000    0.0000 C   0  0  0  0  0  0  0  0  0  0  0  0
    0.8000    1.3856    0.0000 H   0  0  0  0  0  0  0  0  0  0  0  0
    0.8000   -1.3857    0.0000 C   0  0  0  0  0  0  0  0  0  0  0  0
    2.4000   -1.3857    0.0000 H   0  0  0  0  0  0  0  0  0  0  0  0
   -0.0000   -2.7713    0.0000 C   0  0  0  0  0  0  0  0  0  0  0  0
    0.8000   -4.1569    0.0000 H   0  0  0  0  0  0  0  0  0  0  0  0
   -1.6000   -2.7713    0.0000 C   0  0  0  0  0  0  0  0  0  0  0  0
   -2.4000   -4.1569    0.0000 H   0  0  0  0  0  0  0  0  0  0  0  0
   -2.4000   -1.3856    0.0000 C   0  0  0  0  0  0  0  0  0  0  0  0
   -4.0000   -1.3856    0.0000 H   0  0  0  0  0  0  0  0  0  0  0  0
   -1.6000   -0.0000    0.0000 C   0  0  0  0  0  0  0  0  0  0  0  0
   -2.4000    1.3856    0.0000 H   0  0  0  0  0  0  0  0  0  0  0  0
  1  2  1  0  0  0  0
  1  3  1  0  0  0  0
  3  4  1  0  0  0  0
  3  5  2  0  0  0  0
  5  6  1  0  0  0  0
  5  7  1  0  0  0  0
  7  8  1  0  0  0  0
  7  9  2  0  0  0  0
  9 10  1  0  0  0  0
  9 11  1  0  0  0  0
 11  1  2  0  0  0  0
 11 12  1  0  0  0  0
M  END
> <ChemID>
100046

> <source_casrn>
71-43-2

> <CAS>
71-43-2

> <SMILES>
c1ccccc1

> <NAME>
BENZENE

> <preferred_name>
Benzene

> <iupac>
benzene

> <MPID>
99323

> <dsstox_substance_id>
DTXSID3039242

> <Canonical_QSARr>
c1ccccc1

> <InChI_Code_QSARr>
InChI=1S/C6H6/c1-2-4-6-5-3-1/h1-6H

> <InChI Key_QSARr>
UHOVQNZJYSORNB-UHFFFAOYSA-N

> <LogKOC>
1.75

$$$$
100047
  -INDIGO-08031722282D

  8  7  0  0  0  0  0  0  0  0999 V2000
    0.0000    0.0000    0.0000 C   0  0  0  0  0  0  0  0  0  0  0  0
    1.6000   -0.0000    0.0000 H   0  0  0  0  0  0  0  0  0  0  0  0
    0.8000   -1.3856    0.0000 H   0  0  0  0  0  0  0  0  0  0  0  0
    0.8000    1.3856    0.0000 H   0  0  0  0  0  0  0  0  0  0  0  0
   -1.6000    0.0000    0.0000 C   0  0  0  0  0  0  0  0  0  0  0  0
   -3.2000    0.0000    0.0000 Cl  0  0  0  0  0  0  0  0  0  0  0  0
   -2.4000   -1.3856    0.0000 Cl  0  0  0  0  0  0  0  0  0  0  0  0
   -2.4000    1.3856    0.0000 Cl  0  0  0  0  0  0  0  0  0  0  0  0
  1  2  1  0  0  0  0
  1  3  1  0  0  0  0
  1  4  1  0  0  0  0
  1  5  1  0  0  0  0
  5  6  1  0  0  0  0
  5  7  1  0  0  0  0
  5  8  1  0  0  0  0
M  END
> <ChemID>
100047

> <source_casrn>
71-55-6

> <CAS>
71-55-6

> <SMILES>
CC(Cl)(Cl)Cl

> <NAME>
1,1,1-TRICHLOROETHANE

> <preferred_name>
1,1,1-Trichloroethane

> <iupac>
1,1,1-trichloroethane

> <MPID>
99324

> <dsstox_substance_id>
DTXSID0021381

> <Canonical_QSARr>
CC(Cl)(Cl)Cl

> <InChI_Code_QSARr>
InChI=1S/C2H3Cl3/c1-2(3,4)5/h1H3

> <InChI Key_QSARr>
UOCLXMDMGBRAIB-UHFFFAOYSA-N

> <LogKOC>
1.95

$$$$
100050
  -INDIGO-08031722282D

 28 29  0  0  0  0  0  0  0  0999 V2000
   -1.3856    0.8000    0.0000 Cl  0  0  0  0  0  0  0  0  0  0  0  0
    0.0001    1.6001    0.0000 C   0  0  0  0  0  0  0  0  0  0  0  0
    0.0001    3.2000    0.0000 H   0  0  0  0  0  0  0  0  0  0  0  0
    0.0001    0.0000    0.0000 C   0  0  0  0  0  0  0  0  0  0  0  0
    0.0001   -1.6000    0.0000 H   0  0  0  0  0  0  0  0  0  0  0  0
   -1.5034   -0.5472    0.0000 C   0  0  0  0  0  0  0  0  0  0  0  0
   -2.7292    0.4813    0.0000 C   0  0  0  0  0  0  0  0  0  0  0  0
   -2.4513    2.0569    0.0000 H   0  0  0  0  0  0  0  0  0  0  0  0
   -4.2327   -0.0660    0.0000 C   0  0  0  0  0  0  0  0  0  0  0  0
   -5.4584    0.9624    0.0000 H   0  0  0  0  0  0  0  0  0  0  0  0
   -4.5106   -1.6416    0.0000 C   0  0  0  0  0  0  0  0  0  0  0  0
   -6.0140   -2.1889    0.0000 Cl  0  0  0  0  0  0  0  0  0  0  0  0
   -3.2848   -2.6701    0.0000 C   0  0  0  0  0  0  0  0  0  0  0  0
   -3.5627   -4.2459    0.0000 H   0  0  0  0  0  0  0  0  0  0  0  0
   -1.7813   -2.1229    0.0000 C   0  0  0  0  0  0  0  0  0  0  0  0
   -0.5557   -3.1514    0.0000 H   0  0  0  0  0  0  0  0  0  0  0  0
    1.5999    0.0000    0.0000 C   0  0  0  0  0  0  0  0  0  0  0  0
    2.4001    1.3857    0.0000 C   0  0  0  0  0  0  0  0  0  0  0  0
    1.5999    2.7713    0.0000 H   0  0  0  0  0  0  0  0  0  0  0  0
    4.0000    1.3857    0.0000 C   0  0  0  0  0  0  0  0  0  0  0  0
    4.7999    2.7713    0.0000 H   0  0  0  0  0  0  0  0  0  0  0  0
    4.7999    0.0000    0.0000 C   0  0  0  0  0  0  0  0  0  0  0  0
    6.4000    0.0000    0.0000 Cl  0  0  0  0  0  0  0  0  0  0  0  0
    4.0000   -1.3857    0.0000 C   0  0  0  0  0  0  0  0  0  0  0  0
    4.7999   -2.7712    0.0000 H   0  0  0  0  0  0  0  0  0  0  0  0
    2.4001   -1.3857    0.0000 C   0  0  0  0  0  0  0  0  0  0  0  0
    1.5999   -2.7712    0.0000 H   0  0  0  0  0  0  0  0  0  0  0  0
   -1.3856    2.4000    0.0000 Cl  0  0  0  0  0  0  0  0  0  0  0  0
  1  2  1  0  0  0  0
  2  3  1  0  0  0  0
  2  4  1  0  0  0  0
  4  5  1  0  0  0  0
  4  6  1  0  0  0  0
  6  7  1  0  0  0  0
  7  8  1  0  0  0  0
  7  9  2  0  0  0  0
  9 10  1  0  0  0  0
  9 11  1  0  0  0  0
 11 12  1  0  0  0  0
 11 13  2  0  0  0  0
 13 14  1  0  0  0  0
 13 15  1  0  0  0  0
 15  6  2  0  0  0  0
 15 16  1  0  0  0  0
  4 17  1  0  0  0  0
 17 18  1  0  0  0  0
 18 19  1  0  0  0  0
 18 20  2  0  0  0  0
 20 21  1  0  0  0  0
 20 22  1  0  0  0  0
 22 23  1  0  0  0  0
 22 24  2  0  0  0  0
 24 25  1  0  0  0  0
 24 26  1  0  0  0  0
 26 17  2  0  0  0  0
 26 27  1  0  0  0  0
  2 28  1  0  0  0  0
M  END
> <ChemID>
100050

> <source_casrn>
72-54-8

> <CAS>
72-54-8

> <SMILES>
ClC(Cl)C(c1ccc(Cl)cc1)c1ccc(Cl)cc1

> <NAME>
P,P'-DDD

> <preferred_name>
p,p'-DDD

> <iupac>
1,1'-(2,2-dichloroethane-1,1-diyl)bis(4-chlorobenzene)

> <MPID>
99327

> <dsstox_substance_id>
DTXSID4020373

> <Canonical_QSARr>
ClC(Cl)C(c1ccc(Cl)cc1)c1ccc(Cl)cc1

> <InChI_Code_QSARr>
InChI=1S/C14H10Cl4/c15-11-5-1-9(2-6-11)13(14(17)18)10-3-7-12(16)8-4-10/h1-8,13-14H

> <InChI Key_QSARr>
AHJKRLASYNVKDZ-UHFFFAOYSA-N

> <LogKOC>
4.21

$$$$
100051
  -INDIGO-08031722282D

 26 27  0  0  0  0  0  0  0  0999 V2000
   -1.7814    2.1230    0.0000 Cl  0  0  0  0  0  0  0  0  0  0  0  0
   -0.2779    1.5757    0.0000 C   0  0  0  0  0  0  0  0  0  0  0  0
    0.0001   -0.0000    0.0000 C   0  0  0  0  0  0  0  0  0  0  0  0
    1.5757   -0.2779    0.0000 C   0  0  0  0  0  0  0  0  0  0  0  0
    2.1230   -1.7814    0.0000 C   0  0  0  0  0  0  0  0  0  0  0  0
    1.0945   -3.0070    0.0000 H   0  0  0  0  0  0  0  0  0  0  0  0
    3.6986   -2.0592    0.0000 C   0  0  0  0  0  0  0  0  0  0  0  0
    4.2459   -3.5626    0.0000 H   0  0  0  0  0  0  0  0  0  0  0  0
    4.7270   -0.8335    0.0000 C   0  0  0  0  0  0  0  0  0  0  0  0
    6.3028   -1.1113    0.0000 Cl  0  0  0  0  0  0  0  0  0  0  0  0
    4.1799    0.6700    0.0000 C   0  0  0  0  0  0  0  0  0  0  0  0
    5.2083    1.8957    0.0000 H   0  0  0  0  0  0  0  0  0  0  0  0
    2.6041    0.9479    0.0000 C   0  0  0  0  0  0  0  0  0  0  0  0
    2.0570    2.4513    0.0000 H   0  0  0  0  0  0  0  0  0  0  0  0
   -1.3857   -0.8001    0.0000 C   0  0  0  0  0  0  0  0  0  0  0  0
   -1.3857   -2.4000    0.0000 C   0  0  0  0  0  0  0  0  0  0  0  0
    0.0001   -3.2000    0.0000 H   0  0  0  0  0  0  0  0  0  0  0  0
   -2.7713   -3.2000    0.0000 C   0  0  0  0  0  0  0  0  0  0  0  0
   -2.7713   -4.8000    0.0000 H   0  0  0  0  0  0  0  0  0  0  0  0
   -4.1569   -2.4000    0.0000 C   0  0  0  0  0  0  0  0  0  0  0  0
   -5.5426   -3.2000    0.0000 Cl  0  0  0  0  0  0  0  0  0  0  0  0
   -4.1569   -0.8001    0.0000 C   0  0  0  0  0  0  0  0  0  0  0  0
   -5.5426   -0.0000    0.0000 H   0  0  0  0  0  0  0  0  0  0  0  0
   -2.7713   -0.0000    0.0000 C   0  0  0  0  0  0  0  0  0  0  0  0
   -2.7713    1.6000    0.0000 H   0  0  0  0  0  0  0  0  0  0  0  0
    0.9477    2.6042    0.0000 Cl  0  0  0  0  0  0  0  0  0  0  0  0
  1  2  1  0  0  0  0
  2  3  2  0  0  0  0
  3  4  1  0  0  0  0
  4  5  1  0  0  0  0
  5  6  1  0  0  0  0
  5  7  2  0  0  0  0
  7  8  1  0  0  0  0
  7  9  1  0  0  0  0
  9 10  1  0  0  0  0
  9 11  2  0  0  0  0
 11 12  1  0  0  0  0
 11 13  1  0  0  0  0
 13  4  2  0  0  0  0
 13 14  1  0  0  0  0
  3 15  1  0  0  0  0
 15 16  1  0  0  0  0
 16 17  1  0  0  0  0
 16 18  2  0  0  0  0
 18 19  1  0  0  0  0
 18 20  1  0  0  0  0
 20 21  1  0  0  0  0
 20 22  2  0  0  0  0
 22 23  1  0  0  0  0
 22 24  1  0  0  0  0
 24 15  2  0  0  0  0
 24 25  1  0  0  0  0
  2 26  1  0  0  0  0
M  END
> <ChemID>
100051

> <source_casrn>
72-55-9

> <CAS>
72-55-9

> <SMILES>
ClC(Cl)=C(c1ccc(Cl)cc1)c1ccc(Cl)cc1

> <NAME>
P,P'-DDE

> <preferred_name>
p,p'-DDE

> <iupac>
1,1'-(2,2-dichloroethene-1,1-diyl)bis(4-chlorobenzene)

> <MPID>
99328

> <dsstox_substance_id>
DTXSID9020374

> <Canonical_QSARr>
ClC(Cl)=C(c1ccc(Cl)cc1)c1ccc(Cl)cc1

> <InChI_Code_QSARr>
InChI=1S/C14H8Cl4/c15-11-5-1-9(2-6-11)13(14(17)18)10-3-7-12(16)8-4-10/h1-8H

> <InChI Key_QSARr>
UCNVFOCBFJOQAL-UHFFFAOYSA-N

> <LogKOC>
4.82

$$$$
100052
  -INDIGO-08031722282D

  5  4  0  0  0  0  0  0  0  0999 V2000
    0.0000    0.0000    0.0000 C   0  0  0  0  0  0  0  0  0  0  0  0
    0.8000    1.3856    0.0000 H   0  0  0  0  0  0  0  0  0  0  0  0
   -1.3856    0.8000    0.0000 H   0  0  0  0  0  0  0  0  0  0  0  0
    1.3856   -0.8000    0.0000 H   0  0  0  0  0  0  0  0  0  0  0  0
   -0.8000   -1.3856    0.0000 Br  0  0  0  0  0  0  0  0  0  0  0  0
  1  2  1  0  0  0  0
  1  3  1  0  0  0  0
  1  4  1  0  0  0  0
  1  5  1  0  0  0  0
M  END
> <ChemID>
100052

> <source_casrn>
74-83-9

> <CAS>
74-83-9

> <SMILES>
CBr

> <NAME>
METHYL BROMIDE

> <preferred_name>
Methyl bromide

> <iupac>
bromomethane

> <MPID>
99329

> <dsstox_substance_id>
DTXSID8020832

> <Canonical_QSARr>
CBr

> <InChI_Code_QSARr>
InChI=1S/CH3Br/c1-2/h1H3

> <InChI Key_QSARr>
GZUXJHMPEANEGY-UHFFFAOYSA-N

> <LogKOC>
1.34

$$$$
100054
  -INDIGO-08031722282D

  3  2  0  0  0  0  0  0  0  0999 V2000
    0.0000    0.0000    0.0000 C   0  0  0  0  0  0  0  0  0  0  0  0
    1.6000    0.0000    0.0000 S   0  0  0  0  0  0  0  0  0  0  0  0
   -1.6000    0.0000    0.0000 S   0  0  0  0  0  0  0  0  0  0  0  0
  1  2  2  0  0  0  0
  1  3  2  0  0  0  0
M  END
> <ChemID>
100054

> <source_casrn>
75-15-0

> <CAS>
75-15-0

> <SMILES>
S=C=S

> <NAME>
CARBON DISULFIDE

> <preferred_name>
Carbon disulfide

> <iupac>
methanedithione

> <MPID>
99331

> <dsstox_substance_id>
DTXSID6023947

> <Canonical_QSARr>
S=C=S

> <InChI_Code_QSARr>
InChI=1S/CS2/c2-1-3

> <InChI Key_QSARr>
QGJOPFRUJISHPQ-UHFFFAOYSA-N

> <LogKOC>
2.34

$$$$
100055
  -INDIGO-08031722282D

  5  4  0  0  0  0  0  0  0  0999 V2000
    0.0000    0.0000    0.0000 C   0  0  0  0  0  0  0  0  0  0  0  0
    0.8000    1.3856    0.0000 H   0  0  0  0  0  0  0  0  0  0  0  0
   -1.3856    0.8000    0.0000 Br  0  0  0  0  0  0  0  0  0  0  0  0
    1.3856   -0.8000    0.0000 Br  0  0  0  0  0  0  0  0  0  0  0  0
   -0.8000   -1.3856    0.0000 Br  0  0  0  0  0  0  0  0  0  0  0  0
  1  2  1  0  0  0  0
  1  3  1  0  0  0  0
  1  4  1  0  0  0  0
  1  5  1  0  0  0  0
M  END
> <ChemID>
100055

> <source_casrn>
75-25-2

> <CAS>
75-25-2

> <SMILES>
BrC(Br)Br

> <NAME>
BROMOFORM

> <preferred_name>
Bromoform

> <iupac>
tribromomethane

> <MPID>
99332

> <dsstox_substance_id>
DTXSID1021374

> <Canonical_QSARr>
BrC(Br)Br

> <InChI_Code_QSARr>
InChI=1S/CHBr3/c2-1(3)4/h1H

> <InChI Key_QSARr>
DIKBFYAXUHHXCS-UHFFFAOYSA-N

> <LogKOC>
2.06

$$$$
100056
  -INDIGO-08031722282D

  5  4  0  0  0  0  0  0  0  0999 V2000
   -0.8000   -1.3856    0.0000 Cl  0  0  0  0  0  0  0  0  0  0  0  0
    0.0000    0.0000    0.0000 C   0  0  0  0  0  0  0  0  0  0  0  0
    0.8000    1.3856    0.0000 H   0  0  0  0  0  0  0  0  0  0  0  0
   -1.3856    0.8000    0.0000 Cl  0  0  0  0  0  0  0  0  0  0  0  0
    1.3856   -0.8000    0.0000 Br  0  0  0  0  0  0  0  0  0  0  0  0
  1  2  1  0  0  0  0
  2  3  1  0  0  0  0
  2  4  1  0  0  0  0
  2  5  1  0  0  0  0
M  END
> <ChemID>
100056

> <source_casrn>
75-27-4

> <CAS>
75-27-4

> <SMILES>
ClC(Cl)Br

> <NAME>
BROMODICHLOROMETHANE

> <preferred_name>
Bromodichloromethane

> <iupac>
bromo(dichloro)methane

> <MPID>
99333

> <dsstox_substance_id>
DTXSID1020198

> <Canonical_QSARr>
ClC(Cl)Br

> <InChI_Code_QSARr>
InChI=1S/CHBrCl2/c2-1(3)4/h1H

> <InChI Key_QSARr>
FMWLUWPQPKEARP-UHFFFAOYSA-N

> <LogKOC>
1.78

$$$$
100058
  -INDIGO-08031722282D

  6  5  0  0  0  0  0  0  0  0999 V2000
   -0.0000    0.0000    0.0000 C   0  0  0  0  0  0  0  0  0  0  0  0
    0.8000    1.3856    0.0000 H   0  0  0  0  0  0  0  0  0  0  0  0
    0.8000   -1.3856    0.0000 H   0  0  0  0  0  0  0  0  0  0  0  0
   -1.6000    0.0000    0.0000 C   0  0  0  0  0  0  0  0  0  0  0  0
   -2.4000    1.3856    0.0000 Cl  0  0  0  0  0  0  0  0  0  0  0  0
   -2.4000   -1.3856    0.0000 Cl  0  0  0  0  0  0  0  0  0  0  0  0
  1  2  1  0  0  0  0
  1  3  1  0  0  0  0
  1  4  2  0  0  0  0
  4  5  1  0  0  0  0
  4  6  1  0  0  0  0
M  END
> <ChemID>
100058

> <source_casrn>
75-35-4

> <CAS>
75-35-4

> <SMILES>
C=C(Cl)Cl

> <NAME>
1,1-DICHLOROETHENE

> <preferred_name>
1,1-Dichloroethylene

> <iupac>
1,1-dichloroethene

> <MPID>
99335

> <dsstox_substance_id>
DTXSID8021438

> <Canonical_QSARr>
C=C(Cl)Cl

> <InChI_Code_QSARr>
InChI=1S/C2H2Cl2/c1-2(3)4/h1H2

> <InChI Key_QSARr>
LGXVIGDEPROXKC-UHFFFAOYSA-N

> <LogKOC>
1.81

$$$$
100059
  -INDIGO-08031722282D

 12 11  0  0  0  0  0  0  0  0999 V2000
    1.6000    0.0000    0.0000 C   0  0  0  0  0  0  0  0  0  0  0  0
    3.2000    0.0000    0.0000 H   0  0  0  0  0  0  0  0  0  0  0  0
    2.4000   -1.3856    0.0000 H   0  0  0  0  0  0  0  0  0  0  0  0
    2.4000    1.3856    0.0000 H   0  0  0  0  0  0  0  0  0  0  0  0
    0.0000    0.0000    0.0000 As  0  0  0  0  0  0  0  0  0  0  0  0
    0.0000   -1.6000    0.0000 O   0  0  0  0  0  0  0  0  0  0  0  0
   -1.6000    0.0000    0.0000 C   0  0  0  0  0  0  0  0  0  0  0  0
   -3.2000    0.0000    0.0000 H   0  0  0  0  0  0  0  0  0  0  0  0
   -2.4000   -1.3856    0.0000 H   0  0  0  0  0  0  0  0  0  0  0  0
   -2.4000    1.3856    0.0000 H   0  0  0  0  0  0  0  0  0  0  0  0
    0.0000    1.6000    0.0000 O   0  0  0  0  0  0  0  0  0  0  0  0
    1.3856    2.4000    0.0000 H   0  0  0  0  0  0  0  0  0  0  0  0
  1  2  1  0  0  0  0
  1  3  1  0  0  0  0
  1  4  1  0  0  0  0
  1  5  1  0  0  0  0
  5  6  2  0  0  0  0
  5  7  1  0  0  0  0
  7  8  1  0  0  0  0
  7  9  1  0  0  0  0
  7 10  1  0  0  0  0
  5 11  1  0  0  0  0
 11 12  1  0  0  0  0
M  END
> <ChemID>
100059

> <source_casrn>
75-60-5

> <CAS>
75-60-5

> <SMILES>
C[As](C)(O)=O

> <NAME>
CACODYLIC ACID

> <preferred_name>
Dimethylarsinic acid

> <iupac>
dimethylarsinic acid

> <MPID>
99336

> <dsstox_substance_id>
DTXSID7020508

> <Canonical_QSARr>
C[As](C)(O)=O

> <InChI_Code_QSARr>
InChI=1S/C2H7AsO2/c1-3(2,4)5/h1-2H3,(H,4,5)

> <InChI Key_QSARr>
OGGXGZAMXPVRFZ-UHFFFAOYSA-N

> <LogKOC>
3.0

$$$$
100060
  -INDIGO-08031722282D

 11 10  0  0  0  0  0  0  0  0999 V2000
    1.3856    0.8000    0.0000 C   0  0  0  0  0  0  0  0  0  0  0  0
    2.7713    1.6000    0.0000 H   0  0  0  0  0  0  0  0  0  0  0  0
    2.7713    0.0000    0.0000 H   0  0  0  0  0  0  0  0  0  0  0  0
    1.3856    2.4000    0.0000 H   0  0  0  0  0  0  0  0  0  0  0  0
    0.0000    0.0000    0.0000 C   0  0  0  0  0  0  0  0  0  0  0  0
    0.6123   -1.4782    0.0000 Cl  0  0  0  0  0  0  0  0  0  0  0  0
   -0.6123   -1.4782    0.0000 Cl  0  0  0  0  0  0  0  0  0  0  0  0
   -1.3856    0.8000    0.0000 C   0  0  0  0  0  0  0  0  0  0  0  0
   -2.7713    0.0000    0.0000 O   0  0  0  0  0  0  0  0  0  0  0  0
   -4.1569    0.8000    0.0000 H   0  0  0  0  0  0  0  0  0  0  0  0
   -1.3856    2.4000    0.0000 O   0  0  0  0  0  0  0  0  0  0  0  0
  1  2  1  0  0  0  0
  1  3  1  0  0  0  0
  1  4  1  0  0  0  0
  1  5  1  0  0  0  0
  5  6  1  0  0  0  0
  5  7  1  0  0  0  0
  5  8  1  0  0  0  0
  8  9  1  0  0  0  0
  9 10  1  0  0  0  0
  8 11  2  0  0  0  0
M  END
> <ChemID>
100060

> <source_casrn>
75-99-0

> <CAS>
75-99-0

> <SMILES>
CC(Cl)(Cl)C(O)=O

> <NAME>
DALAPON

> <preferred_name>
Dalapon

> <iupac>
2,2-dichloropropanoic acid

> <MPID>
99337

> <dsstox_substance_id>
DTXSID2021575

> <Canonical_QSARr>
CC(Cl)(Cl)C(O)=O

> <InChI_Code_QSARr>
InChI=1S/C3H4Cl2O2/c1-3(4,5)2(6)7/h1H3,(H,6,7)

> <InChI Key_QSARr>
NDUPDOJHUQKPAG-UHFFFAOYSA-N

> <LogKOC>
0.4

$$$$
100062
  -INDIGO-08031722282D

  7  6  0  0  0  0  0  0  0  0999 V2000
   -0.8000   -1.3856    0.0000 Cl  0  0  0  0  0  0  0  0  0  0  0  0
    0.0000    0.0000    0.0000 C   0  0  0  0  0  0  0  0  0  0  0  0
    1.6000    0.0000    0.0000 N   0  0  0  0  0  0  0  0  0  0  0  0
    2.4000    1.3856    0.0000 O   0  0  0  0  0  0  0  0  0  0  0  0
    2.4000   -1.3856    0.0000 O   0  0  0  0  0  0  0  0  0  0  0  0
   -1.6000    0.0000    0.0000 Cl  0  0  0  0  0  0  0  0  0  0  0  0
   -0.8000    1.3856    0.0000 Cl  0  0  0  0  0  0  0  0  0  0  0  0
  1  2  1  0  0  0  0
  2  3  1  0  0  0  0
  3  4  2  0  0  0  0
  3  5  1  0  0  0  0
  2  6  1  0  0  0  0
  2  7  1  0  0  0  0
M  CHG  2   3   1   5  -1
M  END
> <ChemID>
100062

> <source_casrn>
76-06-2

> <CAS>
76-06-2

> <SMILES>
[O-][N+](=O)C(Cl)(Cl)Cl

> <NAME>
TRICHLORONITROMETHANE

> <preferred_name>
Chloropicrin

> <iupac>
trichloro(nitro)methane

> <MPID>
99339

> <dsstox_substance_id>
DTXSID0020315

> <Canonical_QSARr>
[O-][N+](=O)C(Cl)(Cl)Cl

> <InChI_Code_QSARr>
InChI=1S/CCl3NO2/c2-1(3,4)5(6)7

> <InChI Key_QSARr>
LFHISGNCFUNFFM-UHFFFAOYSA-N

> <LogKOC>
1.79

$$$$
100063
  -INDIGO-08031722282D

 22 24  0  0  0  0  0  0  0  0999 V2000
   -1.6000    0.0000    0.0000 C   0  0  0  0  0  0  0  0  0  0  0  0
   -2.0945   -1.5217    0.0000 C   0  0  0  0  0  0  0  0  0  0  0  0
   -3.6905   -1.4101    0.0000 Cl  0  0  0  0  0  0  0  0  0  0  0  0
   -3.3201   -2.5502    0.0000 Cl  0  0  0  0  0  0  0  0  0  0  0  0
   -0.8000   -2.4621    0.0000 C   0  0  0  0  0  0  0  0  0  0  0  0
   -0.3056   -3.9838    0.0000 Cl  0  0  0  0  0  0  0  0  0  0  0  0
   -2.4000   -2.4621    0.0000 C   0  0  0  0  0  0  0  0  0  0  0  0
   -2.8944   -0.9405    0.0000 C   0  0  0  0  0  0  0  0  0  0  0  0
   -4.4161   -0.4461    0.0000 Cl  0  0  0  0  0  0  0  0  0  0  0  0
   -3.3405   -3.7566    0.0000 Cl  0  0  0  0  0  0  0  0  0  0  0  0
    0.4944   -1.5217    0.0000 C   0  0  0  0  0  0  0  0  0  0  0  0
    0.9889   -3.0434    0.0000 H   0  0  0  0  0  0  0  0  0  0  0  0
    0.0000    0.0000    0.0000 C   0  0  0  0  0  0  0  0  0  0  0  0
   -0.4944    1.5217    0.0000 H   0  0  0  0  0  0  0  0  0  0  0  0
    1.2945    0.9405    0.0000 C   0  0  0  0  0  0  0  0  0  0  0  0
    2.3650    2.1295    0.0000 H   0  0  0  0  0  0  0  0  0  0  0  0
    2.5888    0.0000    0.0000 C   0  0  0  0  0  0  0  0  0  0  0  0
    4.1105    0.4944    0.0000 H   0  0  0  0  0  0  0  0  0  0  0  0
    2.0944   -1.5217    0.0000 C   0  0  0  0  0  0  0  0  0  0  0  0
    3.0349   -2.8161    0.0000 H   0  0  0  0  0  0  0  0  0  0  0  0
    0.2238    2.1295    0.0000 Cl  0  0  0  0  0  0  0  0  0  0  0  0
   -2.0945    1.5217    0.0000 Cl  0  0  0  0  0  0  0  0  0  0  0  0
  1  2  1  0  0  0  0
  2  3  1  0  0  0  0
  2  4  1  0  0  0  0
  2  5  1  0  0  0  0
  5  6  1  0  0  0  0
  5  7  1  0  0  0  0
  7  8  2  0  0  0  0
  8  1  1  0  0  0  0
  8  9  1  0  0  0  0
  7 10  1  0  0  0  0
  5 11  1  0  0  0  0
 11 12  1  0  0  0  0
 11 13  1  0  0  0  0
 13  1  1  0  0  0  0
 13 14  1  0  0  0  0
 13 15  1  0  0  0  0
 15 16  1  0  0  0  0
 15 17  1  0  0  0  0
 17 18  1  0  0  0  0
 17 19  2  0  0  0  0
 19 11  1  0  0  0  0
 19 20  1  0  0  0  0
 15 21  1  0  0  0  0
  1 22  1  0  0  0  0
M  END
> <ChemID>
100063

> <source_casrn>
76-44-8

> <CAS>
76-44-8

> <SMILES>
ClC1(Cl)C2(Cl)C3C=CC(Cl)C3C1(Cl)C(Cl)=C2Cl

> <NAME>
HEPTACHLOR

> <preferred_name>
Heptachlor

> <iupac>
1,4,5,6,7,8,8-heptachloro-3a,4,7,7a-tetrahydro-1H-4,7-methanoindene

> <MPID>
99340

> <dsstox_substance_id>
DTXSID3020679

> <Canonical_QSARr>
ClC1(Cl)C2(Cl)C3C=CC(Cl)C3C1(Cl)C(Cl)=C2Cl

> <InChI_Code_QSARr>
InChI=1S/C10H5Cl7/c11-4-2-1-3-5(4)9(15)7(13)6(12)8(3,14)10(9,16)17/h1-5H

> <InChI Key_QSARr>
FRCCEHPWNOQAEU-UHFFFAOYSA-N

> <LogKOC>
4.38

$$$$
100064
  -INDIGO-08031722282D

 44 43  0  0  0  0  0  0  0  0999 V2000
    4.0001   -1.3857    0.0000 P   0  0  0  0  0  0  0  0  0  0  0  0
    5.6000   -1.3857    0.0000 S   0  0  0  0  0  0  0  0  0  0  0  0
    6.4001   -0.0001    0.0000 C   0  0  0  0  0  0  0  0  0  0  0  0
    6.1911    1.5864    0.0000 H   0  0  0  0  0  0  0  0  0  0  0  0
    5.1308    0.9740    0.0000 H   0  0  0  0  0  0  0  0  0  0  0  0
    7.9999   -0.0001    0.0000 C   0  0  0  0  0  0  0  0  0  0  0  0
    8.2089   -1.5864    0.0000 H   0  0  0  0  0  0  0  0  0  0  0  0
    9.2692   -0.9740    0.0000 H   0  0  0  0  0  0  0  0  0  0  0  0
    8.8000    1.3857    0.0000 C   0  0  0  0  0  0  0  0  0  0  0  0
    8.5913    2.9720    0.0000 H   0  0  0  0  0  0  0  0  0  0  0  0
    7.5307    2.3596    0.0000 H   0  0  0  0  0  0  0  0  0  0  0  0
   10.4001    1.3857    0.0000 C   0  0  0  0  0  0  0  0  0  0  0  0
   12.0000    1.3857    0.0000 H   0  0  0  0  0  0  0  0  0  0  0  0
   11.1999    2.7713    0.0000 H   0  0  0  0  0  0  0  0  0  0  0  0
   11.1999   -0.0001    0.0000 H   0  0  0  0  0  0  0  0  0  0  0  0
    4.7999   -2.7712    0.0000 S   0  0  0  0  0  0  0  0  0  0  0  0
    3.9999   -4.1570    0.0000 C   0  0  0  0  0  0  0  0  0  0  0  0
    2.5218   -3.5446    0.0000 H   0  0  0  0  0  0  0  0  0  0  0  0
    2.5218   -4.7692    0.0000 H   0  0  0  0  0  0  0  0  0  0  0  0
    4.7999   -5.5426    0.0000 C   0  0  0  0  0  0  0  0  0  0  0  0
    6.2782   -6.1549    0.0000 H   0  0  0  0  0  0  0  0  0  0  0  0
    6.2782   -4.9302    0.0000 H   0  0  0  0  0  0  0  0  0  0  0  0
    3.9999   -6.9281    0.0000 C   0  0  0  0  0  0  0  0  0  0  0  0
    2.5218   -6.3160    0.0000 H   0  0  0  0  0  0  0  0  0  0  0  0
    2.5218   -7.5405    0.0000 H   0  0  0  0  0  0  0  0  0  0  0  0
    4.7999   -8.3139    0.0000 C   0  0  0  0  0  0  0  0  0  0  0  0
    5.6000   -9.6995    0.0000 H   0  0  0  0  0  0  0  0  0  0  0  0
    3.9999   -9.6995    0.0000 H   0  0  0  0  0  0  0  0  0  0  0  0
    6.4001   -8.3139    0.0000 H   0  0  0  0  0  0  0  0  0  0  0  0
    2.4000   -1.3857    0.0000 S   0  0  0  0  0  0  0  0  0  0  0  0
    1.5999   -0.0001    0.0000 C   0  0  0  0  0  0  0  0  0  0  0  0
    2.8692    0.9740    0.0000 H   0  0  0  0  0  0  0  0  0  0  0  0
    1.8089    1.5864    0.0000 H   0  0  0  0  0  0  0  0  0  0  0  0
    0.0001   -0.0001    0.0000 C   0  0  0  0  0  0  0  0  0  0  0  0
   -1.2692   -0.9740    0.0000 H   0  0  0  0  0  0  0  0  0  0  0  0
   -0.2089   -1.5864    0.0000 H   0  0  0  0  0  0  0  0  0  0  0  0
   -0.8000    1.3857    0.0000 C   0  0  0  0  0  0  0  0  0  0  0  0
    0.4693    2.3596    0.0000 H   0  0  0  0  0  0  0  0  0  0  0  0
   -0.5913    2.9720    0.0000 H   0  0  0  0  0  0  0  0  0  0  0  0
   -2.4001    1.3857    0.0000 C   0  0  0  0  0  0  0  0  0  0  0  0
   -4.0000    1.3857    0.0000 H   0  0  0  0  0  0  0  0  0  0  0  0
   -3.1999    2.7713    0.0000 H   0  0  0  0  0  0  0  0  0  0  0  0
   -3.1999   -0.0001    0.0000 H   0  0  0  0  0  0  0  0  0  0  0  0
    4.7999   -0.0001    0.0000 O   0  0  0  0  0  0  0  0  0  0  0  0
  1  2  1  0  0  0  0
  2  3  1  0  0  0  0
  3  4  1  0  0  0  0
  3  5  1  0  0  0  0
  3  6  1  0  0  0  0
  6  7  1  0  0  0  0
  6  8  1  0  0  0  0
  6  9  1  0  0  0  0
  9 10  1  0  0  0  0
  9 11  1  0  0  0  0
  9 12  1  0  0  0  0
 12 13  1  0  0  0  0
 12 14  1  0  0  0  0
 12 15  1  0  0  0  0
  1 16  1  0  0  0  0
 16 17  1  0  0  0  0
 17 18  1  0  0  0  0
 17 19  1  0  0  0  0
 17 20  1  0  0  0  0
 20 21  1  0  0  0  0
 20 22  1  0  0  0  0
 20 23  1  0  0  0  0
 23 24  1  0  0  0  0
 23 25  1  0  0  0  0
 23 26  1  0  0  0  0
 26 27  1  0  0  0  0
 26 28  1  0  0  0  0
 26 29  1  0  0  0  0
  1 30  1  0  0  0  0
 30 31  1  0  0  0  0
 31 32  1  0  0  0  0
 31 33  1  0  0  0  0
 31 34  1  0  0  0  0
 34 35  1  0  0  0  0
 34 36  1  0  0  0  0
 34 37  1  0  0  0  0
 37 38  1  0  0  0  0
 37 39  1  0  0  0  0
 37 40  1  0  0  0  0
 40 41  1  0  0  0  0
 40 42  1  0  0  0  0
 40 43  1  0  0  0  0
  1 44  2  0  0  0  0
M  END
> <ChemID>
100064

> <source_casrn>
78-48-8

> <CAS>
78-48-8

> <SMILES>
CCCCSP(=O)(SCCCC)SCCCC

> <NAME>
TRIBUFOS

> <preferred_name>
Tribufos

> <iupac>
S,S,S-tributyl phosphorotrithioate

> <MPID>
99341

> <dsstox_substance_id>
DTXSID1024174

> <Canonical_QSARr>
CCCCSP(=O)(SCCCC)SCCCC

> <InChI_Code_QSARr>
InChI=1S/C12H27OPS3/c1-4-7-10-15-14(13,16-11-8-5-2)17-12-9-6-3/h4-12H2,1-3H3

> <InChI Key_QSARr>
ZOKXUAHZSKEQSS-UHFFFAOYSA-N

> <LogKOC>
3.7

$$$$
100066
  -INDIGO-08031722282D

 11 10  0  0  0  0  0  0  0  0999 V2000
    1.3856    0.8000    0.0000 C   0  0  0  0  0  0  0  0  0  0  0  0
    2.7713    1.6000    0.0000 H   0  0  0  0  0  0  0  0  0  0  0  0
    2.7713    0.0000    0.0000 H   0  0  0  0  0  0  0  0  0  0  0  0
    1.3856    2.4000    0.0000 H   0  0  0  0  0  0  0  0  0  0  0  0
    0.0000    0.0000    0.0000 C   0  0  0  0  0  0  0  0  0  0  0  0
    0.6123   -1.4782    0.0000 H   0  0  0  0  0  0  0  0  0  0  0  0
   -1.3856    0.8000    0.0000 C   0  0  0  0  0  0  0  0  0  0  0  0
   -2.7713    1.6000    0.0000 H   0  0  0  0  0  0  0  0  0  0  0  0
   -2.7713    0.0000    0.0000 H   0  0  0  0  0  0  0  0  0  0  0  0
   -1.3856    2.4000    0.0000 Cl  0  0  0  0  0  0  0  0  0  0  0  0
   -0.6123   -1.4782    0.0000 Cl  0  0  0  0  0  0  0  0  0  0  0  0
  1  2  1  0  0  0  0
  1  3  1  0  0  0  0
  1  4  1  0  0  0  0
  1  5  1  0  0  0  0
  5  6  1  0  0  0  0
  5  7  1  0  0  0  0
  7  8  1  0  0  0  0
  7  9  1  0  0  0  0
  7 10  1  0  0  0  0
  5 11  1  0  0  0  0
M  END
> <ChemID>
100066

> <source_casrn>
78-87-5

> <CAS>
78-87-5

> <SMILES>
CC(Cl)CCl

> <NAME>
1,2-DICHLOROPROPANE

> <preferred_name>
1,2-Dichloropropane

> <iupac>
1,2-dichloropropane

> <MPID>
99343

> <dsstox_substance_id>
DTXSID0020448

> <Canonical_QSARr>
CC(Cl)CCl

> <InChI_Code_QSARr>
InChI=1S/C3H6Cl2/c1-3(5)2-4/h3H,2H2,1H3

> <InChI Key_QSARr>
KNKRKFALVUDBJE-UHFFFAOYSA-N

> <LogKOC>
1.67

$$$$
100067
  -INDIGO-08031722282D

  8  7  0  0  0  0  0  0  0  0999 V2000
    0.8000    1.3856    0.0000 Cl  0  0  0  0  0  0  0  0  0  0  0  0
    0.0000    0.0000    0.0000 C   0  0  0  0  0  0  0  0  0  0  0  0
    1.6000   -0.0000    0.0000 H   0  0  0  0  0  0  0  0  0  0  0  0
   -1.6000    0.0000    0.0000 C   0  0  0  0  0  0  0  0  0  0  0  0
   -3.2000    0.0000    0.0000 H   0  0  0  0  0  0  0  0  0  0  0  0
   -2.4000   -1.3856    0.0000 H   0  0  0  0  0  0  0  0  0  0  0  0
   -2.4000    1.3856    0.0000 Cl  0  0  0  0  0  0  0  0  0  0  0  0
    0.8000   -1.3856    0.0000 Cl  0  0  0  0  0  0  0  0  0  0  0  0
  1  2  1  0  0  0  0
  2  3  1  0  0  0  0
  2  4  1  0  0  0  0
  4  5  1  0  0  0  0
  4  6  1  0  0  0  0
  4  7  1  0  0  0  0
  2  8  1  0  0  0  0
M  END
> <ChemID>
100067

> <source_casrn>
79-00-5

> <CAS>
79-00-5

> <SMILES>
ClCC(Cl)Cl

> <NAME>
1,1,2-TRICHLOROETHANE

> <preferred_name>
1,1,2-Trichloroethane

> <iupac>
1,1,2-trichloroethane

> <MPID>
99344

> <dsstox_substance_id>
DTXSID5021380

> <Canonical_QSARr>
ClCC(Cl)Cl

> <InChI_Code_QSARr>
InChI=1S/C2H3Cl3/c3-1-2(4)5/h2H,1H2

> <InChI Key_QSARr>
UBOXGVDOUJQMTN-UHFFFAOYSA-N

> <LogKOC>
1.89

$$$$
100068
  -INDIGO-08031722282D

  6  5  0  0  0  0  0  0  0  0999 V2000
   -0.8000   -1.3856    0.0000 Cl  0  0  0  0  0  0  0  0  0  0  0  0
    0.0000    0.0000    0.0000 C   0  0  0  0  0  0  0  0  0  0  0  0
    1.6000    0.0000    0.0000 C   0  0  0  0  0  0  0  0  0  0  0  0
    2.4000    1.3856    0.0000 H   0  0  0  0  0  0  0  0  0  0  0  0
    2.4000   -1.3856    0.0000 Cl  0  0  0  0  0  0  0  0  0  0  0  0
   -0.8000    1.3856    0.0000 Cl  0  0  0  0  0  0  0  0  0  0  0  0
  1  2  1  0  0  0  0
  2  3  2  0  0  0  0
  3  4  1  0  0  0  0
  3  5  1  0  0  0  0
  2  6  1  0  0  0  0
M  END
> <ChemID>
100068

> <source_casrn>
79-01-6

> <CAS>
79-01-6

> <SMILES>
ClC=C(Cl)Cl

> <NAME>
TRICHLOROETHENE

> <preferred_name>
Trichloroethylene

> <iupac>
1,1,2-trichloroethene

> <MPID>
99345

> <dsstox_substance_id>
DTXSID0021383

> <Canonical_QSARr>
ClC=C(Cl)Cl

> <InChI_Code_QSARr>
InChI=1S/C2HCl3/c3-1-2(4)5/h1H

> <InChI Key_QSARr>
XSTXAVWGXDQKEL-UHFFFAOYSA-N

> <LogKOC>
2.0

$$$$
100070
  -INDIGO-08031722282D

  8  7  0  0  0  0  0  0  0  0999 V2000
    0.8000    1.3856    0.0000 Cl  0  0  0  0  0  0  0  0  0  0  0  0
    0.0000    0.0000    0.0000 C   0  0  0  0  0  0  0  0  0  0  0  0
    1.6000   -0.0000    0.0000 H   0  0  0  0  0  0  0  0  0  0  0  0
   -1.6000    0.0000    0.0000 C   0  0  0  0  0  0  0  0  0  0  0  0
   -3.2000    0.0000    0.0000 H   0  0  0  0  0  0  0  0  0  0  0  0
   -2.4000   -1.3856    0.0000 Cl  0  0  0  0  0  0  0  0  0  0  0  0
   -2.4000    1.3856    0.0000 Cl  0  0  0  0  0  0  0  0  0  0  0  0
    0.8000   -1.3856    0.0000 Cl  0  0  0  0  0  0  0  0  0  0  0  0
  1  2  1  0  0  0  0
  2  3  1  0  0  0  0
  2  4  1  0  0  0  0
  4  5  1  0  0  0  0
  4  6  1  0  0  0  0
  4  7  1  0  0  0  0
  2  8  1  0  0  0  0
M  END
> <ChemID>
100070

> <source_casrn>
79-34-5

> <CAS>
79-34-5

> <SMILES>
ClC(Cl)C(Cl)Cl

> <NAME>
1,1,2,2-TETRACHLOROETHANE

> <preferred_name>
1,1,2,2-Tetrachloroethane

> <iupac>
1,1,2,2-tetrachloroethane

> <MPID>
99347

> <dsstox_substance_id>
DTXSID7021318

> <Canonical_QSARr>
ClC(Cl)C(Cl)Cl

> <InChI_Code_QSARr>
InChI=1S/C2H2Cl4/c3-1(4)2(5)6/h1-2H

> <InChI Key_QSARr>
QPFMBZIOSGYJDE-UHFFFAOYSA-N

> <LogKOC>
1.9

$$$$
100071
  -INDIGO-08031722282D

 39 41  0  0  0  0  0  0  0  0999 V2000
    7.2000    1.3856    0.0000 C   0  0  0  0  0  0  0  0  0  0  0  0
    8.8000    1.3856    0.0000 H   0  0  0  0  0  0  0  0  0  0  0  0
    6.3999    2.7713    0.0000 C   0  0  0  0  0  0  0  0  0  0  0  0
    7.2000    4.1569    0.0000 H   0  0  0  0  0  0  0  0  0  0  0  0
    4.7999    2.7713    0.0000 C   0  0  0  0  0  0  0  0  0  0  0  0
    4.0001    4.1569    0.0000 H   0  0  0  0  0  0  0  0  0  0  0  0
    4.0001    1.3856    0.0000 C   0  0  0  0  0  0  0  0  0  0  0  0
    4.7999    0.0000    0.0000 C   0  0  0  0  0  0  0  0  0  0  0  0
    4.0001   -1.3857    0.0000 O   0  0  0  0  0  0  0  0  0  0  0  0
    2.4001   -1.3857    0.0000 C   0  0  0  0  0  0  0  0  0  0  0  0
    2.3451   -2.2337    0.0000 O   0  0  0  0  0  0  0  0  0  0  0  0
    1.6001    0.0000    0.0000 C   0  0  0  0  0  0  0  0  0  0  0  0
    0.0000    0.0000    0.0000 C   0  0  0  0  0  0  0  0  0  0  0  0
    0.2778    1.5757    0.0000 H   0  0  0  0  0  0  0  0  0  0  0  0
   -0.2778   -1.5756    0.0000 C   0  0  0  0  0  0  0  0  0  0  0  0
   -1.8762   -1.5060    0.0000 H   0  0  0  0  0  0  0  0  0  0  0  0
   -1.4574   -2.6566    0.0000 H   0  0  0  0  0  0  0  0  0  0  0  0
    0.7505   -2.8014    0.0000 C   0  0  0  0  0  0  0  0  0  0  0  0
    0.2033   -4.3048    0.0000 C   0  0  0  0  0  0  0  0  0  0  0  0
   -0.3439   -5.8084    0.0000 H   0  0  0  0  0  0  0  0  0  0  0  0
    1.2318   -5.5306    0.0000 H   0  0  0  0  0  0  0  0  0  0  0  0
   -1.3722   -4.5828    0.0000 H   0  0  0  0  0  0  0  0  0  0  0  0
    1.6001   -2.7713    0.0000 O   0  0  0  0  0  0  0  0  0  0  0  0
   -1.5757    0.2779    0.0000 C   0  0  0  0  0  0  0  0  0  0  0  0
   -2.8014   -0.7507    0.0000 C   0  0  0  0  0  0  0  0  0  0  0  0
   -2.5236   -2.3263    0.0000 H   0  0  0  0  0  0  0  0  0  0  0  0
   -4.3049   -0.2034    0.0000 C   0  0  0  0  0  0  0  0  0  0  0  0
   -5.5306   -1.2318    0.0000 H   0  0  0  0  0  0  0  0  0  0  0  0
   -4.5827    1.3722    0.0000 C   0  0  0  0  0  0  0  0  0  0  0  0
   -6.0862    1.9195    0.0000 H   0  0  0  0  0  0  0  0  0  0  0  0
   -3.3570    2.4008    0.0000 C   0  0  0  0  0  0  0  0  0  0  0  0
   -3.6348    3.9764    0.0000 H   0  0  0  0  0  0  0  0  0  0  0  0
   -1.8535    1.8535    0.0000 C   0  0  0  0  0  0  0  0  0  0  0  0
   -0.6278    2.8820    0.0000 H   0  0  0  0  0  0  0  0  0  0  0  0
    2.4001    1.3856    0.0000 C   0  0  0  0  0  0  0  0  0  0  0  0
    1.6001    2.7713    0.0000 O   0  0  0  0  0  0  0  0  0  0  0  0
    2.4001    4.1569    0.0000 H   0  0  0  0  0  0  0  0  0  0  0  0
    6.3999    0.0000    0.0000 C   0  0  0  0  0  0  0  0  0  0  0  0
    7.2000   -1.3857    0.0000 H   0  0  0  0  0  0  0  0  0  0  0  0
  1  2  1  0  0  0  0
  1  3  1  0  0  0  0
  3  4  1  0  0  0  0
  3  5  2  0  0  0  0
  5  6  1  0  0  0  0
  5  7  1  0  0  0  0
  7  8  2  0  0  0  0
  8  9  1  0  0  0  0
  9 10  1  0  0  0  0
 10 11  2  0  0  0  0
 10 12  1  0  0  0  0
 12 13  1  0  0  0  0
 13 14  1  0  0  0  0
 13 15  1  0  0  0  0
 15 16  1  0  0  0  0
 15 17  1  0  0  0  0
 15 18  1  0  0  0  0
 18 19  1  0  0  0  0
 19 20  1  0  0  0  0
 19 21  1  0  0  0  0
 19 22  1  0  0  0  0
 18 23  2  0  0  0  0
 13 24  1  0  0  0  0
 24 25  1  0  0  0  0
 25 26  1  0  0  0  0
 25 27  2  0  0  0  0
 27 28  1  0  0  0  0
 27 29  1  0  0  0  0
 29 30  1  0  0  0  0
 29 31  2  0  0  0  0
 31 32  1  0  0  0  0
 31 33  1  0  0  0  0
 33 24  2  0  0  0  0
 33 34  1  0  0  0  0
 12 35  2  0  0  0  0
 35  7  1  0  0  0  0
 35 36  1  0  0  0  0
 36 37  1  0  0  0  0
  8 38  1  0  0  0  0
 38  1  2  0  0  0  0
 38 39  1  0  0  0  0
M  END
> <ChemID>
100071

> <source_casrn>
81-81-2

> <CAS>
81-81-2

> <SMILES>
CC(=O)CC(C1=C(O)c2ccccc2OC1=O)c1ccccc1

> <NAME>
WARFARIN

> <preferred_name>
Warfarin

> <iupac>
4-hydroxy-3-(3-oxo-1-phenylbutyl)-2H-chromen-2-one

> <MPID>
99348

> <dsstox_substance_id>
DTXSID5023742

> <Canonical_QSARr>
CC(=O)CC(C1=C(O)c2ccccc2OC1=O)c1ccccc1

> <InChI_Code_QSARr>
InChI=1S/C19H16O4/c1-12(20)11-15(13-7-3-2-4-8-13)17-18(21)14-9-5-6-10-16(14)23-19(17)22/h2-10,15,21H,11H2,1H3

> <InChI Key_QSARr>
PJVWKTKQMONHTI-UHFFFAOYSA-N

> <LogKOC>
2.96

$$$$
100072
  -INDIGO-08031722282D

 29 31  0  0  0  0  0  0  0  0999 V2000
    1.3856    2.4000    0.0000 O   0  0  0  0  0  0  0  0  0  0  0  0
    1.3856    0.8000    0.0000 C   0  0  0  0  0  0  0  0  0  0  0  0
    0.0001   -0.0000    0.0000 C   0  0  0  0  0  0  0  0  0  0  0  0
    0.0001   -1.6000    0.0000 C   0  0  0  0  0  0  0  0  0  0  0  0
   -1.3856   -2.4000    0.0000 C   0  0  0  0  0  0  0  0  0  0  0  0
   -1.3856   -4.0000    0.0000 H   0  0  0  0  0  0  0  0  0  0  0  0
   -2.7713   -1.6000    0.0000 C   0  0  0  0  0  0  0  0  0  0  0  0
   -4.1569   -2.4000    0.0000 H   0  0  0  0  0  0  0  0  0  0  0  0
   -2.7713   -0.0000    0.0000 C   0  0  0  0  0  0  0  0  0  0  0  0
   -1.3856    0.8000    0.0000 C   0  0  0  0  0  0  0  0  0  0  0  0
   -1.3856    2.4000    0.0000 N   0  0  0  0  0  0  0  0  0  0  0  0
   -2.7713    3.2000    0.0000 H   0  0  0  0  0  0  0  0  0  0  0  0
    0.0001    3.2000    0.0000 H   0  0  0  0  0  0  0  0  0  0  0  0
   -4.1569    0.8000    0.0000 C   0  0  0  0  0  0  0  0  0  0  0  0
   -5.5426    1.6000    0.0000 H   0  0  0  0  0  0  0  0  0  0  0  0
   -5.5426   -0.0000    0.0000 H   0  0  0  0  0  0  0  0  0  0  0  0
   -4.1569    2.4000    0.0000 H   0  0  0  0  0  0  0  0  0  0  0  0
    1.3856   -2.4000    0.0000 C   0  0  0  0  0  0  0  0  0  0  0  0
    1.3856   -4.0000    0.0000 O   0  0  0  0  0  0  0  0  0  0  0  0
    2.7713   -1.6000    0.0000 C   0  0  0  0  0  0  0  0  0  0  0  0
    2.7713   -0.0000    0.0000 C   0  0  0  0  0  0  0  0  0  0  0  0
    4.1570    0.8000    0.0000 C   0  0  0  0  0  0  0  0  0  0  0  0
    4.1570    2.4000    0.0000 H   0  0  0  0  0  0  0  0  0  0  0  0
    5.5425   -0.0000    0.0000 C   0  0  0  0  0  0  0  0  0  0  0  0
    6.9282    0.8000    0.0000 H   0  0  0  0  0  0  0  0  0  0  0  0
    5.5425   -1.6000    0.0000 C   0  0  0  0  0  0  0  0  0  0  0  0
    6.9282   -2.4000    0.0000 H   0  0  0  0  0  0  0  0  0  0  0  0
    4.1570   -2.4000    0.0000 C   0  0  0  0  0  0  0  0  0  0  0  0
    4.1570   -4.0000    0.0000 H   0  0  0  0  0  0  0  0  0  0  0  0
  1  2  2  0  0  0  0
  2  3  1  0  0  0  0
  3  4  1  0  0  0  0
  4  5  2  0  0  0  0
  5  6  1  0  0  0  0
  5  7  1  0  0  0  0
  7  8  1  0  0  0  0
  7  9  2  0  0  0  0
  9 10  1  0  0  0  0
 10  3  2  0  0  0  0
 10 11  1  0  0  0  0
 11 12  1  0  0  0  0
 11 13  1  0  0  0  0
  9 14  1  0  0  0  0
 14 15  1  0  0  0  0
 14 16  1  0  0  0  0
 14 17  1  0  0  0  0
  4 18  1  0  0  0  0
 18 19  2  0  0  0  0
 18 20  1  0  0  0  0
 20 21  1  0  0  0  0
 21  2  1  0  0  0  0
 21 22  2  0  0  0  0
 22 23  1  0  0  0  0
 22 24  1  0  0  0  0
 24 25  1  0  0  0  0
 24 26  2  0  0  0  0
 26 27  1  0  0  0  0
 26 28  1  0  0  0  0
 28 20  2  0  0  0  0
 28 29  1  0  0  0  0
M  END
> <ChemID>
100072

> <source_casrn>
82-28-0

> <CAS>
82-28-0

> <SMILES>
Cc1ccc2c(c1N)C(=O)c1ccccc1C2=O

> <NAME>
1-AMINO-2-METHYL-9,10-ANTHRACENEDIONE

> <preferred_name>
1-Amino-2-methylanthraquinone

> <iupac>
1-amino-2-methylanthracene-9,10-dione

> <MPID>
99349

> <dsstox_substance_id>
DTXSID7020057

> <Canonical_QSARr>
Cc1ccc2c(c1N)C(=O)c1ccccc1C2=O

> <InChI_Code_QSARr>
InChI=1S/C15H11NO2/c1-8-6-7-11-12(13(8)16)15(18)10-5-3-2-4-9(10)14(11)17/h2-7H,16H2,1H3

> <InChI Key_QSARr>
ZLCUIOWQYBYEBG-UHFFFAOYSA-N

> <LogKOC>
3.9

$$$$
100074
  -INDIGO-08031722282D

 22 24  0  0  0  0  0  0  0  0999 V2000
    2.4000    1.3856    0.0000 C   0  0  0  0  0  0  0  0  0  0  0  0
    3.2001    2.7713    0.0000 H   0  0  0  0  0  0  0  0  0  0  0  0
    3.2001    0.0000    0.0000 C   0  0  0  0  0  0  0  0  0  0  0  0
    4.8000    0.0000    0.0000 H   0  0  0  0  0  0  0  0  0  0  0  0
    2.4000   -1.3857    0.0000 C   0  0  0  0  0  0  0  0  0  0  0  0
    3.2001   -2.7712    0.0000 H   0  0  0  0  0  0  0  0  0  0  0  0
    0.8000   -1.3857    0.0000 C   0  0  0  0  0  0  0  0  0  0  0  0
    0.0000   -2.7712    0.0000 C   0  0  0  0  0  0  0  0  0  0  0  0
    0.8000   -4.1569    0.0000 H   0  0  0  0  0  0  0  0  0  0  0  0
   -1.6000   -2.7712    0.0000 C   0  0  0  0  0  0  0  0  0  0  0  0
   -2.4001   -4.1569    0.0000 H   0  0  0  0  0  0  0  0  0  0  0  0
   -2.4001   -1.3857    0.0000 C   0  0  0  0  0  0  0  0  0  0  0  0
   -4.0000   -1.3857    0.0000 H   0  0  0  0  0  0  0  0  0  0  0  0
   -1.6000    0.0000    0.0000 C   0  0  0  0  0  0  0  0  0  0  0  0
    0.0000    0.0000    0.0000 C   0  0  0  0  0  0  0  0  0  0  0  0
    0.8000    1.3856    0.0000 C   0  0  0  0  0  0  0  0  0  0  0  0
   -0.4517    2.3823    0.0000 C   0  0  0  0  0  0  0  0  0  0  0  0
   -1.4181    3.6575    0.0000 H   0  0  0  0  0  0  0  0  0  0  0  0
    0.6932    3.5001    0.0000 H   0  0  0  0  0  0  0  0  0  0  0  0
   -1.8373    1.5823    0.0000 C   0  0  0  0  0  0  0  0  0  0  0  0
   -3.3777    1.1497    0.0000 H   0  0  0  0  0  0  0  0  0  0  0  0
   -2.4585    3.0569    0.0000 H   0  0  0  0  0  0  0  0  0  0  0  0
  1  2  1  0  0  0  0
  1  3  1  0  0  0  0
  3  4  1  0  0  0  0
  3  5  2  0  0  0  0
  5  6  1  0  0  0  0
  5  7  1  0  0  0  0
  7  8  2  0  0  0  0
  8  9  1  0  0  0  0
  8 10  1  0  0  0  0
 10 11  1  0  0  0  0
 10 12  2  0  0  0  0
 12 13  1  0  0  0  0
 12 14  1  0  0  0  0
 14 15  2  0  0  0  0
 15  7  1  0  0  0  0
 15 16  1  0  0  0  0
 16  1  2  0  0  0  0
 16 17  1  0  0  0  0
 17 18  1  0  0  0  0
 17 19  1  0  0  0  0
 17 20  1  0  0  0  0
 20 14  1  0  0  0  0
 20 21  1  0  0  0  0
 20 22  1  0  0  0  0
M  END
> <ChemID>
100074

> <source_casrn>
83-32-9

> <CAS>
83-32-9

> <SMILES>
C1Cc2cccc3cccc1c23

> <NAME>
ACENAPHTHENE

> <preferred_name>
Acenaphthene

> <iupac>
1,2-dihydroacenaphthylene

> <MPID>
99351

> <dsstox_substance_id>
DTXSID3021774

> <Canonical_QSARr>
C1Cc2cccc3cccc1c23

> <InChI_Code_QSARr>
InChI=1S/C12H10/c1-3-9-4-2-6-11-8-7-10(5-1)12(9)11/h1-6H,7-8H2

> <InChI Key_QSARr>
CWRYPZZKDGJXCA-UHFFFAOYSA-N

> <LogKOC>
3.59

$$$$
100075
  -INDIGO-08031722282D

 51 55  0  0  0  0  0  0  0  0999 V2000
   -3.2000    0.0000    0.0000 C   0  0  0  0  0  0  0  0  0  0  0  0
   -4.8000    0.0000    0.0000 C   0  0  0  0  0  0  0  0  0  0  0  0
   -5.6002    1.3856    0.0000 C   0  0  0  0  0  0  0  0  0  0  0  0
   -7.1651    1.0530    0.0000 O   0  0  0  0  0  0  0  0  0  0  0  0
   -7.3323   -0.5382    0.0000 C   0  0  0  0  0  0  0  0  0  0  0  0
   -7.8266   -2.0599    0.0000 H   0  0  0  0  0  0  0  0  0  0  0  0
   -5.8707   -1.1890    0.0000 C   0  0  0  0  0  0  0  0  0  0  0  0
   -4.5763   -2.1295    0.0000 H   0  0  0  0  0  0  0  0  0  0  0  0
   -6.6706   -2.5747    0.0000 H   0  0  0  0  0  0  0  0  0  0  0  0
   -8.8973   -0.2056    0.0000 C   0  0  0  0  0  0  0  0  0  0  0  0
   -9.3919    1.3161    0.0000 C   0  0  0  0  0  0  0  0  0  0  0  0
  -10.9568    1.6488    0.0000 H   0  0  0  0  0  0  0  0  0  0  0  0
   -8.3211    2.5052    0.0000 H   0  0  0  0  0  0  0  0  0  0  0  0
   -9.9680   -1.3946    0.0000 C   0  0  0  0  0  0  0  0  0  0  0  0
  -11.0384   -2.5836    0.0000 H   0  0  0  0  0  0  0  0  0  0  0  0
  -11.5330   -1.0619    0.0000 H   0  0  0  0  0  0  0  0  0  0  0  0
   -9.4735   -2.9164    0.0000 H   0  0  0  0  0  0  0  0  0  0  0  0
   -4.8000    2.7713    0.0000 C   0  0  0  0  0  0  0  0  0  0  0  0
   -5.6002    4.1569    0.0000 H   0  0  0  0  0  0  0  0  0  0  0  0
   -3.2000    2.7713    0.0000 C   0  0  0  0  0  0  0  0  0  0  0  0
   -2.4001    4.1569    0.0000 H   0  0  0  0  0  0  0  0  0  0  0  0
   -2.4001    1.3856    0.0000 C   0  0  0  0  0  0  0  0  0  0  0  0
   -0.8001    1.3856    0.0000 C   0  0  0  0  0  0  0  0  0  0  0  0
    0.0001    2.7713    0.0000 O   0  0  0  0  0  0  0  0  0  0  0  0
    0.0001    0.0000    0.0000 C   0  0  0  0  0  0  0  0  0  0  0  0
    0.7999    1.3856    0.0000 H   0  0  0  0  0  0  0  0  0  0  0  0
   -0.8001   -1.3857    0.0000 C   0  0  0  0  0  0  0  0  0  0  0  0
   -1.6000   -2.7713    0.0000 H   0  0  0  0  0  0  0  0  0  0  0  0
    0.0001   -2.7713    0.0000 C   0  0  0  0  0  0  0  0  0  0  0  0
    0.2777   -4.3470    0.0000 H   0  0  0  0  0  0  0  0  0  0  0  0
   -1.2258   -3.7998    0.0000 H   0  0  0  0  0  0  0  0  0  0  0  0
    1.6001   -2.7713    0.0000 O   0  0  0  0  0  0  0  0  0  0  0  0
    2.3999   -1.3857    0.0000 C   0  0  0  0  0  0  0  0  0  0  0  0
    1.6001    0.0000    0.0000 C   0  0  0  0  0  0  0  0  0  0  0  0
    2.3999    1.3856    0.0000 C   0  0  0  0  0  0  0  0  0  0  0  0
    1.6001    2.7713    0.0000 H   0  0  0  0  0  0  0  0  0  0  0  0
    4.0000    1.3856    0.0000 C   0  0  0  0  0  0  0  0  0  0  0  0
    4.8001    2.7713    0.0000 O   0  0  0  0  0  0  0  0  0  0  0  0
    6.4001    2.7713    0.0000 C   0  0  0  0  0  0  0  0  0  0  0  0
    7.2000    4.1569    0.0000 H   0  0  0  0  0  0  0  0  0  0  0  0
    8.0001    2.7713    0.0000 H   0  0  0  0  0  0  0  0  0  0  0  0
    5.6000    4.1569    0.0000 H   0  0  0  0  0  0  0  0  0  0  0  0
    4.8001    0.0000    0.0000 C   0  0  0  0  0  0  0  0  0  0  0  0
    6.4001    0.0000    0.0000 O   0  0  0  0  0  0  0  0  0  0  0  0
    7.2000   -1.3857    0.0000 C   0  0  0  0  0  0  0  0  0  0  0  0
    8.8000   -1.3857    0.0000 H   0  0  0  0  0  0  0  0  0  0  0  0
    8.0001   -2.7713    0.0000 H   0  0  0  0  0  0  0  0  0  0  0  0
    8.0001    0.0000    0.0000 H   0  0  0  0  0  0  0  0  0  0  0  0
    4.0000   -1.3857    0.0000 C   0  0  0  0  0  0  0  0  0  0  0  0
    4.8001   -2.7713    0.0000 H   0  0  0  0  0  0  0  0  0  0  0  0
   -2.4001   -1.3857    0.0000 O   0  0  0  0  0  0  0  0  0  0  0  0
  1  2  1  0  0  0  0
  2  3  2  0  0  0  0
  3  4  1  0  0  0  0
  4  5  1  0  0  0  0
  5  6  1  0  0  0  0
  5  7  1  0  0  0  0
  7  2  1  0  0  0  0
  7  8  1  0  0  0  0
  7  9  1  0  0  0  0
  5 10  1  0  0  0  0
 10 11  2  0  0  0  0
 11 12  1  0  0  0  0
 11 13  1  0  0  0  0
 10 14  1  0  0  0  0
 14 15  1  0  0  0  0
 14 16  1  0  0  0  0
 14 17  1  0  0  0  0
  3 18  1  0  0  0  0
 18 19  1  0  0  0  0
 18 20  2  0  0  0  0
 20 21  1  0  0  0  0
 20 22  1  0  0  0  0
 22  1  2  0  0  0  0
 22 23  1  0  0  0  0
 23 24  2  0  0  0  0
 23 25  1  0  0  0  0
 25 26  1  0  0  0  0
 25 27  1  0  0  0  0
 27 28  1  0  0  0  0
 27 29  1  0  0  0  0
 29 30  1  0  0  0  0
 29 31  1  0  0  0  0
 29 32  1  0  0  0  0
 32 33  1  0  0  0  0
 33 34  1  0  0  0  0
 34 25  1  0  0  0  0
 34 35  2  0  0  0  0
 35 36  1  0  0  0  0
 35 37  1  0  0  0  0
 37 38  1  0  0  0  0
 38 39  1  0  0  0  0
 39 40  1  0  0  0  0
 39 41  1  0  0  0  0
 39 42  1  0  0  0  0
 37 43  2  0  0  0  0
 43 44  1  0  0  0  0
 44 45  1  0  0  0  0
 45 46  1  0  0  0  0
 45 47  1  0  0  0  0
 45 48  1  0  0  0  0
 43 49  1  0  0  0  0
 49 33  2  0  0  0  0
 49 50  1  0  0  0  0
 27 51  1  0  0  0  0
 51  1  1  0  0  0  0
M  END
> <ChemID>
100075

> <source_casrn>
83-79-4

> <CAS>
83-79-4

> <SMILES>
CC(=C)[C@H]1Cc2c3O[C@@H]4COc5cc(OC)c(cc5[C@@H]4C(=O)c3ccc2O1)OC

> <NAME>
ROTENONE

> <preferred_name>
Rotenone

> <iupac>
(2R,6aS,12aS)-8,9-dimethoxy-2-(prop-1-en-2-yl)-1,2,12,12a-tetrahydrochromeno[3,4-b]furo[2,3-h]chromen-6(6aH)-one

> <MPID>
99352

> <dsstox_substance_id>
DTXSID6021248

> <Canonical_QSARr>
CC(=C)C1Cc2c3OC4COc5cc(OC)c(cc5C4C(=O)c3ccc2O1)OC

> <InChI_Code_QSARr>
InChI=1S/C23H22O6/c1-11(2)16-8-14-15(28-16)6-5-12-22(24)21-13-7-18(25-3)19(26-4)9-17(13)27-10-20(21)29-23(12)14/h5-7,9,16,20-21H,1,8,10H2,2-4H3

> <InChI Key_QSARr>
JUVIOZPCNVVQFO-UHFFFAOYSA-N

> <LogKOC>
4.0

$$$$
100076
  -INDIGO-08031722282D

 24 26  0  0  0  0  0  0  0  0999 V2000
   -1.3856    2.4000    0.0000 O   0  0  0  0  0  0  0  0  0  0  0  0
   -1.3856    0.8000    0.0000 C   0  0  0  0  0  0  0  0  0  0  0  0
   -2.7712   -0.0000    0.0000 C   0  0  0  0  0  0  0  0  0  0  0  0
   -2.7712   -1.6000    0.0000 C   0  0  0  0  0  0  0  0  0  0  0  0
   -4.1569   -2.4000    0.0000 C   0  0  0  0  0  0  0  0  0  0  0  0
   -4.1569   -4.0000    0.0000 H   0  0  0  0  0  0  0  0  0  0  0  0
   -5.5425   -1.6000    0.0000 C   0  0  0  0  0  0  0  0  0  0  0  0
   -6.9282   -2.4000    0.0000 H   0  0  0  0  0  0  0  0  0  0  0  0
   -5.5425   -0.0000    0.0000 C   0  0  0  0  0  0  0  0  0  0  0  0
   -6.9282    0.8000    0.0000 H   0  0  0  0  0  0  0  0  0  0  0  0
   -4.1569    0.8000    0.0000 C   0  0  0  0  0  0  0  0  0  0  0  0
   -4.1569    2.4000    0.0000 H   0  0  0  0  0  0  0  0  0  0  0  0
   -1.3856   -2.4000    0.0000 C   0  0  0  0  0  0  0  0  0  0  0  0
   -1.3856   -4.0000    0.0000 O   0  0  0  0  0  0  0  0  0  0  0  0
   -0.0001   -1.6000    0.0000 C   0  0  0  0  0  0  0  0  0  0  0  0
   -0.0001   -0.0000    0.0000 C   0  0  0  0  0  0  0  0  0  0  0  0
    1.3856    0.8000    0.0000 C   0  0  0  0  0  0  0  0  0  0  0  0
    1.3856    2.4000    0.0000 H   0  0  0  0  0  0  0  0  0  0  0  0
    2.7713   -0.0000    0.0000 C   0  0  0  0  0  0  0  0  0  0  0  0
    4.1569    0.8000    0.0000 H   0  0  0  0  0  0  0  0  0  0  0  0
    2.7713   -1.6000    0.0000 C   0  0  0  0  0  0  0  0  0  0  0  0
    4.1569   -2.4000    0.0000 H   0  0  0  0  0  0  0  0  0  0  0  0
    1.3856   -2.4000    0.0000 C   0  0  0  0  0  0  0  0  0  0  0  0
    1.3856   -4.0000    0.0000 H   0  0  0  0  0  0  0  0  0  0  0  0
  1  2  2  0  0  0  0
  2  3  1  0  0  0  0
  3  4  1  0  0  0  0
  4  5  2  0  0  0  0
  5  6  1  0  0  0  0
  5  7  1  0  0  0  0
  7  8  1  0  0  0  0
  7  9  2  0  0  0  0
  9 10  1  0  0  0  0
  9 11  1  0  0  0  0
 11  3  2  0  0  0  0
 11 12  1  0  0  0  0
  4 13  1  0  0  0  0
 13 14  2  0  0  0  0
 13 15  1  0  0  0  0
 15 16  1  0  0  0  0
 16  2  1  0  0  0  0
 16 17  2  0  0  0  0
 17 18  1  0  0  0  0
 17 19  1  0  0  0  0
 19 20  1  0  0  0  0
 19 21  2  0  0  0  0
 21 22  1  0  0  0  0
 21 23  1  0  0  0  0
 23 15  2  0  0  0  0
 23 24  1  0  0  0  0
M  END
> <ChemID>
100076

> <source_casrn>
84-65-1

> <CAS>
84-65-1

> <SMILES>
O=C1c2ccccc2C(=O)c2ccccc12

> <NAME>
ANTHRAQUINONE

> <preferred_name>
Anthraquinone

> <iupac>
anthracene-9,10-dione

> <MPID>
99353

> <dsstox_substance_id>
DTXSID3020095

> <Canonical_QSARr>
O=C1c2ccccc2C(=O)c2ccccc12

> <InChI_Code_QSARr>
InChI=1S/C14H8O2/c15-13-9-5-1-2-6-10(9)14(16)12-8-4-3-7-11(12)13/h1-8H

> <InChI Key_QSARr>
RZVHIXYEVGDQDX-UHFFFAOYSA-N

> <LogKOC>
3.57

$$$$
100078
  -INDIGO-08031722282D

 42 42  0  0  0  0  0  0  0  0999 V2000
    4.8000   -2.7713    0.0000 C   0  0  0  0  0  0  0  0  0  0  0  0
    6.4000   -2.7713    0.0000 C   0  0  0  0  0  0  0  0  0  0  0  0
    7.1999   -1.3857    0.0000 C   0  0  0  0  0  0  0  0  0  0  0  0
    8.8000   -1.3857    0.0000 O   0  0  0  0  0  0  0  0  0  0  0  0
    9.6001   -0.0001    0.0000 C   0  0  0  0  0  0  0  0  0  0  0  0
    9.3913    1.5863    0.0000 H   0  0  0  0  0  0  0  0  0  0  0  0
    8.3307    0.9740    0.0000 H   0  0  0  0  0  0  0  0  0  0  0  0
   11.1999   -0.0001    0.0000 C   0  0  0  0  0  0  0  0  0  0  0  0
   10.9221   -1.5756    0.0000 H   0  0  0  0  0  0  0  0  0  0  0  0
   12.7756   -0.2778    0.0000 C   0  0  0  0  0  0  0  0  0  0  0  0
   14.3514   -0.5556    0.0000 H   0  0  0  0  0  0  0  0  0  0  0  0
   13.8041    0.9478    0.0000 H   0  0  0  0  0  0  0  0  0  0  0  0
   13.3229   -1.7813    0.0000 H   0  0  0  0  0  0  0  0  0  0  0  0
   11.4779    1.5757    0.0000 C   0  0  0  0  0  0  0  0  0  0  0  0
   11.7557    3.1514    0.0000 H   0  0  0  0  0  0  0  0  0  0  0  0
   10.2520    2.6041    0.0000 H   0  0  0  0  0  0  0  0  0  0  0  0
   12.9813    2.1229    0.0000 H   0  0  0  0  0  0  0  0  0  0  0  0
    6.4000   -0.0001    0.0000 O   0  0  0  0  0  0  0  0  0  0  0  0
    7.1999   -4.1570    0.0000 C   0  0  0  0  0  0  0  0  0  0  0  0
    8.8000   -4.1570    0.0000 H   0  0  0  0  0  0  0  0  0  0  0  0
    6.4000   -5.5426    0.0000 C   0  0  0  0  0  0  0  0  0  0  0  0
    7.1999   -6.9282    0.0000 H   0  0  0  0  0  0  0  0  0  0  0  0
    4.8000   -5.5426    0.0000 C   0  0  0  0  0  0  0  0  0  0  0  0
    4.0001   -6.9282    0.0000 H   0  0  0  0  0  0  0  0  0  0  0  0
    4.0001   -4.1570    0.0000 C   0  0  0  0  0  0  0  0  0  0  0  0
    2.4000   -4.1570    0.0000 H   0  0  0  0  0  0  0  0  0  0  0  0
    4.0001   -1.3857    0.0000 C   0  0  0  0  0  0  0  0  0  0  0  0
    2.4000   -1.3857    0.0000 O   0  0  0  0  0  0  0  0  0  0  0  0
    1.5999   -0.0001    0.0000 C   0  0  0  0  0  0  0  0  0  0  0  0
    2.8693    0.9740    0.0000 H   0  0  0  0  0  0  0  0  0  0  0  0
    1.8087    1.5863    0.0000 H   0  0  0  0  0  0  0  0  0  0  0  0
    0.0001   -0.0001    0.0000 C   0  0  0  0  0  0  0  0  0  0  0  0
    0.2779   -1.5756    0.0000 H   0  0  0  0  0  0  0  0  0  0  0  0
   -1.5756   -0.2778    0.0000 C   0  0  0  0  0  0  0  0  0  0  0  0
   -3.1514   -0.5556    0.0000 H   0  0  0  0  0  0  0  0  0  0  0  0
   -2.6041    0.9478    0.0000 H   0  0  0  0  0  0  0  0  0  0  0  0
   -2.1229   -1.7813    0.0000 H   0  0  0  0  0  0  0  0  0  0  0  0
   -0.2779    1.5757    0.0000 C   0  0  0  0  0  0  0  0  0  0  0  0
   -0.5557    3.1514    0.0000 H   0  0  0  0  0  0  0  0  0  0  0  0
    0.9480    2.6041    0.0000 H   0  0  0  0  0  0  0  0  0  0  0  0
   -1.7813    2.1229    0.0000 H   0  0  0  0  0  0  0  0  0  0  0  0
    4.8000   -0.0001    0.0000 O   0  0  0  0  0  0  0  0  0  0  0  0
  1  2  1  0  0  0  0
  2  3  1  0  0  0  0
  3  4  1  0  0  0  0
  4  5  1  0  0  0  0
  5  6  1  0  0  0  0
  5  7  1  0  0  0  0
  5  8  1  0  0  0  0
  8  9  1  0  0  0  0
  8 10  1  0  0  0  0
 10 11  1  0  0  0  0
 10 12  1  0  0  0  0
 10 13  1  0  0  0  0
  8 14  1  0  0  0  0
 14 15  1  0  0  0  0
 14 16  1  0  0  0  0
 14 17  1  0  0  0  0
  3 18  2  0  0  0  0
  2 19  2  0  0  0  0
 19 20  1  0  0  0  0
 19 21  1  0  0  0  0
 21 22  1  0  0  0  0
 21 23  2  0  0  0  0
 23 24  1  0  0  0  0
 23 25  1  0  0  0  0
 25  1  2  0  0  0  0
 25 26  1  0  0  0  0
  1 27  1  0  0  0  0
 27 28  1  0  0  0  0
 28 29  1  0  0  0  0
 29 30  1  0  0  0  0
 29 31  1  0  0  0  0
 29 32  1  0  0  0  0
 32 33  1  0  0  0  0
 32 34  1  0  0  0  0
 34 35  1  0  0  0  0
 34 36  1  0  0  0  0
 34 37  1  0  0  0  0
 32 38  1  0  0  0  0
 38 39  1  0  0  0  0
 38 40  1  0  0  0  0
 38 41  1  0  0  0  0
 27 42  2  0  0  0  0
M  END
> <ChemID>
100078

> <source_casrn>
84-69-5

> <CAS>
84-69-5

> <SMILES>
O=C(OCC(C)C)c(c(ccc1)C(=O)OCC(C)C)c1

> <NAME>
DI-ISOBUTYLPHTHALATE

> <preferred_name>
Diisobutyl phthalate

> <iupac>
bis(2-methylpropyl) benzene-1,2-dicarboxylate

> <MPID>
99355

> <dsstox_substance_id>
DTXSID9022522

> <Canonical_QSARr>
CC(C)COC(=O)c1ccccc1C(=O)OCC(C)C

> <InChI_Code_QSARr>
InChI=1S/C16H22O4/c1-11(2)9-19-15(17)13-7-5-6-8-14(13)16(18)20-10-12(3)4/h5-8,11-12H,9-10H2,1-4H3

> <InChI Key_QSARr>
MGWAVDBGNNKXQV-UHFFFAOYSA-N

> <LogKOC>
3.14

$$$$
100079
  -INDIGO-08031722282D

 36 36  0  0  0  0  0  0  0  0999 V2000
    8.7999    4.1569    0.0000 C   0  0  0  0  0  0  0  0  0  0  0  0
    9.0088    2.5706    0.0000 H   0  0  0  0  0  0  0  0  0  0  0  0
   10.0694    3.1829    0.0000 H   0  0  0  0  0  0  0  0  0  0  0  0
    7.2001    4.1569    0.0000 O   0  0  0  0  0  0  0  0  0  0  0  0
    6.4000    2.7712    0.0000 C   0  0  0  0  0  0  0  0  0  0  0  0
    7.2001    1.3857    0.0000 O   0  0  0  0  0  0  0  0  0  0  0  0
    4.8000    2.7712    0.0000 C   0  0  0  0  0  0  0  0  0  0  0  0
    4.5910    4.3577    0.0000 H   0  0  0  0  0  0  0  0  0  0  0  0
    3.5308    3.7453    0.0000 H   0  0  0  0  0  0  0  0  0  0  0  0
    3.9999    1.3857    0.0000 O   0  0  0  0  0  0  0  0  0  0  0  0
    2.3999    1.3857    0.0000 C   0  0  0  0  0  0  0  0  0  0  0  0
    1.6001    2.7712    0.0000 O   0  0  0  0  0  0  0  0  0  0  0  0
    1.6001    0.0001    0.0000 C   0  0  0  0  0  0  0  0  0  0  0  0
    2.4001   -1.3856    0.0000 C   0  0  0  0  0  0  0  0  0  0  0  0
    3.9999   -1.3856    0.0000 H   0  0  0  0  0  0  0  0  0  0  0  0
    1.6001   -2.7713    0.0000 C   0  0  0  0  0  0  0  0  0  0  0  0
    2.4001   -4.1569    0.0000 H   0  0  0  0  0  0  0  0  0  0  0  0
    0.0000   -2.7713    0.0000 C   0  0  0  0  0  0  0  0  0  0  0  0
   -0.8000   -4.1569    0.0000 H   0  0  0  0  0  0  0  0  0  0  0  0
   -0.8000   -1.3856    0.0000 C   0  0  0  0  0  0  0  0  0  0  0  0
   -2.4001   -1.3856    0.0000 H   0  0  0  0  0  0  0  0  0  0  0  0
    0.0000    0.0001    0.0000 C   0  0  0  0  0  0  0  0  0  0  0  0
   -0.8000    1.3857    0.0000 C   0  0  0  0  0  0  0  0  0  0  0  0
    0.0000    2.7712    0.0000 O   0  0  0  0  0  0  0  0  0  0  0  0
   -2.4001    1.3857    0.0000 O   0  0  0  0  0  0  0  0  0  0  0  0
   -3.2001    2.7712    0.0000 C   0  0  0  0  0  0  0  0  0  0  0  0
   -1.9306    3.7453    0.0000 H   0  0  0  0  0  0  0  0  0  0  0  0
   -2.9912    4.3577    0.0000 H   0  0  0  0  0  0  0  0  0  0  0  0
   -4.7999    2.7712    0.0000 C   0  0  0  0  0  0  0  0  0  0  0  0
   -6.4000    2.7712    0.0000 H   0  0  0  0  0  0  0  0  0  0  0  0
   -5.6000    4.1569    0.0000 H   0  0  0  0  0  0  0  0  0  0  0  0
   -5.6000    1.3857    0.0000 H   0  0  0  0  0  0  0  0  0  0  0  0
    9.5999    5.5425    0.0000 C   0  0  0  0  0  0  0  0  0  0  0  0
   10.4000    6.9282    0.0000 H   0  0  0  0  0  0  0  0  0  0  0  0
   11.2000    5.5425    0.0000 H   0  0  0  0  0  0  0  0  0  0  0  0
    8.7999    6.9282    0.0000 H   0  0  0  0  0  0  0  0  0  0  0  0
  1  2  1  0  0  0  0
  1  3  1  0  0  0  0
  1  4  1  0  0  0  0
  4  5  1  0  0  0  0
  5  6  2  0  0  0  0
  5  7  1  0  0  0  0
  7  8  1  0  0  0  0
  7  9  1  0  0  0  0
  7 10  1  0  0  0  0
 10 11  1  0  0  0  0
 11 12  2  0  0  0  0
 11 13  1  0  0  0  0
 13 14  1  0  0  0  0
 14 15  1  0  0  0  0
 14 16  2  0  0  0  0
 16 17  1  0  0  0  0
 16 18  1  0  0  0  0
 18 19  1  0  0  0  0
 18 20  2  0  0  0  0
 20 21  1  0  0  0  0
 20 22  1  0  0  0  0
 22 13  2  0  0  0  0
 22 23  1  0  0  0  0
 23 24  2  0  0  0  0
 23 25  1  0  0  0  0
 25 26  1  0  0  0  0
 26 27  1  0  0  0  0
 26 28  1  0  0  0  0
 26 29  1  0  0  0  0
 29 30  1  0  0  0  0
 29 31  1  0  0  0  0
 29 32  1  0  0  0  0
  1 33  1  0  0  0  0
 33 34  1  0  0  0  0
 33 35  1  0  0  0  0
 33 36  1  0  0  0  0
M  END
> <ChemID>
100079

> <source_casrn>
84-72-0

> <CAS>
84-72-0

> <SMILES>
CCOC(=O)COC(=O)c1ccccc1C(=O)OCC

> <NAME>
ETHYL CARBETHOXYMETHYL PHTHALATE

> <preferred_name>
Ethyl phthalyl ethyl glycolate

> <iupac>
2-ethoxy-2-oxoethyl ethyl benzene-1,2-dicarboxylate

> <MPID>
99356

> <dsstox_substance_id>
DTXSID3024100

> <Canonical_QSARr>
CCOC(=O)COC(=O)c1ccccc1C(=O)OCC

> <InChI_Code_QSARr>
InChI=1S/C14H16O6/c1-3-18-12(15)9-20-14(17)11-8-6-5-7-10(11)13(16)19-4-2/h5-8H,3-4,9H2,1-2H3

> <InChI Key_QSARr>
PZBLUWVMZMXIKZ-UHFFFAOYSA-N

> <LogKOC>
2.54

$$$$
100080
  -INDIGO-08031722282D

 42 42  0  0  0  0  0  0  0  0999 V2000
   -4.8000    5.5426    0.0000 C   0  0  0  0  0  0  0  0  0  0  0  0
   -3.9999    6.9282    0.0000 H   0  0  0  0  0  0  0  0  0  0  0  0
   -6.4000    5.5426    0.0000 C   0  0  0  0  0  0  0  0  0  0  0  0
   -7.2001    6.9282    0.0000 H   0  0  0  0  0  0  0  0  0  0  0  0
   -7.2001    4.1569    0.0000 C   0  0  0  0  0  0  0  0  0  0  0  0
   -8.8000    4.1569    0.0000 H   0  0  0  0  0  0  0  0  0  0  0  0
   -6.4000    2.7713    0.0000 C   0  0  0  0  0  0  0  0  0  0  0  0
   -7.2001    1.3856    0.0000 C   0  0  0  0  0  0  0  0  0  0  0  0
   -6.4000   -0.0000    0.0000 O   0  0  0  0  0  0  0  0  0  0  0  0
   -8.8000    1.3856    0.0000 O   0  0  0  0  0  0  0  0  0  0  0  0
   -9.6001   -0.0000    0.0000 C   0  0  0  0  0  0  0  0  0  0  0  0
   -8.3307   -0.9739    0.0000 H   0  0  0  0  0  0  0  0  0  0  0  0
   -9.3912   -1.5864    0.0000 H   0  0  0  0  0  0  0  0  0  0  0  0
  -11.2000   -0.0000    0.0000 C   0  0  0  0  0  0  0  0  0  0  0  0
  -12.4695    0.9741    0.0000 H   0  0  0  0  0  0  0  0  0  0  0  0
  -11.4089    1.5863    0.0000 H   0  0  0  0  0  0  0  0  0  0  0  0
  -12.0001   -1.3856    0.0000 C   0  0  0  0  0  0  0  0  0  0  0  0
  -10.7307   -2.3597    0.0000 H   0  0  0  0  0  0  0  0  0  0  0  0
  -11.7913   -2.9720    0.0000 H   0  0  0  0  0  0  0  0  0  0  0  0
  -13.6001   -1.3856    0.0000 C   0  0  0  0  0  0  0  0  0  0  0  0
  -15.2000   -1.3856    0.0000 H   0  0  0  0  0  0  0  0  0  0  0  0
  -14.3999   -2.7713    0.0000 H   0  0  0  0  0  0  0  0  0  0  0  0
  -14.3999   -0.0000    0.0000 H   0  0  0  0  0  0  0  0  0  0  0  0
   -4.8000    2.7713    0.0000 C   0  0  0  0  0  0  0  0  0  0  0  0
   -3.9999    1.3856    0.0000 C   0  0  0  0  0  0  0  0  0  0  0  0
   -4.8000   -0.0000    0.0000 O   0  0  0  0  0  0  0  0  0  0  0  0
   -2.4000    1.3856    0.0000 O   0  0  0  0  0  0  0  0  0  0  0  0
   -1.5999   -0.0000    0.0000 C   0  0  0  0  0  0  0  0  0  0  0  0
   -1.8088   -1.5864    0.0000 H   0  0  0  0  0  0  0  0  0  0  0  0
   -2.8693   -0.9739    0.0000 H   0  0  0  0  0  0  0  0  0  0  0  0
    0.0000   -0.0000    0.0000 C   0  0  0  0  0  0  0  0  0  0  0  0
    0.2089    1.5863    0.0000 H   0  0  0  0  0  0  0  0  0  0  0  0
    1.2695    0.9741    0.0000 H   0  0  0  0  0  0  0  0  0  0  0  0
    0.8001   -1.3856    0.0000 C   0  0  0  0  0  0  0  0  0  0  0  0
    0.5913   -2.9720    0.0000 H   0  0  0  0  0  0  0  0  0  0  0  0
   -0.4693   -2.3597    0.0000 H   0  0  0  0  0  0  0  0  0  0  0  0
    2.4001   -1.3856    0.0000 C   0  0  0  0  0  0  0  0  0  0  0  0
    4.0000   -1.3856    0.0000 H   0  0  0  0  0  0  0  0  0  0  0  0
    3.1999   -2.7713    0.0000 H   0  0  0  0  0  0  0  0  0  0  0  0
    3.1999   -0.0000    0.0000 H   0  0  0  0  0  0  0  0  0  0  0  0
   -3.9999    4.1569    0.0000 C   0  0  0  0  0  0  0  0  0  0  0  0
   -2.4000    4.1569    0.0000 H   0  0  0  0  0  0  0  0  0  0  0  0
  1  2  1  0  0  0  0
  1  3  1  0  0  0  0
  3  4  1  0  0  0  0
  3  5  2  0  0  0  0
  5  6  1  0  0  0  0
  5  7  1  0  0  0  0
  7  8  1  0  0  0  0
  8  9  2  0  0  0  0
  8 10  1  0  0  0  0
 10 11  1  0  0  0  0
 11 12  1  0  0  0  0
 11 13  1  0  0  0  0
 11 14  1  0  0  0  0
 14 15  1  0  0  0  0
 14 16  1  0  0  0  0
 14 17  1  0  0  0  0
 17 18  1  0  0  0  0
 17 19  1  0  0  0  0
 17 20  1  0  0  0  0
 20 21  1  0  0  0  0
 20 22  1  0  0  0  0
 20 23  1  0  0  0  0
  7 24  2  0  0  0  0
 24 25  1  0  0  0  0
 25 26  2  0  0  0  0
 25 27  1  0  0  0  0
 27 28  1  0  0  0  0
 28 29  1  0  0  0  0
 28 30  1  0  0  0  0
 28 31  1  0  0  0  0
 31 32  1  0  0  0  0
 31 33  1  0  0  0  0
 31 34  1  0  0  0  0
 34 35  1  0  0  0  0
 34 36  1  0  0  0  0
 34 37  1  0  0  0  0
 37 38  1  0  0  0  0
 37 39  1  0  0  0  0
 37 40  1  0  0  0  0
 24 41  1  0  0  0  0
 41  1  2  0  0  0  0
 41 42  1  0  0  0  0
M  END
> <ChemID>
100080

> <source_casrn>
84-74-2

> <CAS>
84-74-2

> <SMILES>
CCCCOC(=O)c1ccccc1C(=O)OCCCC

> <NAME>
DIBUTYL PHTHALATE

> <preferred_name>
Dibutyl phthalate

> <iupac>
dibutyl benzene-1,2-dicarboxylate

> <MPID>
99357

> <dsstox_substance_id>
DTXSID2021781

> <Canonical_QSARr>
CCCCOC(=O)c1ccccc1C(=O)OCCCC

> <InChI_Code_QSARr>
InChI=1S/C16H22O4/c1-3-5-11-19-15(17)13-9-7-8-10-14(13)16(18)20-12-6-4-2/h7-10H,3-6,11-12H2,1-2H3

> <InChI Key_QSARr>
DOIRQSBPFJWKBE-UHFFFAOYSA-N

> <LogKOC>
3.14

$$$$
100082
  -INDIGO-08031722282D

 14 16  0  0  0  0  0  0  0  0999 V2000
    1.6000    2.7713    0.0000 C   0  0  0  0  0  0  0  0  0  0  0  0
    2.4001    1.3856    0.0000 N   0  0  0  0  0  0  0  0  0  0  0  0
    1.6000    0.0000    0.0000 C   0  0  0  0  0  0  0  0  0  0  0  0
    2.4001   -1.3856    0.0000 C   0  0  0  0  0  0  0  0  0  0  0  0
    4.0001   -1.3856    0.0000 C   0  0  0  0  0  0  0  0  0  0  0  0
    4.8000    0.0000    0.0000 C   0  0  0  0  0  0  0  0  0  0  0  0
    4.0001    1.3856    0.0000 C   0  0  0  0  0  0  0  0  0  0  0  0
    0.0000    0.0000    0.0000 C   0  0  0  0  0  0  0  0  0  0  0  0
   -0.8001    1.3856    0.0000 N   0  0  0  0  0  0  0  0  0  0  0  0
   -2.4001    1.3856    0.0000 C   0  0  0  0  0  0  0  0  0  0  0  0
   -3.2000    0.0000    0.0000 C   0  0  0  0  0  0  0  0  0  0  0  0
   -2.4001   -1.3856    0.0000 C   0  0  0  0  0  0  0  0  0  0  0  0
   -0.8001   -1.3856    0.0000 C   0  0  0  0  0  0  0  0  0  0  0  0
    0.0000    2.7713    0.0000 C   0  0  0  0  0  0  0  0  0  0  0  0
  1  2  1  0  0  0  0
  2  3  1  0  0  0  0
  3  4  2  0  0  0  0
  4  5  1  0  0  0  0
  5  6  2  0  0  0  0
  6  7  1  0  0  0  0
  7  2  2  0  0  0  0
  3  8  1  0  0  0  0
  8  9  1  0  0  0  0
  9 10  2  0  0  0  0
 10 11  1  0  0  0  0
 11 12  2  0  0  0  0
 12 13  1  0  0  0  0
 13  8  2  0  0  0  0
  9 14  1  0  0  0  0
 14  1  1  0  0  0  0
M  CHG  2   2   1   9   1
M  END
> <ChemID>
100082

> <source_casrn>
85-00-7

> <CAS>
85-00-7

> <SMILES>
[Br-].[Br-].C1C[n+]2ccccc2-c2cccc[n+]21

> <NAME>
DIQUAT DIBROMIDE

> <preferred_name>
Diquat dibromide

> <iupac>
6,7-dihydrodipyrido[1,2-a:2',1'-c]pyrazinediium dibromide

> <MPID>
99359

> <dsstox_substance_id>
DTXSID3024075

> <Canonical_QSARr>
C1C[n+]2ccccc2-c2cccc[n+]21

> <InChI_Code_QSARr>
InChI=1S/C12H12N2/c1-3-7-13-9-10-14-8-4-2-6-12(14)11(13)5-1/h1-8H,9-10H2/q+2

> <InChI Key_QSARr>
SYJFEGQWDCRVNX-UHFFFAOYSA-N

> <LogKOC>
2.7

$$$$
100083
  -INDIGO-08031722282D

 24 26  0  0  0  0  0  0  0  0999 V2000
   -0.0001    0.0000    0.0000 C   0  0  0  0  0  0  0  0  0  0  0  0
    1.6001    0.0000    0.0000 C   0  0  0  0  0  0  0  0  0  0  0  0
    2.4001   -1.3856    0.0000 C   0  0  0  0  0  0  0  0  0  0  0  0
    4.0000   -1.3856    0.0000 C   0  0  0  0  0  0  0  0  0  0  0  0
    4.8000   -2.7713    0.0000 H   0  0  0  0  0  0  0  0  0  0  0  0
    4.8000    0.0000    0.0000 C   0  0  0  0  0  0  0  0  0  0  0  0
    6.4000    0.0000    0.0000 H   0  0  0  0  0  0  0  0  0  0  0  0
    4.0000    1.3856    0.0000 C   0  0  0  0  0  0  0  0  0  0  0  0
    4.8000    2.7713    0.0000 H   0  0  0  0  0  0  0  0  0  0  0  0
    2.4001    1.3856    0.0000 C   0  0  0  0  0  0  0  0  0  0  0  0
    1.6001    2.7713    0.0000 H   0  0  0  0  0  0  0  0  0  0  0  0
    1.6001   -2.7713    0.0000 C   0  0  0  0  0  0  0  0  0  0  0  0
    2.4001   -4.1569    0.0000 H   0  0  0  0  0  0  0  0  0  0  0  0
   -0.0001   -2.7713    0.0000 C   0  0  0  0  0  0  0  0  0  0  0  0
   -0.8001   -4.1569    0.0000 H   0  0  0  0  0  0  0  0  0  0  0  0
   -0.8001   -1.3856    0.0000 C   0  0  0  0  0  0  0  0  0  0  0  0
   -2.4000   -1.3856    0.0000 C   0  0  0  0  0  0  0  0  0  0  0  0
   -3.2000   -2.7713    0.0000 H   0  0  0  0  0  0  0  0  0  0  0  0
   -3.2000    0.0000    0.0000 C   0  0  0  0  0  0  0  0  0  0  0  0
   -4.8000    0.0000    0.0000 H   0  0  0  0  0  0  0  0  0  0  0  0
   -2.4000    1.3856    0.0000 C   0  0  0  0  0  0  0  0  0  0  0  0
   -3.2000    2.7713    0.0000 H   0  0  0  0  0  0  0  0  0  0  0  0
   -0.8001    1.3856    0.0000 C   0  0  0  0  0  0  0  0  0  0  0  0
   -0.0001    2.7713    0.0000 H   0  0  0  0  0  0  0  0  0  0  0  0
  1  2  1  0  0  0  0
  2  3  1  0  0  0  0
  3  4  2  0  0  0  0
  4  5  1  0  0  0  0
  4  6  1  0  0  0  0
  6  7  1  0  0  0  0
  6  8  2  0  0  0  0
  8  9  1  0  0  0  0
  8 10  1  0  0  0  0
 10  2  2  0  0  0  0
 10 11  1  0  0  0  0
  3 12  1  0  0  0  0
 12 13  1  0  0  0  0
 12 14  2  0  0  0  0
 14 15  1  0  0  0  0
 14 16  1  0  0  0  0
 16  1  1  0  0  0  0
 16 17  2  0  0  0  0
 17 18  1  0  0  0  0
 17 19  1  0  0  0  0
 19 20  1  0  0  0  0
 19 21  2  0  0  0  0
 21 22  1  0  0  0  0
 21 23  1  0  0  0  0
 23  1  2  0  0  0  0
 23 24  1  0  0  0  0
M  END
> <ChemID>
100083

> <source_casrn>
85-01-8

> <CAS>
85-01-8

> <SMILES>
c1cc2ccccc2c2ccccc21

> <NAME>
PHENANTHRENE

> <preferred_name>
Phenanthrene

> <iupac>
phenanthrenato

> <MPID>
99360

> <dsstox_substance_id>
DTXSID6024254

> <Canonical_QSARr>
c1cc2ccccc2c2ccccc21

> <InChI_Code_QSARr>
InChI=1S/C14H10/c1-3-7-13-11(5-1)9-10-12-6-2-4-8-14(12)13/h1-10H

> <InChI Key_QSARr>
YNPNZTXNASCQKK-UHFFFAOYSA-N

> <LogKOC>
4.35

$$$$
100084
  -INDIGO-08031722282D

 23 25  0  0  0  0  0  0  0  0999 V2000
   -0.0001    0.0000    0.0000 C   0  0  0  0  0  0  0  0  0  0  0  0
   -0.8001    1.3856    0.0000 C   0  0  0  0  0  0  0  0  0  0  0  0
   -0.0001    2.7713    0.0000 H   0  0  0  0  0  0  0  0  0  0  0  0
   -2.4000    1.3856    0.0000 C   0  0  0  0  0  0  0  0  0  0  0  0
   -3.2000    2.7713    0.0000 H   0  0  0  0  0  0  0  0  0  0  0  0
   -3.2000    0.0000    0.0000 C   0  0  0  0  0  0  0  0  0  0  0  0
   -4.8000    0.0000    0.0000 H   0  0  0  0  0  0  0  0  0  0  0  0
   -2.4000   -1.3856    0.0000 C   0  0  0  0  0  0  0  0  0  0  0  0
   -3.2000   -2.7713    0.0000 H   0  0  0  0  0  0  0  0  0  0  0  0
   -0.8001   -1.3856    0.0000 C   0  0  0  0  0  0  0  0  0  0  0  0
   -0.0001   -2.7713    0.0000 C   0  0  0  0  0  0  0  0  0  0  0  0
   -0.8001   -4.1569    0.0000 H   0  0  0  0  0  0  0  0  0  0  0  0
    1.6001   -2.7713    0.0000 C   0  0  0  0  0  0  0  0  0  0  0  0
    2.4001   -4.1569    0.0000 H   0  0  0  0  0  0  0  0  0  0  0  0
    2.4001   -1.3856    0.0000 C   0  0  0  0  0  0  0  0  0  0  0  0
    1.6001    0.0000    0.0000 C   0  0  0  0  0  0  0  0  0  0  0  0
    2.4001    1.3856    0.0000 C   0  0  0  0  0  0  0  0  0  0  0  0
    1.6001    2.7713    0.0000 H   0  0  0  0  0  0  0  0  0  0  0  0
    4.0000    1.3856    0.0000 C   0  0  0  0  0  0  0  0  0  0  0  0
    4.8000    2.7713    0.0000 H   0  0  0  0  0  0  0  0  0  0  0  0
    4.8000    0.0000    0.0000 C   0  0  0  0  0  0  0  0  0  0  0  0
    6.4000    0.0000    0.0000 H   0  0  0  0  0  0  0  0  0  0  0  0
    4.0000   -1.3856    0.0000 N   0  0  0  0  0  0  0  0  0  0  0  0
  1  2  1  0  0  0  0
  2  3  1  0  0  0  0
  2  4  2  0  0  0  0
  4  5  1  0  0  0  0
  4  6  1  0  0  0  0
  6  7  1  0  0  0  0
  6  8  2  0  0  0  0
  8  9  1  0  0  0  0
  8 10  1  0  0  0  0
 10  1  1  0  0  0  0
 10 11  2  0  0  0  0
 11 12  1  0  0  0  0
 11 13  1  0  0  0  0
 13 14  1  0  0  0  0
 13 15  2  0  0  0  0
 15 16  1  0  0  0  0
 16  1  2  0  0  0  0
 16 17  1  0  0  0  0
 17 18  1  0  0  0  0
 17 19  2  0  0  0  0
 19 20  1  0  0  0  0
 19 21  1  0  0  0  0
 21 22  1  0  0  0  0
 21 23  2  0  0  0  0
 23 15  1  0  0  0  0
M  END
> <ChemID>
100084

> <source_casrn>
85-02-9

> <CAS>
85-02-9

> <SMILES>
c1cccc2c3ccc[n]c3ccc21

> <NAME>
BENZO(F)QUINOLINE

> <preferred_name>
Benzo(f)quinoline

> <iupac>
benzo[f]quinoline

> <MPID>
99361

> <dsstox_substance_id>
DTXSID2024585

> <Canonical_QSARr>
c1cccc2c3ccc[n]c3ccc21

> <InChI_Code_QSARr>
InChI=1S/C13H9N/c1-2-5-11-10(4-1)7-8-13-12(11)6-3-9-14-13/h1-9H

> <InChI Key_QSARr>
HCAUQPZEWLULFJ-UHFFFAOYSA-N

> <LogKOC>
4.64

$$$$
100085
  -INDIGO-08031722282D

 18 18  0  0  0  0  0  0  0  0999 V2000
    0.8001   -1.3856    0.0000 C   0  0  0  0  0  0  0  0  0  0  0  0
    2.4000   -1.3856    0.0000 H   0  0  0  0  0  0  0  0  0  0  0  0
    1.6000   -2.7713    0.0000 H   0  0  0  0  0  0  0  0  0  0  0  0
    1.6000   -0.0000    0.0000 H   0  0  0  0  0  0  0  0  0  0  0  0
    0.0000   -0.0000    0.0000 C   0  0  0  0  0  0  0  0  0  0  0  0
    0.2088    1.5863    0.0000 H   0  0  0  0  0  0  0  0  0  0  0  0
    1.2694    0.9740    0.0000 H   0  0  0  0  0  0  0  0  0  0  0  0
   -1.6000    0.0000    0.0000 C   0  0  0  0  0  0  0  0  0  0  0  0
   -2.4000    1.3856    0.0000 C   0  0  0  0  0  0  0  0  0  0  0  0
   -1.6000    2.7713    0.0000 Br  0  0  0  0  0  0  0  0  0  0  0  0
   -4.0000    1.3856    0.0000 C   0  0  0  0  0  0  0  0  0  0  0  0
   -4.8001    2.7713    0.0000 Br  0  0  0  0  0  0  0  0  0  0  0  0
   -4.8001    0.0000    0.0000 C   0  0  0  0  0  0  0  0  0  0  0  0
   -6.4000    0.0000    0.0000 Br  0  0  0  0  0  0  0  0  0  0  0  0
   -4.0000   -1.3856    0.0000 C   0  0  0  0  0  0  0  0  0  0  0  0
   -4.8001   -2.7713    0.0000 Br  0  0  0  0  0  0  0  0  0  0  0  0
   -2.4000   -1.3856    0.0000 C   0  0  0  0  0  0  0  0  0  0  0  0
   -1.6000   -2.7713    0.0000 Br  0  0  0  0  0  0  0  0  0  0  0  0
  1  2  1  0  0  0  0
  1  3  1  0  0  0  0
  1  4  1  0  0  0  0
  1  5  1  0  0  0  0
  5  6  1  0  0  0  0
  5  7  1  0  0  0  0
  5  8  1  0  0  0  0
  8  9  1  0  0  0  0
  9 10  1  0  0  0  0
  9 11  2  0  0  0  0
 11 12  1  0  0  0  0
 11 13  1  0  0  0  0
 13 14  1  0  0  0  0
 13 15  2  0  0  0  0
 15 16  1  0  0  0  0
 15 17  1  0  0  0  0
 17  8  2  0  0  0  0
 17 18  1  0  0  0  0
M  END
> <ChemID>
100085

> <source_casrn>
85-22-3

> <CAS>
85-22-3

> <SMILES>
c(c(c(c(c1Br)Br)Br)Br)(c1Br)CC

> <NAME>
PENTABROMOETHYLBENZENE

> <preferred_name>
2,3,4,5,6-Pentabromoethylbenzene

> <iupac>
1,2,3,4,5-pentabromo-6-ethylbenzene

> <MPID>
99362

> <dsstox_substance_id>
DTXSID7021782

> <Canonical_QSARr>
CCc1c(Br)c(Br)c(Br)c(Br)c1Br

> <InChI_Code_QSARr>
InChI=1S/C8H5Br5/c1-2-3-4(9)6(11)8(13)7(12)5(3)10/h2H2,1H3

> <InChI Key_QSARr>
FIAXCDIQXHJNIX-UHFFFAOYSA-N

> <LogKOC>
4.92

$$$$
100087
  -INDIGO-08031722282D

 15 16  0  0  0  0  0  0  0  0999 V2000
   -3.6161    2.0161    0.0000 O   0  0  0  0  0  0  0  0  0  0  0  0
   -2.0944    1.5217    0.0000 C   0  0  0  0  0  0  0  0  0  0  0  0
   -1.6000   -0.0000    0.0000 C   0  0  0  0  0  0  0  0  0  0  0  0
   -0.0000   -0.0000    0.0000 C   0  0  0  0  0  0  0  0  0  0  0  0
    0.8000   -1.3857    0.0000 C   0  0  0  0  0  0  0  0  0  0  0  0
    2.4000   -1.3857    0.0000 H   0  0  0  0  0  0  0  0  0  0  0  0
   -0.0000   -2.7713    0.0000 C   0  0  0  0  0  0  0  0  0  0  0  0
    0.8000   -4.1569    0.0000 H   0  0  0  0  0  0  0  0  0  0  0  0
   -1.6000   -2.7713    0.0000 C   0  0  0  0  0  0  0  0  0  0  0  0
   -2.4000   -4.1569    0.0000 H   0  0  0  0  0  0  0  0  0  0  0  0
   -2.4000   -1.3857    0.0000 C   0  0  0  0  0  0  0  0  0  0  0  0
   -4.0000   -1.3857    0.0000 H   0  0  0  0  0  0  0  0  0  0  0  0
    0.4944    1.5217    0.0000 C   0  0  0  0  0  0  0  0  0  0  0  0
    2.0161    2.0161    0.0000 O   0  0  0  0  0  0  0  0  0  0  0  0
   -0.8000    2.4621    0.0000 O   0  0  0  0  0  0  0  0  0  0  0  0
  1  2  2  0  0  0  0
  2  3  1  0  0  0  0
  3  4  1  0  0  0  0
  4  5  2  0  0  0  0
  5  6  1  0  0  0  0
  5  7  1  0  0  0  0
  7  8  1  0  0  0  0
  7  9  2  0  0  0  0
  9 10  1  0  0  0  0
  9 11  1  0  0  0  0
 11  3  2  0  0  0  0
 11 12  1  0  0  0  0
  4 13  1  0  0  0  0
 13 14  2  0  0  0  0
 13 15  1  0  0  0  0
 15  2  1  0  0  0  0
M  END
> <ChemID>
100087

> <source_casrn>
85-44-9

> <CAS>
85-44-9

> <SMILES>
O=C1OC(=O)c2ccccc12

> <NAME>
PHTHALIC ANHYDRIDE

> <preferred_name>
Phthalic anhydride

> <iupac>
2-benzofuran-1,3-dione

> <MPID>
99364

> <dsstox_substance_id>
DTXSID2021159

> <Canonical_QSARr>
O=C1OC(=O)c2ccccc12

> <InChI_Code_QSARr>
InChI=1S/C8H4O3/c9-7-5-3-1-2-4-6(5)8(10)11-7/h1-4H

> <InChI Key_QSARr>
LGRFSURHDFAFJT-UHFFFAOYSA-N

> <LogKOC>
1.56

$$$$
100088
  -INDIGO-08031722282D

 43 44  0  0  0  0  0  0  0  0999 V2000
   -4.7999   -2.7713    0.0000 C   0  0  0  0  0  0  0  0  0  0  0  0
   -4.0000   -1.3856    0.0000 C   0  0  0  0  0  0  0  0  0  0  0  0
   -2.3999   -1.3856    0.0000 O   0  0  0  0  0  0  0  0  0  0  0  0
   -1.6001    0.0000    0.0000 C   0  0  0  0  0  0  0  0  0  0  0  0
   -2.8693    0.9739    0.0000 H   0  0  0  0  0  0  0  0  0  0  0  0
   -1.8088    1.5864    0.0000 H   0  0  0  0  0  0  0  0  0  0  0  0
    0.0000    0.0000    0.0000 C   0  0  0  0  0  0  0  0  0  0  0  0
    1.2692   -0.9741    0.0000 H   0  0  0  0  0  0  0  0  0  0  0  0
    0.2087   -1.5863    0.0000 H   0  0  0  0  0  0  0  0  0  0  0  0
    0.7999    1.3856    0.0000 C   0  0  0  0  0  0  0  0  0  0  0  0
   -0.4694    2.3597    0.0000 H   0  0  0  0  0  0  0  0  0  0  0  0
    0.5911    2.9720    0.0000 H   0  0  0  0  0  0  0  0  0  0  0  0
    2.3999    1.3856    0.0000 C   0  0  0  0  0  0  0  0  0  0  0  0
    4.0000    1.3856    0.0000 H   0  0  0  0  0  0  0  0  0  0  0  0
    3.2001    2.7713    0.0000 H   0  0  0  0  0  0  0  0  0  0  0  0
    3.2001    0.0000    0.0000 H   0  0  0  0  0  0  0  0  0  0  0  0
   -4.7999    0.0000    0.0000 O   0  0  0  0  0  0  0  0  0  0  0  0
   -6.3999   -2.7713    0.0000 C   0  0  0  0  0  0  0  0  0  0  0  0
   -7.2001   -1.3856    0.0000 C   0  0  0  0  0  0  0  0  0  0  0  0
   -8.7999   -1.3856    0.0000 O   0  0  0  0  0  0  0  0  0  0  0  0
   -9.6001    0.0000    0.0000 C   0  0  0  0  0  0  0  0  0  0  0  0
   -9.3910    1.5864    0.0000 H   0  0  0  0  0  0  0  0  0  0  0  0
   -8.3305    0.9739    0.0000 H   0  0  0  0  0  0  0  0  0  0  0  0
  -11.2001    0.0000    0.0000 C   0  0  0  0  0  0  0  0  0  0  0  0
  -12.0000    1.3856    0.0000 C   0  0  0  0  0  0  0  0  0  0  0  0
  -11.2001    2.7713    0.0000 H   0  0  0  0  0  0  0  0  0  0  0  0
  -13.6001    1.3856    0.0000 C   0  0  0  0  0  0  0  0  0  0  0  0
  -14.3999    2.7713    0.0000 H   0  0  0  0  0  0  0  0  0  0  0  0
  -14.3999    0.0000    0.0000 C   0  0  0  0  0  0  0  0  0  0  0  0
  -16.0000    0.0000    0.0000 H   0  0  0  0  0  0  0  0  0  0  0  0
  -13.6001   -1.3856    0.0000 C   0  0  0  0  0  0  0  0  0  0  0  0
  -14.3999   -2.7713    0.0000 H   0  0  0  0  0  0  0  0  0  0  0  0
  -12.0000   -1.3856    0.0000 C   0  0  0  0  0  0  0  0  0  0  0  0
  -11.2001   -2.7713    0.0000 H   0  0  0  0  0  0  0  0  0  0  0  0
   -6.3999    0.0000    0.0000 O   0  0  0  0  0  0  0  0  0  0  0  0
   -7.2001   -4.1569    0.0000 C   0  0  0  0  0  0  0  0  0  0  0  0
   -8.7999   -4.1569    0.0000 H   0  0  0  0  0  0  0  0  0  0  0  0
   -6.3999   -5.5426    0.0000 C   0  0  0  0  0  0  0  0  0  0  0  0
   -7.2001   -6.9282    0.0000 H   0  0  0  0  0  0  0  0  0  0  0  0
   -4.7999   -5.5426    0.0000 C   0  0  0  0  0  0  0  0  0  0  0  0
   -4.0000   -6.9282    0.0000 H   0  0  0  0  0  0  0  0  0  0  0  0
   -4.0000   -4.1569    0.0000 C   0  0  0  0  0  0  0  0  0  0  0  0
   -2.3999   -4.1569    0.0000 H   0  0  0  0  0  0  0  0  0  0  0  0
  1  2  1  0  0  0  0
  2  3  1  0  0  0  0
  3  4  1  0  0  0  0
  4  5  1  0  0  0  0
  4  6  1  0  0  0  0
  4  7  1  0  0  0  0
  7  8  1  0  0  0  0
  7  9  1  0  0  0  0
  7 10  1  0  0  0  0
 10 11  1  0  0  0  0
 10 12  1  0  0  0  0
 10 13  1  0  0  0  0
 13 14  1  0  0  0  0
 13 15  1  0  0  0  0
 13 16  1  0  0  0  0
  2 17  2  0  0  0  0
  1 18  1  0  0  0  0
 18 19  1  0  0  0  0
 19 20  1  0  0  0  0
 20 21  1  0  0  0  0
 21 22  1  0  0  0  0
 21 23  1  0  0  0  0
 21 24  1  0  0  0  0
 24 25  1  0  0  0  0
 25 26  1  0  0  0  0
 25 27  2  0  0  0  0
 27 28  1  0  0  0  0
 27 29  1  0  0  0  0
 29 30  1  0  0  0  0
 29 31  2  0  0  0  0
 31 32  1  0  0  0  0
 31 33  1  0  0  0  0
 33 24  2  0  0  0  0
 33 34  1  0  0  0  0
 19 35  2  0  0  0  0
 18 36  2  0  0  0  0
 36 37  1  0  0  0  0
 36 38  1  0  0  0  0
 38 39  1  0  0  0  0
 38 40  2  0  0  0  0
 40 41  1  0  0  0  0
 40 42  1  0  0  0  0
 42  1  2  0  0  0  0
 42 43  1  0  0  0  0
M  END
> <ChemID>
100088

> <source_casrn>
85-68-7

> <CAS>
85-68-7

> <SMILES>
CCCCOC(=O)c1ccccc1C(=O)OCc1ccccc1

> <NAME>
BUTYL BENZYL PHTHALATE

> <preferred_name>
Butyl benzyl phthalate

> <iupac>
benzyl butyl benzene-1,2-dicarboxylate

> <MPID>
99365

> <dsstox_substance_id>
DTXSID3020205

> <Canonical_QSARr>
CCCCOC(=O)c1ccccc1C(=O)OCc1ccccc1

> <InChI_Code_QSARr>
InChI=1S/C19H20O4/c1-2-3-13-22-18(20)16-11-7-8-12-17(16)19(21)23-14-15-9-5-4-6-10-15/h4-12H,2-3,13-14H2,1H3

> <InChI Key_QSARr>
IRIAEXORFWYRCZ-UHFFFAOYSA-N

> <LogKOC>
3.72

$$$$
100089
  -INDIGO-08031722282D

 48 48  0  0  0  0  0  0  0  0999 V2000
   10.4001   -6.9283    0.0000 C   0  0  0  0  0  0  0  0  0  0  0  0
   12.0001   -6.9283    0.0000 H   0  0  0  0  0  0  0  0  0  0  0  0
    9.6000   -5.5426    0.0000 C   0  0  0  0  0  0  0  0  0  0  0  0
   10.4001   -4.1569    0.0000 C   0  0  0  0  0  0  0  0  0  0  0  0
   12.0001   -4.1569    0.0000 O   0  0  0  0  0  0  0  0  0  0  0  0
   12.7999   -2.7713    0.0000 C   0  0  0  0  0  0  0  0  0  0  0  0
   11.5308   -1.7972    0.0000 H   0  0  0  0  0  0  0  0  0  0  0  0
   12.5911   -1.1849    0.0000 H   0  0  0  0  0  0  0  0  0  0  0  0
   14.3999   -2.7713    0.0000 C   0  0  0  0  0  0  0  0  0  0  0  0
   15.6693   -3.7453    0.0000 H   0  0  0  0  0  0  0  0  0  0  0  0
   14.6087   -4.3576    0.0000 H   0  0  0  0  0  0  0  0  0  0  0  0
   15.2000   -1.3856    0.0000 C   0  0  0  0  0  0  0  0  0  0  0  0
   13.9306   -0.4115    0.0000 H   0  0  0  0  0  0  0  0  0  0  0  0
   14.9912    0.2006    0.0000 H   0  0  0  0  0  0  0  0  0  0  0  0
   16.8000   -1.3856    0.0000 C   0  0  0  0  0  0  0  0  0  0  0  0
   18.4000   -1.3856    0.0000 H   0  0  0  0  0  0  0  0  0  0  0  0
   17.5998    0.0001    0.0000 H   0  0  0  0  0  0  0  0  0  0  0  0
   17.5998   -2.7713    0.0000 H   0  0  0  0  0  0  0  0  0  0  0  0
    9.6000   -2.7713    0.0000 O   0  0  0  0  0  0  0  0  0  0  0  0
    8.0000   -5.5426    0.0000 C   0  0  0  0  0  0  0  0  0  0  0  0
    7.2002   -4.1569    0.0000 C   0  0  0  0  0  0  0  0  0  0  0  0
    5.5999   -4.1569    0.0000 O   0  0  0  0  0  0  0  0  0  0  0  0
    4.8000   -2.7713    0.0000 C   0  0  0  0  0  0  0  0  0  0  0  0
    5.0089   -1.1849    0.0000 H   0  0  0  0  0  0  0  0  0  0  0  0
    6.0695   -1.7972    0.0000 H   0  0  0  0  0  0  0  0  0  0  0  0
    3.2001   -2.7713    0.0000 C   0  0  0  0  0  0  0  0  0  0  0  0
    2.3999   -1.3856    0.0000 O   0  0  0  0  0  0  0  0  0  0  0  0
    0.7999   -1.3856    0.0000 C   0  0  0  0  0  0  0  0  0  0  0  0
    0.5911   -2.9719    0.0000 H   0  0  0  0  0  0  0  0  0  0  0  0
   -0.4695   -2.3597    0.0000 H   0  0  0  0  0  0  0  0  0  0  0  0
    0.0001    0.0001    0.0000 C   0  0  0  0  0  0  0  0  0  0  0  0
    0.2090    1.5863    0.0000 H   0  0  0  0  0  0  0  0  0  0  0  0
    1.2692    0.9740    0.0000 H   0  0  0  0  0  0  0  0  0  0  0  0
   -1.5999    0.0001    0.0000 C   0  0  0  0  0  0  0  0  0  0  0  0
   -1.8087   -1.5864    0.0000 H   0  0  0  0  0  0  0  0  0  0  0  0
   -2.8693   -0.9740    0.0000 H   0  0  0  0  0  0  0  0  0  0  0  0
   -2.4000    1.3856    0.0000 C   0  0  0  0  0  0  0  0  0  0  0  0
   -3.1998    2.7713    0.0000 H   0  0  0  0  0  0  0  0  0  0  0  0
   -4.0000    1.3856    0.0000 H   0  0  0  0  0  0  0  0  0  0  0  0
   -1.5999    2.7713    0.0000 H   0  0  0  0  0  0  0  0  0  0  0  0
    2.3999   -4.1569    0.0000 O   0  0  0  0  0  0  0  0  0  0  0  0
    8.0000   -2.7713    0.0000 O   0  0  0  0  0  0  0  0  0  0  0  0
    7.2002   -6.9283    0.0000 C   0  0  0  0  0  0  0  0  0  0  0  0
    5.5999   -6.9283    0.0000 H   0  0  0  0  0  0  0  0  0  0  0  0
    8.0000   -8.3138    0.0000 C   0  0  0  0  0  0  0  0  0  0  0  0
    7.2002   -9.6995    0.0000 H   0  0  0  0  0  0  0  0  0  0  0  0
    9.6000   -8.3138    0.0000 C   0  0  0  0  0  0  0  0  0  0  0  0
   10.4001   -9.6995    0.0000 H   0  0  0  0  0  0  0  0  0  0  0  0
  1  2  1  0  0  0  0
  1  3  1  0  0  0  0
  3  4  1  0  0  0  0
  4  5  1  0  0  0  0
  5  6  1  0  0  0  0
  6  7  1  0  0  0  0
  6  8  1  0  0  0  0
  6  9  1  0  0  0  0
  9 10  1  0  0  0  0
  9 11  1  0  0  0  0
  9 12  1  0  0  0  0
 12 13  1  0  0  0  0
 12 14  1  0  0  0  0
 12 15  1  0  0  0  0
 15 16  1  0  0  0  0
 15 17  1  0  0  0  0
 15 18  1  0  0  0  0
  4 19  2  0  0  0  0
  3 20  2  0  0  0  0
 20 21  1  0  0  0  0
 21 22  1  0  0  0  0
 22 23  1  0  0  0  0
 23 24  1  0  0  0  0
 23 25  1  0  0  0  0
 23 26  1  0  0  0  0
 26 27  1  0  0  0  0
 27 28  1  0  0  0  0
 28 29  1  0  0  0  0
 28 30  1  0  0  0  0
 28 31  1  0  0  0  0
 31 32  1  0  0  0  0
 31 33  1  0  0  0  0
 31 34  1  0  0  0  0
 34 35  1  0  0  0  0
 34 36  1  0  0  0  0
 34 37  1  0  0  0  0
 37 38  1  0  0  0  0
 37 39  1  0  0  0  0
 37 40  1  0  0  0  0
 26 41  2  0  0  0  0
 21 42  2  0  0  0  0
 20 43  1  0  0  0  0
 43 44  1  0  0  0  0
 43 45  2  0  0  0  0
 45 46  1  0  0  0  0
 45 47  1  0  0  0  0
 47  1  2  0  0  0  0
 47 48  1  0  0  0  0
M  END
> <ChemID>
100089

> <source_casrn>
85-70-1

> <CAS>
85-70-1

> <SMILES>
O=C(OCC(=O)OCCCC)c(c(ccc1)C(=O)OCCCC)c1

> <NAME>
BUTYLGLYCOLYL BUTYL PHTHALATE

> <preferred_name>
Butylphthalyl butylglycolate

> <iupac>
2-butoxy-2-oxoethyl butyl benzene-1,2-dicarboxylate

> <MPID>
99366

> <dsstox_substance_id>
DTXSID7023938

> <Canonical_QSARr>
CCCCOC(=O)COC(=O)c1ccccc1C(=O)OCCCC

> <InChI_Code_QSARr>
InChI=1S/C18H24O6/c1-3-5-11-22-16(19)13-24-18(21)15-10-8-7-9-14(15)17(20)23-12-6-4-2/h7-10H,3-6,11-13H2,1-2H3

> <InChI Key_QSARr>
GOJCZVPJCKEBQV-UHFFFAOYSA-N

> <LogKOC>
3.7

$$$$
100091
  -INDIGO-08031722282D

 31 32  0  0  0  0  0  0  0  0999 V2000
   -1.3857   -2.4000    0.0000 O   0  0  0  0  0  0  0  0  0  0  0  0
   -1.3857   -0.8000    0.0000 C   0  0  0  0  0  0  0  0  0  0  0  0
    0.0000    0.0000    0.0000 C   0  0  0  0  0  0  0  0  0  0  0  0
    0.0000    1.6000    0.0000 C   0  0  0  0  0  0  0  0  0  0  0  0
    1.3857    2.4000    0.0000 C   0  0  0  0  0  0  0  0  0  0  0  0
    1.3857    4.0000    0.0000 H   0  0  0  0  0  0  0  0  0  0  0  0
    2.7712    1.6000    0.0000 C   0  0  0  0  0  0  0  0  0  0  0  0
    4.1569    2.4000    0.0000 H   0  0  0  0  0  0  0  0  0  0  0  0
    2.7712    0.0000    0.0000 C   0  0  0  0  0  0  0  0  0  0  0  0
    4.1569   -0.8000    0.0000 H   0  0  0  0  0  0  0  0  0  0  0  0
    1.3857   -0.8000    0.0000 C   0  0  0  0  0  0  0  0  0  0  0  0
    1.3857   -2.4000    0.0000 H   0  0  0  0  0  0  0  0  0  0  0  0
   -1.3857    2.4000    0.0000 N   0  0  0  0  0  0  0  0  0  0  0  0
   -2.7714    1.6000    0.0000 N   0  0  0  0  0  0  0  0  0  0  0  0
   -2.7714    0.0000    0.0000 N   0  0  0  0  0  0  0  0  0  0  0  0
   -4.1568   -0.8000    0.0000 C   0  0  0  0  0  0  0  0  0  0  0  0
   -3.5447   -2.2782    0.0000 H   0  0  0  0  0  0  0  0  0  0  0  0
   -4.7692   -2.2782    0.0000 H   0  0  0  0  0  0  0  0  0  0  0  0
   -5.5425    0.0000    0.0000 S   0  0  0  0  0  0  0  0  0  0  0  0
   -6.9282   -0.8000    0.0000 P   0  0  0  0  0  0  0  0  0  0  0  0
   -6.9282   -2.4000    0.0000 S   0  0  0  0  0  0  0  0  0  0  0  0
   -8.3139   -1.6000    0.0000 O   0  0  0  0  0  0  0  0  0  0  0  0
   -9.6994   -0.8000    0.0000 C   0  0  0  0  0  0  0  0  0  0  0  0
  -11.0851   -1.6000    0.0000 H   0  0  0  0  0  0  0  0  0  0  0  0
  -11.0851    0.0000    0.0000 H   0  0  0  0  0  0  0  0  0  0  0  0
   -9.6994   -2.4000    0.0000 H   0  0  0  0  0  0  0  0  0  0  0  0
   -8.3139    0.0000    0.0000 O   0  0  0  0  0  0  0  0  0  0  0  0
   -8.3139    1.6000    0.0000 C   0  0  0  0  0  0  0  0  0  0  0  0
   -8.3139    3.2000    0.0000 H   0  0  0  0  0  0  0  0  0  0  0  0
   -9.6994    2.4000    0.0000 H   0  0  0  0  0  0  0  0  0  0  0  0
   -6.9282    2.4000    0.0000 H   0  0  0  0  0  0  0  0  0  0  0  0
  1  2  2  0  0  0  0
  2  3  1  0  0  0  0
  3  4  1  0  0  0  0
  4  5  2  0  0  0  0
  5  6  1  0  0  0  0
  5  7  1  0  0  0  0
  7  8  1  0  0  0  0
  7  9  2  0  0  0  0
  9 10  1  0  0  0  0
  9 11  1  0  0  0  0
 11  3  2  0  0  0  0
 11 12  1  0  0  0  0
  4 13  1  0  0  0  0
 13 14  2  0  0  0  0
 14 15  1  0  0  0  0
 15  2  1  0  0  0  0
 15 16  1  0  0  0  0
 16 17  1  0  0  0  0
 16 18  1  0  0  0  0
 16 19  1  0  0  0  0
 19 20  1  0  0  0  0
 20 21  2  0  0  0  0
 20 22  1  0  0  0  0
 22 23  1  0  0  0  0
 23 24  1  0  0  0  0
 23 25  1  0  0  0  0
 23 26  1  0  0  0  0
 20 27  1  0  0  0  0
 27 28  1  0  0  0  0
 28 29  1  0  0  0  0
 28 30  1  0  0  0  0
 28 31  1  0  0  0  0
M  END
> <ChemID>
100091

> <source_casrn>
86-50-0

> <CAS>
86-50-0

> <SMILES>
S=P(OC)(OC)SCN1N=Nc2ccccc2C1(=O)

> <NAME>
METHYL AZINPHOS

> <preferred_name>
Azinphos-methyl

> <iupac>
O,O-dimethyl S-[(4-oxo-1,2,3-benzotriazin-3(4H)-yl)methyl] phosphorodithioate

> <MPID>
99368

> <dsstox_substance_id>
DTXSID3020122

> <Canonical_QSARr>
COP(=S)(OC)SCN1N=Nc2ccccc2C1=O

> <InChI_Code_QSARr>
InChI=1S/C10H12N3O3PS2/c1-15-17(18,16-2)19-7-13-10(14)8-5-3-4-6-9(8)11-12-13/h3-6H,7H2,1-2H3

> <InChI Key_QSARr>
CJJOSEISRRTUQB-UHFFFAOYSA-N

> <LogKOC>
2.28

$$$$
100092
  -INDIGO-08031722282D

 23 25  0  0  0  0  0  0  0  0999 V2000
   -0.2706   -2.5747    0.0000 C   0  0  0  0  0  0  0  0  0  0  0  0
    1.2945   -2.2420    0.0000 C   0  0  0  0  0  0  0  0  0  0  0  0
    1.4616   -0.6508    0.0000 C   0  0  0  0  0  0  0  0  0  0  0  0
    2.9233    0.0000    0.0000 C   0  0  0  0  0  0  0  0  0  0  0  0
    3.0906    1.5912    0.0000 H   0  0  0  0  0  0  0  0  0  0  0  0
    4.2177   -0.9405    0.0000 C   0  0  0  0  0  0  0  0  0  0  0  0
    5.6794   -0.2897    0.0000 H   0  0  0  0  0  0  0  0  0  0  0  0
    4.0506   -2.5317    0.0000 C   0  0  0  0  0  0  0  0  0  0  0  0
    5.3450   -3.4721    0.0000 H   0  0  0  0  0  0  0  0  0  0  0  0
    2.5889   -3.1825    0.0000 C   0  0  0  0  0  0  0  0  0  0  0  0
    2.4215   -4.7737    0.0000 H   0  0  0  0  0  0  0  0  0  0  0  0
    0.0001    0.0000    0.0000 C   0  0  0  0  0  0  0  0  0  0  0  0
    0.8001    1.3857    0.0000 H   0  0  0  0  0  0  0  0  0  0  0  0
   -1.2944    0.9404    0.0000 H   0  0  0  0  0  0  0  0  0  0  0  0
   -1.0706   -1.1890    0.0000 C   0  0  0  0  0  0  0  0  0  0  0  0
   -2.6706   -1.1890    0.0000 C   0  0  0  0  0  0  0  0  0  0  0  0
   -3.4706    0.1966    0.0000 H   0  0  0  0  0  0  0  0  0  0  0  0
   -3.4706   -2.5747    0.0000 C   0  0  0  0  0  0  0  0  0  0  0  0
   -5.0706   -2.5747    0.0000 H   0  0  0  0  0  0  0  0  0  0  0  0
   -2.6706   -3.9603    0.0000 C   0  0  0  0  0  0  0  0  0  0  0  0
   -3.4706   -5.3460    0.0000 H   0  0  0  0  0  0  0  0  0  0  0  0
   -1.0706   -3.9603    0.0000 C   0  0  0  0  0  0  0  0  0  0  0  0
   -0.2706   -5.3460    0.0000 H   0  0  0  0  0  0  0  0  0  0  0  0
  1  2  1  0  0  0  0
  2  3  1  0  0  0  0
  3  4  2  0  0  0  0
  4  5  1  0  0  0  0
  4  6  1  0  0  0  0
  6  7  1  0  0  0  0
  6  8  2  0  0  0  0
  8  9  1  0  0  0  0
  8 10  1  0  0  0  0
 10  2  2  0  0  0  0
 10 11  1  0  0  0  0
  3 12  1  0  0  0  0
 12 13  1  0  0  0  0
 12 14  1  0  0  0  0
 12 15  1  0  0  0  0
 15  1  1  0  0  0  0
 15 16  2  0  0  0  0
 16 17  1  0  0  0  0
 16 18  1  0  0  0  0
 18 19  1  0  0  0  0
 18 20  2  0  0  0  0
 20 21  1  0  0  0  0
 20 22  1  0  0  0  0
 22  1  2  0  0  0  0
 22 23  1  0  0  0  0
M  END
> <ChemID>
100092

> <source_casrn>
86-73-7

> <CAS>
86-73-7

> <SMILES>
C1c2ccccc2-c2ccccc21

> <NAME>
9H-FLUORENE

> <preferred_name>
Fluorene

> <iupac>
9H-fluorene

> <MPID>
99369

> <dsstox_substance_id>
DTXSID8024105

> <Canonical_QSARr>
C1c2ccccc2-c2ccccc21

> <InChI_Code_QSARr>
InChI=1S/C13H10/c1-3-7-12-10(5-1)9-11-6-2-4-8-13(11)12/h1-8H,9H2

> <InChI Key_QSARr>
NIHNNTQXNPWCJQ-UHFFFAOYSA-N

> <LogKOC>
3.7

$$$$
100093
  -INDIGO-08031722282D

 22 24  0  0  0  0  0  0  0  0999 V2000
    0.0000    0.0000    0.0000 C   0  0  0  0  0  0  0  0  0  0  0  0
    1.5651    0.3327    0.0000 C   0  0  0  0  0  0  0  0  0  0  0  0
    1.7322    1.9239    0.0000 C   0  0  0  0  0  0  0  0  0  0  0  0
    3.1939    2.5747    0.0000 C   0  0  0  0  0  0  0  0  0  0  0  0
    3.3612    4.1659    0.0000 H   0  0  0  0  0  0  0  0  0  0  0  0
    4.4883    1.6342    0.0000 C   0  0  0  0  0  0  0  0  0  0  0  0
    5.9501    2.2850    0.0000 H   0  0  0  0  0  0  0  0  0  0  0  0
    4.3212    0.0430    0.0000 C   0  0  0  0  0  0  0  0  0  0  0  0
    5.6156   -0.8974    0.0000 H   0  0  0  0  0  0  0  0  0  0  0  0
    2.8595   -0.6078    0.0000 C   0  0  0  0  0  0  0  0  0  0  0  0
    2.6921   -2.1990    0.0000 H   0  0  0  0  0  0  0  0  0  0  0  0
    0.2707    2.5747    0.0000 N   0  0  0  0  0  0  0  0  0  0  0  0
   -0.0620    4.1398    0.0000 H   0  0  0  0  0  0  0  0  0  0  0  0
   -0.8000    1.3856    0.0000 C   0  0  0  0  0  0  0  0  0  0  0  0
   -2.4000    1.3856    0.0000 C   0  0  0  0  0  0  0  0  0  0  0  0
   -3.2000    2.7713    0.0000 H   0  0  0  0  0  0  0  0  0  0  0  0
   -3.2000    0.0000    0.0000 C   0  0  0  0  0  0  0  0  0  0  0  0
   -4.8000    0.0000    0.0000 H   0  0  0  0  0  0  0  0  0  0  0  0
   -2.4000   -1.3856    0.0000 C   0  0  0  0  0  0  0  0  0  0  0  0
   -3.2000   -2.7713    0.0000 H   0  0  0  0  0  0  0  0  0  0  0  0
   -0.8000   -1.3856    0.0000 C   0  0  0  0  0  0  0  0  0  0  0  0
    0.0000   -2.7713    0.0000 H   0  0  0  0  0  0  0  0  0  0  0  0
  1  2  1  0  0  0  0
  2  3  1  0  0  0  0
  3  4  2  0  0  0  0
  4  5  1  0  0  0  0
  4  6  1  0  0  0  0
  6  7  1  0  0  0  0
  6  8  2  0  0  0  0
  8  9  1  0  0  0  0
  8 10  1  0  0  0  0
 10  2  2  0  0  0  0
 10 11  1  0  0  0  0
  3 12  1  0  0  0  0
 12 13  1  0  0  0  0
 12 14  1  0  0  0  0
 14  1  1  0  0  0  0
 14 15  2  0  0  0  0
 15 16  1  0  0  0  0
 15 17  1  0  0  0  0
 17 18  1  0  0  0  0
 17 19  2  0  0  0  0
 19 20  1  0  0  0  0
 19 21  1  0  0  0  0
 21  1  2  0  0  0  0
 21 22  1  0  0  0  0
M  END
> <ChemID>
100093

> <source_casrn>
86-74-8

> <CAS>
86-74-8

> <SMILES>
c1cccc2[nH]c3ccccc3c21

> <NAME>
CARBAZOLE

> <preferred_name>
Carbazole

> <iupac>
9H-carbazole

> <MPID>
99370

> <dsstox_substance_id>
DTXSID4020248

> <Canonical_QSARr>
c1cccc2[nH]c3ccccc3c21

> <InChI_Code_QSARr>
InChI=1S/C12H9N/c1-3-7-11-9(5-1)10-6-2-4-8-12(10)13-11/h1-8,13H

> <InChI Key_QSARr>
UJOBWOGCFQCDNV-UHFFFAOYSA-N

> <LogKOC>
3.4

$$$$
100095
  -INDIGO-08031722282D

 24 25  0  0  0  0  0  0  0  0999 V2000
    4.8000    2.7713    0.0000 O   0  0  0  0  0  0  0  0  0  0  0  0
    6.4000    2.7713    0.0000 H   0  0  0  0  0  0  0  0  0  0  0  0
    4.0000    1.3856    0.0000 C   0  0  0  0  0  0  0  0  0  0  0  0
    4.8000   -0.0000    0.0000 O   0  0  0  0  0  0  0  0  0  0  0  0
    2.4001    1.3856    0.0000 C   0  0  0  0  0  0  0  0  0  0  0  0
    1.1306    2.3596    0.0000 H   0  0  0  0  0  0  0  0  0  0  0  0
    2.1912    2.9720    0.0000 H   0  0  0  0  0  0  0  0  0  0  0  0
    1.6001   -0.0000    0.0000 C   0  0  0  0  0  0  0  0  0  0  0  0
   -0.0001   -0.0000    0.0000 C   0  0  0  0  0  0  0  0  0  0  0  0
   -0.8001   -1.3857    0.0000 C   0  0  0  0  0  0  0  0  0  0  0  0
   -2.4000   -1.3857    0.0000 C   0  0  0  0  0  0  0  0  0  0  0  0
   -3.2000   -2.7713    0.0000 H   0  0  0  0  0  0  0  0  0  0  0  0
   -3.2000   -0.0000    0.0000 C   0  0  0  0  0  0  0  0  0  0  0  0
   -4.8000   -0.0000    0.0000 H   0  0  0  0  0  0  0  0  0  0  0  0
   -2.4000    1.3856    0.0000 C   0  0  0  0  0  0  0  0  0  0  0  0
   -3.2000    2.7713    0.0000 H   0  0  0  0  0  0  0  0  0  0  0  0
   -0.8001    1.3856    0.0000 C   0  0  0  0  0  0  0  0  0  0  0  0
   -0.0001    2.7713    0.0000 H   0  0  0  0  0  0  0  0  0  0  0  0
   -0.0001   -2.7713    0.0000 C   0  0  0  0  0  0  0  0  0  0  0  0
   -0.8001   -4.1569    0.0000 H   0  0  0  0  0  0  0  0  0  0  0  0
    1.6001   -2.7713    0.0000 C   0  0  0  0  0  0  0  0  0  0  0  0
    2.4001   -4.1569    0.0000 H   0  0  0  0  0  0  0  0  0  0  0  0
    2.4001   -1.3857    0.0000 C   0  0  0  0  0  0  0  0  0  0  0  0
    4.0000   -1.3857    0.0000 H   0  0  0  0  0  0  0  0  0  0  0  0
  1  2  1  0  0  0  0
  1  3  1  0  0  0  0
  3  4  2  0  0  0  0
  3  5  1  0  0  0  0
  5  6  1  0  0  0  0
  5  7  1  0  0  0  0
  5  8  1  0  0  0  0
  8  9  1  0  0  0  0
  9 10  1  0  0  0  0
 10 11  2  0  0  0  0
 11 12  1  0  0  0  0
 11 13  1  0  0  0  0
 13 14  1  0  0  0  0
 13 15  2  0  0  0  0
 15 16  1  0  0  0  0
 15 17  1  0  0  0  0
 17  9  2  0  0  0  0
 17 18  1  0  0  0  0
 10 19  1  0  0  0  0
 19 20  1  0  0  0  0
 19 21  2  0  0  0  0
 21 22  1  0  0  0  0
 21 23  1  0  0  0  0
 23  8  2  0  0  0  0
 23 24  1  0  0  0  0
M  END
> <ChemID>
100095

> <source_casrn>
86-87-3

> <CAS>
86-87-3

> <SMILES>
O=C(O)Cc(c(c(ccc1)cc2)c1)c2

> <NAME>
NAPHTHALENEACETIC ACID

> <preferred_name>
1-Naphthaleneacetic acid

> <iupac>
naphthalen-1-ylacetic acid

> <MPID>
99372

> <dsstox_substance_id>
DTXSID8020915

> <Canonical_QSARr>
OC(=O)Cc1cccc2ccccc21

> <InChI_Code_QSARr>
InChI=1S/C12H10O2/c13-12(14)8-10-6-3-5-9-4-1-2-7-11(9)10/h1-7H,8H2,(H,13,14)

> <InChI Key_QSARr>
PRPINYUDVPFIRX-UHFFFAOYSA-N

> <LogKOC>
2.2

$$$$
100096
  -INDIGO-08031722282D

 12 12  0  0  0  0  0  0  0  0999 V2000
    0.8000    1.3856    0.0000 Cl  0  0  0  0  0  0  0  0  0  0  0  0
   -0.0000   -0.0000    0.0000 C   0  0  0  0  0  0  0  0  0  0  0  0
    0.8000   -1.3857    0.0000 C   0  0  0  0  0  0  0  0  0  0  0  0
    2.4000   -1.3857    0.0000 Cl  0  0  0  0  0  0  0  0  0  0  0  0
   -0.0000   -2.7713    0.0000 C   0  0  0  0  0  0  0  0  0  0  0  0
    0.8000   -4.1569    0.0000 H   0  0  0  0  0  0  0  0  0  0  0  0
   -1.6000   -2.7713    0.0000 C   0  0  0  0  0  0  0  0  0  0  0  0
   -2.4000   -4.1569    0.0000 H   0  0  0  0  0  0  0  0  0  0  0  0
   -2.4000   -1.3856    0.0000 C   0  0  0  0  0  0  0  0  0  0  0  0
   -4.0000   -1.3856    0.0000 H   0  0  0  0  0  0  0  0  0  0  0  0
   -1.6000   -0.0000    0.0000 C   0  0  0  0  0  0  0  0  0  0  0  0
   -2.4000    1.3856    0.0000 Cl  0  0  0  0  0  0  0  0  0  0  0  0
  1  2  1  0  0  0  0
  2  3  1  0  0  0  0
  3  4  1  0  0  0  0
  3  5  2  0  0  0  0
  5  6  1  0  0  0  0
  5  7  1  0  0  0  0
  7  8  1  0  0  0  0
  7  9  2  0  0  0  0
  9 10  1  0  0  0  0
  9 11  1  0  0  0  0
 11  2  2  0  0  0  0
 11 12  1  0  0  0  0
M  END
> <ChemID>
100096

> <source_casrn>
87-61-6

> <CAS>
87-61-6

> <SMILES>
Clc1c(Cl)cccc1Cl

> <NAME>
1,2,3-TRICHLOROBENZENE

> <preferred_name>
1,2,3-Trichlorobenzene

> <iupac>
C6H3Cl3

> <MPID>
99373

> <dsstox_substance_id>
DTXSID8026193

> <Canonical_QSARr>
Clc1c(Cl)cccc1Cl

> <InChI_Code_QSARr>
InChI=1S/C6H3Cl3/c7-4-2-1-3-5(8)6(4)9/h1-3H

> <InChI Key_QSARr>
RELMFMZEBKVZJC-UHFFFAOYSA-N

> <LogKOC>
3.33

$$$$
100097
  -INDIGO-08031722282D

 13 13  0  0  0  0  0  0  0  0999 V2000
    0.8000    1.3856    0.0000 O   0  0  0  0  0  0  0  0  0  0  0  0
    2.4000    1.3856    0.0000 H   0  0  0  0  0  0  0  0  0  0  0  0
   -0.0000   -0.0000    0.0000 C   0  0  0  0  0  0  0  0  0  0  0  0
    0.8000   -1.3857    0.0000 C   0  0  0  0  0  0  0  0  0  0  0  0
    2.4000   -1.3857    0.0000 Cl  0  0  0  0  0  0  0  0  0  0  0  0
   -0.0000   -2.7713    0.0000 C   0  0  0  0  0  0  0  0  0  0  0  0
    0.8000   -4.1569    0.0000 Cl  0  0  0  0  0  0  0  0  0  0  0  0
   -1.6000   -2.7713    0.0000 C   0  0  0  0  0  0  0  0  0  0  0  0
   -2.4000   -4.1569    0.0000 Cl  0  0  0  0  0  0  0  0  0  0  0  0
   -2.4000   -1.3856    0.0000 C   0  0  0  0  0  0  0  0  0  0  0  0
   -4.0000   -1.3856    0.0000 Cl  0  0  0  0  0  0  0  0  0  0  0  0
   -1.6000   -0.0000    0.0000 C   0  0  0  0  0  0  0  0  0  0  0  0
   -2.4000    1.3856    0.0000 Cl  0  0  0  0  0  0  0  0  0  0  0  0
  1  2  1  0  0  0  0
  1  3  1  0  0  0  0
  3  4  1  0  0  0  0
  4  5  1  0  0  0  0
  4  6  2  0  0  0  0
  6  7  1  0  0  0  0
  6  8  1  0  0  0  0
  8  9  1  0  0  0  0
  8 10  2  0  0  0  0
 10 11  1  0  0  0  0
 10 12  1  0  0  0  0
 12  3  2  0  0  0  0
 12 13  1  0  0  0  0
M  END
> <ChemID>
100097

> <source_casrn>
87-86-5

> <CAS>
87-86-5

> <SMILES>
Oc1c(Cl)c(Cl)c(Cl)c(Cl)c1Cl

> <NAME>
PENTACHLOROPHENOL

> <preferred_name>
Pentachlorophenol

> <iupac>
pentachlorophenol

> <MPID>
99374

> <dsstox_substance_id>
DTXSID7021106

> <Canonical_QSARr>
Oc1c(Cl)c(Cl)c(Cl)c(Cl)c1Cl

> <InChI_Code_QSARr>
InChI=1S/C6HCl5O/c7-1-2(8)4(10)6(12)5(11)3(1)9/h12H

> <InChI Key_QSARr>
IZUPBVBPLAPZRR-UHFFFAOYSA-N

> <LogKOC>
4.3

$$$$
100099
  -INDIGO-08031722282D

 18 18  0  0  0  0  0  0  0  0999 V2000
    4.1570    0.8000    0.0000 O   0  0  0  0  0  0  0  0  0  0  0  0
    5.5426   -0.0000    0.0000 H   0  0  0  0  0  0  0  0  0  0  0  0
    2.7713   -0.0000    0.0000 C   0  0  0  0  0  0  0  0  0  0  0  0
    1.3856    0.8000    0.0000 C   0  0  0  0  0  0  0  0  0  0  0  0
    1.3856    2.4000    0.0000 H   0  0  0  0  0  0  0  0  0  0  0  0
    0.0000   -0.0000    0.0000 C   0  0  0  0  0  0  0  0  0  0  0  0
   -1.3857    0.8000    0.0000 C   0  0  0  0  0  0  0  0  0  0  0  0
   -2.7713    1.6000    0.0000 F   0  0  0  0  0  0  0  0  0  0  0  0
   -1.3857    2.4000    0.0000 F   0  0  0  0  0  0  0  0  0  0  0  0
   -2.7713   -0.0000    0.0000 F   0  0  0  0  0  0  0  0  0  0  0  0
    0.0000   -1.6000    0.0000 C   0  0  0  0  0  0  0  0  0  0  0  0
   -1.3856   -2.4000    0.0000 N   0  0  0  0  0  0  0  0  0  0  0  0
   -1.3856   -4.0000    0.0000 O   0  0  0  0  0  0  0  0  0  0  0  0
   -2.7713   -1.6000    0.0000 O   0  0  0  0  0  0  0  0  0  0  0  0
    1.3857   -2.4000    0.0000 C   0  0  0  0  0  0  0  0  0  0  0  0
    1.3857   -4.0000    0.0000 H   0  0  0  0  0  0  0  0  0  0  0  0
    2.7713   -1.6000    0.0000 C   0  0  0  0  0  0  0  0  0  0  0  0
    4.1570   -2.4000    0.0000 H   0  0  0  0  0  0  0  0  0  0  0  0
  1  2  1  0  0  0  0
  1  3  1  0  0  0  0
  3  4  1  0  0  0  0
  4  5  1  0  0  0  0
  4  6  2  0  0  0  0
  6  7  1  0  0  0  0
  7  8  1  0  0  0  0
  7  9  1  0  0  0  0
  7 10  1  0  0  0  0
  6 11  1  0  0  0  0
 11 12  1  0  0  0  0
 12 13  1  0  0  0  0
 12 14  2  0  0  0  0
 11 15  2  0  0  0  0
 15 16  1  0  0  0  0
 15 17  1  0  0  0  0
 17  3  2  0  0  0  0
 17 18  1  0  0  0  0
M  CHG  2  12   1  13  -1
M  END
> <ChemID>
100099

> <source_casrn>
88-30-2

> <CAS>
88-30-2

> <SMILES>
[O-][N+](=O)c1ccc(O)cc1C(F)(F)F

> <NAME>
3-TRIFLUOROMETHYL-4-NITROPHENOL

> <preferred_name>
3-Trifluoromethyl-4-nitrophenol

> <iupac>
4-nitro-3-(trifluoromethyl)phenol

> <MPID>
99376

> <dsstox_substance_id>
DTXSID7021788

> <Canonical_QSARr>
[O-][N+](=O)c1ccc(O)cc1C(F)(F)F

> <InChI_Code_QSARr>
InChI=1S/C7H4F3NO3/c8-7(9,10)5-3-4(12)1-2-6(5)11(13)14/h1-3,12H

> <InChI Key_QSARr>
ZEFMBAFMCSYJOO-UHFFFAOYSA-N

> <LogKOC>
2.11

$$$$
100100
  -INDIGO-08031722282D

 29 29  0  0  0  0  0  0  0  0999 V2000
    1.6000    2.7712    0.0000 O   0  0  0  0  0  0  0  0  0  0  0  0
    2.4000    4.1569    0.0000 H   0  0  0  0  0  0  0  0  0  0  0  0
    2.4000    1.3856    0.0000 C   0  0  0  0  0  0  0  0  0  0  0  0
    4.0001    1.3856    0.0000 C   0  0  0  0  0  0  0  0  0  0  0  0
    4.7999    2.7712    0.0000 N   0  0  0  0  0  0  0  0  0  0  0  0
    6.4000    2.7713    0.0000 O   0  0  0  0  0  0  0  0  0  0  0  0
    4.0001    4.1569    0.0000 O   0  0  0  0  0  0  0  0  0  0  0  0
    4.7999   -0.0001    0.0000 C   0  0  0  0  0  0  0  0  0  0  0  0
    6.4000    0.0001    0.0000 H   0  0  0  0  0  0  0  0  0  0  0  0
    4.0001   -1.3856    0.0000 C   0  0  0  0  0  0  0  0  0  0  0  0
    4.7999   -2.7713    0.0000 N   0  0  0  0  0  0  0  0  0  0  0  0
    6.4000   -2.7713    0.0000 O   0  0  0  0  0  0  0  0  0  0  0  0
    3.9999   -4.1569    0.0000 O   0  0  0  0  0  0  0  0  0  0  0  0
    2.4000   -1.3856    0.0000 C   0  0  0  0  0  0  0  0  0  0  0  0
    1.6000   -2.7712    0.0000 H   0  0  0  0  0  0  0  0  0  0  0  0
    1.6000   -0.0001    0.0000 C   0  0  0  0  0  0  0  0  0  0  0  0
   -0.0001    0.0001    0.0000 C   0  0  0  0  0  0  0  0  0  0  0  0
   -0.0001    1.6000    0.0000 H   0  0  0  0  0  0  0  0  0  0  0  0
   -1.5036    0.5472    0.0000 C   0  0  0  0  0  0  0  0  0  0  0  0
   -2.3631    1.8966    0.0000 H   0  0  0  0  0  0  0  0  0  0  0  0
   -1.1572    2.1093    0.0000 H   0  0  0  0  0  0  0  0  0  0  0  0
   -2.7292   -0.4812    0.0000 C   0  0  0  0  0  0  0  0  0  0  0  0
   -3.9549   -1.5097    0.0000 H   0  0  0  0  0  0  0  0  0  0  0  0
   -4.2327    0.0660    0.0000 H   0  0  0  0  0  0  0  0  0  0  0  0
   -2.4514   -2.0569    0.0000 H   0  0  0  0  0  0  0  0  0  0  0  0
   -0.0001   -1.6000    0.0000 C   0  0  0  0  0  0  0  0  0  0  0  0
   -1.3856   -2.4000    0.0000 H   0  0  0  0  0  0  0  0  0  0  0  0
   -0.0001   -3.2000    0.0000 H   0  0  0  0  0  0  0  0  0  0  0  0
   -1.3856   -0.8000    0.0000 H   0  0  0  0  0  0  0  0  0  0  0  0
  1  2  1  0  0  0  0
  1  3  1  0  0  0  0
  3  4  1  0  0  0  0
  4  5  1  0  0  0  0
  5  6  2  0  0  0  0
  5  7  1  0  0  0  0
  4  8  2  0  0  0  0
  8  9  1  0  0  0  0
  8 10  1  0  0  0  0
 10 11  1  0  0  0  0
 11 12  2  0  0  0  0
 11 13  1  0  0  0  0
 10 14  2  0  0  0  0
 14 15  1  0  0  0  0
 14 16  1  0  0  0  0
 16  3  2  0  0  0  0
 16 17  1  0  0  0  0
 17 18  1  0  0  0  0
 17 19  1  0  0  0  0
 19 20  1  0  0  0  0
 19 21  1  0  0  0  0
 19 22  1  0  0  0  0
 22 23  1  0  0  0  0
 22 24  1  0  0  0  0
 22 25  1  0  0  0  0
 17 26  1  0  0  0  0
 26 27  1  0  0  0  0
 26 28  1  0  0  0  0
 26 29  1  0  0  0  0
M  CHG  4   5   1   7  -1  11   1  13  -1
M  END
> <ChemID>
100100

> <source_casrn>
88-85-7

> <CAS>
88-85-7

> <SMILES>
CCC(C)c1cc(cc(c1O)[N+]([O-])=O)[N+]([O-])=O

> <NAME>
DINOSEB

> <preferred_name>
Dinoseb

> <iupac>
2-(butan-2-yl)-4,6-dinitrophenol

> <MPID>
99377

> <dsstox_substance_id>
DTXSID3020207

> <Canonical_QSARr>
CCC(C)c1cc(cc(c1O)[N+]([O-])=O)[N+]([O-])=O

> <InChI_Code_QSARr>
InChI=1S/C10H12N2O5/c1-3-6(2)8-4-7(11(14)15)5-9(10(8)13)12(16)17/h4-6,13H,3H2,1-2H3

> <InChI Key_QSARr>
OWZPCEFYPSAJFR-UHFFFAOYSA-N

> <LogKOC>
2.7

$$$$
100101
  -INDIGO-08031722282D

 18 18  0  0  0  0  0  0  0  0999 V2000
    2.4001    1.3856    0.0000 O   0  0  0  0  0  0  0  0  0  0  0  0
    3.2000    2.7713    0.0000 H   0  0  0  0  0  0  0  0  0  0  0  0
    0.8001    1.3856    0.0000 C   0  0  0  0  0  0  0  0  0  0  0  0
    0.0000    0.0000    0.0000 C   0  0  0  0  0  0  0  0  0  0  0  0
    0.8001   -1.3856    0.0000 C   0  0  0  0  0  0  0  0  0  0  0  0
    2.4001   -1.3856    0.0000 H   0  0  0  0  0  0  0  0  0  0  0  0
    0.0000   -2.7713    0.0000 C   0  0  0  0  0  0  0  0  0  0  0  0
    0.8001   -4.1569    0.0000 H   0  0  0  0  0  0  0  0  0  0  0  0
   -1.6000   -2.7713    0.0000 C   0  0  0  0  0  0  0  0  0  0  0  0
   -2.4001   -4.1569    0.0000 H   0  0  0  0  0  0  0  0  0  0  0  0
   -2.4001   -1.3856    0.0000 C   0  0  0  0  0  0  0  0  0  0  0  0
   -4.0001   -1.3856    0.0000 H   0  0  0  0  0  0  0  0  0  0  0  0
   -1.6000    0.0000    0.0000 C   0  0  0  0  0  0  0  0  0  0  0  0
   -2.3999    1.3856    0.0000 C   0  0  0  0  0  0  0  0  0  0  0  0
   -3.9999    1.3856    0.0000 O   0  0  0  0  0  0  0  0  0  0  0  0
   -4.8000    2.7713    0.0000 H   0  0  0  0  0  0  0  0  0  0  0  0
   -1.6000    2.7713    0.0000 O   0  0  0  0  0  0  0  0  0  0  0  0
    0.0000    2.7713    0.0000 O   0  0  0  0  0  0  0  0  0  0  0  0
  1  2  1  0  0  0  0
  1  3  1  0  0  0  0
  3  4  1  0  0  0  0
  4  5  1  0  0  0  0
  5  6  1  0  0  0  0
  5  7  2  0  0  0  0
  7  8  1  0  0  0  0
  7  9  1  0  0  0  0
  9 10  1  0  0  0  0
  9 11  2  0  0  0  0
 11 12  1  0  0  0  0
 11 13  1  0  0  0  0
 13  4  2  0  0  0  0
 13 14  1  0  0  0  0
 14 15  1  0  0  0  0
 15 16  1  0  0  0  0
 14 17  2  0  0  0  0
  3 18  2  0  0  0  0
M  END
> <ChemID>
100101

> <source_casrn>
88-99-3

> <CAS>
88-99-3

> <SMILES>
O=C(O)c(c(ccc1)C(=O)O)c1

> <NAME>
O-PHTHALIC ACID

> <preferred_name>
Phthalic acid

> <iupac>
benzene-1,2-dicarboxylic acid

> <MPID>
99378

> <dsstox_substance_id>
DTXSID8021484

> <Canonical_QSARr>
OC(=O)c1ccccc1C(O)=O

> <InChI_Code_QSARr>
InChI=1S/C8H6O4/c9-7(10)5-3-1-2-4-6(5)8(11)12/h1-4H,(H,9,10)(H,11,12)

> <InChI Key_QSARr>
XNGIFLGASWRNHJ-UHFFFAOYSA-N

> <LogKOC>
1.07

$$$$
100103
  -INDIGO-08031722282D

 21 22  0  0  0  0  0  0  0  0999 V2000
    2.4001    1.3856    0.0000 C   0  0  0  0  0  0  0  0  0  0  0  0
    3.2000    2.7713    0.0000 H   0  0  0  0  0  0  0  0  0  0  0  0
    4.0000    1.3856    0.0000 H   0  0  0  0  0  0  0  0  0  0  0  0
    1.6000    2.7713    0.0000 H   0  0  0  0  0  0  0  0  0  0  0  0
    1.6000    0.0000    0.0000 C   0  0  0  0  0  0  0  0  0  0  0  0
   -0.0000    0.0000    0.0000 C   0  0  0  0  0  0  0  0  0  0  0  0
   -0.8000   -1.3856    0.0000 C   0  0  0  0  0  0  0  0  0  0  0  0
   -2.4000   -1.3856    0.0000 C   0  0  0  0  0  0  0  0  0  0  0  0
   -3.2001   -2.7713    0.0000 H   0  0  0  0  0  0  0  0  0  0  0  0
   -3.2001    0.0000    0.0000 C   0  0  0  0  0  0  0  0  0  0  0  0
   -4.8000    0.0000    0.0000 H   0  0  0  0  0  0  0  0  0  0  0  0
   -2.4000    1.3856    0.0000 C   0  0  0  0  0  0  0  0  0  0  0  0
   -3.2001    2.7713    0.0000 H   0  0  0  0  0  0  0  0  0  0  0  0
   -0.8000    1.3856    0.0000 C   0  0  0  0  0  0  0  0  0  0  0  0
   -0.0000    2.7713    0.0000 H   0  0  0  0  0  0  0  0  0  0  0  0
   -0.0000   -2.7713    0.0000 C   0  0  0  0  0  0  0  0  0  0  0  0
   -0.8000   -4.1569    0.0000 H   0  0  0  0  0  0  0  0  0  0  0  0
    1.6000   -2.7713    0.0000 C   0  0  0  0  0  0  0  0  0  0  0  0
    2.4001   -4.1569    0.0000 H   0  0  0  0  0  0  0  0  0  0  0  0
    2.4001   -1.3856    0.0000 C   0  0  0  0  0  0  0  0  0  0  0  0
    4.0000   -1.3856    0.0000 H   0  0  0  0  0  0  0  0  0  0  0  0
  1  2  1  0  0  0  0
  1  3  1  0  0  0  0
  1  4  1  0  0  0  0
  1  5  1  0  0  0  0
  5  6  1  0  0  0  0
  6  7  1  0  0  0  0
  7  8  2  0  0  0  0
  8  9  1  0  0  0  0
  8 10  1  0  0  0  0
 10 11  1  0  0  0  0
 10 12  2  0  0  0  0
 12 13  1  0  0  0  0
 12 14  1  0  0  0  0
 14  6  2  0  0  0  0
 14 15  1  0  0  0  0
  7 16  1  0  0  0  0
 16 17  1  0  0  0  0
 16 18  2  0  0  0  0
 18 19  1  0  0  0  0
 18 20  1  0  0  0  0
 20  5  2  0  0  0  0
 20 21  1  0  0  0  0
M  END
> <ChemID>
100103

> <source_casrn>
90-12-0

> <CAS>
90-12-0

> <SMILES>
Cc1cccc2ccccc21

> <NAME>
1-METHYLNAPHTHALENE

> <preferred_name>
1-Methylnaphthalene

> <iupac>
1-methylnaphthalene

> <MPID>
99380

> <dsstox_substance_id>
DTXSID9020877

> <Canonical_QSARr>
Cc1cccc2ccccc21

> <InChI_Code_QSARr>
InChI=1S/C11H10/c1-9-5-4-7-10-6-2-3-8-11(9)10/h2-8H,1H3

> <InChI Key_QSARr>
QPUYECUOLPXSFR-UHFFFAOYSA-N

> <LogKOC>
3.36

$$$$
100104
  -INDIGO-08031722282D

 19 20  0  0  0  0  0  0  0  0999 V2000
    2.4001    1.3856    0.0000 O   0  0  0  0  0  0  0  0  0  0  0  0
    4.0000    1.3856    0.0000 H   0  0  0  0  0  0  0  0  0  0  0  0
    1.6000    0.0000    0.0000 C   0  0  0  0  0  0  0  0  0  0  0  0
    2.4001   -1.3856    0.0000 C   0  0  0  0  0  0  0  0  0  0  0  0
    4.0000   -1.3856    0.0000 H   0  0  0  0  0  0  0  0  0  0  0  0
    1.6000   -2.7713    0.0000 C   0  0  0  0  0  0  0  0  0  0  0  0
    2.4001   -4.1569    0.0000 H   0  0  0  0  0  0  0  0  0  0  0  0
   -0.0000   -2.7713    0.0000 C   0  0  0  0  0  0  0  0  0  0  0  0
   -0.8000   -4.1569    0.0000 H   0  0  0  0  0  0  0  0  0  0  0  0
   -0.8000   -1.3856    0.0000 C   0  0  0  0  0  0  0  0  0  0  0  0
   -0.0000    0.0000    0.0000 C   0  0  0  0  0  0  0  0  0  0  0  0
   -0.8000    1.3856    0.0000 C   0  0  0  0  0  0  0  0  0  0  0  0
   -0.0000    2.7713    0.0000 H   0  0  0  0  0  0  0  0  0  0  0  0
   -2.4000    1.3856    0.0000 C   0  0  0  0  0  0  0  0  0  0  0  0
   -3.2001    2.7713    0.0000 H   0  0  0  0  0  0  0  0  0  0  0  0
   -3.2001    0.0000    0.0000 C   0  0  0  0  0  0  0  0  0  0  0  0
   -4.8000    0.0000    0.0000 H   0  0  0  0  0  0  0  0  0  0  0  0
   -2.4000   -1.3856    0.0000 C   0  0  0  0  0  0  0  0  0  0  0  0
   -3.2001   -2.7713    0.0000 H   0  0  0  0  0  0  0  0  0  0  0  0
  1  2  1  0  0  0  0
  1  3  1  0  0  0  0
  3  4  1  0  0  0  0
  4  5  1  0  0  0  0
  4  6  2  0  0  0  0
  6  7  1  0  0  0  0
  6  8  1  0  0  0  0
  8  9  1  0  0  0  0
  8 10  2  0  0  0  0
 10 11  1  0  0  0  0
 11  3  2  0  0  0  0
 11 12  1  0  0  0  0
 12 13  1  0  0  0  0
 12 14  2  0  0  0  0
 14 15  1  0  0  0  0
 14 16  1  0  0  0  0
 16 17  1  0  0  0  0
 16 18  2  0  0  0  0
 18 10  1  0  0  0  0
 18 19  1  0  0  0  0
M  END
> <ChemID>
100104

> <source_casrn>
90-15-3

> <CAS>
90-15-3

> <SMILES>
Oc1cccc2ccccc21

> <NAME>
1-NAPHTHOL

> <preferred_name>
1-Naphthol

> <iupac>
naphthalen-1-ol

> <MPID>
99381

> <dsstox_substance_id>
DTXSID6021793

> <Canonical_QSARr>
Oc1cccc2ccccc21

> <InChI_Code_QSARr>
InChI=1S/C10H8O/c11-10-7-3-5-8-4-1-2-6-9(8)10/h1-7,11H

> <InChI Key_QSARr>
KJCVRFUGPWSIIH-UHFFFAOYSA-N

> <LogKOC>
2.72

$$$$
100105
  -INDIGO-08031722282D

 40 41  0  0  0  0  0  0  0  0999 V2000
    3.8792    3.9757    0.0000 O   0  0  0  0  0  0  0  0  0  0  0  0
    4.1569    2.4000    0.0000 C   0  0  0  0  0  0  0  0  0  0  0  0
    5.7325    2.1221    0.0000 C   0  0  0  0  0  0  0  0  0  0  0  0
    6.2799    0.6186    0.0000 C   0  0  0  0  0  0  0  0  0  0  0  0
    5.2514   -0.6070    0.0000 H   0  0  0  0  0  0  0  0  0  0  0  0
    7.8554    0.3408    0.0000 C   0  0  0  0  0  0  0  0  0  0  0  0
    8.4028   -1.1627    0.0000 H   0  0  0  0  0  0  0  0  0  0  0  0
    8.8839    1.5665    0.0000 C   0  0  0  0  0  0  0  0  0  0  0  0
   10.4598    1.2887    0.0000 N   0  0  0  0  0  0  0  0  0  0  0  0
   11.0069   -0.2149    0.0000 C   0  0  0  0  0  0  0  0  0  0  0  0
   11.5542   -1.7184    0.0000 H   0  0  0  0  0  0  0  0  0  0  0  0
   12.5827   -0.4927    0.0000 H   0  0  0  0  0  0  0  0  0  0  0  0
    9.9784   -1.4406    0.0000 H   0  0  0  0  0  0  0  0  0  0  0  0
   11.4883    2.5144    0.0000 C   0  0  0  0  0  0  0  0  0  0  0  0
   12.5165    3.7400    0.0000 H   0  0  0  0  0  0  0  0  0  0  0  0
   13.0638    2.2365    0.0000 H   0  0  0  0  0  0  0  0  0  0  0  0
   10.9409    4.0179    0.0000 H   0  0  0  0  0  0  0  0  0  0  0  0
    8.3368    3.0700    0.0000 C   0  0  0  0  0  0  0  0  0  0  0  0
    9.3653    4.2957    0.0000 H   0  0  0  0  0  0  0  0  0  0  0  0
    6.7610    3.3478    0.0000 C   0  0  0  0  0  0  0  0  0  0  0  0
    6.2139    4.8513    0.0000 H   0  0  0  0  0  0  0  0  0  0  0  0
    2.7713    1.6000    0.0000 C   0  0  0  0  0  0  0  0  0  0  0  0
    2.7713    0.0000    0.0000 C   0  0  0  0  0  0  0  0  0  0  0  0
    4.1569   -0.8000    0.0000 H   0  0  0  0  0  0  0  0  0  0  0  0
    1.3857   -0.8000    0.0000 C   0  0  0  0  0  0  0  0  0  0  0  0
    1.3857   -2.4000    0.0000 H   0  0  0  0  0  0  0  0  0  0  0  0
    0.0001    0.0000    0.0000 C   0  0  0  0  0  0  0  0  0  0  0  0
   -1.3857   -0.8000    0.0000 N   0  0  0  0  0  0  0  0  0  0  0  0
   -1.3857   -2.4000    0.0000 C   0  0  0  0  0  0  0  0  0  0  0  0
   -1.3857   -4.0000    0.0000 H   0  0  0  0  0  0  0  0  0  0  0  0
   -2.7713   -3.2000    0.0000 H   0  0  0  0  0  0  0  0  0  0  0  0
    0.0001   -3.2000    0.0000 H   0  0  0  0  0  0  0  0  0  0  0  0
   -2.7713    0.0000    0.0000 C   0  0  0  0  0  0  0  0  0  0  0  0
   -4.1569    0.8000    0.0000 H   0  0  0  0  0  0  0  0  0  0  0  0
   -4.1569   -0.8000    0.0000 H   0  0  0  0  0  0  0  0  0  0  0  0
   -2.7713    1.6000    0.0000 H   0  0  0  0  0  0  0  0  0  0  0  0
    0.0001    1.6000    0.0000 C   0  0  0  0  0  0  0  0  0  0  0  0
   -1.3857    2.4000    0.0000 H   0  0  0  0  0  0  0  0  0  0  0  0
    1.3857    2.4000    0.0000 C   0  0  0  0  0  0  0  0  0  0  0  0
    1.3857    4.0000    0.0000 H   0  0  0  0  0  0  0  0  0  0  0  0
  1  2  2  0  0  0  0
  2  3  1  0  0  0  0
  3  4  1  0  0  0  0
  4  5  1  0  0  0  0
  4  6  2  0  0  0  0
  6  7  1  0  0  0  0
  6  8  1  0  0  0  0
  8  9  1  0  0  0  0
  9 10  1  0  0  0  0
 10 11  1  0  0  0  0
 10 12  1  0  0  0  0
 10 13  1  0  0  0  0
  9 14  1  0  0  0  0
 14 15  1  0  0  0  0
 14 16  1  0  0  0  0
 14 17  1  0  0  0  0
  8 18  2  0  0  0  0
 18 19  1  0  0  0  0
 18 20  1  0  0  0  0
 20  3  2  0  0  0  0
 20 21  1  0  0  0  0
  2 22  1  0  0  0  0
 22 23  1  0  0  0  0
 23 24  1  0  0  0  0
 23 25  2  0  0  0  0
 25 26  1  0  0  0  0
 25 27  1  0  0  0  0
 27 28  1  0  0  0  0
 28 29  1  0  0  0  0
 29 30  1  0  0  0  0
 29 31  1  0  0  0  0
 29 32  1  0  0  0  0
 28 33  1  0  0  0  0
 33 34  1  0  0  0  0
 33 35  1  0  0  0  0
 33 36  1  0  0  0  0
 27 37  2  0  0  0  0
 37 38  1  0  0  0  0
 37 39  1  0  0  0  0
 39 22  2  0  0  0  0
 39 40  1  0  0  0  0
M  END
> <ChemID>
100105

> <source_casrn>
90-94-8

> <CAS>
90-94-8

> <SMILES>
O=C(c(ccc(N(C)C)c1)c1)c(ccc(N(C)C)c2)c2

> <NAME>
4,4-BIS(DIMETHYLAMINO)BENZOPHENONE

> <preferred_name>
Michler's ketone

> <iupac>
bis[4-(dimethylamino)phenyl]methanone

> <MPID>
99382

> <dsstox_substance_id>
DTXSID2020894

> <Canonical_QSARr>
CN(C)c1ccc(cc1)C(=O)c1ccc(cc1)N(C)C

> <InChI_Code_QSARr>
InChI=1S/C17H20N2O/c1-18(2)15-9-5-13(6-10-15)17(20)14-7-11-16(12-8-14)19(3)4/h5-12H,1-4H3

> <InChI Key_QSARr>
VVBLNCFGVYUYGU-UHFFFAOYSA-N

> <LogKOC>
2.21

$$$$
100107
  -INDIGO-08031722282D

 20 20  0  0  0  0  0  0  0  0999 V2000
    0.0000    0.0000    0.0000 C   0  0  0  0  0  0  0  0  0  0  0  0
    0.8000    1.3856    0.0000 O   0  0  0  0  0  0  0  0  0  0  0  0
    2.4001    1.3856    0.0000 C   0  0  0  0  0  0  0  0  0  0  0  0
    3.2000    2.7713    0.0000 H   0  0  0  0  0  0  0  0  0  0  0  0
    4.0000    1.3856    0.0000 H   0  0  0  0  0  0  0  0  0  0  0  0
    1.6000    2.7713    0.0000 H   0  0  0  0  0  0  0  0  0  0  0  0
   -1.6000    0.0000    0.0000 C   0  0  0  0  0  0  0  0  0  0  0  0
   -2.4000    1.3856    0.0000 O   0  0  0  0  0  0  0  0  0  0  0  0
   -4.0001    1.3856    0.0000 C   0  0  0  0  0  0  0  0  0  0  0  0
   -4.8000    2.7713    0.0000 H   0  0  0  0  0  0  0  0  0  0  0  0
   -5.6000    1.3856    0.0000 H   0  0  0  0  0  0  0  0  0  0  0  0
   -3.2000    2.7713    0.0000 H   0  0  0  0  0  0  0  0  0  0  0  0
   -2.4000   -1.3856    0.0000 C   0  0  0  0  0  0  0  0  0  0  0  0
   -3.9999   -1.3856    0.0000 H   0  0  0  0  0  0  0  0  0  0  0  0
   -1.6000   -2.7713    0.0000 C   0  0  0  0  0  0  0  0  0  0  0  0
   -2.4000   -4.1569    0.0000 H   0  0  0  0  0  0  0  0  0  0  0  0
    0.0000   -2.7713    0.0000 C   0  0  0  0  0  0  0  0  0  0  0  0
    0.8000   -4.1569    0.0000 H   0  0  0  0  0  0  0  0  0  0  0  0
    0.8000   -1.3856    0.0000 C   0  0  0  0  0  0  0  0  0  0  0  0
    2.4001   -1.3856    0.0000 H   0  0  0  0  0  0  0  0  0  0  0  0
  1  2  1  0  0  0  0
  2  3  1  0  0  0  0
  3  4  1  0  0  0  0
  3  5  1  0  0  0  0
  3  6  1  0  0  0  0
  1  7  1  0  0  0  0
  7  8  1  0  0  0  0
  8  9  1  0  0  0  0
  9 10  1  0  0  0  0
  9 11  1  0  0  0  0
  9 12  1  0  0  0  0
  7 13  2  0  0  0  0
 13 14  1  0  0  0  0
 13 15  1  0  0  0  0
 15 16  1  0  0  0  0
 15 17  2  0  0  0  0
 17 18  1  0  0  0  0
 17 19  1  0  0  0  0
 19  1  2  0  0  0  0
 19 20  1  0  0  0  0
M  END
> <ChemID>
100107

> <source_casrn>
91-16-7

> <CAS>
91-16-7

> <SMILES>
COc1ccccc1OC

> <NAME>
1,2-DIMETHOXYBENZENE

> <preferred_name>
1,2-Dimethoxybenzene

> <iupac>
1,2-dimethoxybenzene

> <MPID>
99384

> <dsstox_substance_id>
DTXSID7047065

> <Canonical_QSARr>
COc1ccccc1OC

> <InChI_Code_QSARr>
InChI=1S/C8H10O2/c1-9-7-5-3-4-6-8(7)10-2/h3-6H,1-2H3

> <InChI Key_QSARr>
ABDKAPXRBAPSQN-UHFFFAOYSA-N

> <LogKOC>
2.03

$$$$
100108
  -INDIGO-08031722282D

 28 29  0  0  0  0  0  0  0  0999 V2000
    0.0001    0.0000    0.0000 C   0  0  0  0  0  0  0  0  0  0  0  0
   -0.0001    1.6000    0.0000 H   0  0  0  0  0  0  0  0  0  0  0  0
   -1.3856    0.8000    0.0000 C   0  0  0  0  0  0  0  0  0  0  0  0
   -0.8384    2.3035    0.0000 H   0  0  0  0  0  0  0  0  0  0  0  0
   -2.4141    2.0257    0.0000 H   0  0  0  0  0  0  0  0  0  0  0  0
   -2.7712    0.0000    0.0000 C   0  0  0  0  0  0  0  0  0  0  0  0
   -3.3185    1.5035    0.0000 H   0  0  0  0  0  0  0  0  0  0  0  0
   -4.3470   -0.2778    0.0000 H   0  0  0  0  0  0  0  0  0  0  0  0
   -2.7712   -1.6000    0.0000 C   0  0  0  0  0  0  0  0  0  0  0  0
   -4.3470   -1.3222    0.0000 H   0  0  0  0  0  0  0  0  0  0  0  0
   -3.3185   -3.1035    0.0000 H   0  0  0  0  0  0  0  0  0  0  0  0
   -1.3856   -2.4000    0.0000 C   0  0  0  0  0  0  0  0  0  0  0  0
   -2.4141   -3.6257    0.0000 H   0  0  0  0  0  0  0  0  0  0  0  0
   -0.8384   -3.9035    0.0000 H   0  0  0  0  0  0  0  0  0  0  0  0
   -0.0001   -1.6000    0.0000 C   0  0  0  0  0  0  0  0  0  0  0  0
   -0.0001   -3.2000    0.0000 H   0  0  0  0  0  0  0  0  0  0  0  0
    1.3856   -2.4000    0.0000 C   0  0  0  0  0  0  0  0  0  0  0  0
    0.8384   -3.9035    0.0000 H   0  0  0  0  0  0  0  0  0  0  0  0
    2.4141   -3.6257    0.0000 H   0  0  0  0  0  0  0  0  0  0  0  0
    2.7712   -1.6000    0.0000 C   0  0  0  0  0  0  0  0  0  0  0  0
    3.3185   -3.1035    0.0000 H   0  0  0  0  0  0  0  0  0  0  0  0
    4.3470   -1.3222    0.0000 H   0  0  0  0  0  0  0  0  0  0  0  0
    2.7712    0.0000    0.0000 C   0  0  0  0  0  0  0  0  0  0  0  0
    4.3470   -0.2778    0.0000 H   0  0  0  0  0  0  0  0  0  0  0  0
    3.3185    1.5035    0.0000 H   0  0  0  0  0  0  0  0  0  0  0  0
    1.3856    0.8000    0.0000 C   0  0  0  0  0  0  0  0  0  0  0  0
    2.4141    2.0257    0.0000 H   0  0  0  0  0  0  0  0  0  0  0  0
    0.8384    2.3035    0.0000 H   0  0  0  0  0  0  0  0  0  0  0  0
  1  2  1  0  0  0  0
  1  3  1  0  0  0  0
  3  4  1  0  0  0  0
  3  5  1  0  0  0  0
  3  6  1  0  0  0  0
  6  7  1  0  0  0  0
  6  8  1  0  0  0  0
  6  9  1  0  0  0  0
  9 10  1  0  0  0  0
  9 11  1  0  0  0  0
  9 12  1  0  0  0  0
 12 13  1  0  0  0  0
 12 14  1  0  0  0  0
 12 15  1  0  0  0  0
 15  1  1  0  0  0  0
 15 16  1  0  0  0  0
 15 17  1  0  0  0  0
 17 18  1  0  0  0  0
 17 19  1  0  0  0  0
 17 20  1  0  0  0  0
 20 21  1  0  0  0  0
 20 22  1  0  0  0  0
 20 23  1  0  0  0  0
 23 24  1  0  0  0  0
 23 25  1  0  0  0  0
 23 26  1  0  0  0  0
 26  1  1  0  0  0  0
 26 27  1  0  0  0  0
 26 28  1  0  0  0  0
M  END
> <ChemID>
100108

> <source_casrn>
91-17-8

> <CAS>
91-17-8

> <SMILES>
C1CCCC2CCCCC21

> <NAME>
DECAHYDRONAPHTHALENE

> <preferred_name>
Decalin

> <iupac>
decahydronaphthalene

> <MPID>
99385

> <dsstox_substance_id>
DTXSID1024912

> <Canonical_QSARr>
C1CCCC2CCCCC21

> <InChI_Code_QSARr>
InChI=1S/C10H18/c1-2-6-10-8-4-3-7-9(10)5-1/h9-10H,1-8H2

> <InChI Key_QSARr>
NNBZCPXTIHJBJL-UHFFFAOYSA-N

> <LogKOC>
3.67

$$$$
100109
  -INDIGO-08031722282D

 18 19  0  0  0  0  0  0  0  0999 V2000
    1.3856    2.4000    0.0000 C   0  0  0  0  0  0  0  0  0  0  0  0
    1.3856    4.0000    0.0000 H   0  0  0  0  0  0  0  0  0  0  0  0
    0.0001    1.6000    0.0000 C   0  0  0  0  0  0  0  0  0  0  0  0
    0.0001    0.0000    0.0000 C   0  0  0  0  0  0  0  0  0  0  0  0
   -1.3856   -0.8000    0.0000 C   0  0  0  0  0  0  0  0  0  0  0  0
   -1.3856   -2.4000    0.0000 H   0  0  0  0  0  0  0  0  0  0  0  0
   -2.7712    0.0000    0.0000 C   0  0  0  0  0  0  0  0  0  0  0  0
   -4.1569   -0.8000    0.0000 H   0  0  0  0  0  0  0  0  0  0  0  0
   -2.7712    1.6000    0.0000 C   0  0  0  0  0  0  0  0  0  0  0  0
   -4.1569    2.4000    0.0000 H   0  0  0  0  0  0  0  0  0  0  0  0
   -1.3856    2.4000    0.0000 C   0  0  0  0  0  0  0  0  0  0  0  0
   -1.3856    4.0000    0.0000 H   0  0  0  0  0  0  0  0  0  0  0  0
    1.3856   -0.8000    0.0000 C   0  0  0  0  0  0  0  0  0  0  0  0
    1.3856   -2.4000    0.0000 H   0  0  0  0  0  0  0  0  0  0  0  0
    2.7713    0.0000    0.0000 C   0  0  0  0  0  0  0  0  0  0  0  0
    4.1569   -0.8000    0.0000 H   0  0  0  0  0  0  0  0  0  0  0  0
    2.7713    1.6000    0.0000 C   0  0  0  0  0  0  0  0  0  0  0  0
    4.1569    2.4000    0.0000 H   0  0  0  0  0  0  0  0  0  0  0  0
  1  2  1  0  0  0  0
  1  3  1  0  0  0  0
  3  4  1  0  0  0  0
  4  5  2  0  0  0  0
  5  6  1  0  0  0  0
  5  7  1  0  0  0  0
  7  8  1  0  0  0  0
  7  9  2  0  0  0  0
  9 10  1  0  0  0  0
  9 11  1  0  0  0  0
 11  3  2  0  0  0  0
 11 12  1  0  0  0  0
  4 13  1  0  0  0  0
 13 14  1  0  0  0  0
 13 15  2  0  0  0  0
 15 16  1  0  0  0  0
 15 17  1  0  0  0  0
 17  1  2  0  0  0  0
 17 18  1  0  0  0  0
M  END
> <ChemID>
100109

> <source_casrn>
91-20-3

> <CAS>
91-20-3

> <SMILES>
c1cccc2ccccc21

> <NAME>
NAPHTHALENE

> <preferred_name>
Naphthalene

> <iupac>
naphthalene

> <MPID>
99386

> <dsstox_substance_id>
DTXSID8020913

> <Canonical_QSARr>
c1cccc2ccccc21

> <InChI_Code_QSARr>
InChI=1S/C10H8/c1-2-6-10-8-4-3-7-9(10)5-1/h1-8H

> <InChI Key_QSARr>
UFWIBTONFRDIAS-UHFFFAOYSA-N

> <LogKOC>
2.96

$$$$
100111
  -INDIGO-08031722282D

 21 22  0  0  0  0  0  0  0  0999 V2000
    0.0001   -0.0000    0.0000 C   0  0  0  0  0  0  0  0  0  0  0  0
    1.3857    0.8000    0.0000 C   0  0  0  0  0  0  0  0  0  0  0  0
    1.3857    2.4000    0.0000 H   0  0  0  0  0  0  0  0  0  0  0  0
    2.7713   -0.0000    0.0000 C   0  0  0  0  0  0  0  0  0  0  0  0
    4.1569    0.8000    0.0000 H   0  0  0  0  0  0  0  0  0  0  0  0
    2.7713   -1.6000    0.0000 C   0  0  0  0  0  0  0  0  0  0  0  0
    4.1569   -2.4000    0.0000 H   0  0  0  0  0  0  0  0  0  0  0  0
    1.3857   -2.4000    0.0000 C   0  0  0  0  0  0  0  0  0  0  0  0
    1.3857   -4.0000    0.0000 H   0  0  0  0  0  0  0  0  0  0  0  0
    0.0001   -1.6000    0.0000 C   0  0  0  0  0  0  0  0  0  0  0  0
   -1.3857   -2.4000    0.0000 C   0  0  0  0  0  0  0  0  0  0  0  0
   -1.3857   -4.0000    0.0000 H   0  0  0  0  0  0  0  0  0  0  0  0
   -2.7713   -1.6000    0.0000 C   0  0  0  0  0  0  0  0  0  0  0  0
   -4.1569   -2.4000    0.0000 H   0  0  0  0  0  0  0  0  0  0  0  0
   -2.7713   -0.0000    0.0000 C   0  0  0  0  0  0  0  0  0  0  0  0
   -4.1569    0.8000    0.0000 C   0  0  0  0  0  0  0  0  0  0  0  0
   -5.5426    1.6000    0.0000 H   0  0  0  0  0  0  0  0  0  0  0  0
   -5.5426   -0.0000    0.0000 H   0  0  0  0  0  0  0  0  0  0  0  0
   -4.1569    2.4000    0.0000 H   0  0  0  0  0  0  0  0  0  0  0  0
   -1.3857    0.8000    0.0000 C   0  0  0  0  0  0  0  0  0  0  0  0
   -1.3857    2.4000    0.0000 H   0  0  0  0  0  0  0  0  0  0  0  0
  1  2  1  0  0  0  0
  2  3  1  0  0  0  0
  2  4  2  0  0  0  0
  4  5  1  0  0  0  0
  4  6  1  0  0  0  0
  6  7  1  0  0  0  0
  6  8  2  0  0  0  0
  8  9  1  0  0  0  0
  8 10  1  0  0  0  0
 10  1  1  0  0  0  0
 10 11  2  0  0  0  0
 11 12  1  0  0  0  0
 11 13  1  0  0  0  0
 13 14  1  0  0  0  0
 13 15  2  0  0  0  0
 15 16  1  0  0  0  0
 16 17  1  0  0  0  0
 16 18  1  0  0  0  0
 16 19  1  0  0  0  0
 15 20  1  0  0  0  0
 20  1  2  0  0  0  0
 20 21  1  0  0  0  0
M  END
> <ChemID>
100111

> <source_casrn>
91-57-6

> <CAS>
91-57-6

> <SMILES>
Cc1cc2ccccc2cc1

> <NAME>
2-METHYLNAPHTHALENE

> <preferred_name>
2-Methylnaphthalene

> <iupac>
2-methylnaphthalene

> <MPID>
99388

> <dsstox_substance_id>
DTXSID4020878

> <Canonical_QSARr>
Cc1cc2ccccc2cc1

> <InChI_Code_QSARr>
InChI=1S/C11H10/c1-9-6-7-10-4-2-3-5-11(10)8-9/h2-8H,1H3

> <InChI Key_QSARr>
QIMMUPPBPVKWKM-UHFFFAOYSA-N

> <LogKOC>
3.6

$$$$
100112
  -INDIGO-08031722282D

 26 26  0  0  0  0  0  0  0  0999 V2000
    2.4001    1.3856    0.0000 C   0  0  0  0  0  0  0  0  0  0  0  0
    3.2000    2.7712    0.0000 H   0  0  0  0  0  0  0  0  0  0  0  0
    4.0000    1.3856    0.0000 H   0  0  0  0  0  0  0  0  0  0  0  0
    1.6001    2.7712    0.0000 H   0  0  0  0  0  0  0  0  0  0  0  0
    0.7999    1.3856    0.0000 C   0  0  0  0  0  0  0  0  0  0  0  0
   -0.4693    2.3596    0.0000 H   0  0  0  0  0  0  0  0  0  0  0  0
    0.5911    2.9720    0.0000 H   0  0  0  0  0  0  0  0  0  0  0  0
   -0.0000    0.0000    0.0000 N   0  0  0  0  0  0  0  0  0  0  0  0
    0.7999   -1.3856    0.0000 C   0  0  0  0  0  0  0  0  0  0  0  0
    0.5911   -2.9720    0.0000 H   0  0  0  0  0  0  0  0  0  0  0  0
   -0.4693   -2.3596    0.0000 H   0  0  0  0  0  0  0  0  0  0  0  0
    2.4001   -1.3856    0.0000 C   0  0  0  0  0  0  0  0  0  0  0  0
    4.0000   -1.3856    0.0000 H   0  0  0  0  0  0  0  0  0  0  0  0
    3.2000   -2.7712    0.0000 H   0  0  0  0  0  0  0  0  0  0  0  0
    1.6001   -2.7712    0.0000 H   0  0  0  0  0  0  0  0  0  0  0  0
   -1.6000    0.0000    0.0000 C   0  0  0  0  0  0  0  0  0  0  0  0
   -2.4000    1.3856    0.0000 C   0  0  0  0  0  0  0  0  0  0  0  0
   -1.6000    2.7713    0.0000 H   0  0  0  0  0  0  0  0  0  0  0  0
   -4.0001    1.3856    0.0000 C   0  0  0  0  0  0  0  0  0  0  0  0
   -4.8000    2.7713    0.0000 H   0  0  0  0  0  0  0  0  0  0  0  0
   -4.8000    0.0000    0.0000 C   0  0  0  0  0  0  0  0  0  0  0  0
   -6.4000    0.0000    0.0000 H   0  0  0  0  0  0  0  0  0  0  0  0
   -4.0001   -1.3856    0.0000 C   0  0  0  0  0  0  0  0  0  0  0  0
   -4.8000   -2.7712    0.0000 H   0  0  0  0  0  0  0  0  0  0  0  0
   -2.4000   -1.3856    0.0000 C   0  0  0  0  0  0  0  0  0  0  0  0
   -1.6000   -2.7712    0.0000 H   0  0  0  0  0  0  0  0  0  0  0  0
  1  2  1  0  0  0  0
  1  3  1  0  0  0  0
  1  4  1  0  0  0  0
  1  5  1  0  0  0  0
  5  6  1  0  0  0  0
  5  7  1  0  0  0  0
  5  8  1  0  0  0  0
  8  9  1  0  0  0  0
  9 10  1  0  0  0  0
  9 11  1  0  0  0  0
  9 12  1  0  0  0  0
 12 13  1  0  0  0  0
 12 14  1  0  0  0  0
 12 15  1  0  0  0  0
  8 16  1  0  0  0  0
 16 17  1  0  0  0  0
 17 18  1  0  0  0  0
 17 19  2  0  0  0  0
 19 20  1  0  0  0  0
 19 21  1  0  0  0  0
 21 22  1  0  0  0  0
 21 23  2  0  0  0  0
 23 24  1  0  0  0  0
 23 25  1  0  0  0  0
 25 16  2  0  0  0  0
 25 26  1  0  0  0  0
M  END
> <ChemID>
100112

> <source_casrn>
91-66-7

> <CAS>
91-66-7

> <SMILES>
CCN(CC)c1ccccc1

> <NAME>
N,N-DIETHYLANILINE

> <preferred_name>
N,N-Diethylaniline

> <iupac>
N,N-diethylaniline

> <MPID>
99389

> <dsstox_substance_id>
DTXSID8021800

> <Canonical_QSARr>
CCN(CC)c1ccccc1

> <InChI_Code_QSARr>
InChI=1S/C10H15N/c1-3-11(4-2)10-8-6-5-7-9-10/h5-9H,3-4H2,1-2H3

> <InChI Key_QSARr>
GGSUCNLOZRCGPQ-UHFFFAOYSA-N

> <LogKOC>
2.08

$$$$
100113
  -INDIGO-08031722282D

 37 38  0  0  0  0  0  0  0  0999 V2000
    3.9912    1.5529    0.0000 C   0  0  0  0  0  0  0  0  0  0  0  0
    5.0619    0.3639    0.0000 H   0  0  0  0  0  0  0  0  0  0  0  0
    4.3239    3.1180    0.0000 C   0  0  0  0  0  0  0  0  0  0  0  0
    5.7856    3.7687    0.0000 H   0  0  0  0  0  0  0  0  0  0  0  0
    2.9383    3.9179    0.0000 C   0  0  0  0  0  0  0  0  0  0  0  0
    2.7709    5.5092    0.0000 H   0  0  0  0  0  0  0  0  0  0  0  0
    1.7492    2.8474    0.0000 S   0  0  0  0  0  0  0  0  0  0  0  0
    2.4000    1.3856    0.0000 C   0  0  0  0  0  0  0  0  0  0  0  0
    1.6001    0.0001    0.0000 C   0  0  0  0  0  0  0  0  0  0  0  0
    1.8089   -1.5864    0.0000 H   0  0  0  0  0  0  0  0  0  0  0  0
    2.8693   -0.9740    0.0000 H   0  0  0  0  0  0  0  0  0  0  0  0
    0.0000    0.0001    0.0000 N   0  0  0  0  0  0  0  0  0  0  0  0
   -0.8001    1.3856    0.0000 C   0  0  0  0  0  0  0  0  0  0  0  0
   -0.5912    2.9720    0.0000 H   0  0  0  0  0  0  0  0  0  0  0  0
    0.4694    2.3597    0.0000 H   0  0  0  0  0  0  0  0  0  0  0  0
   -2.4001    1.3856    0.0000 C   0  0  0  0  0  0  0  0  0  0  0  0
   -2.6089   -0.2007    0.0000 H   0  0  0  0  0  0  0  0  0  0  0  0
   -3.6693    0.4116    0.0000 H   0  0  0  0  0  0  0  0  0  0  0  0
   -3.2000    2.7712    0.0000 N   0  0  0  0  0  0  0  0  0  0  0  0
   -2.4001    4.1569    0.0000 C   0  0  0  0  0  0  0  0  0  0  0  0
   -1.6000    5.5426    0.0000 H   0  0  0  0  0  0  0  0  0  0  0  0
   -3.2000    5.5426    0.0000 H   0  0  0  0  0  0  0  0  0  0  0  0
   -0.8001    4.1569    0.0000 H   0  0  0  0  0  0  0  0  0  0  0  0
   -4.8000    2.7712    0.0000 C   0  0  0  0  0  0  0  0  0  0  0  0
   -6.4000    2.7712    0.0000 H   0  0  0  0  0  0  0  0  0  0  0  0
   -5.6001    4.1569    0.0000 H   0  0  0  0  0  0  0  0  0  0  0  0
   -5.6001    1.3856    0.0000 H   0  0  0  0  0  0  0  0  0  0  0  0
   -0.8001   -1.3856    0.0000 C   0  0  0  0  0  0  0  0  0  0  0  0
    0.0000   -2.7712    0.0000 C   0  0  0  0  0  0  0  0  0  0  0  0
    1.6001   -2.7712    0.0000 H   0  0  0  0  0  0  0  0  0  0  0  0
   -0.8001   -4.1569    0.0000 C   0  0  0  0  0  0  0  0  0  0  0  0
    0.0000   -5.5426    0.0000 H   0  0  0  0  0  0  0  0  0  0  0  0
   -2.4001   -4.1569    0.0000 C   0  0  0  0  0  0  0  0  0  0  0  0
   -3.2000   -5.5426    0.0000 H   0  0  0  0  0  0  0  0  0  0  0  0
   -3.2000   -2.7712    0.0000 C   0  0  0  0  0  0  0  0  0  0  0  0
   -4.8000   -2.7712    0.0000 H   0  0  0  0  0  0  0  0  0  0  0  0
   -2.4001   -1.3856    0.0000 N   0  0  0  0  0  0  0  0  0  0  0  0
  1  2  1  0  0  0  0
  1  3  1  0  0  0  0
  3  4  1  0  0  0  0
  3  5  2  0  0  0  0
  5  6  1  0  0  0  0
  5  7  1  0  0  0  0
  7  8  1  0  0  0  0
  8  1  2  0  0  0  0
  8  9  1  0  0  0  0
  9 10  1  0  0  0  0
  9 11  1  0  0  0  0
  9 12  1  0  0  0  0
 12 13  1  0  0  0  0
 13 14  1  0  0  0  0
 13 15  1  0  0  0  0
 13 16  1  0  0  0  0
 16 17  1  0  0  0  0
 16 18  1  0  0  0  0
 16 19  1  0  0  0  0
 19 20  1  0  0  0  0
 20 21  1  0  0  0  0
 20 22  1  0  0  0  0
 20 23  1  0  0  0  0
 19 24  1  0  0  0  0
 24 25  1  0  0  0  0
 24 26  1  0  0  0  0
 24 27  1  0  0  0  0
 12 28  1  0  0  0  0
 28 29  1  0  0  0  0
 29 30  1  0  0  0  0
 29 31  2  0  0  0  0
 31 32  1  0  0  0  0
 31 33  1  0  0  0  0
 33 34  1  0  0  0  0
 33 35  2  0  0  0  0
 35 36  1  0  0  0  0
 35 37  1  0  0  0  0
 37 28  2  0  0  0  0
M  END
> <ChemID>
100113

> <source_casrn>
91-80-5

> <CAS>
91-80-5

> <SMILES>
CN(C)CCN(Cc1ccc[s]1)c1cccc[n]1

> <NAME>
METHAPYRILENE

> <preferred_name>
Methapyrilene

> <iupac>
N,N-dimethyl-N'-(pyridin-2-yl)-N'-(thiophen-2-ylmethyl)ethane-1,2-diamine

> <MPID>
99390

> <dsstox_substance_id>
DTXSID2023278

> <Canonical_QSARr>
CN(C)CCN(Cc1ccc[s]1)c1cccc[n]1

> <InChI_Code_QSARr>
InChI=1S/C14H19N3S/c1-16(2)9-10-17(12-13-6-5-11-18-13)14-7-3-4-8-15-14/h3-8,11H,9-10,12H2,1-2H3

> <InChI Key_QSARr>
HNJJXZKZRAWDPF-UHFFFAOYSA-N

> <LogKOC>
2.87

$$$$
100115
  -INDIGO-08031722282D

 30 33  0  0  0  0  0  0  0  0999 V2000
   -0.0001   -0.0000    0.0000 C   0  0  0  0  0  0  0  0  0  0  0  0
    1.3856    0.8000    0.0000 C   0  0  0  0  0  0  0  0  0  0  0  0
    1.3856    2.4000    0.0000 H   0  0  0  0  0  0  0  0  0  0  0  0
    2.7714   -0.0000    0.0000 C   0  0  0  0  0  0  0  0  0  0  0  0
    4.1569    0.8000    0.0000 C   0  0  0  0  0  0  0  0  0  0  0  0
    4.1569    2.4000    0.0000 H   0  0  0  0  0  0  0  0  0  0  0  0
    5.5427   -0.0000    0.0000 C   0  0  0  0  0  0  0  0  0  0  0  0
    6.9282    0.8000    0.0000 H   0  0  0  0  0  0  0  0  0  0  0  0
    5.5427   -1.6000    0.0000 C   0  0  0  0  0  0  0  0  0  0  0  0
    6.9282   -2.4000    0.0000 H   0  0  0  0  0  0  0  0  0  0  0  0
    4.1569   -2.4000    0.0000 C   0  0  0  0  0  0  0  0  0  0  0  0
    4.1569   -4.0000    0.0000 H   0  0  0  0  0  0  0  0  0  0  0  0
    2.7714   -1.6000    0.0000 C   0  0  0  0  0  0  0  0  0  0  0  0
    1.3856   -2.4000    0.0000 C   0  0  0  0  0  0  0  0  0  0  0  0
    1.3856   -4.0000    0.0000 H   0  0  0  0  0  0  0  0  0  0  0  0
    0.0001   -1.6000    0.0000 C   0  0  0  0  0  0  0  0  0  0  0  0
   -1.3856   -2.4000    0.0000 C   0  0  0  0  0  0  0  0  0  0  0  0
   -1.3856   -4.0000    0.0000 H   0  0  0  0  0  0  0  0  0  0  0  0
   -2.7714   -1.6000    0.0000 C   0  0  0  0  0  0  0  0  0  0  0  0
   -4.1569   -2.4000    0.0000 C   0  0  0  0  0  0  0  0  0  0  0  0
   -4.1569   -4.0000    0.0000 H   0  0  0  0  0  0  0  0  0  0  0  0
   -5.5427   -1.6000    0.0000 C   0  0  0  0  0  0  0  0  0  0  0  0
   -6.9282   -2.4000    0.0000 H   0  0  0  0  0  0  0  0  0  0  0  0
   -5.5427   -0.0000    0.0000 C   0  0  0  0  0  0  0  0  0  0  0  0
   -6.9282    0.8000    0.0000 H   0  0  0  0  0  0  0  0  0  0  0  0
   -4.1569    0.8000    0.0000 C   0  0  0  0  0  0  0  0  0  0  0  0
   -4.1569    2.4000    0.0000 H   0  0  0  0  0  0  0  0  0  0  0  0
   -2.7714   -0.0000    0.0000 C   0  0  0  0  0  0  0  0  0  0  0  0
   -1.3856    0.8000    0.0000 C   0  0  0  0  0  0  0  0  0  0  0  0
   -1.3856    2.4000    0.0000 H   0  0  0  0  0  0  0  0  0  0  0  0
  1  2  2  0  0  0  0
  2  3  1  0  0  0  0
  2  4  1  0  0  0  0
  4  5  1  0  0  0  0
  5  6  1  0  0  0  0
  5  7  2  0  0  0  0
  7  8  1  0  0  0  0
  7  9  1  0  0  0  0
  9 10  1  0  0  0  0
  9 11  2  0  0  0  0
 11 12  1  0  0  0  0
 11 13  1  0  0  0  0
 13  4  2  0  0  0  0
 13 14  1  0  0  0  0
 14 15  1  0  0  0  0
 14 16  2  0  0  0  0
 16  1  1  0  0  0  0
 16 17  1  0  0  0  0
 17 18  1  0  0  0  0
 17 19  2  0  0  0  0
 19 20  1  0  0  0  0
 20 21  1  0  0  0  0
 20 22  2  0  0  0  0
 22 23  1  0  0  0  0
 22 24  1  0  0  0  0
 24 25  1  0  0  0  0
 24 26  2  0  0  0  0
 26 27  1  0  0  0  0
 26 28  1  0  0  0  0
 28 19  1  0  0  0  0
 28 29  2  0  0  0  0
 29  1  1  0  0  0  0
 29 30  1  0  0  0  0
M  END
> <ChemID>
100115

> <source_casrn>
92-24-0

> <CAS>
92-24-0

> <SMILES>
c1c2cc3ccccc3cc2cc2ccccc21

> <NAME>
TETRACENE

> <preferred_name>
Naphthacene

> <iupac>
TETRACENE

> <MPID>
99392

> <dsstox_substance_id>
DTXSID4059045

> <Canonical_QSARr>
c1c2cc3ccccc3cc2cc2ccccc21

> <InChI_Code_QSARr>
InChI=1S/C18H12/c1-2-6-14-10-18-12-16-8-4-3-7-15(16)11-17(18)9-13(14)5-1/h1-12H

> <InChI Key_QSARr>
IFLREYGFSNHWGE-UHFFFAOYSA-N

> <LogKOC>
5.81

$$$$
100116
  -INDIGO-08031722282D

 22 23  0  0  0  0  0  0  0  0999 V2000
   -0.8001    1.3856    0.0000 C   0  0  0  0  0  0  0  0  0  0  0  0
   -0.0001    2.7713    0.0000 H   0  0  0  0  0  0  0  0  0  0  0  0
   -0.0001   -0.0000    0.0000 C   0  0  0  0  0  0  0  0  0  0  0  0
    1.6001    0.0000    0.0000 C   0  0  0  0  0  0  0  0  0  0  0  0
    2.4001    1.3856    0.0000 C   0  0  0  0  0  0  0  0  0  0  0  0
    1.6001    2.7713    0.0000 H   0  0  0  0  0  0  0  0  0  0  0  0
    4.0000    1.3856    0.0000 C   0  0  0  0  0  0  0  0  0  0  0  0
    4.8000    2.7713    0.0000 H   0  0  0  0  0  0  0  0  0  0  0  0
    4.8000    0.0000    0.0000 C   0  0  0  0  0  0  0  0  0  0  0  0
    6.4000    0.0000    0.0000 H   0  0  0  0  0  0  0  0  0  0  0  0
    4.0000   -1.3856    0.0000 C   0  0  0  0  0  0  0  0  0  0  0  0
    4.8000   -2.7713    0.0000 H   0  0  0  0  0  0  0  0  0  0  0  0
    2.4001   -1.3856    0.0000 C   0  0  0  0  0  0  0  0  0  0  0  0
    1.6001   -2.7713    0.0000 H   0  0  0  0  0  0  0  0  0  0  0  0
   -0.8001   -1.3856    0.0000 C   0  0  0  0  0  0  0  0  0  0  0  0
   -0.0001   -2.7713    0.0000 H   0  0  0  0  0  0  0  0  0  0  0  0
   -2.4000   -1.3856    0.0000 C   0  0  0  0  0  0  0  0  0  0  0  0
   -3.2000   -2.7713    0.0000 H   0  0  0  0  0  0  0  0  0  0  0  0
   -3.2000   -0.0000    0.0000 C   0  0  0  0  0  0  0  0  0  0  0  0
   -4.8000   -0.0000    0.0000 H   0  0  0  0  0  0  0  0  0  0  0  0
   -2.4000    1.3856    0.0000 C   0  0  0  0  0  0  0  0  0  0  0  0
   -3.2000    2.7713    0.0000 H   0  0  0  0  0  0  0  0  0  0  0  0
  1  2  1  0  0  0  0
  1  3  1  0  0  0  0
  3  4  1  0  0  0  0
  4  5  1  0  0  0  0
  5  6  1  0  0  0  0
  5  7  2  0  0  0  0
  7  8  1  0  0  0  0
  7  9  1  0  0  0  0
  9 10  1  0  0  0  0
  9 11  2  0  0  0  0
 11 12  1  0  0  0  0
 11 13  1  0  0  0  0
 13  4  2  0  0  0  0
 13 14  1  0  0  0  0
  3 15  2  0  0  0  0
 15 16  1  0  0  0  0
 15 17  1  0  0  0  0
 17 18  1  0  0  0  0
 17 19  2  0  0  0  0
 19 20  1  0  0  0  0
 19 21  1  0  0  0  0
 21  1  2  0  0  0  0
 21 22  1  0  0  0  0
M  END
> <ChemID>
100116

> <source_casrn>
92-52-4

> <CAS>
92-52-4

> <SMILES>
c1ccccc1-c1ccccc1

> <NAME>
BIPHENYL

> <preferred_name>
Biphenyl

> <iupac>
biphenyl

> <MPID>
99393

> <dsstox_substance_id>
DTXSID4020161

> <Canonical_QSARr>
c1ccccc1-c1ccccc1

> <InChI_Code_QSARr>
InChI=1S/C12H10/c1-3-7-11(8-4-1)12-9-5-2-6-10-12/h1-10H

> <InChI Key_QSARr>
ZUOUZKKEUPVFJK-UHFFFAOYSA-N

> <LogKOC>
3.27

$$$$
100117
  -INDIGO-08031722282D

 22 24  0  0  0  0  0  0  0  0999 V2000
    0.0001   -0.0000    0.0000 C   0  0  0  0  0  0  0  0  0  0  0  0
    1.3857    0.8000    0.0000 N   0  0  0  0  0  0  0  0  0  0  0  0
    2.7712   -0.0000    0.0000 C   0  0  0  0  0  0  0  0  0  0  0  0
    4.1569    0.8000    0.0000 C   0  0  0  0  0  0  0  0  0  0  0  0
    4.1569    2.4000    0.0000 H   0  0  0  0  0  0  0  0  0  0  0  0
    5.5425   -0.0000    0.0000 C   0  0  0  0  0  0  0  0  0  0  0  0
    6.9282    0.8000    0.0000 H   0  0  0  0  0  0  0  0  0  0  0  0
    5.5425   -1.6000    0.0000 C   0  0  0  0  0  0  0  0  0  0  0  0
    6.9282   -2.4000    0.0000 H   0  0  0  0  0  0  0  0  0  0  0  0
    4.1569   -2.4000    0.0000 C   0  0  0  0  0  0  0  0  0  0  0  0
    4.1569   -4.0000    0.0000 H   0  0  0  0  0  0  0  0  0  0  0  0
    2.7712   -1.6000    0.0000 C   0  0  0  0  0  0  0  0  0  0  0  0
    1.3857   -2.4000    0.0000 N   0  0  0  0  0  0  0  0  0  0  0  0
    0.0001   -1.6000    0.0000 C   0  0  0  0  0  0  0  0  0  0  0  0
   -1.3856   -2.4000    0.0000 C   0  0  0  0  0  0  0  0  0  0  0  0
   -1.3856   -4.0000    0.0000 H   0  0  0  0  0  0  0  0  0  0  0  0
   -2.7713   -1.6000    0.0000 C   0  0  0  0  0  0  0  0  0  0  0  0
   -4.1569   -2.4000    0.0000 H   0  0  0  0  0  0  0  0  0  0  0  0
   -2.7713   -0.0000    0.0000 C   0  0  0  0  0  0  0  0  0  0  0  0
   -4.1569    0.8000    0.0000 H   0  0  0  0  0  0  0  0  0  0  0  0
   -1.3856    0.8000    0.0000 C   0  0  0  0  0  0  0  0  0  0  0  0
   -1.3856    2.4000    0.0000 H   0  0  0  0  0  0  0  0  0  0  0  0
  1  2  2  0  0  0  0
  2  3  1  0  0  0  0
  3  4  1  0  0  0  0
  4  5  1  0  0  0  0
  4  6  2  0  0  0  0
  6  7  1  0  0  0  0
  6  8  1  0  0  0  0
  8  9  1  0  0  0  0
  8 10  2  0  0  0  0
 10 11  1  0  0  0  0
 10 12  1  0  0  0  0
 12  3  2  0  0  0  0
 12 13  1  0  0  0  0
 13 14  2  0  0  0  0
 14  1  1  0  0  0  0
 14 15  1  0  0  0  0
 15 16  1  0  0  0  0
 15 17  2  0  0  0  0
 17 18  1  0  0  0  0
 17 19  1  0  0  0  0
 19 20  1  0  0  0  0
 19 21  2  0  0  0  0
 21  1  1  0  0  0  0
 21 22  1  0  0  0  0
M  END
> <ChemID>
100117

> <source_casrn>
92-82-0

> <CAS>
92-82-0

> <SMILES>
c1cccc2[n]c3ccccc3[n]c21

> <NAME>
PHENAZINE

> <preferred_name>
Phenazine

> <iupac>
Phenazine

> <MPID>
99394

> <dsstox_substance_id>
DTXSID2059069

> <Canonical_QSARr>
c1cccc2[n]c3ccccc3[n]c21

> <InChI_Code_QSARr>
InChI=1S/C12H8N2/c1-2-6-10-9(5-1)13-11-7-3-4-8-12(11)14-10/h1-8H

> <InChI Key_QSARr>
PCNDJXKNXGMECE-UHFFFAOYSA-N

> <LogKOC>
3.37

$$$$
100119
  -INDIGO-08031722282D

 27 28  0  0  0  0  0  0  0  0999 V2000
   -2.4000    1.3856    0.0000 C   0  0  0  0  0  0  0  0  0  0  0  0
   -1.6000    2.7713    0.0000 H   0  0  0  0  0  0  0  0  0  0  0  0
   -1.6000   -0.0000    0.0000 C   0  0  0  0  0  0  0  0  0  0  0  0
    0.0000    0.0000    0.0000 C   0  0  0  0  0  0  0  0  0  0  0  0
    0.8000    1.3856    0.0000 C   0  0  0  0  0  0  0  0  0  0  0  0
    0.0000    2.7713    0.0000 H   0  0  0  0  0  0  0  0  0  0  0  0
    2.4000    1.3856    0.0000 C   0  0  0  0  0  0  0  0  0  0  0  0
    3.2000    2.7713    0.0000 H   0  0  0  0  0  0  0  0  0  0  0  0
    3.2000    0.0000    0.0000 C   0  0  0  0  0  0  0  0  0  0  0  0
    4.8000   -0.0000    0.0000 C   0  0  0  0  0  0  0  0  0  0  0  0
    5.6000    1.3856    0.0000 C   0  0  0  0  0  0  0  0  0  0  0  0
    6.4000    2.7713    0.0000 H   0  0  0  0  0  0  0  0  0  0  0  0
    7.2000    1.3856    0.0000 H   0  0  0  0  0  0  0  0  0  0  0  0
    4.8000    2.7713    0.0000 H   0  0  0  0  0  0  0  0  0  0  0  0
    5.6000   -1.3856    0.0000 O   0  0  0  0  0  0  0  0  0  0  0  0
    2.4000   -1.3856    0.0000 C   0  0  0  0  0  0  0  0  0  0  0  0
    3.2000   -2.7713    0.0000 H   0  0  0  0  0  0  0  0  0  0  0  0
    0.8000   -1.3856    0.0000 C   0  0  0  0  0  0  0  0  0  0  0  0
    0.0000   -2.7713    0.0000 H   0  0  0  0  0  0  0  0  0  0  0  0
   -2.4000   -1.3856    0.0000 C   0  0  0  0  0  0  0  0  0  0  0  0
   -1.6000   -2.7713    0.0000 H   0  0  0  0  0  0  0  0  0  0  0  0
   -4.0000   -1.3856    0.0000 C   0  0  0  0  0  0  0  0  0  0  0  0
   -4.8000   -2.7713    0.0000 H   0  0  0  0  0  0  0  0  0  0  0  0
   -4.8000   -0.0000    0.0000 C   0  0  0  0  0  0  0  0  0  0  0  0
   -6.4000   -0.0000    0.0000 H   0  0  0  0  0  0  0  0  0  0  0  0
   -4.0000    1.3856    0.0000 C   0  0  0  0  0  0  0  0  0  0  0  0
   -4.8000    2.7713    0.0000 H   0  0  0  0  0  0  0  0  0  0  0  0
  1  2  1  0  0  0  0
  1  3  1  0  0  0  0
  3  4  1  0  0  0  0
  4  5  1  0  0  0  0
  5  6  1  0  0  0  0
  5  7  2  0  0  0  0
  7  8  1  0  0  0  0
  7  9  1  0  0  0  0
  9 10  1  0  0  0  0
 10 11  1  0  0  0  0
 11 12  1  0  0  0  0
 11 13  1  0  0  0  0
 11 14  1  0  0  0  0
 10 15  2  0  0  0  0
  9 16  2  0  0  0  0
 16 17  1  0  0  0  0
 16 18  1  0  0  0  0
 18  4  2  0  0  0  0
 18 19  1  0  0  0  0
  3 20  2  0  0  0  0
 20 21  1  0  0  0  0
 20 22  1  0  0  0  0
 22 23  1  0  0  0  0
 22 24  2  0  0  0  0
 24 25  1  0  0  0  0
 24 26  1  0  0  0  0
 26  1  2  0  0  0  0
 26 27  1  0  0  0  0
M  END
> <ChemID>
100119

> <source_casrn>
92-91-1

> <CAS>
92-91-1

> <SMILES>
CC(=O)c1ccc(cc1)-c1ccccc1

> <NAME>
4-ACETYLBIPHENYL

> <preferred_name>
4'-Acetylbiphenyl

> <iupac>
1-(biphenyl-4-yl)ethanone

> <MPID>
99396

> <dsstox_substance_id>
DTXSID6052619

> <Canonical_QSARr>
CC(=O)c1ccc(cc1)-c1ccccc1

> <InChI_Code_QSARr>
InChI=1S/C14H12O/c1-11(15)12-7-9-14(10-8-12)13-5-3-2-4-6-13/h2-10H,1H3

> <InChI Key_QSARr>
QCZZSANNLWPGEA-UHFFFAOYSA-N

> <LogKOC>
3.22

$$$$
100120
  -INDIGO-08031722282D

 23 24  0  0  0  0  0  0  0  0999 V2000
   -0.0001   -0.0000    0.0000 C   0  0  0  0  0  0  0  0  0  0  0  0
    1.3856    0.8000    0.0000 C   0  0  0  0  0  0  0  0  0  0  0  0
    1.3856    2.4000    0.0000 H   0  0  0  0  0  0  0  0  0  0  0  0
    2.7713   -0.0000    0.0000 C   0  0  0  0  0  0  0  0  0  0  0  0
    4.1569    0.8000    0.0000 H   0  0  0  0  0  0  0  0  0  0  0  0
    2.7713   -1.6000    0.0000 C   0  0  0  0  0  0  0  0  0  0  0  0
    4.1569   -2.4000    0.0000 H   0  0  0  0  0  0  0  0  0  0  0  0
    1.3856   -2.4000    0.0000 C   0  0  0  0  0  0  0  0  0  0  0  0
    1.3856   -4.0000    0.0000 H   0  0  0  0  0  0  0  0  0  0  0  0
   -0.0001   -1.6000    0.0000 C   0  0  0  0  0  0  0  0  0  0  0  0
   -1.3857   -2.4000    0.0000 C   0  0  0  0  0  0  0  0  0  0  0  0
   -1.3857   -4.0000    0.0000 H   0  0  0  0  0  0  0  0  0  0  0  0
   -2.7712   -1.6000    0.0000 C   0  0  0  0  0  0  0  0  0  0  0  0
   -4.1569   -2.4000    0.0000 H   0  0  0  0  0  0  0  0  0  0  0  0
   -2.7712   -0.0000    0.0000 C   0  0  0  0  0  0  0  0  0  0  0  0
   -4.1569    0.8000    0.0000 C   0  0  0  0  0  0  0  0  0  0  0  0
   -5.5425   -0.0000    0.0000 C   0  0  0  0  0  0  0  0  0  0  0  0
   -6.9282   -0.8000    0.0000 H   0  0  0  0  0  0  0  0  0  0  0  0
   -6.9282    0.8000    0.0000 H   0  0  0  0  0  0  0  0  0  0  0  0
   -5.5425   -1.6000    0.0000 H   0  0  0  0  0  0  0  0  0  0  0  0
   -4.1569    2.4000    0.0000 O   0  0  0  0  0  0  0  0  0  0  0  0
   -1.3857    0.8000    0.0000 C   0  0  0  0  0  0  0  0  0  0  0  0
   -1.3856    2.4000    0.0000 H   0  0  0  0  0  0  0  0  0  0  0  0
  1  2  1  0  0  0  0
  2  3  1  0  0  0  0
  2  4  2  0  0  0  0
  4  5  1  0  0  0  0
  4  6  1  0  0  0  0
  6  7  1  0  0  0  0
  6  8  2  0  0  0  0
  8  9  1  0  0  0  0
  8 10  1  0  0  0  0
 10  1  1  0  0  0  0
 10 11  2  0  0  0  0
 11 12  1  0  0  0  0
 11 13  1  0  0  0  0
 13 14  1  0  0  0  0
 13 15  2  0  0  0  0
 15 16  1  0  0  0  0
 16 17  1  0  0  0  0
 17 18  1  0  0  0  0
 17 19  1  0  0  0  0
 17 20  1  0  0  0  0
 16 21  2  0  0  0  0
 15 22  1  0  0  0  0
 22  1  2  0  0  0  0
 22 23  1  0  0  0  0
M  END
> <ChemID>
100120

> <source_casrn>
93-08-3

> <CAS>
93-08-3

> <SMILES>
CC(=O)c1cc2ccccc2cc1

> <NAME>
1-(2-NAPHTHALENYL)ETHANONE

> <preferred_name>
2'-Acetonaphthone

> <iupac>
1-(naphthalen-2-yl)ethanone

> <MPID>
99397

> <dsstox_substance_id>
DTXSID2041389

> <Canonical_QSARr>
CC(=O)c1cc2ccccc2cc1

> <InChI_Code_QSARr>
InChI=1S/C12H10O/c1-9(13)11-7-6-10-4-2-3-5-12(10)8-11/h2-8H,1H3

> <InChI Key_QSARr>
XSAYZAUNJMRRIR-UHFFFAOYSA-N

> <LogKOC>
2.93

$$$$
100121
  -INDIGO-08031722282D

 18 18  0  0  0  0  0  0  0  0999 V2000
   -1.3857    0.8000    0.0000 C   0  0  0  0  0  0  0  0  0  0  0  0
   -1.3857    2.4000    0.0000 O   0  0  0  0  0  0  0  0  0  0  0  0
   -2.7713   -0.0000    0.0000 O   0  0  0  0  0  0  0  0  0  0  0  0
   -4.1569    0.8000    0.0000 C   0  0  0  0  0  0  0  0  0  0  0  0
   -5.5426    1.6000    0.0000 H   0  0  0  0  0  0  0  0  0  0  0  0
   -5.5426   -0.0000    0.0000 H   0  0  0  0  0  0  0  0  0  0  0  0
   -4.1569    2.4000    0.0000 H   0  0  0  0  0  0  0  0  0  0  0  0
    0.0001   -0.0000    0.0000 C   0  0  0  0  0  0  0  0  0  0  0  0
    0.0001   -1.6000    0.0000 C   0  0  0  0  0  0  0  0  0  0  0  0
   -1.3857   -2.4000    0.0000 H   0  0  0  0  0  0  0  0  0  0  0  0
    1.3857   -2.4000    0.0000 C   0  0  0  0  0  0  0  0  0  0  0  0
    1.3857   -4.0000    0.0000 H   0  0  0  0  0  0  0  0  0  0  0  0
    2.7713   -1.6000    0.0000 C   0  0  0  0  0  0  0  0  0  0  0  0
    4.1569   -2.4000    0.0000 H   0  0  0  0  0  0  0  0  0  0  0  0
    2.7713   -0.0000    0.0000 C   0  0  0  0  0  0  0  0  0  0  0  0
    4.1569    0.8000    0.0000 H   0  0  0  0  0  0  0  0  0  0  0  0
    1.3857    0.8000    0.0000 C   0  0  0  0  0  0  0  0  0  0  0  0
    1.3857    2.4000    0.0000 H   0  0  0  0  0  0  0  0  0  0  0  0
  1  2  2  0  0  0  0
  1  3  1  0  0  0  0
  3  4  1  0  0  0  0
  4  5  1  0  0  0  0
  4  6  1  0  0  0  0
  4  7  1  0  0  0  0
  1  8  1  0  0  0  0
  8  9  1  0  0  0  0
  9 10  1  0  0  0  0
  9 11  2  0  0  0  0
 11 12  1  0  0  0  0
 11 13  1  0  0  0  0
 13 14  1  0  0  0  0
 13 15  2  0  0  0  0
 15 16  1  0  0  0  0
 15 17  1  0  0  0  0
 17  8  2  0  0  0  0
 17 18  1  0  0  0  0
M  END
> <ChemID>
100121

> <source_casrn>
93-58-3

> <CAS>
93-58-3

> <SMILES>
COC(=O)c1ccccc1

> <NAME>
BENZOIC ACID, METHYL ESTER

> <preferred_name>
Methyl benzoate

> <iupac>
methyl benzoate

> <MPID>
99398

> <dsstox_substance_id>
DTXSID5025572

> <Canonical_QSARr>
COC(=O)c1ccccc1

> <InChI_Code_QSARr>
InChI=1S/C8H8O2/c1-10-8(9)7-5-3-2-4-6-7/h2-6H,1H3

> <InChI Key_QSARr>
QPJVMBTYPHYUOC-UHFFFAOYSA-N

> <LogKOC>
2.1

$$$$
100123
  -INDIGO-08031722282D

 23 22  0  0  0  0  0  0  0  0999 V2000
    0.0001   -1.6000    0.0000 C   0  0  0  0  0  0  0  0  0  0  0  0
    0.0001   -0.0000    0.0000 N   0  0  0  0  0  0  0  0  0  0  0  0
    1.3856    0.8000    0.0000 C   0  0  0  0  0  0  0  0  0  0  0  0
    1.9979    2.2782    0.0000 H   0  0  0  0  0  0  0  0  0  0  0  0
    0.7734    2.2782    0.0000 H   0  0  0  0  0  0  0  0  0  0  0  0
    2.7712   -0.0000    0.0000 C   0  0  0  0  0  0  0  0  0  0  0  0
    2.7712   -1.6000    0.0000 H   0  0  0  0  0  0  0  0  0  0  0  0
    4.1569    0.8000    0.0000 C   0  0  0  0  0  0  0  0  0  0  0  0
    5.5426   -0.0000    0.0000 H   0  0  0  0  0  0  0  0  0  0  0  0
    4.1569    2.4000    0.0000 H   0  0  0  0  0  0  0  0  0  0  0  0
   -1.3856    0.8000    0.0000 C   0  0  0  0  0  0  0  0  0  0  0  0
   -0.7734    2.2782    0.0000 H   0  0  0  0  0  0  0  0  0  0  0  0
   -1.9979    2.2782    0.0000 H   0  0  0  0  0  0  0  0  0  0  0  0
   -2.7712   -0.0000    0.0000 C   0  0  0  0  0  0  0  0  0  0  0  0
   -2.7712   -1.6000    0.0000 H   0  0  0  0  0  0  0  0  0  0  0  0
   -4.1569    0.8000    0.0000 C   0  0  0  0  0  0  0  0  0  0  0  0
   -5.5426   -0.0000    0.0000 H   0  0  0  0  0  0  0  0  0  0  0  0
   -4.1569    2.4000    0.0000 H   0  0  0  0  0  0  0  0  0  0  0  0
   -1.3856   -2.4000    0.0000 O   0  0  0  0  0  0  0  0  0  0  0  0
    1.3856   -2.4000    0.0000 C   0  0  0  0  0  0  0  0  0  0  0  0
    1.3856   -4.0000    0.0000 H   0  0  0  0  0  0  0  0  0  0  0  0
    2.7712   -3.2000    0.0000 H   0  0  0  0  0  0  0  0  0  0  0  0
   -0.0001   -3.2000    0.0000 Cl  0  0  0  0  0  0  0  0  0  0  0  0
  1  2  1  0  0  0  0
  2  3  1  0  0  0  0
  3  4  1  0  0  0  0
  3  5  1  0  0  0  0
  3  6  1  0  0  0  0
  6  7  1  0  0  0  0
  6  8  2  0  0  0  0
  8  9  1  0  0  0  0
  8 10  1  0  0  0  0
  2 11  1  0  0  0  0
 11 12  1  0  0  0  0
 11 13  1  0  0  0  0
 11 14  1  0  0  0  0
 14 15  1  0  0  0  0
 14 16  2  0  0  0  0
 16 17  1  0  0  0  0
 16 18  1  0  0  0  0
  1 19  2  0  0  0  0
  1 20  1  0  0  0  0
 20 21  1  0  0  0  0
 20 22  1  0  0  0  0
 20 23  1  0  0  0  0
M  END
> <ChemID>
100123

> <source_casrn>
93-71-0

> <CAS>
93-71-0

> <SMILES>
C=CCN(CC=C)C(=O)CCl

> <NAME>
2-CHLORO-N,N-DIALLYLACETAMIDE

> <preferred_name>
Allidochlor

> <iupac>
2-chloro-N,N-di(prop-2-en-1-yl)acetamide

> <MPID>
99400

> <dsstox_substance_id>
DTXSID2041591

> <Canonical_QSARr>
C=CCN(CC=C)C(=O)CCl

> <InChI_Code_QSARr>
InChI=1S/C8H12ClNO/c1-3-5-10(6-4-2)8(11)7-9/h3-4H,1-2,5-7H2

> <InChI Key_QSARr>
MDBGGTQNNUOQRC-UHFFFAOYSA-N

> <LogKOC>
1.3

$$$$
100124
  -INDIGO-08031722282D

 22 22  0  0  0  0  0  0  0  0999 V2000
   -2.4001    1.3856    0.0000 Cl  0  0  0  0  0  0  0  0  0  0  0  0
   -3.2001    0.0000    0.0000 C   0  0  0  0  0  0  0  0  0  0  0  0
   -2.4001   -1.3856    0.0000 C   0  0  0  0  0  0  0  0  0  0  0  0
   -0.8000   -1.3856    0.0000 O   0  0  0  0  0  0  0  0  0  0  0  0
   -0.0000    0.0000    0.0000 C   0  0  0  0  0  0  0  0  0  0  0  0
   -1.3857    0.8000    0.0000 H   0  0  0  0  0  0  0  0  0  0  0  0
    1.3856   -0.8000    0.0000 C   0  0  0  0  0  0  0  0  0  0  0  0
    2.7713    0.0000    0.0000 O   0  0  0  0  0  0  0  0  0  0  0  0
    1.3856   -2.4000    0.0000 O   0  0  0  0  0  0  0  0  0  0  0  0
    2.7713   -3.2000    0.0000 H   0  0  0  0  0  0  0  0  0  0  0  0
    0.8000    1.3856    0.0000 C   0  0  0  0  0  0  0  0  0  0  0  0
    1.6000    2.7713    0.0000 H   0  0  0  0  0  0  0  0  0  0  0  0
    2.4000    1.3856    0.0000 H   0  0  0  0  0  0  0  0  0  0  0  0
   -0.0000    2.7713    0.0000 H   0  0  0  0  0  0  0  0  0  0  0  0
   -3.2001   -2.7713    0.0000 C   0  0  0  0  0  0  0  0  0  0  0  0
   -2.4001   -4.1569    0.0000 H   0  0  0  0  0  0  0  0  0  0  0  0
   -4.8000   -2.7713    0.0000 C   0  0  0  0  0  0  0  0  0  0  0  0
   -5.6000   -4.1569    0.0000 Cl  0  0  0  0  0  0  0  0  0  0  0  0
   -5.6000   -1.3856    0.0000 C   0  0  0  0  0  0  0  0  0  0  0  0
   -7.2000   -1.3856    0.0000 Cl  0  0  0  0  0  0  0  0  0  0  0  0
   -4.8000    0.0000    0.0000 C   0  0  0  0  0  0  0  0  0  0  0  0
   -5.6000    1.3856    0.0000 H   0  0  0  0  0  0  0  0  0  0  0  0
  1  2  1  0  0  0  0
  2  3  1  0  0  0  0
  3  4  1  0  0  0  0
  4  5  1  0  0  0  0
  5  6  1  0  0  0  0
  5  7  1  0  0  0  0
  7  8  2  0  0  0  0
  7  9  1  0  0  0  0
  9 10  1  0  0  0  0
  5 11  1  0  0  0  0
 11 12  1  0  0  0  0
 11 13  1  0  0  0  0
 11 14  1  0  0  0  0
  3 15  2  0  0  0  0
 15 16  1  0  0  0  0
 15 17  1  0  0  0  0
 17 18  1  0  0  0  0
 17 19  2  0  0  0  0
 19 20  1  0  0  0  0
 19 21  1  0  0  0  0
 21  2  2  0  0  0  0
 21 22  1  0  0  0  0
M  END
> <ChemID>
100124

> <source_casrn>
93-72-1

> <CAS>
93-72-1

> <SMILES>
CC(Oc1cc(Cl)c(Cl)cc1Cl)C(O)=O

> <NAME>
SILVEX

> <preferred_name>
2-(2,4,5-Trichlorophenoxy)propionic acid

> <iupac>
2-(2,4,5-trichlorophenoxy)propanoic acid

> <MPID>
99401

> <dsstox_substance_id>
DTXSID0021387

> <Canonical_QSARr>
CC(Oc1cc(Cl)c(Cl)cc1Cl)C(O)=O

> <InChI_Code_QSARr>
InChI=1S/C9H7Cl3O3/c1-4(9(13)14)15-8-3-6(11)5(10)2-7(8)12/h2-4H,1H3,(H,13,14)

> <InChI Key_QSARr>
ZLSWBLPERHFHIS-UHFFFAOYSA-N

> <LogKOC>
1.75

$$$$
100125
  -INDIGO-08031722282D

 19 19  0  0  0  0  0  0  0  0999 V2000
   -0.0001    2.7713    0.0000 Cl  0  0  0  0  0  0  0  0  0  0  0  0
   -0.8001    1.3857    0.0000 C   0  0  0  0  0  0  0  0  0  0  0  0
   -0.0001    0.0000    0.0000 C   0  0  0  0  0  0  0  0  0  0  0  0
    1.6001    0.0000    0.0000 O   0  0  0  0  0  0  0  0  0  0  0  0
    2.4001    1.3857    0.0000 C   0  0  0  0  0  0  0  0  0  0  0  0
    2.1912    2.9720    0.0000 H   0  0  0  0  0  0  0  0  0  0  0  0
    1.1306    2.3596    0.0000 H   0  0  0  0  0  0  0  0  0  0  0  0
    4.0000    1.3857    0.0000 C   0  0  0  0  0  0  0  0  0  0  0  0
    4.8000    0.0000    0.0000 O   0  0  0  0  0  0  0  0  0  0  0  0
    4.8000    2.7713    0.0000 O   0  0  0  0  0  0  0  0  0  0  0  0
    6.4000    2.7713    0.0000 H   0  0  0  0  0  0  0  0  0  0  0  0
   -0.8001   -1.3857    0.0000 C   0  0  0  0  0  0  0  0  0  0  0  0
   -0.0001   -2.7713    0.0000 H   0  0  0  0  0  0  0  0  0  0  0  0
   -2.4000   -1.3857    0.0000 C   0  0  0  0  0  0  0  0  0  0  0  0
   -3.2000   -2.7713    0.0000 Cl  0  0  0  0  0  0  0  0  0  0  0  0
   -3.2000    0.0000    0.0000 C   0  0  0  0  0  0  0  0  0  0  0  0
   -4.8000    0.0000    0.0000 Cl  0  0  0  0  0  0  0  0  0  0  0  0
   -2.4000    1.3857    0.0000 C   0  0  0  0  0  0  0  0  0  0  0  0
   -3.2000    2.7713    0.0000 H   0  0  0  0  0  0  0  0  0  0  0  0
  1  2  1  0  0  0  0
  2  3  1  0  0  0  0
  3  4  1  0  0  0  0
  4  5  1  0  0  0  0
  5  6  1  0  0  0  0
  5  7  1  0  0  0  0
  5  8  1  0  0  0  0
  8  9  2  0  0  0  0
  8 10  1  0  0  0  0
 10 11  1  0  0  0  0
  3 12  2  0  0  0  0
 12 13  1  0  0  0  0
 12 14  1  0  0  0  0
 14 15  1  0  0  0  0
 14 16  2  0  0  0  0
 16 17  1  0  0  0  0
 16 18  1  0  0  0  0
 18  2  2  0  0  0  0
 18 19  1  0  0  0  0
M  END
> <ChemID>
100125

> <source_casrn>
93-76-5

> <CAS>
93-76-5

> <SMILES>
OC(=O)COc1cc(Cl)c(Cl)cc1Cl

> <NAME>
2,4,5-TRICHLOROPHENOXYACETIC ACID

> <preferred_name>
2,4,5-Trichlorophenoxyacetic acid

> <iupac>
(2,4,5-trichlorophenoxy)acetic acid

> <MPID>
99402

> <dsstox_substance_id>
DTXSID5021388

> <Canonical_QSARr>
OC(=O)COc1cc(Cl)c(Cl)cc1Cl

> <InChI_Code_QSARr>
InChI=1S/C8H5Cl3O3/c9-4-1-6(11)7(2-5(4)10)14-3-8(12)13/h1-2H,3H2,(H,12,13)

> <InChI Key_QSARr>
SMYMJHWAQXWPDB-UHFFFAOYSA-N

> <LogKOC>
1.99

$$$$
100127
  -INDIGO-08031722282D

 25 26  0  0  0  0  0  0  0  0999 V2000
   -1.3857    0.8000    0.0000 C   0  0  0  0  0  0  0  0  0  0  0  0
   -1.3857    2.4000    0.0000 O   0  0  0  0  0  0  0  0  0  0  0  0
    0.0000    0.0000    0.0000 C   0  0  0  0  0  0  0  0  0  0  0  0
    0.0000   -1.6000    0.0000 C   0  0  0  0  0  0  0  0  0  0  0  0
   -1.3857   -2.4001    0.0000 H   0  0  0  0  0  0  0  0  0  0  0  0
    1.3857   -2.4001    0.0000 C   0  0  0  0  0  0  0  0  0  0  0  0
    1.3857   -4.0000    0.0000 H   0  0  0  0  0  0  0  0  0  0  0  0
    2.7712   -1.6000    0.0000 C   0  0  0  0  0  0  0  0  0  0  0  0
    4.1569   -2.4001    0.0000 H   0  0  0  0  0  0  0  0  0  0  0  0
    2.7712    0.0000    0.0000 C   0  0  0  0  0  0  0  0  0  0  0  0
    4.1569    0.8000    0.0000 H   0  0  0  0  0  0  0  0  0  0  0  0
    1.3857    0.8000    0.0000 C   0  0  0  0  0  0  0  0  0  0  0  0
    1.3857    2.4000    0.0000 H   0  0  0  0  0  0  0  0  0  0  0  0
   -2.7712    0.0000    0.0000 O   0  0  0  0  0  0  0  0  0  0  0  0
   -4.1569    0.8000    0.0000 C   0  0  0  0  0  0  0  0  0  0  0  0
   -4.1569    2.4000    0.0000 C   0  0  0  0  0  0  0  0  0  0  0  0
   -2.7712    3.2001    0.0000 H   0  0  0  0  0  0  0  0  0  0  0  0
   -5.5426    3.2001    0.0000 C   0  0  0  0  0  0  0  0  0  0  0  0
   -5.5426    4.8000    0.0000 H   0  0  0  0  0  0  0  0  0  0  0  0
   -6.9281    2.4000    0.0000 C   0  0  0  0  0  0  0  0  0  0  0  0
   -8.3138    3.2001    0.0000 H   0  0  0  0  0  0  0  0  0  0  0  0
   -6.9281    0.8000    0.0000 C   0  0  0  0  0  0  0  0  0  0  0  0
   -8.3138    0.0000    0.0000 H   0  0  0  0  0  0  0  0  0  0  0  0
   -5.5426    0.0000    0.0000 C   0  0  0  0  0  0  0  0  0  0  0  0
   -5.5426   -1.6000    0.0000 H   0  0  0  0  0  0  0  0  0  0  0  0
  1  2  2  0  0  0  0
  1  3  1  0  0  0  0
  3  4  1  0  0  0  0
  4  5  1  0  0  0  0
  4  6  2  0  0  0  0
  6  7  1  0  0  0  0
  6  8  1  0  0  0  0
  8  9  1  0  0  0  0
  8 10  2  0  0  0  0
 10 11  1  0  0  0  0
 10 12  1  0  0  0  0
 12  3  2  0  0  0  0
 12 13  1  0  0  0  0
  1 14  1  0  0  0  0
 14 15  1  0  0  0  0
 15 16  1  0  0  0  0
 16 17  1  0  0  0  0
 16 18  2  0  0  0  0
 18 19  1  0  0  0  0
 18 20  1  0  0  0  0
 20 21  1  0  0  0  0
 20 22  2  0  0  0  0
 22 23  1  0  0  0  0
 22 24  1  0  0  0  0
 24 15  2  0  0  0  0
 24 25  1  0  0  0  0
M  END
> <ChemID>
100127

> <source_casrn>
93-99-2

> <CAS>
93-99-2

> <SMILES>
O=C(Oc1ccccc1)c1ccccc1

> <NAME>
PHENYL BENZOATE

> <preferred_name>
Phenyl benzoate

> <iupac>
phenyl benzoate

> <MPID>
99404

> <dsstox_substance_id>
DTXSID0048210

> <Canonical_QSARr>
O=C(Oc1ccccc1)c1ccccc1

> <InChI_Code_QSARr>
InChI=1S/C13H10O2/c14-13(11-7-3-1-4-8-11)15-12-9-5-2-6-10-12/h1-10H

> <InChI Key_QSARr>
FCJSHPDYVMKCHI-UHFFFAOYSA-N

> <LogKOC>
3.16

$$$$
100128
  -INDIGO-08031722282D

 24 24  0  0  0  0  0  0  0  0999 V2000
   -4.1569    2.4000    0.0000 C   0  0  0  0  0  0  0  0  0  0  0  0
   -4.1569    4.0000    0.0000 O   0  0  0  0  0  0  0  0  0  0  0  0
   -2.7713    1.6000    0.0000 C   0  0  0  0  0  0  0  0  0  0  0  0
   -2.7713    0.0000    0.0000 C   0  0  0  0  0  0  0  0  0  0  0  0
   -4.1569   -0.8000    0.0000 H   0  0  0  0  0  0  0  0  0  0  0  0
   -1.3856   -0.8000    0.0000 C   0  0  0  0  0  0  0  0  0  0  0  0
   -1.3856   -2.4000    0.0000 H   0  0  0  0  0  0  0  0  0  0  0  0
    0.0001    0.0000    0.0000 C   0  0  0  0  0  0  0  0  0  0  0  0
    1.3856   -0.8000    0.0000 C   0  0  0  0  0  0  0  0  0  0  0  0
    2.7713   -1.6000    0.0000 H   0  0  0  0  0  0  0  0  0  0  0  0
    2.7713    0.0000    0.0000 H   0  0  0  0  0  0  0  0  0  0  0  0
    1.3856   -2.4000    0.0000 H   0  0  0  0  0  0  0  0  0  0  0  0
    0.0001    1.6000    0.0000 C   0  0  0  0  0  0  0  0  0  0  0  0
    1.3856    2.4000    0.0000 H   0  0  0  0  0  0  0  0  0  0  0  0
   -1.3856    2.4000    0.0000 C   0  0  0  0  0  0  0  0  0  0  0  0
   -1.3856    4.0000    0.0000 H   0  0  0  0  0  0  0  0  0  0  0  0
   -5.5426    1.6000    0.0000 O   0  0  0  0  0  0  0  0  0  0  0  0
   -6.9283    2.4000    0.0000 C   0  0  0  0  0  0  0  0  0  0  0  0
   -7.5404    3.8782    0.0000 H   0  0  0  0  0  0  0  0  0  0  0  0
   -6.3159    3.8782    0.0000 H   0  0  0  0  0  0  0  0  0  0  0  0
   -8.3138    1.6000    0.0000 C   0  0  0  0  0  0  0  0  0  0  0  0
   -9.6995    0.8000    0.0000 H   0  0  0  0  0  0  0  0  0  0  0  0
   -9.6995    2.4000    0.0000 H   0  0  0  0  0  0  0  0  0  0  0  0
   -8.3138    0.0000    0.0000 H   0  0  0  0  0  0  0  0  0  0  0  0
  1  2  2  0  0  0  0
  1  3  1  0  0  0  0
  3  4  1  0  0  0  0
  4  5  1  0  0  0  0
  4  6  2  0  0  0  0
  6  7  1  0  0  0  0
  6  8  1  0  0  0  0
  8  9  1  0  0  0  0
  9 10  1  0  0  0  0
  9 11  1  0  0  0  0
  9 12  1  0  0  0  0
  8 13  2  0  0  0  0
 13 14  1  0  0  0  0
 13 15  1  0  0  0  0
 15  3  2  0  0  0  0
 15 16  1  0  0  0  0
  1 17  1  0  0  0  0
 17 18  1  0  0  0  0
 18 19  1  0  0  0  0
 18 20  1  0  0  0  0
 18 21  1  0  0  0  0
 21 22  1  0  0  0  0
 21 23  1  0  0  0  0
 21 24  1  0  0  0  0
M  END
> <ChemID>
100128

> <source_casrn>
94-08-6

> <CAS>
94-08-6

> <SMILES>
Cc1ccc(cc1)C(=O)OCC

> <NAME>
4-Methylbenzoic acid ethyl ester

> <preferred_name>
Ethyl 4-methylbenzoate

> <iupac>
ethyl 4-methylbenzoate

> <MPID>
99405

> <dsstox_substance_id>
DTXSID5048211

> <Canonical_QSARr>
Cc1ccc(cc1)C(=O)OCC

> <InChI_Code_QSARr>
InChI=1S/C10H12O2/c1-3-12-10(11)9-6-4-8(2)5-7-9/h4-7H,3H2,1-2H3

> <InChI Key_QSARr>
NWPWRAWAUYIELB-UHFFFAOYSA-N

> <LogKOC>
2.59

$$$$
100129
  -INDIGO-08031722282D

 22 23  0  0  0  0  0  0  0  0999 V2000
    4.1570    0.8000    0.0000 C   0  0  0  0  0  0  0  0  0  0  0  0
    5.5426   -0.0000    0.0000 H   0  0  0  0  0  0  0  0  0  0  0  0
    4.1570    2.4000    0.0000 H   0  0  0  0  0  0  0  0  0  0  0  0
    2.7713   -0.0000    0.0000 C   0  0  0  0  0  0  0  0  0  0  0  0
    2.7713   -1.6000    0.0000 H   0  0  0  0  0  0  0  0  0  0  0  0
    1.3857    0.8000    0.0000 C   0  0  0  0  0  0  0  0  0  0  0  0
    1.9979    2.2782    0.0000 H   0  0  0  0  0  0  0  0  0  0  0  0
    0.7734    2.2782    0.0000 H   0  0  0  0  0  0  0  0  0  0  0  0
   -0.0000   -0.0000    0.0000 C   0  0  0  0  0  0  0  0  0  0  0  0
   -0.0000   -1.6000    0.0000 C   0  0  0  0  0  0  0  0  0  0  0  0
    1.3857   -2.4000    0.0000 H   0  0  0  0  0  0  0  0  0  0  0  0
   -1.3856   -2.4000    0.0000 C   0  0  0  0  0  0  0  0  0  0  0  0
   -1.3856   -4.0000    0.0000 H   0  0  0  0  0  0  0  0  0  0  0  0
   -2.7713   -1.6000    0.0000 C   0  0  0  0  0  0  0  0  0  0  0  0
   -2.7713   -0.0000    0.0000 C   0  0  0  0  0  0  0  0  0  0  0  0
   -4.2929    0.4944    0.0000 O   0  0  0  0  0  0  0  0  0  0  0  0
   -5.2334   -0.8000    0.0000 C   0  0  0  0  0  0  0  0  0  0  0  0
   -6.4225   -1.8706    0.0000 H   0  0  0  0  0  0  0  0  0  0  0  0
   -6.4225    0.2706    0.0000 H   0  0  0  0  0  0  0  0  0  0  0  0
   -4.2929   -2.0944    0.0000 O   0  0  0  0  0  0  0  0  0  0  0  0
   -1.3856    0.8000    0.0000 C   0  0  0  0  0  0  0  0  0  0  0  0
   -1.3856    2.4000    0.0000 H   0  0  0  0  0  0  0  0  0  0  0  0
  1  2  1  0  0  0  0
  1  3  1  0  0  0  0
  1  4  2  0  0  0  0
  4  5  1  0  0  0  0
  4  6  1  0  0  0  0
  6  7  1  0  0  0  0
  6  8  1  0  0  0  0
  6  9  1  0  0  0  0
  9 10  1  0  0  0  0
 10 11  1  0  0  0  0
 10 12  2  0  0  0  0
 12 13  1  0  0  0  0
 12 14  1  0  0  0  0
 14 15  2  0  0  0  0
 15 16  1  0  0  0  0
 16 17  1  0  0  0  0
 17 18  1  0  0  0  0
 17 19  1  0  0  0  0
 17 20  1  0  0  0  0
 20 14  1  0  0  0  0
 15 21  1  0  0  0  0
 21  9  2  0  0  0  0
 21 22  1  0  0  0  0
M  END
> <ChemID>
100129

> <source_casrn>
94-59-7

> <CAS>
94-59-7

> <SMILES>
C=CCc1ccc2OCOc2c1

> <NAME>
SAFROLE

> <preferred_name>
Safrole

> <iupac>
5-(prop-2-en-1-yl)-1,3-benzodioxole

> <MPID>
99406

> <dsstox_substance_id>
DTXSID0021254

> <Canonical_QSARr>
C=CCc1ccc2OCOc2c1

> <InChI_Code_QSARr>
InChI=1S/C10H10O2/c1-2-3-8-4-5-9-10(6-8)12-7-11-9/h2,4-6H,1,3,7H2

> <InChI Key_QSARr>
ZMQAAUBTXCXRIC-UHFFFAOYSA-N

> <LogKOC>
2.83

$$$$
100131
  -INDIGO-08031722282D

 19 19  0  0  0  0  0  0  0  0999 V2000
   -4.1569    0.8000    0.0000 C   0  0  0  0  0  0  0  0  0  0  0  0
   -4.1569    2.4000    0.0000 O   0  0  0  0  0  0  0  0  0  0  0  0
   -5.5425   -0.0000    0.0000 O   0  0  0  0  0  0  0  0  0  0  0  0
   -6.9282    0.8000    0.0000 H   0  0  0  0  0  0  0  0  0  0  0  0
   -2.7712   -0.0000    0.0000 C   0  0  0  0  0  0  0  0  0  0  0  0
   -2.1591   -1.4782    0.0000 H   0  0  0  0  0  0  0  0  0  0  0  0
   -3.3835   -1.4782    0.0000 H   0  0  0  0  0  0  0  0  0  0  0  0
   -1.3856    0.8000    0.0000 O   0  0  0  0  0  0  0  0  0  0  0  0
   -0.0001   -0.0000    0.0000 C   0  0  0  0  0  0  0  0  0  0  0  0
   -0.0001   -1.6000    0.0000 C   0  0  0  0  0  0  0  0  0  0  0  0
   -1.3857   -2.4000    0.0000 Cl  0  0  0  0  0  0  0  0  0  0  0  0
    1.3856   -2.4000    0.0000 C   0  0  0  0  0  0  0  0  0  0  0  0
    1.3856   -4.0000    0.0000 H   0  0  0  0  0  0  0  0  0  0  0  0
    2.7713   -1.6000    0.0000 C   0  0  0  0  0  0  0  0  0  0  0  0
    4.1569   -2.4000    0.0000 Cl  0  0  0  0  0  0  0  0  0  0  0  0
    2.7713   -0.0000    0.0000 C   0  0  0  0  0  0  0  0  0  0  0  0
    4.1569    0.8000    0.0000 H   0  0  0  0  0  0  0  0  0  0  0  0
    1.3856    0.8000    0.0000 C   0  0  0  0  0  0  0  0  0  0  0  0
    1.3856    2.4000    0.0000 H   0  0  0  0  0  0  0  0  0  0  0  0
  1  2  2  0  0  0  0
  1  3  1  0  0  0  0
  3  4  1  0  0  0  0
  1  5  1  0  0  0  0
  5  6  1  0  0  0  0
  5  7  1  0  0  0  0
  5  8  1  0  0  0  0
  8  9  1  0  0  0  0
  9 10  1  0  0  0  0
 10 11  1  0  0  0  0
 10 12  2  0  0  0  0
 12 13  1  0  0  0  0
 12 14  1  0  0  0  0
 14 15  1  0  0  0  0
 14 16  2  0  0  0  0
 16 17  1  0  0  0  0
 16 18  1  0  0  0  0
 18  9  2  0  0  0  0
 18 19  1  0  0  0  0
M  END
> <ChemID>
100131

> <source_casrn>
94-75-7

> <CAS>
94-75-7

> <SMILES>
OC(=O)COc1ccc(Cl)cc1Cl

> <NAME>
2,4-DICHLOROPHENOXYACETIC ACID

> <preferred_name>
2,4-Dichlorophenoxyacetic acid

> <iupac>
(2,4-dichlorophenoxy)acetic acid

> <MPID>
99408

> <dsstox_substance_id>
DTXSID0020442

> <Canonical_QSARr>
OC(=O)COc1ccc(Cl)cc1Cl

> <InChI_Code_QSARr>
InChI=1S/C8H6Cl2O3/c9-5-1-2-7(6(10)3-5)13-4-8(11)12/h1-3H,4H2,(H,11,12)

> <InChI Key_QSARr>
OVSKIKFHRZPJSS-UHFFFAOYSA-N

> <LogKOC>
1.66

$$$$
100132
  -INDIGO-08031722282D

 27 28  0  0  0  0  0  0  0  0999 V2000
   -0.0000    0.0001    0.0000 C   0  0  0  0  0  0  0  0  0  0  0  0
    0.8000    1.3856    0.0000 C   0  0  0  0  0  0  0  0  0  0  0  0
   -0.0000    2.7713    0.0000 N   0  0  0  0  0  0  0  0  0  0  0  0
    0.8000    4.1569    0.0000 H   0  0  0  0  0  0  0  0  0  0  0  0
   -1.5999    2.7713    0.0000 H   0  0  0  0  0  0  0  0  0  0  0  0
    2.4001    1.3856    0.0000 N   0  0  0  0  0  0  0  0  0  0  0  0
    3.2001    0.0001    0.0000 C   0  0  0  0  0  0  0  0  0  0  0  0
    4.8000    0.0001    0.0000 N   0  0  0  0  0  0  0  0  0  0  0  0
    5.6000    1.3856    0.0000 H   0  0  0  0  0  0  0  0  0  0  0  0
    5.6000   -1.3856    0.0000 H   0  0  0  0  0  0  0  0  0  0  0  0
    2.4001   -1.3856    0.0000 C   0  0  0  0  0  0  0  0  0  0  0  0
    3.2001   -2.7712    0.0000 H   0  0  0  0  0  0  0  0  0  0  0  0
    0.8000   -1.3856    0.0000 C   0  0  0  0  0  0  0  0  0  0  0  0
   -0.0000   -2.7712    0.0000 H   0  0  0  0  0  0  0  0  0  0  0  0
   -1.5999    0.0001    0.0000 N   0  0  0  0  0  0  0  0  0  0  0  0
   -2.3999   -1.3856    0.0000 N   0  0  0  0  0  0  0  0  0  0  0  0
   -4.0000   -1.3856    0.0000 C   0  0  0  0  0  0  0  0  0  0  0  0
   -4.8000   -2.7713    0.0000 C   0  0  0  0  0  0  0  0  0  0  0  0
   -4.0000   -4.1569    0.0000 H   0  0  0  0  0  0  0  0  0  0  0  0
   -6.4001   -2.7712    0.0000 C   0  0  0  0  0  0  0  0  0  0  0  0
   -7.1999   -4.1569    0.0000 H   0  0  0  0  0  0  0  0  0  0  0  0
   -7.1999   -1.3856    0.0000 C   0  0  0  0  0  0  0  0  0  0  0  0
   -8.8000   -1.3856    0.0000 H   0  0  0  0  0  0  0  0  0  0  0  0
   -6.3999    0.0001    0.0000 C   0  0  0  0  0  0  0  0  0  0  0  0
   -7.1999    1.3856    0.0000 H   0  0  0  0  0  0  0  0  0  0  0  0
   -4.8000    0.0001    0.0000 C   0  0  0  0  0  0  0  0  0  0  0  0
   -4.0000    1.3856    0.0000 H   0  0  0  0  0  0  0  0  0  0  0  0
  1  2  1  0  0  0  0
  2  3  1  0  0  0  0
  3  4  1  0  0  0  0
  3  5  1  0  0  0  0
  2  6  2  0  0  0  0
  6  7  1  0  0  0  0
  7  8  1  0  0  0  0
  8  9  1  0  0  0  0
  8 10  1  0  0  0  0
  7 11  2  0  0  0  0
 11 12  1  0  0  0  0
 11 13  1  0  0  0  0
 13  1  2  0  0  0  0
 13 14  1  0  0  0  0
  1 15  1  0  0  0  0
 15 16  2  0  0  0  0
 16 17  1  0  0  0  0
 17 18  1  0  0  0  0
 18 19  1  0  0  0  0
 18 20  2  0  0  0  0
 20 21  1  0  0  0  0
 20 22  1  0  0  0  0
 22 23  1  0  0  0  0
 22 24  2  0  0  0  0
 24 25  1  0  0  0  0
 24 26  1  0  0  0  0
 26 17  2  0  0  0  0
 26 27  1  0  0  0  0
M  END
> <ChemID>
100132

> <source_casrn>
94-78-0

> <CAS>
94-78-0

> <SMILES>
Nc1ccc(N=Nc2ccccc2)c(N)[n]1

> <NAME>
PHENAZOPYRIDINE

> <preferred_name>
Phenazopyridine

> <iupac>
3-(phenyldiazenyl)pyridine-2,6-diamine

> <MPID>
99409

> <dsstox_substance_id>
DTXSID1023445

> <Canonical_QSARr>
Nc1ccc(N=Nc2ccccc2)c(N)[n]1

> <InChI_Code_QSARr>
InChI=1S/C11H11N5/c12-10-7-6-9(11(13)14-10)16-15-8-4-2-1-3-5-8/h1-7H,(H4,12,13,14)/b16-15+

> <InChI Key_QSARr>
QPFYXYFORQJZEC-FOCLMDBBSA-N

> <LogKOC>
2.32

$$$$
100133
  -INDIGO-08031722282D

 28 28  0  0  0  0  0  0  0  0999 V2000
   -2.7713    0.0000    0.0000 C   0  0  0  0  0  0  0  0  0  0  0  0
   -1.3855   -0.8001    0.0000 C   0  0  0  0  0  0  0  0  0  0  0  0
   -1.9979   -2.2782    0.0000 H   0  0  0  0  0  0  0  0  0  0  0  0
   -0.7734   -2.2782    0.0000 H   0  0  0  0  0  0  0  0  0  0  0  0
    0.0000    0.0000    0.0000 C   0  0  0  0  0  0  0  0  0  0  0  0
    0.6123    1.4782    0.0000 H   0  0  0  0  0  0  0  0  0  0  0  0
   -0.6123    1.4782    0.0000 H   0  0  0  0  0  0  0  0  0  0  0  0
    1.3857   -0.8001    0.0000 C   0  0  0  0  0  0  0  0  0  0  0  0
    0.7734   -2.2782    0.0000 H   0  0  0  0  0  0  0  0  0  0  0  0
    1.9979   -2.2782    0.0000 H   0  0  0  0  0  0  0  0  0  0  0  0
    2.7713    0.0000    0.0000 O   0  0  0  0  0  0  0  0  0  0  0  0
    4.1570   -0.8001    0.0000 C   0  0  0  0  0  0  0  0  0  0  0  0
    5.5426    0.0000    0.0000 C   0  0  0  0  0  0  0  0  0  0  0  0
    5.5426    1.6000    0.0000 C   0  0  0  0  0  0  0  0  0  0  0  0
    5.5426    3.2000    0.0000 H   0  0  0  0  0  0  0  0  0  0  0  0
    6.9283    2.4001    0.0000 H   0  0  0  0  0  0  0  0  0  0  0  0
    4.1570    2.4001    0.0000 H   0  0  0  0  0  0  0  0  0  0  0  0
    6.9283   -0.7999    0.0000 C   0  0  0  0  0  0  0  0  0  0  0  0
    8.3138    0.0000    0.0000 H   0  0  0  0  0  0  0  0  0  0  0  0
    6.9283   -2.4001    0.0000 C   0  0  0  0  0  0  0  0  0  0  0  0
    8.3138   -3.2000    0.0000 Cl  0  0  0  0  0  0  0  0  0  0  0  0
    5.5426   -3.2000    0.0000 C   0  0  0  0  0  0  0  0  0  0  0  0
    5.5426   -4.8000    0.0000 H   0  0  0  0  0  0  0  0  0  0  0  0
    4.1570   -2.4001    0.0000 C   0  0  0  0  0  0  0  0  0  0  0  0
    2.7713   -3.2000    0.0000 H   0  0  0  0  0  0  0  0  0  0  0  0
   -4.1570   -0.8001    0.0000 O   0  0  0  0  0  0  0  0  0  0  0  0
   -5.5426    0.0000    0.0000 H   0  0  0  0  0  0  0  0  0  0  0  0
   -2.7713    1.6000    0.0000 O   0  0  0  0  0  0  0  0  0  0  0  0
  1  2  1  0  0  0  0
  2  3  1  0  0  0  0
  2  4  1  0  0  0  0
  2  5  1  0  0  0  0
  5  6  1  0  0  0  0
  5  7  1  0  0  0  0
  5  8  1  0  0  0  0
  8  9  1  0  0  0  0
  8 10  1  0  0  0  0
  8 11  1  0  0  0  0
 11 12  1  0  0  0  0
 12 13  1  0  0  0  0
 13 14  1  0  0  0  0
 14 15  1  0  0  0  0
 14 16  1  0  0  0  0
 14 17  1  0  0  0  0
 13 18  2  0  0  0  0
 18 19  1  0  0  0  0
 18 20  1  0  0  0  0
 20 21  1  0  0  0  0
 20 22  2  0  0  0  0
 22 23  1  0  0  0  0
 22 24  1  0  0  0  0
 24 12  2  0  0  0  0
 24 25  1  0  0  0  0
  1 26  1  0  0  0  0
 26 27  1  0  0  0  0
  1 28  2  0  0  0  0
M  END
> <ChemID>
100133

> <source_casrn>
94-81-5

> <CAS>
94-81-5

> <SMILES>
Cc1cc(Cl)ccc1OCCCC(O)=O

> <NAME>
MCPB

> <preferred_name>
MCPB

> <iupac>
4-(4-chloro-2-methylphenoxy)butanoic acid

> <MPID>
99410

> <dsstox_substance_id>
DTXSID4024193

> <Canonical_QSARr>
Cc1cc(Cl)ccc1OCCCC(O)=O

> <InChI_Code_QSARr>
InChI=1S/C11H13ClO3/c1-8-7-9(12)4-5-10(8)15-6-2-3-11(13)14/h4-5,7H,2-3,6H2,1H3,(H,13,14)

> <InChI Key_QSARr>
LLWADFLAOKUBDR-UHFFFAOYSA-N

> <LogKOC>
2.73

$$$$
100135
  -INDIGO-08031722282D

 15 16  0  0  0  0  0  0  0  0999 V2000
   -1.5217   -2.0944    0.0000 S   0  0  0  0  0  0  0  0  0  0  0  0
    0.0000   -1.6000    0.0000 C   0  0  0  0  0  0  0  0  0  0  0  0
    0.0000   -0.0000    0.0000 C   0  0  0  0  0  0  0  0  0  0  0  0
    1.3856    0.8000    0.0000 C   0  0  0  0  0  0  0  0  0  0  0  0
    1.3856    2.4000    0.0000 H   0  0  0  0  0  0  0  0  0  0  0  0
    2.7713   -0.0000    0.0000 C   0  0  0  0  0  0  0  0  0  0  0  0
    4.1569    0.8000    0.0000 H   0  0  0  0  0  0  0  0  0  0  0  0
    2.7713   -1.6000    0.0000 C   0  0  0  0  0  0  0  0  0  0  0  0
    4.1569   -2.4000    0.0000 H   0  0  0  0  0  0  0  0  0  0  0  0
    1.3856   -2.4000    0.0000 C   0  0  0  0  0  0  0  0  0  0  0  0
    1.3856   -4.0000    0.0000 H   0  0  0  0  0  0  0  0  0  0  0  0
   -1.5217    0.4944    0.0000 C   0  0  0  0  0  0  0  0  0  0  0  0
   -2.0161    2.0161    0.0000 H   0  0  0  0  0  0  0  0  0  0  0  0
   -2.4621   -0.8000    0.0000 C   0  0  0  0  0  0  0  0  0  0  0  0
   -4.0621   -0.8000    0.0000 H   0  0  0  0  0  0  0  0  0  0  0  0
  1  2  1  0  0  0  0
  2  3  1  0  0  0  0
  3  4  2  0  0  0  0
  4  5  1  0  0  0  0
  4  6  1  0  0  0  0
  6  7  1  0  0  0  0
  6  8  2  0  0  0  0
  8  9  1  0  0  0  0
  8 10  1  0  0  0  0
 10  2  2  0  0  0  0
 10 11  1  0  0  0  0
  3 12  1  0  0  0  0
 12 13  1  0  0  0  0
 12 14  2  0  0  0  0
 14  1  1  0  0  0  0
 14 15  1  0  0  0  0
M  END
> <ChemID>
100135

> <source_casrn>
95-15-8

> <CAS>
95-15-8

> <SMILES>
c1cccc2[s]ccc21

> <NAME>
BENZO(B)THIOPHENE

> <preferred_name>
Benzothiophene

> <iupac>
1-benzothiophene

> <MPID>
99412

> <dsstox_substance_id>
DTXSID2052736

> <Canonical_QSARr>
c1cccc2[s]ccc21

> <InChI_Code_QSARr>
InChI=1S/C8H6S/c1-2-4-8-7(3-1)5-6-9-8/h1-6H

> <InChI Key_QSARr>
FCEHBMOGCRZNNI-UHFFFAOYSA-N

> <LogKOC>
3.48

$$$$
100136
  -INDIGO-08031722282D

 18 18  0  0  0  0  0  0  0  0999 V2000
    1.3856    2.4000    0.0000 C   0  0  0  0  0  0  0  0  0  0  0  0
    1.3856    4.0000    0.0000 H   0  0  0  0  0  0  0  0  0  0  0  0
    0.0000    1.6000    0.0000 C   0  0  0  0  0  0  0  0  0  0  0  0
   -1.3856    2.4000    0.0000 C   0  0  0  0  0  0  0  0  0  0  0  0
   -2.7713    3.2000    0.0000 H   0  0  0  0  0  0  0  0  0  0  0  0
   -1.3856    4.0000    0.0000 H   0  0  0  0  0  0  0  0  0  0  0  0
   -2.7713    1.6000    0.0000 H   0  0  0  0  0  0  0  0  0  0  0  0
    0.0000    0.0000    0.0000 C   0  0  0  0  0  0  0  0  0  0  0  0
   -1.3856   -0.8000    0.0000 C   0  0  0  0  0  0  0  0  0  0  0  0
   -2.7713   -1.6000    0.0000 H   0  0  0  0  0  0  0  0  0  0  0  0
   -1.3856   -2.4000    0.0000 H   0  0  0  0  0  0  0  0  0  0  0  0
   -2.7713    0.0000    0.0000 H   0  0  0  0  0  0  0  0  0  0  0  0
    1.3856   -0.8000    0.0000 C   0  0  0  0  0  0  0  0  0  0  0  0
    1.3856   -2.4000    0.0000 H   0  0  0  0  0  0  0  0  0  0  0  0
    2.7713    0.0000    0.0000 C   0  0  0  0  0  0  0  0  0  0  0  0
    4.1569   -0.8000    0.0000 H   0  0  0  0  0  0  0  0  0  0  0  0
    2.7713    1.6000    0.0000 C   0  0  0  0  0  0  0  0  0  0  0  0
    4.1569    2.4000    0.0000 H   0  0  0  0  0  0  0  0  0  0  0  0
  1  2  1  0  0  0  0
  1  3  1  0  0  0  0
  3  4  1  0  0  0  0
  4  5  1  0  0  0  0
  4  6  1  0  0  0  0
  4  7  1  0  0  0  0
  3  8  2  0  0  0  0
  8  9  1  0  0  0  0
  9 10  1  0  0  0  0
  9 11  1  0  0  0  0
  9 12  1  0  0  0  0
  8 13  1  0  0  0  0
 13 14  1  0  0  0  0
 13 15  2  0  0  0  0
 15 16  1  0  0  0  0
 15 17  1  0  0  0  0
 17  1  2  0  0  0  0
 17 18  1  0  0  0  0
M  END
> <ChemID>
100136

> <source_casrn>
95-47-6

> <CAS>
95-47-6

> <SMILES>
Cc1ccccc1C

> <NAME>
O-XYLENE

> <preferred_name>
o-Xylene

> <iupac>
C8H10

> <MPID>
99413

> <dsstox_substance_id>
DTXSID3021807

> <Canonical_QSARr>
Cc1ccccc1C

> <InChI_Code_QSARr>
InChI=1S/C8H10/c1-7-5-3-4-6-8(7)2/h3-6H,1-2H3

> <InChI Key_QSARr>
CTQNGGLPUBDAKN-UHFFFAOYSA-N

> <LogKOC>
2.25

$$$$
100137
  -INDIGO-08031722282D

 12 12  0  0  0  0  0  0  0  0999 V2000
    0.8000    1.3856    0.0000 Cl  0  0  0  0  0  0  0  0  0  0  0  0
   -0.0000   -0.0000    0.0000 C   0  0  0  0  0  0  0  0  0  0  0  0
    0.8000   -1.3857    0.0000 C   0  0  0  0  0  0  0  0  0  0  0  0
    2.4000   -1.3857    0.0000 Cl  0  0  0  0  0  0  0  0  0  0  0  0
   -0.0000   -2.7713    0.0000 C   0  0  0  0  0  0  0  0  0  0  0  0
    0.8000   -4.1569    0.0000 H   0  0  0  0  0  0  0  0  0  0  0  0
   -1.6000   -2.7713    0.0000 C   0  0  0  0  0  0  0  0  0  0  0  0
   -2.4000   -4.1569    0.0000 H   0  0  0  0  0  0  0  0  0  0  0  0
   -2.4000   -1.3856    0.0000 C   0  0  0  0  0  0  0  0  0  0  0  0
   -4.0000   -1.3856    0.0000 H   0  0  0  0  0  0  0  0  0  0  0  0
   -1.6000   -0.0000    0.0000 C   0  0  0  0  0  0  0  0  0  0  0  0
   -2.4000    1.3856    0.0000 H   0  0  0  0  0  0  0  0  0  0  0  0
  1  2  1  0  0  0  0
  2  3  1  0  0  0  0
  3  4  1  0  0  0  0
  3  5  2  0  0  0  0
  5  6  1  0  0  0  0
  5  7  1  0  0  0  0
  7  8  1  0  0  0  0
  7  9  2  0  0  0  0
  9 10  1  0  0  0  0
  9 11  1  0  0  0  0
 11  2  2  0  0  0  0
 11 12  1  0  0  0  0
M  END
> <ChemID>
100137

> <source_casrn>
95-50-1

> <CAS>
95-50-1

> <SMILES>
Clc1ccccc1Cl

> <NAME>
1,2-DICHLOROBENZENE

> <preferred_name>
1,2-Dichlorobenzene

> <iupac>
1,2-dichlorobenzene

> <MPID>
99414

> <dsstox_substance_id>
DTXSID6020430

> <Canonical_QSARr>
Clc1ccccc1Cl

> <InChI_Code_QSARr>
InChI=1S/C6H4Cl2/c7-5-3-1-2-4-6(5)8/h1-4H

> <InChI Key_QSARr>
RFFLAFLAYFXFSW-UHFFFAOYSA-N

> <LogKOC>
2.56

$$$$
100139
  -INDIGO-08031722282D

 14 14  0  0  0  0  0  0  0  0999 V2000
    1.6000   -0.0000    0.0000 N   0  0  0  0  0  0  0  0  0  0  0  0
    2.4000    1.3856    0.0000 H   0  0  0  0  0  0  0  0  0  0  0  0
    2.4000   -1.3856    0.0000 H   0  0  0  0  0  0  0  0  0  0  0  0
    0.0000   -0.0000    0.0000 C   0  0  0  0  0  0  0  0  0  0  0  0
   -0.8000    1.3856    0.0000 C   0  0  0  0  0  0  0  0  0  0  0  0
    0.0000    2.7713    0.0000 H   0  0  0  0  0  0  0  0  0  0  0  0
   -2.4000    1.3856    0.0000 C   0  0  0  0  0  0  0  0  0  0  0  0
   -3.2000    2.7713    0.0000 Cl  0  0  0  0  0  0  0  0  0  0  0  0
   -3.2000   -0.0000    0.0000 C   0  0  0  0  0  0  0  0  0  0  0  0
   -4.8000   -0.0000    0.0000 Cl  0  0  0  0  0  0  0  0  0  0  0  0
   -2.4000   -1.3856    0.0000 C   0  0  0  0  0  0  0  0  0  0  0  0
   -3.2000   -2.7713    0.0000 H   0  0  0  0  0  0  0  0  0  0  0  0
   -0.8000   -1.3856    0.0000 C   0  0  0  0  0  0  0  0  0  0  0  0
    0.0000   -2.7713    0.0000 H   0  0  0  0  0  0  0  0  0  0  0  0
  1  2  1  0  0  0  0
  1  3  1  0  0  0  0
  1  4  1  0  0  0  0
  4  5  1  0  0  0  0
  5  6  1  0  0  0  0
  5  7  2  0  0  0  0
  7  8  1  0  0  0  0
  7  9  1  0  0  0  0
  9 10  1  0  0  0  0
  9 11  2  0  0  0  0
 11 12  1  0  0  0  0
 11 13  1  0  0  0  0
 13  4  2  0  0  0  0
 13 14  1  0  0  0  0
M  END
> <ChemID>
100139

> <source_casrn>
95-76-1

> <CAS>
95-76-1

> <SMILES>
Nc1cc(Cl)c(Cl)cc1

> <NAME>
3,4-DICHLOROANILINE

> <preferred_name>
3,4-Dichloroaniline

> <iupac>
3,4-dichloroaniline

> <MPID>
99416

> <dsstox_substance_id>
DTXSID7021815

> <Canonical_QSARr>
Nc1cc(Cl)c(Cl)cc1

> <InChI_Code_QSARr>
InChI=1S/C6H5Cl2N/c7-5-2-1-4(9)3-6(5)8/h1-3H,9H2

> <InChI Key_QSARr>
SDYWXFYBZPNOFX-UHFFFAOYSA-N

> <LogKOC>
2.29

$$$$
100140
  -INDIGO-08031722282D

 13 13  0  0  0  0  0  0  0  0999 V2000
   -4.0000   -1.3857    0.0000 Cl  0  0  0  0  0  0  0  0  0  0  0  0
   -2.4000   -1.3857    0.0000 C   0  0  0  0  0  0  0  0  0  0  0  0
   -1.6000   -0.0000    0.0000 C   0  0  0  0  0  0  0  0  0  0  0  0
   -2.4000    1.3856    0.0000 H   0  0  0  0  0  0  0  0  0  0  0  0
   -0.0000   -0.0000    0.0000 C   0  0  0  0  0  0  0  0  0  0  0  0
    0.8000    1.3856    0.0000 O   0  0  0  0  0  0  0  0  0  0  0  0
    2.4000    1.3856    0.0000 H   0  0  0  0  0  0  0  0  0  0  0  0
    0.8000   -1.3857    0.0000 C   0  0  0  0  0  0  0  0  0  0  0  0
    2.4000   -1.3857    0.0000 H   0  0  0  0  0  0  0  0  0  0  0  0
   -0.0000   -2.7713    0.0000 C   0  0  0  0  0  0  0  0  0  0  0  0
    0.8000   -4.1569    0.0000 H   0  0  0  0  0  0  0  0  0  0  0  0
   -1.6000   -2.7713    0.0000 C   0  0  0  0  0  0  0  0  0  0  0  0
   -2.4000   -4.1569    0.0000 Cl  0  0  0  0  0  0  0  0  0  0  0  0
  1  2  1  0  0  0  0
  2  3  1  0  0  0  0
  3  4  1  0  0  0  0
  3  5  2  0  0  0  0
  5  6  1  0  0  0  0
  6  7  1  0  0  0  0
  5  8  1  0  0  0  0
  8  9  1  0  0  0  0
  8 10  2  0  0  0  0
 10 11  1  0  0  0  0
 10 12  1  0  0  0  0
 12  2  2  0  0  0  0
 12 13  1  0  0  0  0
M  END
> <ChemID>
100140

> <source_casrn>
95-77-2

> <CAS>
95-77-2

> <SMILES>
Oc1cc(Cl)c(Cl)cc1

> <NAME>
3,4-DICHLOROPHENOL

> <preferred_name>
3,4-Dichlorophenol

> <iupac>
3,4-dichlorophenol

> <MPID>
99417

> <dsstox_substance_id>
DTXSID7025005

> <Canonical_QSARr>
Oc1cc(Cl)c(Cl)cc1

> <InChI_Code_QSARr>
InChI=1S/C6H4Cl2O/c7-5-2-1-4(9)3-6(5)8/h1-3,9H

> <InChI Key_QSARr>
WDNBURPWRNALGP-UHFFFAOYSA-N

> <LogKOC>
3.09

$$$$
100141
  -INDIGO-08031722282D

 24 24  0  0  0  0  0  0  0  0999 V2000
    0.0000   -0.0000    0.0000 C   0  0  0  0  0  0  0  0  0  0  0  0
    1.3857    0.8000    0.0000 C   0  0  0  0  0  0  0  0  0  0  0  0
    1.3857    2.4000    0.0000 H   0  0  0  0  0  0  0  0  0  0  0  0
    2.7713   -0.0000    0.0000 C   0  0  0  0  0  0  0  0  0  0  0  0
    4.1570    0.8000    0.0000 C   0  0  0  0  0  0  0  0  0  0  0  0
    5.5426    1.6000    0.0000 H   0  0  0  0  0  0  0  0  0  0  0  0
    4.1570    2.4000    0.0000 H   0  0  0  0  0  0  0  0  0  0  0  0
    5.5426   -0.0000    0.0000 H   0  0  0  0  0  0  0  0  0  0  0  0
    2.7713   -1.6000    0.0000 C   0  0  0  0  0  0  0  0  0  0  0  0
    4.1570   -2.4000    0.0000 C   0  0  0  0  0  0  0  0  0  0  0  0
    5.5426   -3.2000    0.0000 H   0  0  0  0  0  0  0  0  0  0  0  0
    4.1570   -4.0000    0.0000 H   0  0  0  0  0  0  0  0  0  0  0  0
    5.5426   -1.6000    0.0000 H   0  0  0  0  0  0  0  0  0  0  0  0
    1.3857   -2.4000    0.0000 C   0  0  0  0  0  0  0  0  0  0  0  0
    1.3857   -4.0000    0.0000 H   0  0  0  0  0  0  0  0  0  0  0  0
    0.0000   -1.6000    0.0000 C   0  0  0  0  0  0  0  0  0  0  0  0
   -1.3857   -2.4000    0.0000 C   0  0  0  0  0  0  0  0  0  0  0  0
   -2.7713   -3.2000    0.0000 H   0  0  0  0  0  0  0  0  0  0  0  0
   -2.7713   -1.6000    0.0000 H   0  0  0  0  0  0  0  0  0  0  0  0
   -1.3857   -4.0000    0.0000 H   0  0  0  0  0  0  0  0  0  0  0  0
   -1.3857    0.8000    0.0000 C   0  0  0  0  0  0  0  0  0  0  0  0
   -2.7713    1.6000    0.0000 H   0  0  0  0  0  0  0  0  0  0  0  0
   -1.3857    2.4000    0.0000 H   0  0  0  0  0  0  0  0  0  0  0  0
   -2.7713   -0.0000    0.0000 H   0  0  0  0  0  0  0  0  0  0  0  0
  1  2  1  0  0  0  0
  2  3  1  0  0  0  0
  2  4  2  0  0  0  0
  4  5  1  0  0  0  0
  5  6  1  0  0  0  0
  5  7  1  0  0  0  0
  5  8  1  0  0  0  0
  4  9  1  0  0  0  0
  9 10  1  0  0  0  0
 10 11  1  0  0  0  0
 10 12  1  0  0  0  0
 10 13  1  0  0  0  0
  9 14  2  0  0  0  0
 14 15  1  0  0  0  0
 14 16  1  0  0  0  0
 16  1  2  0  0  0  0
 16 17  1  0  0  0  0
 17 18  1  0  0  0  0
 17 19  1  0  0  0  0
 17 20  1  0  0  0  0
  1 21  1  0  0  0  0
 21 22  1  0  0  0  0
 21 23  1  0  0  0  0
 21 24  1  0  0  0  0
M  END
> <ChemID>
100141

> <source_casrn>
95-93-2

> <CAS>
95-93-2

> <SMILES>
Cc1cc(C)c(C)cc1C

> <NAME>
1,2,4,5-TETRAMETHYLBENZENE

> <preferred_name>
1,2,4,5-Tetramethylbenzene

> <iupac>
1,2,4,5-tetramethylbenzene

> <MPID>
99418

> <dsstox_substance_id>
DTXSID1029124

> <Canonical_QSARr>
Cc1cc(C)c(C)cc1C

> <InChI_Code_QSARr>
InChI=1S/C10H14/c1-7-5-9(3)10(4)6-8(7)2/h5-6H,1-4H3

> <InChI Key_QSARr>
SQNZJJAZBFDUTD-UHFFFAOYSA-N

> <LogKOC>
3.12

$$$$
100143
  -INDIGO-08031722282D

 13 13  0  0  0  0  0  0  0  0999 V2000
    0.0000    2.7713    0.0000 Cl  0  0  0  0  0  0  0  0  0  0  0  0
   -0.8000    1.3856    0.0000 C   0  0  0  0  0  0  0  0  0  0  0  0
    0.0000   -0.0000    0.0000 C   0  0  0  0  0  0  0  0  0  0  0  0
    1.6000   -0.0000    0.0000 O   0  0  0  0  0  0  0  0  0  0  0  0
    2.4000    1.3856    0.0000 H   0  0  0  0  0  0  0  0  0  0  0  0
   -0.8000   -1.3856    0.0000 C   0  0  0  0  0  0  0  0  0  0  0  0
    0.0000   -2.7713    0.0000 H   0  0  0  0  0  0  0  0  0  0  0  0
   -2.4000   -1.3856    0.0000 C   0  0  0  0  0  0  0  0  0  0  0  0
   -3.2000   -2.7713    0.0000 Cl  0  0  0  0  0  0  0  0  0  0  0  0
   -3.2000   -0.0000    0.0000 C   0  0  0  0  0  0  0  0  0  0  0  0
   -4.8000   -0.0000    0.0000 Cl  0  0  0  0  0  0  0  0  0  0  0  0
   -2.4000    1.3856    0.0000 C   0  0  0  0  0  0  0  0  0  0  0  0
   -3.2000    2.7713    0.0000 H   0  0  0  0  0  0  0  0  0  0  0  0
  1  2  1  0  0  0  0
  2  3  1  0  0  0  0
  3  4  1  0  0  0  0
  4  5  1  0  0  0  0
  3  6  2  0  0  0  0
  6  7  1  0  0  0  0
  6  8  1  0  0  0  0
  8  9  1  0  0  0  0
  8 10  2  0  0  0  0
 10 11  1  0  0  0  0
 10 12  1  0  0  0  0
 12  2  2  0  0  0  0
 12 13  1  0  0  0  0
M  END
> <ChemID>
100143

> <source_casrn>
95-95-4

> <CAS>
95-95-4

> <SMILES>
Oc1cc(Cl)c(Cl)cc1Cl

> <NAME>
2,4,5-TRICHLOROPHENOL

> <preferred_name>
2,4,5-Trichlorophenol

> <iupac>
C6H3Cl3O

> <MPID>
99420

> <dsstox_substance_id>
DTXSID4024359

> <Canonical_QSARr>
Oc1cc(Cl)c(Cl)cc1Cl

> <InChI_Code_QSARr>
InChI=1S/C6H3Cl3O/c7-3-1-5(9)6(10)2-4(3)8/h1-2,10H

> <InChI Key_QSARr>
LHJGJYXLEPZJPM-UHFFFAOYSA-N

> <LogKOC>
3.36

$$$$
100144
  -INDIGO-08031722282D

 11 10  0  0  0  0  0  0  0  0999 V2000
   -0.6123   -1.4782    0.0000 Br  0  0  0  0  0  0  0  0  0  0  0  0
    0.0000    0.0000    0.0000 C   0  0  0  0  0  0  0  0  0  0  0  0
    0.6123   -1.4782    0.0000 H   0  0  0  0  0  0  0  0  0  0  0  0
   -1.3856    0.8000    0.0000 C   0  0  0  0  0  0  0  0  0  0  0  0
   -2.7713    1.6000    0.0000 H   0  0  0  0  0  0  0  0  0  0  0  0
   -2.7713    0.0000    0.0000 H   0  0  0  0  0  0  0  0  0  0  0  0
   -1.3856    2.4000    0.0000 Cl  0  0  0  0  0  0  0  0  0  0  0  0
    1.3856    0.8000    0.0000 C   0  0  0  0  0  0  0  0  0  0  0  0
    2.7713    1.6000    0.0000 H   0  0  0  0  0  0  0  0  0  0  0  0
    2.7713    0.0000    0.0000 H   0  0  0  0  0  0  0  0  0  0  0  0
    1.3856    2.4000    0.0000 Br  0  0  0  0  0  0  0  0  0  0  0  0
  1  2  1  0  0  0  0
  2  3  1  0  0  0  0
  2  4  1  0  0  0  0
  4  5  1  0  0  0  0
  4  6  1  0  0  0  0
  4  7  1  0  0  0  0
  2  8  1  0  0  0  0
  8  9  1  0  0  0  0
  8 10  1  0  0  0  0
  8 11  1  0  0  0  0
M  END
> <ChemID>
100144

> <source_casrn>
96-12-8

> <CAS>
96-12-8

> <SMILES>
ClCC(Br)CBr

> <NAME>
1,2-DIBROMO-3-CHLOROPROPANE

> <preferred_name>
1,2-Dibromo-3-chloropropane

> <iupac>
1,2-dibromo-3-chloropropane

> <MPID>
99421

> <dsstox_substance_id>
DTXSID3020413

> <Canonical_QSARr>
ClCC(Br)CBr

> <InChI_Code_QSARr>
InChI=1S/C3H5Br2Cl/c4-1-3(5)2-6/h3H,1-2H2

> <InChI Key_QSARr>
WBEJYOJJBDISQU-UHFFFAOYSA-N

> <LogKOC>
1.85

$$$$
100145
  -INDIGO-08031722282D

 17 17  0  0  0  0  0  0  0  0999 V2000
    1.3857    2.4000    0.0000 F   0  0  0  0  0  0  0  0  0  0  0  0
    1.3857    0.8000    0.0000 C   0  0  0  0  0  0  0  0  0  0  0  0
    2.7713    1.6000    0.0000 F   0  0  0  0  0  0  0  0  0  0  0  0
    2.7713   -0.0000    0.0000 F   0  0  0  0  0  0  0  0  0  0  0  0
    0.0000   -0.0000    0.0000 C   0  0  0  0  0  0  0  0  0  0  0  0
    0.0000   -1.6000    0.0000 C   0  0  0  0  0  0  0  0  0  0  0  0
    1.3857   -2.4000    0.0000 H   0  0  0  0  0  0  0  0  0  0  0  0
   -1.3856   -2.4000    0.0000 C   0  0  0  0  0  0  0  0  0  0  0  0
   -1.3856   -4.0000    0.0000 H   0  0  0  0  0  0  0  0  0  0  0  0
   -2.7713   -1.6000    0.0000 C   0  0  0  0  0  0  0  0  0  0  0  0
   -4.1570   -2.4000    0.0000 H   0  0  0  0  0  0  0  0  0  0  0  0
   -2.7713   -0.0000    0.0000 C   0  0  0  0  0  0  0  0  0  0  0  0
   -4.1569    0.8000    0.0000 N   0  0  0  0  0  0  0  0  0  0  0  0
   -5.5426   -0.0000    0.0000 H   0  0  0  0  0  0  0  0  0  0  0  0
   -4.1569    2.4000    0.0000 H   0  0  0  0  0  0  0  0  0  0  0  0
   -1.3856    0.8000    0.0000 C   0  0  0  0  0  0  0  0  0  0  0  0
   -1.3856    2.4000    0.0000 H   0  0  0  0  0  0  0  0  0  0  0  0
  1  2  1  0  0  0  0
  2  3  1  0  0  0  0
  2  4  1  0  0  0  0
  2  5  1  0  0  0  0
  5  6  1  0  0  0  0
  6  7  1  0  0  0  0
  6  8  2  0  0  0  0
  8  9  1  0  0  0  0
  8 10  1  0  0  0  0
 10 11  1  0  0  0  0
 10 12  2  0  0  0  0
 12 13  1  0  0  0  0
 13 14  1  0  0  0  0
 13 15  1  0  0  0  0
 12 16  1  0  0  0  0
 16  5  2  0  0  0  0
 16 17  1  0  0  0  0
M  END
> <ChemID>
100145

> <source_casrn>
98-16-8

> <CAS>
98-16-8

> <SMILES>
Nc1cc(ccc1)C(F)(F)F

> <NAME>
3-TRIFLUOROMETHYLANILINE

> <preferred_name>
3-(Trifluoromethyl)aniline

> <iupac>
3-(trifluoromethyl)aniline

> <MPID>
99422

> <dsstox_substance_id>
DTXSID9024512

> <Canonical_QSARr>
Nc1cc(ccc1)C(F)(F)F

> <InChI_Code_QSARr>
InChI=1S/C7H6F3N/c8-7(9,10)5-2-1-3-6(11)4-5/h1-4H,11H2

> <InChI Key_QSARr>
VIUDTWATMPPKEL-UHFFFAOYSA-N

> <LogKOC>
2.36

$$$$
100147
  -INDIGO-08031722282D

 17 17  0  0  0  0  0  0  0  0999 V2000
    1.6000   -0.0000    0.0000 C   0  0  0  0  0  0  0  0  0  0  0  0
    2.4001   -1.3856    0.0000 C   0  0  0  0  0  0  0  0  0  0  0  0
    3.2000   -2.7713    0.0000 H   0  0  0  0  0  0  0  0  0  0  0  0
    4.0000   -1.3856    0.0000 H   0  0  0  0  0  0  0  0  0  0  0  0
    1.6000   -2.7713    0.0000 H   0  0  0  0  0  0  0  0  0  0  0  0
    2.4001    1.3856    0.0000 O   0  0  0  0  0  0  0  0  0  0  0  0
   -0.0000    0.0000    0.0000 C   0  0  0  0  0  0  0  0  0  0  0  0
   -0.8000    1.3856    0.0000 C   0  0  0  0  0  0  0  0  0  0  0  0
   -0.0000    2.7713    0.0000 H   0  0  0  0  0  0  0  0  0  0  0  0
   -2.4000    1.3856    0.0000 C   0  0  0  0  0  0  0  0  0  0  0  0
   -3.2001    2.7713    0.0000 H   0  0  0  0  0  0  0  0  0  0  0  0
   -3.2001    0.0000    0.0000 C   0  0  0  0  0  0  0  0  0  0  0  0
   -4.8000   -0.0000    0.0000 H   0  0  0  0  0  0  0  0  0  0  0  0
   -2.4000   -1.3856    0.0000 C   0  0  0  0  0  0  0  0  0  0  0  0
   -3.2001   -2.7713    0.0000 H   0  0  0  0  0  0  0  0  0  0  0  0
   -0.8000   -1.3856    0.0000 C   0  0  0  0  0  0  0  0  0  0  0  0
   -0.0000   -2.7713    0.0000 H   0  0  0  0  0  0  0  0  0  0  0  0
  1  2  1  0  0  0  0
  2  3  1  0  0  0  0
  2  4  1  0  0  0  0
  2  5  1  0  0  0  0
  1  6  2  0  0  0  0
  1  7  1  0  0  0  0
  7  8  1  0  0  0  0
  8  9  1  0  0  0  0
  8 10  2  0  0  0  0
 10 11  1  0  0  0  0
 10 12  1  0  0  0  0
 12 13  1  0  0  0  0
 12 14  2  0  0  0  0
 14 15  1  0  0  0  0
 14 16  1  0  0  0  0
 16  7  2  0  0  0  0
 16 17  1  0  0  0  0
M  END
> <ChemID>
100147

> <source_casrn>
98-86-2

> <CAS>
98-86-2

> <SMILES>
CC(=O)c1ccccc1

> <NAME>
ACETOPHENONE

> <preferred_name>
Acetophenone

> <iupac>
1-phenylethanone

> <MPID>
99424

> <dsstox_substance_id>
DTXSID6021828

> <Canonical_QSARr>
CC(=O)c1ccccc1

> <InChI_Code_QSARr>
InChI=1S/C8H8O/c1-7(9)8-5-3-2-4-6-8/h2-6H,1H3

> <InChI Key_QSARr>
KWOLFJPFCHCOCG-UHFFFAOYSA-N

> <LogKOC>
1.8

$$$$
100148
  -INDIGO-08031722282D

 14 14  0  0  0  0  0  0  0  0999 V2000
   -2.4000   -1.3856    0.0000 O   0  0  0  0  0  0  0  0  0  0  0  0
   -1.6000   -0.0000    0.0000 N   0  0  0  0  0  0  0  0  0  0  0  0
    0.0000   -0.0000    0.0000 C   0  0  0  0  0  0  0  0  0  0  0  0
    0.8000    1.3856    0.0000 C   0  0  0  0  0  0  0  0  0  0  0  0
    0.0000    2.7713    0.0000 H   0  0  0  0  0  0  0  0  0  0  0  0
    2.4000    1.3856    0.0000 C   0  0  0  0  0  0  0  0  0  0  0  0
    3.2000    2.7713    0.0000 H   0  0  0  0  0  0  0  0  0  0  0  0
    3.2000   -0.0000    0.0000 C   0  0  0  0  0  0  0  0  0  0  0  0
    4.8000   -0.0000    0.0000 H   0  0  0  0  0  0  0  0  0  0  0  0
    2.4000   -1.3856    0.0000 C   0  0  0  0  0  0  0  0  0  0  0  0
    3.2000   -2.7713    0.0000 H   0  0  0  0  0  0  0  0  0  0  0  0
    0.8000   -1.3856    0.0000 C   0  0  0  0  0  0  0  0  0  0  0  0
    0.0000   -2.7713    0.0000 H   0  0  0  0  0  0  0  0  0  0  0  0
   -2.4000    1.3856    0.0000 O   0  0  0  0  0  0  0  0  0  0  0  0
  1  2  2  0  0  0  0
  2  3  1  0  0  0  0
  3  4  1  0  0  0  0
  4  5  1  0  0  0  0
  4  6  2  0  0  0  0
  6  7  1  0  0  0  0
  6  8  1  0  0  0  0
  8  9  1  0  0  0  0
  8 10  2  0  0  0  0
 10 11  1  0  0  0  0
 10 12  1  0  0  0  0
 12  3  2  0  0  0  0
 12 13  1  0  0  0  0
  2 14  1  0  0  0  0
M  CHG  2   2   1  14  -1
M  END
> <ChemID>
100148

> <source_casrn>
98-95-3

> <CAS>
98-95-3

> <SMILES>
[O-][N+](=O)c1ccccc1

> <NAME>
NITROBENZENE

> <preferred_name>
Nitrobenzene

> <iupac>
nitrobenzene

> <MPID>
99425

> <dsstox_substance_id>
DTXSID3020964

> <Canonical_QSARr>
[O-][N+](=O)c1ccccc1

> <InChI_Code_QSARr>
InChI=1S/C6H5NO2/c8-7(9)6-4-2-1-3-5-6/h1-5H

> <InChI Key_QSARr>
LQNUZADURLCDLV-UHFFFAOYSA-N

> <LogKOC>
1.94

$$$$
100149
  -INDIGO-08031722282D

 16 16  0  0  0  0  0  0  0  0999 V2000
    1.3857    0.8000    0.0000 N   0  0  0  0  0  0  0  0  0  0  0  0
    2.7713   -0.0000    0.0000 O   0  0  0  0  0  0  0  0  0  0  0  0
    1.3856    2.4000    0.0000 O   0  0  0  0  0  0  0  0  0  0  0  0
    0.0000   -0.0000    0.0000 C   0  0  0  0  0  0  0  0  0  0  0  0
    0.0000   -1.6000    0.0000 C   0  0  0  0  0  0  0  0  0  0  0  0
    1.3857   -2.4000    0.0000 H   0  0  0  0  0  0  0  0  0  0  0  0
   -1.3856   -2.4000    0.0000 C   0  0  0  0  0  0  0  0  0  0  0  0
   -1.3856   -4.0000    0.0000 H   0  0  0  0  0  0  0  0  0  0  0  0
   -2.7713   -1.6000    0.0000 C   0  0  0  0  0  0  0  0  0  0  0  0
   -4.1570   -2.4000    0.0000 H   0  0  0  0  0  0  0  0  0  0  0  0
   -2.7713   -0.0000    0.0000 C   0  0  0  0  0  0  0  0  0  0  0  0
   -4.1569    0.8000    0.0000 N   0  0  0  0  0  0  0  0  0  0  0  0
   -5.5426   -0.0000    0.0000 H   0  0  0  0  0  0  0  0  0  0  0  0
   -4.1569    2.4000    0.0000 H   0  0  0  0  0  0  0  0  0  0  0  0
   -1.3856    0.8000    0.0000 C   0  0  0  0  0  0  0  0  0  0  0  0
   -1.3856    2.4000    0.0000 H   0  0  0  0  0  0  0  0  0  0  0  0
  1  2  2  0  0  0  0
  1  3  1  0  0  0  0
  1  4  1  0  0  0  0
  4  5  1  0  0  0  0
  5  6  1  0  0  0  0
  5  7  2  0  0  0  0
  7  8  1  0  0  0  0
  7  9  1  0  0  0  0
  9 10  1  0  0  0  0
  9 11  2  0  0  0  0
 11 12  1  0  0  0  0
 12 13  1  0  0  0  0
 12 14  1  0  0  0  0
 11 15  1  0  0  0  0
 15  4  2  0  0  0  0
 15 16  1  0  0  0  0
M  CHG  2   1   1   3  -1
M  END
> <ChemID>
100149

> <source_casrn>
99-09-2

> <CAS>
99-09-2

> <SMILES>
Nc1cc(ccc1)[N+]([O-])=O

> <NAME>
3-NITROANILINE

> <preferred_name>
3-Nitroaniline

> <iupac>
3-nitroaniline

> <MPID>
99426

> <dsstox_substance_id>
DTXSID6025725

> <Canonical_QSARr>
Nc1cc(ccc1)[N+]([O-])=O

> <InChI_Code_QSARr>
InChI=1S/C6H6N2O2/c7-5-2-1-3-6(4-5)8(9)10/h1-4H,7H2

> <InChI Key_QSARr>
XJCVRTZCHMZPBD-UHFFFAOYSA-N

> <LogKOC>
1.73

$$$$
100151
  -INDIGO-08031722282D

 19 19  0  0  0  0  0  0  0  0999 V2000
    0.0001    1.6000    0.0000 C   0  0  0  0  0  0  0  0  0  0  0  0
    1.3857    2.4000    0.0000 H   0  0  0  0  0  0  0  0  0  0  0  0
    0.0001    0.0000    0.0000 C   0  0  0  0  0  0  0  0  0  0  0  0
    1.3857   -0.8000    0.0000 C   0  0  0  0  0  0  0  0  0  0  0  0
    1.3857   -2.4000    0.0000 O   0  0  0  0  0  0  0  0  0  0  0  0
    2.7713    0.0000    0.0000 O   0  0  0  0  0  0  0  0  0  0  0  0
    4.1569   -0.8000    0.0000 H   0  0  0  0  0  0  0  0  0  0  0  0
   -1.3857   -0.8000    0.0000 C   0  0  0  0  0  0  0  0  0  0  0  0
   -1.3857   -2.4000    0.0000 H   0  0  0  0  0  0  0  0  0  0  0  0
   -2.7713    0.0000    0.0000 C   0  0  0  0  0  0  0  0  0  0  0  0
   -4.1569   -0.8000    0.0000 N   0  0  0  0  0  0  0  0  0  0  0  0
   -5.5426    0.0000    0.0000 O   0  0  0  0  0  0  0  0  0  0  0  0
   -4.1569   -2.4000    0.0000 O   0  0  0  0  0  0  0  0  0  0  0  0
   -2.7713    1.6000    0.0000 C   0  0  0  0  0  0  0  0  0  0  0  0
   -4.1569    2.4000    0.0000 H   0  0  0  0  0  0  0  0  0  0  0  0
   -1.3857    2.4000    0.0000 C   0  0  0  0  0  0  0  0  0  0  0  0
   -1.3857    4.0000    0.0000 N   0  0  0  0  0  0  0  0  0  0  0  0
   -2.7713    4.8000    0.0000 O   0  0  0  0  0  0  0  0  0  0  0  0
    0.0001    4.8000    0.0000 O   0  0  0  0  0  0  0  0  0  0  0  0
  1  2  1  0  0  0  0
  1  3  1  0  0  0  0
  3  4  1  0  0  0  0
  4  5  2  0  0  0  0
  4  6  1  0  0  0  0
  6  7  1  0  0  0  0
  3  8  2  0  0  0  0
  8  9  1  0  0  0  0
  8 10  1  0  0  0  0
 10 11  1  0  0  0  0
 11 12  2  0  0  0  0
 11 13  1  0  0  0  0
 10 14  2  0  0  0  0
 14 15  1  0  0  0  0
 14 16  1  0  0  0  0
 16  1  2  0  0  0  0
 16 17  1  0  0  0  0
 17 18  2  0  0  0  0
 17 19  1  0  0  0  0
M  CHG  4  11   1  13  -1  17   1  19  -1
M  END
> <ChemID>
100151

> <source_casrn>
99-34-3

> <CAS>
99-34-3

> <SMILES>
[O-][N+](=O)c1cc(cc(c1)[N+]([O-])=O)C(O)=O

> <NAME>
3,5-DINITROBENZOIC ACID

> <preferred_name>
3,5-Dinitrobenzoic acid

> <iupac>
3,5-Dinitrobenzoic acid

> <MPID>
99428

> <dsstox_substance_id>
DTXSID7059195

> <Canonical_QSARr>
[O-][N+](=O)c1cc(cc(c1)[N+]([O-])=O)C(O)=O

> <InChI_Code_QSARr>
InChI=1S/C7H4N2O6/c10-7(11)4-1-5(8(12)13)3-6(2-4)9(14)15/h1-3H,(H,10,11)

> <InChI Key_QSARr>
VYWYYJYRVSBHJQ-UHFFFAOYSA-N

> <LogKOC>
1.53

$$$$
100152
  -INDIGO-08031722282D

 14 14  0  0  0  0  0  0  0  0999 V2000
    1.6000   -0.0000    0.0000 N   0  0  0  0  0  0  0  0  0  0  0  0
    2.4000    1.3856    0.0000 O   0  0  0  0  0  0  0  0  0  0  0  0
    2.4000   -1.3856    0.0000 O   0  0  0  0  0  0  0  0  0  0  0  0
    0.0000   -0.0000    0.0000 C   0  0  0  0  0  0  0  0  0  0  0  0
   -0.8000    1.3856    0.0000 C   0  0  0  0  0  0  0  0  0  0  0  0
    0.0000    2.7713    0.0000 H   0  0  0  0  0  0  0  0  0  0  0  0
   -2.4000    1.3856    0.0000 C   0  0  0  0  0  0  0  0  0  0  0  0
   -3.2000    2.7713    0.0000 H   0  0  0  0  0  0  0  0  0  0  0  0
   -3.2000   -0.0000    0.0000 C   0  0  0  0  0  0  0  0  0  0  0  0
   -4.8000   -0.0000    0.0000 Cl  0  0  0  0  0  0  0  0  0  0  0  0
   -2.4000   -1.3856    0.0000 C   0  0  0  0  0  0  0  0  0  0  0  0
   -3.2000   -2.7713    0.0000 Cl  0  0  0  0  0  0  0  0  0  0  0  0
   -0.8000   -1.3856    0.0000 C   0  0  0  0  0  0  0  0  0  0  0  0
    0.0000   -2.7713    0.0000 H   0  0  0  0  0  0  0  0  0  0  0  0
  1  2  2  0  0  0  0
  1  3  1  0  0  0  0
  1  4  1  0  0  0  0
  4  5  1  0  0  0  0
  5  6  1  0  0  0  0
  5  7  2  0  0  0  0
  7  8  1  0  0  0  0
  7  9  1  0  0  0  0
  9 10  1  0  0  0  0
  9 11  2  0  0  0  0
 11 12  1  0  0  0  0
 11 13  1  0  0  0  0
 13  4  2  0  0  0  0
 13 14  1  0  0  0  0
M  CHG  2   1   1   3  -1
M  END
> <ChemID>
100152

> <source_casrn>
99-54-7

> <CAS>
99-54-7

> <SMILES>
[O-][N+](=O)c1cc(Cl)c(Cl)cc1

> <NAME>
3,4-DICHLORONITROBENZENE

> <preferred_name>
3,4-Dichloronitrobenzene

> <iupac>
1,2-dichloro-4-nitrobenzene

> <MPID>
99429

> <dsstox_substance_id>
DTXSID8024999

> <Canonical_QSARr>
[O-][N+](=O)c1cc(Cl)c(Cl)cc1

> <InChI_Code_QSARr>
InChI=1S/C6H3Cl2NO2/c7-5-2-1-4(9(10)11)3-6(5)8/h1-3H

> <InChI Key_QSARr>
NTBYINQTYWZXLH-UHFFFAOYSA-N

> <LogKOC>
2.53

$$$$
100153
  -INDIGO-08031722282D

 23 23  0  0  0  0  0  0  0  0999 V2000
    0.0001   -0.0000    0.0000 C   0  0  0  0  0  0  0  0  0  0  0  0
    0.0001   -1.6000    0.0000 C   0  0  0  0  0  0  0  0  0  0  0  0
    1.3856   -2.4000    0.0000 H   0  0  0  0  0  0  0  0  0  0  0  0
   -1.3856   -2.4000    0.0000 C   0  0  0  0  0  0  0  0  0  0  0  0
   -1.3856   -4.0000    0.0000 H   0  0  0  0  0  0  0  0  0  0  0  0
   -2.7713   -1.6000    0.0000 C   0  0  0  0  0  0  0  0  0  0  0  0
   -4.1569   -2.4000    0.0000 N   0  0  0  0  0  0  0  0  0  0  0  0
   -5.5426   -1.6000    0.0000 O   0  0  0  0  0  0  0  0  0  0  0  0
   -4.1569   -4.0000    0.0000 O   0  0  0  0  0  0  0  0  0  0  0  0
   -2.7713   -0.0000    0.0000 C   0  0  0  0  0  0  0  0  0  0  0  0
   -4.1569    0.8000    0.0000 H   0  0  0  0  0  0  0  0  0  0  0  0
   -1.3856    0.8000    0.0000 C   0  0  0  0  0  0  0  0  0  0  0  0
   -1.3856    2.4000    0.0000 H   0  0  0  0  0  0  0  0  0  0  0  0
    1.3856    0.8000    0.0000 C   0  0  0  0  0  0  0  0  0  0  0  0
    2.7713   -0.0000    0.0000 O   0  0  0  0  0  0  0  0  0  0  0  0
    4.1570    0.8000    0.0000 C   0  0  0  0  0  0  0  0  0  0  0  0
    4.7692    2.2782    0.0000 H   0  0  0  0  0  0  0  0  0  0  0  0
    3.5446    2.2782    0.0000 H   0  0  0  0  0  0  0  0  0  0  0  0
    5.5425   -0.0000    0.0000 C   0  0  0  0  0  0  0  0  0  0  0  0
    6.9282   -0.8000    0.0000 H   0  0  0  0  0  0  0  0  0  0  0  0
    6.9282    0.8000    0.0000 H   0  0  0  0  0  0  0  0  0  0  0  0
    5.5425   -1.6000    0.0000 H   0  0  0  0  0  0  0  0  0  0  0  0
    1.3856    2.4000    0.0000 O   0  0  0  0  0  0  0  0  0  0  0  0
  1  2  1  0  0  0  0
  2  3  1  0  0  0  0
  2  4  2  0  0  0  0
  4  5  1  0  0  0  0
  4  6  1  0  0  0  0
  6  7  1  0  0  0  0
  7  8  1  0  0  0  0
  7  9  2  0  0  0  0
  6 10  2  0  0  0  0
 10 11  1  0  0  0  0
 10 12  1  0  0  0  0
 12  1  2  0  0  0  0
 12 13  1  0  0  0  0
  1 14  1  0  0  0  0
 14 15  1  0  0  0  0
 15 16  1  0  0  0  0
 16 17  1  0  0  0  0
 16 18  1  0  0  0  0
 16 19  1  0  0  0  0
 19 20  1  0  0  0  0
 19 21  1  0  0  0  0
 19 22  1  0  0  0  0
 14 23  2  0  0  0  0
M  CHG  2   7   1   8  -1
M  END
> <ChemID>
100153

> <source_casrn>
99-77-4

> <CAS>
99-77-4

> <SMILES>
O=C(OCC)c(ccc(N(=O)=O)c1)c1

> <NAME>
ETHYL-P-NITROBENZOATE

> <preferred_name>
Ethyl 4-nitrobenzoate

> <iupac>
ethyl 4-nitrobenzoate

> <MPID>
99430

> <dsstox_substance_id>
DTXSID1052666

> <Canonical_QSARr>
CCOC(=O)c1ccc(cc1)[N+]([O-])=O

> <InChI_Code_QSARr>
InChI=1S/C9H9NO4/c1-2-14-9(11)7-3-5-8(6-4-7)10(12)13/h3-6H,2H2,1H3

> <InChI Key_QSARr>
PHWSCBWNPZDYRI-UHFFFAOYSA-N

> <LogKOC>
2.48

$$$$
100155
  -INDIGO-08031722282D

 16 16  0  0  0  0  0  0  0  0999 V2000
   -1.3857    0.8000    0.0000 C   0  0  0  0  0  0  0  0  0  0  0  0
   -1.3857    2.4000    0.0000 O   0  0  0  0  0  0  0  0  0  0  0  0
   -0.0001   -0.0000    0.0000 C   0  0  0  0  0  0  0  0  0  0  0  0
   -0.0001   -1.6000    0.0000 C   0  0  0  0  0  0  0  0  0  0  0  0
   -1.3857   -2.4000    0.0000 H   0  0  0  0  0  0  0  0  0  0  0  0
    1.3857   -2.4000    0.0000 C   0  0  0  0  0  0  0  0  0  0  0  0
    1.3857   -4.0000    0.0000 H   0  0  0  0  0  0  0  0  0  0  0  0
    2.7713   -1.6000    0.0000 C   0  0  0  0  0  0  0  0  0  0  0  0
    4.1569   -2.4000    0.0000 O   0  0  0  0  0  0  0  0  0  0  0  0
    5.5426   -1.6000    0.0000 H   0  0  0  0  0  0  0  0  0  0  0  0
    2.7713   -0.0000    0.0000 C   0  0  0  0  0  0  0  0  0  0  0  0
    4.1569    0.8000    0.0000 H   0  0  0  0  0  0  0  0  0  0  0  0
    1.3857    0.8000    0.0000 C   0  0  0  0  0  0  0  0  0  0  0  0
    1.3857    2.4000    0.0000 H   0  0  0  0  0  0  0  0  0  0  0  0
   -2.7713   -0.0000    0.0000 O   0  0  0  0  0  0  0  0  0  0  0  0
   -4.1569    0.8000    0.0000 H   0  0  0  0  0  0  0  0  0  0  0  0
  1  2  2  0  0  0  0
  1  3  1  0  0  0  0
  3  4  1  0  0  0  0
  4  5  1  0  0  0  0
  4  6  2  0  0  0  0
  6  7  1  0  0  0  0
  6  8  1  0  0  0  0
  8  9  1  0  0  0  0
  9 10  1  0  0  0  0
  8 11  2  0  0  0  0
 11 12  1  0  0  0  0
 11 13  1  0  0  0  0
 13  3  2  0  0  0  0
 13 14  1  0  0  0  0
  1 15  1  0  0  0  0
 15 16  1  0  0  0  0
M  END
> <ChemID>
100155

> <source_casrn>
99-96-7

> <CAS>
99-96-7

> <SMILES>
Oc1ccc(cc1)C(O)=O

> <NAME>
P-HYDROXYBENZOIC ACID

> <preferred_name>
4-Hydroxybenzoic acid

> <iupac>
4-hydroxybenzoic acid

> <MPID>
99432

> <dsstox_substance_id>
DTXSID3026647

> <Canonical_QSARr>
Oc1ccc(cc1)C(O)=O

> <InChI_Code_QSARr>
InChI=1S/C7H6O3/c8-6-3-1-5(2-4-6)7(9)10/h1-4,8H,(H,9,10)

> <InChI Key_QSARr>
FJKROLUGYXJWQN-UHFFFAOYSA-N

> <LogKOC>
1.43

$$$$
100156
  -INDIGO-08031722282D

 16 16  0  0  0  0  0  0  0  0999 V2000
   -2.4000   -1.3856    0.0000 O   0  0  0  0  0  0  0  0  0  0  0  0
   -1.5999   -0.0000    0.0000 N   0  0  0  0  0  0  0  0  0  0  0  0
    0.0001   -0.0000    0.0000 C   0  0  0  0  0  0  0  0  0  0  0  0
    0.8000    1.3856    0.0000 C   0  0  0  0  0  0  0  0  0  0  0  0
    0.0001    2.7713    0.0000 H   0  0  0  0  0  0  0  0  0  0  0  0
    2.4000    1.3856    0.0000 C   0  0  0  0  0  0  0  0  0  0  0  0
    3.2001    2.7713    0.0000 H   0  0  0  0  0  0  0  0  0  0  0  0
    3.2001   -0.0000    0.0000 C   0  0  0  0  0  0  0  0  0  0  0  0
    4.8001   -0.0000    0.0000 N   0  0  0  0  0  0  0  0  0  0  0  0
    5.6000    1.3856    0.0000 H   0  0  0  0  0  0  0  0  0  0  0  0
    5.6000   -1.3856    0.0000 H   0  0  0  0  0  0  0  0  0  0  0  0
    2.4000   -1.3856    0.0000 C   0  0  0  0  0  0  0  0  0  0  0  0
    3.2001   -2.7713    0.0000 H   0  0  0  0  0  0  0  0  0  0  0  0
    0.8000   -1.3856    0.0000 C   0  0  0  0  0  0  0  0  0  0  0  0
    0.0001   -2.7713    0.0000 H   0  0  0  0  0  0  0  0  0  0  0  0
   -2.4000    1.3856    0.0000 O   0  0  0  0  0  0  0  0  0  0  0  0
  1  2  2  0  0  0  0
  2  3  1  0  0  0  0
  3  4  1  0  0  0  0
  4  5  1  0  0  0  0
  4  6  2  0  0  0  0
  6  7  1  0  0  0  0
  6  8  1  0  0  0  0
  8  9  1  0  0  0  0
  9 10  1  0  0  0  0
  9 11  1  0  0  0  0
  8 12  2  0  0  0  0
 12 13  1  0  0  0  0
 12 14  1  0  0  0  0
 14  3  2  0  0  0  0
 14 15  1  0  0  0  0
  2 16  1  0  0  0  0
M  CHG  2   2   1  16  -1
M  END
> <ChemID>
100156

> <source_casrn>
100-01-6

> <CAS>
100-01-6

> <SMILES>
Nc1ccc(cc1)[N+]([O-])=O

> <NAME>
4-NITROANILINE

> <preferred_name>
4-Nitroaniline

> <iupac>
4-nitroaniline

> <MPID>
99433

> <dsstox_substance_id>
DTXSID8020961

> <Canonical_QSARr>
Nc1ccc(cc1)[N+]([O-])=O

> <InChI_Code_QSARr>
InChI=1S/C6H6N2O2/c7-5-1-3-6(4-2-5)8(9)10/h1-4H,7H2

> <InChI Key_QSARr>
TYMLOMAKGOJONV-UHFFFAOYSA-N

> <LogKOC>
1.88

$$$$
100157
  -INDIGO-08031722282D

 15 15  0  0  0  0  0  0  0  0999 V2000
    4.8001   -0.0000    0.0000 O   0  0  0  0  0  0  0  0  0  0  0  0
    5.6000    1.3856    0.0000 H   0  0  0  0  0  0  0  0  0  0  0  0
    3.2001   -0.0000    0.0000 C   0  0  0  0  0  0  0  0  0  0  0  0
    2.4000    1.3856    0.0000 C   0  0  0  0  0  0  0  0  0  0  0  0
    3.2001    2.7713    0.0000 H   0  0  0  0  0  0  0  0  0  0  0  0
    0.8000    1.3856    0.0000 C   0  0  0  0  0  0  0  0  0  0  0  0
    0.0001    2.7713    0.0000 H   0  0  0  0  0  0  0  0  0  0  0  0
    0.0001   -0.0000    0.0000 C   0  0  0  0  0  0  0  0  0  0  0  0
   -1.5999   -0.0000    0.0000 N   0  0  0  0  0  0  0  0  0  0  0  0
   -2.4000    1.3856    0.0000 O   0  0  0  0  0  0  0  0  0  0  0  0
   -2.4000   -1.3856    0.0000 O   0  0  0  0  0  0  0  0  0  0  0  0
    0.8000   -1.3856    0.0000 C   0  0  0  0  0  0  0  0  0  0  0  0
    0.0001   -2.7713    0.0000 H   0  0  0  0  0  0  0  0  0  0  0  0
    2.4000   -1.3856    0.0000 C   0  0  0  0  0  0  0  0  0  0  0  0
    3.2001   -2.7713    0.0000 H   0  0  0  0  0  0  0  0  0  0  0  0
  1  2  1  0  0  0  0
  1  3  1  0  0  0  0
  3  4  1  0  0  0  0
  4  5  1  0  0  0  0
  4  6  2  0  0  0  0
  6  7  1  0  0  0  0
  6  8  1  0  0  0  0
  8  9  1  0  0  0  0
  9 10  2  0  0  0  0
  9 11  1  0  0  0  0
  8 12  2  0  0  0  0
 12 13  1  0  0  0  0
 12 14  1  0  0  0  0
 14  3  2  0  0  0  0
 14 15  1  0  0  0  0
M  CHG  2   9   1  11  -1
M  END
> <ChemID>
100157

> <source_casrn>
100-02-7

> <CAS>
100-02-7

> <SMILES>
[O-][N+](=O)c1ccc(O)cc1

> <NAME>
4-NITROPHENOL

> <preferred_name>
4-Nitrophenol

> <iupac>
4-nitrophenol

> <MPID>
99434

> <dsstox_substance_id>
DTXSID0021834

> <Canonical_QSARr>
[O-][N+](=O)c1ccc(O)cc1

> <InChI_Code_QSARr>
InChI=1S/C6H5NO3/c8-6-3-1-5(2-4-6)7(9)10/h1-4,8H

> <InChI Key_QSARr>
BTJIUGUIPKRLHP-UHFFFAOYSA-N

> <LogKOC>
2.37

$$$$
100159
  -INDIGO-08031722282D

 16 16  0  0  0  0  0  0  0  0999 V2000
    2.7713   -0.0000    0.0000 C   0  0  0  0  0  0  0  0  0  0  0  0
    4.1569    0.8000    0.0000 H   0  0  0  0  0  0  0  0  0  0  0  0
    2.7713   -1.6000    0.0000 H   0  0  0  0  0  0  0  0  0  0  0  0
    1.3856    0.8000    0.0000 C   0  0  0  0  0  0  0  0  0  0  0  0
    1.3856    2.4000    0.0000 H   0  0  0  0  0  0  0  0  0  0  0  0
    0.0001   -0.0000    0.0000 C   0  0  0  0  0  0  0  0  0  0  0  0
    0.0001   -1.6000    0.0000 C   0  0  0  0  0  0  0  0  0  0  0  0
    1.3856   -2.4000    0.0000 H   0  0  0  0  0  0  0  0  0  0  0  0
   -1.3856   -2.4000    0.0000 C   0  0  0  0  0  0  0  0  0  0  0  0
   -1.3856   -4.0000    0.0000 H   0  0  0  0  0  0  0  0  0  0  0  0
   -2.7712   -1.6000    0.0000 C   0  0  0  0  0  0  0  0  0  0  0  0
   -4.1569   -2.4000    0.0000 H   0  0  0  0  0  0  0  0  0  0  0  0
   -2.7712   -0.0000    0.0000 C   0  0  0  0  0  0  0  0  0  0  0  0
   -4.1569    0.8000    0.0000 H   0  0  0  0  0  0  0  0  0  0  0  0
   -1.3856    0.8000    0.0000 C   0  0  0  0  0  0  0  0  0  0  0  0
   -1.3856    2.4000    0.0000 H   0  0  0  0  0  0  0  0  0  0  0  0
  1  2  1  0  0  0  0
  1  3  1  0  0  0  0
  1  4  2  0  0  0  0
  4  5  1  0  0  0  0
  4  6  1  0  0  0  0
  6  7  1  0  0  0  0
  7  8  1  0  0  0  0
  7  9  2  0  0  0  0
  9 10  1  0  0  0  0
  9 11  1  0  0  0  0
 11 12  1  0  0  0  0
 11 13  2  0  0  0  0
 13 14  1  0  0  0  0
 13 15  1  0  0  0  0
 15  6  2  0  0  0  0
 15 16  1  0  0  0  0
M  END
> <ChemID>
100159

> <source_casrn>
100-42-5

> <CAS>
100-42-5

> <SMILES>
C=Cc1ccccc1

> <NAME>
STYRENE

> <preferred_name>
Styrene

> <iupac>
ethenylbenzene

> <MPID>
99436

> <dsstox_substance_id>
DTXSID2021284

> <Canonical_QSARr>
C=Cc1ccccc1

> <InChI_Code_QSARr>
InChI=1S/C8H8/c1-2-8-6-4-3-5-7-8/h2-7H,1H2

> <InChI Key_QSARr>
PPBRXRYQALVLMV-UHFFFAOYSA-N

> <LogKOC>
2.96

$$$$
100160
  -INDIGO-08031722282D

 15 15  0  0  0  0  0  0  0  0999 V2000
    3.2000   -0.0000    0.0000 N   0  0  0  0  0  0  0  0  0  0  0  0
    2.4000    1.3856    0.0000 C   0  0  0  0  0  0  0  0  0  0  0  0
    3.2000    2.7713    0.0000 H   0  0  0  0  0  0  0  0  0  0  0  0
    0.8000    1.3856    0.0000 C   0  0  0  0  0  0  0  0  0  0  0  0
   -0.0000    2.7713    0.0000 H   0  0  0  0  0  0  0  0  0  0  0  0
   -0.0000   -0.0000    0.0000 C   0  0  0  0  0  0  0  0  0  0  0  0
   -1.6000   -0.0000    0.0000 C   0  0  0  0  0  0  0  0  0  0  0  0
   -2.4000   -1.3856    0.0000 H   0  0  0  0  0  0  0  0  0  0  0  0
   -2.4000    1.3856    0.0000 C   0  0  0  0  0  0  0  0  0  0  0  0
   -4.0000    1.3856    0.0000 H   0  0  0  0  0  0  0  0  0  0  0  0
   -1.6000    2.7713    0.0000 H   0  0  0  0  0  0  0  0  0  0  0  0
    0.8000   -1.3856    0.0000 C   0  0  0  0  0  0  0  0  0  0  0  0
   -0.0000   -2.7713    0.0000 H   0  0  0  0  0  0  0  0  0  0  0  0
    2.4000   -1.3856    0.0000 C   0  0  0  0  0  0  0  0  0  0  0  0
    3.2000   -2.7713    0.0000 H   0  0  0  0  0  0  0  0  0  0  0  0
  1  2  1  0  0  0  0
  2  3  1  0  0  0  0
  2  4  2  0  0  0  0
  4  5  1  0  0  0  0
  4  6  1  0  0  0  0
  6  7  1  0  0  0  0
  7  8  1  0  0  0  0
  7  9  2  0  0  0  0
  9 10  1  0  0  0  0
  9 11  1  0  0  0  0
  6 12  2  0  0  0  0
 12 13  1  0  0  0  0
 12 14  1  0  0  0  0
 14  1  2  0  0  0  0
 14 15  1  0  0  0  0
M  END
> <ChemID>
100160

> <source_casrn>
100-43-6

> <CAS>
100-43-6

> <SMILES>
C=Cc1cc[n]cc1

> <NAME>
4-VINYLPYRIDINE

> <preferred_name>
4-Vinylpyridine

> <iupac>
4-vinylpyridine

> <MPID>
99437

> <dsstox_substance_id>
DTXSID0051499

> <Canonical_QSARr>
C=Cc1cc[n]cc1

> <InChI_Code_QSARr>
InChI=1S/C7H7N/c1-2-7-3-5-8-6-4-7/h2-6H,1H2

> <InChI Key_QSARr>
KFDVPJUYSDEJTH-UHFFFAOYSA-N

> <LogKOC>
1.18

$$$$
100161
  -INDIGO-08031722282D

 16 16  0  0  0  0  0  0  0  0999 V2000
    2.4001   -1.3856    0.0000 O   0  0  0  0  0  0  0  0  0  0  0  0
    4.0000   -1.3856    0.0000 H   0  0  0  0  0  0  0  0  0  0  0  0
    1.6000   -0.0000    0.0000 C   0  0  0  0  0  0  0  0  0  0  0  0
    1.8088    1.5863    0.0000 H   0  0  0  0  0  0  0  0  0  0  0  0
    2.8694    0.9740    0.0000 H   0  0  0  0  0  0  0  0  0  0  0  0
   -0.0000   -0.0000    0.0000 C   0  0  0  0  0  0  0  0  0  0  0  0
   -0.8000    1.3856    0.0000 C   0  0  0  0  0  0  0  0  0  0  0  0
   -0.0000    2.7713    0.0000 H   0  0  0  0  0  0  0  0  0  0  0  0
   -2.4000    1.3856    0.0000 C   0  0  0  0  0  0  0  0  0  0  0  0
   -3.2001    2.7713    0.0000 H   0  0  0  0  0  0  0  0  0  0  0  0
   -3.2001   -0.0000    0.0000 C   0  0  0  0  0  0  0  0  0  0  0  0
   -4.8000   -0.0000    0.0000 H   0  0  0  0  0  0  0  0  0  0  0  0
   -2.4000   -1.3856    0.0000 C   0  0  0  0  0  0  0  0  0  0  0  0
   -3.2001   -2.7713    0.0000 H   0  0  0  0  0  0  0  0  0  0  0  0
   -0.8000   -1.3856    0.0000 C   0  0  0  0  0  0  0  0  0  0  0  0
   -0.0000   -2.7713    0.0000 H   0  0  0  0  0  0  0  0  0  0  0  0
  1  2  1  0  0  0  0
  1  3  1  0  0  0  0
  3  4  1  0  0  0  0
  3  5  1  0  0  0  0
  3  6  1  0  0  0  0
  6  7  1  0  0  0  0
  7  8  1  0  0  0  0
  7  9  2  0  0  0  0
  9 10  1  0  0  0  0
  9 11  1  0  0  0  0
 11 12  1  0  0  0  0
 11 13  2  0  0  0  0
 13 14  1  0  0  0  0
 13 15  1  0  0  0  0
 15  6  2  0  0  0  0
 15 16  1  0  0  0  0
M  END
> <ChemID>
100161

> <source_casrn>
100-51-6

> <CAS>
100-51-6

> <SMILES>
OCc1ccccc1

> <NAME>
BENZYL ALCOHOL

> <preferred_name>
Benzyl alcohol

> <iupac>
phenylmethanol

> <MPID>
99438

> <dsstox_substance_id>
DTXSID5020152

> <Canonical_QSARr>
OCc1ccccc1

> <InChI_Code_QSARr>
InChI=1S/C7H8O/c8-6-7-4-2-1-3-5-7/h1-5,8H,6H2

> <InChI Key_QSARr>
WVDDGKGOMKODPV-UHFFFAOYSA-N

> <LogKOC>
1.1

$$$$
100163
  -INDIGO-08031722282D

 17 17  0  0  0  0  0  0  0  0999 V2000
    3.2001   -0.0000    0.0000 C   0  0  0  0  0  0  0  0  0  0  0  0
    4.8000   -0.0000    0.0000 H   0  0  0  0  0  0  0  0  0  0  0  0
    2.4000    1.3856    0.0000 C   0  0  0  0  0  0  0  0  0  0  0  0
    3.2001    2.7713    0.0000 H   0  0  0  0  0  0  0  0  0  0  0  0
    0.8000    1.3856    0.0000 C   0  0  0  0  0  0  0  0  0  0  0  0
    0.0000    2.7713    0.0000 H   0  0  0  0  0  0  0  0  0  0  0  0
    0.0000   -0.0000    0.0000 C   0  0  0  0  0  0  0  0  0  0  0  0
   -1.6000   -0.0000    0.0000 N   0  0  0  0  0  0  0  0  0  0  0  0
   -2.4001   -1.3856    0.0000 H   0  0  0  0  0  0  0  0  0  0  0  0
   -2.4001    1.3856    0.0000 C   0  0  0  0  0  0  0  0  0  0  0  0
   -3.2000    2.7713    0.0000 H   0  0  0  0  0  0  0  0  0  0  0  0
   -4.0000    1.3856    0.0000 H   0  0  0  0  0  0  0  0  0  0  0  0
   -1.6000    2.7713    0.0000 H   0  0  0  0  0  0  0  0  0  0  0  0
    0.8000   -1.3856    0.0000 C   0  0  0  0  0  0  0  0  0  0  0  0
    0.0000   -2.7713    0.0000 H   0  0  0  0  0  0  0  0  0  0  0  0
    2.4000   -1.3856    0.0000 C   0  0  0  0  0  0  0  0  0  0  0  0
    3.2001   -2.7713    0.0000 H   0  0  0  0  0  0  0  0  0  0  0  0
  1  2  1  0  0  0  0
  1  3  1  0  0  0  0
  3  4  1  0  0  0  0
  3  5  2  0  0  0  0
  5  6  1  0  0  0  0
  5  7  1  0  0  0  0
  7  8  1  0  0  0  0
  8  9  1  0  0  0  0
  8 10  1  0  0  0  0
 10 11  1  0  0  0  0
 10 12  1  0  0  0  0
 10 13  1  0  0  0  0
  7 14  2  0  0  0  0
 14 15  1  0  0  0  0
 14 16  1  0  0  0  0
 16  1  2  0  0  0  0
 16 17  1  0  0  0  0
M  END
> <ChemID>
100163

> <source_casrn>
100-61-8

> <CAS>
100-61-8

> <SMILES>
CNc1ccccc1

> <NAME>
N-METHYLANILINE

> <preferred_name>
N-Methylaniline

> <iupac>
N-methylaniline

> <MPID>
99440

> <dsstox_substance_id>
DTXSID9021841

> <Canonical_QSARr>
CNc1ccccc1

> <InChI_Code_QSARr>
InChI=1S/C7H9N/c1-8-7-5-3-2-4-6-7/h2-6,8H,1H3

> <InChI Key_QSARr>
AFBPFSWMIHJQDM-UHFFFAOYSA-N

> <LogKOC>
2.28

$$$$
100164
  -INDIGO-08031722282D

 16 16  0  0  0  0  0  0  0  0999 V2000
    0.0001   -0.0000    0.0000 C   0  0  0  0  0  0  0  0  0  0  0  0
    1.3856    0.8000    0.0000 O   0  0  0  0  0  0  0  0  0  0  0  0
    2.7713   -0.0000    0.0000 C   0  0  0  0  0  0  0  0  0  0  0  0
    4.1569    0.8000    0.0000 H   0  0  0  0  0  0  0  0  0  0  0  0
    4.1569   -0.8000    0.0000 H   0  0  0  0  0  0  0  0  0  0  0  0
    2.7713    1.6000    0.0000 H   0  0  0  0  0  0  0  0  0  0  0  0
    0.0001   -1.6000    0.0000 C   0  0  0  0  0  0  0  0  0  0  0  0
    1.3856   -2.4000    0.0000 H   0  0  0  0  0  0  0  0  0  0  0  0
   -1.3856   -2.4000    0.0000 C   0  0  0  0  0  0  0  0  0  0  0  0
   -1.3856   -4.0000    0.0000 H   0  0  0  0  0  0  0  0  0  0  0  0
   -2.7712   -1.6000    0.0000 C   0  0  0  0  0  0  0  0  0  0  0  0
   -4.1569   -2.4000    0.0000 H   0  0  0  0  0  0  0  0  0  0  0  0
   -2.7712   -0.0000    0.0000 C   0  0  0  0  0  0  0  0  0  0  0  0
   -4.1569    0.8000    0.0000 H   0  0  0  0  0  0  0  0  0  0  0  0
   -1.3856    0.8000    0.0000 C   0  0  0  0  0  0  0  0  0  0  0  0
   -1.3856    2.4000    0.0000 H   0  0  0  0  0  0  0  0  0  0  0  0
  1  2  1  0  0  0  0
  2  3  1  0  0  0  0
  3  4  1  0  0  0  0
  3  5  1  0  0  0  0
  3  6  1  0  0  0  0
  1  7  1  0  0  0  0
  7  8  1  0  0  0  0
  7  9  2  0  0  0  0
  9 10  1  0  0  0  0
  9 11  1  0  0  0  0
 11 12  1  0  0  0  0
 11 13  2  0  0  0  0
 13 14  1  0  0  0  0
 13 15  1  0  0  0  0
 15  1  2  0  0  0  0
 15 16  1  0  0  0  0
M  END
> <ChemID>
100164

> <source_casrn>
100-66-3

> <CAS>
100-66-3

> <SMILES>
COc1ccccc1

> <NAME>
ANISOLE

> <preferred_name>
Anisole

> <iupac>
methoxybenzene

> <MPID>
99441

> <dsstox_substance_id>
DTXSID4041608

> <Canonical_QSARr>
COc1ccccc1

> <InChI_Code_QSARr>
InChI=1S/C7H8O/c1-8-7-5-3-2-4-6-7/h2-6H,1H3

> <InChI Key_QSARr>
RDOXTESZEPMUJZ-UHFFFAOYSA-N

> <LogKOC>
1.54

$$$$
100165
  -INDIGO-08031722282D

 21 22  0  0  0  0  0  0  0  0999 V2000
    4.1569   -4.0000    0.0000 Cl  0  0  0  0  0  0  0  0  0  0  0  0
    4.1569   -2.4000    0.0000 C   0  0  0  0  0  0  0  0  0  0  0  0
    5.5425   -1.6000    0.0000 N   0  0  0  0  0  0  0  0  0  0  0  0
    5.5425   -0.0000    0.0000 C   0  0  0  0  0  0  0  0  0  0  0  0
    6.9282    0.8000    0.0000 Cl  0  0  0  0  0  0  0  0  0  0  0  0
    4.1569    0.8000    0.0000 N   0  0  0  0  0  0  0  0  0  0  0  0
    2.7712   -0.0000    0.0000 C   0  0  0  0  0  0  0  0  0  0  0  0
    1.3857    0.8000    0.0000 N   0  0  0  0  0  0  0  0  0  0  0  0
    1.3857    2.4000    0.0000 H   0  0  0  0  0  0  0  0  0  0  0  0
    0.0001   -0.0000    0.0000 C   0  0  0  0  0  0  0  0  0  0  0  0
   -1.3856    0.8000    0.0000 C   0  0  0  0  0  0  0  0  0  0  0  0
   -1.3856    2.4000    0.0000 H   0  0  0  0  0  0  0  0  0  0  0  0
   -2.7713   -0.0000    0.0000 C   0  0  0  0  0  0  0  0  0  0  0  0
   -4.1569    0.8000    0.0000 H   0  0  0  0  0  0  0  0  0  0  0  0
   -2.7713   -1.6000    0.0000 C   0  0  0  0  0  0  0  0  0  0  0  0
   -4.1569   -2.4000    0.0000 H   0  0  0  0  0  0  0  0  0  0  0  0
   -1.3856   -2.4000    0.0000 C   0  0  0  0  0  0  0  0  0  0  0  0
   -1.3856   -4.0000    0.0000 H   0  0  0  0  0  0  0  0  0  0  0  0
    0.0001   -1.6000    0.0000 C   0  0  0  0  0  0  0  0  0  0  0  0
    1.3857   -2.4000    0.0000 Cl  0  0  0  0  0  0  0  0  0  0  0  0
    2.7712   -1.6000    0.0000 N   0  0  0  0  0  0  0  0  0  0  0  0
  1  2  1  0  0  0  0
  2  3  1  0  0  0  0
  3  4  2  0  0  0  0
  4  5  1  0  0  0  0
  4  6  1  0  0  0  0
  6  7  2  0  0  0  0
  7  8  1  0  0  0  0
  8  9  1  0  0  0  0
  8 10  1  0  0  0  0
 10 11  1  0  0  0  0
 11 12  1  0  0  0  0
 11 13  2  0  0  0  0
 13 14  1  0  0  0  0
 13 15  1  0  0  0  0
 15 16  1  0  0  0  0
 15 17  2  0  0  0  0
 17 18  1  0  0  0  0
 17 19  1  0  0  0  0
 19 10  2  0  0  0  0
 19 20  1  0  0  0  0
  7 21  1  0  0  0  0
 21  2  2  0  0  0  0
M  END
> <ChemID>
100165

> <source_casrn>
101-05-3

> <CAS>
101-05-3

> <SMILES>
Clc1ccccc1Nc1[n]c(Cl)[n]c(Cl)[n]1

> <NAME>
ANILAZINE

> <preferred_name>
Anilazine

> <iupac>
4,6-dichloro-N-(2-chlorophenyl)-1,3,5-triazin-2-amine

> <MPID>
99442

> <dsstox_substance_id>
DTXSID9020089

> <Canonical_QSARr>
Clc1ccccc1Nc1[n]c(Cl)[n]c(Cl)[n]1

> <InChI_Code_QSARr>
InChI=1S/C9H5Cl3N4/c10-5-3-1-2-4-6(5)13-9-15-7(11)14-8(12)16-9/h1-4H,(H,13,14,15,16)

> <InChI Key_QSARr>
IMHBYKMAHXWHRP-UHFFFAOYSA-N

> <LogKOC>
3.0

$$$$
100167
  -INDIGO-08031722282D

 25 25  0  0  0  0  0  0  0  0999 V2000
   -2.7714    0.0001    0.0000 C   0  0  0  0  0  0  0  0  0  0  0  0
   -1.3857    0.8000    0.0000 N   0  0  0  0  0  0  0  0  0  0  0  0
   -1.3857    2.4000    0.0000 H   0  0  0  0  0  0  0  0  0  0  0  0
    0.0000    0.0001    0.0000 C   0  0  0  0  0  0  0  0  0  0  0  0
    0.0000   -1.6001    0.0000 C   0  0  0  0  0  0  0  0  0  0  0  0
   -1.3857   -2.4000    0.0000 H   0  0  0  0  0  0  0  0  0  0  0  0
    1.3857   -2.4000    0.0000 C   0  0  0  0  0  0  0  0  0  0  0  0
    1.3857   -4.0000    0.0000 Cl  0  0  0  0  0  0  0  0  0  0  0  0
    2.7712   -1.5999    0.0000 C   0  0  0  0  0  0  0  0  0  0  0  0
    4.1569   -2.4000    0.0000 H   0  0  0  0  0  0  0  0  0  0  0  0
    2.7712    0.0001    0.0000 C   0  0  0  0  0  0  0  0  0  0  0  0
    4.1569    0.8000    0.0000 H   0  0  0  0  0  0  0  0  0  0  0  0
    1.3857    0.8000    0.0000 C   0  0  0  0  0  0  0  0  0  0  0  0
    1.3857    2.4000    0.0000 H   0  0  0  0  0  0  0  0  0  0  0  0
   -2.7714   -1.5999    0.0000 O   0  0  0  0  0  0  0  0  0  0  0  0
   -4.1568    0.8000    0.0000 O   0  0  0  0  0  0  0  0  0  0  0  0
   -5.5425    0.0001    0.0000 C   0  0  0  0  0  0  0  0  0  0  0  0
   -4.9302   -1.4782    0.0000 H   0  0  0  0  0  0  0  0  0  0  0  0
   -6.1549   -1.4782    0.0000 H   0  0  0  0  0  0  0  0  0  0  0  0
   -6.9282    0.8000    0.0000 C   0  0  0  0  0  0  0  0  0  0  0  0
   -8.3139    1.6001    0.0000 C   0  0  0  0  0  0  0  0  0  0  0  0
   -9.6994    2.4000    0.0000 C   0  0  0  0  0  0  0  0  0  0  0  0
  -11.0851    3.2001    0.0000 H   0  0  0  0  0  0  0  0  0  0  0  0
  -11.0851    1.6001    0.0000 H   0  0  0  0  0  0  0  0  0  0  0  0
   -9.6994    4.0000    0.0000 Cl  0  0  0  0  0  0  0  0  0  0  0  0
  1  2  1  0  0  0  0
  2  3  1  0  0  0  0
  2  4  1  0  0  0  0
  4  5  1  0  0  0  0
  5  6  1  0  0  0  0
  5  7  2  0  0  0  0
  7  8  1  0  0  0  0
  7  9  1  0  0  0  0
  9 10  1  0  0  0  0
  9 11  2  0  0  0  0
 11 12  1  0  0  0  0
 11 13  1  0  0  0  0
 13  4  2  0  0  0  0
 13 14  1  0  0  0  0
  1 15  2  0  0  0  0
  1 16  1  0  0  0  0
 16 17  1  0  0  0  0
 17 18  1  0  0  0  0
 17 19  1  0  0  0  0
 17 20  1  0  0  0  0
 20 21  3  0  0  0  0
 21 22  1  0  0  0  0
 22 23  1  0  0  0  0
 22 24  1  0  0  0  0
 22 25  1  0  0  0  0
M  END
> <ChemID>
100167

> <source_casrn>
101-27-9

> <CAS>
101-27-9

> <SMILES>
O=C(Nc1cc(Cl)ccc1)OCC#CCCl

> <NAME>
BARBAN

> <preferred_name>
Barban

> <iupac>
4-chlorobut-2-yn-1-yl (3-chlorophenyl)carbamate

> <MPID>
99444

> <dsstox_substance_id>
DTXSID3041617

> <Canonical_QSARr>
O=C(Nc1cc(Cl)ccc1)OCC#CCCl

> <InChI_Code_QSARr>
InChI=1S/C11H9Cl2NO2/c12-6-1-2-7-16-11(15)14-10-5-3-4-9(13)8-10/h3-5,8H,6-7H2,(H,14,15)

> <InChI Key_QSARr>
MCOQHIWZJUDQIC-UHFFFAOYSA-N

> <LogKOC>
3.06

$$$$
100168
  -INDIGO-08031722282D

 24 24  0  0  0  0  0  0  0  0999 V2000
   -1.5999    0.0000    0.0000 C   0  0  0  0  0  0  0  0  0  0  0  0
   -2.3999    1.3856    0.0000 N   0  0  0  0  0  0  0  0  0  0  0  0
   -1.5999    2.7713    0.0000 H   0  0  0  0  0  0  0  0  0  0  0  0
   -4.0001    1.3856    0.0000 C   0  0  0  0  0  0  0  0  0  0  0  0
   -4.8001    2.7713    0.0000 C   0  0  0  0  0  0  0  0  0  0  0  0
   -4.0001    4.1569    0.0000 H   0  0  0  0  0  0  0  0  0  0  0  0
   -6.4000    2.7713    0.0000 C   0  0  0  0  0  0  0  0  0  0  0  0
   -7.2000    4.1569    0.0000 H   0  0  0  0  0  0  0  0  0  0  0  0
   -7.2000    1.3856    0.0000 C   0  0  0  0  0  0  0  0  0  0  0  0
   -8.8000    1.3856    0.0000 H   0  0  0  0  0  0  0  0  0  0  0  0
   -6.4000    0.0000    0.0000 C   0  0  0  0  0  0  0  0  0  0  0  0
   -7.2000   -1.3856    0.0000 H   0  0  0  0  0  0  0  0  0  0  0  0
   -4.8001    0.0000    0.0000 C   0  0  0  0  0  0  0  0  0  0  0  0
   -4.0001   -1.3856    0.0000 H   0  0  0  0  0  0  0  0  0  0  0  0
    0.0000    0.0000    0.0000 N   0  0  0  0  0  0  0  0  0  0  0  0
    0.8000   -1.3856    0.0000 C   0  0  0  0  0  0  0  0  0  0  0  0
    1.6000   -2.7713    0.0000 H   0  0  0  0  0  0  0  0  0  0  0  0
    2.4000   -1.3856    0.0000 H   0  0  0  0  0  0  0  0  0  0  0  0
    0.0000   -2.7713    0.0000 H   0  0  0  0  0  0  0  0  0  0  0  0
    0.8000    1.3856    0.0000 C   0  0  0  0  0  0  0  0  0  0  0  0
    1.6000    2.7713    0.0000 H   0  0  0  0  0  0  0  0  0  0  0  0
    2.4000    1.3856    0.0000 H   0  0  0  0  0  0  0  0  0  0  0  0
    0.0000    2.7713    0.0000 H   0  0  0  0  0  0  0  0  0  0  0  0
   -2.3999   -1.3856    0.0000 O   0  0  0  0  0  0  0  0  0  0  0  0
  1  2  1  0  0  0  0
  2  3  1  0  0  0  0
  2  4  1  0  0  0  0
  4  5  1  0  0  0  0
  5  6  1  0  0  0  0
  5  7  2  0  0  0  0
  7  8  1  0  0  0  0
  7  9  1  0  0  0  0
  9 10  1  0  0  0  0
  9 11  2  0  0  0  0
 11 12  1  0  0  0  0
 11 13  1  0  0  0  0
 13  4  2  0  0  0  0
 13 14  1  0  0  0  0
  1 15  1  0  0  0  0
 15 16  1  0  0  0  0
 16 17  1  0  0  0  0
 16 18  1  0  0  0  0
 16 19  1  0  0  0  0
 15 20  1  0  0  0  0
 20 21  1  0  0  0  0
 20 22  1  0  0  0  0
 20 23  1  0  0  0  0
  1 24  2  0  0  0  0
M  END
> <ChemID>
100168

> <source_casrn>
101-42-8

> <CAS>
101-42-8

> <SMILES>
CN(C)C(=O)Nc1ccccc1

> <NAME>
FENURON

> <preferred_name>
Fenuron

> <iupac>
1,1-dimethyl-3-phenylurea

> <MPID>
99445

> <dsstox_substance_id>
DTXSID7037551

> <Canonical_QSARr>
CN(C)C(=O)Nc1ccccc1

> <InChI_Code_QSARr>
InChI=1S/C9H12N2O/c1-11(2)9(12)10-8-6-4-3-5-7-8/h3-7H,1-2H3,(H,10,12)

> <InChI Key_QSARr>
XXOYNJXVWVNOOJ-UHFFFAOYSA-N

> <LogKOC>
1.4

$$$$
100169
  -INDIGO-08031722282D

 23 24  0  0  0  0  0  0  0  0999 V2000
   -4.7271   -0.8335    0.0000 Br  0  0  0  0  0  0  0  0  0  0  0  0
   -3.1513   -0.5556    0.0000 C   0  0  0  0  0  0  0  0  0  0  0  0
   -2.6042    0.9479    0.0000 C   0  0  0  0  0  0  0  0  0  0  0  0
   -3.6326    2.1735    0.0000 H   0  0  0  0  0  0  0  0  0  0  0  0
   -1.0284    1.2257    0.0000 C   0  0  0  0  0  0  0  0  0  0  0  0
   -0.4813    2.7292    0.0000 H   0  0  0  0  0  0  0  0  0  0  0  0
    0.0000    0.0000    0.0000 C   0  0  0  0  0  0  0  0  0  0  0  0
    1.5756    0.2779    0.0000 O   0  0  0  0  0  0  0  0  0  0  0  0
    2.9614   -0.5221    0.0000 C   0  0  0  0  0  0  0  0  0  0  0  0
    2.9614   -2.1222    0.0000 C   0  0  0  0  0  0  0  0  0  0  0  0
    1.5756   -2.9222    0.0000 H   0  0  0  0  0  0  0  0  0  0  0  0
    4.3470   -2.9222    0.0000 C   0  0  0  0  0  0  0  0  0  0  0  0
    4.3470   -4.5222    0.0000 H   0  0  0  0  0  0  0  0  0  0  0  0
    5.7326   -2.1222    0.0000 C   0  0  0  0  0  0  0  0  0  0  0  0
    7.1183   -2.9222    0.0000 H   0  0  0  0  0  0  0  0  0  0  0  0
    5.7326   -0.5221    0.0000 C   0  0  0  0  0  0  0  0  0  0  0  0
    7.1183    0.2779    0.0000 H   0  0  0  0  0  0  0  0  0  0  0  0
    4.3470    0.2779    0.0000 C   0  0  0  0  0  0  0  0  0  0  0  0
    4.3470    1.8779    0.0000 H   0  0  0  0  0  0  0  0  0  0  0  0
   -0.5473   -1.5035    0.0000 C   0  0  0  0  0  0  0  0  0  0  0  0
    0.4812   -2.7292    0.0000 H   0  0  0  0  0  0  0  0  0  0  0  0
   -2.1229   -1.7813    0.0000 C   0  0  0  0  0  0  0  0  0  0  0  0
   -2.6702   -3.2849    0.0000 H   0  0  0  0  0  0  0  0  0  0  0  0
  1  2  1  0  0  0  0
  2  3  1  0  0  0  0
  3  4  1  0  0  0  0
  3  5  2  0  0  0  0
  5  6  1  0  0  0  0
  5  7  1  0  0  0  0
  7  8  1  0  0  0  0
  8  9  1  0  0  0  0
  9 10  1  0  0  0  0
 10 11  1  0  0  0  0
 10 12  2  0  0  0  0
 12 13  1  0  0  0  0
 12 14  1  0  0  0  0
 14 15  1  0  0  0  0
 14 16  2  0  0  0  0
 16 17  1  0  0  0  0
 16 18  1  0  0  0  0
 18  9  2  0  0  0  0
 18 19  1  0  0  0  0
  7 20  2  0  0  0  0
 20 21  1  0  0  0  0
 20 22  1  0  0  0  0
 22  2  2  0  0  0  0
 22 23  1  0  0  0  0
M  END
> <ChemID>
100169

> <source_casrn>
101-55-3

> <CAS>
101-55-3

> <SMILES>
Brc1ccc(cc1)Oc1ccccc1

> <NAME>
4-BROMOPHENYL PHENYL ETHER

> <preferred_name>
p-Bromodiphenyl ether

> <iupac>
1-bromo-4-phenoxybenzene

> <MPID>
99446

> <dsstox_substance_id>
DTXSID8023927

> <Canonical_QSARr>
Brc1ccc(cc1)Oc1ccccc1

> <InChI_Code_QSARr>
InChI=1S/C12H9BrO/c13-10-6-8-12(9-7-10)14-11-4-2-1-3-5-11/h1-9H

> <InChI Key_QSARr>
JDUYPUMQALQRCN-UHFFFAOYSA-N

> <LogKOC>
4.23

$$$$
100171
  -INDIGO-08031722282D

 29 30  0  0  0  0  0  0  0  0999 V2000
    4.7272   -0.8335    0.0000 C   0  0  0  0  0  0  0  0  0  0  0  0
    6.3027   -1.1113    0.0000 N   0  0  0  0  0  0  0  0  0  0  0  0
    7.3312    0.1143    0.0000 H   0  0  0  0  0  0  0  0  0  0  0  0
    6.8499   -2.6148    0.0000 H   0  0  0  0  0  0  0  0  0  0  0  0
    4.1799    0.6700    0.0000 C   0  0  0  0  0  0  0  0  0  0  0  0
    5.2083    1.8957    0.0000 H   0  0  0  0  0  0  0  0  0  0  0  0
    2.6042    0.9479    0.0000 C   0  0  0  0  0  0  0  0  0  0  0  0
    2.0570    2.4513    0.0000 H   0  0  0  0  0  0  0  0  0  0  0  0
    1.5757   -0.2778    0.0000 C   0  0  0  0  0  0  0  0  0  0  0  0
   -0.0001    0.0000    0.0000 C   0  0  0  0  0  0  0  0  0  0  0  0
   -0.8598    1.3494    0.0000 H   0  0  0  0  0  0  0  0  0  0  0  0
    0.3463    1.5621    0.0000 H   0  0  0  0  0  0  0  0  0  0  0  0
   -1.3857   -0.8000    0.0000 C   0  0  0  0  0  0  0  0  0  0  0  0
   -1.3857   -2.4000    0.0000 C   0  0  0  0  0  0  0  0  0  0  0  0
   -0.0001   -3.2000    0.0000 H   0  0  0  0  0  0  0  0  0  0  0  0
   -2.7712   -3.2000    0.0000 C   0  0  0  0  0  0  0  0  0  0  0  0
   -2.7712   -4.8000    0.0000 H   0  0  0  0  0  0  0  0  0  0  0  0
   -4.1568   -2.4000    0.0000 C   0  0  0  0  0  0  0  0  0  0  0  0
   -5.5426   -3.2000    0.0000 N   0  0  0  0  0  0  0  0  0  0  0  0
   -5.5426   -4.8000    0.0000 H   0  0  0  0  0  0  0  0  0  0  0  0
   -6.9282   -2.4000    0.0000 H   0  0  0  0  0  0  0  0  0  0  0  0
   -4.1568   -0.8000    0.0000 C   0  0  0  0  0  0  0  0  0  0  0  0
   -5.5426    0.0000    0.0000 H   0  0  0  0  0  0  0  0  0  0  0  0
   -2.7712    0.0000    0.0000 C   0  0  0  0  0  0  0  0  0  0  0  0
   -2.7712    1.6000    0.0000 H   0  0  0  0  0  0  0  0  0  0  0  0
    2.1229   -1.7813    0.0000 C   0  0  0  0  0  0  0  0  0  0  0  0
    1.0944   -3.0071    0.0000 H   0  0  0  0  0  0  0  0  0  0  0  0
    3.6986   -2.0591    0.0000 C   0  0  0  0  0  0  0  0  0  0  0  0
    4.2459   -3.5627    0.0000 H   0  0  0  0  0  0  0  0  0  0  0  0
  1  2  1  0  0  0  0
  2  3  1  0  0  0  0
  2  4  1  0  0  0  0
  1  5  1  0  0  0  0
  5  6  1  0  0  0  0
  5  7  2  0  0  0  0
  7  8  1  0  0  0  0
  7  9  1  0  0  0  0
  9 10  1  0  0  0  0
 10 11  1  0  0  0  0
 10 12  1  0  0  0  0
 10 13  1  0  0  0  0
 13 14  1  0  0  0  0
 14 15  1  0  0  0  0
 14 16  2  0  0  0  0
 16 17  1  0  0  0  0
 16 18  1  0  0  0  0
 18 19  1  0  0  0  0
 19 20  1  0  0  0  0
 19 21  1  0  0  0  0
 18 22  2  0  0  0  0
 22 23  1  0  0  0  0
 22 24  1  0  0  0  0
 24 13  2  0  0  0  0
 24 25  1  0  0  0  0
  9 26  2  0  0  0  0
 26 27  1  0  0  0  0
 26 28  1  0  0  0  0
 28  1  2  0  0  0  0
 28 29  1  0  0  0  0
M  END
> <ChemID>
100171

> <source_casrn>
101-77-9

> <CAS>
101-77-9

> <SMILES>
Nc1ccc(Cc2ccc(N)cc2)cc1

> <NAME>
DI-(P-AMINOPHENYL)METHANE

> <preferred_name>
4,4'-Methylenedianiline

> <iupac>
C13H14N2

> <MPID>
99448

> <dsstox_substance_id>
DTXSID6022422

> <Canonical_QSARr>
Nc1ccc(Cc2ccc(N)cc2)cc1

> <InChI_Code_QSARr>
InChI=1S/C13H14N2/c14-12-5-1-10(2-6-12)9-11-3-7-13(15)8-4-11/h1-8H,9,14-15H2

> <InChI Key_QSARr>
YBRVSVVVWCFQMG-UHFFFAOYSA-N

> <LogKOC>
1.99

$$$$
100172
  -INDIGO-08031722282D

 23 24  0  0  0  0  0  0  0  0999 V2000
   -0.5473   -1.5035    0.0000 C   0  0  0  0  0  0  0  0  0  0  0  0
    0.4812   -2.7292    0.0000 H   0  0  0  0  0  0  0  0  0  0  0  0
   -2.1229   -1.7813    0.0000 C   0  0  0  0  0  0  0  0  0  0  0  0
   -2.6702   -3.2849    0.0000 H   0  0  0  0  0  0  0  0  0  0  0  0
   -3.1513   -0.5556    0.0000 C   0  0  0  0  0  0  0  0  0  0  0  0
   -4.7271   -0.8335    0.0000 H   0  0  0  0  0  0  0  0  0  0  0  0
   -2.6042    0.9479    0.0000 C   0  0  0  0  0  0  0  0  0  0  0  0
   -3.6326    2.1735    0.0000 H   0  0  0  0  0  0  0  0  0  0  0  0
   -1.0284    1.2257    0.0000 C   0  0  0  0  0  0  0  0  0  0  0  0
   -0.4813    2.7292    0.0000 H   0  0  0  0  0  0  0  0  0  0  0  0
    0.0000    0.0000    0.0000 C   0  0  0  0  0  0  0  0  0  0  0  0
    1.5756    0.2779    0.0000 O   0  0  0  0  0  0  0  0  0  0  0  0
    2.9614   -0.5221    0.0000 C   0  0  0  0  0  0  0  0  0  0  0  0
    2.9614   -2.1222    0.0000 C   0  0  0  0  0  0  0  0  0  0  0  0
    1.5756   -2.9222    0.0000 H   0  0  0  0  0  0  0  0  0  0  0  0
    4.3470   -2.9222    0.0000 C   0  0  0  0  0  0  0  0  0  0  0  0
    4.3470   -4.5222    0.0000 H   0  0  0  0  0  0  0  0  0  0  0  0
    5.7326   -2.1222    0.0000 C   0  0  0  0  0  0  0  0  0  0  0  0
    7.1183   -2.9222    0.0000 H   0  0  0  0  0  0  0  0  0  0  0  0
    5.7326   -0.5221    0.0000 C   0  0  0  0  0  0  0  0  0  0  0  0
    7.1183    0.2779    0.0000 H   0  0  0  0  0  0  0  0  0  0  0  0
    4.3470    0.2779    0.0000 C   0  0  0  0  0  0  0  0  0  0  0  0
    4.3470    1.8779    0.0000 H   0  0  0  0  0  0  0  0  0  0  0  0
  1  2  1  0  0  0  0
  1  3  1  0  0  0  0
  3  4  1  0  0  0  0
  3  5  2  0  0  0  0
  5  6  1  0  0  0  0
  5  7  1  0  0  0  0
  7  8  1  0  0  0  0
  7  9  2  0  0  0  0
  9 10  1  0  0  0  0
  9 11  1  0  0  0  0
 11  1  2  0  0  0  0
 11 12  1  0  0  0  0
 12 13  1  0  0  0  0
 13 14  1  0  0  0  0
 14 15  1  0  0  0  0
 14 16  2  0  0  0  0
 16 17  1  0  0  0  0
 16 18  1  0  0  0  0
 18 19  1  0  0  0  0
 18 20  2  0  0  0  0
 20 21  1  0  0  0  0
 20 22  1  0  0  0  0
 22 13  2  0  0  0  0
 22 23  1  0  0  0  0
M  END
> <ChemID>
100172

> <source_casrn>
101-84-8

> <CAS>
101-84-8

> <SMILES>
c1ccccc1Oc1ccccc1

> <NAME>
DIPHENYL ETHER

> <preferred_name>
Diphenyl oxide

> <iupac>
diphenyl ether

> <MPID>
99449

> <dsstox_substance_id>
DTXSID9021847

> <Canonical_QSARr>
c1ccccc1Oc1ccccc1

> <InChI_Code_QSARr>
InChI=1S/C12H10O/c1-3-7-11(8-4-1)13-12-9-5-2-6-10-12/h1-10H

> <InChI Key_QSARr>
USIUVYZYUHIAEV-UHFFFAOYSA-N

> <LogKOC>
3.29

$$$$
100173
  -INDIGO-08031722282D

 24 24  0  0  0  0  0  0  0  0999 V2000
    0.0000   -0.0000    0.0000 C   0  0  0  0  0  0  0  0  0  0  0  0
    0.0000   -1.6000    0.0000 C   0  0  0  0  0  0  0  0  0  0  0  0
    1.3857   -2.4000    0.0000 H   0  0  0  0  0  0  0  0  0  0  0  0
   -1.3857   -2.4000    0.0000 C   0  0  0  0  0  0  0  0  0  0  0  0
   -1.3857   -4.0000    0.0000 H   0  0  0  0  0  0  0  0  0  0  0  0
   -2.7712   -1.6000    0.0000 C   0  0  0  0  0  0  0  0  0  0  0  0
   -4.1569   -2.4000    0.0000 H   0  0  0  0  0  0  0  0  0  0  0  0
   -2.7712   -0.0000    0.0000 C   0  0  0  0  0  0  0  0  0  0  0  0
   -4.1569    0.8000    0.0000 H   0  0  0  0  0  0  0  0  0  0  0  0
   -1.3857    0.8000    0.0000 C   0  0  0  0  0  0  0  0  0  0  0  0
   -1.3857    2.4000    0.0000 H   0  0  0  0  0  0  0  0  0  0  0  0
    1.3857    0.8000    0.0000 C   0  0  0  0  0  0  0  0  0  0  0  0
    1.9979    2.2782    0.0000 H   0  0  0  0  0  0  0  0  0  0  0  0
    0.7733    2.2782    0.0000 H   0  0  0  0  0  0  0  0  0  0  0  0
    2.7712   -0.0000    0.0000 C   0  0  0  0  0  0  0  0  0  0  0  0
    2.7712   -1.6000    0.0000 O   0  0  0  0  0  0  0  0  0  0  0  0
    4.1569    0.8000    0.0000 O   0  0  0  0  0  0  0  0  0  0  0  0
    5.5426   -0.0000    0.0000 C   0  0  0  0  0  0  0  0  0  0  0  0
    4.9303   -1.4782    0.0000 H   0  0  0  0  0  0  0  0  0  0  0  0
    6.1548   -1.4782    0.0000 H   0  0  0  0  0  0  0  0  0  0  0  0
    6.9281    0.8000    0.0000 C   0  0  0  0  0  0  0  0  0  0  0  0
    8.3138    1.6000    0.0000 H   0  0  0  0  0  0  0  0  0  0  0  0
    8.3138   -0.0000    0.0000 H   0  0  0  0  0  0  0  0  0  0  0  0
    6.9281    2.4000    0.0000 H   0  0  0  0  0  0  0  0  0  0  0  0
  1  2  1  0  0  0  0
  2  3  1  0  0  0  0
  2  4  2  0  0  0  0
  4  5  1  0  0  0  0
  4  6  1  0  0  0  0
  6  7  1  0  0  0  0
  6  8  2  0  0  0  0
  8  9  1  0  0  0  0
  8 10  1  0  0  0  0
 10  1  2  0  0  0  0
 10 11  1  0  0  0  0
  1 12  1  0  0  0  0
 12 13  1  0  0  0  0
 12 14  1  0  0  0  0
 12 15  1  0  0  0  0
 15 16  2  0  0  0  0
 15 17  1  0  0  0  0
 17 18  1  0  0  0  0
 18 19  1  0  0  0  0
 18 20  1  0  0  0  0
 18 21  1  0  0  0  0
 21 22  1  0  0  0  0
 21 23  1  0  0  0  0
 21 24  1  0  0  0  0
M  END
> <ChemID>
100173

> <source_casrn>
101-97-3

> <CAS>
101-97-3

> <SMILES>
CCOC(=O)Cc1ccccc1

> <NAME>
BENZENEACETIC ACID, ETHYL ESTER

> <preferred_name>
Ethyl phenylacetate

> <iupac>
ethyl phenylacetate

> <MPID>
99450

> <dsstox_substance_id>
DTXSID6044353

> <Canonical_QSARr>
CCOC(=O)Cc1ccccc1

> <InChI_Code_QSARr>
InChI=1S/C10H12O2/c1-2-12-10(11)8-9-6-4-3-5-7-9/h3-7H,2,8H2,1H3

> <InChI Key_QSARr>
DULCUDSUACXJJC-UHFFFAOYSA-N

> <LogKOC>
1.89

$$$$
100175
  -INDIGO-08031722282D

 68 67  0  0  0  0  0  0  0  0999 V2000
    0.4811    2.7291    0.0000 C   0  0  0  0  0  0  0  0  0  0  0  0
    1.5097    3.9548    0.0000 H   0  0  0  0  0  0  0  0  0  0  0  0
   -0.0660    4.2327    0.0000 H   0  0  0  0  0  0  0  0  0  0  0  0
    2.0569    2.4514    0.0000 H   0  0  0  0  0  0  0  0  0  0  0  0
   -0.5471    1.5035    0.0000 C   0  0  0  0  0  0  0  0  0  0  0  0
   -1.8966    2.3633    0.0000 H   0  0  0  0  0  0  0  0  0  0  0  0
   -2.1091    1.1573    0.0000 H   0  0  0  0  0  0  0  0  0  0  0  0
    0.0001    0.0001    0.0000 C   0  0  0  0  0  0  0  0  0  0  0  0
    1.3856    0.8001    0.0000 H   0  0  0  0  0  0  0  0  0  0  0  0
   -1.3858   -0.8000    0.0000 C   0  0  0  0  0  0  0  0  0  0  0  0
   -1.9980   -2.2782    0.0000 H   0  0  0  0  0  0  0  0  0  0  0  0
   -0.7733   -2.2782    0.0000 H   0  0  0  0  0  0  0  0  0  0  0  0
   -2.7714    0.0001    0.0000 O   0  0  0  0  0  0  0  0  0  0  0  0
   -4.1569   -0.8000    0.0000 C   0  0  0  0  0  0  0  0  0  0  0  0
   -4.1569   -2.4000    0.0000 O   0  0  0  0  0  0  0  0  0  0  0  0
   -5.5424    0.0001    0.0000 C   0  0  0  0  0  0  0  0  0  0  0  0
   -4.9303    1.4782    0.0000 H   0  0  0  0  0  0  0  0  0  0  0  0
   -6.1550    1.4782    0.0000 H   0  0  0  0  0  0  0  0  0  0  0  0
   -6.9284   -0.8000    0.0000 C   0  0  0  0  0  0  0  0  0  0  0  0
   -7.5405   -2.2782    0.0000 H   0  0  0  0  0  0  0  0  0  0  0  0
   -6.3158   -2.2782    0.0000 H   0  0  0  0  0  0  0  0  0  0  0  0
   -8.3139    0.0001    0.0000 C   0  0  0  0  0  0  0  0  0  0  0  0
   -7.7014    1.4782    0.0000 H   0  0  0  0  0  0  0  0  0  0  0  0
   -8.9260    1.4782    0.0000 H   0  0  0  0  0  0  0  0  0  0  0  0
   -9.6994   -0.8000    0.0000 C   0  0  0  0  0  0  0  0  0  0  0  0
  -10.3120   -2.2782    0.0000 H   0  0  0  0  0  0  0  0  0  0  0  0
   -9.0873   -2.2782    0.0000 H   0  0  0  0  0  0  0  0  0  0  0  0
  -11.0850    0.0001    0.0000 C   0  0  0  0  0  0  0  0  0  0  0  0
  -11.0850    1.6001    0.0000 O   0  0  0  0  0  0  0  0  0  0  0  0
  -12.4709   -0.8000    0.0000 O   0  0  0  0  0  0  0  0  0  0  0  0
  -13.8564    0.0001    0.0000 C   0  0  0  0  0  0  0  0  0  0  0  0
  -13.2443    1.4782    0.0000 H   0  0  0  0  0  0  0  0  0  0  0  0
  -14.4686    1.4782    0.0000 H   0  0  0  0  0  0  0  0  0  0  0  0
  -15.2420   -0.8000    0.0000 C   0  0  0  0  0  0  0  0  0  0  0  0
  -14.2138   -2.0256    0.0000 H   0  0  0  0  0  0  0  0  0  0  0  0
  -16.2706   -2.0256    0.0000 C   0  0  0  0  0  0  0  0  0  0  0  0
  -15.7895   -3.5516    0.0000 H   0  0  0  0  0  0  0  0  0  0  0  0
  -14.8514   -2.7644    0.0000 H   0  0  0  0  0  0  0  0  0  0  0  0
  -17.7739   -2.5729    0.0000 C   0  0  0  0  0  0  0  0  0  0  0  0
  -18.5128   -1.1537    0.0000 H   0  0  0  0  0  0  0  0  0  0  0  0
  -19.2999   -2.0918    0.0000 H   0  0  0  0  0  0  0  0  0  0  0  0
  -18.0518   -4.1486    0.0000 C   0  0  0  0  0  0  0  0  0  0  0  0
  -17.3132   -5.5678    0.0000 H   0  0  0  0  0  0  0  0  0  0  0  0
  -16.5257   -4.6297    0.0000 H   0  0  0  0  0  0  0  0  0  0  0  0
  -19.5555   -4.6959    0.0000 C   0  0  0  0  0  0  0  0  0  0  0  0
  -21.0589   -5.2430    0.0000 H   0  0  0  0  0  0  0  0  0  0  0  0
  -19.8330   -6.2715    0.0000 H   0  0  0  0  0  0  0  0  0  0  0  0
  -20.7810   -3.6674    0.0000 H   0  0  0  0  0  0  0  0  0  0  0  0
  -16.2706    0.4257    0.0000 C   0  0  0  0  0  0  0  0  0  0  0  0
  -17.8326    0.7721    0.0000 H   0  0  0  0  0  0  0  0  0  0  0  0
  -17.6201   -0.4339    0.0000 H   0  0  0  0  0  0  0  0  0  0  0  0
  -15.7234    1.9293    0.0000 C   0  0  0  0  0  0  0  0  0  0  0  0
  -16.7516    3.1549    0.0000 H   0  0  0  0  0  0  0  0  0  0  0  0
  -15.1762    3.4327    0.0000 H   0  0  0  0  0  0  0  0  0  0  0  0
  -17.2991    1.6513    0.0000 H   0  0  0  0  0  0  0  0  0  0  0  0
    1.0283   -1.2256    0.0000 C   0  0  0  0  0  0  0  0  0  0  0  0
    2.0025    0.0436    0.0000 H   0  0  0  0  0  0  0  0  0  0  0  0
    2.6146   -1.0168    0.0000 H   0  0  0  0  0  0  0  0  0  0  0  0
    1.3062   -2.8014    0.0000 C   0  0  0  0  0  0  0  0  0  0  0  0
    0.5676   -4.2206    0.0000 H   0  0  0  0  0  0  0  0  0  0  0  0
   -0.2195   -3.2826    0.0000 H   0  0  0  0  0  0  0  0  0  0  0  0
    2.8099   -3.3486    0.0000 C   0  0  0  0  0  0  0  0  0  0  0  0
    3.5485   -1.9293    0.0000 H   0  0  0  0  0  0  0  0  0  0  0  0
    4.3356   -2.8674    0.0000 H   0  0  0  0  0  0  0  0  0  0  0  0
    3.0878   -4.9243    0.0000 C   0  0  0  0  0  0  0  0  0  0  0  0
    3.3653   -6.5000    0.0000 H   0  0  0  0  0  0  0  0  0  0  0  0
    4.5912   -5.4715    0.0000 H   0  0  0  0  0  0  0  0  0  0  0  0
    1.8620   -5.9528    0.0000 H   0  0  0  0  0  0  0  0  0  0  0  0
  1  2  1  0  0  0  0
  1  3  1  0  0  0  0
  1  4  1  0  0  0  0
  1  5  1  0  0  0  0
  5  6  1  0  0  0  0
  5  7  1  0  0  0  0
  5  8  1  0  0  0  0
  8  9  1  0  0  0  0
  8 10  1  0  0  0  0
 10 11  1  0  0  0  0
 10 12  1  0  0  0  0
 10 13  1  0  0  0  0
 13 14  1  0  0  0  0
 14 15  2  0  0  0  0
 14 16  1  0  0  0  0
 16 17  1  0  0  0  0
 16 18  1  0  0  0  0
 16 19  1  0  0  0  0
 19 20  1  0  0  0  0
 19 21  1  0  0  0  0
 19 22  1  0  0  0  0
 22 23  1  0  0  0  0
 22 24  1  0  0  0  0
 22 25  1  0  0  0  0
 25 26  1  0  0  0  0
 25 27  1  0  0  0  0
 25 28  1  0  0  0  0
 28 29  2  0  0  0  0
 28 30  1  0  0  0  0
 30 31  1  0  0  0  0
 31 32  1  0  0  0  0
 31 33  1  0  0  0  0
 31 34  1  0  0  0  0
 34 35  1  0  0  0  0
 34 36  1  0  0  0  0
 36 37  1  0  0  0  0
 36 38  1  0  0  0  0
 36 39  1  0  0  0  0
 39 40  1  0  0  0  0
 39 41  1  0  0  0  0
 39 42  1  0  0  0  0
 42 43  1  0  0  0  0
 42 44  1  0  0  0  0
 42 45  1  0  0  0  0
 45 46  1  0  0  0  0
 45 47  1  0  0  0  0
 45 48  1  0  0  0  0
 34 49  1  0  0  0  0
 49 50  1  0  0  0  0
 49 51  1  0  0  0  0
 49 52  1  0  0  0  0
 52 53  1  0  0  0  0
 52 54  1  0  0  0  0
 52 55  1  0  0  0  0
  8 56  1  0  0  0  0
 56 57  1  0  0  0  0
 56 58  1  0  0  0  0
 56 59  1  0  0  0  0
 59 60  1  0  0  0  0
 59 61  1  0  0  0  0
 59 62  1  0  0  0  0
 62 63  1  0  0  0  0
 62 64  1  0  0  0  0
 62 65  1  0  0  0  0
 65 66  1  0  0  0  0
 65 67  1  0  0  0  0
 65 68  1  0  0  0  0
M  END
> <ChemID>
100175

> <source_casrn>
103-23-1

> <CAS>
103-23-1

> <SMILES>
O=C(OCC(CCCC)CC)CCCCC(=O)OCC(CCCC)CC

> <NAME>
DI-2-ETHYLHEXYL ADIPATE

> <preferred_name>
Di(2-ethylhexyl) adipate

> <iupac>
bis(2-ethylhexyl) hexanedioate

> <MPID>
99452

> <dsstox_substance_id>
DTXSID0020606

> <Canonical_QSARr>
CCCCC(COC(=O)CCCCC(=O)OCC(CCCC)CC)CC

> <InChI_Code_QSARr>
InChI=1S/C22H42O4/c1-5-9-13-19(7-3)17-25-21(23)15-11-12-16-22(24)26-18-20(8-4)14-10-6-2/h19-20H,5-18H2,1-4H3

> <InChI Key_QSARr>
SAOKZLXYCUGLFA-UHFFFAOYSA-N

> <LogKOC>
4.19

$$$$
100176
  -INDIGO-08031722282D

 24 25  0  0  0  0  0  0  0  0999 V2000
    1.3857    0.8000    0.0000 N   0  0  0  0  0  0  0  0  0  0  0  0
    2.7712    0.0000    0.0000 N   0  0  0  0  0  0  0  0  0  0  0  0
    4.1569    0.8000    0.0000 C   0  0  0  0  0  0  0  0  0  0  0  0
    4.1569    2.4000    0.0000 C   0  0  0  0  0  0  0  0  0  0  0  0
    2.7712    3.2001    0.0000 H   0  0  0  0  0  0  0  0  0  0  0  0
    5.5426    3.2001    0.0000 C   0  0  0  0  0  0  0  0  0  0  0  0
    5.5426    4.8000    0.0000 H   0  0  0  0  0  0  0  0  0  0  0  0
    6.9281    2.4000    0.0000 C   0  0  0  0  0  0  0  0  0  0  0  0
    8.3138    3.2001    0.0000 H   0  0  0  0  0  0  0  0  0  0  0  0
    6.9281    0.8000    0.0000 C   0  0  0  0  0  0  0  0  0  0  0  0
    8.3138    0.0000    0.0000 H   0  0  0  0  0  0  0  0  0  0  0  0
    5.5426    0.0000    0.0000 C   0  0  0  0  0  0  0  0  0  0  0  0
    5.5426   -1.6000    0.0000 H   0  0  0  0  0  0  0  0  0  0  0  0
    0.0000    0.0000    0.0000 C   0  0  0  0  0  0  0  0  0  0  0  0
    0.0000   -1.6000    0.0000 C   0  0  0  0  0  0  0  0  0  0  0  0
    1.3857   -2.4001    0.0000 H   0  0  0  0  0  0  0  0  0  0  0  0
   -1.3857   -2.4001    0.0000 C   0  0  0  0  0  0  0  0  0  0  0  0
   -1.3857   -4.0000    0.0000 H   0  0  0  0  0  0  0  0  0  0  0  0
   -2.7712   -1.6000    0.0000 C   0  0  0  0  0  0  0  0  0  0  0  0
   -4.1569   -2.4001    0.0000 H   0  0  0  0  0  0  0  0  0  0  0  0
   -2.7712    0.0000    0.0000 C   0  0  0  0  0  0  0  0  0  0  0  0
   -4.1569    0.8000    0.0000 H   0  0  0  0  0  0  0  0  0  0  0  0
   -1.3857    0.8000    0.0000 C   0  0  0  0  0  0  0  0  0  0  0  0
   -1.3857    2.4000    0.0000 H   0  0  0  0  0  0  0  0  0  0  0  0
  1  2  2  0  0  0  0
  2  3  1  0  0  0  0
  3  4  1  0  0  0  0
  4  5  1  0  0  0  0
  4  6  2  0  0  0  0
  6  7  1  0  0  0  0
  6  8  1  0  0  0  0
  8  9  1  0  0  0  0
  8 10  2  0  0  0  0
 10 11  1  0  0  0  0
 10 12  1  0  0  0  0
 12  3  2  0  0  0  0
 12 13  1  0  0  0  0
  1 14  1  0  0  0  0
 14 15  1  0  0  0  0
 15 16  1  0  0  0  0
 15 17  2  0  0  0  0
 17 18  1  0  0  0  0
 17 19  1  0  0  0  0
 19 20  1  0  0  0  0
 19 21  2  0  0  0  0
 21 22  1  0  0  0  0
 21 23  1  0  0  0  0
 23 14  2  0  0  0  0
 23 24  1  0  0  0  0
M  END
> <ChemID>
100176

> <source_casrn>
103-33-3

> <CAS>
103-33-3

> <SMILES>
c1ccccc1N=Nc1ccccc1

> <NAME>
AZOBENZENE

> <preferred_name>
Azobenzene

> <iupac>
diphenyldiazene

> <MPID>
99453

> <dsstox_substance_id>
DTXSID8020123

> <Canonical_QSARr>
c1ccccc1N=Nc1ccccc1

> <InChI_Code_QSARr>
InChI=1S/C12H10N2/c1-3-7-11(8-4-1)13-14-12-9-5-2-6-10-12/h1-10H/b14-13+

> <InChI Key_QSARr>
DMLAVOWQYNRWNQ-BUHFOSPRSA-N

> <LogKOC>
3.3

$$$$
100177
  -INDIGO-08031722282D

 24 24  0  0  0  0  0  0  0  0999 V2000
   -1.3856   -0.8000    0.0000 C   0  0  0  0  0  0  0  0  0  0  0  0
    0.0001   -0.0000    0.0000 C   0  0  0  0  0  0  0  0  0  0  0  0
    0.6122    1.4782    0.0000 H   0  0  0  0  0  0  0  0  0  0  0  0
   -0.6123    1.4782    0.0000 H   0  0  0  0  0  0  0  0  0  0  0  0
    1.3856   -0.8000    0.0000 C   0  0  0  0  0  0  0  0  0  0  0  0
    0.7734   -2.2782    0.0000 H   0  0  0  0  0  0  0  0  0  0  0  0
    1.9979   -2.2782    0.0000 H   0  0  0  0  0  0  0  0  0  0  0  0
    2.7713   -0.0000    0.0000 O   0  0  0  0  0  0  0  0  0  0  0  0
    4.1570   -0.8000    0.0000 C   0  0  0  0  0  0  0  0  0  0  0  0
    4.1570   -2.4000    0.0000 O   0  0  0  0  0  0  0  0  0  0  0  0
    5.5425   -0.0000    0.0000 C   0  0  0  0  0  0  0  0  0  0  0  0
    6.9282    0.8000    0.0000 H   0  0  0  0  0  0  0  0  0  0  0  0
    6.9282   -0.8000    0.0000 H   0  0  0  0  0  0  0  0  0  0  0  0
    5.5425    1.6000    0.0000 H   0  0  0  0  0  0  0  0  0  0  0  0
   -1.3856   -2.4000    0.0000 C   0  0  0  0  0  0  0  0  0  0  0  0
    0.0001   -3.2000    0.0000 H   0  0  0  0  0  0  0  0  0  0  0  0
   -2.7713   -3.2000    0.0000 C   0  0  0  0  0  0  0  0  0  0  0  0
   -2.7713   -4.8000    0.0000 H   0  0  0  0  0  0  0  0  0  0  0  0
   -4.1569   -2.4000    0.0000 C   0  0  0  0  0  0  0  0  0  0  0  0
   -5.5426   -3.2000    0.0000 H   0  0  0  0  0  0  0  0  0  0  0  0
   -4.1569   -0.8000    0.0000 C   0  0  0  0  0  0  0  0  0  0  0  0
   -5.5426   -0.0000    0.0000 H   0  0  0  0  0  0  0  0  0  0  0  0
   -2.7713   -0.0000    0.0000 C   0  0  0  0  0  0  0  0  0  0  0  0
   -2.7713    1.6000    0.0000 H   0  0  0  0  0  0  0  0  0  0  0  0
  1  2  1  0  0  0  0
  2  3  1  0  0  0  0
  2  4  1  0  0  0  0
  2  5  1  0  0  0  0
  5  6  1  0  0  0  0
  5  7  1  0  0  0  0
  5  8  1  0  0  0  0
  8  9  1  0  0  0  0
  9 10  2  0  0  0  0
  9 11  1  0  0  0  0
 11 12  1  0  0  0  0
 11 13  1  0  0  0  0
 11 14  1  0  0  0  0
  1 15  1  0  0  0  0
 15 16  1  0  0  0  0
 15 17  2  0  0  0  0
 17 18  1  0  0  0  0
 17 19  1  0  0  0  0
 19 20  1  0  0  0  0
 19 21  2  0  0  0  0
 21 22  1  0  0  0  0
 21 23  1  0  0  0  0
 23  1  2  0  0  0  0
 23 24  1  0  0  0  0
M  END
> <ChemID>
100177

> <source_casrn>
103-45-7

> <CAS>
103-45-7

> <SMILES>
CC(=O)OCCc1ccccc1

> <NAME>
B-PHENYLETHYL ACETATE

> <preferred_name>
2-Phenylethyl acetate

> <iupac>
2-phenylethyl acetate

> <MPID>
99454

> <dsstox_substance_id>
DTXSID7044506

> <Canonical_QSARr>
CC(=O)OCCc1ccccc1

> <InChI_Code_QSARr>
InChI=1S/C10H12O2/c1-9(11)12-8-7-10-5-3-2-4-6-10/h2-6H,7-8H2,1H3

> <InChI Key_QSARr>
MDHYEMXUFSJLGV-UHFFFAOYSA-N

> <LogKOC>
1.89

$$$$
100179
  -INDIGO-08031722282D

 18 18  0  0  0  0  0  0  0  0999 V2000
   -1.3857   -0.8000    0.0000 C   0  0  0  0  0  0  0  0  0  0  0  0
   -0.7734   -2.2782    0.0000 H   0  0  0  0  0  0  0  0  0  0  0  0
   -1.9980   -2.2782    0.0000 H   0  0  0  0  0  0  0  0  0  0  0  0
   -0.0001   -0.0000    0.0000 C   0  0  0  0  0  0  0  0  0  0  0  0
   -0.6124    1.4782    0.0000 H   0  0  0  0  0  0  0  0  0  0  0  0
    0.6122    1.4782    0.0000 H   0  0  0  0  0  0  0  0  0  0  0  0
    1.3857   -0.8000    0.0000 C   0  0  0  0  0  0  0  0  0  0  0  0
    1.3857   -2.4000    0.0000 N   0  0  0  0  0  0  0  0  0  0  0  0
    2.7713   -3.2000    0.0000 C   0  0  0  0  0  0  0  0  0  0  0  0
    2.7713   -4.8000    0.0000 H   0  0  0  0  0  0  0  0  0  0  0  0
    4.1569   -2.4000    0.0000 C   0  0  0  0  0  0  0  0  0  0  0  0
    5.5426   -3.2000    0.0000 H   0  0  0  0  0  0  0  0  0  0  0  0
    4.1569   -0.8000    0.0000 C   0  0  0  0  0  0  0  0  0  0  0  0
    5.5426   -0.0000    0.0000 H   0  0  0  0  0  0  0  0  0  0  0  0
    2.7713   -0.0000    0.0000 C   0  0  0  0  0  0  0  0  0  0  0  0
    2.7713    1.6000    0.0000 H   0  0  0  0  0  0  0  0  0  0  0  0
   -2.7713   -0.0000    0.0000 O   0  0  0  0  0  0  0  0  0  0  0  0
   -4.1569   -0.8000    0.0000 H   0  0  0  0  0  0  0  0  0  0  0  0
  1  2  1  0  0  0  0
  1  3  1  0  0  0  0
  1  4  1  0  0  0  0
  4  5  1  0  0  0  0
  4  6  1  0  0  0  0
  4  7  1  0  0  0  0
  7  8  1  0  0  0  0
  8  9  2  0  0  0  0
  9 10  1  0  0  0  0
  9 11  1  0  0  0  0
 11 12  1  0  0  0  0
 11 13  2  0  0  0  0
 13 14  1  0  0  0  0
 13 15  1  0  0  0  0
 15  7  2  0  0  0  0
 15 16  1  0  0  0  0
  1 17  1  0  0  0  0
 17 18  1  0  0  0  0
M  END
> <ChemID>
100179

> <source_casrn>
103-74-2

> <CAS>
103-74-2

> <SMILES>
OCCc1cccc[n]1

> <NAME>
2-PYRIDINEETHANOL

> <preferred_name>
2-(Pyridin-2-yl)ethanol

> <iupac>
2-(pyridin-2-yl)ethanol

> <MPID>
99456

> <dsstox_substance_id>
DTXSID2044767

> <Canonical_QSARr>
OCCc1cccc[n]1

> <InChI_Code_QSARr>
InChI=1S/C7H9NO/c9-6-4-7-3-1-2-5-8-7/h1-3,5,9H,4,6H2

> <InChI Key_QSARr>
BXGYBSJAZFGIPX-UHFFFAOYSA-N

> <LogKOC>
1.45

$$$$
100180
  -INDIGO-08031722282D

 18 18  0  0  0  0  0  0  0  0999 V2000
    4.0000   -1.3856    0.0000 O   0  0  0  0  0  0  0  0  0  0  0  0
    4.8000   -2.7713    0.0000 H   0  0  0  0  0  0  0  0  0  0  0  0
    2.4000   -1.3856    0.0000 C   0  0  0  0  0  0  0  0  0  0  0  0
    1.6000   -0.0000    0.0000 C   0  0  0  0  0  0  0  0  0  0  0  0
    1.8089    1.5863    0.0000 H   0  0  0  0  0  0  0  0  0  0  0  0
    2.8693    0.9740    0.0000 H   0  0  0  0  0  0  0  0  0  0  0  0
    0.0001    0.0000    0.0000 C   0  0  0  0  0  0  0  0  0  0  0  0
   -0.8000    1.3856    0.0000 C   0  0  0  0  0  0  0  0  0  0  0  0
    0.0001    2.7713    0.0000 H   0  0  0  0  0  0  0  0  0  0  0  0
   -2.4000    1.3856    0.0000 C   0  0  0  0  0  0  0  0  0  0  0  0
   -3.1999    2.7713    0.0000 H   0  0  0  0  0  0  0  0  0  0  0  0
   -3.2001    0.0000    0.0000 C   0  0  0  0  0  0  0  0  0  0  0  0
   -4.8000   -0.0000    0.0000 H   0  0  0  0  0  0  0  0  0  0  0  0
   -2.4000   -1.3856    0.0000 C   0  0  0  0  0  0  0  0  0  0  0  0
   -3.2001   -2.7713    0.0000 H   0  0  0  0  0  0  0  0  0  0  0  0
   -0.8000   -1.3856    0.0000 C   0  0  0  0  0  0  0  0  0  0  0  0
    0.0001   -2.7713    0.0000 H   0  0  0  0  0  0  0  0  0  0  0  0
    1.6000   -2.7713    0.0000 O   0  0  0  0  0  0  0  0  0  0  0  0
  1  2  1  0  0  0  0
  1  3  1  0  0  0  0
  3  4  1  0  0  0  0
  4  5  1  0  0  0  0
  4  6  1  0  0  0  0
  4  7  1  0  0  0  0
  7  8  1  0  0  0  0
  8  9  1  0  0  0  0
  8 10  2  0  0  0  0
 10 11  1  0  0  0  0
 10 12  1  0  0  0  0
 12 13  1  0  0  0  0
 12 14  2  0  0  0  0
 14 15  1  0  0  0  0
 14 16  1  0  0  0  0
 16  7  2  0  0  0  0
 16 17  1  0  0  0  0
  3 18  2  0  0  0  0
M  END
> <ChemID>
100180

> <source_casrn>
103-82-2

> <CAS>
103-82-2

> <SMILES>
OC(=O)Cc1ccccc1

> <NAME>
PHENYLACETIC ACID

> <preferred_name>
Phenylacetic acid

> <iupac>
phenylacetic acid

> <MPID>
99457

> <dsstox_substance_id>
DTXSID2021656

> <Canonical_QSARr>
OC(=O)Cc1ccccc1

> <InChI_Code_QSARr>
InChI=1S/C8H8O2/c9-8(10)6-7-4-2-1-3-5-7/h1-5H,6H2,(H,9,10)

> <InChI Key_QSARr>
WLJVXDMOQOGPHL-UHFFFAOYSA-N

> <LogKOC>
1.45

$$$$
100181
  -INDIGO-08031722282D

 19 19  0  0  0  0  0  0  0  0999 V2000
   -0.8000    1.3856    0.0000 C   0  0  0  0  0  0  0  0  0  0  0  0
    0.0000    2.7713    0.0000 H   0  0  0  0  0  0  0  0  0  0  0  0
   -2.4001    1.3856    0.0000 C   0  0  0  0  0  0  0  0  0  0  0  0
   -3.2000    2.7713    0.0000 H   0  0  0  0  0  0  0  0  0  0  0  0
   -3.2000    0.0000    0.0000 C   0  0  0  0  0  0  0  0  0  0  0  0
   -4.8000    0.0000    0.0000 H   0  0  0  0  0  0  0  0  0  0  0  0
   -2.4001   -1.3856    0.0000 C   0  0  0  0  0  0  0  0  0  0  0  0
   -3.2000   -2.7713    0.0000 H   0  0  0  0  0  0  0  0  0  0  0  0
   -0.8000   -1.3856    0.0000 C   0  0  0  0  0  0  0  0  0  0  0  0
    0.0000   -2.7713    0.0000 H   0  0  0  0  0  0  0  0  0  0  0  0
    0.0000   -0.0000    0.0000 C   0  0  0  0  0  0  0  0  0  0  0  0
    1.6000    0.0000    0.0000 N   0  0  0  0  0  0  0  0  0  0  0  0
    2.3999    1.3856    0.0000 H   0  0  0  0  0  0  0  0  0  0  0  0
    2.3999   -1.3856    0.0000 C   0  0  0  0  0  0  0  0  0  0  0  0
    4.0001   -1.3856    0.0000 C   0  0  0  0  0  0  0  0  0  0  0  0
    5.6000   -1.3856    0.0000 H   0  0  0  0  0  0  0  0  0  0  0  0
    4.8000   -2.7713    0.0000 H   0  0  0  0  0  0  0  0  0  0  0  0
    4.8000    0.0000    0.0000 H   0  0  0  0  0  0  0  0  0  0  0  0
    1.6000   -2.7713    0.0000 O   0  0  0  0  0  0  0  0  0  0  0  0
  1  2  1  0  0  0  0
  1  3  1  0  0  0  0
  3  4  1  0  0  0  0
  3  5  2  0  0  0  0
  5  6  1  0  0  0  0
  5  7  1  0  0  0  0
  7  8  1  0  0  0  0
  7  9  2  0  0  0  0
  9 10  1  0  0  0  0
  9 11  1  0  0  0  0
 11  1  2  0  0  0  0
 11 12  1  0  0  0  0
 12 13  1  0  0  0  0
 12 14  1  0  0  0  0
 14 15  1  0  0  0  0
 15 16  1  0  0  0  0
 15 17  1  0  0  0  0
 15 18  1  0  0  0  0
 14 19  2  0  0  0  0
M  END
> <ChemID>
100181

> <source_casrn>
103-84-4

> <CAS>
103-84-4

> <SMILES>
CC(=O)Nc1ccccc1

> <NAME>
ACETANILIDE

> <preferred_name>
Acetanilide

> <iupac>
N-phenylacetamide

> <MPID>
99458

> <dsstox_substance_id>
DTXSID2022543

> <Canonical_QSARr>
CC(=O)Nc1ccccc1

> <InChI_Code_QSARr>
InChI=1S/C8H9NO/c1-7(10)9-8-5-3-2-4-6-8/h2-6H,1H3,(H,9,10)

> <InChI Key_QSARr>
FZERHIULMFGESH-UHFFFAOYSA-N

> <LogKOC>
1.43

$$$$
100183
  -INDIGO-08031722282D

 40 40  0  0  0  0  0  0  0  0999 V2000
    5.5426   -0.0000    0.0000 C   0  0  0  0  0  0  0  0  0  0  0  0
    6.9282    0.8000    0.0000 H   0  0  0  0  0  0  0  0  0  0  0  0
    6.9282   -0.8000    0.0000 H   0  0  0  0  0  0  0  0  0  0  0  0
    5.5426    1.6000    0.0000 H   0  0  0  0  0  0  0  0  0  0  0  0
    4.1570   -0.8000    0.0000 C   0  0  0  0  0  0  0  0  0  0  0  0
    4.7691   -2.2782    0.0000 H   0  0  0  0  0  0  0  0  0  0  0  0
    3.5445   -2.2782    0.0000 H   0  0  0  0  0  0  0  0  0  0  0  0
    2.7713   -0.0000    0.0000 C   0  0  0  0  0  0  0  0  0  0  0  0
    2.1589    1.4782    0.0000 H   0  0  0  0  0  0  0  0  0  0  0  0
    3.3835    1.4782    0.0000 H   0  0  0  0  0  0  0  0  0  0  0  0
    1.3857   -0.8000    0.0000 C   0  0  0  0  0  0  0  0  0  0  0  0
    1.9979   -2.2782    0.0000 H   0  0  0  0  0  0  0  0  0  0  0  0
    0.7733   -2.2782    0.0000 H   0  0  0  0  0  0  0  0  0  0  0  0
    0.0001   -0.0000    0.0000 C   0  0  0  0  0  0  0  0  0  0  0  0
   -0.6123    1.4782    0.0000 H   0  0  0  0  0  0  0  0  0  0  0  0
    0.6123    1.4782    0.0000 H   0  0  0  0  0  0  0  0  0  0  0  0
   -1.3855   -0.8000    0.0000 C   0  0  0  0  0  0  0  0  0  0  0  0
   -0.7734   -2.2782    0.0000 H   0  0  0  0  0  0  0  0  0  0  0  0
   -1.9980   -2.2782    0.0000 H   0  0  0  0  0  0  0  0  0  0  0  0
   -2.7711   -0.0000    0.0000 C   0  0  0  0  0  0  0  0  0  0  0  0
   -3.3836    1.4782    0.0000 H   0  0  0  0  0  0  0  0  0  0  0  0
   -2.1590    1.4782    0.0000 H   0  0  0  0  0  0  0  0  0  0  0  0
   -4.1570   -0.8000    0.0000 C   0  0  0  0  0  0  0  0  0  0  0  0
   -3.5446   -2.2782    0.0000 H   0  0  0  0  0  0  0  0  0  0  0  0
   -4.7692   -2.2782    0.0000 H   0  0  0  0  0  0  0  0  0  0  0  0
   -5.5427   -0.0000    0.0000 C   0  0  0  0  0  0  0  0  0  0  0  0
   -6.1548    1.4782    0.0000 H   0  0  0  0  0  0  0  0  0  0  0  0
   -4.9302    1.4782    0.0000 H   0  0  0  0  0  0  0  0  0  0  0  0
   -6.9283   -0.8000    0.0000 C   0  0  0  0  0  0  0  0  0  0  0  0
   -8.3139   -0.0000    0.0000 C   0  0  0  0  0  0  0  0  0  0  0  0
   -8.3139    1.6000    0.0000 H   0  0  0  0  0  0  0  0  0  0  0  0
   -9.6995   -0.8000    0.0000 C   0  0  0  0  0  0  0  0  0  0  0  0
  -11.0851   -0.0000    0.0000 H   0  0  0  0  0  0  0  0  0  0  0  0
   -9.6995   -2.4000    0.0000 C   0  0  0  0  0  0  0  0  0  0  0  0
  -11.0851   -3.2000    0.0000 O   0  0  0  0  0  0  0  0  0  0  0  0
  -12.4708   -2.4000    0.0000 H   0  0  0  0  0  0  0  0  0  0  0  0
   -8.3139   -3.2000    0.0000 C   0  0  0  0  0  0  0  0  0  0  0  0
   -8.3139   -4.8000    0.0000 H   0  0  0  0  0  0  0  0  0  0  0  0
   -6.9283   -2.4000    0.0000 C   0  0  0  0  0  0  0  0  0  0  0  0
   -5.5427   -3.2000    0.0000 H   0  0  0  0  0  0  0  0  0  0  0  0
  1  2  1  0  0  0  0
  1  3  1  0  0  0  0
  1  4  1  0  0  0  0
  1  5  1  0  0  0  0
  5  6  1  0  0  0  0
  5  7  1  0  0  0  0
  5  8  1  0  0  0  0
  8  9  1  0  0  0  0
  8 10  1  0  0  0  0
  8 11  1  0  0  0  0
 11 12  1  0  0  0  0
 11 13  1  0  0  0  0
 11 14  1  0  0  0  0
 14 15  1  0  0  0  0
 14 16  1  0  0  0  0
 14 17  1  0  0  0  0
 17 18  1  0  0  0  0
 17 19  1  0  0  0  0
 17 20  1  0  0  0  0
 20 21  1  0  0  0  0
 20 22  1  0  0  0  0
 20 23  1  0  0  0  0
 23 24  1  0  0  0  0
 23 25  1  0  0  0  0
 23 26  1  0  0  0  0
 26 27  1  0  0  0  0
 26 28  1  0  0  0  0
 26 29  1  0  0  0  0
 29 30  1  0  0  0  0
 30 31  1  0  0  0  0
 30 32  2  0  0  0  0
 32 33  1  0  0  0  0
 32 34  1  0  0  0  0
 34 35  1  0  0  0  0
 35 36  1  0  0  0  0
 34 37  2  0  0  0  0
 37 38  1  0  0  0  0
 37 39  1  0  0  0  0
 39 29  2  0  0  0  0
 39 40  1  0  0  0  0
M  END
> <ChemID>
100183

> <source_casrn>
104-40-5

> <CAS>
104-40-5

> <SMILES>
CCCCCCCCCc1ccc(O)cc1

> <NAME>
P-NONYLPHENOL

> <preferred_name>
4-Nonylphenol

> <iupac>
4-nonylphenol

> <MPID>
99460

> <dsstox_substance_id>
DTXSID5033836

> <Canonical_QSARr>
CCCCCCCCCc1ccc(O)cc1

> <InChI_Code_QSARr>
InChI=1S/C15H24O/c1-2-3-4-5-6-7-8-9-14-10-12-15(16)13-11-14/h10-13,16H,2-9H2,1H3

> <InChI Key_QSARr>
IGFHQQFPSIBGKE-UHFFFAOYSA-N

> <LogKOC>
3.84

$$$$
100184
  -INDIGO-08031722282D

 24 24  0  0  0  0  0  0  0  0999 V2000
   -2.7712   -0.0000    0.0000 C   0  0  0  0  0  0  0  0  0  0  0  0
   -1.3856    0.8000    0.0000 C   0  0  0  0  0  0  0  0  0  0  0  0
   -0.7734    2.2782    0.0000 H   0  0  0  0  0  0  0  0  0  0  0  0
   -1.9979    2.2782    0.0000 H   0  0  0  0  0  0  0  0  0  0  0  0
   -0.0001   -0.0000    0.0000 C   0  0  0  0  0  0  0  0  0  0  0  0
   -0.6122   -1.4782    0.0000 H   0  0  0  0  0  0  0  0  0  0  0  0
    0.6123   -1.4782    0.0000 H   0  0  0  0  0  0  0  0  0  0  0  0
    1.3856    0.8000    0.0000 C   0  0  0  0  0  0  0  0  0  0  0  0
    1.9979    2.2782    0.0000 H   0  0  0  0  0  0  0  0  0  0  0  0
    0.7733    2.2782    0.0000 H   0  0  0  0  0  0  0  0  0  0  0  0
    2.7713   -0.0000    0.0000 C   0  0  0  0  0  0  0  0  0  0  0  0
    4.1569   -0.8000    0.0000 H   0  0  0  0  0  0  0  0  0  0  0  0
    4.1569    0.8000    0.0000 H   0  0  0  0  0  0  0  0  0  0  0  0
    2.7713   -1.6000    0.0000 H   0  0  0  0  0  0  0  0  0  0  0  0
   -2.7712   -1.6000    0.0000 C   0  0  0  0  0  0  0  0  0  0  0  0
   -1.3856   -2.4000    0.0000 H   0  0  0  0  0  0  0  0  0  0  0  0
   -4.1569   -2.4000    0.0000 C   0  0  0  0  0  0  0  0  0  0  0  0
   -4.1569   -4.0000    0.0000 H   0  0  0  0  0  0  0  0  0  0  0  0
   -5.5425   -1.6000    0.0000 C   0  0  0  0  0  0  0  0  0  0  0  0
   -6.9282   -2.4000    0.0000 H   0  0  0  0  0  0  0  0  0  0  0  0
   -5.5425   -0.0000    0.0000 C   0  0  0  0  0  0  0  0  0  0  0  0
   -6.9282    0.8000    0.0000 H   0  0  0  0  0  0  0  0  0  0  0  0
   -4.1569    0.8000    0.0000 C   0  0  0  0  0  0  0  0  0  0  0  0
   -4.1569    2.4000    0.0000 H   0  0  0  0  0  0  0  0  0  0  0  0
  1  2  1  0  0  0  0
  2  3  1  0  0  0  0
  2  4  1  0  0  0  0
  2  5  1  0  0  0  0
  5  6  1  0  0  0  0
  5  7  1  0  0  0  0
  5  8  1  0  0  0  0
  8  9  1  0  0  0  0
  8 10  1  0  0  0  0
  8 11  1  0  0  0  0
 11 12  1  0  0  0  0
 11 13  1  0  0  0  0
 11 14  1  0  0  0  0
  1 15  1  0  0  0  0
 15 16  1  0  0  0  0
 15 17  2  0  0  0  0
 17 18  1  0  0  0  0
 17 19  1  0  0  0  0
 19 20  1  0  0  0  0
 19 21  2  0  0  0  0
 21 22  1  0  0  0  0
 21 23  1  0  0  0  0
 23  1  2  0  0  0  0
 23 24  1  0  0  0  0
M  END
> <ChemID>
100184

> <source_casrn>
104-51-8

> <CAS>
104-51-8

> <SMILES>
CCCCc1ccccc1

> <NAME>
N-BUTYLBENZENE

> <preferred_name>
Butylbenzene

> <iupac>
butylbenzene

> <MPID>
99461

> <dsstox_substance_id>
DTXSID6022472

> <Canonical_QSARr>
CCCCc1ccccc1

> <InChI_Code_QSARr>
InChI=1S/C10H14/c1-2-3-7-10-8-5-4-6-9-10/h4-6,8-9H,2-3,7H2,1H3

> <InChI Key_QSARr>
OCKPCBLVNKHBMX-UHFFFAOYSA-N

> <LogKOC>
3.39

$$$$
100185
  -INDIGO-08031722282D

 18 18  0  0  0  0  0  0  0  0999 V2000
   -1.6000   -0.0000    0.0000 O   0  0  0  0  0  0  0  0  0  0  0  0
   -0.0000   -0.0000    0.0000 C   0  0  0  0  0  0  0  0  0  0  0  0
    0.7999    1.3856    0.0000 C   0  0  0  0  0  0  0  0  0  0  0  0
   -0.0000    2.7713    0.0000 H   0  0  0  0  0  0  0  0  0  0  0  0
    2.4000    1.3856    0.0000 C   0  0  0  0  0  0  0  0  0  0  0  0
    3.2000    2.7713    0.0000 H   0  0  0  0  0  0  0  0  0  0  0  0
    3.2000   -0.0000    0.0000 C   0  0  0  0  0  0  0  0  0  0  0  0
    4.8000   -0.0000    0.0000 N   0  0  0  0  0  0  0  0  0  0  0  0
    5.6000   -1.3856    0.0000 H   0  0  0  0  0  0  0  0  0  0  0  0
    5.6000    1.3856    0.0000 H   0  0  0  0  0  0  0  0  0  0  0  0
    2.4000   -1.3856    0.0000 C   0  0  0  0  0  0  0  0  0  0  0  0
    3.2000   -2.7713    0.0000 H   0  0  0  0  0  0  0  0  0  0  0  0
    0.8001   -1.3856    0.0000 C   0  0  0  0  0  0  0  0  0  0  0  0
   -0.0000   -2.7713    0.0000 H   0  0  0  0  0  0  0  0  0  0  0  0
   -2.4001    1.3856    0.0000 C   0  0  0  0  0  0  0  0  0  0  0  0
   -4.0000    1.3856    0.0000 H   0  0  0  0  0  0  0  0  0  0  0  0
   -3.2000    2.7713    0.0000 H   0  0  0  0  0  0  0  0  0  0  0  0
   -3.2000   -0.0000    0.0000 H   0  0  0  0  0  0  0  0  0  0  0  0
  1  2  1  0  0  0  0
  2  3  1  0  0  0  0
  3  4  1  0  0  0  0
  3  5  2  0  0  0  0
  5  6  1  0  0  0  0
  5  7  1  0  0  0  0
  7  8  1  0  0  0  0
  8  9  1  0  0  0  0
  8 10  1  0  0  0  0
  7 11  2  0  0  0  0
 11 12  1  0  0  0  0
 11 13  1  0  0  0  0
 13  2  2  0  0  0  0
 13 14  1  0  0  0  0
  1 15  1  0  0  0  0
 15 16  1  0  0  0  0
 15 17  1  0  0  0  0
 15 18  1  0  0  0  0
M  END
> <ChemID>
100185

> <source_casrn>
104-94-9

> <CAS>
104-94-9

> <SMILES>
COc1ccc(N)cc1

> <NAME>
4-METHOXYANILINE

> <preferred_name>
4-Methoxyaniline

> <iupac>
4-methoxyaniline

> <MPID>
99462

> <dsstox_substance_id>
DTXSID7024532

> <Canonical_QSARr>
COc1ccc(N)cc1

> <InChI_Code_QSARr>
InChI=1S/C7H9NO/c1-9-7-4-2-6(8)3-5-7/h2-5H,8H2,1H3

> <InChI Key_QSARr>
BHAAPTBBJKJZER-UHFFFAOYSA-N

> <LogKOC>
1.93

$$$$
100187
  -INDIGO-08031722282D

 32 31  0  0  0  0  0  0  0  0999 V2000
    5.5426    0.0000    0.0000 C   0  0  0  0  0  0  0  0  0  0  0  0
    5.5426   -1.6000    0.0000 O   0  0  0  0  0  0  0  0  0  0  0  0
    6.9281    0.8000    0.0000 O   0  0  0  0  0  0  0  0  0  0  0  0
    8.3137    0.0000    0.0000 C   0  0  0  0  0  0  0  0  0  0  0  0
    8.9262   -1.4782    0.0000 H   0  0  0  0  0  0  0  0  0  0  0  0
    7.7015   -1.4782    0.0000 H   0  0  0  0  0  0  0  0  0  0  0  0
    9.6995    0.8000    0.0000 C   0  0  0  0  0  0  0  0  0  0  0  0
   11.0851    1.6000    0.0000 H   0  0  0  0  0  0  0  0  0  0  0  0
   11.0851    0.0000    0.0000 H   0  0  0  0  0  0  0  0  0  0  0  0
    9.6995    2.4000    0.0000 H   0  0  0  0  0  0  0  0  0  0  0  0
    4.1570    0.8000    0.0000 C   0  0  0  0  0  0  0  0  0  0  0  0
    3.5448    2.2782    0.0000 H   0  0  0  0  0  0  0  0  0  0  0  0
    4.7692    2.2782    0.0000 H   0  0  0  0  0  0  0  0  0  0  0  0
    2.7712    0.0000    0.0000 C   0  0  0  0  0  0  0  0  0  0  0  0
    3.3836   -1.4782    0.0000 H   0  0  0  0  0  0  0  0  0  0  0  0
    2.1589   -1.4782    0.0000 H   0  0  0  0  0  0  0  0  0  0  0  0
    1.3856    0.8000    0.0000 C   0  0  0  0  0  0  0  0  0  0  0  0
    0.7733    2.2782    0.0000 H   0  0  0  0  0  0  0  0  0  0  0  0
    1.9978    2.2782    0.0000 H   0  0  0  0  0  0  0  0  0  0  0  0
    0.0000    0.0000    0.0000 C   0  0  0  0  0  0  0  0  0  0  0  0
    0.6122   -1.4782    0.0000 H   0  0  0  0  0  0  0  0  0  0  0  0
   -0.6122   -1.4782    0.0000 H   0  0  0  0  0  0  0  0  0  0  0  0
   -1.3856    0.8000    0.0000 C   0  0  0  0  0  0  0  0  0  0  0  0
   -1.9978    2.2782    0.0000 H   0  0  0  0  0  0  0  0  0  0  0  0
   -0.7733    2.2782    0.0000 H   0  0  0  0  0  0  0  0  0  0  0  0
   -2.7714    0.0000    0.0000 C   0  0  0  0  0  0  0  0  0  0  0  0
   -2.1589   -1.4782    0.0000 H   0  0  0  0  0  0  0  0  0  0  0  0
   -3.3836   -1.4782    0.0000 H   0  0  0  0  0  0  0  0  0  0  0  0
   -4.1570    0.8000    0.0000 C   0  0  0  0  0  0  0  0  0  0  0  0
   -5.5426    1.6000    0.0000 H   0  0  0  0  0  0  0  0  0  0  0  0
   -5.5426    0.0000    0.0000 H   0  0  0  0  0  0  0  0  0  0  0  0
   -4.1570    2.4000    0.0000 H   0  0  0  0  0  0  0  0  0  0  0  0
  1  2  2  0  0  0  0
  1  3  1  0  0  0  0
  3  4  1  0  0  0  0
  4  5  1  0  0  0  0
  4  6  1  0  0  0  0
  4  7  1  0  0  0  0
  7  8  1  0  0  0  0
  7  9  1  0  0  0  0
  7 10  1  0  0  0  0
  1 11  1  0  0  0  0
 11 12  1  0  0  0  0
 11 13  1  0  0  0  0
 11 14  1  0  0  0  0
 14 15  1  0  0  0  0
 14 16  1  0  0  0  0
 14 17  1  0  0  0  0
 17 18  1  0  0  0  0
 17 19  1  0  0  0  0
 17 20  1  0  0  0  0
 20 21  1  0  0  0  0
 20 22  1  0  0  0  0
 20 23  1  0  0  0  0
 23 24  1  0  0  0  0
 23 25  1  0  0  0  0
 23 26  1  0  0  0  0
 26 27  1  0  0  0  0
 26 28  1  0  0  0  0
 26 29  1  0  0  0  0
 29 30  1  0  0  0  0
 29 31  1  0  0  0  0
 29 32  1  0  0  0  0
M  END
> <ChemID>
100187

> <source_casrn>
106-32-1

> <CAS>
106-32-1

> <SMILES>
CCCCCCCC(=O)OCC

> <NAME>
ETHYL OCTANOATE

> <preferred_name>
Ethyl octanoate

> <iupac>
ethyl octanoate

> <MPID>
99464

> <dsstox_substance_id>
DTXSID8051542

> <Canonical_QSARr>
CCCCCCCC(=O)OCC

> <InChI_Code_QSARr>
InChI=1S/C10H20O2/c1-3-5-6-7-8-9-10(11)12-4-2/h3-9H2,1-2H3

> <InChI Key_QSARr>
YYZUSRORWSJGET-UHFFFAOYSA-N

> <LogKOC>
3.02

$$$$
100188
  -INDIGO-08031722282D

 14 14  0  0  0  0  0  0  0  0999 V2000
    1.6000   -0.0000    0.0000 N   0  0  0  0  0  0  0  0  0  0  0  0
    2.4000    1.3856    0.0000 H   0  0  0  0  0  0  0  0  0  0  0  0
    2.4000   -1.3856    0.0000 H   0  0  0  0  0  0  0  0  0  0  0  0
    0.0000   -0.0000    0.0000 C   0  0  0  0  0  0  0  0  0  0  0  0
   -0.8000    1.3856    0.0000 C   0  0  0  0  0  0  0  0  0  0  0  0
    0.0000    2.7713    0.0000 H   0  0  0  0  0  0  0  0  0  0  0  0
   -2.4000    1.3856    0.0000 C   0  0  0  0  0  0  0  0  0  0  0  0
   -3.2000    2.7713    0.0000 H   0  0  0  0  0  0  0  0  0  0  0  0
   -3.2000   -0.0000    0.0000 C   0  0  0  0  0  0  0  0  0  0  0  0
   -4.8000   -0.0000    0.0000 Br  0  0  0  0  0  0  0  0  0  0  0  0
   -2.4000   -1.3856    0.0000 C   0  0  0  0  0  0  0  0  0  0  0  0
   -3.2000   -2.7713    0.0000 H   0  0  0  0  0  0  0  0  0  0  0  0
   -0.8000   -1.3856    0.0000 C   0  0  0  0  0  0  0  0  0  0  0  0
    0.0000   -2.7713    0.0000 H   0  0  0  0  0  0  0  0  0  0  0  0
  1  2  1  0  0  0  0
  1  3  1  0  0  0  0
  1  4  1  0  0  0  0
  4  5  1  0  0  0  0
  5  6  1  0  0  0  0
  5  7  2  0  0  0  0
  7  8  1  0  0  0  0
  7  9  1  0  0  0  0
  9 10  1  0  0  0  0
  9 11  2  0  0  0  0
 11 12  1  0  0  0  0
 11 13  1  0  0  0  0
 13  4  2  0  0  0  0
 13 14  1  0  0  0  0
M  END
> <ChemID>
100188

> <source_casrn>
106-40-1

> <CAS>
106-40-1

> <SMILES>
Nc1ccc(Br)cc1

> <NAME>
P-BROMOANILINE

> <preferred_name>
4-Bromoaniline

> <iupac>
4-bromoaniline

> <MPID>
99465

> <dsstox_substance_id>
DTXSID7021867

> <Canonical_QSARr>
Nc1ccc(Br)cc1

> <InChI_Code_QSARr>
InChI=1S/C6H6BrN/c7-5-1-3-6(8)4-2-5/h1-4H,8H2

> <InChI Key_QSARr>
WDFQBORIUYODSI-UHFFFAOYSA-N

> <LogKOC>
1.96

$$$$
100189
  -INDIGO-08031722282D

 13 13  0  0  0  0  0  0  0  0999 V2000
   -0.0000   -0.0000    0.0000 C   0  0  0  0  0  0  0  0  0  0  0  0
    0.8000    1.3856    0.0000 O   0  0  0  0  0  0  0  0  0  0  0  0
    2.4000    1.3856    0.0000 H   0  0  0  0  0  0  0  0  0  0  0  0
    0.8000   -1.3857    0.0000 C   0  0  0  0  0  0  0  0  0  0  0  0
    2.4000   -1.3857    0.0000 H   0  0  0  0  0  0  0  0  0  0  0  0
   -0.0000   -2.7713    0.0000 C   0  0  0  0  0  0  0  0  0  0  0  0
    0.8000   -4.1569    0.0000 H   0  0  0  0  0  0  0  0  0  0  0  0
   -1.6000   -2.7713    0.0000 C   0  0  0  0  0  0  0  0  0  0  0  0
   -2.4000   -4.1569    0.0000 Br  0  0  0  0  0  0  0  0  0  0  0  0
   -2.4000   -1.3856    0.0000 C   0  0  0  0  0  0  0  0  0  0  0  0
   -4.0000   -1.3856    0.0000 H   0  0  0  0  0  0  0  0  0  0  0  0
   -1.6000   -0.0000    0.0000 C   0  0  0  0  0  0  0  0  0  0  0  0
   -2.4000    1.3856    0.0000 H   0  0  0  0  0  0  0  0  0  0  0  0
  1  2  1  0  0  0  0
  2  3  1  0  0  0  0
  1  4  1  0  0  0  0
  4  5  1  0  0  0  0
  4  6  2  0  0  0  0
  6  7  1  0  0  0  0
  6  8  1  0  0  0  0
  8  9  1  0  0  0  0
  8 10  2  0  0  0  0
 10 11  1  0  0  0  0
 10 12  1  0  0  0  0
 12  1  2  0  0  0  0
 12 13  1  0  0  0  0
M  END
> <ChemID>
100189

> <source_casrn>
106-41-2

> <CAS>
106-41-2

> <SMILES>
Oc1ccc(Br)cc1

> <NAME>
P-BROMOPHENOL

> <preferred_name>
4-Bromophenol

> <iupac>
4-bromophenol

> <MPID>
99466

> <dsstox_substance_id>
DTXSID3051543

> <Canonical_QSARr>
Oc1ccc(Br)cc1

> <InChI_Code_QSARr>
InChI=1S/C6H5BrO/c7-5-1-3-6(8)4-2-5/h1-4,8H

> <InChI Key_QSARr>
GZFGOTFRPZRKDS-UHFFFAOYSA-N

> <LogKOC>
2.41

$$$$
100191
  -INDIGO-08031722282D

 16 16  0  0  0  0  0  0  0  0999 V2000
    4.8000   -0.0000    0.0000 O   0  0  0  0  0  0  0  0  0  0  0  0
    5.6000    1.3856    0.0000 H   0  0  0  0  0  0  0  0  0  0  0  0
    3.2000   -0.0000    0.0000 C   0  0  0  0  0  0  0  0  0  0  0  0
    2.4000    1.3856    0.0000 C   0  0  0  0  0  0  0  0  0  0  0  0
    3.2000    2.7713    0.0000 H   0  0  0  0  0  0  0  0  0  0  0  0
    0.8000    1.3856    0.0000 C   0  0  0  0  0  0  0  0  0  0  0  0
    0.0000    2.7713    0.0000 H   0  0  0  0  0  0  0  0  0  0  0  0
    0.0000   -0.0000    0.0000 C   0  0  0  0  0  0  0  0  0  0  0  0
   -1.6001   -0.0000    0.0000 C   0  0  0  0  0  0  0  0  0  0  0  0
   -3.2000   -0.0000    0.0000 H   0  0  0  0  0  0  0  0  0  0  0  0
   -2.4000   -1.3856    0.0000 H   0  0  0  0  0  0  0  0  0  0  0  0
   -2.4000    1.3856    0.0000 H   0  0  0  0  0  0  0  0  0  0  0  0
    0.8000   -1.3856    0.0000 C   0  0  0  0  0  0  0  0  0  0  0  0
    0.0000   -2.7713    0.0000 H   0  0  0  0  0  0  0  0  0  0  0  0
    2.4000   -1.3856    0.0000 C   0  0  0  0  0  0  0  0  0  0  0  0
    3.2000   -2.7713    0.0000 H   0  0  0  0  0  0  0  0  0  0  0  0
  1  2  1  0  0  0  0
  1  3  1  0  0  0  0
  3  4  1  0  0  0  0
  4  5  1  0  0  0  0
  4  6  2  0  0  0  0
  6  7  1  0  0  0  0
  6  8  1  0  0  0  0
  8  9  1  0  0  0  0
  9 10  1  0  0  0  0
  9 11  1  0  0  0  0
  9 12  1  0  0  0  0
  8 13  2  0  0  0  0
 13 14  1  0  0  0  0
 13 15  1  0  0  0  0
 15  3  2  0  0  0  0
 15 16  1  0  0  0  0
M  END
> <ChemID>
100191

> <source_casrn>
106-44-5

> <CAS>
106-44-5

> <SMILES>
Cc1ccc(O)cc1

> <NAME>
P-CRESOL

> <preferred_name>
p-Cresol

> <iupac>
4-methylphenol

> <MPID>
99468

> <dsstox_substance_id>
DTXSID7021869

> <Canonical_QSARr>
Cc1ccc(O)cc1

> <InChI_Code_QSARr>
InChI=1S/C7H8O/c1-6-2-4-7(8)5-3-6/h2-5,8H,1H3

> <InChI Key_QSARr>
IWDCLRJOBJJRNH-UHFFFAOYSA-N

> <LogKOC>
2.7

$$$$
100192
  -INDIGO-08031722282D

 12 12  0  0  0  0  0  0  0  0999 V2000
    0.8000    1.3856    0.0000 Cl  0  0  0  0  0  0  0  0  0  0  0  0
   -0.0000   -0.0000    0.0000 C   0  0  0  0  0  0  0  0  0  0  0  0
    0.8000   -1.3857    0.0000 C   0  0  0  0  0  0  0  0  0  0  0  0
    2.4000   -1.3857    0.0000 H   0  0  0  0  0  0  0  0  0  0  0  0
   -0.0000   -2.7713    0.0000 C   0  0  0  0  0  0  0  0  0  0  0  0
    0.8000   -4.1569    0.0000 H   0  0  0  0  0  0  0  0  0  0  0  0
   -1.6000   -2.7713    0.0000 C   0  0  0  0  0  0  0  0  0  0  0  0
   -2.4000   -4.1569    0.0000 Cl  0  0  0  0  0  0  0  0  0  0  0  0
   -2.4000   -1.3856    0.0000 C   0  0  0  0  0  0  0  0  0  0  0  0
   -4.0000   -1.3856    0.0000 H   0  0  0  0  0  0  0  0  0  0  0  0
   -1.6000   -0.0000    0.0000 C   0  0  0  0  0  0  0  0  0  0  0  0
   -2.4000    1.3856    0.0000 H   0  0  0  0  0  0  0  0  0  0  0  0
  1  2  1  0  0  0  0
  2  3  1  0  0  0  0
  3  4  1  0  0  0  0
  3  5  2  0  0  0  0
  5  6  1  0  0  0  0
  5  7  1  0  0  0  0
  7  8  1  0  0  0  0
  7  9  2  0  0  0  0
  9 10  1  0  0  0  0
  9 11  1  0  0  0  0
 11  2  2  0  0  0  0
 11 12  1  0  0  0  0
M  END
> <ChemID>
100192

> <source_casrn>
106-46-7

> <CAS>
106-46-7

> <SMILES>
Clc1ccc(Cl)cc1

> <NAME>
1,4-DICHLOROBENZENE

> <preferred_name>
1,4-Dichlorobenzene

> <iupac>
1,4-dichlorobenzene

> <MPID>
99469

> <dsstox_substance_id>
DTXSID1020431

> <Canonical_QSARr>
Clc1ccc(Cl)cc1

> <InChI_Code_QSARr>
InChI=1S/C6H4Cl2/c7-5-1-2-6(8)4-3-5/h1-4H

> <InChI Key_QSARr>
OCJBOOLMMGQPQU-UHFFFAOYSA-N

> <LogKOC>
2.65

$$$$
100193
  -INDIGO-08031722282D

 14 14  0  0  0  0  0  0  0  0999 V2000
    1.6000   -0.0000    0.0000 N   0  0  0  0  0  0  0  0  0  0  0  0
    2.4000    1.3856    0.0000 H   0  0  0  0  0  0  0  0  0  0  0  0
    2.4000   -1.3856    0.0000 H   0  0  0  0  0  0  0  0  0  0  0  0
    0.0000   -0.0000    0.0000 C   0  0  0  0  0  0  0  0  0  0  0  0
   -0.8000    1.3856    0.0000 C   0  0  0  0  0  0  0  0  0  0  0  0
    0.0000    2.7713    0.0000 H   0  0  0  0  0  0  0  0  0  0  0  0
   -2.4000    1.3856    0.0000 C   0  0  0  0  0  0  0  0  0  0  0  0
   -3.2000    2.7713    0.0000 H   0  0  0  0  0  0  0  0  0  0  0  0
   -3.2000   -0.0000    0.0000 C   0  0  0  0  0  0  0  0  0  0  0  0
   -4.8000   -0.0000    0.0000 Cl  0  0  0  0  0  0  0  0  0  0  0  0
   -2.4000   -1.3856    0.0000 C   0  0  0  0  0  0  0  0  0  0  0  0
   -3.2000   -2.7713    0.0000 H   0  0  0  0  0  0  0  0  0  0  0  0
   -0.8000   -1.3856    0.0000 C   0  0  0  0  0  0  0  0  0  0  0  0
    0.0000   -2.7713    0.0000 H   0  0  0  0  0  0  0  0  0  0  0  0
  1  2  1  0  0  0  0
  1  3  1  0  0  0  0
  1  4  1  0  0  0  0
  4  5  1  0  0  0  0
  5  6  1  0  0  0  0
  5  7  2  0  0  0  0
  7  8  1  0  0  0  0
  7  9  1  0  0  0  0
  9 10  1  0  0  0  0
  9 11  2  0  0  0  0
 11 12  1  0  0  0  0
 11 13  1  0  0  0  0
 13  4  2  0  0  0  0
 13 14  1  0  0  0  0
M  END
> <ChemID>
100193

> <source_casrn>
106-47-8

> <CAS>
106-47-8

> <SMILES>
Nc1ccc(Cl)cc1

> <NAME>
4-CHLOROANILINE

> <preferred_name>
4-Chloroaniline

> <iupac>
4-chloroaniline

> <MPID>
99470

> <dsstox_substance_id>
DTXSID9020295

> <Canonical_QSARr>
Nc1ccc(Cl)cc1

> <InChI_Code_QSARr>
InChI=1S/C6H6ClN/c7-5-1-3-6(8)4-2-5/h1-4H,8H2

> <InChI Key_QSARr>
QSNSCYSYFYORTR-UHFFFAOYSA-N

> <LogKOC>
1.96

$$$$
100195
  -INDIGO-08031722282D

 10 10  0  0  0  0  0  0  0  0999 V2000
    1.7814   -2.1229    0.0000 Cl  0  0  0  0  0  0  0  0  0  0  0  0
    1.5035   -0.5473    0.0000 C   0  0  0  0  0  0  0  0  0  0  0  0
    3.0070   -1.0945    0.0000 H   0  0  0  0  0  0  0  0  0  0  0  0
    2.7292    0.4812    0.0000 H   0  0  0  0  0  0  0  0  0  0  0  0
    0.0000    0.0000    0.0000 C   0  0  0  0  0  0  0  0  0  0  0  0
    0.2779    1.5757    0.0000 H   0  0  0  0  0  0  0  0  0  0  0  0
   -1.6000    0.0000    0.0000 C   0  0  0  0  0  0  0  0  0  0  0  0
   -1.8779    1.5757    0.0000 H   0  0  0  0  0  0  0  0  0  0  0  0
   -3.1035   -0.5473    0.0000 H   0  0  0  0  0  0  0  0  0  0  0  0
   -0.8000   -1.3856    0.0000 O   0  0  0  0  0  0  0  0  0  0  0  0
  1  2  1  0  0  0  0
  2  3  1  0  0  0  0
  2  4  1  0  0  0  0
  2  5  1  0  0  0  0
  5  6  1  0  0  0  0
  5  7  1  0  0  0  0
  7  8  1  0  0  0  0
  7  9  1  0  0  0  0
  7 10  1  0  0  0  0
 10  5  1  0  0  0  0
M  END
> <ChemID>
100195

> <source_casrn>
106-89-8

> <CAS>
106-89-8

> <SMILES>
ClCC1CO1

> <NAME>
1-CHLORO-2,3-EPOXYPROPANE

> <preferred_name>
Epichlorohydrin

> <iupac>
C3H5ClO

> <MPID>
99472

> <dsstox_substance_id>
DTXSID1020566

> <Canonical_QSARr>
ClCC1CO1

> <InChI_Code_QSARr>
InChI=1S/C3H5ClO/c4-1-3-2-5-3/h3H,1-2H2

> <InChI Key_QSARr>
BRLQWZUYTZBJKN-UHFFFAOYSA-N

> <LogKOC>
1.0

$$$$
100196
  -INDIGO-08031722282D

  8  7  0  0  0  0  0  0  0  0999 V2000
    0.8000    1.3856    0.0000 Br  0  0  0  0  0  0  0  0  0  0  0  0
    0.0000    0.0000    0.0000 C   0  0  0  0  0  0  0  0  0  0  0  0
    1.6000   -0.0000    0.0000 H   0  0  0  0  0  0  0  0  0  0  0  0
    0.8000   -1.3856    0.0000 H   0  0  0  0  0  0  0  0  0  0  0  0
   -1.6000    0.0000    0.0000 C   0  0  0  0  0  0  0  0  0  0  0  0
   -3.2000    0.0000    0.0000 H   0  0  0  0  0  0  0  0  0  0  0  0
   -2.4000   -1.3856    0.0000 H   0  0  0  0  0  0  0  0  0  0  0  0
   -2.4000    1.3856    0.0000 Br  0  0  0  0  0  0  0  0  0  0  0  0
  1  2  1  0  0  0  0
  2  3  1  0  0  0  0
  2  4  1  0  0  0  0
  2  5  1  0  0  0  0
  5  6  1  0  0  0  0
  5  7  1  0  0  0  0
  5  8  1  0  0  0  0
M  END
> <ChemID>
100196

> <source_casrn>
106-93-4

> <CAS>
106-93-4

> <SMILES>
BrCCBr

> <NAME>
1,2-DIBROMOETHANE

> <preferred_name>
1,2-Dibromoethane

> <iupac>
1,2-dibromoethane

> <MPID>
99473

> <dsstox_substance_id>
DTXSID3020415

> <Canonical_QSARr>
BrCCBr

> <InChI_Code_QSARr>
InChI=1S/C2H4Br2/c3-1-2-4/h1-2H2

> <InChI Key_QSARr>
PAAZPARNPHGIKF-UHFFFAOYSA-N

> <LogKOC>
1.71

$$$$
100197
  -INDIGO-08031722282D

  8  7  0  0  0  0  0  0  0  0999 V2000
    0.8000    1.3856    0.0000 Cl  0  0  0  0  0  0  0  0  0  0  0  0
    0.0000    0.0000    0.0000 C   0  0  0  0  0  0  0  0  0  0  0  0
    1.6000   -0.0000    0.0000 H   0  0  0  0  0  0  0  0  0  0  0  0
    0.8000   -1.3856    0.0000 H   0  0  0  0  0  0  0  0  0  0  0  0
   -1.6000    0.0000    0.0000 C   0  0  0  0  0  0  0  0  0  0  0  0
   -3.2000    0.0000    0.0000 H   0  0  0  0  0  0  0  0  0  0  0  0
   -2.4000   -1.3856    0.0000 H   0  0  0  0  0  0  0  0  0  0  0  0
   -2.4000    1.3856    0.0000 Cl  0  0  0  0  0  0  0  0  0  0  0  0
  1  2  1  0  0  0  0
  2  3  1  0  0  0  0
  2  4  1  0  0  0  0
  2  5  1  0  0  0  0
  5  6  1  0  0  0  0
  5  7  1  0  0  0  0
  5  8  1  0  0  0  0
M  END
> <ChemID>
100197

> <source_casrn>
107-06-2

> <CAS>
107-06-2

> <SMILES>
ClCCCl

> <NAME>
1,2-DICHLOROETHANE

> <preferred_name>
1,2-Dichloroethane

> <iupac>
C2H4Cl2

> <MPID>
99474

> <dsstox_substance_id>
DTXSID6020438

> <Canonical_QSARr>
ClCCCl

> <InChI_Code_QSARr>
InChI=1S/C2H4Cl2/c3-1-2-4/h1-2H2

> <InChI Key_QSARr>
WSLDOOZREJYCGB-UHFFFAOYSA-N

> <LogKOC>
1.52

$$$$
100199
  -INDIGO-08031722282D

 13 13  0  0  0  0  0  0  0  0999 V2000
    3.2000    2.7713    0.0000 Cl  0  0  0  0  0  0  0  0  0  0  0  0
    2.4000    1.3856    0.0000 C   0  0  0  0  0  0  0  0  0  0  0  0
    3.2000   -0.0000    0.0000 C   0  0  0  0  0  0  0  0  0  0  0  0
    4.8000   -0.0000    0.0000 H   0  0  0  0  0  0  0  0  0  0  0  0
    2.4000   -1.3856    0.0000 C   0  0  0  0  0  0  0  0  0  0  0  0
    3.2000   -2.7713    0.0000 H   0  0  0  0  0  0  0  0  0  0  0  0
    0.8000   -1.3856    0.0000 C   0  0  0  0  0  0  0  0  0  0  0  0
    0.0000   -2.7713    0.0000 H   0  0  0  0  0  0  0  0  0  0  0  0
    0.0000    0.0000    0.0000 C   0  0  0  0  0  0  0  0  0  0  0  0
   -1.6000    0.0000    0.0000 O   0  0  0  0  0  0  0  0  0  0  0  0
   -2.4000   -1.3856    0.0000 H   0  0  0  0  0  0  0  0  0  0  0  0
    0.8000    1.3856    0.0000 C   0  0  0  0  0  0  0  0  0  0  0  0
    0.0000    2.7713    0.0000 H   0  0  0  0  0  0  0  0  0  0  0  0
  1  2  1  0  0  0  0
  2  3  1  0  0  0  0
  3  4  1  0  0  0  0
  3  5  2  0  0  0  0
  5  6  1  0  0  0  0
  5  7  1  0  0  0  0
  7  8  1  0  0  0  0
  7  9  2  0  0  0  0
  9 10  1  0  0  0  0
 10 11  1  0  0  0  0
  9 12  1  0  0  0  0
 12  2  2  0  0  0  0
 12 13  1  0  0  0  0
M  END
> <ChemID>
100199

> <source_casrn>
108-43-0

> <CAS>
108-43-0

> <SMILES>
Oc1cc(Cl)ccc1

> <NAME>
3-CHLOROPHENOL

> <preferred_name>
3-Chlorophenol

> <iupac>
3-chlorophenol

> <MPID>
99476

> <dsstox_substance_id>
DTXSID4024800

> <Canonical_QSARr>
Oc1cc(Cl)ccc1

> <InChI_Code_QSARr>
InChI=1S/C6H5ClO/c7-5-2-1-3-6(8)4-5/h1-4,8H

> <InChI Key_QSARr>
HORNXRXVQWOLPJ-UHFFFAOYSA-N

> <LogKOC>
2.54

$$$$
100200
  -INDIGO-08031722282D

 17 17  0  0  0  0  0  0  0  0999 V2000
    2.7713   -0.0000    0.0000 C   0  0  0  0  0  0  0  0  0  0  0  0
    2.7713   -1.6000    0.0000 C   0  0  0  0  0  0  0  0  0  0  0  0
    4.1570   -2.4000    0.0000 H   0  0  0  0  0  0  0  0  0  0  0  0
    1.3857   -2.4000    0.0000 C   0  0  0  0  0  0  0  0  0  0  0  0
    1.3857   -4.0000    0.0000 H   0  0  0  0  0  0  0  0  0  0  0  0
    0.0000   -1.6000    0.0000 C   0  0  0  0  0  0  0  0  0  0  0  0
   -1.3856   -2.4000    0.0000 H   0  0  0  0  0  0  0  0  0  0  0  0
    0.0000   -0.0000    0.0000 C   0  0  0  0  0  0  0  0  0  0  0  0
   -1.3856    0.8000    0.0000 C   0  0  0  0  0  0  0  0  0  0  0  0
   -2.7713    1.6000    0.0000 H   0  0  0  0  0  0  0  0  0  0  0  0
   -2.7713   -0.0000    0.0000 H   0  0  0  0  0  0  0  0  0  0  0  0
   -1.3856    2.4000    0.0000 H   0  0  0  0  0  0  0  0  0  0  0  0
    1.3857    0.8000    0.0000 C   0  0  0  0  0  0  0  0  0  0  0  0
    1.3857    2.4000    0.0000 H   0  0  0  0  0  0  0  0  0  0  0  0
    4.1570    0.8000    0.0000 N   0  0  0  0  0  0  0  0  0  0  0  0
    5.5426   -0.0000    0.0000 H   0  0  0  0  0  0  0  0  0  0  0  0
    4.1570    2.4000    0.0000 H   0  0  0  0  0  0  0  0  0  0  0  0
  1  2  1  0  0  0  0
  2  3  1  0  0  0  0
  2  4  2  0  0  0  0
  4  5  1  0  0  0  0
  4  6  1  0  0  0  0
  6  7  1  0  0  0  0
  6  8  2  0  0  0  0
  8  9  1  0  0  0  0
  9 10  1  0  0  0  0
  9 11  1  0  0  0  0
  9 12  1  0  0  0  0
  8 13  1  0  0  0  0
 13  1  2  0  0  0  0
 13 14  1  0  0  0  0
  1 15  1  0  0  0  0
 15 16  1  0  0  0  0
 15 17  1  0  0  0  0
M  END
> <ChemID>
100200

> <source_casrn>
108-44-1

> <CAS>
108-44-1

> <SMILES>
Cc1cc(N)ccc1

> <NAME>
M-TOLUIDINE

> <preferred_name>
3-Methylaniline

> <iupac>
3-methylaniline

> <MPID>
99477

> <dsstox_substance_id>
DTXSID1026792

> <Canonical_QSARr>
Cc1cc(N)ccc1

> <InChI_Code_QSARr>
InChI=1S/C7H9N/c1-6-3-2-4-7(8)5-6/h2-5H,8H2,1H3

> <InChI Key_QSARr>
JJYPMNFTHPTTDI-UHFFFAOYSA-N

> <LogKOC>
1.53

$$$$
100201
  -INDIGO-08031722282D

 14 14  0  0  0  0  0  0  0  0999 V2000
    1.6000   -0.0000    0.0000 O   0  0  0  0  0  0  0  0  0  0  0  0
    2.4000   -1.3856    0.0000 H   0  0  0  0  0  0  0  0  0  0  0  0
    0.0000   -0.0000    0.0000 C   0  0  0  0  0  0  0  0  0  0  0  0
   -0.8000    1.3856    0.0000 C   0  0  0  0  0  0  0  0  0  0  0  0
    0.0000    2.7713    0.0000 H   0  0  0  0  0  0  0  0  0  0  0  0
   -2.4000    1.3856    0.0000 C   0  0  0  0  0  0  0  0  0  0  0  0
   -3.2000    2.7713    0.0000 O   0  0  0  0  0  0  0  0  0  0  0  0
   -4.8000    2.7713    0.0000 H   0  0  0  0  0  0  0  0  0  0  0  0
   -3.2000   -0.0000    0.0000 C   0  0  0  0  0  0  0  0  0  0  0  0
   -4.8000   -0.0000    0.0000 H   0  0  0  0  0  0  0  0  0  0  0  0
   -2.4000   -1.3856    0.0000 C   0  0  0  0  0  0  0  0  0  0  0  0
   -3.2000   -2.7713    0.0000 H   0  0  0  0  0  0  0  0  0  0  0  0
   -0.8000   -1.3856    0.0000 C   0  0  0  0  0  0  0  0  0  0  0  0
    0.0000   -2.7713    0.0000 H   0  0  0  0  0  0  0  0  0  0  0  0
  1  2  1  0  0  0  0
  1  3  1  0  0  0  0
  3  4  1  0  0  0  0
  4  5  1  0  0  0  0
  4  6  2  0  0  0  0
  6  7  1  0  0  0  0
  7  8  1  0  0  0  0
  6  9  1  0  0  0  0
  9 10  1  0  0  0  0
  9 11  2  0  0  0  0
 11 12  1  0  0  0  0
 11 13  1  0  0  0  0
 13  3  2  0  0  0  0
 13 14  1  0  0  0  0
M  END
> <ChemID>
100201

> <source_casrn>
108-46-3

> <CAS>
108-46-3

> <SMILES>
Oc1cc(O)ccc1

> <NAME>
RESORCINOL

> <preferred_name>
Resorcinol

> <iupac>
benzene-1,3-diol

> <MPID>
99478

> <dsstox_substance_id>
DTXSID2021238

> <Canonical_QSARr>
Oc1cc(O)ccc1

> <InChI_Code_QSARr>
InChI=1S/C6H6O2/c7-5-2-1-3-6(8)4-5/h1-4,7-8H

> <InChI Key_QSARr>
GHMLBKRAJCXXBS-UHFFFAOYSA-N

> <LogKOC>
0.98

$$$$
100203
  -INDIGO-08031722282D

 28 28  0  0  0  0  0  0  0  0999 V2000
    1.3856    0.7999    0.0000 O   0  0  0  0  0  0  0  0  0  0  0  0
    2.9311    0.3859    0.0000 C   0  0  0  0  0  0  0  0  0  0  0  0
    2.9311    1.9859    0.0000 H   0  0  0  0  0  0  0  0  0  0  0  0
    4.4765    0.7999    0.0000 C   0  0  0  0  0  0  0  0  0  0  0  0
    6.0221    1.2141    0.0000 H   0  0  0  0  0  0  0  0  0  0  0  0
    4.8907    2.3455    0.0000 H   0  0  0  0  0  0  0  0  0  0  0  0
    5.6079   -0.3313    0.0000 H   0  0  0  0  0  0  0  0  0  0  0  0
    3.7311   -0.9997    0.0000 O   0  0  0  0  0  0  0  0  0  0  0  0
    3.3170   -2.5452    0.0000 C   0  0  0  0  0  0  0  0  0  0  0  0
    4.9171   -2.5452    0.0000 H   0  0  0  0  0  0  0  0  0  0  0  0
    3.7311   -4.0906    0.0000 C   0  0  0  0  0  0  0  0  0  0  0  0
    4.1452   -5.6362    0.0000 H   0  0  0  0  0  0  0  0  0  0  0  0
    5.2766   -4.5048    0.0000 H   0  0  0  0  0  0  0  0  0  0  0  0
    2.5998   -5.2220    0.0000 H   0  0  0  0  0  0  0  0  0  0  0  0
    1.9314   -3.3452    0.0000 O   0  0  0  0  0  0  0  0  0  0  0  0
    0.3859   -2.9312    0.0000 C   0  0  0  0  0  0  0  0  0  0  0  0
    0.3859   -4.5312    0.0000 H   0  0  0  0  0  0  0  0  0  0  0  0
   -1.1595   -3.3452    0.0000 C   0  0  0  0  0  0  0  0  0  0  0  0
   -2.7051   -3.7593    0.0000 H   0  0  0  0  0  0  0  0  0  0  0  0
   -1.5737   -4.8907    0.0000 H   0  0  0  0  0  0  0  0  0  0  0  0
   -2.2909   -2.2139    0.0000 H   0  0  0  0  0  0  0  0  0  0  0  0
   -0.4141   -1.5455    0.0000 O   0  0  0  0  0  0  0  0  0  0  0  0
   -0.0000    0.0000    0.0000 C   0  0  0  0  0  0  0  0  0  0  0  0
   -1.6000    0.0000    0.0000 H   0  0  0  0  0  0  0  0  0  0  0  0
   -0.4141    1.5454    0.0000 C   0  0  0  0  0  0  0  0  0  0  0  0
   -0.8282    3.0910    0.0000 H   0  0  0  0  0  0  0  0  0  0  0  0
   -1.9596    1.9596    0.0000 H   0  0  0  0  0  0  0  0  0  0  0  0
    0.7172    2.6768    0.0000 H   0  0  0  0  0  0  0  0  0  0  0  0
  1  2  1  0  0  0  0
  2  3  1  0  0  0  0
  2  4  1  0  0  0  0
  4  5  1  0  0  0  0
  4  6  1  0  0  0  0
  4  7  1  0  0  0  0
  2  8  1  0  0  0  0
  8  9  1  0  0  0  0
  9 10  1  0  0  0  0
  9 11  1  0  0  0  0
 11 12  1  0  0  0  0
 11 13  1  0  0  0  0
 11 14  1  0  0  0  0
  9 15  1  0  0  0  0
 15 16  1  0  0  0  0
 16 17  1  0  0  0  0
 16 18  1  0  0  0  0
 18 19  1  0  0  0  0
 18 20  1  0  0  0  0
 18 21  1  0  0  0  0
 16 22  1  0  0  0  0
 22 23  1  0  0  0  0
 23  1  1  0  0  0  0
 23 24  1  0  0  0  0
 23 25  1  0  0  0  0
 25 26  1  0  0  0  0
 25 27  1  0  0  0  0
 25 28  1  0  0  0  0
M  END
> <ChemID>
100203

> <source_casrn>
108-62-3

> <CAS>
108-62-3

> <SMILES>
CC1OC(C)OC(C)OC(C)O1

> <NAME>
Metaldehyde (tetramer)

> <preferred_name>
Metaldehyde acetaldehyde tetramer

> <iupac>
2,4,6,8-tetramethyl-1,3,5,7-tetroxocane

> <MPID>
99480

> <dsstox_substance_id>
DTXSID1034715

> <Canonical_QSARr>
CC1OC(C)OC(C)OC(C)O1

> <InChI_Code_QSARr>
InChI=1S/C8H16O4/c1-5-9-6(2)11-8(4)12-7(3)10-5/h5-8H,1-4H3

> <InChI Key_QSARr>
GKKDCARASOJPNG-UHFFFAOYSA-N

> <LogKOC>
2.38

$$$$
100204
  -INDIGO-08031722282D

 21 20  0  0  0  0  0  0  0  0999 V2000
    0.8000   -1.3857    0.0000 C   0  0  0  0  0  0  0  0  0  0  0  0
    2.2782   -0.7733    0.0000 H   0  0  0  0  0  0  0  0  0  0  0  0
    2.2782   -1.9980    0.0000 H   0  0  0  0  0  0  0  0  0  0  0  0
    0.0001    0.0001    0.0000 C   0  0  0  0  0  0  0  0  0  0  0  0
   -1.3856   -0.8000    0.0000 H   0  0  0  0  0  0  0  0  0  0  0  0
   -0.8000    1.3857    0.0000 C   0  0  0  0  0  0  0  0  0  0  0  0
   -1.5999    2.7713    0.0000 H   0  0  0  0  0  0  0  0  0  0  0  0
   -2.4000    1.3857    0.0000 H   0  0  0  0  0  0  0  0  0  0  0  0
    0.0001    2.7713    0.0000 H   0  0  0  0  0  0  0  0  0  0  0  0
    1.3857    0.8000    0.0000 O   0  0  0  0  0  0  0  0  0  0  0  0
    2.8891    0.2528    0.0000 C   0  0  0  0  0  0  0  0  0  0  0  0
    3.1670   -1.3229    0.0000 O   0  0  0  0  0  0  0  0  0  0  0  0
    4.1149    1.2812    0.0000 C   0  0  0  0  0  0  0  0  0  0  0  0
    5.3405    2.3096    0.0000 H   0  0  0  0  0  0  0  0  0  0  0  0
    5.6183    0.7339    0.0000 H   0  0  0  0  0  0  0  0  0  0  0  0
    3.8370    2.8569    0.0000 H   0  0  0  0  0  0  0  0  0  0  0  0
    0.0001   -2.7713    0.0000 O   0  0  0  0  0  0  0  0  0  0  0  0
    0.8000   -4.1569    0.0000 C   0  0  0  0  0  0  0  0  0  0  0  0
    1.6000   -5.5426    0.0000 H   0  0  0  0  0  0  0  0  0  0  0  0
    0.0001   -5.5426    0.0000 H   0  0  0  0  0  0  0  0  0  0  0  0
    2.4000   -4.1569    0.0000 H   0  0  0  0  0  0  0  0  0  0  0  0
  1  2  1  0  0  0  0
  1  3  1  0  0  0  0
  1  4  1  0  0  0  0
  4  5  1  0  0  0  0
  4  6  1  0  0  0  0
  6  7  1  0  0  0  0
  6  8  1  0  0  0  0
  6  9  1  0  0  0  0
  4 10  1  0  0  0  0
 10 11  1  0  0  0  0
 11 12  2  0  0  0  0
 11 13  1  0  0  0  0
 13 14  1  0  0  0  0
 13 15  1  0  0  0  0
 13 16  1  0  0  0  0
  1 17  1  0  0  0  0
 17 18  1  0  0  0  0
 18 19  1  0  0  0  0
 18 20  1  0  0  0  0
 18 21  1  0  0  0  0
M  END
> <ChemID>
100204

> <source_casrn>
108-65-6

> <CAS>
108-65-6

> <SMILES>
COCC(OC(=O)C)C

> <NAME>
PROPYLENE GLYCOL ME ETHER ACETATE

> <preferred_name>
1-Methoxy-2-propyl acetate

> <iupac>
1-methoxypropan-2-yl acetate

> <MPID>
99481

> <dsstox_substance_id>
DTXSID1026796

> <Canonical_QSARr>
COCC(C)OC(C)=O

> <InChI_Code_QSARr>
InChI=1S/C6H12O3/c1-5(4-8-3)9-6(2)7/h5H,4H2,1-3H3

> <InChI Key_QSARr>
LLHKCFNBLRBOGN-UHFFFAOYSA-N

> <LogKOC>
0.36

$$$$
100205
  -INDIGO-08031722282D

 21 21  0  0  0  0  0  0  0  0999 V2000
    0.0000    0.0001    0.0000 C   0  0  0  0  0  0  0  0  0  0  0  0
    1.3857    0.8000    0.0000 C   0  0  0  0  0  0  0  0  0  0  0  0
    1.3857    2.4000    0.0000 H   0  0  0  0  0  0  0  0  0  0  0  0
    2.7713    0.0001    0.0000 C   0  0  0  0  0  0  0  0  0  0  0  0
    4.1570    0.8000    0.0000 C   0  0  0  0  0  0  0  0  0  0  0  0
    5.5426    1.6001    0.0000 H   0  0  0  0  0  0  0  0  0  0  0  0
    5.5426    0.0001    0.0000 H   0  0  0  0  0  0  0  0  0  0  0  0
    4.1570    2.4000    0.0000 H   0  0  0  0  0  0  0  0  0  0  0  0
    2.7713   -1.5999    0.0000 C   0  0  0  0  0  0  0  0  0  0  0  0
    4.1570   -2.4000    0.0000 H   0  0  0  0  0  0  0  0  0  0  0  0
    1.3857   -2.4000    0.0000 C   0  0  0  0  0  0  0  0  0  0  0  0
    1.3857   -4.0000    0.0000 C   0  0  0  0  0  0  0  0  0  0  0  0
    1.3856   -5.6000    0.0000 H   0  0  0  0  0  0  0  0  0  0  0  0
    0.0000   -4.8001    0.0000 H   0  0  0  0  0  0  0  0  0  0  0  0
    2.7713   -4.8001    0.0000 H   0  0  0  0  0  0  0  0  0  0  0  0
    0.0000   -1.5999    0.0000 C   0  0  0  0  0  0  0  0  0  0  0  0
   -1.3857   -2.4000    0.0000 H   0  0  0  0  0  0  0  0  0  0  0  0
   -1.3857    0.8000    0.0000 C   0  0  0  0  0  0  0  0  0  0  0  0
   -2.7713    1.6001    0.0000 H   0  0  0  0  0  0  0  0  0  0  0  0
   -2.7713    0.0001    0.0000 H   0  0  0  0  0  0  0  0  0  0  0  0
   -1.3857    2.4000    0.0000 H   0  0  0  0  0  0  0  0  0  0  0  0
  1  2  1  0  0  0  0
  2  3  1  0  0  0  0
  2  4  2  0  0  0  0
  4  5  1  0  0  0  0
  5  6  1  0  0  0  0
  5  7  1  0  0  0  0
  5  8  1  0  0  0  0
  4  9  1  0  0  0  0
  9 10  1  0  0  0  0
  9 11  2  0  0  0  0
 11 12  1  0  0  0  0
 12 13  1  0  0  0  0
 12 14  1  0  0  0  0
 12 15  1  0  0  0  0
 11 16  1  0  0  0  0
 16  1  2  0  0  0  0
 16 17  1  0  0  0  0
  1 18  1  0  0  0  0
 18 19  1  0  0  0  0
 18 20  1  0  0  0  0
 18 21  1  0  0  0  0
M  END
> <ChemID>
100205

> <source_casrn>
108-67-8

> <CAS>
108-67-8

> <SMILES>
Cc1cc(C)cc(C)c1

> <NAME>
1,3,5-TRIMETHYLBENZENE

> <preferred_name>
1,3,5-Trimethylbenzene

> <iupac>
1,3,5-trimethylbenzene

> <MPID>
99482

> <dsstox_substance_id>
DTXSID6026797

> <Canonical_QSARr>
Cc1cc(C)cc(C)c1

> <InChI_Code_QSARr>
InChI=1S/C9H12/c1-7-4-8(2)6-9(3)5-7/h4-6H,1-3H3

> <InChI Key_QSARr>
AUHZEENZYGFFBQ-UHFFFAOYSA-N

> <LogKOC>
2.82

$$$$
100207
  -INDIGO-08031722282D

 12 12  0  0  0  0  0  0  0  0999 V2000
   -0.0000   -0.0000    0.0000 C   0  0  0  0  0  0  0  0  0  0  0  0
    0.8000   -1.3857    0.0000 C   0  0  0  0  0  0  0  0  0  0  0  0
    2.4000   -1.3857    0.0000 H   0  0  0  0  0  0  0  0  0  0  0  0
   -0.0000   -2.7713    0.0000 C   0  0  0  0  0  0  0  0  0  0  0  0
    0.8000   -4.1569    0.0000 Cl  0  0  0  0  0  0  0  0  0  0  0  0
   -1.6000   -2.7713    0.0000 C   0  0  0  0  0  0  0  0  0  0  0  0
   -2.4000   -4.1569    0.0000 H   0  0  0  0  0  0  0  0  0  0  0  0
   -2.4000   -1.3856    0.0000 C   0  0  0  0  0  0  0  0  0  0  0  0
   -4.0000   -1.3856    0.0000 Cl  0  0  0  0  0  0  0  0  0  0  0  0
   -1.6000   -0.0000    0.0000 C   0  0  0  0  0  0  0  0  0  0  0  0
   -2.4000    1.3856    0.0000 H   0  0  0  0  0  0  0  0  0  0  0  0
    0.8000    1.3856    0.0000 Cl  0  0  0  0  0  0  0  0  0  0  0  0
  1  2  1  0  0  0  0
  2  3  1  0  0  0  0
  2  4  2  0  0  0  0
  4  5  1  0  0  0  0
  4  6  1  0  0  0  0
  6  7  1  0  0  0  0
  6  8  2  0  0  0  0
  8  9  1  0  0  0  0
  8 10  1  0  0  0  0
 10  1  2  0  0  0  0
 10 11  1  0  0  0  0
  1 12  1  0  0  0  0
M  END
> <ChemID>
100207

> <source_casrn>
108-70-3

> <CAS>
108-70-3

> <SMILES>
Clc1cc(Cl)cc(Cl)c1

> <NAME>
1,3,5-TRICHLOROBENZENE

> <preferred_name>
1,3,5-Trichlorobenzene

> <iupac>
C6H3Cl3

> <MPID>
99484

> <dsstox_substance_id>
DTXSID8026195

> <Canonical_QSARr>
Clc1cc(Cl)cc(Cl)c1

> <InChI_Code_QSARr>
InChI=1S/C6H3Cl3/c7-4-1-5(8)3-6(9)2-4/h1-3H

> <InChI Key_QSARr>
XKEFYDZQGKAQCN-UHFFFAOYSA-N

> <LogKOC>
2.85

$$$$
100208
  -INDIGO-08031722282D

 12 12  0  0  0  0  0  0  0  0999 V2000
   -0.0000   -0.0000    0.0000 C   0  0  0  0  0  0  0  0  0  0  0  0
    0.8000   -1.3857    0.0000 C   0  0  0  0  0  0  0  0  0  0  0  0
    2.4000   -1.3857    0.0000 H   0  0  0  0  0  0  0  0  0  0  0  0
   -0.0000   -2.7713    0.0000 C   0  0  0  0  0  0  0  0  0  0  0  0
    0.8000   -4.1569    0.0000 H   0  0  0  0  0  0  0  0  0  0  0  0
   -1.6000   -2.7713    0.0000 C   0  0  0  0  0  0  0  0  0  0  0  0
   -2.4000   -4.1569    0.0000 H   0  0  0  0  0  0  0  0  0  0  0  0
   -2.4000   -1.3856    0.0000 C   0  0  0  0  0  0  0  0  0  0  0  0
   -4.0000   -1.3856    0.0000 H   0  0  0  0  0  0  0  0  0  0  0  0
   -1.6000   -0.0000    0.0000 C   0  0  0  0  0  0  0  0  0  0  0  0
   -2.4000    1.3856    0.0000 H   0  0  0  0  0  0  0  0  0  0  0  0
    0.8000    1.3856    0.0000 Br  0  0  0  0  0  0  0  0  0  0  0  0
  1  2  1  0  0  0  0
  2  3  1  0  0  0  0
  2  4  2  0  0  0  0
  4  5  1  0  0  0  0
  4  6  1  0  0  0  0
  6  7  1  0  0  0  0
  6  8  2  0  0  0  0
  8  9  1  0  0  0  0
  8 10  1  0  0  0  0
 10  1  2  0  0  0  0
 10 11  1  0  0  0  0
  1 12  1  0  0  0  0
M  END
> <ChemID>
100208

> <source_casrn>
108-86-1

> <CAS>
108-86-1

> <SMILES>
Brc1ccccc1

> <NAME>
BROMOBENZENE

> <preferred_name>
Bromobenzene

> <iupac>
bromobenzene

> <MPID>
99485

> <dsstox_substance_id>
DTXSID5024637

> <Canonical_QSARr>
Brc1ccccc1

> <InChI_Code_QSARr>
InChI=1S/C6H5Br/c7-6-4-2-1-3-5-6/h1-5H

> <InChI Key_QSARr>
QARVLSVVCXYDNA-UHFFFAOYSA-N

> <LogKOC>
2.49

$$$$
100209
  -INDIGO-08031722282D

 15 15  0  0  0  0  0  0  0  0999 V2000
    1.6000   -0.0000    0.0000 C   0  0  0  0  0  0  0  0  0  0  0  0
    3.2000   -0.0000    0.0000 H   0  0  0  0  0  0  0  0  0  0  0  0
    2.4001   -1.3856    0.0000 H   0  0  0  0  0  0  0  0  0  0  0  0
    2.4001    1.3856    0.0000 H   0  0  0  0  0  0  0  0  0  0  0  0
    0.0000   -0.0000    0.0000 C   0  0  0  0  0  0  0  0  0  0  0  0
   -0.7999    1.3856    0.0000 C   0  0  0  0  0  0  0  0  0  0  0  0
    0.0000    2.7713    0.0000 H   0  0  0  0  0  0  0  0  0  0  0  0
   -2.4001    1.3856    0.0000 C   0  0  0  0  0  0  0  0  0  0  0  0
   -3.2000    2.7713    0.0000 H   0  0  0  0  0  0  0  0  0  0  0  0
   -3.2000   -0.0000    0.0000 C   0  0  0  0  0  0  0  0  0  0  0  0
   -4.8000   -0.0000    0.0000 H   0  0  0  0  0  0  0  0  0  0  0  0
   -2.4001   -1.3856    0.0000 C   0  0  0  0  0  0  0  0  0  0  0  0
   -3.2000   -2.7713    0.0000 H   0  0  0  0  0  0  0  0  0  0  0  0
   -0.8001   -1.3856    0.0000 C   0  0  0  0  0  0  0  0  0  0  0  0
    0.0000   -2.7713    0.0000 H   0  0  0  0  0  0  0  0  0  0  0  0
  1  2  1  0  0  0  0
  1  3  1  0  0  0  0
  1  4  1  0  0  0  0
  1  5  1  0  0  0  0
  5  6  1  0  0  0  0
  6  7  1  0  0  0  0
  6  8  2  0  0  0  0
  8  9  1  0  0  0  0
  8 10  1  0  0  0  0
 10 11  1  0  0  0  0
 10 12  2  0  0  0  0
 12 13  1  0  0  0  0
 12 14  1  0  0  0  0
 14  5  2  0  0  0  0
 14 15  1  0  0  0  0
M  END
> <ChemID>
100209

> <source_casrn>
108-88-3

> <CAS>
108-88-3

> <SMILES>
Cc1ccccc1

> <NAME>
TOLUENE

> <preferred_name>
Toluene

> <iupac>
methylbenzene

> <MPID>
99486

> <dsstox_substance_id>
DTXSID7021360

> <Canonical_QSARr>
Cc1ccccc1

> <InChI_Code_QSARr>
InChI=1S/C7H8/c1-7-5-3-2-4-6-7/h2-6H,1H3

> <InChI Key_QSARr>
YXFVVABEGXRONW-UHFFFAOYSA-N

> <LogKOC>
2.07

$$$$
100211
  -INDIGO-08031722282D

 13 13  0  0  0  0  0  0  0  0999 V2000
    0.8000    1.3856    0.0000 O   0  0  0  0  0  0  0  0  0  0  0  0
    2.4000    1.3856    0.0000 H   0  0  0  0  0  0  0  0  0  0  0  0
   -0.0000   -0.0000    0.0000 C   0  0  0  0  0  0  0  0  0  0  0  0
    0.8000   -1.3857    0.0000 C   0  0  0  0  0  0  0  0  0  0  0  0
    2.4000   -1.3857    0.0000 H   0  0  0  0  0  0  0  0  0  0  0  0
   -0.0000   -2.7713    0.0000 C   0  0  0  0  0  0  0  0  0  0  0  0
    0.8000   -4.1569    0.0000 H   0  0  0  0  0  0  0  0  0  0  0  0
   -1.6000   -2.7713    0.0000 C   0  0  0  0  0  0  0  0  0  0  0  0
   -2.4000   -4.1569    0.0000 H   0  0  0  0  0  0  0  0  0  0  0  0
   -2.4000   -1.3856    0.0000 C   0  0  0  0  0  0  0  0  0  0  0  0
   -4.0000   -1.3856    0.0000 H   0  0  0  0  0  0  0  0  0  0  0  0
   -1.6000   -0.0000    0.0000 C   0  0  0  0  0  0  0  0  0  0  0  0
   -2.4000    1.3856    0.0000 H   0  0  0  0  0  0  0  0  0  0  0  0
  1  2  1  0  0  0  0
  1  3  1  0  0  0  0
  3  4  1  0  0  0  0
  4  5  1  0  0  0  0
  4  6  2  0  0  0  0
  6  7  1  0  0  0  0
  6  8  1  0  0  0  0
  8  9  1  0  0  0  0
  8 10  2  0  0  0  0
 10 11  1  0  0  0  0
 10 12  1  0  0  0  0
 12  3  2  0  0  0  0
 12 13  1  0  0  0  0
M  END
> <ChemID>
100211

> <source_casrn>
108-95-2

> <CAS>
108-95-2

> <SMILES>
Oc1ccccc1

> <NAME>
PHENOL

> <preferred_name>
Phenol

> <iupac>
phenol

> <MPID>
99488

> <dsstox_substance_id>
DTXSID5021124

> <Canonical_QSARr>
Oc1ccccc1

> <InChI_Code_QSARr>
InChI=1S/C6H6O/c7-6-4-2-1-3-5-6/h1-5,7H

> <InChI Key_QSARr>
ISWSIDIOOBJBQZ-UHFFFAOYSA-N

> <LogKOC>
1.43

$$$$
100212
  -INDIGO-08031722282D

 16 15  0  0  0  0  0  0  0  0999 V2000
    2.7713   -0.0000    0.0000 C   0  0  0  0  0  0  0  0  0  0  0  0
    4.1569   -0.8000    0.0000 H   0  0  0  0  0  0  0  0  0  0  0  0
    4.1569    0.8000    0.0000 H   0  0  0  0  0  0  0  0  0  0  0  0
    2.7713   -1.6000    0.0000 H   0  0  0  0  0  0  0  0  0  0  0  0
    1.3856    0.8000    0.0000 C   0  0  0  0  0  0  0  0  0  0  0  0
    0.7734    2.2782    0.0000 H   0  0  0  0  0  0  0  0  0  0  0  0
    1.9979    2.2782    0.0000 H   0  0  0  0  0  0  0  0  0  0  0  0
    0.0001   -0.0000    0.0000 C   0  0  0  0  0  0  0  0  0  0  0  0
    0.6123   -1.4782    0.0000 H   0  0  0  0  0  0  0  0  0  0  0  0
   -0.6123   -1.4782    0.0000 H   0  0  0  0  0  0  0  0  0  0  0  0
   -1.3856    0.8000    0.0000 C   0  0  0  0  0  0  0  0  0  0  0  0
   -1.9979    2.2782    0.0000 H   0  0  0  0  0  0  0  0  0  0  0  0
   -0.7734    2.2782    0.0000 H   0  0  0  0  0  0  0  0  0  0  0  0
   -2.7713   -0.0000    0.0000 N   0  0  0  0  0  0  0  0  0  0  0  0
   -4.1569    0.8000    0.0000 H   0  0  0  0  0  0  0  0  0  0  0  0
   -2.7712   -1.6000    0.0000 H   0  0  0  0  0  0  0  0  0  0  0  0
  1  2  1  0  0  0  0
  1  3  1  0  0  0  0
  1  4  1  0  0  0  0
  1  5  1  0  0  0  0
  5  6  1  0  0  0  0
  5  7  1  0  0  0  0
  5  8  1  0  0  0  0
  8  9  1  0  0  0  0
  8 10  1  0  0  0  0
  8 11  1  0  0  0  0
 11 12  1  0  0  0  0
 11 13  1  0  0  0  0
 11 14  1  0  0  0  0
 14 15  1  0  0  0  0
 14 16  1  0  0  0  0
M  END
> <ChemID>
100212

> <source_casrn>
109-73-9

> <CAS>
109-73-9

> <SMILES>
CCCCN

> <NAME>
N-BUTYLAMINE

> <preferred_name>
Butylamine

> <iupac>
butan-1-amine

> <MPID>
99489

> <dsstox_substance_id>
DTXSID1021904

> <Canonical_QSARr>
CCCCN

> <InChI_Code_QSARr>
InChI=1S/C4H11N/c1-2-3-4-5/h2-5H2,1H3

> <InChI Key_QSARr>
HQABUPZFAYXKJW-UHFFFAOYSA-N

> <LogKOC>
1.88

$$$$
100213
  -INDIGO-08031722282D

 11 11  0  0  0  0  0  0  0  0999 V2000
   -0.0000    3.2000    0.0000 N   0  0  0  0  0  0  0  0  0  0  0  0
    1.3856    2.4000    0.0000 C   0  0  0  0  0  0  0  0  0  0  0  0
    2.7713    3.2000    0.0000 H   0  0  0  0  0  0  0  0  0  0  0  0
    1.3856    0.8000    0.0000 C   0  0  0  0  0  0  0  0  0  0  0  0
    2.7713    0.0000    0.0000 H   0  0  0  0  0  0  0  0  0  0  0  0
   -0.0000    0.0000    0.0000 C   0  0  0  0  0  0  0  0  0  0  0  0
   -0.0000   -1.6000    0.0000 H   0  0  0  0  0  0  0  0  0  0  0  0
   -1.3856    0.8000    0.0000 C   0  0  0  0  0  0  0  0  0  0  0  0
   -2.7713    0.0000    0.0000 H   0  0  0  0  0  0  0  0  0  0  0  0
   -1.3856    2.4000    0.0000 C   0  0  0  0  0  0  0  0  0  0  0  0
   -2.7713    3.2000    0.0000 H   0  0  0  0  0  0  0  0  0  0  0  0
  1  2  1  0  0  0  0
  2  3  1  0  0  0  0
  2  4  2  0  0  0  0
  4  5  1  0  0  0  0
  4  6  1  0  0  0  0
  6  7  1  0  0  0  0
  6  8  2  0  0  0  0
  8  9  1  0  0  0  0
  8 10  1  0  0  0  0
 10  1  2  0  0  0  0
 10 11  1  0  0  0  0
M  END
> <ChemID>
100213

> <source_casrn>
110-86-1

> <CAS>
110-86-1

> <SMILES>
c1cccc[n]1

> <NAME>
PYRIDINE

> <preferred_name>
Pyridine

> <iupac>
pyridine

> <MPID>
99490

> <dsstox_substance_id>
DTXSID9021924

> <Canonical_QSARr>
c1cccc[n]1

> <InChI_Code_QSARr>
InChI=1S/C5H5N/c1-2-4-6-5-3-1/h1-5H

> <InChI Key_QSARr>
JUJWROOIHBZHMG-UHFFFAOYSA-N

> <LogKOC>
1.6

$$$$
100215
  -INDIGO-08031722282D

 18 17  0  0  0  0  0  0  0  0999 V2000
    2.7713    0.0000    0.0000 O   0  0  0  0  0  0  0  0  0  0  0  0
    4.1569    0.8000    0.0000 H   0  0  0  0  0  0  0  0  0  0  0  0
    1.3856    0.8000    0.0000 C   0  0  0  0  0  0  0  0  0  0  0  0
    1.9979    2.2782    0.0000 H   0  0  0  0  0  0  0  0  0  0  0  0
    0.7733    2.2782    0.0000 H   0  0  0  0  0  0  0  0  0  0  0  0
   -0.0001    0.0000    0.0000 C   0  0  0  0  0  0  0  0  0  0  0  0
   -0.6122   -1.4782    0.0000 H   0  0  0  0  0  0  0  0  0  0  0  0
    0.6123   -1.4782    0.0000 H   0  0  0  0  0  0  0  0  0  0  0  0
   -1.3856    0.8000    0.0000 N   0  0  0  0  0  0  0  0  0  0  0  0
   -1.3856    2.4000    0.0000 H   0  0  0  0  0  0  0  0  0  0  0  0
   -2.7712    0.0000    0.0000 C   0  0  0  0  0  0  0  0  0  0  0  0
   -3.3835   -1.4782    0.0000 H   0  0  0  0  0  0  0  0  0  0  0  0
   -2.1591   -1.4782    0.0000 H   0  0  0  0  0  0  0  0  0  0  0  0
   -4.1569    0.8000    0.0000 C   0  0  0  0  0  0  0  0  0  0  0  0
   -3.5446    2.2782    0.0000 H   0  0  0  0  0  0  0  0  0  0  0  0
   -4.7692    2.2782    0.0000 H   0  0  0  0  0  0  0  0  0  0  0  0
   -5.5425    0.0000    0.0000 O   0  0  0  0  0  0  0  0  0  0  0  0
   -6.9282    0.8000    0.0000 H   0  0  0  0  0  0  0  0  0  0  0  0
  1  2  1  0  0  0  0
  1  3  1  0  0  0  0
  3  4  1  0  0  0  0
  3  5  1  0  0  0  0
  3  6  1  0  0  0  0
  6  7  1  0  0  0  0
  6  8  1  0  0  0  0
  6  9  1  0  0  0  0
  9 10  1  0  0  0  0
  9 11  1  0  0  0  0
 11 12  1  0  0  0  0
 11 13  1  0  0  0  0
 11 14  1  0  0  0  0
 14 15  1  0  0  0  0
 14 16  1  0  0  0  0
 14 17  1  0  0  0  0
 17 18  1  0  0  0  0
M  END
> <ChemID>
100215

> <source_casrn>
111-42-2

> <CAS>
111-42-2

> <SMILES>
OCCNCCO

> <NAME>
DIETHANOLAMINE

> <preferred_name>
Diethanolamine

> <iupac>
2,2'-iminodiethanol

> <MPID>
99492

> <dsstox_substance_id>
DTXSID3021932

> <Canonical_QSARr>
OCCNCCO

> <InChI_Code_QSARr>
InChI=1S/C4H11NO2/c6-3-1-5-2-4-7/h5-7H,1-4H2

> <InChI Key_QSARr>
ZBCBWPMODOFKDW-UHFFFAOYSA-N

> <LogKOC>
0.6

$$$$
100216
  -INDIGO-08031722282D

 15 14  0  0  0  0  0  0  0  0999 V2000
    1.3856    2.4000    0.0000 Cl  0  0  0  0  0  0  0  0  0  0  0  0
    1.3856    0.8000    0.0000 C   0  0  0  0  0  0  0  0  0  0  0  0
    2.7713    1.6000    0.0000 H   0  0  0  0  0  0  0  0  0  0  0  0
    2.7713    0.0000    0.0000 H   0  0  0  0  0  0  0  0  0  0  0  0
    0.0000    0.0000    0.0000 C   0  0  0  0  0  0  0  0  0  0  0  0
    0.6122   -1.4782    0.0000 H   0  0  0  0  0  0  0  0  0  0  0  0
   -0.6122   -1.4782    0.0000 H   0  0  0  0  0  0  0  0  0  0  0  0
   -1.3857    0.8000    0.0000 O   0  0  0  0  0  0  0  0  0  0  0  0
   -2.7713    0.0000    0.0000 C   0  0  0  0  0  0  0  0  0  0  0  0
   -2.1590   -1.4782    0.0000 H   0  0  0  0  0  0  0  0  0  0  0  0
   -3.3835   -1.4782    0.0000 H   0  0  0  0  0  0  0  0  0  0  0  0
   -4.1569    0.8000    0.0000 C   0  0  0  0  0  0  0  0  0  0  0  0
   -5.5426    1.6000    0.0000 H   0  0  0  0  0  0  0  0  0  0  0  0
   -5.5426    0.0000    0.0000 H   0  0  0  0  0  0  0  0  0  0  0  0
   -4.1569    2.4000    0.0000 Cl  0  0  0  0  0  0  0  0  0  0  0  0
  1  2  1  0  0  0  0
  2  3  1  0  0  0  0
  2  4  1  0  0  0  0
  2  5  1  0  0  0  0
  5  6  1  0  0  0  0
  5  7  1  0  0  0  0
  5  8  1  0  0  0  0
  8  9  1  0  0  0  0
  9 10  1  0  0  0  0
  9 11  1  0  0  0  0
  9 12  1  0  0  0  0
 12 13  1  0  0  0  0
 12 14  1  0  0  0  0
 12 15  1  0  0  0  0
M  END
> <ChemID>
100216

> <source_casrn>
111-44-4

> <CAS>
111-44-4

> <SMILES>
ClCCOCCCl

> <NAME>
BIS(2-CHLOROETHYL) ETHER

> <preferred_name>
Bis(2-chloroethyl) ether

> <iupac>
bis(2-chloroethyl) ether

> <MPID>
99493

> <dsstox_substance_id>
DTXSID9020168

> <Canonical_QSARr>
ClCCOCCCl

> <InChI_Code_QSARr>
InChI=1S/C4H8Cl2O/c5-1-3-7-4-2-6/h1-4H2

> <InChI Key_QSARr>
ZNSMNVMLTJELDZ-UHFFFAOYSA-N

> <LogKOC>
1.88

$$$$
100217
  -INDIGO-08031722282D

 18 17  0  0  0  0  0  0  0  0999 V2000
   -2.7713    1.6000    0.0000 S   0  0  0  0  0  0  0  0  0  0  0  0
   -2.7713    0.0000    0.0000 C   0  0  0  0  0  0  0  0  0  0  0  0
   -1.3856   -0.8000    0.0000 N   0  0  0  0  0  0  0  0  0  0  0  0
   -1.3856   -2.4000    0.0000 H   0  0  0  0  0  0  0  0  0  0  0  0
    0.0001    0.0000    0.0000 C   0  0  0  0  0  0  0  0  0  0  0  0
   -0.6123    1.4782    0.0000 H   0  0  0  0  0  0  0  0  0  0  0  0
    0.6122    1.4782    0.0000 H   0  0  0  0  0  0  0  0  0  0  0  0
    1.3856   -0.8000    0.0000 C   0  0  0  0  0  0  0  0  0  0  0  0
    1.9979   -2.2782    0.0000 H   0  0  0  0  0  0  0  0  0  0  0  0
    0.7734   -2.2782    0.0000 H   0  0  0  0  0  0  0  0  0  0  0  0
    2.7713    0.0000    0.0000 N   0  0  0  0  0  0  0  0  0  0  0  0
    2.7713    1.6000    0.0000 H   0  0  0  0  0  0  0  0  0  0  0  0
    4.1570   -0.8000    0.0000 C   0  0  0  0  0  0  0  0  0  0  0  0
    4.1570   -2.4000    0.0000 S   0  0  0  0  0  0  0  0  0  0  0  0
    5.5425    0.0000    0.0000 S   0  0  0  0  0  0  0  0  0  0  0  0
    6.9282   -0.8000    0.0000 H   0  0  0  0  0  0  0  0  0  0  0  0
   -4.1569   -0.8000    0.0000 S   0  0  0  0  0  0  0  0  0  0  0  0
   -5.5426    0.0000    0.0000 H   0  0  0  0  0  0  0  0  0  0  0  0
  1  2  2  0  0  0  0
  2  3  1  0  0  0  0
  3  4  1  0  0  0  0
  3  5  1  0  0  0  0
  5  6  1  0  0  0  0
  5  7  1  0  0  0  0
  5  8  1  0  0  0  0
  8  9  1  0  0  0  0
  8 10  1  0  0  0  0
  8 11  1  0  0  0  0
 11 12  1  0  0  0  0
 11 13  1  0  0  0  0
 13 14  2  0  0  0  0
 13 15  1  0  0  0  0
 15 16  1  0  0  0  0
  2 17  1  0  0  0  0
 17 18  1  0  0  0  0
M  END
> <ChemID>
100217

> <source_casrn>
111-54-6

> <CAS>
111-54-6

> <SMILES>
SC(=S)NCCNC(S)=S

> <NAME>
1,2-ETHANEDIYLBISCARBAMODITHIOIC ACID

> <preferred_name>
Ethylenebis[dithiocarbamic acid]

> <iupac>
ethane-1,2-diyldicarbamodithioic acid

> <MPID>
99494

> <dsstox_substance_id>
DTXSID5043972

> <Canonical_QSARr>
SC(=S)NCCNC(S)=S

> <InChI_Code_QSARr>
InChI=1S/C4H8N2S4/c7-3(8)5-1-2-6-4(9)10/h1-2H2,(H2,5,7,8)(H2,6,9,10)

> <InChI Key_QSARr>
AWYFNIZYMPNGAI-UHFFFAOYSA-N

> <LogKOC>
2.74

$$$$
100219
  -INDIGO-08031722282D

 22 21  0  0  0  0  0  0  0  0999 V2000
    6.9281    0.8000    0.0000 O   0  0  0  0  0  0  0  0  0  0  0  0
    8.3138   -0.0000    0.0000 H   0  0  0  0  0  0  0  0  0  0  0  0
    5.5426   -0.0000    0.0000 C   0  0  0  0  0  0  0  0  0  0  0  0
    4.9303   -1.4782    0.0000 H   0  0  0  0  0  0  0  0  0  0  0  0
    6.1548   -1.4782    0.0000 H   0  0  0  0  0  0  0  0  0  0  0  0
    4.1569    0.8000    0.0000 C   0  0  0  0  0  0  0  0  0  0  0  0
    4.7693    2.2782    0.0000 H   0  0  0  0  0  0  0  0  0  0  0  0
    3.5446    2.2782    0.0000 H   0  0  0  0  0  0  0  0  0  0  0  0
    2.7712   -0.0000    0.0000 O   0  0  0  0  0  0  0  0  0  0  0  0
    1.3857    0.8000    0.0000 C   0  0  0  0  0  0  0  0  0  0  0  0
    1.9979    2.2782    0.0000 H   0  0  0  0  0  0  0  0  0  0  0  0
    0.7733    2.2782    0.0000 H   0  0  0  0  0  0  0  0  0  0  0  0
    0.0000   -0.0000    0.0000 C   0  0  0  0  0  0  0  0  0  0  0  0
   -0.6124   -1.4782    0.0000 H   0  0  0  0  0  0  0  0  0  0  0  0
    0.6124   -1.4782    0.0000 H   0  0  0  0  0  0  0  0  0  0  0  0
   -1.3857    0.8000    0.0000 C   0  0  0  0  0  0  0  0  0  0  0  0
   -0.7733    2.2782    0.0000 H   0  0  0  0  0  0  0  0  0  0  0  0
   -1.9979    2.2782    0.0000 H   0  0  0  0  0  0  0  0  0  0  0  0
   -2.7712   -0.0000    0.0000 C   0  0  0  0  0  0  0  0  0  0  0  0
   -4.1569   -0.8000    0.0000 H   0  0  0  0  0  0  0  0  0  0  0  0
   -4.1569    0.8000    0.0000 H   0  0  0  0  0  0  0  0  0  0  0  0
   -2.7712   -1.6000    0.0000 H   0  0  0  0  0  0  0  0  0  0  0  0
  1  2  1  0  0  0  0
  1  3  1  0  0  0  0
  3  4  1  0  0  0  0
  3  5  1  0  0  0  0
  3  6  1  0  0  0  0
  6  7  1  0  0  0  0
  6  8  1  0  0  0  0
  6  9  1  0  0  0  0
  9 10  1  0  0  0  0
 10 11  1  0  0  0  0
 10 12  1  0  0  0  0
 10 13  1  0  0  0  0
 13 14  1  0  0  0  0
 13 15  1  0  0  0  0
 13 16  1  0  0  0  0
 16 17  1  0  0  0  0
 16 18  1  0  0  0  0
 16 19  1  0  0  0  0
 19 20  1  0  0  0  0
 19 21  1  0  0  0  0
 19 22  1  0  0  0  0
M  END
> <ChemID>
100219

> <source_casrn>
111-76-2

> <CAS>
111-76-2

> <SMILES>
CCCCOCCO

> <NAME>
2-BUTOXYETHANOL

> <preferred_name>
2-Butoxyethanol

> <iupac>
C6H14O2

> <MPID>
99496

> <dsstox_substance_id>
DTXSID1024097

> <Canonical_QSARr>
CCCCOCCO

> <InChI_Code_QSARr>
InChI=1S/C6H14O2/c1-2-3-5-8-6-4-7/h7H,2-6H2,1H3

> <InChI Key_QSARr>
POAOYUHQDCAZBD-UHFFFAOYSA-N

> <LogKOC>
1.83

$$$$
100220
  -INDIGO-08031722282D

 27 26  0  0  0  0  0  0  0  0999 V2000
    5.5427   -0.0000    0.0000 C   0  0  0  0  0  0  0  0  0  0  0  0
    6.9282   -0.8000    0.0000 H   0  0  0  0  0  0  0  0  0  0  0  0
    6.9282    0.8000    0.0000 H   0  0  0  0  0  0  0  0  0  0  0  0
    5.5427   -1.6000    0.0000 H   0  0  0  0  0  0  0  0  0  0  0  0
    4.1569    0.8000    0.0000 C   0  0  0  0  0  0  0  0  0  0  0  0
    3.5446    2.2782    0.0000 H   0  0  0  0  0  0  0  0  0  0  0  0
    4.7692    2.2782    0.0000 H   0  0  0  0  0  0  0  0  0  0  0  0
    2.7714   -0.0000    0.0000 C   0  0  0  0  0  0  0  0  0  0  0  0
    3.3835   -1.4782    0.0000 H   0  0  0  0  0  0  0  0  0  0  0  0
    2.1591   -1.4782    0.0000 H   0  0  0  0  0  0  0  0  0  0  0  0
    1.3856    0.8000    0.0000 C   0  0  0  0  0  0  0  0  0  0  0  0
    0.7733    2.2782    0.0000 H   0  0  0  0  0  0  0  0  0  0  0  0
    1.9980    2.2782    0.0000 H   0  0  0  0  0  0  0  0  0  0  0  0
    0.0001   -0.0000    0.0000 C   0  0  0  0  0  0  0  0  0  0  0  0
    0.6122   -1.4782    0.0000 H   0  0  0  0  0  0  0  0  0  0  0  0
   -0.6122   -1.4782    0.0000 H   0  0  0  0  0  0  0  0  0  0  0  0
   -1.3856    0.8000    0.0000 C   0  0  0  0  0  0  0  0  0  0  0  0
   -1.9980    2.2782    0.0000 H   0  0  0  0  0  0  0  0  0  0  0  0
   -0.7733    2.2782    0.0000 H   0  0  0  0  0  0  0  0  0  0  0  0
   -2.7712   -0.0000    0.0000 C   0  0  0  0  0  0  0  0  0  0  0  0
   -2.1591   -1.4782    0.0000 H   0  0  0  0  0  0  0  0  0  0  0  0
   -3.3835   -1.4782    0.0000 H   0  0  0  0  0  0  0  0  0  0  0  0
   -4.1569    0.8000    0.0000 C   0  0  0  0  0  0  0  0  0  0  0  0
   -4.7692    2.2782    0.0000 H   0  0  0  0  0  0  0  0  0  0  0  0
   -3.5446    2.2782    0.0000 H   0  0  0  0  0  0  0  0  0  0  0  0
   -5.5425   -0.0000    0.0000 O   0  0  0  0  0  0  0  0  0  0  0  0
   -6.9282    0.8000    0.0000 H   0  0  0  0  0  0  0  0  0  0  0  0
  1  2  1  0  0  0  0
  1  3  1  0  0  0  0
  1  4  1  0  0  0  0
  1  5  1  0  0  0  0
  5  6  1  0  0  0  0
  5  7  1  0  0  0  0
  5  8  1  0  0  0  0
  8  9  1  0  0  0  0
  8 10  1  0  0  0  0
  8 11  1  0  0  0  0
 11 12  1  0  0  0  0
 11 13  1  0  0  0  0
 11 14  1  0  0  0  0
 14 15  1  0  0  0  0
 14 16  1  0  0  0  0
 14 17  1  0  0  0  0
 17 18  1  0  0  0  0
 17 19  1  0  0  0  0
 17 20  1  0  0  0  0
 20 21  1  0  0  0  0
 20 22  1  0  0  0  0
 20 23  1  0  0  0  0
 23 24  1  0  0  0  0
 23 25  1  0  0  0  0
 23 26  1  0  0  0  0
 26 27  1  0  0  0  0
M  END
> <ChemID>
100220

> <source_casrn>
111-87-5

> <CAS>
111-87-5

> <SMILES>
CCCCCCCCO

> <NAME>
1-OCTANOL

> <preferred_name>
1-Octanol

> <iupac>
octan-1-ol

> <MPID>
99497

> <dsstox_substance_id>
DTXSID7021940

> <Canonical_QSARr>
CCCCCCCCO

> <InChI_Code_QSARr>
InChI=1S/C8H18O/c1-2-3-4-5-6-7-8-9/h9H,2-8H2,1H3

> <InChI Key_QSARr>
KBPLFHHGFOOTCA-UHFFFAOYSA-N

> <LogKOC>
1.56

$$$$
100221
  -INDIGO-08031722282D

 19 18  0  0  0  0  0  0  0  0999 V2000
    1.3857    0.8000    0.0000 O   0  0  0  0  0  0  0  0  0  0  0  0
    2.7714    0.0000    0.0000 C   0  0  0  0  0  0  0  0  0  0  0  0
    2.1590   -1.4782    0.0000 H   0  0  0  0  0  0  0  0  0  0  0  0
    3.3835   -1.4782    0.0000 H   0  0  0  0  0  0  0  0  0  0  0  0
    4.1569    0.8000    0.0000 O   0  0  0  0  0  0  0  0  0  0  0  0
    5.5425    0.0000    0.0000 C   0  0  0  0  0  0  0  0  0  0  0  0
    4.9302   -1.4782    0.0000 H   0  0  0  0  0  0  0  0  0  0  0  0
    6.1548   -1.4782    0.0000 H   0  0  0  0  0  0  0  0  0  0  0  0
    6.9282    0.8000    0.0000 C   0  0  0  0  0  0  0  0  0  0  0  0
    8.3138    1.6000    0.0000 H   0  0  0  0  0  0  0  0  0  0  0  0
    8.3138    0.0000    0.0000 H   0  0  0  0  0  0  0  0  0  0  0  0
    6.9282    2.4000    0.0000 Cl  0  0  0  0  0  0  0  0  0  0  0  0
    0.0000    0.0000    0.0000 C   0  0  0  0  0  0  0  0  0  0  0  0
   -0.6123   -1.4782    0.0000 H   0  0  0  0  0  0  0  0  0  0  0  0
    0.6124   -1.4782    0.0000 H   0  0  0  0  0  0  0  0  0  0  0  0
   -1.3856    0.8000    0.0000 C   0  0  0  0  0  0  0  0  0  0  0  0
   -2.7713    1.6000    0.0000 H   0  0  0  0  0  0  0  0  0  0  0  0
   -2.7713    0.0000    0.0000 H   0  0  0  0  0  0  0  0  0  0  0  0
   -1.3856    2.4000    0.0000 Cl  0  0  0  0  0  0  0  0  0  0  0  0
  1  2  1  0  0  0  0
  2  3  1  0  0  0  0
  2  4  1  0  0  0  0
  2  5  1  0  0  0  0
  5  6  1  0  0  0  0
  6  7  1  0  0  0  0
  6  8  1  0  0  0  0
  6  9  1  0  0  0  0
  9 10  1  0  0  0  0
  9 11  1  0  0  0  0
  9 12  1  0  0  0  0
  1 13  1  0  0  0  0
 13 14  1  0  0  0  0
 13 15  1  0  0  0  0
 13 16  1  0  0  0  0
 16 17  1  0  0  0  0
 16 18  1  0  0  0  0
 16 19  1  0  0  0  0
M  END
> <ChemID>
100221

> <source_casrn>
111-91-1

> <CAS>
111-91-1

> <SMILES>
ClCCOCOCCCl

> <NAME>
BIS(2-CHLOROETHOXY)METHANE

> <preferred_name>
Bis(2-chloroethoxy)methane

> <iupac>
1-chloro-2-[(2-chloroethoxy)methoxy]ethane

> <MPID>
99498

> <dsstox_substance_id>
DTXSID4023917

> <Canonical_QSARr>
ClCCOCOCCCl

> <InChI_Code_QSARr>
InChI=1S/C5H10Cl2O2/c6-1-3-8-5-9-4-2-7/h1-5H2

> <InChI Key_QSARr>
NLXGURFLBLRZRO-UHFFFAOYSA-N

> <LogKOC>
1.79

$$$$
100223
  -INDIGO-08031722282D

 39 38  0  0  0  0  0  0  0  0999 V2000
    6.9282    0.8000    0.0000 C   0  0  0  0  0  0  0  0  0  0  0  0
    7.5404    2.2782    0.0000 H   0  0  0  0  0  0  0  0  0  0  0  0
    6.3158    2.2782    0.0000 H   0  0  0  0  0  0  0  0  0  0  0  0
    5.5426   -0.0000    0.0000 C   0  0  0  0  0  0  0  0  0  0  0  0
    4.9302   -1.4782    0.0000 H   0  0  0  0  0  0  0  0  0  0  0  0
    6.1548   -1.4782    0.0000 H   0  0  0  0  0  0  0  0  0  0  0  0
    4.1570    0.8000    0.0000 C   0  0  0  0  0  0  0  0  0  0  0  0
    4.7692    2.2782    0.0000 H   0  0  0  0  0  0  0  0  0  0  0  0
    3.5446    2.2782    0.0000 H   0  0  0  0  0  0  0  0  0  0  0  0
    2.7714   -0.0000    0.0000 C   0  0  0  0  0  0  0  0  0  0  0  0
    2.1589   -1.4782    0.0000 H   0  0  0  0  0  0  0  0  0  0  0  0
    3.3835   -1.4782    0.0000 H   0  0  0  0  0  0  0  0  0  0  0  0
    1.3858    0.8000    0.0000 C   0  0  0  0  0  0  0  0  0  0  0  0
    1.9979    2.2782    0.0000 H   0  0  0  0  0  0  0  0  0  0  0  0
    0.7733    2.2782    0.0000 H   0  0  0  0  0  0  0  0  0  0  0  0
    0.0001   -0.0000    0.0000 C   0  0  0  0  0  0  0  0  0  0  0  0
   -0.6123   -1.4782    0.0000 H   0  0  0  0  0  0  0  0  0  0  0  0
    0.6123   -1.4782    0.0000 H   0  0  0  0  0  0  0  0  0  0  0  0
   -1.3858    0.8000    0.0000 C   0  0  0  0  0  0  0  0  0  0  0  0
   -0.7733    2.2782    0.0000 H   0  0  0  0  0  0  0  0  0  0  0  0
   -1.9979    2.2782    0.0000 H   0  0  0  0  0  0  0  0  0  0  0  0
   -2.7714   -0.0000    0.0000 C   0  0  0  0  0  0  0  0  0  0  0  0
   -3.3835   -1.4782    0.0000 H   0  0  0  0  0  0  0  0  0  0  0  0
   -2.1589   -1.4782    0.0000 H   0  0  0  0  0  0  0  0  0  0  0  0
   -4.1570    0.8000    0.0000 C   0  0  0  0  0  0  0  0  0  0  0  0
   -3.5446    2.2782    0.0000 H   0  0  0  0  0  0  0  0  0  0  0  0
   -4.7692    2.2782    0.0000 H   0  0  0  0  0  0  0  0  0  0  0  0
   -5.5426   -0.0000    0.0000 C   0  0  0  0  0  0  0  0  0  0  0  0
   -6.1548   -1.4782    0.0000 H   0  0  0  0  0  0  0  0  0  0  0  0
   -4.9302   -1.4782    0.0000 H   0  0  0  0  0  0  0  0  0  0  0  0
   -6.9282    0.8000    0.0000 C   0  0  0  0  0  0  0  0  0  0  0  0
   -6.3158    2.2782    0.0000 H   0  0  0  0  0  0  0  0  0  0  0  0
   -7.5404    2.2782    0.0000 H   0  0  0  0  0  0  0  0  0  0  0  0
   -8.3139   -0.0000    0.0000 C   0  0  0  0  0  0  0  0  0  0  0  0
   -9.6995   -0.8000    0.0000 H   0  0  0  0  0  0  0  0  0  0  0  0
[truncated: 1,223,366 more chars]
