# Supplementary material for: OPERA models for predicting physicochemical properties and environmental fate endpoints
Source: J Cheminform. 2018 Mar 8;10:10. doi: 10.1186/s13321-018-0263-1 (PMC5843579; doi:10.1186/s13321-018-0263-1)
Supplement: Supplementary file 1 — Additional file 1: S1. Training and test sets of the models with the corresponding JRC validated QMRFs. [file 13321_2018_263_MOESM1_ESM.zip › OPERA_LogP/TR_LogP_10537.sdf]

100001
  -INDIGO-08031718572D

  4  3  0  0  0  0  0  0  0  0999 V2000
    0.0000    0.0000    0.0000 C   0  0  0  0  0  0  0  0  0  0  0  0
    1.3856    0.8000    0.0000 H   0  0  0  0  0  0  0  0  0  0  0  0
   -1.3856    0.8000    0.0000 H   0  0  0  0  0  0  0  0  0  0  0  0
    0.0000   -1.6000    0.0000 O   0  0  0  0  0  0  0  0  0  0  0  0
  1  2  1  0  0  0  0
  1  3  1  0  0  0  0
  1  4  2  0  0  0  0
M  END
> <ChemID>
100001

> <source_casrn>
50-00-0

> <CAS>
50-00-0

> <SMILES>
C=O

> <NAME>
FORMALDEHYDE

> <preferred_name>
Formaldehyde

> <iupac>
formaldehyde

> <MPID>
4675

> <dsstox_substance_id>
DTXSID7020637

> <Canonical_QSARr>
C=O

> <InChI_Code_QSARr>
InChI=1S/CH2O/c1-2/h1H2

> <InChI Key_QSARr>
WSFSSNUMVMOOMR-UHFFFAOYSA-N

> <Salt_Solvent>
?

> <Salt_Solvent_ID>


> <Kow Reference>
HANSCH,C ET AL. (1995)

> <LogP>
0.35

$$$$
100002
  -INDIGO-08031718572D

 57 60  0  0  0  0  0  0  0  0999 V2000
   -0.0000    0.0001    0.0000 C   0  0  0  0  0  0  0  0  0  0  0  0
    1.5649    0.3326    0.0000 C   0  0  0  0  0  0  0  0  0  0  0  0
    3.1651    0.3326    0.0000 C   0  0  0  0  0  0  0  0  0  0  0  0
    4.1935    1.5584    0.0000 O   0  0  0  0  0  0  0  0  0  0  0  0
    4.3907   -0.6958    0.0000 C   0  0  0  0  0  0  0  0  0  0  0  0
    5.9892   -0.7656    0.0000 H   0  0  0  0  0  0  0  0  0  0  0  0
    5.5703    0.3852    0.0000 H   0  0  0  0  0  0  0  0  0  0  0  0
    4.1128   -2.2714    0.0000 O   0  0  0  0  0  0  0  0  0  0  0  0
    5.3386   -3.3000    0.0000 H   0  0  0  0  0  0  0  0  0  0  0  0
    1.7324   -1.2586    0.0000 O   0  0  0  0  0  0  0  0  0  0  0  0
    3.1939   -1.9094    0.0000 H   0  0  0  0  0  0  0  0  0  0  0  0
    1.7324    1.9239    0.0000 C   0  0  0  0  0  0  0  0  0  0  0  0
    3.2974    1.5912    0.0000 H   0  0  0  0  0  0  0  0  0  0  0  0
    2.4834    3.3366    0.0000 C   0  0  0  0  0  0  0  0  0  0  0  0
    3.2346    4.7493    0.0000 H   0  0  0  0  0  0  0  0  0  0  0  0
    4.0824    3.3925    0.0000 H   0  0  0  0  0  0  0  0  0  0  0  0
    1.6356    4.6935    0.0000 H   0  0  0  0  0  0  0  0  0  0  0  0
    0.2707    2.5746    0.0000 C   0  0  0  0  0  0  0  0  0  0  0  0
    1.0706    3.9603    0.0000 H   0  0  0  0  0  0  0  0  0  0  0  0
   -1.0239    3.5152    0.0000 H   0  0  0  0  0  0  0  0  0  0  0  0
   -0.8000    1.3857    0.0000 C   0  0  0  0  0  0  0  0  0  0  0  0
   -1.1870    2.9382    0.0000 H   0  0  0  0  0  0  0  0  0  0  0  0
   -2.4000    1.3857    0.0000 C   0  0  0  0  0  0  0  0  0  0  0  0
   -1.6000    2.7713    0.0000 H   0  0  0  0  0  0  0  0  0  0  0  0
   -3.2000    2.7713    0.0000 C   0  0  0  0  0  0  0  0  0  0  0  0
   -1.8143    3.5713    0.0000 H   0  0  0  0  0  0  0  0  0  0  0  0
   -3.4778    4.3470    0.0000 H   0  0  0  0  0  0  0  0  0  0  0  0
   -4.7999    2.7713    0.0000 C   0  0  0  0  0  0  0  0  0  0  0  0
   -4.5221    4.3470    0.0000 H   0  0  0  0  0  0  0  0  0  0  0  0
   -6.3035    3.3185    0.0000 H   0  0  0  0  0  0  0  0  0  0  0  0
   -5.5999    1.3857    0.0000 C   0  0  0  0  0  0  0  0  0  0  0  0
   -4.7999    0.0001    0.0000 C   0  0  0  0  0  0  0  0  0  0  0  0
   -4.3886   -0.4903    0.0000 C   0  0  0  0  0  0  0  0  0  0  0  0
   -3.9999   -1.3856    0.0000 H   0  0  0  0  0  0  0  0  0  0  0  0
   -4.9357   -1.9938    0.0000 H   0  0  0  0  0  0  0  0  0  0  0  0
   -5.9886   -0.4903    0.0000 H   0  0  0  0  0  0  0  0  0  0  0  0
   -3.2000    0.0001    0.0000 C   0  0  0  0  0  0  0  0  0  0  0  0
   -3.1762   -0.9758    0.0000 F   0  0  0  0  0  0  0  0  0  0  0  0
   -2.4000   -1.3856    0.0000 C   0  0  0  0  0  0  0  0  0  0  0  0
   -3.6258   -2.4141    0.0000 H   0  0  0  0  0  0  0  0  0  0  0  0
   -2.1221   -2.9614    0.0000 O   0  0  0  0  0  0  0  0  0  0  0  0
   -3.3479   -3.9898    0.0000 H   0  0  0  0  0  0  0  0  0  0  0  0
   -0.8000   -1.3856    0.0000 C   0  0  0  0  0  0  0  0  0  0  0  0
   -1.0779   -2.9614    0.0000 H   0  0  0  0  0  0  0  0  0  0  0  0
    0.5856   -2.1857    0.0000 H   0  0  0  0  0  0  0  0  0  0  0  0
   -5.6001   -1.3856    0.0000 C   0  0  0  0  0  0  0  0  0  0  0  0
   -4.7999   -2.7712    0.0000 H   0  0  0  0  0  0  0  0  0  0  0  0
   -7.2001   -1.3856    0.0000 C   0  0  0  0  0  0  0  0  0  0  0  0
   -8.0000   -2.7712    0.0000 H   0  0  0  0  0  0  0  0  0  0  0  0
   -8.0000    0.0001    0.0000 C   0  0  0  0  0  0  0  0  0  0  0  0
   -9.6000    0.0001    0.0000 O   0  0  0  0  0  0  0  0  0  0  0  0
   -7.2001    1.3857    0.0000 C   0  0  0  0  0  0  0  0  0  0  0  0
   -8.0000    2.7713    0.0000 H   0  0  0  0  0  0  0  0  0  0  0  0
    0.9405   -1.2944    0.0000 C   0  0  0  0  0  0  0  0  0  0  0  0
    2.0914   -2.4059    0.0000 H   0  0  0  0  0  0  0  0  0  0  0  0
    1.1077   -2.8857    0.0000 H   0  0  0  0  0  0  0  0  0  0  0  0
    2.4784   -0.8534    0.0000 H   0  0  0  0  0  0  0  0  0  0  0  0
  1  2  1  0  0  0  0
  2  3  1  0  0  0  0
  3  4  2  0  0  0  0
  3  5  1  0  0  0  0
  5  6  1  0  0  0  0
  5  7  1  0  0  0  0
  5  8  1  0  0  0  0
  8  9  1  0  0  0  0
  2 10  1  0  0  0  0
 10 11  1  0  0  0  0
  2 12  1  0  0  0  0
 12 13  1  0  0  0  0
 12 14  1  0  0  0  0
 14 15  1  0  0  0  0
 14 16  1  0  0  0  0
 14 17  1  0  0  0  0
 12 18  1  0  0  0  0
 18 19  1  0  0  0  0
 18 20  1  0  0  0  0
 18 21  1  0  0  0  0
 21  1  1  0  0  0  0
 21 22  1  0  0  0  0
 21 23  1  0  0  0  0
 23 24  1  0  0  0  0
 23 25  1  0  0  0  0
 25 26  1  0  0  0  0
 25 27  1  0  0  0  0
 25 28  1  0  0  0  0
 28 29  1  0  0  0  0
 28 30  1  0  0  0  0
 28 31  1  0  0  0  0
 31 32  1  0  0  0  0
 32 33  1  0  0  0  0
 33 34  1  0  0  0  0
 33 35  1  0  0  0  0
 33 36  1  0  0  0  0
 32 37  1  0  0  0  0
 37 23  1  0  0  0  0
 37 38  1  0  0  0  0
 37 39  1  0  0  0  0
 39 40  1  0  0  0  0
 39 41  1  0  0  0  0
 41 42  1  0  0  0  0
 39 43  1  0  0  0  0
 43  1  1  0  0  0  0
 43 44  1  0  0  0  0
 43 45  1  0  0  0  0
 32 46  1  0  0  0  0
 46 47  1  0  0  0  0
 46 48  2  0  0  0  0
 48 49  1  0  0  0  0
 48 50  1  0  0  0  0
 50 51  2  0  0  0  0
 50 52  1  0  0  0  0
 52 31  2  0  0  0  0
 52 53  1  0  0  0  0
  1 54  1  0  0  0  0
 54 55  1  0  0  0  0
 54 56  1  0  0  0  0
 54 57  1  0  0  0  0
M  END
> <ChemID>
100002

> <source_casrn>
50-02-2|378-44-9

> <CAS>
50-02-2|378-44-9

> <SMILES>
C[C@@H]1C[C@H]2[C@@H]3CCC4=CC(=O)C=C[C@]4(C)[C@@]3(F)[C@@H](O)C[C@]2(C)[C@@]1(O)C(=O)CO

> <NAME>
DEXAMETHASONE, BETAMETHASONE

> <preferred_name>
Dexamethasone

> <iupac>
(11beta,16alpha)-9-fluoro-11,17,21-trihydroxy-16-methylpregna-1,4-diene-3,20-dione

> <MPID>
4676|6480

> <dsstox_substance_id>
DTXSID3020384|DTXSID3022667

> <Canonical_QSARr>
CC1CC2C3CCC4=CC(=O)C=CC4(C)C3(F)C(O)CC2(C)C1(O)C(=O)CO

> <InChI_Code_QSARr>
InChI=1S/C22H29FO5/c1-12-8-16-15-5-4-13-9-14(25)6-7-19(13,2)21(15,23)17(26)10-20(16,3)22(12,28)18(27)11-24/h6-7,9,12,15-17,24,26,28H,4-5,8,10-11H2,1-3H3

> <InChI Key_QSARr>
UREBDLICKHMUKA-UHFFFAOYSA-N

> <Salt_Solvent>
?

> <Salt_Solvent_ID>


> <Kow Reference>
HANSCH,C ET AL. (1995)

> <LogP>
1.83

$$$$
100003
  -INDIGO-08031718572D

 61 64  0  0  0  0  0  0  0  0999 V2000
   -0.0001    0.0000    0.0000 C   0  0  0  0  0  0  0  0  0  0  0  0
    1.5650    0.3327    0.0000 C   0  0  0  0  0  0  0  0  0  0  0  0
    3.1651    0.3327    0.0000 C   0  0  0  0  0  0  0  0  0  0  0  0
    4.1934    1.5584    0.0000 C   0  0  0  0  0  0  0  0  0  0  0  0
    4.2632    3.1568    0.0000 H   0  0  0  0  0  0  0  0  0  0  0  0
    3.1126    2.7380    0.0000 H   0  0  0  0  0  0  0  0  0  0  0  0
    5.7693    1.2806    0.0000 O   0  0  0  0  0  0  0  0  0  0  0  0
    6.7975    2.5061    0.0000 C   0  0  0  0  0  0  0  0  0  0  0  0
    6.2504    4.0096    0.0000 O   0  0  0  0  0  0  0  0  0  0  0  0
    8.3734    2.2283    0.0000 C   0  0  0  0  0  0  0  0  0  0  0  0
    9.9490    1.9504    0.0000 H   0  0  0  0  0  0  0  0  0  0  0  0
    9.4017    3.4540    0.0000 H   0  0  0  0  0  0  0  0  0  0  0  0
    8.9205    0.7248    0.0000 H   0  0  0  0  0  0  0  0  0  0  0  0
    3.9652   -1.0530    0.0000 O   0  0  0  0  0  0  0  0  0  0  0  0
    1.7324   -1.2586    0.0000 O   0  0  0  0  0  0  0  0  0  0  0  0
    3.1940   -1.9094    0.0000 H   0  0  0  0  0  0  0  0  0  0  0  0
    1.7324    1.9239    0.0000 C   0  0  0  0  0  0  0  0  0  0  0  0
    3.2973    1.5912    0.0000 H   0  0  0  0  0  0  0  0  0  0  0  0
    2.2267    3.4456    0.0000 H   0  0  0  0  0  0  0  0  0  0  0  0
    0.2707    2.5747    0.0000 C   0  0  0  0  0  0  0  0  0  0  0  0
    1.0708    3.9603    0.0000 H   0  0  0  0  0  0  0  0  0  0  0  0
   -0.8407    3.7257    0.0000 H   0  0  0  0  0  0  0  0  0  0  0  0
   -0.7999    1.3856    0.0000 C   0  0  0  0  0  0  0  0  0  0  0  0
   -1.1871    2.9381    0.0000 H   0  0  0  0  0  0  0  0  0  0  0  0
   -2.4000    1.3856    0.0000 C   0  0  0  0  0  0  0  0  0  0  0  0
   -1.5999    2.7713    0.0000 H   0  0  0  0  0  0  0  0  0  0  0  0
   -3.2000    2.7713    0.0000 C   0  0  0  0  0  0  0  0  0  0  0  0
   -1.8144    3.5712    0.0000 H   0  0  0  0  0  0  0  0  0  0  0  0
   -3.4777    4.3470    0.0000 H   0  0  0  0  0  0  0  0  0  0  0  0
   -4.8001    2.7713    0.0000 C   0  0  0  0  0  0  0  0  0  0  0  0
   -4.5221    4.3470    0.0000 H   0  0  0  0  0  0  0  0  0  0  0  0
   -6.3035    3.3185    0.0000 H   0  0  0  0  0  0  0  0  0  0  0  0
   -5.6001    1.3856    0.0000 C   0  0  0  0  0  0  0  0  0  0  0  0
   -4.8001    0.0000    0.0000 C   0  0  0  0  0  0  0  0  0  0  0  0
   -4.3887   -0.4902    0.0000 C   0  0  0  0  0  0  0  0  0  0  0  0
   -4.2965   -1.3860    0.0000 H   0  0  0  0  0  0  0  0  0  0  0  0
   -4.0000   -1.3857    0.0000 H   0  0  0  0  0  0  0  0  0  0  0  0
   -5.9885   -0.4902    0.0000 H   0  0  0  0  0  0  0  0  0  0  0  0
   -3.2000    0.0000    0.0000 C   0  0  0  0  0  0  0  0  0  0  0  0
   -3.2907   -0.9718    0.0000 H   0  0  0  0  0  0  0  0  0  0  0  0
   -2.4000   -1.3857    0.0000 C   0  0  0  0  0  0  0  0  0  0  0  0
   -3.4285   -2.6113    0.0000 H   0  0  0  0  0  0  0  0  0  0  0  0
   -2.1222   -2.9613    0.0000 O   0  0  0  0  0  0  0  0  0  0  0  0
   -3.3479   -3.9898    0.0000 H   0  0  0  0  0  0  0  0  0  0  0  0
   -0.7999   -1.3857    0.0000 C   0  0  0  0  0  0  0  0  0  0  0  0
   -1.0779   -2.9613    0.0000 H   0  0  0  0  0  0  0  0  0  0  0  0
    0.5857   -2.1857    0.0000 H   0  0  0  0  0  0  0  0  0  0  0  0
   -5.6001   -1.3857    0.0000 C   0  0  0  0  0  0  0  0  0  0  0  0
   -5.8778   -2.9613    0.0000 H   0  0  0  0  0  0  0  0  0  0  0  0
   -4.9358   -1.9937    0.0000 H   0  0  0  0  0  0  0  0  0  0  0  0
   -7.1999   -1.3857    0.0000 C   0  0  0  0  0  0  0  0  0  0  0  0
   -8.7036   -1.9329    0.0000 H   0  0  0  0  0  0  0  0  0  0  0  0
   -6.9222   -2.9613    0.0000 H   0  0  0  0  0  0  0  0  0  0  0  0
   -7.9999    0.0000    0.0000 C   0  0  0  0  0  0  0  0  0  0  0  0
   -9.6000    0.0000    0.0000 O   0  0  0  0  0  0  0  0  0  0  0  0
   -7.1999    1.3856    0.0000 C   0  0  0  0  0  0  0  0  0  0  0  0
   -7.9999    2.7713    0.0000 H   0  0  0  0  0  0  0  0  0  0  0  0
    0.9404   -1.2944    0.0000 C   0  0  0  0  0  0  0  0  0  0  0  0
    2.0915   -2.4059    0.0000 H   0  0  0  0  0  0  0  0  0  0  0  0
    1.1077   -2.8856    0.0000 H   0  0  0  0  0  0  0  0  0  0  0  0
    2.4784   -0.8534    0.0000 H   0  0  0  0  0  0  0  0  0  0  0  0
  1  2  1  0  0  0  0
  2  3  1  0  0  0  0
  3  4  1  0  0  0  0
  4  5  1  0  0  0  0
  4  6  1  0  0  0  0
  4  7  1  0  0  0  0
  7  8  1  0  0  0  0
  8  9  2  0  0  0  0
  8 10  1  0  0  0  0
 10 11  1  0  0  0  0
 10 12  1  0  0  0  0
 10 13  1  0  0  0  0
  3 14  2  0  0  0  0
  2 15  1  0  0  0  0
 15 16  1  0  0  0  0
  2 17  1  0  0  0  0
 17 18  1  0  0  0  0
 17 19  1  0  0  0  0
 17 20  1  0  0  0  0
 20 21  1  0  0  0  0
 20 22  1  0  0  0  0
 20 23  1  0  0  0  0
 23  1  1  0  0  0  0
 23 24  1  0  0  0  0
 23 25  1  0  0  0  0
 25 26  1  0  0  0  0
 25 27  1  0  0  0  0
 27 28  1  0  0  0  0
 27 29  1  0  0  0  0
 27 30  1  0  0  0  0
 30 31  1  0  0  0  0
 30 32  1  0  0  0  0
 30 33  1  0  0  0  0
 33 34  1  0  0  0  0
 34 35  1  0  0  0  0
 35 36  1  0  0  0  0
 35 37  1  0  0  0  0
 35 38  1  0  0  0  0
 34 39  1  0  0  0  0
 39 25  1  0  0  0  0
 39 40  1  0  0  0  0
 39 41  1  0  0  0  0
 41 42  1  0  0  0  0
 41 43  1  0  0  0  0
 43 44  1  0  0  0  0
 41 45  1  0  0  0  0
 45  1  1  0  0  0  0
 45 46  1  0  0  0  0
 45 47  1  0  0  0  0
 34 48  1  0  0  0  0
 48 49  1  0  0  0  0
 48 50  1  0  0  0  0
 48 51  1  0  0  0  0
 51 52  1  0  0  0  0
 51 53  1  0  0  0  0
 51 54  1  0  0  0  0
 54 55  2  0  0  0  0
 54 56  1  0  0  0  0
 56 33  2  0  0  0  0
 56 57  1  0  0  0  0
  1 58  1  0  0  0  0
 58 59  1  0  0  0  0
 58 60  1  0  0  0  0
 58 61  1  0  0  0  0
M  END
> <ChemID>
100003

> <source_casrn>
50-03-3

> <CAS>
50-03-3

> <SMILES>
CC(=O)OCC(=O)[C@@]1(O)CCC2C3CCC4=CC(=O)CC[C@]4(C)C3[C@@H](O)C[C@]12C

> <NAME>
HYDROCORTISONE ACETATE

> <preferred_name>
Hydrocortisone acetate

> <iupac>
(8xi,9xi,11beta,14xi)-11,17-dihydroxy-3,20-dioxopregn-4-en-21-yl acetate

> <MPID>
4677

> <dsstox_substance_id>
DTXSID0048686

> <Canonical_QSARr>
CC(=O)OCC(=O)C1(O)CCC2C3CCC4=CC(=O)CCC4(C)C3C(O)CC12C

> <InChI_Code_QSARr>
InChI=1S/C23H32O6/c1-13(24)29-12-19(27)23(28)9-7-17-16-5-4-14-10-15(25)6-8-21(14,2)20(16)18(26)11-22(17,23)3/h10,16-18,20,26,28H,4-9,11-12H2,1-3H3

> <InChI Key_QSARr>
ALEXXDVDDISNDU-UHFFFAOYSA-N

> <Salt_Solvent>
?

> <Salt_Solvent_ID>


> <Kow Reference>
HANSCH,C ET AL. (1995)

> <LogP>
2.19

$$$$
100005
  -INDIGO-08031718572D

 29 30  0  0  0  0  0  0  0  0999 V2000
    0.3164    2.2461    0.0000 O   0  0  0  0  0  0  0  0  0  0  0  0
    0.0000    1.6000    0.0000 C   0  0  0  0  0  0  0  0  0  0  0  0
    0.0000    0.0000    0.0000 C   0  0  0  0  0  0  0  0  0  0  0  0
    1.5757    0.2778    0.0000 C   0  0  0  0  0  0  0  0  0  0  0  0
    2.8014   -0.7507    0.0000 C   0  0  0  0  0  0  0  0  0  0  0  0
    2.8014   -2.3506    0.0000 H   0  0  0  0  0  0  0  0  0  0  0  0
    4.3049   -0.2033    0.0000 C   0  0  0  0  0  0  0  0  0  0  0  0
    5.5306   -1.2318    0.0000 H   0  0  0  0  0  0  0  0  0  0  0  0
    4.5828    1.3723    0.0000 C   0  0  0  0  0  0  0  0  0  0  0  0
    6.0862    1.9196    0.0000 H   0  0  0  0  0  0  0  0  0  0  0  0
    3.3571    2.4008    0.0000 C   0  0  0  0  0  0  0  0  0  0  0  0
    3.6348    3.9765    0.0000 H   0  0  0  0  0  0  0  0  0  0  0  0
    1.8536    1.8535    0.0000 C   0  0  0  0  0  0  0  0  0  0  0  0
    1.3856    2.3999    0.0000 H   0  0  0  0  0  0  0  0  0  0  0  0
    0.5472   -1.5035    0.0000 C   0  0  0  0  0  0  0  0  0  0  0  0
    1.8966   -2.3632    0.0000 H   0  0  0  0  0  0  0  0  0  0  0  0
    2.1093   -1.1572    0.0000 H   0  0  0  0  0  0  0  0  0  0  0  0
   -0.4812   -2.7292    0.0000 C   0  0  0  0  0  0  0  0  0  0  0  0
    0.0660   -4.2327    0.0000 H   0  0  0  0  0  0  0  0  0  0  0  0
   -1.5097   -3.9548    0.0000 H   0  0  0  0  0  0  0  0  0  0  0  0
    1.0945   -3.0070    0.0000 H   0  0  0  0  0  0  0  0  0  0  0  0
   -1.3857   -0.8000    0.0000 C   0  0  0  0  0  0  0  0  0  0  0  0
   -1.6635   -2.3757    0.0000 O   0  0  0  0  0  0  0  0  0  0  0  0
   -2.7713    0.0000    0.0000 N   0  0  0  0  0  0  0  0  0  0  0  0
   -4.1569   -0.8000    0.0000 H   0  0  0  0  0  0  0  0  0  0  0  0
   -2.7713    1.6000    0.0000 C   0  0  0  0  0  0  0  0  0  0  0  0
   -4.1569    2.3999    0.0000 O   0  0  0  0  0  0  0  0  0  0  0  0
   -1.3857    2.3999    0.0000 N   0  0  0  0  0  0  0  0  0  0  0  0
   -1.3856    4.0000    0.0000 H   0  0  0  0  0  0  0  0  0  0  0  0
  1  2  2  0  0  0  0
  2  3  1  0  0  0  0
  3  4  1  0  0  0  0
  4  5  1  0  0  0  0
  5  6  1  0  0  0  0
  5  7  2  0  0  0  0
  7  8  1  0  0  0  0
  7  9  1  0  0  0  0
  9 10  1  0  0  0  0
  9 11  2  0  0  0  0
 11 12  1  0  0  0  0
 11 13  1  0  0  0  0
 13  4  2  0  0  0  0
 13 14  1  0  0  0  0
  3 15  1  0  0  0  0
 15 16  1  0  0  0  0
 15 17  1  0  0  0  0
 15 18  1  0  0  0  0
 18 19  1  0  0  0  0
 18 20  1  0  0  0  0
 18 21  1  0  0  0  0
  3 22  1  0  0  0  0
 22 23  2  0  0  0  0
 22 24  1  0  0  0  0
 24 25  1  0  0  0  0
 24 26  1  0  0  0  0
 26 27  2  0  0  0  0
 26 28  1  0  0  0  0
 28  2  1  0  0  0  0
 28 29  1  0  0  0  0
M  END
> <ChemID>
100005

> <source_casrn>
50-06-6

> <CAS>
50-06-6

> <SMILES>
CCC1(c2ccccc2)C(=O)NC(=O)NC1=O

> <NAME>
PHENOBARBITAL

> <preferred_name>
Phenobarbital

> <iupac>
5-ethyl-5-phenylpyrimidine-2,4,6(1H,3H,5H)-trione

> <MPID>
4679

> <dsstox_substance_id>
DTXSID5021122

> <Canonical_QSARr>
CCC1(c2ccccc2)C(=O)NC(=O)NC1=O

> <InChI_Code_QSARr>
InChI=1S/C12H12N2O3/c1-2-12(8-6-4-3-5-7-8)9(15)13-11(17)14-10(12)16/h3-7H,2H2,1H3,(H2,13,14,15,16,17)

> <InChI Key_QSARr>
DDBREPKUVSBGFI-UHFFFAOYSA-N

> <Salt_Solvent>
?

> <Salt_Solvent_ID>


> <Kow Reference>
HANSCH,C ET AL. (1995)

> <LogP>
1.47

$$$$
100006
  -INDIGO-08031718572D

 42 45  0  0  0  0  0  0  0  0999 V2000
    0.0000    0.0001    0.0000 C   0  0  0  0  0  0  0  0  0  0  0  0
    1.0707   -1.1891    0.0000 C   0  0  0  0  0  0  0  0  0  0  0  0
    2.6085   -0.7481    0.0000 H   0  0  0  0  0  0  0  0  0  0  0  0
    0.2705   -2.5746    0.0000 C   0  0  0  0  0  0  0  0  0  0  0  0
    0.1033   -4.1659    0.0000 H   0  0  0  0  0  0  0  0  0  0  0  0
    1.8706   -2.5746    0.0000 N   0  0  0  0  0  0  0  0  0  0  0  0
    3.2562   -3.3748    0.0000 H   0  0  0  0  0  0  0  0  0  0  0  0
   -1.2945   -2.2419    0.0000 C   0  0  0  0  0  0  0  0  0  0  0  0
   -2.8943   -2.2419    0.0000 H   0  0  0  0  0  0  0  0  0  0  0  0
   -1.4617   -3.8333    0.0000 H   0  0  0  0  0  0  0  0  0  0  0  0
   -1.4617   -0.6508    0.0000 N   0  0  0  0  0  0  0  0  0  0  0  0
   -2.5323    0.5383    0.0000 C   0  0  0  0  0  0  0  0  0  0  0  0
   -4.1322    0.5383    0.0000 C   0  0  0  0  0  0  0  0  0  0  0  0
   -4.9323    1.9239    0.0000 C   0  0  0  0  0  0  0  0  0  0  0  0
   -6.5322    1.9239    0.0000 C   0  0  0  0  0  0  0  0  0  0  0  0
   -8.1323    1.9239    0.0000 H   0  0  0  0  0  0  0  0  0  0  0  0
   -7.3323    3.3096    0.0000 H   0  0  0  0  0  0  0  0  0  0  0  0
   -7.3323    0.5383    0.0000 H   0  0  0  0  0  0  0  0  0  0  0  0
   -4.1322    3.3096    0.0000 C   0  0  0  0  0  0  0  0  0  0  0  0
   -2.5323    3.3096    0.0000 C   0  0  0  0  0  0  0  0  0  0  0  0
   -1.7322    4.6951    0.0000 O   0  0  0  0  0  0  0  0  0  0  0  0
   -1.7322    1.9239    0.0000 C   0  0  0  0  0  0  0  0  0  0  0  0
   -0.1672    1.5912    0.0000 C   0  0  0  0  0  0  0  0  0  0  0  0
    1.4085    1.8691    0.0000 H   0  0  0  0  0  0  0  0  0  0  0  0
    0.2737    3.1293    0.0000 C   0  0  0  0  0  0  0  0  0  0  0  0
   -1.1936    3.7672    0.0000 H   0  0  0  0  0  0  0  0  0  0  0  0
   -0.3125    4.6179    0.0000 H   0  0  0  0  0  0  0  0  0  0  0  0
    1.8263    3.5164    0.0000 O   0  0  0  0  0  0  0  0  0  0  0  0
    2.2673    5.0543    0.0000 C   0  0  0  0  0  0  0  0  0  0  0  0
    1.1558    6.2053    0.0000 O   0  0  0  0  0  0  0  0  0  0  0  0
    3.8197    5.4414    0.0000 N   0  0  0  0  0  0  0  0  0  0  0  0
    4.2608    6.9794    0.0000 H   0  0  0  0  0  0  0  0  0  0  0  0
    4.9312    4.2905    0.0000 H   0  0  0  0  0  0  0  0  0  0  0  0
   -4.9323    4.6951    0.0000 N   0  0  0  0  0  0  0  0  0  0  0  0
   -4.1322    6.0808    0.0000 H   0  0  0  0  0  0  0  0  0  0  0  0
   -6.5322    4.6951    0.0000 H   0  0  0  0  0  0  0  0  0  0  0  0
   -4.9323   -0.8474    0.0000 O   0  0  0  0  0  0  0  0  0  0  0  0
    1.4618    0.6507    0.0000 O   0  0  0  0  0  0  0  0  0  0  0  0
    2.9996    0.2097    0.0000 C   0  0  0  0  0  0  0  0  0  0  0  0
    4.1506    1.3211    0.0000 H   0  0  0  0  0  0  0  0  0  0  0  0
    2.6125    1.7623    0.0000 H   0  0  0  0  0  0  0  0  0  0  0  0
    4.5377   -0.2312    0.0000 H   0  0  0  0  0  0  0  0  0  0  0  0
  1  2  1  0  0  0  0
  2  3  1  0  0  0  0
  2  4  1  0  0  0  0
  4  5  1  0  0  0  0
  4  6  1  0  0  0  0
  6  2  1  0  0  0  0
  6  7  1  0  0  0  0
  4  8  1  0  0  0  0
  8  9  1  0  0  0  0
  8 10  1  0  0  0  0
  8 11  1  0  0  0  0
 11  1  1  0  0  0  0
 11 12  1  0  0  0  0
 12 13  1  0  0  0  0
 13 14  1  0  0  0  0
 14 15  1  0  0  0  0
 15 16  1  0  0  0  0
 15 17  1  0  0  0  0
 15 18  1  0  0  0  0
 14 19  2  0  0  0  0
 19 20  1  0  0  0  0
 20 21  2  0  0  0  0
 20 22  1  0  0  0  0
 22 12  2  0  0  0  0
 22 23  1  0  0  0  0
 23  1  1  0  0  0  0
 23 24  1  0  0  0  0
 23 25  1  0  0  0  0
 25 26  1  0  0  0  0
 25 27  1  0  0  0  0
 25 28  1  0  0  0  0
 28 29  1  0  0  0  0
 29 30  2  0  0  0  0
 29 31  1  0  0  0  0
 31 32  1  0  0  0  0
 31 33  1  0  0  0  0
 19 34  1  0  0  0  0
 34 35  1  0  0  0  0
 34 36  1  0  0  0  0
 13 37  2  0  0  0  0
  1 38  1  0  0  0  0
 38 39  1  0  0  0  0
 39 40  1  0  0  0  0
 39 41  1  0  0  0  0
 39 42  1  0  0  0  0
M  END
> <ChemID>
100006

> <source_casrn>
50-07-7

> <CAS>
50-07-7

> <SMILES>
CC1C(=O)C2=C([C@@H](COC(N)=O)[C@@]3(OC)[C@H]4N[C@H]4CN32)C(=O)C=1N

> <NAME>
MITOMYCIN C

> <preferred_name>
Mitomycin C

> <iupac>
[(1aS,8S,8aR,8bS)-6-amino-8a-methoxy-5-methyl-4,7-dioxo-1,1a,2,4,7,8,8a,8b-octahydroazireno[2',3':3,4]pyrrolo[1,2-a]indol-8-yl]methyl carbamate

> <MPID>
4680

> <dsstox_substance_id>
DTXSID2020898

> <Canonical_QSARr>
CC1C(=O)C2=C(C(COC(N)=O)C3(OC)C4NC4CN32)C(=O)C=1N

> <InChI_Code_QSARr>
InChI=1S/C15H18N4O5/c1-5-9(16)12(21)8-6(4-24-14(17)22)15(23-2)13-7(18-13)3-19(15)10(8)11(5)20/h6-7,13,18H,3-4,16H2,1-2H3,(H2,17,22)

> <InChI Key_QSARr>
NWIBSHFKIJFRCO-UHFFFAOYSA-N

> <Salt_Solvent>
?

> <Salt_Solvent_ID>


> <Kow Reference>
HANSCH,C ET AL. (1995)

> <LogP>
-0.4

$$$$
100007
  -INDIGO-08031718572D

 28 28  0  0  0  0  0  0  0  0999 V2000
    0.0000   -0.0000    0.0000 C   0  0  0  0  0  0  0  0  0  0  0  0
   -1.2257   -1.0285    0.0000 C   0  0  0  0  0  0  0  0  0  0  0  0
    0.0436   -2.0025    0.0000 H   0  0  0  0  0  0  0  0  0  0  0  0
   -1.0168   -2.6148    0.0000 H   0  0  0  0  0  0  0  0  0  0  0  0
   -2.8256   -1.0285    0.0000 C   0  0  0  0  0  0  0  0  0  0  0  0
   -3.6256   -2.4141    0.0000 H   0  0  0  0  0  0  0  0  0  0  0  0
   -4.4257   -1.0285    0.0000 H   0  0  0  0  0  0  0  0  0  0  0  0
   -3.6256    0.3572    0.0000 H   0  0  0  0  0  0  0  0  0  0  0  0
   -1.2257    1.0285    0.0000 C   0  0  0  0  0  0  0  0  0  0  0  0
   -2.4053   -0.0524    0.0000 H   0  0  0  0  0  0  0  0  0  0  0  0
   -2.8242    1.0982    0.0000 H   0  0  0  0  0  0  0  0  0  0  0  0
   -0.9478    2.6042    0.0000 C   0  0  0  0  0  0  0  0  0  0  0  0
   -2.1736    3.6326    0.0000 H   0  0  0  0  0  0  0  0  0  0  0  0
   -0.6699    4.1798    0.0000 H   0  0  0  0  0  0  0  0  0  0  0  0
   -2.4513    2.0569    0.0000 H   0  0  0  0  0  0  0  0  0  0  0  0
    0.8000   -1.3857    0.0000 C   0  0  0  0  0  0  0  0  0  0  0  0
    0.5221   -2.9613    0.0000 O   0  0  0  0  0  0  0  0  0  0  0  0
    2.3999   -1.3857    0.0000 N   0  0  0  0  0  0  0  0  0  0  0  0
    3.2000   -2.7713    0.0000 H   0  0  0  0  0  0  0  0  0  0  0  0
    3.2000   -0.0000    0.0000 C   0  0  0  0  0  0  0  0  0  0  0  0
    4.8000   -0.0000    0.0000 O   0  0  0  0  0  0  0  0  0  0  0  0
    2.3999    1.3856    0.0000 N   0  0  0  0  0  0  0  0  0  0  0  0
    3.2000    2.7713    0.0000 C   0  0  0  0  0  0  0  0  0  0  0  0
    4.0000    4.1570    0.0000 H   0  0  0  0  0  0  0  0  0  0  0  0
    4.8000    2.7713    0.0000 H   0  0  0  0  0  0  0  0  0  0  0  0
    2.3999    4.1570    0.0000 H   0  0  0  0  0  0  0  0  0  0  0  0
    0.8000    1.3856    0.0000 C   0  0  0  0  0  0  0  0  0  0  0  0
    0.0000    2.7713    0.0000 O   0  0  0  0  0  0  0  0  0  0  0  0
  1  2  1  0  0  0  0
  2  3  1  0  0  0  0
  2  4  1  0  0  0  0
  2  5  1  0  0  0  0
  5  6  1  0  0  0  0
  5  7  1  0  0  0  0
  5  8  1  0  0  0  0
  1  9  1  0  0  0  0
  9 10  1  0  0  0  0
  9 11  1  0  0  0  0
  9 12  1  0  0  0  0
 12 13  1  0  0  0  0
 12 14  1  0  0  0  0
 12 15  1  0  0  0  0
  1 16  1  0  0  0  0
 16 17  2  0  0  0  0
 16 18  1  0  0  0  0
 18 19  1  0  0  0  0
 18 20  1  0  0  0  0
 20 21  2  0  0  0  0
 20 22  1  0  0  0  0
 22 23  1  0  0  0  0
 23 24  1  0  0  0  0
 23 25  1  0  0  0  0
 23 26  1  0  0  0  0
 22 27  1  0  0  0  0
 27  1  1  0  0  0  0
 27 28  2  0  0  0  0
M  END
> <ChemID>
100007

> <source_casrn>
50-11-3

> <CAS>
50-11-3

> <SMILES>
CN1C(=O)NC(=O)C(CC)(CC)C1=O

> <NAME>
METHARBITAL

> <preferred_name>
Metharbital

> <iupac>
5,5-diethyl-1-methylpyrimidine-2,4,6(1H,3H,5H)-trione

> <MPID>
4681

> <dsstox_substance_id>
DTXSID6023280

> <Canonical_QSARr>
CN1C(=O)NC(=O)C(CC)(CC)C1=O

> <InChI_Code_QSARr>
InChI=1S/C9H14N2O3/c1-4-9(5-2)6(12)10-8(14)11(3)7(9)13/h4-5H2,1-3H3,(H,10,12,14)

> <InChI Key_QSARr>
FWJKNZONDWOGMI-UHFFFAOYSA-N

> <Salt_Solvent>
?

> <Salt_Solvent_ID>


> <Kow Reference>
HANSCH,C ET AL. (1995)

> <LogP>
1.15

$$$$
100009
  -INDIGO-08031718572D

 29 29  0  0  0  0  0  0  0  0999 V2000
    2.6701   -3.2848    0.0000 Cl  0  0  0  0  0  0  0  0  0  0  0  0
    3.6987   -2.0592    0.0000 C   0  0  0  0  0  0  0  0  0  0  0  0
    4.2459   -3.5627    0.0000 H   0  0  0  0  0  0  0  0  0  0  0  0
    5.2743   -2.3370    0.0000 H   0  0  0  0  0  0  0  0  0  0  0  0
    2.1229   -1.7814    0.0000 C   0  0  0  0  0  0  0  0  0  0  0  0
    1.6418   -3.3073    0.0000 H   0  0  0  0  0  0  0  0  0  0  0  0
    0.7037   -2.5201    0.0000 H   0  0  0  0  0  0  0  0  0  0  0  0
    1.5756   -0.2778    0.0000 N   0  0  0  0  0  0  0  0  0  0  0  0
    2.6042    0.9478    0.0000 C   0  0  0  0  0  0  0  0  0  0  0  0
    1.5232    2.1275    0.0000 H   0  0  0  0  0  0  0  0  0  0  0  0
    2.6740    2.5463    0.0000 H   0  0  0  0  0  0  0  0  0  0  0  0
    4.1798    0.6700    0.0000 C   0  0  0  0  0  0  0  0  0  0  0  0
    5.2083    1.8956    0.0000 H   0  0  0  0  0  0  0  0  0  0  0  0
    5.7555    0.3922    0.0000 H   0  0  0  0  0  0  0  0  0  0  0  0
    3.6327    2.1735    0.0000 Cl  0  0  0  0  0  0  0  0  0  0  0  0
    0.0000    0.0000    0.0000 P   0  0  0  0  0  0  0  0  0  0  0  0
    0.5473    1.5035    0.0000 O   0  0  0  0  0  0  0  0  0  0  0  0
   -1.3857    0.8000    0.0000 N   0  0  0  0  0  0  0  0  0  0  0  0
   -1.3857    2.4000    0.0000 H   0  0  0  0  0  0  0  0  0  0  0  0
   -2.7712    0.0000    0.0000 C   0  0  0  0  0  0  0  0  0  0  0  0
   -3.3185    1.5035    0.0000 H   0  0  0  0  0  0  0  0  0  0  0  0
   -4.3470   -0.2778    0.0000 H   0  0  0  0  0  0  0  0  0  0  0  0
   -2.7712   -1.6000    0.0000 C   0  0  0  0  0  0  0  0  0  0  0  0
   -4.3470   -1.3222    0.0000 H   0  0  0  0  0  0  0  0  0  0  0  0
   -3.3185   -3.1035    0.0000 H   0  0  0  0  0  0  0  0  0  0  0  0
   -1.3857   -2.4000    0.0000 C   0  0  0  0  0  0  0  0  0  0  0  0
   -2.4140   -3.6257    0.0000 H   0  0  0  0  0  0  0  0  0  0  0  0
   -0.3571   -3.6257    0.0000 H   0  0  0  0  0  0  0  0  0  0  0  0
    0.0000   -1.6000    0.0000 O   0  0  0  0  0  0  0  0  0  0  0  0
  1  2  1  0  0  0  0
  2  3  1  0  0  0  0
  2  4  1  0  0  0  0
  2  5  1  0  0  0  0
  5  6  1  0  0  0  0
  5  7  1  0  0  0  0
  5  8  1  0  0  0  0
  8  9  1  0  0  0  0
  9 10  1  0  0  0  0
  9 11  1  0  0  0  0
  9 12  1  0  0  0  0
 12 13  1  0  0  0  0
 12 14  1  0  0  0  0
 12 15  1  0  0  0  0
  8 16  1  0  0  0  0
 16 17  2  0  0  0  0
 16 18  1  0  0  0  0
 18 19  1  0  0  0  0
 18 20  1  0  0  0  0
 20 21  1  0  0  0  0
 20 22  1  0  0  0  0
 20 23  1  0  0  0  0
 23 24  1  0  0  0  0
 23 25  1  0  0  0  0
 23 26  1  0  0  0  0
 26 27  1  0  0  0  0
 26 28  1  0  0  0  0
 26 29  1  0  0  0  0
 29 16  1  0  0  0  0
M  END
> <ChemID>
100009

> <source_casrn>
50-18-0

> <CAS>
50-18-0

> <SMILES>
O=P1(NCCCO1)N(CCCl)CCCl

> <NAME>
CYCLOPHOSPHAMIDE

> <preferred_name>
Cyclophosphamide

> <iupac>
N,N-bis(2-chloroethyl)-1,3,2-oxazaphosphinan-2-amine 2-oxide

> <MPID>
4683

> <dsstox_substance_id>
DTXSID5020364

> <Canonical_QSARr>
O=P1(NCCCO1)N(CCCl)CCCl

> <InChI_Code_QSARr>
InChI=1S/C7H15Cl2N2O2P/c8-2-5-11(6-3-9)14(12)10-4-1-7-13-14/h1-7H2,(H,10,12)

> <InChI Key_QSARr>
CMSMOCZEIVJLDB-UHFFFAOYSA-N

> <Salt_Solvent>
?

> <Salt_Solvent_ID>


> <Kow Reference>
HANSCH,C ET AL. (1995)

> <LogP>
0.63

$$$$
100010
  -INDIGO-08031718572D

 12 11  0  0  0  0  0  0  0  0999 V2000
    1.6000    0.0000    0.0000 C   0  0  0  0  0  0  0  0  0  0  0  0
    2.4000   -1.3856    0.0000 O   0  0  0  0  0  0  0  0  0  0  0  0
    4.0000   -1.3856    0.0000 H   0  0  0  0  0  0  0  0  0  0  0  0
    2.4000    1.3856    0.0000 O   0  0  0  0  0  0  0  0  0  0  0  0
    0.0000    0.0000    0.0000 C   0  0  0  0  0  0  0  0  0  0  0  0
    0.0000   -1.6000    0.0000 H   0  0  0  0  0  0  0  0  0  0  0  0
   -1.6000    0.0000    0.0000 C   0  0  0  0  0  0  0  0  0  0  0  0
   -3.2000    0.0000    0.0000 H   0  0  0  0  0  0  0  0  0  0  0  0
   -2.4000   -1.3856    0.0000 H   0  0  0  0  0  0  0  0  0  0  0  0
   -2.4000    1.3856    0.0000 H   0  0  0  0  0  0  0  0  0  0  0  0
    0.0000    1.6000    0.0000 O   0  0  0  0  0  0  0  0  0  0  0  0
    1.3857    2.4000    0.0000 H   0  0  0  0  0  0  0  0  0  0  0  0
  1  2  1  0  0  0  0
  2  3  1  0  0  0  0
  1  4  2  0  0  0  0
  1  5  1  0  0  0  0
  5  6  1  0  0  0  0
  5  7  1  0  0  0  0
  7  8  1  0  0  0  0
  7  9  1  0  0  0  0
  7 10  1  0  0  0  0
  5 11  1  0  0  0  0
 11 12  1  0  0  0  0
M  END
> <ChemID>
100010

> <source_casrn>
50-21-5

> <CAS>
50-21-5

> <SMILES>
CC(O)C(O)=O

> <NAME>
LACTIC ACID

> <preferred_name>
Lactic acid

> <iupac>
2-hydroxypropanoic acid

> <MPID>
4684

> <dsstox_substance_id>
DTXSID7023192

> <Canonical_QSARr>
CC(O)C(O)=O

> <InChI_Code_QSARr>
InChI=1S/C3H6O3/c1-2(4)3(5)6/h2,4H,1H3,(H,5,6)

> <InChI Key_QSARr>
JVTAAEKCZFNVCJ-UHFFFAOYSA-N

> <Salt_Solvent>
?

> <Salt_Solvent_ID>


> <Kow Reference>
HANSCH,C ET AL. (1995)

> <LogP>
-0.72

$$$$
100011
  -INDIGO-08031718572D

 55 58  0  0  0  0  0  0  0  0999 V2000
    0.0000   -0.0000    0.0000 C   0  0  0  0  0  0  0  0  0  0  0  0
   -0.7999    1.3857    0.0000 C   0  0  0  0  0  0  0  0  0  0  0  0
    0.5856    2.1857    0.0000 H   0  0  0  0  0  0  0  0  0  0  0  0
   -1.0779    2.9613    0.0000 H   0  0  0  0  0  0  0  0  0  0  0  0
   -2.4001    1.3857    0.0000 C   0  0  0  0  0  0  0  0  0  0  0  0
   -3.4284    2.6113    0.0000 H   0  0  0  0  0  0  0  0  0  0  0  0
   -2.1221    2.9613    0.0000 O   0  0  0  0  0  0  0  0  0  0  0  0
   -3.3479    3.9898    0.0000 H   0  0  0  0  0  0  0  0  0  0  0  0
   -3.2001   -0.0000    0.0000 C   0  0  0  0  0  0  0  0  0  0  0  0
   -3.2698    0.7494    0.0000 H   0  0  0  0  0  0  0  0  0  0  0  0
   -4.8000   -0.0000    0.0000 C   0  0  0  0  0  0  0  0  0  0  0  0
   -5.5999   -1.3856    0.0000 C   0  0  0  0  0  0  0  0  0  0  0  0
   -4.8000   -2.7713    0.0000 C   0  0  0  0  0  0  0  0  0  0  0  0
   -6.3035   -3.3185    0.0000 H   0  0  0  0  0  0  0  0  0  0  0  0
   -4.5222   -4.3470    0.0000 H   0  0  0  0  0  0  0  0  0  0  0  0
   -3.2001   -2.7713    0.0000 C   0  0  0  0  0  0  0  0  0  0  0  0
   -3.4778   -4.3470    0.0000 H   0  0  0  0  0  0  0  0  0  0  0  0
   -1.8143   -3.5712    0.0000 H   0  0  0  0  0  0  0  0  0  0  0  0
   -2.4001   -1.3856    0.0000 C   0  0  0  0  0  0  0  0  0  0  0  0
   -1.5999   -2.7713    0.0000 H   0  0  0  0  0  0  0  0  0  0  0  0
   -0.7999   -1.3856    0.0000 C   0  0  0  0  0  0  0  0  0  0  0  0
   -1.4507   -2.8473    0.0000 H   0  0  0  0  0  0  0  0  0  0  0  0
    0.2707   -2.5747    0.0000 C   0  0  0  0  0  0  0  0  0  0  0  0
   -1.0237   -3.5151    0.0000 H   0  0  0  0  0  0  0  0  0  0  0  0
    1.0706   -3.9603    0.0000 H   0  0  0  0  0  0  0  0  0  0  0  0
    1.7322   -1.9239    0.0000 C   0  0  0  0  0  0  0  0  0  0  0  0
    2.2266   -3.4456    0.0000 H   0  0  0  0  0  0  0  0  0  0  0  0
    3.2972   -1.5912    0.0000 H   0  0  0  0  0  0  0  0  0  0  0  0
    1.5651   -0.3327    0.0000 C   0  0  0  0  0  0  0  0  0  0  0  0
    2.0487    0.2953    0.0000 H   0  0  0  0  0  0  0  0  0  0  0  0
    3.1650   -0.3327    0.0000 C   0  0  0  0  0  0  0  0  0  0  0  0
    4.1936   -1.5584    0.0000 O   0  0  0  0  0  0  0  0  0  0  0  0
    3.9650    1.0530    0.0000 C   0  0  0  0  0  0  0  0  0  0  0  0
    5.4432    0.4407    0.0000 H   0  0  0  0  0  0  0  0  0  0  0  0
    5.4432    1.6653    0.0000 H   0  0  0  0  0  0  0  0  0  0  0  0
    3.1650    2.4386    0.0000 O   0  0  0  0  0  0  0  0  0  0  0  0
    3.9650    3.8243    0.0000 H   0  0  0  0  0  0  0  0  0  0  0  0
   -7.2001   -1.3856    0.0000 C   0  0  0  0  0  0  0  0  0  0  0  0
   -8.0001   -2.7713    0.0000 H   0  0  0  0  0  0  0  0  0  0  0  0
   -8.0001   -0.0000    0.0000 C   0  0  0  0  0  0  0  0  0  0  0  0
   -9.6000   -0.0000    0.0000 O   0  0  0  0  0  0  0  0  0  0  0  0
   -7.2001    1.3857    0.0000 C   0  0  0  0  0  0  0  0  0  0  0  0
   -6.9221    2.9613    0.0000 H   0  0  0  0  0  0  0  0  0  0  0  0
   -8.7034    1.9329    0.0000 H   0  0  0  0  0  0  0  0  0  0  0  0
   -5.5999    1.3857    0.0000 C   0  0  0  0  0  0  0  0  0  0  0  0
   -4.9359    1.9937    0.0000 H   0  0  0  0  0  0  0  0  0  0  0  0
   -5.8779    2.9613    0.0000 H   0  0  0  0  0  0  0  0  0  0  0  0
   -4.3886    0.4902    0.0000 C   0  0  0  0  0  0  0  0  0  0  0  0
   -4.2098    1.3728    0.0000 H   0  0  0  0  0  0  0  0  0  0  0  0
   -4.2284    1.2256    0.0000 H   0  0  0  0  0  0  0  0  0  0  0  0
   -3.8414   -1.0133    0.0000 H   0  0  0  0  0  0  0  0  0  0  0  0
    0.9405    1.2944    0.0000 C   0  0  0  0  0  0  0  0  0  0  0  0
    2.0914    2.4059    0.0000 H   0  0  0  0  0  0  0  0  0  0  0  0
    1.7322    1.2586    0.0000 H   0  0  0  0  0  0  0  0  0  0  0  0
    1.1076    2.8856    0.0000 H   0  0  0  0  0  0  0  0  0  0  0  0
  1  2  1  0  0  0  0
  2  3  1  0  0  0  0
  2  4  1  0  0  0  0
  2  5  1  0  0  0  0
  5  6  1  0  0  0  0
  5  7  1  0  0  0  0
  7  8  1  0  0  0  0
  5  9  1  0  0  0  0
  9 10  1  0  0  0  0
  9 11  1  0  0  0  0
 11 12  1  0  0  0  0
 12 13  1  0  0  0  0
 13 14  1  0  0  0  0
 13 15  1  0  0  0  0
 13 16  1  0  0  0  0
 16 17  1  0  0  0  0
 16 18  1  0  0  0  0
 16 19  1  0  0  0  0
 19  9  1  0  0  0  0
 19 20  1  0  0  0  0
 19 21  1  0  0  0  0
 21  1  1  0  0  0  0
 21 22  1  0  0  0  0
 21 23  1  0  0  0  0
 23 24  1  0  0  0  0
 23 25  1  0  0  0  0
 23 26  1  0  0  0  0
 26 27  1  0  0  0  0
 26 28  1  0  0  0  0
 26 29  1  0  0  0  0
 29  1  1  0  0  0  0
 29 30  1  0  0  0  0
 29 31  1  0  0  0  0
 31 32  2  0  0  0  0
 31 33  1  0  0  0  0
 33 34  1  0  0  0  0
 33 35  1  0  0  0  0
 33 36  1  0  0  0  0
 36 37  1  0  0  0  0
 12 38  2  0  0  0  0
 38 39  1  0  0  0  0
 38 40  1  0  0  0  0
 40 41  2  0  0  0  0
 40 42  1  0  0  0  0
 42 43  1  0  0  0  0
 42 44  1  0  0  0  0
 42 45  1  0  0  0  0
 45 11  1  0  0  0  0
 45 46  1  0  0  0  0
 45 47  1  0  0  0  0
 11 48  1  0  0  0  0
 48 49  1  0  0  0  0
 48 50  1  0  0  0  0
 48 51  1  0  0  0  0
  1 52  1  0  0  0  0
 52 53  1  0  0  0  0
 52 54  1  0  0  0  0
 52 55  1  0  0  0  0
M  END
> <ChemID>
100011

> <source_casrn>
50-22-6

> <CAS>
50-22-6

> <SMILES>
C[C@]12CCC(=O)C=C1CC[C@@H]1[C@@H]2[C@@H](O)C[C@]2(C)[C@H](CC[C@H]21)C(=O)CO

> <NAME>
CORTICOSTERONE

> <preferred_name>
Corticosterone

> <iupac>
(11beta)-11,21-dihydroxypregn-4-ene-3,20-dione

> <MPID>
4685

> <dsstox_substance_id>
DTXSID6022474

> <Canonical_QSARr>
CC12CCC(=O)C=C1CCC1C2C(O)CC2(C)C(CCC21)C(=O)CO

> <InChI_Code_QSARr>
InChI=1S/C21H30O4/c1-20-8-7-13(23)9-12(20)3-4-14-15-5-6-16(18(25)11-22)21(15,2)10-17(24)19(14)20/h9,14-17,19,22,24H,3-8,10-11H2,1-2H3

> <InChI Key_QSARr>
OMFXVFTZEKFJBZ-UHFFFAOYSA-N

> <Salt_Solvent>
?

> <Salt_Solvent_ID>


> <Kow Reference>
HANSCH,C ET AL. (1995)

> <LogP>
1.94

$$$$
100013
  -INDIGO-08031718572D

 54 57  0  0  0  0  0  0  0  0999 V2000
   -0.0000    0.0000    0.0000 C   0  0  0  0  0  0  0  0  0  0  0  0
    1.5652    0.3327    0.0000 C   0  0  0  0  0  0  0  0  0  0  0  0
    3.1650    0.3327    0.0000 C   0  0  0  0  0  0  0  0  0  0  0  0
    3.9650   -1.0530    0.0000 O   0  0  0  0  0  0  0  0  0  0  0  0
    4.1934    1.5584    0.0000 C   0  0  0  0  0  0  0  0  0  0  0  0
    5.7556    1.9047    0.0000 H   0  0  0  0  0  0  0  0  0  0  0  0
    5.5428    0.6987    0.0000 H   0  0  0  0  0  0  0  0  0  0  0  0
    3.6463    3.0619    0.0000 O   0  0  0  0  0  0  0  0  0  0  0  0
    4.6747    4.2876    0.0000 H   0  0  0  0  0  0  0  0  0  0  0  0
    1.7322   -1.2586    0.0000 O   0  0  0  0  0  0  0  0  0  0  0  0
    3.1938   -1.9094    0.0000 H   0  0  0  0  0  0  0  0  0  0  0  0
    1.7322    1.9239    0.0000 C   0  0  0  0  0  0  0  0  0  0  0  0
    3.2974    1.5912    0.0000 H   0  0  0  0  0  0  0  0  0  0  0  0
    2.2266    3.4456    0.0000 H   0  0  0  0  0  0  0  0  0  0  0  0
    0.2706    2.5747    0.0000 C   0  0  0  0  0  0  0  0  0  0  0  0
    1.0705    3.9603    0.0000 H   0  0  0  0  0  0  0  0  0  0  0  0
   -1.0237    3.5151    0.0000 H   0  0  0  0  0  0  0  0  0  0  0  0
   -0.8000    1.3856    0.0000 C   0  0  0  0  0  0  0  0  0  0  0  0
   -1.1871    2.9381    0.0000 H   0  0  0  0  0  0  0  0  0  0  0  0
   -2.4001    1.3856    0.0000 C   0  0  0  0  0  0  0  0  0  0  0  0
   -1.5999    2.7713    0.0000 H   0  0  0  0  0  0  0  0  0  0  0  0
   -3.2000    2.7713    0.0000 C   0  0  0  0  0  0  0  0  0  0  0  0
   -1.8143    3.5712    0.0000 H   0  0  0  0  0  0  0  0  0  0  0  0
   -3.4779    4.3470    0.0000 H   0  0  0  0  0  0  0  0  0  0  0  0
   -4.7999    2.7713    0.0000 C   0  0  0  0  0  0  0  0  0  0  0  0
   -4.5222    4.3470    0.0000 H   0  0  0  0  0  0  0  0  0  0  0  0
   -6.3035    3.3185    0.0000 H   0  0  0  0  0  0  0  0  0  0  0  0
   -5.6001    1.3856    0.0000 C   0  0  0  0  0  0  0  0  0  0  0  0
   -4.7999    0.0000    0.0000 C   0  0  0  0  0  0  0  0  0  0  0  0
   -4.3887   -0.4902    0.0000 C   0  0  0  0  0  0  0  0  0  0  0  0
   -4.0000   -1.3857    0.0000 H   0  0  0  0  0  0  0  0  0  0  0  0
   -4.9358   -1.9937    0.0000 H   0  0  0  0  0  0  0  0  0  0  0  0
   -5.9886   -0.4902    0.0000 H   0  0  0  0  0  0  0  0  0  0  0  0
   -3.2000    0.0000    0.0000 C   0  0  0  0  0  0  0  0  0  0  0  0
   -3.1761   -0.9758    0.0000 H   0  0  0  0  0  0  0  0  0  0  0  0
   -2.4001   -1.3857    0.0000 C   0  0  0  0  0  0  0  0  0  0  0  0
   -3.6258   -2.4142    0.0000 H   0  0  0  0  0  0  0  0  0  0  0  0
   -2.1222   -2.9613    0.0000 O   0  0  0  0  0  0  0  0  0  0  0  0
   -3.3479   -3.9898    0.0000 H   0  0  0  0  0  0  0  0  0  0  0  0
   -0.8000   -1.3857    0.0000 C   0  0  0  0  0  0  0  0  0  0  0  0
   -1.0779   -2.9613    0.0000 H   0  0  0  0  0  0  0  0  0  0  0  0
    0.5857   -2.1857    0.0000 H   0  0  0  0  0  0  0  0  0  0  0  0
   -5.6001   -1.3857    0.0000 C   0  0  0  0  0  0  0  0  0  0  0  0
   -4.7999   -2.7712    0.0000 H   0  0  0  0  0  0  0  0  0  0  0  0
   -7.2000   -1.3857    0.0000 C   0  0  0  0  0  0  0  0  0  0  0  0
   -7.9999   -2.7712    0.0000 H   0  0  0  0  0  0  0  0  0  0  0  0
   -7.9999    0.0000    0.0000 C   0  0  0  0  0  0  0  0  0  0  0  0
   -9.6000    0.0000    0.0000 O   0  0  0  0  0  0  0  0  0  0  0  0
   -7.2000    1.3856    0.0000 C   0  0  0  0  0  0  0  0  0  0  0  0
   -7.9999    2.7713    0.0000 H   0  0  0  0  0  0  0  0  0  0  0  0
    0.9405   -1.2944    0.0000 C   0  0  0  0  0  0  0  0  0  0  0  0
    2.0914   -2.4059    0.0000 H   0  0  0  0  0  0  0  0  0  0  0  0
    1.1078   -2.8856    0.0000 H   0  0  0  0  0  0  0  0  0  0  0  0
    2.4785   -0.8534    0.0000 H   0  0  0  0  0  0  0  0  0  0  0  0
  1  2  1  0  0  0  0
  2  3  1  0  0  0  0
  3  4  2  0  0  0  0
  3  5  1  0  0  0  0
  5  6  1  0  0  0  0
  5  7  1  0  0  0  0
  5  8  1  0  0  0  0
  8  9  1  0  0  0  0
  2 10  1  0  0  0  0
 10 11  1  0  0  0  0
  2 12  1  0  0  0  0
 12 13  1  0  0  0  0
 12 14  1  0  0  0  0
 12 15  1  0  0  0  0
 15 16  1  0  0  0  0
 15 17  1  0  0  0  0
 15 18  1  0  0  0  0
 18  1  1  0  0  0  0
 18 19  1  0  0  0  0
 18 20  1  0  0  0  0
 20 21  1  0  0  0  0
 20 22  1  0  0  0  0
 22 23  1  0  0  0  0
 22 24  1  0  0  0  0
 22 25  1  0  0  0  0
 25 26  1  0  0  0  0
 25 27  1  0  0  0  0
 25 28  1  0  0  0  0
 28 29  1  0  0  0  0
 29 30  1  0  0  0  0
 30 31  1  0  0  0  0
 30 32  1  0  0  0  0
 30 33  1  0  0  0  0
 29 34  1  0  0  0  0
 34 20  1  0  0  0  0
 34 35  1  0  0  0  0
 34 36  1  0  0  0  0
 36 37  1  0  0  0  0
 36 38  1  0  0  0  0
 38 39  1  0  0  0  0
 36 40  1  0  0  0  0
 40  1  1  0  0  0  0
 40 41  1  0  0  0  0
 40 42  1  0  0  0  0
 29 43  1  0  0  0  0
 43 44  1  0  0  0  0
 43 45  2  0  0  0  0
 45 46  1  0  0  0  0
 45 47  1  0  0  0  0
 47 48  2  0  0  0  0
 47 49  1  0  0  0  0
 49 28  2  0  0  0  0
 49 50  1  0  0  0  0
  1 51  1  0  0  0  0
 51 52  1  0  0  0  0
 51 53  1  0  0  0  0
 51 54  1  0  0  0  0
M  END
> <ChemID>
100013

> <source_casrn>
50-24-8

> <CAS>
50-24-8

> <SMILES>
C[C@]12C=CC(=O)C=C1CC[C@@H]1[C@@H]2[C@@H](O)C[C@@]2(C)[C@H]1CC[C@]2(O)C(=O)CO

> <NAME>
PREDNISOLONE

> <preferred_name>
Prednisolone

> <iupac>
(11beta)-11,17,21-trihydroxypregna-1,4-diene-3,20-dione

> <MPID>
4687

> <dsstox_substance_id>
DTXSID9021184

> <Canonical_QSARr>
CC12C=CC(=O)C=C1CCC1C2C(O)CC2(C)C1CCC2(O)C(=O)CO

> <InChI_Code_QSARr>
InChI=1S/C21H28O5/c1-19-7-5-13(23)9-12(19)3-4-14-15-6-8-21(26,17(25)11-22)20(15,2)10-16(24)18(14)19/h5,7,9,14-16,18,22,24,26H,3-4,6,8,10-11H2,1-2H3

> <InChI Key_QSARr>
OIGNJSKKLXVSLS-UHFFFAOYSA-N

> <Salt_Solvent>
?

> <Salt_Solvent_ID>


> <Kow Reference>
HANSCH,C ET AL. (1995)

> <LogP>
1.62

$$$$
100014
  -INDIGO-08031718572D

 45 48  0  0  0  0  0  0  0  0999 V2000
    0.0001   -0.0000    0.0000 C   0  0  0  0  0  0  0  0  0  0  0  0
   -0.7999    1.3856    0.0000 C   0  0  0  0  0  0  0  0  0  0  0  0
    0.5858    2.1856    0.0000 H   0  0  0  0  0  0  0  0  0  0  0  0
   -1.0777    2.9613    0.0000 H   0  0  0  0  0  0  0  0  0  0  0  0
   -2.4001    1.3856    0.0000 C   0  0  0  0  0  0  0  0  0  0  0  0
   -2.1222    2.9613    0.0000 H   0  0  0  0  0  0  0  0  0  0  0  0
   -3.7857    2.1856    0.0000 H   0  0  0  0  0  0  0  0  0  0  0  0
   -3.2000   -0.0000    0.0000 C   0  0  0  0  0  0  0  0  0  0  0  0
   -4.0000    1.3856    0.0000 H   0  0  0  0  0  0  0  0  0  0  0  0
   -4.8000   -0.0000    0.0000 C   0  0  0  0  0  0  0  0  0  0  0  0
   -5.5999   -1.3856    0.0000 C   0  0  0  0  0  0  0  0  0  0  0  0
   -4.8000   -2.7712    0.0000 C   0  0  0  0  0  0  0  0  0  0  0  0
   -6.3035   -3.3186    0.0000 H   0  0  0  0  0  0  0  0  0  0  0  0
   -4.5221   -4.3470    0.0000 H   0  0  0  0  0  0  0  0  0  0  0  0
   -3.2000   -2.7712    0.0000 C   0  0  0  0  0  0  0  0  0  0  0  0
   -3.4779   -4.3470    0.0000 H   0  0  0  0  0  0  0  0  0  0  0  0
   -1.9744   -3.7998    0.0000 H   0  0  0  0  0  0  0  0  0  0  0  0
   -2.4001   -1.3856    0.0000 C   0  0  0  0  0  0  0  0  0  0  0  0
   -1.6001   -2.7712    0.0000 H   0  0  0  0  0  0  0  0  0  0  0  0
   -0.7999   -1.3856    0.0000 C   0  0  0  0  0  0  0  0  0  0  0  0
   -1.4507   -2.8473    0.0000 H   0  0  0  0  0  0  0  0  0  0  0  0
    0.2705   -2.5746    0.0000 C   0  0  0  0  0  0  0  0  0  0  0  0
   -1.0239   -3.5152    0.0000 H   0  0  0  0  0  0  0  0  0  0  0  0
    1.0707   -3.9603    0.0000 H   0  0  0  0  0  0  0  0  0  0  0  0
    1.7323   -1.9239    0.0000 C   0  0  0  0  0  0  0  0  0  0  0  0
    2.2267   -3.4456    0.0000 H   0  0  0  0  0  0  0  0  0  0  0  0
    3.2973   -1.5913    0.0000 O   0  0  0  0  0  0  0  0  0  0  0  0
    4.3679   -2.7803    0.0000 H   0  0  0  0  0  0  0  0  0  0  0  0
    1.5651   -0.3327    0.0000 C   0  0  0  0  0  0  0  0  0  0  0  0
    2.0487    0.2953    0.0000 H   0  0  0  0  0  0  0  0  0  0  0  0
    3.1650   -0.3327    0.0000 O   0  0  0  0  0  0  0  0  0  0  0  0
    3.9650    1.0529    0.0000 H   0  0  0  0  0  0  0  0  0  0  0  0
   -7.1999   -1.3856    0.0000 C   0  0  0  0  0  0  0  0  0  0  0  0
   -8.0001   -2.7712    0.0000 H   0  0  0  0  0  0  0  0  0  0  0  0
   -8.0001   -0.0000    0.0000 C   0  0  0  0  0  0  0  0  0  0  0  0
   -9.6000   -0.0000    0.0000 O   0  0  0  0  0  0  0  0  0  0  0  0
  -10.4000    1.3856    0.0000 H   0  0  0  0  0  0  0  0  0  0  0  0
   -7.2001    1.3856    0.0000 C   0  0  0  0  0  0  0  0  0  0  0  0
   -8.0001    2.7713    0.0000 H   0  0  0  0  0  0  0  0  0  0  0  0
   -5.5999    1.3856    0.0000 C   0  0  0  0  0  0  0  0  0  0  0  0
   -4.8000    2.7713    0.0000 H   0  0  0  0  0  0  0  0  0  0  0  0
    0.9404    1.2945    0.0000 C   0  0  0  0  0  0  0  0  0  0  0  0
    2.0915    2.4059    0.0000 H   0  0  0  0  0  0  0  0  0  0  0  0
    1.7323    1.2586    0.0000 H   0  0  0  0  0  0  0  0  0  0  0  0
    1.1076    2.8856    0.0000 H   0  0  0  0  0  0  0  0  0  0  0  0
  1  2  1  0  0  0  0
  2  3  1  0  0  0  0
  2  4  1  0  0  0  0
  2  5  1  0  0  0  0
  5  6  1  0  0  0  0
  5  7  1  0  0  0  0
  5  8  1  0  0  0  0
  8  9  1  0  0  0  0
  8 10  1  0  0  0  0
 10 11  1  0  0  0  0
 11 12  1  0  0  0  0
 12 13  1  0  0  0  0
 12 14  1  0  0  0  0
 12 15  1  0  0  0  0
 15 16  1  0  0  0  0
 15 17  1  0  0  0  0
 15 18  1  0  0  0  0
 18  8  1  0  0  0  0
 18 19  1  0  0  0  0
 18 20  1  0  0  0  0
 20  1  1  0  0  0  0
 20 21  1  0  0  0  0
 20 22  1  0  0  0  0
 22 23  1  0  0  0  0
 22 24  1  0  0  0  0
 22 25  1  0  0  0  0
 25 26  1  0  0  0  0
 25 27  1  0  0  0  0
 27 28  1  0  0  0  0
 25 29  1  0  0  0  0
 29  1  1  0  0  0  0
 29 30  1  0  0  0  0
 29 31  1  0  0  0  0
 31 32  1  0  0  0  0
 11 33  2  0  0  0  0
 33 34  1  0  0  0  0
 33 35  1  0  0  0  0
 35 36  1  0  0  0  0
 36 37  1  0  0  0  0
 35 38  2  0  0  0  0
 38 39  1  0  0  0  0
 38 40  1  0  0  0  0
 40 10  2  0  0  0  0
 40 41  1  0  0  0  0
  1 42  1  0  0  0  0
 42 43  1  0  0  0  0
 42 44  1  0  0  0  0
 42 45  1  0  0  0  0
M  END
> <ChemID>
100014

> <source_casrn>
50-27-1

> <CAS>
50-27-1

> <SMILES>
C[C@]12CC[C@H]3[C@@H](CCc4cc(O)ccc43)[C@@H]1C[C@@H](O)[C@@H]2O

> <NAME>
ESTRIOL

> <preferred_name>
Estriol

> <iupac>
(16alpha,17beta)-estra-1,3,5(10)-triene-3,16,17-triol

> <MPID>
4688

> <dsstox_substance_id>
DTXSID9022366

> <Canonical_QSARr>
CC12CCC3C(CCc4cc(O)ccc43)C1CC(O)C2O

> <InChI_Code_QSARr>
InChI=1S/C18H24O3/c1-18-7-6-13-12-5-3-11(19)8-10(12)2-4-14(13)15(18)9-16(20)17(18)21/h3,5,8,13-17,19-21H,2,4,6-7,9H2,1H3

> <InChI Key_QSARr>
PROQIPRRNZUXQM-UHFFFAOYSA-N

> <Salt_Solvent>
?

> <Salt_Solvent_ID>


> <Kow Reference>
HANSCH,C ET AL. (1995)

> <LogP>
2.45

$$$$
100015
  -INDIGO-08031718572D

 44 47  0  0  0  0  0  0  0  0999 V2000
    0.0000   -0.0000    0.0000 C   0  0  0  0  0  0  0  0  0  0  0  0
   -0.8001    1.3856    0.0000 C   0  0  0  0  0  0  0  0  0  0  0  0
    0.5857    2.1856    0.0000 H   0  0  0  0  0  0  0  0  0  0  0  0
   -1.0778    2.9613    0.0000 H   0  0  0  0  0  0  0  0  0  0  0  0
   -2.4000    1.3856    0.0000 C   0  0  0  0  0  0  0  0  0  0  0  0
   -2.1223    2.9613    0.0000 H   0  0  0  0  0  0  0  0  0  0  0  0
   -3.7857    2.1856    0.0000 H   0  0  0  0  0  0  0  0  0  0  0  0
   -3.2001   -0.0000    0.0000 C   0  0  0  0  0  0  0  0  0  0  0  0
   -3.9999    1.3856    0.0000 H   0  0  0  0  0  0  0  0  0  0  0  0
   -4.8000   -0.0000    0.0000 C   0  0  0  0  0  0  0  0  0  0  0  0
   -5.6000   -1.3856    0.0000 C   0  0  0  0  0  0  0  0  0  0  0  0
   -4.8000   -2.7712    0.0000 C   0  0  0  0  0  0  0  0  0  0  0  0
   -6.3034   -3.3186    0.0000 H   0  0  0  0  0  0  0  0  0  0  0  0
   -4.5222   -4.3470    0.0000 H   0  0  0  0  0  0  0  0  0  0  0  0
   -3.2001   -2.7712    0.0000 C   0  0  0  0  0  0  0  0  0  0  0  0
   -3.4778   -4.3470    0.0000 H   0  0  0  0  0  0  0  0  0  0  0  0
   -1.9743   -3.7998    0.0000 H   0  0  0  0  0  0  0  0  0  0  0  0
   -2.4000   -1.3856    0.0000 C   0  0  0  0  0  0  0  0  0  0  0  0
   -1.5999   -2.7712    0.0000 H   0  0  0  0  0  0  0  0  0  0  0  0
   -0.8001   -1.3856    0.0000 C   0  0  0  0  0  0  0  0  0  0  0  0
   -1.4509   -2.8473    0.0000 H   0  0  0  0  0  0  0  0  0  0  0  0
    0.2707   -2.5746    0.0000 C   0  0  0  0  0  0  0  0  0  0  0  0
   -1.0239   -3.5152    0.0000 H   0  0  0  0  0  0  0  0  0  0  0  0
    1.0705   -3.9603    0.0000 H   0  0  0  0  0  0  0  0  0  0  0  0
    1.7323   -1.9239    0.0000 C   0  0  0  0  0  0  0  0  0  0  0  0
    2.2268   -3.4456    0.0000 H   0  0  0  0  0  0  0  0  0  0  0  0
    3.2974   -1.5913    0.0000 H   0  0  0  0  0  0  0  0  0  0  0  0
    1.5651   -0.3327    0.0000 C   0  0  0  0  0  0  0  0  0  0  0  0
    2.0486    0.2953    0.0000 H   0  0  0  0  0  0  0  0  0  0  0  0
    3.1650   -0.3327    0.0000 O   0  0  0  0  0  0  0  0  0  0  0  0
    3.9650    1.0529    0.0000 H   0  0  0  0  0  0  0  0  0  0  0  0
   -7.2000   -1.3856    0.0000 C   0  0  0  0  0  0  0  0  0  0  0  0
   -8.0000   -2.7712    0.0000 H   0  0  0  0  0  0  0  0  0  0  0  0
   -8.0000   -0.0000    0.0000 C   0  0  0  0  0  0  0  0  0  0  0  0
   -9.5999   -0.0000    0.0000 O   0  0  0  0  0  0  0  0  0  0  0  0
  -10.4000    1.3856    0.0000 H   0  0  0  0  0  0  0  0  0  0  0  0
   -7.2000    1.3856    0.0000 C   0  0  0  0  0  0  0  0  0  0  0  0
   -8.0000    2.7713    0.0000 H   0  0  0  0  0  0  0  0  0  0  0  0
   -5.6000    1.3856    0.0000 C   0  0  0  0  0  0  0  0  0  0  0  0
   -4.8000    2.7713    0.0000 H   0  0  0  0  0  0  0  0  0  0  0  0
    0.9406    1.2945    0.0000 C   0  0  0  0  0  0  0  0  0  0  0  0
    2.0913    2.4059    0.0000 H   0  0  0  0  0  0  0  0  0  0  0  0
    1.7323    1.2586    0.0000 H   0  0  0  0  0  0  0  0  0  0  0  0
    1.1078    2.8856    0.0000 H   0  0  0  0  0  0  0  0  0  0  0  0
  1  2  1  0  0  0  0
  2  3  1  0  0  0  0
  2  4  1  0  0  0  0
  2  5  1  0  0  0  0
  5  6  1  0  0  0  0
  5  7  1  0  0  0  0
  5  8  1  0  0  0  0
  8  9  1  0  0  0  0
  8 10  1  0  0  0  0
 10 11  1  0  0  0  0
 11 12  1  0  0  0  0
 12 13  1  0  0  0  0
 12 14  1  0  0  0  0
 12 15  1  0  0  0  0
 15 16  1  0  0  0  0
 15 17  1  0  0  0  0
 15 18  1  0  0  0  0
 18  8  1  0  0  0  0
 18 19  1  0  0  0  0
 18 20  1  0  0  0  0
 20  1  1  0  0  0  0
 20 21  1  0  0  0  0
 20 22  1  0  0  0  0
 22 23  1  0  0  0  0
 22 24  1  0  0  0  0
 22 25  1  0  0  0  0
 25 26  1  0  0  0  0
 25 27  1  0  0  0  0
 25 28  1  0  0  0  0
 28  1  1  0  0  0  0
 28 29  1  0  0  0  0
 28 30  1  0  0  0  0
 30 31  1  0  0  0  0
 11 32  2  0  0  0  0
 32 33  1  0  0  0  0
 32 34  1  0  0  0  0
 34 35  1  0  0  0  0
 35 36  1  0  0  0  0
 34 37  2  0  0  0  0
 37 38  1  0  0  0  0
 37 39  1  0  0  0  0
 39 10  2  0  0  0  0
 39 40  1  0  0  0  0
  1 41  1  0  0  0  0
 41 42  1  0  0  0  0
 41 43  1  0  0  0  0
 41 44  1  0  0  0  0
M  END
> <ChemID>
100015

> <source_casrn>
50-28-2

> <CAS>
50-28-2

> <SMILES>
C[C@]12CC[C@H]3[C@@H](CCc4cc(O)ccc43)[C@@H]1CC[C@@H]2O

> <NAME>
ESTRADIOL

> <preferred_name>
17beta-Estradiol

> <iupac>
(17beta)-estra-1(10),2,4-triene-3,17-diol

> <MPID>
4689

> <dsstox_substance_id>
DTXSID0020573

> <Canonical_QSARr>
CC12CCC3C(CCc4cc(O)ccc43)C1CCC2O

> <InChI_Code_QSARr>
InChI=1S/C18H24O2/c1-18-9-8-14-13-5-3-12(19)10-11(13)2-4-15(14)16(18)6-7-17(18)20/h3,5,10,14-17,19-20H,2,4,6-9H2,1H3

> <InChI Key_QSARr>
VOXZDWNPVJITMN-UHFFFAOYSA-N

> <Salt_Solvent>
?

> <Salt_Solvent_ID>


> <Kow Reference>
HANSCH,C ET AL. (1995)

> <LogP>
4.01

$$$$
100017
  -INDIGO-08031718572D

 15 15  0  0  0  0  0  0  0  0999 V2000
   -1.3856    0.8000    0.0000 C   0  0  0  0  0  0  0  0  0  0  0  0
   -1.3856    2.4000    0.0000 O   0  0  0  0  0  0  0  0  0  0  0  0
   -2.7713   -0.0000    0.0000 O   0  0  0  0  0  0  0  0  0  0  0  0
   -4.1569    0.8000    0.0000 H   0  0  0  0  0  0  0  0  0  0  0  0
   -0.0001   -0.0000    0.0000 C   0  0  0  0  0  0  0  0  0  0  0  0
   -0.0001   -1.6000    0.0000 C   0  0  0  0  0  0  0  0  0  0  0  0
   -1.3856   -2.4000    0.0000 Cl  0  0  0  0  0  0  0  0  0  0  0  0
    1.3856   -2.4000    0.0000 C   0  0  0  0  0  0  0  0  0  0  0  0
    1.3856   -4.0000    0.0000 H   0  0  0  0  0  0  0  0  0  0  0  0
    2.7713   -1.6000    0.0000 C   0  0  0  0  0  0  0  0  0  0  0  0
    4.1569   -2.4000    0.0000 H   0  0  0  0  0  0  0  0  0  0  0  0
    2.7712   -0.0000    0.0000 C   0  0  0  0  0  0  0  0  0  0  0  0
    4.1569    0.8000    0.0000 H   0  0  0  0  0  0  0  0  0  0  0  0
    1.3856    0.8000    0.0000 C   0  0  0  0  0  0  0  0  0  0  0  0
    1.3856    2.4000    0.0000 Cl  0  0  0  0  0  0  0  0  0  0  0  0
  1  2  2  0  0  0  0
  1  3  1  0  0  0  0
  3  4  1  0  0  0  0
  1  5  1  0  0  0  0
  5  6  1  0  0  0  0
  6  7  1  0  0  0  0
  6  8  2  0  0  0  0
  8  9  1  0  0  0  0
  8 10  1  0  0  0  0
 10 11  1  0  0  0  0
 10 12  2  0  0  0  0
 12 13  1  0  0  0  0
 12 14  1  0  0  0  0
 14  5  2  0  0  0  0
 14 15  1  0  0  0  0
M  END
> <ChemID>
100017

> <source_casrn>
50-30-6

> <CAS>
50-30-6

> <SMILES>
OC(=O)c1c(Cl)cccc1Cl

> <NAME>
2,6-DICHLOROBENZOIC ACID

> <preferred_name>
2,6-Dichlorobenzoic acid

> <iupac>
2,6-dichlorobenzoic acid

> <MPID>
4691

> <dsstox_substance_id>
DTXSID0024979

> <Canonical_QSARr>
OC(=O)c1c(Cl)cccc1Cl

> <InChI_Code_QSARr>
InChI=1S/C7H4Cl2O2/c8-4-2-1-3-5(9)6(4)7(10)11/h1-3H,(H,10,11)

> <InChI Key_QSARr>
MRUDNSFOFOQZDA-UHFFFAOYSA-N

> <Salt_Solvent>
?

> <Salt_Solvent_ID>


> <Kow Reference>
HANSCH,C ET AL. (1995)

> <LogP>
2.23

$$$$
100018
  -INDIGO-08031718572D

 32 36  0  0  0  0  0  0  0  0999 V2000
    0.0000    2.7712    0.0000 C   0  0  0  0  0  0  0  0  0  0  0  0
    0.8000    4.1569    0.0000 H   0  0  0  0  0  0  0  0  0  0  0  0
   -1.6000    2.7712    0.0000 C   0  0  0  0  0  0  0  0  0  0  0  0
   -2.4000    4.1569    0.0000 H   0  0  0  0  0  0  0  0  0  0  0  0
   -2.4000    1.3856    0.0000 C   0  0  0  0  0  0  0  0  0  0  0  0
   -1.6000    0.0001    0.0000 C   0  0  0  0  0  0  0  0  0  0  0  0
   -2.4000   -1.3856    0.0000 C   0  0  0  0  0  0  0  0  0  0  0  0
   -4.0000   -1.3856    0.0000 C   0  0  0  0  0  0  0  0  0  0  0  0
   -4.8000   -2.7712    0.0000 H   0  0  0  0  0  0  0  0  0  0  0  0
   -4.8000    0.0001    0.0000 C   0  0  0  0  0  0  0  0  0  0  0  0
   -6.4000    0.0001    0.0000 H   0  0  0  0  0  0  0  0  0  0  0  0
   -4.0000    1.3856    0.0000 C   0  0  0  0  0  0  0  0  0  0  0  0
   -4.8000    2.7713    0.0000 H   0  0  0  0  0  0  0  0  0  0  0  0
   -1.6000   -2.7712    0.0000 C   0  0  0  0  0  0  0  0  0  0  0  0
   -2.4000   -4.1569    0.0000 H   0  0  0  0  0  0  0  0  0  0  0  0
    0.0000   -2.7712    0.0000 C   0  0  0  0  0  0  0  0  0  0  0  0
    0.8000   -4.1569    0.0000 H   0  0  0  0  0  0  0  0  0  0  0  0
    0.8000   -1.3856    0.0000 C   0  0  0  0  0  0  0  0  0  0  0  0
    0.0000   -0.0001    0.0000 C   0  0  0  0  0  0  0  0  0  0  0  0
    0.8000    1.3856    0.0000 C   0  0  0  0  0  0  0  0  0  0  0  0
    2.4000    1.3856    0.0000 C   0  0  0  0  0  0  0  0  0  0  0  0
    3.2000    0.0001    0.0000 C   0  0  0  0  0  0  0  0  0  0  0  0
    2.4000   -1.3856    0.0000 C   0  0  0  0  0  0  0  0  0  0  0  0
    3.2000   -2.7713    0.0000 H   0  0  0  0  0  0  0  0  0  0  0  0
    4.8000    0.0001    0.0000 C   0  0  0  0  0  0  0  0  0  0  0  0
    5.6000   -1.3856    0.0000 H   0  0  0  0  0  0  0  0  0  0  0  0
    5.6000    1.3856    0.0000 C   0  0  0  0  0  0  0  0  0  0  0  0
    7.2000    1.3856    0.0000 H   0  0  0  0  0  0  0  0  0  0  0  0
    4.8000    2.7712    0.0000 C   0  0  0  0  0  0  0  0  0  0  0  0
    5.6000    4.1569    0.0000 H   0  0  0  0  0  0  0  0  0  0  0  0
    3.2000    2.7712    0.0000 C   0  0  0  0  0  0  0  0  0  0  0  0
    2.4000    4.1569    0.0000 H   0  0  0  0  0  0  0  0  0  0  0  0
  1  2  1  0  0  0  0
  1  3  2  0  0  0  0
  3  4  1  0  0  0  0
  3  5  1  0  0  0  0
  5  6  1  0  0  0  0
  6  7  2  0  0  0  0
  7  8  1  0  0  0  0
  8  9  1  0  0  0  0
  8 10  2  0  0  0  0
 10 11  1  0  0  0  0
 10 12  1  0  0  0  0
 12  5  2  0  0  0  0
 12 13  1  0  0  0  0
  7 14  1  0  0  0  0
 14 15  1  0  0  0  0
 14 16  2  0  0  0  0
 16 17  1  0  0  0  0
 16 18  1  0  0  0  0
 18 19  2  0  0  0  0
 19  6  1  0  0  0  0
 19 20  1  0  0  0  0
 20  1  1  0  0  0  0
 20 21  2  0  0  0  0
 21 22  1  0  0  0  0
 22 23  2  0  0  0  0
 23 18  1  0  0  0  0
 23 24  1  0  0  0  0
 22 25  1  0  0  0  0
 25 26  1  0  0  0  0
 25 27  2  0  0  0  0
 27 28  1  0  0  0  0
 27 29  1  0  0  0  0
 29 30  1  0  0  0  0
 29 31  2  0  0  0  0
 31 21  1  0  0  0  0
 31 32  1  0  0  0  0
M  END
> <ChemID>
100018

> <source_casrn>
50-32-8

> <CAS>
50-32-8

> <SMILES>
c1c2ccccc2c2ccc3cccc4ccc1c2c34

> <NAME>
BENZO(A)PYRENE

> <preferred_name>
Benzo(a)pyrene

> <iupac>
benzo[pqr]tetraphene

> <MPID>
4692

> <dsstox_substance_id>
DTXSID2020139

> <Canonical_QSARr>
c1c2ccccc2c2ccc3cccc4ccc1c2c34

> <InChI_Code_QSARr>
InChI=1S/C20H12/c1-2-7-17-15(4-1)12-16-9-8-13-5-3-6-14-10-11-18(17)20(16)19(13)14/h1-12H

> <InChI Key_QSARr>
FMMWHPNWAFZXNH-UHFFFAOYSA-N

> <Salt_Solvent>
?

> <Salt_Solvent_ID>


> <Kow Reference>
DE MAAGD,PG ET AL. (1998)

> <LogP>
6.13

$$$$
100019
  -INDIGO-08031718572D

 43 45  0  0  0  0  0  0  0  0999 V2000
    0.1491    2.8473    0.0000 O   0  0  0  0  0  0  0  0  0  0  0  0
    0.7999    1.3856    0.0000 C   0  0  0  0  0  0  0  0  0  0  0  0
    2.3651    1.0531    0.0000 N   0  0  0  0  0  0  0  0  0  0  0  0
    3.5540    2.1236    0.0000 C   0  0  0  0  0  0  0  0  0  0  0  0
    3.2214    3.6886    0.0000 C   0  0  0  0  0  0  0  0  0  0  0  0
    1.6996    4.1830    0.0000 H   0  0  0  0  0  0  0  0  0  0  0  0
    4.4103    4.7593    0.0000 C   0  0  0  0  0  0  0  0  0  0  0  0
    4.0777    6.3243    0.0000 H   0  0  0  0  0  0  0  0  0  0  0  0
    5.9321    4.2649    0.0000 C   0  0  0  0  0  0  0  0  0  0  0  0
    7.1213    5.3354    0.0000 H   0  0  0  0  0  0  0  0  0  0  0  0
    6.2647    2.6997    0.0000 C   0  0  0  0  0  0  0  0  0  0  0  0
    7.7865    2.2053    0.0000 H   0  0  0  0  0  0  0  0  0  0  0  0
    5.0758    1.6292    0.0000 C   0  0  0  0  0  0  0  0  0  0  0  0
    5.4085    0.0642    0.0000 H   0  0  0  0  0  0  0  0  0  0  0  0
    2.5322   -0.5382    0.0000 N   0  0  0  0  0  0  0  0  0  0  0  0
    3.9179   -1.3383    0.0000 C   0  0  0  0  0  0  0  0  0  0  0  0
    5.4935   -1.0604    0.0000 C   0  0  0  0  0  0  0  0  0  0  0  0
    6.5220    0.1653    0.0000 H   0  0  0  0  0  0  0  0  0  0  0  0
    6.5220   -2.2862    0.0000 C   0  0  0  0  0  0  0  0  0  0  0  0
    8.0978   -2.0083    0.0000 H   0  0  0  0  0  0  0  0  0  0  0  0
    5.9749   -3.7896    0.0000 C   0  0  0  0  0  0  0  0  0  0  0  0
    7.0033   -5.0153    0.0000 H   0  0  0  0  0  0  0  0  0  0  0  0
    4.3991   -4.0675    0.0000 C   0  0  0  0  0  0  0  0  0  0  0  0
    3.8520   -5.5709    0.0000 H   0  0  0  0  0  0  0  0  0  0  0  0
    3.3706   -2.8418    0.0000 C   0  0  0  0  0  0  0  0  0  0  0  0
    1.7950   -3.1197    0.0000 H   0  0  0  0  0  0  0  0  0  0  0  0
    1.0707   -1.1889    0.0000 C   0  0  0  0  0  0  0  0  0  0  0  0
    0.7378   -2.7541    0.0000 O   0  0  0  0  0  0  0  0  0  0  0  0
   -0.0001   -0.0001    0.0000 C   0  0  0  0  0  0  0  0  0  0  0  0
   -1.0706   -1.1889    0.0000 H   0  0  0  0  0  0  0  0  0  0  0  0
   -1.4382    0.7015    0.0000 C   0  0  0  0  0  0  0  0  0  0  0  0
   -0.9304    2.2187    0.0000 H   0  0  0  0  0  0  0  0  0  0  0  0
   -2.1519    2.1332    0.0000 H   0  0  0  0  0  0  0  0  0  0  0  0
   -2.7645   -0.1934    0.0000 C   0  0  0  0  0  0  0  0  0  0  0  0
   -3.2721   -1.7106    0.0000 H   0  0  0  0  0  0  0  0  0  0  0  0
   -2.0506   -1.6253    0.0000 H   0  0  0  0  0  0  0  0  0  0  0  0
   -4.2026    0.5082    0.0000 C   0  0  0  0  0  0  0  0  0  0  0  0
   -3.6949    2.0254    0.0000 H   0  0  0  0  0  0  0  0  0  0  0  0
   -4.9164    1.9399    0.0000 H   0  0  0  0  0  0  0  0  0  0  0  0
   -5.5290   -0.3867    0.0000 C   0  0  0  0  0  0  0  0  0  0  0  0
   -6.8554   -1.2813    0.0000 H   0  0  0  0  0  0  0  0  0  0  0  0
   -6.9671    0.3147    0.0000 H   0  0  0  0  0  0  0  0  0  0  0  0
   -5.4175   -1.9827    0.0000 H   0  0  0  0  0  0  0  0  0  0  0  0
  1  2  2  0  0  0  0
  2  3  1  0  0  0  0
  3  4  1  0  0  0  0
  4  5  1  0  0  0  0
  5  6  1  0  0  0  0
  5  7  2  0  0  0  0
  7  8  1  0  0  0  0
  7  9  1  0  0  0  0
  9 10  1  0  0  0  0
  9 11  2  0  0  0  0
 11 12  1  0  0  0  0
 11 13  1  0  0  0  0
 13  4  2  0  0  0  0
 13 14  1  0  0  0  0
  3 15  1  0  0  0  0
 15 16  1  0  0  0  0
 16 17  1  0  0  0  0
 17 18  1  0  0  0  0
 17 19  2  0  0  0  0
 19 20  1  0  0  0  0
 19 21  1  0  0  0  0
 21 22  1  0  0  0  0
 21 23  2  0  0  0  0
 23 24  1  0  0  0  0
 23 25  1  0  0  0  0
 25 16  2  0  0  0  0
 25 26  1  0  0  0  0
 15 27  1  0  0  0  0
 27 28  2  0  0  0  0
 27 29  1  0  0  0  0
 29  2  1  0  0  0  0
 29 30  1  0  0  0  0
 29 31  1  0  0  0  0
 31 32  1  0  0  0  0
 31 33  1  0  0  0  0
 31 34  1  0  0  0  0
 34 35  1  0  0  0  0
 34 36  1  0  0  0  0
 34 37  1  0  0  0  0
 37 38  1  0  0  0  0
 37 39  1  0  0  0  0
 37 40  1  0  0  0  0
 40 41  1  0  0  0  0
 40 42  1  0  0  0  0
 40 43  1  0  0  0  0
M  END
> <ChemID>
100019

> <source_casrn>
50-33-9

> <CAS>
50-33-9

> <SMILES>
CCCCC1C(=O)N(c2ccccc2)N(c2ccccc2)C1=O

> <NAME>
PHENYLBUTAZONE

> <preferred_name>
Phenylbutazone

> <iupac>
4-butyl-1,2-diphenylpyrazolidine-3,5-dione

> <MPID>
4693

> <dsstox_substance_id>
DTXSID9021136

> <Canonical_QSARr>
CCCCC1C(=O)N(c2ccccc2)N(c2ccccc2)C1=O

> <InChI_Code_QSARr>
InChI=1S/C19H20N2O2/c1-2-3-14-17-18(22)20(15-10-6-4-7-11-15)21(19(17)23)16-12-8-5-9-13-16/h4-13,17H,2-3,14H2,1H3

> <InChI Key_QSARr>
VYMDGNCVAMGZFE-UHFFFAOYSA-N

> <Salt_Solvent>
?

> <Salt_Solvent_ID>


> <Kow Reference>
SANGSTER (1994)

> <LogP>
3.16

$$$$
100021
  -INDIGO-08031718572D

 43 45  0  0  0  0  0  0  0  0999 V2000
    7.1373    1.0220    0.0000 C   0  0  0  0  0  0  0  0  0  0  0  0
    8.4179    0.0627    0.0000 C   0  0  0  0  0  0  0  0  0  0  0  0
    8.2272   -1.5258    0.0000 H   0  0  0  0  0  0  0  0  0  0  0  0
    9.8888    0.6921    0.0000 C   0  0  0  0  0  0  0  0  0  0  0  0
   11.1694   -0.2672    0.0000 H   0  0  0  0  0  0  0  0  0  0  0  0
   10.0795    2.2807    0.0000 C   0  0  0  0  0  0  0  0  0  0  0  0
   11.5504    2.9100    0.0000 H   0  0  0  0  0  0  0  0  0  0  0  0
    8.7989    3.2399    0.0000 C   0  0  0  0  0  0  0  0  0  0  0  0
    8.9893    4.8286    0.0000 H   0  0  0  0  0  0  0  0  0  0  0  0
    7.3277    2.6107    0.0000 C   0  0  0  0  0  0  0  0  0  0  0  0
    6.0472    3.5700    0.0000 H   0  0  0  0  0  0  0  0  0  0  0  0
    5.6662    0.3928    0.0000 C   0  0  0  0  0  0  0  0  0  0  0  0
    4.3856    1.3521    0.0000 O   0  0  0  0  0  0  0  0  0  0  0  0
    2.9147    0.7228    0.0000 C   0  0  0  0  0  0  0  0  0  0  0  0
    3.7215    0.3904    0.0000 H   0  0  0  0  0  0  0  0  0  0  0  0
    1.8899    1.9616    0.0000 C   0  0  0  0  0  0  0  0  0  0  0  0
    3.1726    2.9181    0.0000 H   0  0  0  0  0  0  0  0  0  0  0  0
    0.9991    3.2906    0.0000 H   0  0  0  0  0  0  0  0  0  0  0  0
    0.3451    1.0349    0.0000 C   0  0  0  0  0  0  0  0  0  0  0  0
    0.0283    2.6033    0.0000 H   0  0  0  0  0  0  0  0  0  0  0  0
   -1.0231    1.2302    0.0000 N   0  0  0  0  0  0  0  0  0  0  0  0
   -2.4200    2.0105    0.0000 C   0  0  0  0  0  0  0  0  0  0  0  0
   -3.8168    2.7906    0.0000 H   0  0  0  0  0  0  0  0  0  0  0  0
   -3.7941    1.1909    0.0000 H   0  0  0  0  0  0  0  0  0  0  0  0
   -2.4427    3.6102    0.0000 H   0  0  0  0  0  0  0  0  0  0  0  0
   -0.0000    0.0000    0.0000 C   0  0  0  0  0  0  0  0  0  0  0  0
   -1.5317   -0.4628    0.0000 H   0  0  0  0  0  0  0  0  0  0  0  0
   -0.1825   -1.7005    0.0000 C   0  0  0  0  0  0  0  0  0  0  0  0
   -1.7179   -2.1507    0.0000 H   0  0  0  0  0  0  0  0  0  0  0  0
    0.8204   -2.9472    0.0000 H   0  0  0  0  0  0  0  0  0  0  0  0
    0.4938   -0.4660    0.0000 C   0  0  0  0  0  0  0  0  0  0  0  0
    1.3593   -1.8117    0.0000 H   0  0  0  0  0  0  0  0  0  0  0  0
    1.2988   -0.6114    0.0000 H   0  0  0  0  0  0  0  0  0  0  0  0
    1.6320    0.9422    0.0000 C   0  0  0  0  0  0  0  0  0  0  0  0
    1.9533    0.1900    0.0000 H   0  0  0  0  0  0  0  0  0  0  0  0
    2.7339   -0.2178    0.0000 C   0  0  0  0  0  0  0  0  0  0  0  0
    2.2801   -1.7521    0.0000 O   0  0  0  0  0  0  0  0  0  0  0  0
    3.3822   -2.9122    0.0000 C   0  0  0  0  0  0  0  0  0  0  0  0
    4.4841   -4.0724    0.0000 H   0  0  0  0  0  0  0  0  0  0  0  0
    4.9378   -2.5380    0.0000 H   0  0  0  0  0  0  0  0  0  0  0  0
    2.9285   -4.4466    0.0000 H   0  0  0  0  0  0  0  0  0  0  0  0
    3.3752   -0.8095    0.0000 O   0  0  0  0  0  0  0  0  0  0  0  0
    5.4758   -1.1959    0.0000 O   0  0  0  0  0  0  0  0  0  0  0  0
  1  2  1  0  0  0  0
  2  3  1  0  0  0  0
  2  4  2  0  0  0  0
  4  5  1  0  0  0  0
  4  6  1  0  0  0  0
  6  7  1  0  0  0  0
  6  8  2  0  0  0  0
  8  9  1  0  0  0  0
  8 10  1  0  0  0  0
 10  1  2  0  0  0  0
 10 11  1  0  0  0  0
  1 12  1  0  0  0  0
 12 13  1  0  0  0  0
 13 14  1  0  0  0  0
 14 15  1  0  0  0  0
 14 16  1  0  0  0  0
 16 17  1  0  0  0  0
 16 18  1  0  0  0  0
 16 19  1  0  0  0  0
 19 20  1  0  0  0  0
 19 21  1  0  0  0  0
 21 22  1  0  0  0  0
 22 23  1  0  0  0  0
 22 24  1  0  0  0  0
 22 25  1  0  0  0  0
 21 26  1  0  0  0  0
 26 27  1  0  0  0  0
 26 28  1  0  0  0  0
 28 29  1  0  0  0  0
 28 30  1  0  0  0  0
 28 31  1  0  0  0  0
 31 19  1  0  0  0  0
 31 32  1  0  0  0  0
 31 33  1  0  0  0  0
 26 34  1  0  0  0  0
 34 14  1  0  0  0  0
 34 35  1  0  0  0  0
 34 36  1  0  0  0  0
 36 37  1  0  0  0  0
 37 38  1  0  0  0  0
 38 39  1  0  0  0  0
 38 40  1  0  0  0  0
 38 41  1  0  0  0  0
 36 42  2  0  0  0  0
 12 43  2  0  0  0  0
M  END
> <ChemID>
100021

> <source_casrn>
50-36-2

> <CAS>
50-36-2

> <SMILES>
COC(=O)[C@@H]1C2CCC(C[C@@H]1OC(=O)c1ccccc1)[N@@]2C

> <NAME>
COCAINE

> <preferred_name>
Cocaine

> <iupac>
methyl (1R,2R,3S,5S)-3-(benzoyloxy)-8-methyl-8-azabicyclo[3.2.1]octane-2-carboxylate

> <MPID>
4695

> <dsstox_substance_id>
DTXSID2038443

> <Canonical_QSARr>
COC(=O)C1C2CCC(CC1OC(=O)c1ccccc1)N2C

> <InChI_Code_QSARr>
InChI=1S/C17H21NO4/c1-18-12-8-9-13(18)15(17(20)21-2)14(10-12)22-16(19)11-6-4-3-5-7-11/h3-7,12-15H,8-10H2,1-2H3

> <InChI Key_QSARr>
ZPUCINDJVBIVPJ-UHFFFAOYSA-N

> <Salt_Solvent>
?

> <Salt_Solvent_ID>


> <Kow Reference>
HANSCH,C ET AL. (1995)

> <LogP>
2.3

$$$$
100022
  -INDIGO-08031718572D

 49 52  0  0  0  0  0  0  0  0999 V2000
   -0.8000    1.3857    0.0000 C   0  0  0  0  0  0  0  0  0  0  0  0
   -2.4001    1.3857    0.0000 C   0  0  0  0  0  0  0  0  0  0  0  0
   -3.2001    2.7712    0.0000 H   0  0  0  0  0  0  0  0  0  0  0  0
   -3.2001    0.0001    0.0000 C   0  0  0  0  0  0  0  0  0  0  0  0
   -4.4257    1.0285    0.0000 H   0  0  0  0  0  0  0  0  0  0  0  0
   -4.7035   -0.5473    0.0000 C   0  0  0  0  0  0  0  0  0  0  0  0
   -6.0892    0.2528    0.0000 N   0  0  0  0  0  0  0  0  0  0  0  0
   -7.4749   -0.5473    0.0000 C   0  0  0  0  0  0  0  0  0  0  0  0
   -6.8626   -2.0255    0.0000 H   0  0  0  0  0  0  0  0  0  0  0  0
   -8.0870   -2.0255    0.0000 H   0  0  0  0  0  0  0  0  0  0  0  0
   -8.8604    0.2528    0.0000 C   0  0  0  0  0  0  0  0  0  0  0  0
  -10.2461   -0.5473    0.0000 H   0  0  0  0  0  0  0  0  0  0  0  0
  -10.2461    1.0528    0.0000 H   0  0  0  0  0  0  0  0  0  0  0  0
   -8.8604   -1.3472    0.0000 H   0  0  0  0  0  0  0  0  0  0  0  0
   -6.0892    1.8527    0.0000 C   0  0  0  0  0  0  0  0  0  0  0  0
   -5.1151    3.1222    0.0000 H   0  0  0  0  0  0  0  0  0  0  0  0
   -4.5028    2.0616    0.0000 H   0  0  0  0  0  0  0  0  0  0  0  0
   -7.4749    2.6528    0.0000 C   0  0  0  0  0  0  0  0  0  0  0  0
   -7.4749    4.2528    0.0000 H   0  0  0  0  0  0  0  0  0  0  0  0
   -8.8604    3.4527    0.0000 H   0  0  0  0  0  0  0  0  0  0  0  0
   -6.0892    3.4527    0.0000 H   0  0  0  0  0  0  0  0  0  0  0  0
   -4.9814   -2.1229    0.0000 O   0  0  0  0  0  0  0  0  0  0  0  0
   -2.4001   -1.3856    0.0000 C   0  0  0  0  0  0  0  0  0  0  0  0
   -3.9035   -1.9328    0.0000 H   0  0  0  0  0  0  0  0  0  0  0  0
   -2.1222   -2.9614    0.0000 H   0  0  0  0  0  0  0  0  0  0  0  0
   -0.8000   -1.3856    0.0000 N   0  0  0  0  0  0  0  0  0  0  0  0
    0.0001   -2.7713    0.0000 C   0  0  0  0  0  0  0  0  0  0  0  0
    0.7999   -4.1569    0.0000 H   0  0  0  0  0  0  0  0  0  0  0  0
   -0.8000   -4.1569    0.0000 H   0  0  0  0  0  0  0  0  0  0  0  0
    1.6000   -2.7713    0.0000 H   0  0  0  0  0  0  0  0  0  0  0  0
    0.0001    0.0001    0.0000 C   0  0  0  0  0  0  0  0  0  0  0  0
    0.7999   -1.3856    0.0000 H   0  0  0  0  0  0  0  0  0  0  0  0
    1.6000    0.0001    0.0000 C   0  0  0  0  0  0  0  0  0  0  0  0
    1.8778   -1.5757    0.0000 H   0  0  0  0  0  0  0  0  0  0  0  0
    3.1036   -0.5473    0.0000 H   0  0  0  0  0  0  0  0  0  0  0  0
    2.4000    1.3857    0.0000 C   0  0  0  0  0  0  0  0  0  0  0  0
    1.6000    2.7712    0.0000 C   0  0  0  0  0  0  0  0  0  0  0  0
    2.4000    4.1569    0.0000 C   0  0  0  0  0  0  0  0  0  0  0  0
    3.8890    3.5713    0.0000 N   0  0  0  0  0  0  0  0  0  0  0  0
    5.2113    4.4722    0.0000 H   0  0  0  0  0  0  0  0  0  0  0  0
    3.8890    1.9713    0.0000 C   0  0  0  0  0  0  0  0  0  0  0  0
    5.2113    1.0704    0.0000 H   0  0  0  0  0  0  0  0  0  0  0  0
    1.6000    5.5425    0.0000 C   0  0  0  0  0  0  0  0  0  0  0  0
    2.4000    6.9282    0.0000 H   0  0  0  0  0  0  0  0  0  0  0  0
    0.0001    5.5425    0.0000 C   0  0  0  0  0  0  0  0  0  0  0  0
   -0.8000    6.9282    0.0000 H   0  0  0  0  0  0  0  0  0  0  0  0
   -0.8000    4.1569    0.0000 C   0  0  0  0  0  0  0  0  0  0  0  0
   -2.4001    4.1569    0.0000 H   0  0  0  0  0  0  0  0  0  0  0  0
    0.0001    2.7712    0.0000 C   0  0  0  0  0  0  0  0  0  0  0  0
  1  2  2  0  0  0  0
  2  3  1  0  0  0  0
  2  4  1  0  0  0  0
  4  5  1  0  0  0  0
  4  6  1  0  0  0  0
  6  7  1  0  0  0  0
  7  8  1  0  0  0  0
  8  9  1  0  0  0  0
  8 10  1  0  0  0  0
  8 11  1  0  0  0  0
 11 12  1  0  0  0  0
 11 13  1  0  0  0  0
 11 14  1  0  0  0  0
  7 15  1  0  0  0  0
 15 16  1  0  0  0  0
 15 17  1  0  0  0  0
 15 18  1  0  0  0  0
 18 19  1  0  0  0  0
 18 20  1  0  0  0  0
 18 21  1  0  0  0  0
  6 22  2  0  0  0  0
  4 23  1  0  0  0  0
 23 24  1  0  0  0  0
 23 25  1  0  0  0  0
 23 26  1  0  0  0  0
 26 27  1  0  0  0  0
 27 28  1  0  0  0  0
 27 29  1  0  0  0  0
 27 30  1  0  0  0  0
 26 31  1  0  0  0  0
 31  1  1  0  0  0  0
 31 32  1  0  0  0  0
 31 33  1  0  0  0  0
 33 34  1  0  0  0  0
 33 35  1  0  0  0  0
 33 36  1  0  0  0  0
 36 37  1  0  0  0  0
 37 38  1  0  0  0  0
 38 39  1  0  0  0  0
 39 40  1  0  0  0  0
 39 41  1  0  0  0  0
 41 36  2  0  0  0  0
 41 42  1  0  0  0  0
 38 43  2  0  0  0  0
 43 44  1  0  0  0  0
 43 45  1  0  0  0  0
 45 46  1  0  0  0  0
 45 47  2  0  0  0  0
 47 48  1  0  0  0  0
 47 49  1  0  0  0  0
 49  1  1  0  0  0  0
 49 37  2  0  0  0  0
M  END
> <ChemID>
100022

> <source_casrn>
50-37-3

> <CAS>
50-37-3

> <SMILES>
CN1C[C@@H](C=C2[C@H]1Cc1c[nH]c3cccc2c31)C(=O)N(CC)CC

> <NAME>
LSD

> <preferred_name>
Lysergide

> <iupac>
(8beta)-N,N-diethyl-6-methyl-9,10-didehydroergoline-8-carboxamide

> <MPID>
4696

> <dsstox_substance_id>
DTXSID1023231

> <Canonical_QSARr>
CN1CC(C=C2C1Cc1c[nH]c3cccc2c31)C(=O)N(CC)CC

> <InChI_Code_QSARr>
InChI=1S/C20H25N3O/c1-4-23(5-2)20(24)14-9-16-15-7-6-8-17-19(15)13(11-21-17)10-18(16)22(3)12-14/h6-9,11,14,18,21H,4-5,10,12H2,1-3H3

> <InChI Key_QSARr>
VAYOSLLFUXYJDT-UHFFFAOYSA-N

> <Salt_Solvent>
?

> <Salt_Solvent_ID>


> <Kow Reference>
HANSCH,C ET AL. (1995)

> <LogP>
2.95

$$$$
100023
  -INDIGO-08031718572D

 14 15  0  0  0  0  0  0  0  0999 V2000
   -2.4000    1.3856    0.0000 S   0  0  0  0  0  0  0  0  0  0  0  0
   -1.6000   -0.0000    0.0000 C   0  0  0  0  0  0  0  0  0  0  0  0
   -2.4000   -1.3857    0.0000 N   0  0  0  0  0  0  0  0  0  0  0  0
   -4.0000   -1.3857    0.0000 H   0  0  0  0  0  0  0  0  0  0  0  0
   -1.6000   -2.7713    0.0000 C   0  0  0  0  0  0  0  0  0  0  0  0
   -2.4000   -4.1569    0.0000 H   0  0  0  0  0  0  0  0  0  0  0  0
   -0.0000   -2.7713    0.0000 N   0  0  0  0  0  0  0  0  0  0  0  0
    0.8000   -1.3856    0.0000 C   0  0  0  0  0  0  0  0  0  0  0  0
   -0.0000   -0.0000    0.0000 C   0  0  0  0  0  0  0  0  0  0  0  0
    1.0706    1.1890    0.0000 N   0  0  0  0  0  0  0  0  0  0  0  0
    2.5322    0.5383    0.0000 C   0  0  0  0  0  0  0  0  0  0  0  0
    3.9179    1.3383    0.0000 H   0  0  0  0  0  0  0  0  0  0  0  0
    2.3650   -1.0530    0.0000 N   0  0  0  0  0  0  0  0  0  0  0  0
    3.5540   -2.1236    0.0000 H   0  0  0  0  0  0  0  0  0  0  0  0
  1  2  2  0  0  0  0
  2  3  1  0  0  0  0
  3  4  1  0  0  0  0
  3  5  1  0  0  0  0
  5  6  1  0  0  0  0
  5  7  2  0  0  0  0
  7  8  1  0  0  0  0
  8  9  2  0  0  0  0
  9  2  1  0  0  0  0
  9 10  1  0  0  0  0
 10 11  2  0  0  0  0
 11 12  1  0  0  0  0
 11 13  1  0  0  0  0
 13  8  1  0  0  0  0
 13 14  1  0  0  0  0
M  END
> <ChemID>
100023

> <source_casrn>
50-44-2

> <CAS>
50-44-2

> <SMILES>
S=C1NC=Nc2[nH]c[n]c21

> <NAME>
6-PURINETHIOL HYDRATE

> <preferred_name>
6-Mercaptopurine

> <iupac>
1,9-dihydro-6H-purine-6-thione

> <MPID>
4697

> <dsstox_substance_id>
DTXSID0020810

> <Canonical_QSARr>
S=C1NC=Nc2[nH]c[n]c21

> <InChI_Code_QSARr>
InChI=1S/C5H4N4S/c10-5-3-4(7-1-6-3)8-2-9-5/h1-2H,(H2,6,7,8,9,10)

> <InChI Key_QSARr>
GLVAUDGFNGKCSF-UHFFFAOYSA-N

> <Salt_Solvent>
?

> <Salt_Solvent_ID>


> <Kow Reference>
HANSCH,C & LEO,AJ (1985)

> <LogP>
0.01

$$$$
100025
  -INDIGO-08031718572D

 44 46  0  0  0  0  0  0  0  0999 V2000
    4.2607    2.1846    0.0000 C   0  0  0  0  0  0  0  0  0  0  0  0
    5.6463    2.9845    0.0000 H   0  0  0  0  0  0  0  0  0  0  0  0
    2.8751    2.9845    0.0000 C   0  0  0  0  0  0  0  0  0  0  0  0
    2.8751    4.5846    0.0000 H   0  0  0  0  0  0  0  0  0  0  0  0
    1.4895    2.1846    0.0000 C   0  0  0  0  0  0  0  0  0  0  0  0
    0.1038    2.9845    0.0000 H   0  0  0  0  0  0  0  0  0  0  0  0
    1.4895    0.5846    0.0000 C   0  0  0  0  0  0  0  0  0  0  0  0
    2.8751   -0.2155    0.0000 C   0  0  0  0  0  0  0  0  0  0  0  0
    3.1135   -1.7975    0.0000 C   0  0  0  0  0  0  0  0  0  0  0  0
    4.2307   -2.9430    0.0000 H   0  0  0  0  0  0  0  0  0  0  0  0
    4.6030   -1.2130    0.0000 H   0  0  0  0  0  0  0  0  0  0  0  0
    2.0252   -2.9704    0.0000 C   0  0  0  0  0  0  0  0  0  0  0  0
    1.5535   -4.4995    0.0000 H   0  0  0  0  0  0  0  0  0  0  0  0
    3.4108   -3.7705    0.0000 H   0  0  0  0  0  0  0  0  0  0  0  0
    0.4297   -2.8510    0.0000 C   0  0  0  0  0  0  0  0  0  0  0  0
   -0.4717   -1.5290    0.0000 C   0  0  0  0  0  0  0  0  0  0  0  0
    0.0000    0.0001    0.0000 C   0  0  0  0  0  0  0  0  0  0  0  0
   -1.1730    1.0883    0.0000 C   0  0  0  0  0  0  0  0  0  0  0  0
   -0.8169    2.6482    0.0000 H   0  0  0  0  0  0  0  0  0  0  0  0
   -2.7605    0.8893    0.0000 C   0  0  0  0  0  0  0  0  0  0  0  0
   -4.2148    0.2222    0.0000 H   0  0  0  0  0  0  0  0  0  0  0  0
   -3.3170   -0.6107    0.0000 H   0  0  0  0  0  0  0  0  0  0  0  0
   -3.2321    2.4183    0.0000 C   0  0  0  0  0  0  0  0  0  0  0  0
   -1.7778    3.0854    0.0000 H   0  0  0  0  0  0  0  0  0  0  0  0
   -2.6754    3.9183    0.0000 H   0  0  0  0  0  0  0  0  0  0  0  0
   -4.7919    2.7742    0.0000 N   0  0  0  0  0  0  0  0  0  0  0  0
   -5.2635    4.3033    0.0000 C   0  0  0  0  0  0  0  0  0  0  0  0
   -5.7352    5.8321    0.0000 H   0  0  0  0  0  0  0  0  0  0  0  0
   -6.8235    4.6592    0.0000 H   0  0  0  0  0  0  0  0  0  0  0  0
   -4.1753    5.4760    0.0000 H   0  0  0  0  0  0  0  0  0  0  0  0
   -5.8802    1.6013    0.0000 C   0  0  0  0  0  0  0  0  0  0  0  0
   -7.4401    1.9574    0.0000 H   0  0  0  0  0  0  0  0  0  0  0  0
   -6.9685    0.4285    0.0000 H   0  0  0  0  0  0  0  0  0  0  0  0
   -5.4087    0.0725    0.0000 H   0  0  0  0  0  0  0  0  0  0  0  0
   -2.0672   -1.6484    0.0000 C   0  0  0  0  0  0  0  0  0  0  0  0
   -2.4619   -0.0980    0.0000 H   0  0  0  0  0  0  0  0  0  0  0  0
   -2.7613   -3.0901    0.0000 C   0  0  0  0  0  0  0  0  0  0  0  0
   -4.3570   -3.2096    0.0000 H   0  0  0  0  0  0  0  0  0  0  0  0
   -1.8601   -4.4121    0.0000 C   0  0  0  0  0  0  0  0  0  0  0  0
   -2.5542   -5.8536    0.0000 H   0  0  0  0  0  0  0  0  0  0  0  0
   -0.2646   -4.2924    0.0000 C   0  0  0  0  0  0  0  0  0  0  0  0
    0.6368   -5.6144    0.0000 H   0  0  0  0  0  0  0  0  0  0  0  0
    4.2607    0.5846    0.0000 C   0  0  0  0  0  0  0  0  0  0  0  0
    5.6463   -0.2155    0.0000 H   0  0  0  0  0  0  0  0  0  0  0  0
  1  2  1  0  0  0  0
  1  3  1  0  0  0  0
  3  4  1  0  0  0  0
  3  5  2  0  0  0  0
  5  6  1  0  0  0  0
  5  7  1  0  0  0  0
  7  8  2  0  0  0  0
  8  9  1  0  0  0  0
  9 10  1  0  0  0  0
  9 11  1  0  0  0  0
  9 12  1  0  0  0  0
 12 13  1  0  0  0  0
 12 14  1  0  0  0  0
 12 15  1  0  0  0  0
 15 16  1  0  0  0  0
 16 17  1  0  0  0  0
 17  7  1  0  0  0  0
 17 18  2  0  0  0  0
 18 19  1  0  0  0  0
 18 20  1  0  0  0  0
 20 21  1  0  0  0  0
 20 22  1  0  0  0  0
 20 23  1  0  0  0  0
 23 24  1  0  0  0  0
 23 25  1  0  0  0  0
 23 26  1  0  0  0  0
 26 27  1  0  0  0  0
 27 28  1  0  0  0  0
 27 29  1  0  0  0  0
 27 30  1  0  0  0  0
 26 31  1  0  0  0  0
 31 32  1  0  0  0  0
 31 33  1  0  0  0  0
 31 34  1  0  0  0  0
 16 35  2  0  0  0  0
 35 36  1  0  0  0  0
 35 37  1  0  0  0  0
 37 38  1  0  0  0  0
 37 39  2  0  0  0  0
 39 40  1  0  0  0  0
 39 41  1  0  0  0  0
 41 15  2  0  0  0  0
 41 42  1  0  0  0  0
  8 43  1  0  0  0  0
 43  1  2  0  0  0  0
 43 44  1  0  0  0  0
M  END
> <ChemID>
100025

> <source_casrn>
50-48-6

> <CAS>
50-48-6

> <SMILES>
CN(C)CCC=C1c2ccccc2CCc2ccccc21

> <NAME>
AMITRYPTYLINE

> <preferred_name>
Amitriptyline

> <iupac>
3-(10,11-dihydro-5H-dibenzo[a,d][7]annulen-5-ylidene)-N,N-dimethylpropan-1-amine

> <MPID>
4699

> <dsstox_substance_id>
DTXSID7022594

> <Canonical_QSARr>
CN(C)CCC=C1c2ccccc2CCc2ccccc21

> <InChI_Code_QSARr>
InChI=1S/C20H23N/c1-21(2)15-7-12-20-18-10-5-3-8-16(18)13-14-17-9-4-6-11-19(17)20/h3-6,8-12H,7,13-15H2,1-2H3

> <InChI Key_QSARr>
KRMDCWKBEZIMAB-UHFFFAOYSA-N

> <Salt_Solvent>
?

> <Salt_Solvent_ID>


> <Kow Reference>
HANSCH,C ET AL. (1995)

> <LogP>
4.92

$$$$
100026
  -INDIGO-08031718572D

 45 47  0  0  0  0  0  0  0  0999 V2000
    0.0001    0.0000    0.0000 N   0  0  0  0  0  0  0  0  0  0  0  0
   -0.3561    1.5599    0.0000 C   0  0  0  0  0  0  0  0  0  0  0  0
   -1.7975    2.2540    0.0000 C   0  0  0  0  0  0  0  0  0  0  0  0
   -1.9171    3.8496    0.0000 C   0  0  0  0  0  0  0  0  0  0  0  0
   -3.3587    4.5439    0.0000 H   0  0  0  0  0  0  0  0  0  0  0  0
   -0.5952    4.7509    0.0000 C   0  0  0  0  0  0  0  0  0  0  0  0
   -0.7147    6.3465    0.0000 H   0  0  0  0  0  0  0  0  0  0  0  0
    0.8463    4.0568    0.0000 C   0  0  0  0  0  0  0  0  0  0  0  0
    2.1684    4.9580    0.0000 H   0  0  0  0  0  0  0  0  0  0  0  0
    0.9660    2.4612    0.0000 C   0  0  0  0  0  0  0  0  0  0  0  0
    2.5062    2.0278    0.0000 H   0  0  0  0  0  0  0  0  0  0  0  0
   -3.2392    1.5599    0.0000 C   0  0  0  0  0  0  0  0  0  0  0  0
   -3.5952    3.1198    0.0000 H   0  0  0  0  0  0  0  0  0  0  0  0
   -4.8391    1.5599    0.0000 H   0  0  0  0  0  0  0  0  0  0  0  0
   -3.5952    0.0000    0.0000 C   0  0  0  0  0  0  0  0  0  0  0  0
   -5.1354    0.4333    0.0000 H   0  0  0  0  0  0  0  0  0  0  0  0
   -4.5928   -1.2508    0.0000 H   0  0  0  0  0  0  0  0  0  0  0  0
   -2.5975   -1.2508    0.0000 C   0  0  0  0  0  0  0  0  0  0  0  0
   -0.9976   -1.2508    0.0000 C   0  0  0  0  0  0  0  0  0  0  0  0
   -0.1977   -2.6366    0.0000 C   0  0  0  0  0  0  0  0  0  0  0  0
    1.3781   -2.3587    0.0000 H   0  0  0  0  0  0  0  0  0  0  0  0
   -0.9976   -4.0223    0.0000 C   0  0  0  0  0  0  0  0  0  0  0  0
   -0.1977   -5.4079    0.0000 H   0  0  0  0  0  0  0  0  0  0  0  0
   -2.5975   -4.0223    0.0000 C   0  0  0  0  0  0  0  0  0  0  0  0
   -3.3976   -5.4079    0.0000 H   0  0  0  0  0  0  0  0  0  0  0  0
   -3.3976   -2.6366    0.0000 C   0  0  0  0  0  0  0  0  0  0  0  0
   -4.9975   -2.6366    0.0000 H   0  0  0  0  0  0  0  0  0  0  0  0
    1.5598   -0.3560    0.0000 C   0  0  0  0  0  0  0  0  0  0  0  0
    1.2919    1.2214    0.0000 H   0  0  0  0  0  0  0  0  0  0  0  0
    2.4857    0.9488    0.0000 H   0  0  0  0  0  0  0  0  0  0  0  0
    2.7328   -1.4444    0.0000 C   0  0  0  0  0  0  0  0  0  0  0  0
    3.5241   -2.8349    0.0000 H   0  0  0  0  0  0  0  0  0  0  0  0
    2.3089   -2.9872    0.0000 H   0  0  0  0  0  0  0  0  0  0  0  0
    4.1565   -0.7144    0.0000 C   0  0  0  0  0  0  0  0  0  0  0  0
    3.6187    0.7926    0.0000 H   0  0  0  0  0  0  0  0  0  0  0  0
    4.8419    0.7314    0.0000 H   0  0  0  0  0  0  0  0  0  0  0  0
    5.5007   -1.5825    0.0000 N   0  0  0  0  0  0  0  0  0  0  0  0
    6.9244   -0.8525    0.0000 C   0  0  0  0  0  0  0  0  0  0  0  0
    8.3482   -0.1225    0.0000 H   0  0  0  0  0  0  0  0  0  0  0  0
    8.2684   -1.7206    0.0000 H   0  0  0  0  0  0  0  0  0  0  0  0
    7.0041    0.7454    0.0000 H   0  0  0  0  0  0  0  0  0  0  0  0
    5.4208   -3.1804    0.0000 C   0  0  0  0  0  0  0  0  0  0  0  0
    6.7650   -4.0485    0.0000 H   0  0  0  0  0  0  0  0  0  0  0  0
    5.3410   -4.7785    0.0000 H   0  0  0  0  0  0  0  0  0  0  0  0
    3.9971   -3.9104    0.0000 H   0  0  0  0  0  0  0  0  0  0  0  0
  1  2  1  0  0  0  0
  2  3  1  0  0  0  0
  3  4  2  0  0  0  0
  4  5  1  0  0  0  0
  4  6  1  0  0  0  0
  6  7  1  0  0  0  0
  6  8  2  0  0  0  0
  8  9  1  0  0  0  0
  8 10  1  0  0  0  0
 10  2  2  0  0  0  0
 10 11  1  0  0  0  0
  3 12  1  0  0  0  0
 12 13  1  0  0  0  0
 12 14  1  0  0  0  0
 12 15  1  0  0  0  0
 15 16  1  0  0  0  0
 15 17  1  0  0  0  0
 15 18  1  0  0  0  0
 18 19  1  0  0  0  0
 19  1  1  0  0  0  0
 19 20  2  0  0  0  0
 20 21  1  0  0  0  0
 20 22  1  0  0  0  0
 22 23  1  0  0  0  0
 22 24  2  0  0  0  0
 24 25  1  0  0  0  0
 24 26  1  0  0  0  0
 26 18  2  0  0  0  0
 26 27  1  0  0  0  0
  1 28  1  0  0  0  0
 28 29  1  0  0  0  0
 28 30  1  0  0  0  0
 28 31  1  0  0  0  0
 31 32  1  0  0  0  0
 31 33  1  0  0  0  0
 31 34  1  0  0  0  0
 34 35  1  0  0  0  0
 34 36  1  0  0  0  0
 34 37  1  0  0  0  0
 37 38  1  0  0  0  0
 38 39  1  0  0  0  0
 38 40  1  0  0  0  0
 38 41  1  0  0  0  0
 37 42  1  0  0  0  0
 42 43  1  0  0  0  0
 42 44  1  0  0  0  0
 42 45  1  0  0  0  0
M  END
> <ChemID>
100026

> <source_casrn>
50-49-7

> <CAS>
50-49-7

> <SMILES>
CN(C)CCCN1c2ccccc2CCc2ccccc12

> <NAME>
IMIPRAMINE

> <preferred_name>
Imipramine

> <iupac>
3-(10,11-dihydro-5H-dibenzo[b,f]azepin-5-yl)-N,N-dimethylpropan-1-amine

> <MPID>
4700

> <dsstox_substance_id>
DTXSID1043881

> <Canonical_QSARr>
CN(C)CCCN1c2ccccc2CCc2ccccc12

> <InChI_Code_QSARr>
InChI=1S/C19H24N2/c1-20(2)14-7-15-21-18-10-5-3-8-16(18)12-13-17-9-4-6-11-19(17)21/h3-6,8-11H,7,12-15H2,1-2H3

> <InChI Key_QSARr>
BCGWQEUPMDMJNV-UHFFFAOYSA-N

> <Salt_Solvent>
?

> <Salt_Solvent_ID>


> <Kow Reference>
HANSCH,C ET AL. (1995)

> <LogP>
4.8

$$$$
100027
  -INDIGO-08031718572D

 51 54  0  0  0  0  0  0  0  0999 V2000
    0.8714    6.3977    0.0000 C   0  0  0  0  0  0  0  0  0  0  0  0
    2.4713    6.3977    0.0000 H   0  0  0  0  0  0  0  0  0  0  0  0
    0.0715    7.7833    0.0000 C   0  0  0  0  0  0  0  0  0  0  0  0
    0.8714    9.1690    0.0000 H   0  0  0  0  0  0  0  0  0  0  0  0
   -1.5287    7.7833    0.0000 C   0  0  0  0  0  0  0  0  0  0  0  0
   -2.3286    9.1690    0.0000 H   0  0  0  0  0  0  0  0  0  0  0  0
   -2.3286    6.3977    0.0000 C   0  0  0  0  0  0  0  0  0  0  0  0
   -1.5287    5.0120    0.0000 C   0  0  0  0  0  0  0  0  0  0  0  0
   -2.3286    3.6265    0.0000 N   0  0  0  0  0  0  0  0  0  0  0  0
   -1.7813    2.1230    0.0000 C   0  0  0  0  0  0  0  0  0  0  0  0
   -2.5201    0.7036    0.0000 H   0  0  0  0  0  0  0  0  0  0  0  0
   -3.3074    1.6418    0.0000 H   0  0  0  0  0  0  0  0  0  0  0  0
   -0.2778    1.5756    0.0000 C   0  0  0  0  0  0  0  0  0  0  0  0
    0.4610    2.9950    0.0000 H   0  0  0  0  0  0  0  0  0  0  0  0
    1.3085    1.7846    0.0000 H   0  0  0  0  0  0  0  0  0  0  0  0
    0.0000   -0.0000    0.0000 C   0  0  0  0  0  0  0  0  0  0  0  0
   -1.5035    0.5473    0.0000 H   0  0  0  0  0  0  0  0  0  0  0  0
   -0.8001   -1.3856    0.0000 C   0  0  0  0  0  0  0  0  0  0  0  0
   -2.0256   -0.3573    0.0000 H   0  0  0  0  0  0  0  0  0  0  0  0
   -2.0256   -2.4141    0.0000 H   0  0  0  0  0  0  0  0  0  0  0  0
    0.0000   -2.7713    0.0000 C   0  0  0  0  0  0  0  0  0  0  0  0
   -1.5035   -3.3185    0.0000 H   0  0  0  0  0  0  0  0  0  0  0  0
    0.2778   -4.3470    0.0000 H   0  0  0  0  0  0  0  0  0  0  0  0
    1.6000   -2.7713    0.0000 C   0  0  0  0  0  0  0  0  0  0  0  0
    1.3222   -4.3470    0.0000 H   0  0  0  0  0  0  0  0  0  0  0  0
    3.1035   -3.3185    0.0000 H   0  0  0  0  0  0  0  0  0  0  0  0
    2.4001   -1.3856    0.0000 C   0  0  0  0  0  0  0  0  0  0  0  0
    3.6256   -2.4141    0.0000 H   0  0  0  0  0  0  0  0  0  0  0  0
    3.6256   -0.3573    0.0000 H   0  0  0  0  0  0  0  0  0  0  0  0
    1.6000   -0.0000    0.0000 N   0  0  0  0  0  0  0  0  0  0  0  0
    2.6284    1.2256    0.0000 C   0  0  0  0  0  0  0  0  0  0  0  0
    4.1320    0.6785    0.0000 H   0  0  0  0  0  0  0  0  0  0  0  0
    3.8542    2.2542    0.0000 H   0  0  0  0  0  0  0  0  0  0  0  0
    2.3506    2.8013    0.0000 H   0  0  0  0  0  0  0  0  0  0  0  0
   -3.9285    3.6265    0.0000 C   0  0  0  0  0  0  0  0  0  0  0  0
   -4.7286    5.0120    0.0000 C   0  0  0  0  0  0  0  0  0  0  0  0
   -3.9285    6.3977    0.0000 S   0  0  0  0  0  0  0  0  0  0  0  0
   -6.3286    5.0120    0.0000 C   0  0  0  0  0  0  0  0  0  0  0  0
   -7.1287    6.3977    0.0000 H   0  0  0  0  0  0  0  0  0  0  0  0
   -7.1287    3.6265    0.0000 C   0  0  0  0  0  0  0  0  0  0  0  0
   -8.7286    3.6265    0.0000 H   0  0  0  0  0  0  0  0  0  0  0  0
   -6.3286    2.2408    0.0000 C   0  0  0  0  0  0  0  0  0  0  0  0
   -7.1287    0.8552    0.0000 S   0  0  0  0  0  0  0  0  0  0  0  0
   -8.7286    0.8552    0.0000 C   0  0  0  0  0  0  0  0  0  0  0  0
   -9.5285   -0.5305    0.0000 H   0  0  0  0  0  0  0  0  0  0  0  0
  -10.3286    0.8552    0.0000 H   0  0  0  0  0  0  0  0  0  0  0  0
   -7.9285   -0.5305    0.0000 H   0  0  0  0  0  0  0  0  0  0  0  0
   -4.7286    2.2408    0.0000 C   0  0  0  0  0  0  0  0  0  0  0  0
   -4.1814    0.7373    0.0000 H   0  0  0  0  0  0  0  0  0  0  0  0
    0.0715    5.0120    0.0000 C   0  0  0  0  0  0  0  0  0  0  0  0
    1.1000    3.7863    0.0000 H   0  0  0  0  0  0  0  0  0  0  0  0
  1  2  1  0  0  0  0
  1  3  1  0  0  0  0
  3  4  1  0  0  0  0
  3  5  2  0  0  0  0
  5  6  1  0  0  0  0
  5  7  1  0  0  0  0
  7  8  2  0  0  0  0
  8  9  1  0  0  0  0
  9 10  1  0  0  0  0
 10 11  1  0  0  0  0
 10 12  1  0  0  0  0
 10 13  1  0  0  0  0
 13 14  1  0  0  0  0
 13 15  1  0  0  0  0
 13 16  1  0  0  0  0
 16 17  1  0  0  0  0
 16 18  1  0  0  0  0
 18 19  1  0  0  0  0
 18 20  1  0  0  0  0
 18 21  1  0  0  0  0
 21 22  1  0  0  0  0
 21 23  1  0  0  0  0
 21 24  1  0  0  0  0
 24 25  1  0  0  0  0
 24 26  1  0  0  0  0
 24 27  1  0  0  0  0
 27 28  1  0  0  0  0
 27 29  1  0  0  0  0
 27 30  1  0  0  0  0
 30 16  1  0  0  0  0
 30 31  1  0  0  0  0
 31 32  1  0  0  0  0
 31 33  1  0  0  0  0
 31 34  1  0  0  0  0
  9 35  1  0  0  0  0
 35 36  1  0  0  0  0
 36 37  1  0  0  0  0
 37  7  1  0  0  0  0
 36 38  2  0  0  0  0
 38 39  1  0  0  0  0
 38 40  1  0  0  0  0
 40 41  1  0  0  0  0
 40 42  2  0  0  0  0
 42 43  1  0  0  0  0
 43 44  1  0  0  0  0
 44 45  1  0  0  0  0
 44 46  1  0  0  0  0
 44 47  1  0  0  0  0
 42 48  1  0  0  0  0
 48 35  2  0  0  0  0
 48 49  1  0  0  0  0
  8 50  1  0  0  0  0
 50  1  2  0  0  0  0
 50 51  1  0  0  0  0
M  END
> <ChemID>
100027

> <source_casrn>
50-52-2

> <CAS>
50-52-2

> <SMILES>
CN1CCCCC1CCN1c2cc(ccc2Sc2ccccc12)SC

> <NAME>
THIORIDAZINE

> <preferred_name>
Thioridazine

> <iupac>
10-[2-(1-methylpiperidin-2-yl)ethyl]-2-(methylsulfanyl)-10H-phenothiazine

> <MPID>
4701

> <dsstox_substance_id>
DTXSID6023656

> <Canonical_QSARr>
CN1CCCCC1CCN1c2cc(ccc2Sc2ccccc12)SC

> <InChI_Code_QSARr>
InChI=1S/C21H26N2S2/c1-22-13-6-5-7-16(22)12-14-23-18-8-3-4-9-20(18)25-21-11-10-17(24-2)15-19(21)23/h3-4,8-11,15-16H,5-7,12-14H2,1-2H3

> <InChI Key_QSARr>
KLBQZWRITKRQQV-UHFFFAOYSA-N

> <Salt_Solvent>
?

> <Salt_Solvent_ID>


> <Kow Reference>
HANSCH,C ET AL. (1995)

> <LogP>
5.9

$$$$
100029
  -INDIGO-08031718572D

 28 31  0  0  0  0  0  0  0  0999 V2000
   -0.0001    3.2000    0.0000 O   0  0  0  0  0  0  0  0  0  0  0  0
    1.3857    2.4000    0.0000 C   0  0  0  0  0  0  0  0  0  0  0  0
    1.3857    0.8000    0.0000 C   0  0  0  0  0  0  0  0  0  0  0  0
   -0.0001    0.0000    0.0000 N   0  0  0  0  0  0  0  0  0  0  0  0
   -0.0001   -1.6000    0.0000 C   0  0  0  0  0  0  0  0  0  0  0  0
   -1.6000   -1.6000    0.0000 C   0  0  0  0  0  0  0  0  0  0  0  0
   -1.6000    0.0000    0.0000 C   0  0  0  0  0  0  0  0  0  0  0  0
   -2.7313    1.1314    0.0000 O   0  0  0  0  0  0  0  0  0  0  0  0
   -2.7313   -2.7314    0.0000 N   0  0  0  0  0  0  0  0  0  0  0  0
   -4.2767   -2.3172    0.0000 C   0  0  0  0  0  0  0  0  0  0  0  0
   -5.4084   -3.4486    0.0000 C   0  0  0  0  0  0  0  0  0  0  0  0
   -6.9538   -3.0345    0.0000 C   0  0  0  0  0  0  0  0  0  0  0  0
   -7.5272   -1.5408    0.0000 S   0  0  0  0  0  0  0  0  0  0  0  0
   -9.1249   -1.6245    0.0000 C   0  0  0  0  0  0  0  0  0  0  0  0
   -9.5390   -3.1701    0.0000 C   0  0  0  0  0  0  0  0  0  0  0  0
   -8.1971   -4.0414    0.0000 C   0  0  0  0  0  0  0  0  0  0  0  0
   -4.6911   -0.7718    0.0000 O   0  0  0  0  0  0  0  0  0  0  0  0
    1.3857   -2.4000    0.0000 S   0  0  0  0  0  0  0  0  0  0  0  0
    2.7712   -1.6000    0.0000 C   0  0  0  0  0  0  0  0  0  0  0  0
    2.7712    0.0000    0.0000 C   0  0  0  0  0  0  0  0  0  0  0  0
    4.1570    0.8000    0.0000 C   0  0  0  0  0  0  0  0  0  0  0  0
    5.5425    0.0000    0.0000 N   0  0  0  0  0  0  0  0  0  0  0  0
    5.5425   -1.6000    0.0000 C   0  0  0  0  0  0  0  0  0  0  0  0
    6.9283   -2.4000    0.0000 C   0  0  0  0  0  0  0  0  0  0  0  0
    8.3138   -1.6000    0.0000 C   0  0  0  0  0  0  0  0  0  0  0  0
    8.3138    0.0000    0.0000 C   0  0  0  0  0  0  0  0  0  0  0  0
    6.9283    0.8000    0.0000 C   0  0  0  0  0  0  0  0  0  0  0  0
    2.7712    3.2000    0.0000 O   0  0  0  0  0  0  0  0  0  0  0  0
  1  2  1  0  0  0  0
  2  3  1  0  0  0  0
  3  4  1  0  0  0  0
  4  5  1  0  0  0  0
  5  6  1  0  0  0  0
  6  7  1  0  0  0  0
  7  4  1  0  0  0  0
  7  8  2  0  0  0  0
  6  9  1  0  0  0  0
  9 10  1  0  0  0  0
 10 11  1  0  0  0  0
 11 12  1  0  0  0  0
 12 13  1  0  0  0  0
 13 14  1  0  0  0  0
 14 15  2  0  0  0  0
 15 16  1  0  0  0  0
 16 12  2  0  0  0  0
 10 17  2  0  0  0  0
  5 18  1  0  0  0  0
 18 19  1  0  0  0  0
 19 20  1  0  0  0  0
 20  3  2  0  0  0  0
 20 21  1  0  0  0  0
 21 22  1  0  0  0  0
 22 23  1  0  0  0  0
 23 24  2  0  0  0  0
 24 25  1  0  0  0  0
 25 26  2  0  0  0  0
 26 27  1  0  0  0  0
 27 22  2  0  0  0  0
  2 28  2  0  0  0  0
M  CHG  1  22   1
M  END
> <ChemID>
100029

> <source_casrn>
50-59-9

> <CAS>
50-59-9

> <SMILES>
[O-]C(=O)C1=C(CS[C@@H]2[C@H](NC(=O)Cc3ccc[s]3)C(=O)N12)C[n+]1ccccc1

> <NAME>
Cephaloridine (zwitterion form)

> <preferred_name>
Cephaloridine

> <iupac>
(6R,7R)-8-oxo-3-(pyridinium-1-ylmethyl)-7-[(thiophen-2-ylacetyl)amino]-5-thia-1-azabicyclo[4.2.0]oct-2-ene-2-carboxylate

> <MPID>
4703

> <dsstox_substance_id>
DTXSID9022782

> <Canonical_QSARr>
OC(=O)C1=C(CSC2C(NC(=O)Cc3ccc[s]3)C(=O)N12)C[n+]1ccccc1

> <InChI_Code_QSARr>
InChI=1S/C19H17N3O4S2/c23-14(9-13-5-4-8-27-13)20-15-17(24)22-16(19(25)26)12(11-28-18(15)22)10-21-6-2-1-3-7-21/h1-8,15,18H,9-11H2,(H-,20,23,25,26)/p+1

> <InChI Key_QSARr>
CZTQZXZIADLWOZ-UHFFFAOYSA-O

> <Salt_Solvent>
?

> <Salt_Solvent_ID>


> <Kow Reference>
HANSCH,C ET AL. (1995)

> <LogP>
-1.62

$$$$
100030
  -INDIGO-08031718572D

 25 26  0  0  0  0  0  0  0  0999 V2000
    4.7651   -0.3326    0.0000 C   0  0  0  0  0  0  0  0  0  0  0  0
    6.3650   -0.3326    0.0000 H   0  0  0  0  0  0  0  0  0  0  0  0
    3.9651    1.0529    0.0000 C   0  0  0  0  0  0  0  0  0  0  0  0
    4.7651    2.4386    0.0000 H   0  0  0  0  0  0  0  0  0  0  0  0
    2.3650    1.0529    0.0000 C   0  0  0  0  0  0  0  0  0  0  0  0
    1.5650   -0.3326    0.0000 C   0  0  0  0  0  0  0  0  0  0  0  0
   -0.0000    0.0000    0.0000 C   0  0  0  0  0  0  0  0  0  0  0  0
   -0.1673    1.5912    0.0000 C   0  0  0  0  0  0  0  0  0  0  0  0
   -1.5529    2.3913    0.0000 H   0  0  0  0  0  0  0  0  0  0  0  0
    1.2943    2.2420    0.0000 N   0  0  0  0  0  0  0  0  0  0  0  0
    1.6271    3.8071    0.0000 H   0  0  0  0  0  0  0  0  0  0  0  0
   -1.1890   -1.0707    0.0000 C   0  0  0  0  0  0  0  0  0  0  0  0
   -0.2828   -2.3892    0.0000 H   0  0  0  0  0  0  0  0  0  0  0  0
   -1.4806   -2.6439    0.0000 H   0  0  0  0  0  0  0  0  0  0  0  0
   -2.7107   -0.5762    0.0000 C   0  0  0  0  0  0  0  0  0  0  0  0
   -3.6170    0.7425    0.0000 H   0  0  0  0  0  0  0  0  0  0  0  0
   -2.4192    0.9970    0.0000 H   0  0  0  0  0  0  0  0  0  0  0  0
   -3.8997   -1.6468    0.0000 N   0  0  0  0  0  0  0  0  0  0  0  0
   -5.4214   -1.1524    0.0000 H   0  0  0  0  0  0  0  0  0  0  0  0
   -3.5670   -3.2118    0.0000 H   0  0  0  0  0  0  0  0  0  0  0  0
    2.3650   -1.7183    0.0000 C   0  0  0  0  0  0  0  0  0  0  0  0
    1.5650   -3.1040    0.0000 H   0  0  0  0  0  0  0  0  0  0  0  0
    3.9651   -1.7183    0.0000 C   0  0  0  0  0  0  0  0  0  0  0  0
    4.7651   -3.1040    0.0000 O   0  0  0  0  0  0  0  0  0  0  0  0
    6.3650   -3.1040    0.0000 H   0  0  0  0  0  0  0  0  0  0  0  0
  1  2  1  0  0  0  0
  1  3  1  0  0  0  0
  3  4  1  0  0  0  0
  3  5  2  0  0  0  0
  5  6  1  0  0  0  0
  6  7  1  0  0  0  0
  7  8  2  0  0  0  0
  8  9  1  0  0  0  0
  8 10  1  0  0  0  0
 10  5  1  0  0  0  0
 10 11  1  0  0  0  0
  7 12  1  0  0  0  0
 12 13  1  0  0  0  0
 12 14  1  0  0  0  0
 12 15  1  0  0  0  0
 15 16  1  0  0  0  0
 15 17  1  0  0  0  0
 15 18  1  0  0  0  0
 18 19  1  0  0  0  0
 18 20  1  0  0  0  0
  6 21  2  0  0  0  0
 21 22  1  0  0  0  0
 21 23  1  0  0  0  0
 23  1  2  0  0  0  0
 23 24  1  0  0  0  0
 24 25  1  0  0  0  0
M  END
> <ChemID>
100030

> <source_casrn>
50-67-9

> <CAS>
50-67-9

> <SMILES>
NCCc1c[nH]c2ccc(O)cc21

> <NAME>
5-HYDROXYTRYPTAMINE

> <preferred_name>
Serotonin

> <iupac>
3-(2-Aminoethyl)-1H-indol-5-ol

> <MPID>
4704

> <dsstox_substance_id>
DTXSID8075330

> <Canonical_QSARr>
NCCc1c[nH]c2ccc(O)cc21

> <InChI_Code_QSARr>
InChI=1S/C10H12N2O/c11-4-3-7-6-12-10-2-1-8(13)5-9(7)10/h1-2,5-6,12-13H,3-4,11H2

> <InChI Key_QSARr>
QZAYGJVTTNCVMB-UHFFFAOYSA-N

> <Salt_Solvent>
?

> <Salt_Solvent_ID>


> <Kow Reference>
HANSCH,C ET AL. (1995)

> <LogP>
0.21

$$$$
100032
  -INDIGO-08031718572D

 26 25  0  0  0  0  0  0  0  0999 V2000
    0.0000    0.0000    0.0000 C   0  0  0  0  0  0  0  0  0  0  0  0
    0.0000   -1.6000    0.0000 H   0  0  0  0  0  0  0  0  0  0  0  0
    1.6000    0.0000    0.0000 C   0  0  0  0  0  0  0  0  0  0  0  0
    1.6000    1.6000    0.0000 H   0  0  0  0  0  0  0  0  0  0  0  0
    3.1757    0.2778    0.0000 C   0  0  0  0  0  0  0  0  0  0  0  0
    3.4536   -1.2979    0.0000 H   0  0  0  0  0  0  0  0  0  0  0  0
    2.8978    1.8536    0.0000 O   0  0  0  0  0  0  0  0  0  0  0  0
    4.1235    2.8820    0.0000 H   0  0  0  0  0  0  0  0  0  0  0  0
    4.7514    0.5556    0.0000 C   0  0  0  0  0  0  0  0  0  0  0  0
    6.1706   -0.1832    0.0000 H   0  0  0  0  0  0  0  0  0  0  0  0
    5.2324   -0.9703    0.0000 H   0  0  0  0  0  0  0  0  0  0  0  0
    5.2986    2.0592    0.0000 O   0  0  0  0  0  0  0  0  0  0  0  0
    6.8743    2.3370    0.0000 H   0  0  0  0  0  0  0  0  0  0  0  0
    1.6000   -1.6000    0.0000 O   0  0  0  0  0  0  0  0  0  0  0  0
    2.9857   -2.4000    0.0000 H   0  0  0  0  0  0  0  0  0  0  0  0
   -1.5757   -0.2778    0.0000 C   0  0  0  0  0  0  0  0  0  0  0  0
   -1.8536    1.2979    0.0000 H   0  0  0  0  0  0  0  0  0  0  0  0
   -1.2978   -1.8536    0.0000 O   0  0  0  0  0  0  0  0  0  0  0  0
   -2.5235   -2.8820    0.0000 H   0  0  0  0  0  0  0  0  0  0  0  0
   -3.1514   -0.5556    0.0000 C   0  0  0  0  0  0  0  0  0  0  0  0
   -4.5706    0.1832    0.0000 H   0  0  0  0  0  0  0  0  0  0  0  0
   -3.6324    0.9702    0.0000 H   0  0  0  0  0  0  0  0  0  0  0  0
   -3.6986   -2.0592    0.0000 O   0  0  0  0  0  0  0  0  0  0  0  0
   -5.2743   -2.3370    0.0000 H   0  0  0  0  0  0  0  0  0  0  0  0
    0.0000    1.6000    0.0000 O   0  0  0  0  0  0  0  0  0  0  0  0
   -1.3857    2.4000    0.0000 H   0  0  0  0  0  0  0  0  0  0  0  0
  1  2  1  0  0  0  0
  1  3  1  0  0  0  0
  3  4  1  0  0  0  0
  3  5  1  0  0  0  0
  5  6  1  0  0  0  0
  5  7  1  0  0  0  0
  7  8  1  0  0  0  0
  5  9  1  0  0  0  0
  9 10  1  0  0  0  0
  9 11  1  0  0  0  0
  9 12  1  0  0  0  0
 12 13  1  0  0  0  0
  3 14  1  0  0  0  0
 14 15  1  0  0  0  0
  1 16  1  0  0  0  0
 16 17  1  0  0  0  0
 16 18  1  0  0  0  0
 18 19  1  0  0  0  0
 16 20  1  0  0  0  0
 20 21  1  0  0  0  0
 20 22  1  0  0  0  0
 20 23  1  0  0  0  0
 23 24  1  0  0  0  0
  1 25  1  0  0  0  0
 25 26  1  0  0  0  0
M  END
> <ChemID>
100032

> <source_casrn>
50-70-4|69-65-8|608-66-2

> <CAS>
50-70-4|69-65-8|608-66-2

> <SMILES>
O[C@H](CO)[C@@H](O)[C@H](O)[C@@H](O)CO

> <NAME>
SORBITOL, MANNITOL, GALACTITOL

> <preferred_name>
D-Glucitol

> <iupac>
D-glucitol

> <MPID>
4705|4970|7072

> <dsstox_substance_id>
DTXSID5023588|DTXSID1023235|DTXSID1046051

> <Canonical_QSARr>
OC(CO)C(O)C(O)C(O)CO

> <InChI_Code_QSARr>
InChI=1S/C6H14O6/c7-1-3(9)5(11)6(12)4(10)2-8/h3-12H,1-2H2

> <InChI Key_QSARr>
FBPFZTCFMRRESA-UHFFFAOYSA-N

> <Salt_Solvent>
?

> <Salt_Solvent_ID>


> <Kow Reference>
SANGSTER (1994)

> <LogP>
-2.2

$$$$
100034
  -INDIGO-08031718572D

 21 21  0  0  0  0  0  0  0  0999 V2000
    0.0000    2.7713    0.0000 O   0  0  0  0  0  0  0  0  0  0  0  0
    0.8000    4.1569    0.0000 H   0  0  0  0  0  0  0  0  0  0  0  0
    0.8000    1.3856    0.0000 C   0  0  0  0  0  0  0  0  0  0  0  0
    2.4000    1.3856    0.0000 O   0  0  0  0  0  0  0  0  0  0  0  0
    0.0000    0.0001    0.0000 C   0  0  0  0  0  0  0  0  0  0  0  0
    0.8000   -1.3856    0.0000 C   0  0  0  0  0  0  0  0  0  0  0  0
    2.4000   -1.3856    0.0000 O   0  0  0  0  0  0  0  0  0  0  0  0
    3.1999   -2.7712    0.0000 C   0  0  0  0  0  0  0  0  0  0  0  0
    2.4000   -4.1569    0.0000 O   0  0  0  0  0  0  0  0  0  0  0  0
    4.8000   -2.7713    0.0000 C   0  0  0  0  0  0  0  0  0  0  0  0
    6.4000   -2.7713    0.0000 H   0  0  0  0  0  0  0  0  0  0  0  0
    5.6000   -4.1569    0.0000 H   0  0  0  0  0  0  0  0  0  0  0  0
    5.6000   -1.3856    0.0000 H   0  0  0  0  0  0  0  0  0  0  0  0
    0.0000   -2.7712    0.0000 C   0  0  0  0  0  0  0  0  0  0  0  0
    0.8000   -4.1569    0.0000 H   0  0  0  0  0  0  0  0  0  0  0  0
   -1.6001   -2.7712    0.0000 C   0  0  0  0  0  0  0  0  0  0  0  0
   -2.4000   -4.1569    0.0000 H   0  0  0  0  0  0  0  0  0  0  0  0
   -2.4000   -1.3856    0.0000 C   0  0  0  0  0  0  0  0  0  0  0  0
   -4.0000   -1.3856    0.0000 H   0  0  0  0  0  0  0  0  0  0  0  0
   -1.6001    0.0001    0.0000 C   0  0  0  0  0  0  0  0  0  0  0  0
   -2.4000    1.3856    0.0000 H   0  0  0  0  0  0  0  0  0  0  0  0
  1  2  1  0  0  0  0
  1  3  1  0  0  0  0
  3  4  2  0  0  0  0
  3  5  1  0  0  0  0
  5  6  1  0  0  0  0
  6  7  1  0  0  0  0
  7  8  1  0  0  0  0
  8  9  2  0  0  0  0
  8 10  1  0  0  0  0
 10 11  1  0  0  0  0
 10 12  1  0  0  0  0
 10 13  1  0  0  0  0
  6 14  2  0  0  0  0
 14 15  1  0  0  0  0
 14 16  1  0  0  0  0
 16 17  1  0  0  0  0
 16 18  2  0  0  0  0
 18 19  1  0  0  0  0
 18 20  1  0  0  0  0
 20  5  2  0  0  0  0
 20 21  1  0  0  0  0
M  END
> <ChemID>
100034

> <source_casrn>
50-78-2

> <CAS>
50-78-2

> <SMILES>
CC(=O)Oc1ccccc1C(O)=O

> <NAME>
ACETYLSALICYLIC ACID

> <preferred_name>
Aspirin

> <iupac>
2-(acetyloxy)benzoic acid

> <MPID>
4707

> <dsstox_substance_id>
DTXSID5020108

> <Canonical_QSARr>
CC(=O)Oc1ccccc1C(O)=O

> <InChI_Code_QSARr>
InChI=1S/C9H8O4/c1-6(10)13-8-5-3-2-4-7(8)9(11)12/h2-5H,1H3,(H,11,12)

> <InChI Key_QSARr>
BSYNRYMUTXBXSQ-UHFFFAOYSA-N

> <Salt_Solvent>
?

> <Salt_Solvent_ID>


> <Kow Reference>
HANSCH,C ET AL. (1995)

> <LogP>
1.19

$$$$
100035
  -INDIGO-08031718572D

 15 15  0  0  0  0  0  0  0  0999 V2000
   -1.3856    0.8000    0.0000 C   0  0  0  0  0  0  0  0  0  0  0  0
   -1.3856    2.4000    0.0000 O   0  0  0  0  0  0  0  0  0  0  0  0
   -2.7713   -0.0000    0.0000 O   0  0  0  0  0  0  0  0  0  0  0  0
   -4.1569    0.8000    0.0000 H   0  0  0  0  0  0  0  0  0  0  0  0
   -0.0001   -0.0000    0.0000 C   0  0  0  0  0  0  0  0  0  0  0  0
   -0.0001   -1.6000    0.0000 C   0  0  0  0  0  0  0  0  0  0  0  0
   -1.3856   -2.4000    0.0000 H   0  0  0  0  0  0  0  0  0  0  0  0
    1.3856   -2.4000    0.0000 C   0  0  0  0  0  0  0  0  0  0  0  0
    1.3856   -4.0000    0.0000 Cl  0  0  0  0  0  0  0  0  0  0  0  0
    2.7713   -1.6000    0.0000 C   0  0  0  0  0  0  0  0  0  0  0  0
    4.1569   -2.4000    0.0000 H   0  0  0  0  0  0  0  0  0  0  0  0
    2.7712   -0.0000    0.0000 C   0  0  0  0  0  0  0  0  0  0  0  0
    4.1569    0.8000    0.0000 H   0  0  0  0  0  0  0  0  0  0  0  0
    1.3856    0.8000    0.0000 C   0  0  0  0  0  0  0  0  0  0  0  0
    1.3856    2.4000    0.0000 Cl  0  0  0  0  0  0  0  0  0  0  0  0
  1  2  2  0  0  0  0
  1  3  1  0  0  0  0
  3  4  1  0  0  0  0
  1  5  1  0  0  0  0
  5  6  1  0  0  0  0
  6  7  1  0  0  0  0
  6  8  2  0  0  0  0
  8  9  1  0  0  0  0
  8 10  1  0  0  0  0
 10 11  1  0  0  0  0
 10 12  2  0  0  0  0
 12 13  1  0  0  0  0
 12 14  1  0  0  0  0
 14  5  2  0  0  0  0
 14 15  1  0  0  0  0
M  END
> <ChemID>
100035

> <source_casrn>
50-79-3

> <CAS>
50-79-3

> <SMILES>
OC(=O)c1cc(Cl)ccc1Cl

> <NAME>
2,5-DICHLOROBENZOIC ACID

> <preferred_name>
2,5-Dichlorobenzoic acid

> <iupac>
2,5-dichlorobenzoic acid

> <MPID>
4708

> <dsstox_substance_id>
DTXSID5024978

> <Canonical_QSARr>
OC(=O)c1cc(Cl)ccc1Cl

> <InChI_Code_QSARr>
InChI=1S/C7H4Cl2O2/c8-4-1-2-6(9)5(3-4)7(10)11/h1-3H,(H,10,11)

> <InChI Key_QSARr>
QVTQYSFCFOGITD-UHFFFAOYSA-N

> <Salt_Solvent>
?

> <Salt_Solvent_ID>


> <Kow Reference>
DA,YZ ET AL. (1992)

> <LogP>
2.82

$$$$
100036
  -INDIGO-08031718572D

 20 20  0  0  0  0  0  0  0  0999 V2000
   -0.0001   -0.0000    0.0000 C   0  0  0  0  0  0  0  0  0  0  0  0
    0.6508    1.4617    0.0000 H   0  0  0  0  0  0  0  0  0  0  0  0
   -0.3327   -1.5650    0.0000 O   0  0  0  0  0  0  0  0  0  0  0  0
   -1.9239   -1.7323    0.0000 C   0  0  0  0  0  0  0  0  0  0  0  0
   -2.7238   -3.1179    0.0000 O   0  0  0  0  0  0  0  0  0  0  0  0
   -2.5747   -0.2706    0.0000 C   0  0  0  0  0  0  0  0  0  0  0  0
   -4.1397    0.0620    0.0000 O   0  0  0  0  0  0  0  0  0  0  0  0
   -5.2103   -1.1270    0.0000 H   0  0  0  0  0  0  0  0  0  0  0  0
   -1.3857    0.8000    0.0000 C   0  0  0  0  0  0  0  0  0  0  0  0
   -1.5528    2.3912    0.0000 O   0  0  0  0  0  0  0  0  0  0  0  0
   -3.0146    3.0420    0.0000 H   0  0  0  0  0  0  0  0  0  0  0  0
    1.5218   -0.4944    0.0000 C   0  0  0  0  0  0  0  0  0  0  0  0
    1.0272   -2.0161    0.0000 H   0  0  0  0  0  0  0  0  0  0  0  0
    3.0434   -0.9889    0.0000 C   0  0  0  0  0  0  0  0  0  0  0  0
    2.7518   -2.5620    0.0000 H   0  0  0  0  0  0  0  0  0  0  0  0
    3.9497   -2.3075    0.0000 H   0  0  0  0  0  0  0  0  0  0  0  0
    4.2325    0.0817    0.0000 O   0  0  0  0  0  0  0  0  0  0  0  0
    5.7541   -0.4127    0.0000 H   0  0  0  0  0  0  0  0  0  0  0  0
    2.0161    1.0272    0.0000 O   0  0  0  0  0  0  0  0  0  0  0  0
    3.5811    1.3599    0.0000 H   0  0  0  0  0  0  0  0  0  0  0  0
  1  2  1  0  0  0  0
  1  3  1  0  0  0  0
  3  4  1  0  0  0  0
  4  5  2  0  0  0  0
  4  6  1  0  0  0  0
  6  7  1  0  0  0  0
  7  8  1  0  0  0  0
  6  9  2  0  0  0  0
  9  1  1  0  0  0  0
  9 10  1  0  0  0  0
 10 11  1  0  0  0  0
  1 12  1  0  0  0  0
 12 13  1  0  0  0  0
 12 14  1  0  0  0  0
 14 15  1  0  0  0  0
 14 16  1  0  0  0  0
 14 17  1  0  0  0  0
 17 18  1  0  0  0  0
 12 19  1  0  0  0  0
 19 20  1  0  0  0  0
M  END
> <ChemID>
100036

> <source_casrn>
50-81-7

> <CAS>
50-81-7

> <SMILES>
O[C@@H](CO)[C@H]1OC(=O)C(O)=C1O

> <NAME>
ASCORBIC ACID

> <preferred_name>
L-Ascorbic acid

> <iupac>
(5R)-5-[(1S)-1,2-dihydroxyethyl]-3,4-dihydroxyfuran-2(5H)-one

> <MPID>
4709

> <dsstox_substance_id>
DTXSID5020106

> <Canonical_QSARr>
OC(CO)C1OC(=O)C(O)=C1O

> <InChI_Code_QSARr>
InChI=1S/C6H8O6/c7-1-2(8)5-3(9)4(10)6(11)12-5/h2,5,7-10H,1H2

> <InChI Key_QSARr>
CIWBSHSKHKDKBQ-UHFFFAOYSA-N

> <Salt_Solvent>
?

> <Salt_Solvent_ID>


> <Kow Reference>
AVDEEF,A (1997)

> <LogP>
-1.85

$$$$
100038
  -INDIGO-08031718572D

 23 23  0  0  0  0  0  0  0  0999 V2000
   -3.1999    2.7713    0.0000 O   0  0  0  0  0  0  0  0  0  0  0  0
   -2.3999    4.1569    0.0000 H   0  0  0  0  0  0  0  0  0  0  0  0
   -2.3999    1.3856    0.0000 C   0  0  0  0  0  0  0  0  0  0  0  0
   -3.1999    0.0000    0.0000 C   0  0  0  0  0  0  0  0  0  0  0  0
   -4.8000    0.0000    0.0000 C   0  0  0  0  0  0  0  0  0  0  0  0
   -5.6000   -1.3856    0.0000 O   0  0  0  0  0  0  0  0  0  0  0  0
   -7.2000   -1.3856    0.0000 H   0  0  0  0  0  0  0  0  0  0  0  0
   -5.6000    1.3856    0.0000 O   0  0  0  0  0  0  0  0  0  0  0  0
   -2.3999   -1.3856    0.0000 C   0  0  0  0  0  0  0  0  0  0  0  0
   -3.1999   -2.7713    0.0000 H   0  0  0  0  0  0  0  0  0  0  0  0
   -0.7999   -1.3856    0.0000 C   0  0  0  0  0  0  0  0  0  0  0  0
   -0.0001   -2.7713    0.0000 H   0  0  0  0  0  0  0  0  0  0  0  0
   -0.0001    0.0000    0.0000 C   0  0  0  0  0  0  0  0  0  0  0  0
    1.5999    0.0000    0.0000 N   0  0  0  0  0  0  0  0  0  0  0  0
    2.4000    1.3856    0.0000 H   0  0  0  0  0  0  0  0  0  0  0  0
    2.4000   -1.3856    0.0000 C   0  0  0  0  0  0  0  0  0  0  0  0
    1.5999   -2.7713    0.0000 O   0  0  0  0  0  0  0  0  0  0  0  0
    4.0000   -1.3856    0.0000 C   0  0  0  0  0  0  0  0  0  0  0  0
    5.6000   -1.3856    0.0000 H   0  0  0  0  0  0  0  0  0  0  0  0
    4.8000   -2.7713    0.0000 H   0  0  0  0  0  0  0  0  0  0  0  0
    4.8000    0.0000    0.0000 H   0  0  0  0  0  0  0  0  0  0  0  0
   -0.7999    1.3856    0.0000 C   0  0  0  0  0  0  0  0  0  0  0  0
   -0.0001    2.7713    0.0000 H   0  0  0  0  0  0  0  0  0  0  0  0
  1  2  1  0  0  0  0
  1  3  1  0  0  0  0
  3  4  1  0  0  0  0
  4  5  1  0  0  0  0
  5  6  1  0  0  0  0
  6  7  1  0  0  0  0
  5  8  2  0  0  0  0
  4  9  2  0  0  0  0
  9 10  1  0  0  0  0
  9 11  1  0  0  0  0
 11 12  1  0  0  0  0
 11 13  2  0  0  0  0
 13 14  1  0  0  0  0
 14 15  1  0  0  0  0
 14 16  1  0  0  0  0
 16 17  2  0  0  0  0
 16 18  1  0  0  0  0
 18 19  1  0  0  0  0
 18 20  1  0  0  0  0
 18 21  1  0  0  0  0
 13 22  1  0  0  0  0
 22  3  2  0  0  0  0
 22 23  1  0  0  0  0
M  END
> <ChemID>
100038

> <source_casrn>
50-86-2

> <CAS>
50-86-2

> <SMILES>
CC(=O)Nc1ccc(c(O)c1)C(O)=O

> <NAME>
BENZOIC ACID, 4-(ACETYLAMINO)-2-HYDROXY

> <preferred_name>
4-Acetamidosalicylic acid

> <iupac>
4-Acetamido-2-hydroxybenzoic acid

> <MPID>
4711

> <dsstox_substance_id>
DTXSID90198167

> <Canonical_QSARr>
CC(=O)Nc1ccc(c(O)c1)C(O)=O

> <InChI_Code_QSARr>
InChI=1S/C9H9NO4/c1-5(11)10-6-2-3-7(9(13)14)8(12)4-6/h2-4,12H,1H3,(H,10,11)(H,13,14)

> <InChI Key_QSARr>
YBTVSGCNBZPRBD-UHFFFAOYSA-N

> <Salt_Solvent>
?

> <Salt_Solvent_ID>


> <Kow Reference>
LAZNICEK,M ET AL. (1987)

> <LogP>
1.62

$$$$
100039
  -INDIGO-08031718572D

 31 32  0  0  0  0  0  0  0  0999 V2000
   -1.5218   -0.4944    0.0000 N   0  0  0  0  0  0  0  0  0  0  0  0
   -0.0000    0.0001    0.0000 C   0  0  0  0  0  0  0  0  0  0  0  0
   -0.6508    1.4617    0.0000 H   0  0  0  0  0  0  0  0  0  0  0  0
    0.3327   -1.5650    0.0000 O   0  0  0  0  0  0  0  0  0  0  0  0
    1.9238   -1.7323    0.0000 C   0  0  0  0  0  0  0  0  0  0  0  0
    1.5913   -3.2973    0.0000 H   0  0  0  0  0  0  0  0  0  0  0  0
    3.3366   -2.4834    0.0000 C   0  0  0  0  0  0  0  0  0  0  0  0
    2.7762   -3.9821    0.0000 H   0  0  0  0  0  0  0  0  0  0  0  0
    4.0002   -3.9393    0.0000 H   0  0  0  0  0  0  0  0  0  0  0  0
    4.8201   -1.8840    0.0000 O   0  0  0  0  0  0  0  0  0  0  0  0
    6.0809   -2.8691    0.0000 H   0  0  0  0  0  0  0  0  0  0  0  0
    2.5746   -0.2706    0.0000 C   0  0  0  0  0  0  0  0  0  0  0  0
    3.9602   -1.0706    0.0000 H   0  0  0  0  0  0  0  0  0  0  0  0
    3.5152    1.0238    0.0000 O   0  0  0  0  0  0  0  0  0  0  0  0
    5.1064    0.8565    0.0000 H   0  0  0  0  0  0  0  0  0  0  0  0
    1.3856    0.7999    0.0000 C   0  0  0  0  0  0  0  0  0  0  0  0
    2.5746    1.8706    0.0000 H   0  0  0  0  0  0  0  0  0  0  0  0
    0.4452    2.0944    0.0000 H   0  0  0  0  0  0  0  0  0  0  0  0
   -2.7108    0.5762    0.0000 C   0  0  0  0  0  0  0  0  0  0  0  0
   -2.3781    2.1412    0.0000 O   0  0  0  0  0  0  0  0  0  0  0  0
   -4.2325    0.0817    0.0000 N   0  0  0  0  0  0  0  0  0  0  0  0
   -5.4215    1.1523    0.0000 H   0  0  0  0  0  0  0  0  0  0  0  0
   -4.5650   -1.4833    0.0000 C   0  0  0  0  0  0  0  0  0  0  0  0
   -6.0868   -1.9778    0.0000 O   0  0  0  0  0  0  0  0  0  0  0  0
   -3.3760   -2.5539    0.0000 C   0  0  0  0  0  0  0  0  0  0  0  0
   -3.7087   -4.1189    0.0000 C   0  0  0  0  0  0  0  0  0  0  0  0
   -4.0413   -5.6840    0.0000 H   0  0  0  0  0  0  0  0  0  0  0  0
   -5.2305   -4.6134    0.0000 H   0  0  0  0  0  0  0  0  0  0  0  0
   -2.5197   -5.1895    0.0000 H   0  0  0  0  0  0  0  0  0  0  0  0
   -1.8543   -2.0594    0.0000 C   0  0  0  0  0  0  0  0  0  0  0  0
   -0.6653   -3.1300    0.0000 H   0  0  0  0  0  0  0  0  0  0  0  0
  1  2  1  0  0  0  0
  2  3  1  0  0  0  0
  2  4  1  0  0  0  0
  4  5  1  0  0  0  0
  5  6  1  0  0  0  0
  5  7  1  0  0  0  0
  7  8  1  0  0  0  0
  7  9  1  0  0  0  0
  7 10  1  0  0  0  0
 10 11  1  0  0  0  0
  5 12  1  0  0  0  0
 12 13  1  0  0  0  0
 12 14  1  0  0  0  0
 14 15  1  0  0  0  0
 12 16  1  0  0  0  0
 16  2  1  0  0  0  0
 16 17  1  0  0  0  0
 16 18  1  0  0  0  0
  1 19  1  0  0  0  0
 19 20  2  0  0  0  0
 19 21  1  0  0  0  0
 21 22  1  0  0  0  0
 21 23  1  0  0  0  0
 23 24  2  0  0  0  0
 23 25  1  0  0  0  0
 25 26  1  0  0  0  0
 26 27  1  0  0  0  0
 26 28  1  0  0  0  0
 26 29  1  0  0  0  0
 25 30  2  0  0  0  0
 30  1  1  0  0  0  0
 30 31  1  0  0  0  0
M  END
> <ChemID>
100039

> <source_casrn>
50-89-5

> <CAS>
50-89-5

> <SMILES>
CC1=CN([C@H]2C[C@H](O)[C@@H](CO)O2)C(=O)NC1=O

> <NAME>
THYMIDINE

> <preferred_name>
Thymidine

> <iupac>
2'-deoxy-3,4-dihydrothymidine

> <MPID>
4712

> <dsstox_substance_id>
DTXSID5023661

> <Canonical_QSARr>
CC1=CN(C2CC(O)C(CO)O2)C(=O)NC1=O

> <InChI_Code_QSARr>
InChI=1S/C10H14N2O5/c1-5-3-12(10(16)11-9(5)15)8-2-6(14)7(4-13)17-8/h3,6-8,13-14H,2,4H2,1H3,(H,11,15,16)

> <InChI Key_QSARr>
IQFYYKKMVGJFEH-UHFFFAOYSA-N

> <Salt_Solvent>
?

> <Salt_Solvent_ID>


> <Kow Reference>
SANGSTER (1993)

> <LogP>
-0.93

$$$$
100040
  -INDIGO-08031718572D

 28 29  0  0  0  0  0  0  0  0999 V2000
   -1.5218   -0.4945    0.0000 N   0  0  0  0  0  0  0  0  0  0  0  0
   -0.0000   -0.0000    0.0000 C   0  0  0  0  0  0  0  0  0  0  0  0
   -0.6508    1.4617    0.0000 H   0  0  0  0  0  0  0  0  0  0  0  0
    0.3327   -1.5650    0.0000 O   0  0  0  0  0  0  0  0  0  0  0  0
    1.9238   -1.7323    0.0000 C   0  0  0  0  0  0  0  0  0  0  0  0
    1.5913   -3.2973    0.0000 H   0  0  0  0  0  0  0  0  0  0  0  0
    3.3366   -2.4835    0.0000 C   0  0  0  0  0  0  0  0  0  0  0  0
    2.7762   -3.9821    0.0000 H   0  0  0  0  0  0  0  0  0  0  0  0
    4.0002   -3.9393    0.0000 H   0  0  0  0  0  0  0  0  0  0  0  0
    4.8201   -1.8841    0.0000 O   0  0  0  0  0  0  0  0  0  0  0  0
    6.0809   -2.8691    0.0000 H   0  0  0  0  0  0  0  0  0  0  0  0
    2.5746   -0.2706    0.0000 C   0  0  0  0  0  0  0  0  0  0  0  0
    3.9602   -1.0706    0.0000 H   0  0  0  0  0  0  0  0  0  0  0  0
    3.5152    1.0238    0.0000 O   0  0  0  0  0  0  0  0  0  0  0  0
    5.1064    0.8566    0.0000 H   0  0  0  0  0  0  0  0  0  0  0  0
    1.3856    0.8000    0.0000 C   0  0  0  0  0  0  0  0  0  0  0  0
    2.5746    1.8706    0.0000 H   0  0  0  0  0  0  0  0  0  0  0  0
    0.4452    2.0944    0.0000 H   0  0  0  0  0  0  0  0  0  0  0  0
   -2.7108    0.5762    0.0000 C   0  0  0  0  0  0  0  0  0  0  0  0
   -2.3781    2.1412    0.0000 O   0  0  0  0  0  0  0  0  0  0  0  0
   -4.2325    0.0817    0.0000 N   0  0  0  0  0  0  0  0  0  0  0  0
   -5.4215    1.1524    0.0000 H   0  0  0  0  0  0  0  0  0  0  0  0
   -4.5650   -1.4832    0.0000 C   0  0  0  0  0  0  0  0  0  0  0  0
   -6.0868   -1.9777    0.0000 O   0  0  0  0  0  0  0  0  0  0  0  0
   -3.3760   -2.5539    0.0000 C   0  0  0  0  0  0  0  0  0  0  0  0
   -3.7087   -4.1189    0.0000 F   0  0  0  0  0  0  0  0  0  0  0  0
   -1.8543   -2.0594    0.0000 C   0  0  0  0  0  0  0  0  0  0  0  0
   -0.6653   -3.1301    0.0000 H   0  0  0  0  0  0  0  0  0  0  0  0
  1  2  1  0  0  0  0
  2  3  1  0  0  0  0
  2  4  1  0  0  0  0
  4  5  1  0  0  0  0
  5  6  1  0  0  0  0
  5  7  1  0  0  0  0
  7  8  1  0  0  0  0
  7  9  1  0  0  0  0
  7 10  1  0  0  0  0
 10 11  1  0  0  0  0
  5 12  1  0  0  0  0
 12 13  1  0  0  0  0
 12 14  1  0  0  0  0
 14 15  1  0  0  0  0
 12 16  1  0  0  0  0
 16  2  1  0  0  0  0
 16 17  1  0  0  0  0
 16 18  1  0  0  0  0
  1 19  1  0  0  0  0
 19 20  2  0  0  0  0
 19 21  1  0  0  0  0
 21 22  1  0  0  0  0
 21 23  1  0  0  0  0
 23 24  2  0  0  0  0
 23 25  1  0  0  0  0
 25 26  1  0  0  0  0
 25 27  2  0  0  0  0
 27  1  1  0  0  0  0
 27 28  1  0  0  0  0
M  END
> <ChemID>
100040

> <source_casrn>
50-91-9

> <CAS>
50-91-9

> <SMILES>
O[C@H]1C[C@@H](O[C@@H]1CO)N1C=C(F)C(=O)NC1=O

> <NAME>
FLOXURIDINE

> <preferred_name>
Floxuridine

> <iupac>
2'-deoxy-5-fluorouridine

> <MPID>
4713

> <dsstox_substance_id>
DTXSID3023057

> <Canonical_QSARr>
OC1CC(OC1CO)N1C=C(F)C(=O)NC1=O

> <InChI_Code_QSARr>
InChI=1S/C9H11FN2O5/c10-4-2-12(9(16)11-8(4)15)7-1-5(14)6(3-13)17-7/h2,5-7,13-14H,1,3H2,(H,11,15,16)

> <InChI Key_QSARr>
ODKNJVUHOIMIIZ-UHFFFAOYSA-N

> <Salt_Solvent>
?

> <Salt_Solvent_ID>


> <Kow Reference>
HANSCH,C ET AL. (1995)

> <LogP>
-1.16

$$$$
100042
  -INDIGO-08031718572D

 24 24  0  0  0  0  0  0  0  0999 V2000
    3.1035    0.5473    0.0000 O   0  0  0  0  0  0  0  0  0  0  0  0
    3.3813    2.1229    0.0000 H   0  0  0  0  0  0  0  0  0  0  0  0
    1.6000    0.0000    0.0000 C   0  0  0  0  0  0  0  0  0  0  0  0
    1.3222    1.5757    0.0000 H   0  0  0  0  0  0  0  0  0  0  0  0
    0.0001    0.0000    0.0000 C   0  0  0  0  0  0  0  0  0  0  0  0
    0.2779    1.5757    0.0000 H   0  0  0  0  0  0  0  0  0  0  0  0
   -1.5035    0.5473    0.0000 O   0  0  0  0  0  0  0  0  0  0  0  0
   -1.7813    2.1229    0.0000 H   0  0  0  0  0  0  0  0  0  0  0  0
   -0.8000   -1.3857    0.0000 C   0  0  0  0  0  0  0  0  0  0  0  0
   -2.0256   -0.3572    0.0000 H   0  0  0  0  0  0  0  0  0  0  0  0
   -2.0256   -2.4141    0.0000 C   0  0  0  0  0  0  0  0  0  0  0  0
   -1.1659   -3.7635    0.0000 H   0  0  0  0  0  0  0  0  0  0  0  0
   -2.3720   -3.9762    0.0000 H   0  0  0  0  0  0  0  0  0  0  0  0
   -3.5291   -1.8668    0.0000 O   0  0  0  0  0  0  0  0  0  0  0  0
   -4.7548   -2.8953    0.0000 H   0  0  0  0  0  0  0  0  0  0  0  0
    0.0001   -2.7713    0.0000 O   0  0  0  0  0  0  0  0  0  0  0  0
    1.6000   -2.7713    0.0000 C   0  0  0  0  0  0  0  0  0  0  0  0
    3.1035   -3.3185    0.0000 H   0  0  0  0  0  0  0  0  0  0  0  0
    1.3222   -4.3469    0.0000 O   0  0  0  0  0  0  0  0  0  0  0  0
    2.5479   -5.3754    0.0000 H   0  0  0  0  0  0  0  0  0  0  0  0
    2.3999   -1.3857    0.0000 C   0  0  0  0  0  0  0  0  0  0  0  0
    3.6256   -0.3572    0.0000 H   0  0  0  0  0  0  0  0  0  0  0  0
    3.6256   -2.4141    0.0000 O   0  0  0  0  0  0  0  0  0  0  0  0
    5.1292   -1.8668    0.0000 H   0  0  0  0  0  0  0  0  0  0  0  0
  1  2  1  0  0  0  0
  1  3  1  0  0  0  0
  3  4  1  0  0  0  0
  3  5  1  0  0  0  0
  5  6  1  0  0  0  0
  5  7  1  0  0  0  0
  7  8  1  0  0  0  0
  5  9  1  0  0  0  0
  9 10  1  0  0  0  0
  9 11  1  0  0  0  0
 11 12  1  0  0  0  0
 11 13  1  0  0  0  0
 11 14  1  0  0  0  0
 14 15  1  0  0  0  0
  9 16  1  0  0  0  0
 16 17  1  0  0  0  0
 17 18  1  0  0  0  0
 17 19  1  0  0  0  0
 19 20  1  0  0  0  0
 17 21  1  0  0  0  0
 21  3  1  0  0  0  0
 21 22  1  0  0  0  0
 21 23  1  0  0  0  0
 23 24  1  0  0  0  0
M  END
> <ChemID>
100042

> <source_casrn>
50-99-7

> <CAS>
50-99-7

> <SMILES>
OCC1C(O)C(O)C(O)C(O)O1

> <NAME>
GLUCOSE

> <preferred_name>
D-Glucose

> <iupac>
D-glucopyranose

> <MPID>
4715

> <dsstox_substance_id>
DTXSID7022910

> <Canonical_QSARr>
OCC1OC(O)C(O)C(O)C1O

> <InChI_Code_QSARr>
InChI=1S/C6H12O6/c7-1-2-3(8)4(9)5(10)6(11)12-2/h2-11H,1H2

> <InChI Key_QSARr>
WQZGKKKJIJFFOK-UHFFFAOYSA-N

> <Salt_Solvent>
?

> <Salt_Solvent_ID>


> <Kow Reference>
SANGSTER (1994)

> <LogP>
-3.24

$$$$
100043
  -INDIGO-08031718572D

 54 55  0  0  0  0  0  0  0  0999 V2000
   -1.3858    3.9999    0.0000 C   0  0  0  0  0  0  0  0  0  0  0  0
   -1.3858    5.6000    0.0000 H   0  0  0  0  0  0  0  0  0  0  0  0
   -2.7712    4.8000    0.0000 H   0  0  0  0  0  0  0  0  0  0  0  0
   -0.0000    4.8000    0.0000 H   0  0  0  0  0  0  0  0  0  0  0  0
   -1.3858    2.4001    0.0000 C   0  0  0  0  0  0  0  0  0  0  0  0
   -2.3596    1.1306    0.0000 H   0  0  0  0  0  0  0  0  0  0  0  0
   -2.9719    2.1911    0.0000 H   0  0  0  0  0  0  0  0  0  0  0  0
   -0.0000    1.6000    0.0000 C   0  0  0  0  0  0  0  0  0  0  0  0
    0.9741    2.8693    0.0000 H   0  0  0  0  0  0  0  0  0  0  0  0
    1.5864    1.8088    0.0000 H   0  0  0  0  0  0  0  0  0  0  0  0
   -0.0000    0.0000    0.0000 C   0  0  0  0  0  0  0  0  0  0  0  0
   -1.3858   -0.8000    0.0000 C   0  0  0  0  0  0  0  0  0  0  0  0
   -2.7712    0.0000    0.0000 H   0  0  0  0  0  0  0  0  0  0  0  0
   -1.3858   -2.4001    0.0000 C   0  0  0  0  0  0  0  0  0  0  0  0
   -0.0000   -3.1999    0.0000 C   0  0  0  0  0  0  0  0  0  0  0  0
   -0.3327   -4.7651    0.0000 O   0  0  0  0  0  0  0  0  0  0  0  0
   -1.9240   -4.9323    0.0000 C   0  0  0  0  0  0  0  0  0  0  0  0
   -3.4456   -5.4267    0.0000 H   0  0  0  0  0  0  0  0  0  0  0  0
   -1.5913   -6.4973    0.0000 H   0  0  0  0  0  0  0  0  0  0  0  0
   -2.5748   -3.4705    0.0000 O   0  0  0  0  0  0  0  0  0  0  0  0
    1.3857   -2.4001    0.0000 C   0  0  0  0  0  0  0  0  0  0  0  0
    2.7712   -3.1999    0.0000 H   0  0  0  0  0  0  0  0  0  0  0  0
    1.3857   -0.8000    0.0000 C   0  0  0  0  0  0  0  0  0  0  0  0
    2.8890   -0.2527    0.0000 C   0  0  0  0  0  0  0  0  0  0  0  0
    2.5428    1.3093    0.0000 H   0  0  0  0  0  0  0  0  0  0  0  0
    3.7487    1.0967    0.0000 H   0  0  0  0  0  0  0  0  0  0  0  0
    4.1147   -1.2813    0.0000 O   0  0  0  0  0  0  0  0  0  0  0  0
    5.6182   -0.7339    0.0000 C   0  0  0  0  0  0  0  0  0  0  0  0
    5.2721    0.8281    0.0000 H   0  0  0  0  0  0  0  0  0  0  0  0
    6.4780    0.6154    0.0000 H   0  0  0  0  0  0  0  0  0  0  0  0
    6.8439   -1.7625    0.0000 C   0  0  0  0  0  0  0  0  0  0  0  0
    7.1904   -3.3245    0.0000 H   0  0  0  0  0  0  0  0  0  0  0  0
    5.9842   -3.1119    0.0000 H   0  0  0  0  0  0  0  0  0  0  0  0
    8.3475   -1.2152    0.0000 O   0  0  0  0  0  0  0  0  0  0  0  0
    9.5732   -2.2437    0.0000 C   0  0  0  0  0  0  0  0  0  0  0  0
    9.9194   -3.8058    0.0000 H   0  0  0  0  0  0  0  0  0  0  0  0
    8.7134   -3.5931    0.0000 H   0  0  0  0  0  0  0  0  0  0  0  0
   11.0768   -1.6964    0.0000 C   0  0  0  0  0  0  0  0  0  0  0  0
   10.7302   -0.1344    0.0000 H   0  0  0  0  0  0  0  0  0  0  0  0
   11.9365   -0.3470    0.0000 H   0  0  0  0  0  0  0  0  0  0  0  0
   12.3024   -2.7250    0.0000 O   0  0  0  0  0  0  0  0  0  0  0  0
   13.8060   -2.1777    0.0000 C   0  0  0  0  0  0  0  0  0  0  0  0
   13.4595   -0.6156    0.0000 H   0  0  0  0  0  0  0  0  0  0  0  0
   14.6654   -0.8283    0.0000 H   0  0  0  0  0  0  0  0  0  0  0  0
   15.0314   -3.2062    0.0000 C   0  0  0  0  0  0  0  0  0  0  0  0
   15.3779   -4.7682    0.0000 H   0  0  0  0  0  0  0  0  0  0  0  0
   14.1720   -4.5556    0.0000 H   0  0  0  0  0  0  0  0  0  0  0  0
   16.5350   -2.6589    0.0000 C   0  0  0  0  0  0  0  0  0  0  0  0
   16.1888   -1.0969    0.0000 H   0  0  0  0  0  0  0  0  0  0  0  0
   17.3947   -1.3095    0.0000 H   0  0  0  0  0  0  0  0  0  0  0  0
   17.7606   -3.6874    0.0000 C   0  0  0  0  0  0  0  0  0  0  0  0
   18.9863   -4.7158    0.0000 H   0  0  0  0  0  0  0  0  0  0  0  0
   19.2642   -3.1401    0.0000 H   0  0  0  0  0  0  0  0  0  0  0  0
   17.4827   -5.2631    0.0000 H   0  0  0  0  0  0  0  0  0  0  0  0
  1  2  1  0  0  0  0
  1  3  1  0  0  0  0
  1  4  1  0  0  0  0
  1  5  1  0  0  0  0
  5  6  1  0  0  0  0
  5  7  1  0  0  0  0
  5  8  1  0  0  0  0
  8  9  1  0  0  0  0
  8 10  1  0  0  0  0
  8 11  1  0  0  0  0
 11 12  1  0  0  0  0
 12 13  1  0  0  0  0
 12 14  2  0  0  0  0
 14 15  1  0  0  0  0
 15 16  1  0  0  0  0
 16 17  1  0  0  0  0
 17 18  1  0  0  0  0
 17 19  1  0  0  0  0
 17 20  1  0  0  0  0
 20 14  1  0  0  0  0
 15 21  2  0  0  0  0
 21 22  1  0  0  0  0
 21 23  1  0  0  0  0
 23 11  2  0  0  0  0
 23 24  1  0  0  0  0
 24 25  1  0  0  0  0
 24 26  1  0  0  0  0
 24 27  1  0  0  0  0
 27 28  1  0  0  0  0
 28 29  1  0  0  0  0
 28 30  1  0  0  0  0
 28 31  1  0  0  0  0
 31 32  1  0  0  0  0
 31 33  1  0  0  0  0
 31 34  1  0  0  0  0
 34 35  1  0  0  0  0
 35 36  1  0  0  0  0
 35 37  1  0  0  0  0
 35 38  1  0  0  0  0
 38 39  1  0  0  0  0
 38 40  1  0  0  0  0
 38 41  1  0  0  0  0
 41 42  1  0  0  0  0
 42 43  1  0  0  0  0
 42 44  1  0  0  0  0
 42 45  1  0  0  0  0
 45 46  1  0  0  0  0
 45 47  1  0  0  0  0
 45 48  1  0  0  0  0
 48 49  1  0  0  0  0
 48 50  1  0  0  0  0
 48 51  1  0  0  0  0
 51 52  1  0  0  0  0
 51 53  1  0  0  0  0
 51 54  1  0  0  0  0
M  END
> <ChemID>
100043

> <source_casrn>
51-03-6

> <CAS>
51-03-6

> <SMILES>
CCCc1cc2OCOc2cc1COCCOCCOCCCC

> <NAME>
PIPERONYL BUTOXIDE

> <preferred_name>
Piperonyl butoxide

> <iupac>
5-{[2-(2-butoxyethoxy)ethoxy]methyl}-6-propyl-1,3-benzodioxole

> <MPID>
4716

> <dsstox_substance_id>
DTXSID1021166

> <Canonical_QSARr>
CCCc1cc2OCOc2cc1COCCOCCOCCCC

> <InChI_Code_QSARr>
InChI=1S/C19H30O5/c1-3-5-7-20-8-9-21-10-11-22-14-17-13-19-18(23-15-24-19)12-16(17)6-4-2/h12-13H,3-11,14-15H2,1-2H3

> <InChI Key_QSARr>
FIPWRIJSWJWJAI-UHFFFAOYSA-N

> <Salt_Solvent>
?

> <Salt_Solvent_ID>


> <Kow Reference>
TOMLIN,C (1997)

> <LogP>
4.75

$$$$
100044
  -INDIGO-08031718572D

 38 38  0  0  0  0  0  0  0  0999 V2000
    8.8000    4.1569    0.0000 C   0  0  0  0  0  0  0  0  0  0  0  0
    9.6001    5.5426    0.0000 H   0  0  0  0  0  0  0  0  0  0  0  0
    9.6001    2.7713    0.0000 C   0  0  0  0  0  0  0  0  0  0  0  0
   11.1999    2.7713    0.0000 N   0  0  0  0  0  0  0  0  0  0  0  0
   12.0000    4.1569    0.0000 H   0  0  0  0  0  0  0  0  0  0  0  0
   12.0000    1.3857    0.0000 H   0  0  0  0  0  0  0  0  0  0  0  0
    8.8000    1.3857    0.0000 C   0  0  0  0  0  0  0  0  0  0  0  0
    9.6001    0.0000    0.0000 H   0  0  0  0  0  0  0  0  0  0  0  0
    7.2001    1.3857    0.0000 C   0  0  0  0  0  0  0  0  0  0  0  0
    6.4001    0.0000    0.0000 H   0  0  0  0  0  0  0  0  0  0  0  0
    6.4001    2.7713    0.0000 C   0  0  0  0  0  0  0  0  0  0  0  0
    4.7999    2.7713    0.0000 C   0  0  0  0  0  0  0  0  0  0  0  0
    4.0001    4.1569    0.0000 O   0  0  0  0  0  0  0  0  0  0  0  0
    4.0001    1.3857    0.0000 N   0  0  0  0  0  0  0  0  0  0  0  0
    4.7999    0.0000    0.0000 H   0  0  0  0  0  0  0  0  0  0  0  0
    2.4000    1.3857    0.0000 C   0  0  0  0  0  0  0  0  0  0  0  0
    2.1913    2.9719    0.0000 H   0  0  0  0  0  0  0  0  0  0  0  0
    1.1307    2.3597    0.0000 H   0  0  0  0  0  0  0  0  0  0  0  0
    1.5999    0.0000    0.0000 C   0  0  0  0  0  0  0  0  0  0  0  0
    1.8089   -1.5863    0.0000 H   0  0  0  0  0  0  0  0  0  0  0  0
    2.8692   -0.9740    0.0000 H   0  0  0  0  0  0  0  0  0  0  0  0
    0.0001    0.0000    0.0000 N   0  0  0  0  0  0  0  0  0  0  0  0
   -0.8000   -1.3856    0.0000 C   0  0  0  0  0  0  0  0  0  0  0  0
   -0.5913   -2.9720    0.0000 H   0  0  0  0  0  0  0  0  0  0  0  0
    0.4693   -2.3596    0.0000 H   0  0  0  0  0  0  0  0  0  0  0  0
   -2.4001   -1.3856    0.0000 C   0  0  0  0  0  0  0  0  0  0  0  0
   -3.1999   -2.7712    0.0000 H   0  0  0  0  0  0  0  0  0  0  0  0
   -4.0000   -1.3856    0.0000 H   0  0  0  0  0  0  0  0  0  0  0  0
   -1.6001   -2.7712    0.0000 H   0  0  0  0  0  0  0  0  0  0  0  0
   -0.8000    1.3857    0.0000 C   0  0  0  0  0  0  0  0  0  0  0  0
   -2.2783    0.7733    0.0000 H   0  0  0  0  0  0  0  0  0  0  0  0
   -2.2783    1.9980    0.0000 H   0  0  0  0  0  0  0  0  0  0  0  0
    0.0001    2.7713    0.0000 C   0  0  0  0  0  0  0  0  0  0  0  0
   -0.8000    4.1569    0.0000 H   0  0  0  0  0  0  0  0  0  0  0  0
    0.8001    4.1569    0.0000 H   0  0  0  0  0  0  0  0  0  0  0  0
   -1.6001    2.7713    0.0000 H   0  0  0  0  0  0  0  0  0  0  0  0
    7.2001    4.1569    0.0000 C   0  0  0  0  0  0  0  0  0  0  0  0
    6.4001    5.5426    0.0000 H   0  0  0  0  0  0  0  0  0  0  0  0
  1  2  1  0  0  0  0
  1  3  1  0  0  0  0
  3  4  1  0  0  0  0
  4  5  1  0  0  0  0
  4  6  1  0  0  0  0
  3  7  2  0  0  0  0
  7  8  1  0  0  0  0
  7  9  1  0  0  0  0
  9 10  1  0  0  0  0
  9 11  2  0  0  0  0
 11 12  1  0  0  0  0
 12 13  2  0  0  0  0
 12 14  1  0  0  0  0
 14 15  1  0  0  0  0
 14 16  1  0  0  0  0
 16 17  1  0  0  0  0
 16 18  1  0  0  0  0
 16 19  1  0  0  0  0
 19 20  1  0  0  0  0
 19 21  1  0  0  0  0
 19 22  1  0  0  0  0
 22 23  1  0  0  0  0
 23 24  1  0  0  0  0
 23 25  1  0  0  0  0
 23 26  1  0  0  0  0
 26 27  1  0  0  0  0
 26 28  1  0  0  0  0
 26 29  1  0  0  0  0
 22 30  1  0  0  0  0
 30 31  1  0  0  0  0
 30 32  1  0  0  0  0
 30 33  1  0  0  0  0
 33 34  1  0  0  0  0
 33 35  1  0  0  0  0
 33 36  1  0  0  0  0
 11 37  1  0  0  0  0
 37  1  2  0  0  0  0
 37 38  1  0  0  0  0
M  END
> <ChemID>
100044

> <source_casrn>
51-06-9

> <CAS>
51-06-9

> <SMILES>
CCN(CCNC(=O)c1ccc(N)cc1)CC

> <NAME>
PROCAINAMIDE

> <preferred_name>
Procainamide

> <iupac>
4-amino-N-[2-(diethylamino)ethyl]benzamide

> <MPID>
4717

> <dsstox_substance_id>
DTXSID7023512

> <Canonical_QSARr>
CCN(CCNC(=O)c1ccc(N)cc1)CC

> <InChI_Code_QSARr>
InChI=1S/C13H21N3O/c1-3-16(4-2)10-9-15-13(17)11-5-7-12(14)8-6-11/h5-8H,3-4,9-10,14H2,1-2H3,(H,15,17)

> <InChI Key_QSARr>
REQCZEXYDRLIBE-UHFFFAOYSA-N

> <Salt_Solvent>
?

> <Salt_Solvent_ID>


> <Kow Reference>
HANSCH,C ET AL. (1995)

> <LogP>
0.88

$$$$
100046
  -INDIGO-08031718572D

 15 16  0  0  0  0  0  0  0  0999 V2000
   -0.8000    1.3856    0.0000 C   0  0  0  0  0  0  0  0  0  0  0  0
    0.2706    2.5746    0.0000 N   0  0  0  0  0  0  0  0  0  0  0  0
    1.7322    1.9239    0.0000 C   0  0  0  0  0  0  0  0  0  0  0  0
    3.1179    2.7239    0.0000 H   0  0  0  0  0  0  0  0  0  0  0  0
    1.5650    0.3327    0.0000 N   0  0  0  0  0  0  0  0  0  0  0  0
    2.7540   -0.7380    0.0000 H   0  0  0  0  0  0  0  0  0  0  0  0
    0.0000   -0.0000    0.0000 C   0  0  0  0  0  0  0  0  0  0  0  0
   -0.8000   -1.3856    0.0000 C   0  0  0  0  0  0  0  0  0  0  0  0
    0.0000   -2.7713    0.0000 H   0  0  0  0  0  0  0  0  0  0  0  0
   -2.4000   -1.3856    0.0000 C   0  0  0  0  0  0  0  0  0  0  0  0
   -3.2000   -2.7713    0.0000 H   0  0  0  0  0  0  0  0  0  0  0  0
   -3.2000   -0.0000    0.0000 C   0  0  0  0  0  0  0  0  0  0  0  0
   -4.8000   -0.0000    0.0000 H   0  0  0  0  0  0  0  0  0  0  0  0
   -2.4000    1.3856    0.0000 C   0  0  0  0  0  0  0  0  0  0  0  0
   -3.2000    2.7713    0.0000 H   0  0  0  0  0  0  0  0  0  0  0  0
  1  2  1  0  0  0  0
  2  3  2  0  0  0  0
  3  4  1  0  0  0  0
  3  5  1  0  0  0  0
  5  6  1  0  0  0  0
  5  7  1  0  0  0  0
  7  1  1  0  0  0  0
  7  8  2  0  0  0  0
  8  9  1  0  0  0  0
  8 10  1  0  0  0  0
 10 11  1  0  0  0  0
 10 12  2  0  0  0  0
 12 13  1  0  0  0  0
 12 14  1  0  0  0  0
 14  1  2  0  0  0  0
 14 15  1  0  0  0  0
M  END
> <ChemID>
100046

> <source_casrn>
51-17-2

> <CAS>
51-17-2

> <SMILES>
c1[nH]c2ccccc2[n]1

> <NAME>
BENZIMIDAZOLE

> <preferred_name>
Benzimidazole

> <iupac>
1H-benzimidazole

> <MPID>
4719

> <dsstox_substance_id>
DTXSID8024573

> <Canonical_QSARr>
c1[nH]c2ccccc2[n]1

> <InChI_Code_QSARr>
InChI=1S/C7H6N2/c1-2-4-7-6(3-1)8-5-9-7/h1-5H,(H,8,9)

> <InChI Key_QSARr>
HYZJCKYKOHLVJF-UHFFFAOYSA-N

> <Salt_Solvent>
?

> <Salt_Solvent_ID>


> <Kow Reference>
HANSCH,C ET AL. (1995)

> <LogP>
1.32

$$$$
100047
  -INDIGO-08031718572D

 12 12  0  0  0  0  0  0  0  0999 V2000
   -0.0000   -0.0000    0.0000 C   0  0  0  0  0  0  0  0  0  0  0  0
    0.8000   -1.3857    0.0000 C   0  0  0  0  0  0  0  0  0  0  0  0
    2.4000   -1.3857    0.0000 Br  0  0  0  0  0  0  0  0  0  0  0  0
   -0.0000   -2.7713    0.0000 C   0  0  0  0  0  0  0  0  0  0  0  0
    0.8000   -4.1569    0.0000 H   0  0  0  0  0  0  0  0  0  0  0  0
   -1.6000   -2.7713    0.0000 N   0  0  0  0  0  0  0  0  0  0  0  0
   -2.4000   -4.1569    0.0000 H   0  0  0  0  0  0  0  0  0  0  0  0
   -2.4000   -1.3856    0.0000 C   0  0  0  0  0  0  0  0  0  0  0  0
   -4.0000   -1.3856    0.0000 O   0  0  0  0  0  0  0  0  0  0  0  0
   -1.6000   -0.0000    0.0000 N   0  0  0  0  0  0  0  0  0  0  0  0
   -2.4000    1.3856    0.0000 H   0  0  0  0  0  0  0  0  0  0  0  0
    0.8000    1.3856    0.0000 O   0  0  0  0  0  0  0  0  0  0  0  0
  1  2  1  0  0  0  0
  2  3  1  0  0  0  0
  2  4  2  0  0  0  0
  4  5  1  0  0  0  0
  4  6  1  0  0  0  0
  6  7  1  0  0  0  0
  6  8  1  0  0  0  0
  8  9  2  0  0  0  0
  8 10  1  0  0  0  0
 10  1  1  0  0  0  0
 10 11  1  0  0  0  0
  1 12  2  0  0  0  0
M  END
> <ChemID>
100047

> <source_casrn>
51-20-7

> <CAS>
51-20-7

> <SMILES>
O=C1NC=C(Br)C(=O)N1

> <NAME>
5-BROMOURACIL

> <preferred_name>
5-Bromouracil

> <iupac>
5-bromo-1H-pyrimidine-2,4-dione

> <MPID>
4720

> <dsstox_substance_id>
DTXSID2058758

> <Canonical_QSARr>
O=C1NC=C(Br)C(=O)N1

> <InChI_Code_QSARr>
InChI=1S/C4H3BrN2O2/c5-2-1-6-4(9)7-3(2)8/h1H,(H2,6,7,8,9)

> <InChI Key_QSARr>
LQLQRFGHAALLLE-UHFFFAOYSA-N

> <Salt_Solvent>
?

> <Salt_Solvent_ID>


> <Kow Reference>
HANSCH,C ET AL. (1995)

> <LogP>
-0.21

$$$$
100048
  -INDIGO-08031718572D

 12 12  0  0  0  0  0  0  0  0999 V2000
    0.8000    1.3856    0.0000 O   0  0  0  0  0  0  0  0  0  0  0  0
   -0.0000   -0.0000    0.0000 C   0  0  0  0  0  0  0  0  0  0  0  0
    0.8000   -1.3857    0.0000 C   0  0  0  0  0  0  0  0  0  0  0  0
    2.4000   -1.3857    0.0000 F   0  0  0  0  0  0  0  0  0  0  0  0
   -0.0000   -2.7713    0.0000 C   0  0  0  0  0  0  0  0  0  0  0  0
    0.8000   -4.1569    0.0000 H   0  0  0  0  0  0  0  0  0  0  0  0
   -1.6000   -2.7713    0.0000 N   0  0  0  0  0  0  0  0  0  0  0  0
   -2.4000   -4.1569    0.0000 H   0  0  0  0  0  0  0  0  0  0  0  0
   -2.4000   -1.3856    0.0000 C   0  0  0  0  0  0  0  0  0  0  0  0
   -4.0000   -1.3856    0.0000 O   0  0  0  0  0  0  0  0  0  0  0  0
   -1.6000   -0.0000    0.0000 N   0  0  0  0  0  0  0  0  0  0  0  0
   -2.4000    1.3856    0.0000 H   0  0  0  0  0  0  0  0  0  0  0  0
  1  2  2  0  0  0  0
  2  3  1  0  0  0  0
  3  4  1  0  0  0  0
  3  5  2  0  0  0  0
  5  6  1  0  0  0  0
  5  7  1  0  0  0  0
  7  8  1  0  0  0  0
  7  9  1  0  0  0  0
  9 10  2  0  0  0  0
  9 11  1  0  0  0  0
 11  2  1  0  0  0  0
 11 12  1  0  0  0  0
M  END
> <ChemID>
100048

> <source_casrn>
51-21-8

> <CAS>
51-21-8

> <SMILES>
O=C1NC=C(F)C(=O)N1

> <NAME>
5-FLUOROURACIL

> <preferred_name>
5-Fluorouracil

> <iupac>
5-fluoropyrimidine-2,4(1H,3H)-dione

> <MPID>
4721

> <dsstox_substance_id>
DTXSID2020634

> <Canonical_QSARr>
O=C1NC=C(F)C(=O)N1

> <InChI_Code_QSARr>
InChI=1S/C4H3FN2O2/c5-2-1-6-4(9)7-3(2)8/h1H,(H2,6,7,8,9)

> <InChI Key_QSARr>
GHASVSINZRGABV-UHFFFAOYSA-N

> <Salt_Solvent>
?

> <Salt_Solvent_ID>


> <Kow Reference>
HANSCH,C ET AL. (1995)

> <LogP>
-0.89

$$$$
100051
  -INDIGO-08031718572D

 43 46  0  0  0  0  0  0  0  0999 V2000
    2.7713    1.6000    0.0000 C   0  0  0  0  0  0  0  0  0  0  0  0
    3.3184    3.1035    0.0000 H   0  0  0  0  0  0  0  0  0  0  0  0
    4.3469    1.3221    0.0000 H   0  0  0  0  0  0  0  0  0  0  0  0
    1.3856    2.4000    0.0000 C   0  0  0  0  0  0  0  0  0  0  0  0
    1.9136    3.9104    0.0000 H   0  0  0  0  0  0  0  0  0  0  0  0
    0.0000    1.6000    0.0000 N   0  0  0  0  0  0  0  0  0  0  0  0
   -1.5036    2.1472    0.0000 C   0  0  0  0  0  0  0  0  0  0  0  0
   -3.0070    2.6945    0.0000 H   0  0  0  0  0  0  0  0  0  0  0  0
   -2.7291    1.1188    0.0000 H   0  0  0  0  0  0  0  0  0  0  0  0
   -1.7813    3.7230    0.0000 H   0  0  0  0  0  0  0  0  0  0  0  0
    0.0000   -0.0000    0.0000 C   0  0  0  0  0  0  0  0  0  0  0  0
   -1.0441   -1.2123    0.0000 H   0  0  0  0  0  0  0  0  0  0  0  0
   -0.9967    1.2516    0.0000 C   0  0  0  0  0  0  0  0  0  0  0  0
   -2.3190    0.3509    0.0000 H   0  0  0  0  0  0  0  0  0  0  0  0
   -1.7967    2.6373    0.0000 O   0  0  0  0  0  0  0  0  0  0  0  0
   -0.1967    2.6373    0.0000 C   0  0  0  0  0  0  0  0  0  0  0  0
   -0.0776    4.2329    0.0000 H   0  0  0  0  0  0  0  0  0  0  0  0
    1.3856   -0.8000    0.0000 C   0  0  0  0  0  0  0  0  0  0  0  0
    0.3571   -2.0257    0.0000 H   0  0  0  0  0  0  0  0  0  0  0  0
    2.4140   -2.0257    0.0000 H   0  0  0  0  0  0  0  0  0  0  0  0
    2.7713   -0.0000    0.0000 C   0  0  0  0  0  0  0  0  0  0  0  0
    3.3184   -1.5035    0.0000 H   0  0  0  0  0  0  0  0  0  0  0  0
    4.3469    0.2778    0.0000 O   0  0  0  0  0  0  0  0  0  0  0  0
    5.3754   -0.9479    0.0000 C   0  0  0  0  0  0  0  0  0  0  0  0
    6.9510   -0.6700    0.0000 C   0  0  0  0  0  0  0  0  0  0  0  0
    6.6734    0.9057    0.0000 H   0  0  0  0  0  0  0  0  0  0  0  0
    7.2289   -2.2457    0.0000 C   0  0  0  0  0  0  0  0  0  0  0  0
    8.4085   -3.3267    0.0000 H   0  0  0  0  0  0  0  0  0  0  0  0
    8.8273   -2.1760    0.0000 H   0  0  0  0  0  0  0  0  0  0  0  0
    6.0034   -3.2742    0.0000 O   0  0  0  0  0  0  0  0  0  0  0  0
    6.2811   -4.8498    0.0000 H   0  0  0  0  0  0  0  0  0  0  0  0
    8.5269   -0.3921    0.0000 C   0  0  0  0  0  0  0  0  0  0  0  0
    9.5553   -1.6178    0.0000 C   0  0  0  0  0  0  0  0  0  0  0  0
    9.0080   -3.1213    0.0000 H   0  0  0  0  0  0  0  0  0  0  0  0
   11.1309   -1.3400    0.0000 C   0  0  0  0  0  0  0  0  0  0  0  0
   12.1594   -2.5657    0.0000 H   0  0  0  0  0  0  0  0  0  0  0  0
   11.6783    0.1635    0.0000 C   0  0  0  0  0  0  0  0  0  0  0  0
   13.2539    0.4414    0.0000 H   0  0  0  0  0  0  0  0  0  0  0  0
   10.6498    1.3892    0.0000 C   0  0  0  0  0  0  0  0  0  0  0  0
   11.1969    2.8927    0.0000 H   0  0  0  0  0  0  0  0  0  0  0  0
    9.0740    1.1113    0.0000 C   0  0  0  0  0  0  0  0  0  0  0  0
    8.0455    2.3371    0.0000 H   0  0  0  0  0  0  0  0  0  0  0  0
    4.8283   -2.4513    0.0000 O   0  0  0  0  0  0  0  0  0  0  0  0
  1  2  1  0  0  0  0
  1  3  1  0  0  0  0
  1  4  1  0  0  0  0
  4  5  1  0  0  0  0
  4  6  1  0  0  0  0
  6  7  1  0  0  0  0
  7  8  1  0  0  0  0
  7  9  1  0  0  0  0
  7 10  1  0  0  0  0
  6 11  1  0  0  0  0
 11 12  1  0  0  0  0
 11 13  1  0  0  0  0
 13 14  1  0  0  0  0
 13 15  1  0  0  0  0
 15 16  1  0  0  0  0
 16 13  1  0  0  0  0
 16  4  1  0  0  0  0
 16 17  1  0  0  0  0
 11 18  1  0  0  0  0
 18 19  1  0  0  0  0
 18 20  1  0  0  0  0
 18 21  1  0  0  0  0
 21  1  1  0  0  0  0
 21 22  1  0  0  0  0
 21 23  1  0  0  0  0
 23 24  1  0  0  0  0
 24 25  1  0  0  0  0
 25 26  1  0  0  0  0
 25 27  1  0  0  0  0
 27 28  1  0  0  0  0
 27 29  1  0  0  0  0
 27 30  1  0  0  0  0
 30 31  1  0  0  0  0
 25 32  1  0  0  0  0
 32 33  1  0  0  0  0
 33 34  1  0  0  0  0
 33 35  2  0  0  0  0
 35 36  1  0  0  0  0
 35 37  1  0  0  0  0
 37 38  1  0  0  0  0
 37 39  2  0  0  0  0
 39 40  1  0  0  0  0
 39 41  1  0  0  0  0
 41 32  2  0  0  0  0
 41 42  1  0  0  0  0
 24 43  2  0  0  0  0
M  END
> <ChemID>
100051

> <source_casrn>
51-34-3

> <CAS>
51-34-3

> <SMILES>
CN1[C@@H]2C[C@H](C[C@H]1[C@@H]1O[C@@H]12)OC(=O)[C@H](CO)c1ccccc1

> <NAME>
SCOPOLAMINE

> <preferred_name>
Scopolamine

> <iupac>
(1R,2R,4S,5S,7s)-9-methyl-3-oxa-9-azatricyclo[3.3.1.0~2,4~]non-7-yl (2S)-3-hydroxy-2-phenylpropanoate

> <MPID>
4723

> <dsstox_substance_id>
DTXSID6023573

> <Canonical_QSARr>
CN1C2CC(CC1C1OC12)OC(=O)C(CO)c1ccccc1

> <InChI_Code_QSARr>
InChI=1S/C17H21NO4/c1-18-13-7-11(8-14(18)16-15(13)22-16)21-17(20)12(9-19)10-5-3-2-4-6-10/h2-6,11-16,19H,7-9H2,1H3

> <InChI Key_QSARr>
STECJAGHUSJQJN-UHFFFAOYSA-N

> <Salt_Solvent>
?

> <Salt_Solvent_ID>


> <Kow Reference>
SANGSTER (1994)

> <LogP>
0.98

$$$$
100053
  -INDIGO-08031718572D

 15 15  0  0  0  0  0  0  0  0999 V2000
    2.7713   -0.0000    0.0000 O   0  0  0  0  0  0  0  0  0  0  0  0
    4.1569    0.8000    0.0000 H   0  0  0  0  0  0  0  0  0  0  0  0
    1.3856    0.8000    0.0000 C   0  0  0  0  0  0  0  0  0  0  0  0
    1.3856    2.4000    0.0000 O   0  0  0  0  0  0  0  0  0  0  0  0
    0.0001   -0.0000    0.0000 C   0  0  0  0  0  0  0  0  0  0  0  0
    0.0001   -1.6000    0.0000 C   0  0  0  0  0  0  0  0  0  0  0  0
    1.3856   -2.4000    0.0000 H   0  0  0  0  0  0  0  0  0  0  0  0
   -1.3856   -2.4000    0.0000 C   0  0  0  0  0  0  0  0  0  0  0  0
   -1.3856   -4.0000    0.0000 Cl  0  0  0  0  0  0  0  0  0  0  0  0
   -2.7712   -1.6000    0.0000 C   0  0  0  0  0  0  0  0  0  0  0  0
   -4.1569   -2.4000    0.0000 H   0  0  0  0  0  0  0  0  0  0  0  0
   -2.7712   -0.0000    0.0000 C   0  0  0  0  0  0  0  0  0  0  0  0
   -4.1569    0.8000    0.0000 Cl  0  0  0  0  0  0  0  0  0  0  0  0
   -1.3856    0.8000    0.0000 C   0  0  0  0  0  0  0  0  0  0  0  0
   -1.3856    2.4000    0.0000 H   0  0  0  0  0  0  0  0  0  0  0  0
  1  2  1  0  0  0  0
  1  3  1  0  0  0  0
  3  4  2  0  0  0  0
  3  5  1  0  0  0  0
  5  6  1  0  0  0  0
  6  7  1  0  0  0  0
  6  8  2  0  0  0  0
  8  9  1  0  0  0  0
  8 10  1  0  0  0  0
 10 11  1  0  0  0  0
 10 12  2  0  0  0  0
 12 13  1  0  0  0  0
 12 14  1  0  0  0  0
 14  5  2  0  0  0  0
 14 15  1  0  0  0  0
M  END
> <ChemID>
100053

> <source_casrn>
51-36-5

> <CAS>
51-36-5

> <SMILES>
OC(=O)c1cc(Cl)cc(Cl)c1

> <NAME>
3,5-DICHLOROBENZOIC ACID

> <preferred_name>
3,5-Dichlorobenzoic acid

> <iupac>
3,5-dichlorobenzoic acid

> <MPID>
4724

> <dsstox_substance_id>
DTXSID4024981

> <Canonical_QSARr>
OC(=O)c1cc(Cl)cc(Cl)c1

> <InChI_Code_QSARr>
InChI=1S/C7H4Cl2O2/c8-5-1-4(7(10)11)2-6(9)3-5/h1-3H,(H,10,11)

> <InChI Key_QSARr>
CXKCZFDUOYMOOP-UHFFFAOYSA-N

> <Salt_Solvent>
?

> <Salt_Solvent_ID>


> <Kow Reference>
HANSCH,C ET AL. (1995)

> <LogP>
3.0

$$$$
100054
  -INDIGO-08031718572D

 23 23  0  0  0  0  0  0  0  0999 V2000
   -2.4000    1.3856    0.0000 C   0  0  0  0  0  0  0  0  0  0  0  0
   -1.5999    2.7712    0.0000 H   0  0  0  0  0  0  0  0  0  0  0  0
   -4.0000    1.3856    0.0000 C   0  0  0  0  0  0  0  0  0  0  0  0
   -4.7999    2.7712    0.0000 O   0  0  0  0  0  0  0  0  0  0  0  0
   -6.3999    2.7712    0.0000 H   0  0  0  0  0  0  0  0  0  0  0  0
   -4.7999    0.0000    0.0000 C   0  0  0  0  0  0  0  0  0  0  0  0
   -6.3999    0.0000    0.0000 O   0  0  0  0  0  0  0  0  0  0  0  0
   -7.2000   -1.3857    0.0000 H   0  0  0  0  0  0  0  0  0  0  0  0
   -4.0000   -1.3857    0.0000 C   0  0  0  0  0  0  0  0  0  0  0  0
   -4.7999   -2.7713    0.0000 H   0  0  0  0  0  0  0  0  0  0  0  0
   -2.4000   -1.3857    0.0000 C   0  0  0  0  0  0  0  0  0  0  0  0
   -1.5999   -2.7713    0.0000 H   0  0  0  0  0  0  0  0  0  0  0  0
   -1.5999    0.0000    0.0000 C   0  0  0  0  0  0  0  0  0  0  0  0
    0.0001    0.0000    0.0000 C   0  0  0  0  0  0  0  0  0  0  0  0
    0.0001    1.6000    0.0000 H   0  0  0  0  0  0  0  0  0  0  0  0
    0.0001   -1.6000    0.0000 O   0  0  0  0  0  0  0  0  0  0  0  0
    1.3857   -2.4000    0.0000 H   0  0  0  0  0  0  0  0  0  0  0  0
    1.5758    0.2779    0.0000 C   0  0  0  0  0  0  0  0  0  0  0  0
    2.9950   -0.4609    0.0000 H   0  0  0  0  0  0  0  0  0  0  0  0
    2.0569   -1.2481    0.0000 H   0  0  0  0  0  0  0  0  0  0  0  0
    2.1229    1.7813    0.0000 N   0  0  0  0  0  0  0  0  0  0  0  0
    3.6986    2.0592    0.0000 H   0  0  0  0  0  0  0  0  0  0  0  0
    1.0945    3.0070    0.0000 H   0  0  0  0  0  0  0  0  0  0  0  0
  1  2  1  0  0  0  0
  1  3  1  0  0  0  0
  3  4  1  0  0  0  0
  4  5  1  0  0  0  0
  3  6  2  0  0  0  0
  6  7  1  0  0  0  0
  7  8  1  0  0  0  0
  6  9  1  0  0  0  0
  9 10  1  0  0  0  0
  9 11  2  0  0  0  0
 11 12  1  0  0  0  0
 11 13  1  0  0  0  0
 13  1  2  0  0  0  0
 13 14  1  0  0  0  0
 14 15  1  0  0  0  0
 14 16  1  0  0  0  0
 16 17  1  0  0  0  0
 14 18  1  0  0  0  0
 18 19  1  0  0  0  0
 18 20  1  0  0  0  0
 18 21  1  0  0  0  0
 21 22  1  0  0  0  0
 21 23  1  0  0  0  0
M  END
> <ChemID>
100054

> <source_casrn>
51-41-2

> <CAS>
51-41-2

> <SMILES>
NC[C@H](O)c1cc(O)c(O)cc1

> <NAME>
(-)-NORADRENALINE

> <preferred_name>
Norepinephrine

> <iupac>
4-[(1R)-2-amino-1-hydroxyethyl]benzene-1,2-diol

> <MPID>
4725

> <dsstox_substance_id>
DTXSID5023378

> <Canonical_QSARr>
NCC(O)c1cc(O)c(O)cc1

> <InChI_Code_QSARr>
InChI=1S/C8H11NO3/c9-4-8(12)5-1-2-6(10)7(11)3-5/h1-3,8,10-12H,4,9H2

> <InChI Key_QSARr>
SFLSHLFXELFNJZ-UHFFFAOYSA-N

> <Salt_Solvent>
?

> <Salt_Solvent_ID>


> <Kow Reference>
HANSCH,C ET AL. (1995)

> <LogP>
-1.24

$$$$
100056
  -INDIGO-08031718572D

 15 15  0  0  0  0  0  0  0  0999 V2000
   -1.3856    0.8000    0.0000 C   0  0  0  0  0  0  0  0  0  0  0  0
   -1.3856    2.4000    0.0000 O   0  0  0  0  0  0  0  0  0  0  0  0
   -2.7713   -0.0000    0.0000 O   0  0  0  0  0  0  0  0  0  0  0  0
   -4.1569    0.8000    0.0000 H   0  0  0  0  0  0  0  0  0  0  0  0
   -0.0001   -0.0000    0.0000 C   0  0  0  0  0  0  0  0  0  0  0  0
   -0.0001   -1.6000    0.0000 C   0  0  0  0  0  0  0  0  0  0  0  0
   -1.3856   -2.4000    0.0000 H   0  0  0  0  0  0  0  0  0  0  0  0
    1.3856   -2.4000    0.0000 C   0  0  0  0  0  0  0  0  0  0  0  0
    1.3856   -4.0000    0.0000 H   0  0  0  0  0  0  0  0  0  0  0  0
    2.7713   -1.6000    0.0000 C   0  0  0  0  0  0  0  0  0  0  0  0
    4.1569   -2.4000    0.0000 Cl  0  0  0  0  0  0  0  0  0  0  0  0
    2.7712   -0.0000    0.0000 C   0  0  0  0  0  0  0  0  0  0  0  0
    4.1569    0.8000    0.0000 Cl  0  0  0  0  0  0  0  0  0  0  0  0
    1.3856    0.8000    0.0000 C   0  0  0  0  0  0  0  0  0  0  0  0
    1.3856    2.4000    0.0000 H   0  0  0  0  0  0  0  0  0  0  0  0
  1  2  2  0  0  0  0
  1  3  1  0  0  0  0
  3  4  1  0  0  0  0
  1  5  1  0  0  0  0
  5  6  1  0  0  0  0
  6  7  1  0  0  0  0
  6  8  2  0  0  0  0
  8  9  1  0  0  0  0
  8 10  1  0  0  0  0
 10 11  1  0  0  0  0
 10 12  2  0  0  0  0
 12 13  1  0  0  0  0
 12 14  1  0  0  0  0
 14  5  2  0  0  0  0
 14 15  1  0  0  0  0
M  END
> <ChemID>
100056

> <source_casrn>
51-44-5

> <CAS>
51-44-5

> <SMILES>
OC(=O)c1cc(Cl)c(Cl)cc1

> <NAME>
3,4-DICHLOROBENZOIC ACID

> <preferred_name>
3,4-Dichlorobenzoic acid

> <iupac>
3,4-dichlorobenzoic acid

> <MPID>
4727

> <dsstox_substance_id>
DTXSID9024980

> <Canonical_QSARr>
OC(=O)c1cc(Cl)c(Cl)cc1

> <InChI_Code_QSARr>
InChI=1S/C7H4Cl2O2/c8-5-2-1-4(7(10)11)3-6(5)9/h1-3H,(H,10,11)

> <InChI Key_QSARr>
VPHHJAOJUJHJKD-UHFFFAOYSA-N

> <Salt_Solvent>
?

> <Salt_Solvent_ID>


> <Kow Reference>
DA,YZ ET AL. (1992)

> <LogP>
3.25

$$$$
100057
  -INDIGO-08031718572D

 17 17  0  0  0  0  0  0  0  0999 V2000
   -1.2944    2.5404    0.0000 C   0  0  0  0  0  0  0  0  0  0  0  0
    0.0000    3.4809    0.0000 H   0  0  0  0  0  0  0  0  0  0  0  0
   -2.8161    3.0349    0.0000 N   0  0  0  0  0  0  0  0  0  0  0  0
   -3.7565    1.7404    0.0000 C   0  0  0  0  0  0  0  0  0  0  0  0
   -5.3566    1.7404    0.0000 H   0  0  0  0  0  0  0  0  0  0  0  0
   -2.8161    0.4460    0.0000 N   0  0  0  0  0  0  0  0  0  0  0  0
   -3.3105   -1.0757    0.0000 H   0  0  0  0  0  0  0  0  0  0  0  0
   -1.2944    0.9404    0.0000 C   0  0  0  0  0  0  0  0  0  0  0  0
    0.0000   -0.0000    0.0000 C   0  0  0  0  0  0  0  0  0  0  0  0
    0.4544   -1.5341    0.0000 H   0  0  0  0  0  0  0  0  0  0  0  0
   -0.7635   -1.4061    0.0000 H   0  0  0  0  0  0  0  0  0  0  0  0
    1.4617    0.6508    0.0000 C   0  0  0  0  0  0  0  0  0  0  0  0
    1.0072    2.1849    0.0000 H   0  0  0  0  0  0  0  0  0  0  0  0
    2.2252    2.0569    0.0000 H   0  0  0  0  0  0  0  0  0  0  0  0
    2.7561   -0.2897    0.0000 N   0  0  0  0  0  0  0  0  0  0  0  0
    4.2178    0.3611    0.0000 H   0  0  0  0  0  0  0  0  0  0  0  0
    2.5888   -1.8809    0.0000 H   0  0  0  0  0  0  0  0  0  0  0  0
  1  2  1  0  0  0  0
  1  3  1  0  0  0  0
  3  4  2  0  0  0  0
  4  5  1  0  0  0  0
  4  6  1  0  0  0  0
  6  7  1  0  0  0  0
  6  8  1  0  0  0  0
  8  1  2  0  0  0  0
  8  9  1  0  0  0  0
  9 10  1  0  0  0  0
  9 11  1  0  0  0  0
  9 12  1  0  0  0  0
 12 13  1  0  0  0  0
 12 14  1  0  0  0  0
 12 15  1  0  0  0  0
 15 16  1  0  0  0  0
 15 17  1  0  0  0  0
M  END
> <ChemID>
100057

> <source_casrn>
51-45-6

> <CAS>
51-45-6

> <SMILES>
NCCc1c[n]c[nH]1

> <NAME>
1H-IMIDAZOLE-4-ETHANAMINE

> <preferred_name>
Histamine

> <iupac>
2-(1H-imidazol-5-yl)ethanamine

> <MPID>
4728

> <dsstox_substance_id>
DTXSID4023125

> <Canonical_QSARr>
NCCc1c[n]c[nH]1

> <InChI_Code_QSARr>
InChI=1S/C5H9N3/c6-2-1-5-3-7-4-8-5/h3-4H,1-2,6H2,(H,7,8)

> <InChI Key_QSARr>
NTYJJOPFIAHURM-UHFFFAOYSA-N

> <Salt_Solvent>
?

> <Salt_Solvent_ID>


> <Kow Reference>
SANGSTER (1993)

> <LogP>
-0.7

$$$$
100058
  -INDIGO-08031718572D

 44 46  0  0  0  0  0  0  0  0999 V2000
    5.6662    0.3927    0.0000 C   0  0  0  0  0  0  0  0  0  0  0  0
    7.1373    1.0221    0.0000 C   0  0  0  0  0  0  0  0  0  0  0  0
    6.5079    2.4932    0.0000 H   0  0  0  0  0  0  0  0  0  0  0  0
    8.6085    1.6514    0.0000 C   0  0  0  0  0  0  0  0  0  0  0  0
   10.0360    0.9290    0.0000 C   0  0  0  0  0  0  0  0  0  0  0  0
   10.1242   -0.6685    0.0000 H   0  0  0  0  0  0  0  0  0  0  0  0
   11.3755    1.8042    0.0000 C   0  0  0  0  0  0  0  0  0  0  0  0
   12.8030    1.0819    0.0000 H   0  0  0  0  0  0  0  0  0  0  0  0
   11.2873    3.4018    0.0000 C   0  0  0  0  0  0  0  0  0  0  0  0
   12.6265    4.2770    0.0000 H   0  0  0  0  0  0  0  0  0  0  0  0
    9.8595    4.1242    0.0000 C   0  0  0  0  0  0  0  0  0  0  0  0
    9.7712    5.7217    0.0000 H   0  0  0  0  0  0  0  0  0  0  0  0
    8.5202    3.2489    0.0000 C   0  0  0  0  0  0  0  0  0  0  0  0
    7.0924    3.9713    0.0000 H   0  0  0  0  0  0  0  0  0  0  0  0
    7.7665   -0.4489    0.0000 C   0  0  0  0  0  0  0  0  0  0  0  0
    9.1613   -1.2330    0.0000 H   0  0  0  0  0  0  0  0  0  0  0  0
    9.3071   -0.0171    0.0000 H   0  0  0  0  0  0  0  0  0  0  0  0
    6.8074   -1.7295    0.0000 O   0  0  0  0  0  0  0  0  0  0  0  0
    7.4366   -3.2005    0.0000 H   0  0  0  0  0  0  0  0  0  0  0  0
    5.4757   -1.1958    0.0000 O   0  0  0  0  0  0  0  0  0  0  0  0
    4.3857    1.3520    0.0000 O   0  0  0  0  0  0  0  0  0  0  0  0
    2.9146    0.7228    0.0000 C   0  0  0  0  0  0  0  0  0  0  0  0
    3.3751   -0.8095    0.0000 H   0  0  0  0  0  0  0  0  0  0  0  0
    1.8900    1.9617    0.0000 C   0  0  0  0  0  0  0  0  0  0  0  0
    3.1725    2.9182    0.0000 H   0  0  0  0  0  0  0  0  0  0  0  0
    0.9991    3.2906    0.0000 H   0  0  0  0  0  0  0  0  0  0  0  0
    0.3451    1.0349    0.0000 C   0  0  0  0  0  0  0  0  0  0  0  0
    0.0283    2.6033    0.0000 H   0  0  0  0  0  0  0  0  0  0  0  0
   -1.0231    1.2302    0.0000 N   0  0  0  0  0  0  0  0  0  0  0  0
   -2.4200    2.0104    0.0000 C   0  0  0  0  0  0  0  0  0  0  0  0
   -3.8168    2.7907    0.0000 H   0  0  0  0  0  0  0  0  0  0  0  0
   -3.7940    1.1908    0.0000 H   0  0  0  0  0  0  0  0  0  0  0  0
   -2.4428    3.6103    0.0000 H   0  0  0  0  0  0  0  0  0  0  0  0
   -0.0001   -0.0000    0.0000 C   0  0  0  0  0  0  0  0  0  0  0  0
   -1.5316   -0.4628    0.0000 H   0  0  0  0  0  0  0  0  0  0  0  0
   -0.1824   -1.7005    0.0000 C   0  0  0  0  0  0  0  0  0  0  0  0
   -1.7177   -2.1507    0.0000 H   0  0  0  0  0  0  0  0  0  0  0  0
    0.8203   -2.9472    0.0000 H   0  0  0  0  0  0  0  0  0  0  0  0
    0.4939   -0.4659    0.0000 C   0  0  0  0  0  0  0  0  0  0  0  0
    1.5799   -1.6410    0.0000 H   0  0  0  0  0  0  0  0  0  0  0  0
    1.2989   -0.6113    0.0000 H   0  0  0  0  0  0  0  0  0  0  0  0
    1.6321    0.9422    0.0000 C   0  0  0  0  0  0  0  0  0  0  0  0
    1.9532    0.1900    0.0000 H   0  0  0  0  0  0  0  0  0  0  0  0
    2.7340   -0.2179    0.0000 H   0  0  0  0  0  0  0  0  0  0  0  0
  1  2  1  0  0  0  0
  2  3  1  0  0  0  0
  2  4  1  0  0  0  0
  4  5  1  0  0  0  0
  5  6  1  0  0  0  0
  5  7  2  0  0  0  0
  7  8  1  0  0  0  0
  7  9  1  0  0  0  0
  9 10  1  0  0  0  0
  9 11  2  0  0  0  0
 11 12  1  0  0  0  0
 11 13  1  0  0  0  0
 13  4  2  0  0  0  0
 13 14  1  0  0  0  0
  2 15  1  0  0  0  0
 15 16  1  0  0  0  0
 15 17  1  0  0  0  0
 15 18  1  0  0  0  0
 18 19  1  0  0  0  0
  1 20  2  0  0  0  0
  1 21  1  0  0  0  0
 21 22  1  0  0  0  0
 22 23  1  0  0  0  0
 22 24  1  0  0  0  0
 24 25  1  0  0  0  0
 24 26  1  0  0  0  0
 24 27  1  0  0  0  0
 27 28  1  0  0  0  0
 27 29  1  0  0  0  0
 29 30  1  0  0  0  0
 30 31  1  0  0  0  0
 30 32  1  0  0  0  0
 30 33  1  0  0  0  0
 29 34  1  0  0  0  0
 34 35  1  0  0  0  0
 34 36  1  0  0  0  0
 36 37  1  0  0  0  0
 36 38  1  0  0  0  0
 36 39  1  0  0  0  0
 39 27  1  0  0  0  0
 39 40  1  0  0  0  0
 39 41  1  0  0  0  0
 34 42  1  0  0  0  0
 42 22  1  0  0  0  0
 42 43  1  0  0  0  0
 42 44  1  0  0  0  0
M  END
> <ChemID>
100058

> <source_casrn>
51-55-8

> <CAS>
51-55-8

> <SMILES>
CN1[C@@H]2C[C@H](C[C@H]1CC2)OC(=O)C(CO)c1ccccc1

> <NAME>
ATROPINE

> <preferred_name>
Atropine

> <iupac>
(3-endo)-8-methyl-8-azabicyclo[3.2.1]oct-3-yl 3-hydroxy-2-phenylpropanoate

> <MPID>
4729

> <dsstox_substance_id>
DTXSID4020113

> <Canonical_QSARr>
CN1C2CC(CC1CC2)OC(=O)C(CO)c1ccccc1

> <InChI_Code_QSARr>
InChI=1S/C17H23NO3/c1-18-13-7-8-14(18)10-15(9-13)21-17(20)16(11-19)12-5-3-2-4-6-12/h2-6,13-16,19H,7-11H2,1H3

> <InChI Key_QSARr>
RKUNBYITZUJHSG-UHFFFAOYSA-N

> <Salt_Solvent>
?

> <Salt_Solvent_ID>


> <Kow Reference>
HANSCH,C ET AL. (1995)

> <LogP>
1.83

$$$$
100060
  -INDIGO-08031718572D

 23 23  0  0  0  0  0  0  0  0999 V2000
    1.3856    0.8000    0.0000 C   0  0  0  0  0  0  0  0  0  0  0  0
    1.9979    2.2782    0.0000 H   0  0  0  0  0  0  0  0  0  0  0  0
    0.7733    2.2782    0.0000 H   0  0  0  0  0  0  0  0  0  0  0  0
    2.7713    0.0000    0.0000 C   0  0  0  0  0  0  0  0  0  0  0  0
    4.1569    0.8000    0.0000 C   0  0  0  0  0  0  0  0  0  0  0  0
    4.1569    2.4000    0.0000 H   0  0  0  0  0  0  0  0  0  0  0  0
    5.5426    0.0000    0.0000 C   0  0  0  0  0  0  0  0  0  0  0  0
    6.9282    0.8000    0.0000 H   0  0  0  0  0  0  0  0  0  0  0  0
    5.5426   -1.6000    0.0000 C   0  0  0  0  0  0  0  0  0  0  0  0
    6.9282   -2.4000    0.0000 H   0  0  0  0  0  0  0  0  0  0  0  0
    4.1569   -2.4000    0.0000 C   0  0  0  0  0  0  0  0  0  0  0  0
    4.1569   -4.0000    0.0000 H   0  0  0  0  0  0  0  0  0  0  0  0
    2.7713   -1.6000    0.0000 C   0  0  0  0  0  0  0  0  0  0  0  0
    1.3856   -2.4000    0.0000 H   0  0  0  0  0  0  0  0  0  0  0  0
   -0.0000    0.0000    0.0000 C   0  0  0  0  0  0  0  0  0  0  0  0
    1.0284   -1.2257    0.0000 H   0  0  0  0  0  0  0  0  0  0  0  0
   -1.0285    1.2256    0.0000 N   0  0  0  0  0  0  0  0  0  0  0  0
   -0.4812    2.7292    0.0000 H   0  0  0  0  0  0  0  0  0  0  0  0
   -2.6042    0.9479    0.0000 H   0  0  0  0  0  0  0  0  0  0  0  0
   -1.2256   -1.0284    0.0000 C   0  0  0  0  0  0  0  0  0  0  0  0
   -2.4514   -2.0569    0.0000 H   0  0  0  0  0  0  0  0  0  0  0  0
   -2.7292   -0.4812    0.0000 H   0  0  0  0  0  0  0  0  0  0  0  0
   -0.9479   -2.6042    0.0000 H   0  0  0  0  0  0  0  0  0  0  0  0
  1  2  1  0  0  0  0
  1  3  1  0  0  0  0
  1  4  1  0  0  0  0
  4  5  1  0  0  0  0
  5  6  1  0  0  0  0
  5  7  2  0  0  0  0
  7  8  1  0  0  0  0
  7  9  1  0  0  0  0
  9 10  1  0  0  0  0
  9 11  2  0  0  0  0
 11 12  1  0  0  0  0
 11 13  1  0  0  0  0
 13  4  2  0  0  0  0
 13 14  1  0  0  0  0
  1 15  1  0  0  0  0
 15 16  1  0  0  0  0
 15 17  1  0  0  0  0
 17 18  1  0  0  0  0
 17 19  1  0  0  0  0
 15 20  1  0  0  0  0
 20 21  1  0  0  0  0
 20 22  1  0  0  0  0
 20 23  1  0  0  0  0
M  END
> <ChemID>
100060

> <source_casrn>
51-64-9|156-34-3|300-62-9

> <CAS>
51-64-9|156-34-3|300-62-9

> <SMILES>
C[C@H](N)Cc1ccccc1

> <NAME>
DEXTROAMPHETAMINE, BENZENEETHANAMINE, A-METHYL-, (R)-, ALPHA-METHYLPHENETHYLAMINE

> <preferred_name>
Dextroamphetamine

> <iupac>
(2S)-1-phenylpropan-2-amine

> <MPID>
4731|6256|6357

> <dsstox_substance_id>
DTXSID8022907|DTXSID20166016|DTXSID4022600

> <Canonical_QSARr>
CC(N)Cc1ccccc1

> <InChI_Code_QSARr>
InChI=1S/C9H13N/c1-8(10)7-9-5-3-2-4-6-9/h2-6,8H,7,10H2,1H3

> <InChI Key_QSARr>
KWTSXDURSIMDCE-UHFFFAOYSA-N

> <Salt_Solvent>
?

> <Salt_Solvent_ID>


> <Kow Reference>
SANGSTER (1994); similar isomer

> <LogP>
1.76

$$$$
100061
  -INDIGO-08031718572D

 23 23  0  0  0  0  0  0  0  0999 V2000
   -2.7713   -0.0000    0.0000 C   0  0  0  0  0  0  0  0  0  0  0  0
   -2.7713   -1.6000    0.0000 O   0  0  0  0  0  0  0  0  0  0  0  0
   -1.3856    0.8000    0.0000 N   0  0  0  0  0  0  0  0  0  0  0  0
   -1.3856    2.4000    0.0000 H   0  0  0  0  0  0  0  0  0  0  0  0
    0.0001   -0.0000    0.0000 C   0  0  0  0  0  0  0  0  0  0  0  0
    0.0001   -1.6000    0.0000 C   0  0  0  0  0  0  0  0  0  0  0  0
   -1.3856   -2.4000    0.0000 H   0  0  0  0  0  0  0  0  0  0  0  0
    1.3856   -2.4000    0.0000 C   0  0  0  0  0  0  0  0  0  0  0  0
    1.3856   -4.0000    0.0000 H   0  0  0  0  0  0  0  0  0  0  0  0
    2.7713   -1.6000    0.0000 C   0  0  0  0  0  0  0  0  0  0  0  0
    4.1570   -2.4000    0.0000 O   0  0  0  0  0  0  0  0  0  0  0  0
    5.5425   -1.6000    0.0000 C   0  0  0  0  0  0  0  0  0  0  0  0
    6.9282   -2.4000    0.0000 H   0  0  0  0  0  0  0  0  0  0  0  0
    6.9282   -0.8000    0.0000 H   0  0  0  0  0  0  0  0  0  0  0  0
    5.5425   -3.2000    0.0000 H   0  0  0  0  0  0  0  0  0  0  0  0
    2.7713   -0.0000    0.0000 C   0  0  0  0  0  0  0  0  0  0  0  0
    4.1570    0.8000    0.0000 H   0  0  0  0  0  0  0  0  0  0  0  0
    1.3856    0.8000    0.0000 C   0  0  0  0  0  0  0  0  0  0  0  0
    1.3856    2.4000    0.0000 H   0  0  0  0  0  0  0  0  0  0  0  0
   -4.1569    0.8000    0.0000 C   0  0  0  0  0  0  0  0  0  0  0  0
   -5.5426    1.6000    0.0000 H   0  0  0  0  0  0  0  0  0  0  0  0
   -5.5426   -0.0000    0.0000 H   0  0  0  0  0  0  0  0  0  0  0  0
   -4.1569    2.4000    0.0000 H   0  0  0  0  0  0  0  0  0  0  0  0
  1  2  2  0  0  0  0
  1  3  1  0  0  0  0
  3  4  1  0  0  0  0
  3  5  1  0  0  0  0
  5  6  1  0  0  0  0
  6  7  1  0  0  0  0
  6  8  2  0  0  0  0
  8  9  1  0  0  0  0
  8 10  1  0  0  0  0
 10 11  1  0  0  0  0
 11 12  1  0  0  0  0
 12 13  1  0  0  0  0
 12 14  1  0  0  0  0
 12 15  1  0  0  0  0
 10 16  2  0  0  0  0
 16 17  1  0  0  0  0
 16 18  1  0  0  0  0
 18  5  2  0  0  0  0
 18 19  1  0  0  0  0
  1 20  1  0  0  0  0
 20 21  1  0  0  0  0
 20 22  1  0  0  0  0
 20 23  1  0  0  0  0
M  END
> <ChemID>
100061

> <source_casrn>
51-66-1

> <CAS>
51-66-1

> <SMILES>
CC(=O)Nc1ccc(cc1)OC

> <NAME>
P-METHOXYACETANILIDE

> <preferred_name>
N-(4-Methoxyphenyl)acetamide

> <iupac>
N-(4-methoxyphenyl)acetamide

> <MPID>
4732

> <dsstox_substance_id>
DTXSID6026325

> <Canonical_QSARr>
CC(=O)Nc1ccc(cc1)OC

> <InChI_Code_QSARr>
InChI=1S/C9H11NO2/c1-7(11)10-8-3-5-9(12-2)6-4-8/h3-6H,1-2H3,(H,10,11)

> <InChI Key_QSARr>
XVAIDCNLVLTVFM-UHFFFAOYSA-N

> <Salt_Solvent>
?

> <Salt_Solvent_ID>


> <Kow Reference>
HANSCH,C ET AL. (1995)

> <LogP>
1.03

$$$$
100062
  -INDIGO-08031718572D

 19 18  0  0  0  0  0  0  0  0999 V2000
    2.7713    1.6000    0.0000 Cl  0  0  0  0  0  0  0  0  0  0  0  0
    2.7713   -0.0000    0.0000 C   0  0  0  0  0  0  0  0  0  0  0  0
    4.1569    0.8000    0.0000 H   0  0  0  0  0  0  0  0  0  0  0  0
    4.1569   -0.8000    0.0000 H   0  0  0  0  0  0  0  0  0  0  0  0
    1.3856    0.8000    0.0000 C   0  0  0  0  0  0  0  0  0  0  0  0
    0.7734    2.2782    0.0000 H   0  0  0  0  0  0  0  0  0  0  0  0
    1.9979    2.2782    0.0000 H   0  0  0  0  0  0  0  0  0  0  0  0
    0.0001   -0.0000    0.0000 N   0  0  0  0  0  0  0  0  0  0  0  0
    0.0001   -1.6000    0.0000 C   0  0  0  0  0  0  0  0  0  0  0  0
    0.0001   -3.2000    0.0000 H   0  0  0  0  0  0  0  0  0  0  0  0
    1.3856   -2.4000    0.0000 H   0  0  0  0  0  0  0  0  0  0  0  0
   -1.3856   -2.4000    0.0000 H   0  0  0  0  0  0  0  0  0  0  0  0
   -1.3856    0.8000    0.0000 C   0  0  0  0  0  0  0  0  0  0  0  0
   -1.9979    2.2782    0.0000 H   0  0  0  0  0  0  0  0  0  0  0  0
   -0.7734    2.2782    0.0000 H   0  0  0  0  0  0  0  0  0  0  0  0
   -2.7713   -0.0000    0.0000 C   0  0  0  0  0  0  0  0  0  0  0  0
   -4.1569    0.8000    0.0000 H   0  0  0  0  0  0  0  0  0  0  0  0
   -4.1569   -0.8000    0.0000 H   0  0  0  0  0  0  0  0  0  0  0  0
   -2.7713    1.6000    0.0000 Cl  0  0  0  0  0  0  0  0  0  0  0  0
  1  2  1  0  0  0  0
  2  3  1  0  0  0  0
  2  4  1  0  0  0  0
  2  5  1  0  0  0  0
  5  6  1  0  0  0  0
  5  7  1  0  0  0  0
  5  8  1  0  0  0  0
  8  9  1  0  0  0  0
  9 10  1  0  0  0  0
  9 11  1  0  0  0  0
  9 12  1  0  0  0  0
  8 13  1  0  0  0  0
 13 14  1  0  0  0  0
 13 15  1  0  0  0  0
 13 16  1  0  0  0  0
 16 17  1  0  0  0  0
 16 18  1  0  0  0  0
 16 19  1  0  0  0  0
M  END
> <ChemID>
100062

> <source_casrn>
51-75-2

> <CAS>
51-75-2

> <SMILES>
CN(CCCl)CCCl

> <NAME>
Mechlorethamine

> <preferred_name>
Nitrogen mustard

> <iupac>
2-chloro-N-(2-chloroethyl)-N-methylethanamine

> <MPID>
4733

> <dsstox_substance_id>
DTXSID2020975

> <Canonical_QSARr>
CN(CCCl)CCCl

> <InChI_Code_QSARr>
InChI=1S/C5H11Cl2N/c1-8(4-2-6)5-3-7/h2-5H2,1H3

> <InChI Key_QSARr>
HAWPXGHAZFHHAD-UHFFFAOYSA-N

> <Salt_Solvent>
?

> <Salt_Solvent_ID>


> <Kow Reference>
SELASSIE,CD ET AL. (1990)

> <LogP>
0.91

$$$$
100065
  -INDIGO-08031718572D

 61 65  0  0  0  0  0  0  0  0999 V2000
   -4.1570    2.4000    0.0000 C   0  0  0  0  0  0  0  0  0  0  0  0
   -4.1570    4.0000    0.0000 C   0  0  0  0  0  0  0  0  0  0  0  0
   -3.2778    4.1945    0.0000 H   0  0  0  0  0  0  0  0  0  0  0  0
   -3.6098    5.5035    0.0000 H   0  0  0  0  0  0  0  0  0  0  0  0
   -5.5425    4.8000    0.0000 C   0  0  0  0  0  0  0  0  0  0  0  0
   -4.5141    6.0257    0.0000 H   0  0  0  0  0  0  0  0  0  0  0  0
   -6.5710    6.0257    0.0000 H   0  0  0  0  0  0  0  0  0  0  0  0
   -6.9283    4.0000    0.0000 C   0  0  0  0  0  0  0  0  0  0  0  0
   -8.3138    4.8000    0.0000 O   0  0  0  0  0  0  0  0  0  0  0  0
   -6.9283    2.4000    0.0000 C   0  0  0  0  0  0  0  0  0  0  0  0
   -8.3138    1.6000    0.0000 H   0  0  0  0  0  0  0  0  0  0  0  0
   -5.5425    1.6000    0.0000 C   0  0  0  0  0  0  0  0  0  0  0  0
   -5.5425   -0.0000    0.0000 C   0  0  0  0  0  0  0  0  0  0  0  0
   -7.1182    0.2778    0.0000 H   0  0  0  0  0  0  0  0  0  0  0  0
   -6.0897   -1.5035    0.0000 H   0  0  0  0  0  0  0  0  0  0  0  0
   -4.1570   -0.8000    0.0000 C   0  0  0  0  0  0  0  0  0  0  0  0
   -3.1286   -2.0257    0.0000 H   0  0  0  0  0  0  0  0  0  0  0  0
   -5.1854   -2.0257    0.0000 S   0  0  0  0  0  0  0  0  0  0  0  0
   -4.6382   -3.5292    0.0000 C   0  0  0  0  0  0  0  0  0  0  0  0
   -3.0624   -3.8070    0.0000 O   0  0  0  0  0  0  0  0  0  0  0  0
   -5.6666   -4.7549    0.0000 C   0  0  0  0  0  0  0  0  0  0  0  0
   -6.6951   -5.9806    0.0000 H   0  0  0  0  0  0  0  0  0  0  0  0
   -5.1194   -6.2584    0.0000 H   0  0  0  0  0  0  0  0  0  0  0  0
   -7.2423   -4.4771    0.0000 H   0  0  0  0  0  0  0  0  0  0  0  0
   -2.7712   -0.0000    0.0000 C   0  0  0  0  0  0  0  0  0  0  0  0
   -2.7712   -1.6000    0.0000 H   0  0  0  0  0  0  0  0  0  0  0  0
   -2.7712    1.6000    0.0000 C   0  0  0  0  0  0  0  0  0  0  0  0
   -2.3639    2.4869    0.0000 H   0  0  0  0  0  0  0  0  0  0  0  0
   -1.3857    2.4000    0.0000 C   0  0  0  0  0  0  0  0  0  0  0  0
   -0.3572    3.6257    0.0000 H   0  0  0  0  0  0  0  0  0  0  0  0
   -1.9329    3.9034    0.0000 H   0  0  0  0  0  0  0  0  0  0  0  0
    0.0001    1.6000    0.0000 C   0  0  0  0  0  0  0  0  0  0  0  0
    0.6100    2.0474    0.0000 H   0  0  0  0  0  0  0  0  0  0  0  0
    0.5473    3.1034    0.0000 H   0  0  0  0  0  0  0  0  0  0  0  0
    0.0001   -0.0000    0.0000 C   0  0  0  0  0  0  0  0  0  0  0  0
    1.1891   -1.0705    0.0000 C   0  0  0  0  0  0  0  0  0  0  0  0
    2.3782   -2.1412    0.0000 C   0  0  0  0  0  0  0  0  0  0  0  0
    2.0598   -3.0267    0.0000 H   0  0  0  0  0  0  0  0  0  0  0  0
    3.3186   -3.4357    0.0000 H   0  0  0  0  0  0  0  0  0  0  0  0
    3.7637   -1.3412    0.0000 C   0  0  0  0  0  0  0  0  0  0  0  0
    4.4145   -2.8029    0.0000 H   0  0  0  0  0  0  0  0  0  0  0  0
    5.2854   -0.8467    0.0000 H   0  0  0  0  0  0  0  0  0  0  0  0
    3.4311    0.2238    0.0000 C   0  0  0  0  0  0  0  0  0  0  0  0
    4.5016    1.4129    0.0000 O   0  0  0  0  0  0  0  0  0  0  0  0
    1.8399    0.3912    0.0000 O   0  0  0  0  0  0  0  0  0  0  0  0
    0.5382   -2.5322    0.0000 C   0  0  0  0  0  0  0  0  0  0  0  0
    0.2055   -4.0973    0.0000 H   0  0  0  0  0  0  0  0  0  0  0  0
    1.1891   -3.2119    0.0000 H   0  0  0  0  0  0  0  0  0  0  0  0
   -1.0530   -2.3650    0.0000 C   0  0  0  0  0  0  0  0  0  0  0  0
   -2.5911   -2.8060    0.0000 H   0  0  0  0  0  0  0  0  0  0  0  0
   -1.0530   -3.9650    0.0000 H   0  0  0  0  0  0  0  0  0  0  0  0
   -1.3857   -0.8000    0.0000 C   0  0  0  0  0  0  0  0  0  0  0  0
   -2.2803   -2.1264    0.0000 H   0  0  0  0  0  0  0  0  0  0  0  0
    1.3265    0.8946    0.0000 C   0  0  0  0  0  0  0  0  0  0  0  0
    2.6529    1.7895    0.0000 H   0  0  0  0  0  0  0  0  0  0  0  0
    1.6000    1.6000    0.0000 H   0  0  0  0  0  0  0  0  0  0  0  0
    2.7646    0.1934    0.0000 H   0  0  0  0  0  0  0  0  0  0  0  0
   -3.5556    2.6189    0.0000 C   0  0  0  0  0  0  0  0  0  0  0  0
   -2.9594    3.2939    0.0000 H   0  0  0  0  0  0  0  0  0  0  0  0
   -2.7712    3.2000    0.0000 H   0  0  0  0  0  0  0  0  0  0  0  0
   -3.8333    1.0433    0.0000 H   0  0  0  0  0  0  0  0  0  0  0  0
  1  2  1  0  0  0  0
  2  3  1  0  0  0  0
  2  4  1  0  0  0  0
  2  5  1  0  0  0  0
  5  6  1  0  0  0  0
  5  7  1  0  0  0  0
  5  8  1  0  0  0  0
  8  9  2  0  0  0  0
  8 10  1  0  0  0  0
 10 11  1  0  0  0  0
 10 12  2  0  0  0  0
 12  1  1  0  0  0  0
 12 13  1  0  0  0  0
 13 14  1  0  0  0  0
 13 15  1  0  0  0  0
 13 16  1  0  0  0  0
 16 17  1  0  0  0  0
 16 18  1  0  0  0  0
 18 19  1  0  0  0  0
 19 20  2  0  0  0  0
 19 21  1  0  0  0  0
 21 22  1  0  0  0  0
 21 23  1  0  0  0  0
 21 24  1  0  0  0  0
 16 25  1  0  0  0  0
 25 26  1  0  0  0  0
 25 27  1  0  0  0  0
 27  1  1  0  0  0  0
 27 28  1  0  0  0  0
 27 29  1  0  0  0  0
 29 30  1  0  0  0  0
 29 31  1  0  0  0  0
 29 32  1  0  0  0  0
 32 33  1  0  0  0  0
 32 34  1  0  0  0  0
 32 35  1  0  0  0  0
 35 36  1  0  0  0  0
 36 37  1  0  0  0  0
 37 38  1  0  0  0  0
 37 39  1  0  0  0  0
 37 40  1  0  0  0  0
 40 41  1  0  0  0  0
 40 42  1  0  0  0  0
 40 43  1  0  0  0  0
 43 44  2  0  0  0  0
 43 45  1  0  0  0  0
 45 36  1  0  0  0  0
 36 46  1  0  0  0  0
 46 47  1  0  0  0  0
 46 48  1  0  0  0  0
 46 49  1  0  0  0  0
 49 50  1  0  0  0  0
 49 51  1  0  0  0  0
 49 52  1  0  0  0  0
 52 35  1  0  0  0  0
 52 25  1  0  0  0  0
 52 53  1  0  0  0  0
 35 54  1  0  0  0  0
 54 55  1  0  0  0  0
 54 56  1  0  0  0  0
 54 57  1  0  0  0  0
  1 58  1  0  0  0  0
 58 59  1  0  0  0  0
 58 60  1  0  0  0  0
 58 61  1  0  0  0  0
M  END
> <ChemID>
100065

> <source_casrn>
52-01-7|33784-05-3

> <CAS>
52-01-7|33784-05-3

> <SMILES>
CC(=O)S[C@@H]1CC2=CC(=O)CC[C@]2(C)[C@H]2CC[C@@]3(C)[C@@H](CC[C@]43CCC(=O)O4)[C@@H]21

> <NAME>
SPIRONOLACTONE, SPIRONOLACTONE,7-BETA ANALOG

> <preferred_name>
Spironolactone

> <iupac>
S-[(7R,8R,9S,10R,13S,14S,17R)-10,13-dimethyl-3,5'-dioxo-1,2,3,4',5',6,7,8,9,10,11,12,13,14,15,16-hexadecahydro-3'H-spiro[cyclopenta[a]phenanthrene-17,2'-furan]-7-yl] ethanethioate

> <MPID>
4735|11193

> <dsstox_substance_id>
DTXSID6034186|DTXSID10467802

> <Canonical_QSARr>
CC(=O)SC1CC2=CC(=O)CCC2(C)C2CCC3(C)C(CCC43CCC(=O)O4)C21

> <InChI_Code_QSARr>
InChI=1S/C24H32O4S/c1-14(25)29-19-13-15-12-16(26)4-8-22(15,2)17-5-9-23(3)18(21(17)19)6-10-24(23)11-7-20(27)28-24/h12,17-19,21H,4-11,13H2,1-3H3

> <InChI Key_QSARr>
LXMSZDCAJNLERA-UHFFFAOYSA-N

> <Salt_Solvent>
?

> <Salt_Solvent_ID>


> <Kow Reference>
HANSCH,C ET AL. (1995)

> <LogP>
2.78

$$$$
100066
  -INDIGO-08031718572D

 59 62  0  0  0  0  0  0  0  0999 V2000
   -0.0001    0.0000    0.0000 C   0  0  0  0  0  0  0  0  0  0  0  0
    1.5650    0.3327    0.0000 C   0  0  0  0  0  0  0  0  0  0  0  0
    3.1651    0.3327    0.0000 C   0  0  0  0  0  0  0  0  0  0  0  0
    4.1934    1.5584    0.0000 C   0  0  0  0  0  0  0  0  0  0  0  0
    4.2632    3.1568    0.0000 H   0  0  0  0  0  0  0  0  0  0  0  0
    3.1126    2.7380    0.0000 H   0  0  0  0  0  0  0  0  0  0  0  0
    5.7693    1.2806    0.0000 O   0  0  0  0  0  0  0  0  0  0  0  0
    6.7975    2.5061    0.0000 C   0  0  0  0  0  0  0  0  0  0  0  0
    6.2504    4.0096    0.0000 O   0  0  0  0  0  0  0  0  0  0  0  0
    8.3734    2.2283    0.0000 C   0  0  0  0  0  0  0  0  0  0  0  0
    9.9490    1.9504    0.0000 H   0  0  0  0  0  0  0  0  0  0  0  0
    9.4017    3.4540    0.0000 H   0  0  0  0  0  0  0  0  0  0  0  0
    8.9205    0.7248    0.0000 H   0  0  0  0  0  0  0  0  0  0  0  0
    3.9652   -1.0530    0.0000 O   0  0  0  0  0  0  0  0  0  0  0  0
    1.7324   -1.2586    0.0000 O   0  0  0  0  0  0  0  0  0  0  0  0
    3.1940   -1.9094    0.0000 H   0  0  0  0  0  0  0  0  0  0  0  0
    1.7324    1.9239    0.0000 C   0  0  0  0  0  0  0  0  0  0  0  0
    3.2973    1.5912    0.0000 H   0  0  0  0  0  0  0  0  0  0  0  0
    2.2267    3.4456    0.0000 H   0  0  0  0  0  0  0  0  0  0  0  0
    0.2707    2.5747    0.0000 C   0  0  0  0  0  0  0  0  0  0  0  0
    1.0708    3.9603    0.0000 H   0  0  0  0  0  0  0  0  0  0  0  0
   -1.0239    3.5151    0.0000 H   0  0  0  0  0  0  0  0  0  0  0  0
   -0.7999    1.3856    0.0000 C   0  0  0  0  0  0  0  0  0  0  0  0
   -1.1871    2.9381    0.0000 H   0  0  0  0  0  0  0  0  0  0  0  0
   -2.4000    1.3856    0.0000 C   0  0  0  0  0  0  0  0  0  0  0  0
   -1.5999    2.7713    0.0000 H   0  0  0  0  0  0  0  0  0  0  0  0
   -3.2000    2.7713    0.0000 C   0  0  0  0  0  0  0  0  0  0  0  0
   -1.8144    3.5712    0.0000 H   0  0  0  0  0  0  0  0  0  0  0  0
   -3.4777    4.3470    0.0000 H   0  0  0  0  0  0  0  0  0  0  0  0
   -4.8001    2.7713    0.0000 C   0  0  0  0  0  0  0  0  0  0  0  0
   -4.5221    4.3470    0.0000 H   0  0  0  0  0  0  0  0  0  0  0  0
   -6.3035    3.3185    0.0000 H   0  0  0  0  0  0  0  0  0  0  0  0
   -5.6001    1.3856    0.0000 C   0  0  0  0  0  0  0  0  0  0  0  0
   -4.8001    0.0000    0.0000 C   0  0  0  0  0  0  0  0  0  0  0  0
   -4.3887   -0.4902    0.0000 C   0  0  0  0  0  0  0  0  0  0  0  0
   -4.0000   -1.3857    0.0000 H   0  0  0  0  0  0  0  0  0  0  0  0
   -4.9358   -1.9937    0.0000 H   0  0  0  0  0  0  0  0  0  0  0  0
   -5.9885   -0.4902    0.0000 H   0  0  0  0  0  0  0  0  0  0  0  0
   -3.2000    0.0000    0.0000 C   0  0  0  0  0  0  0  0  0  0  0  0
   -3.1761   -0.9758    0.0000 H   0  0  0  0  0  0  0  0  0  0  0  0
   -2.4000   -1.3857    0.0000 C   0  0  0  0  0  0  0  0  0  0  0  0
   -3.6257   -2.4142    0.0000 H   0  0  0  0  0  0  0  0  0  0  0  0
   -2.1222   -2.9613    0.0000 O   0  0  0  0  0  0  0  0  0  0  0  0
   -3.3479   -3.9898    0.0000 H   0  0  0  0  0  0  0  0  0  0  0  0
   -0.7999   -1.3857    0.0000 C   0  0  0  0  0  0  0  0  0  0  0  0
   -1.0779   -2.9613    0.0000 H   0  0  0  0  0  0  0  0  0  0  0  0
    0.5857   -2.1857    0.0000 H   0  0  0  0  0  0  0  0  0  0  0  0
   -5.6001   -1.3857    0.0000 C   0  0  0  0  0  0  0  0  0  0  0  0
   -4.8001   -2.7712    0.0000 H   0  0  0  0  0  0  0  0  0  0  0  0
   -7.1999   -1.3857    0.0000 C   0  0  0  0  0  0  0  0  0  0  0  0
   -7.9999   -2.7712    0.0000 H   0  0  0  0  0  0  0  0  0  0  0  0
   -7.9999    0.0000    0.0000 C   0  0  0  0  0  0  0  0  0  0  0  0
   -9.6000    0.0000    0.0000 O   0  0  0  0  0  0  0  0  0  0  0  0
   -7.1999    1.3856    0.0000 C   0  0  0  0  0  0  0  0  0  0  0  0
   -7.9999    2.7713    0.0000 H   0  0  0  0  0  0  0  0  0  0  0  0
    0.9404   -1.2944    0.0000 C   0  0  0  0  0  0  0  0  0  0  0  0
    2.0915   -2.4059    0.0000 H   0  0  0  0  0  0  0  0  0  0  0  0
    1.1077   -2.8856    0.0000 H   0  0  0  0  0  0  0  0  0  0  0  0
    2.4784   -0.8534    0.0000 H   0  0  0  0  0  0  0  0  0  0  0  0
  1  2  1  0  0  0  0
  2  3  1  0  0  0  0
  3  4  1  0  0  0  0
  4  5  1  0  0  0  0
  4  6  1  0  0  0  0
  4  7  1  0  0  0  0
  7  8  1  0  0  0  0
  8  9  2  0  0  0  0
  8 10  1  0  0  0  0
 10 11  1  0  0  0  0
 10 12  1  0  0  0  0
 10 13  1  0  0  0  0
  3 14  2  0  0  0  0
  2 15  1  0  0  0  0
 15 16  1  0  0  0  0
  2 17  1  0  0  0  0
 17 18  1  0  0  0  0
 17 19  1  0  0  0  0
 17 20  1  0  0  0  0
 20 21  1  0  0  0  0
 20 22  1  0  0  0  0
 20 23  1  0  0  0  0
 23  1  1  0  0  0  0
 23 24  1  0  0  0  0
 23 25  1  0  0  0  0
 25 26  1  0  0  0  0
 25 27  1  0  0  0  0
 27 28  1  0  0  0  0
 27 29  1  0  0  0  0
 27 30  1  0  0  0  0
 30 31  1  0  0  0  0
 30 32  1  0  0  0  0
 30 33  1  0  0  0  0
 33 34  1  0  0  0  0
 34 35  1  0  0  0  0
 35 36  1  0  0  0  0
 35 37  1  0  0  0  0
 35 38  1  0  0  0  0
 34 39  1  0  0  0  0
 39 25  1  0  0  0  0
 39 40  1  0  0  0  0
 39 41  1  0  0  0  0
 41 42  1  0  0  0  0
 41 43  1  0  0  0  0
 43 44  1  0  0  0  0
 41 45  1  0  0  0  0
 45  1  1  0  0  0  0
 45 46  1  0  0  0  0
 45 47  1  0  0  0  0
 34 48  1  0  0  0  0
 48 49  1  0  0  0  0
 48 50  2  0  0  0  0
 50 51  1  0  0  0  0
 50 52  1  0  0  0  0
 52 53  2  0  0  0  0
 52 54  1  0  0  0  0
 54 33  2  0  0  0  0
 54 55  1  0  0  0  0
  1 56  1  0  0  0  0
 56 57  1  0  0  0  0
 56 58  1  0  0  0  0
 56 59  1  0  0  0  0
M  END
> <ChemID>
100066

> <source_casrn>
52-21-1

> <CAS>
52-21-1

> <SMILES>
CC(=O)OCC(=O)[C@@]1(O)CC[C@H]2[C@@H]3CCC4=CC(=O)C=C[C@]4(C)[C@H]3[C@@H](O)C[C@]12C

> <NAME>
PREDNISOLONE ACETATE

> <preferred_name>
Prednisolone acetate

> <iupac>
(11beta)-11,17-dihydroxy-3,20-dioxopregna-1,4-dien-21-yl acetate

> <MPID>
4736

> <dsstox_substance_id>
DTXSID3023502

> <Canonical_QSARr>
CC(=O)OCC(=O)C1(O)CCC2C3CCC4=CC(=O)C=CC4(C)C3C(O)CC12C

> <InChI_Code_QSARr>
InChI=1S/C23H30O6/c1-13(24)29-12-19(27)23(28)9-7-17-16-5-4-14-10-15(25)6-8-21(14,2)20(16)18(26)11-22(17,23)3/h6,8,10,16-18,20,26,28H,4-5,7,9,11-12H2,1-3H3

> <InChI Key_QSARr>
LRJOMUJRLNCICJ-UHFFFAOYSA-N

> <Salt_Solvent>
?

> <Salt_Solvent_ID>


> <Kow Reference>
HANSCH,C ET AL. (1995)

> <LogP>
2.4

$$$$
100067
  -INDIGO-08031718572D

 23 25  0  0  0  0  0  0  0  0999 V2000
   -0.5472   -1.5035    0.0000 S   0  0  0  0  0  0  0  0  0  0  0  0
   -0.0000    0.0000    0.0000 P   0  0  0  0  0  0  0  0  0  0  0  0
    1.5035   -0.5472    0.0000 N   0  0  0  0  0  0  0  0  0  0  0  0
    3.0792   -0.2694    0.0000 C   0  0  0  0  0  0  0  0  0  0  0  0
    3.0792    1.3306    0.0000 H   0  0  0  0  0  0  0  0  0  0  0  0
    4.6549   -0.5472    0.0000 H   0  0  0  0  0  0  0  0  0  0  0  0
    2.5319   -1.7729    0.0000 C   0  0  0  0  0  0  0  0  0  0  0  0
    3.9175   -2.5729    0.0000 H   0  0  0  0  0  0  0  0  0  0  0  0
    1.5035   -2.9986    0.0000 H   0  0  0  0  0  0  0  0  0  0  0  0
    0.2778    1.5757    0.0000 N   0  0  0  0  0  0  0  0  0  0  0  0
   -0.5222    2.9614    0.0000 C   0  0  0  0  0  0  0  0  0  0  0  0
   -2.0257    2.4142    0.0000 H   0  0  0  0  0  0  0  0  0  0  0  0
   -0.7999    4.5370    0.0000 H   0  0  0  0  0  0  0  0  0  0  0  0
    1.0778    2.9614    0.0000 C   0  0  0  0  0  0  0  0  0  0  0  0
    1.3557    4.5370    0.0000 H   0  0  0  0  0  0  0  0  0  0  0  0
    2.5813    2.4142    0.0000 H   0  0  0  0  0  0  0  0  0  0  0  0
   -1.5757    0.2778    0.0000 N   0  0  0  0  0  0  0  0  0  0  0  0
   -2.9613   -0.5221    0.0000 C   0  0  0  0  0  0  0  0  0  0  0  0
   -2.4141   -2.0257    0.0000 H   0  0  0  0  0  0  0  0  0  0  0  0
   -4.5370   -0.8000    0.0000 H   0  0  0  0  0  0  0  0  0  0  0  0
   -2.9613    1.0778    0.0000 C   0  0  0  0  0  0  0  0  0  0  0  0
   -4.5370    1.3557    0.0000 H   0  0  0  0  0  0  0  0  0  0  0  0
   -2.9613    2.6778    0.0000 H   0  0  0  0  0  0  0  0  0  0  0  0
  1  2  2  0  0  0  0
  2  3  1  0  0  0  0
  3  4  1  0  0  0  0
  4  5  1  0  0  0  0
  4  6  1  0  0  0  0
  4  7  1  0  0  0  0
  7  3  1  0  0  0  0
  7  8  1  0  0  0  0
  7  9  1  0  0  0  0
  2 10  1  0  0  0  0
 10 11  1  0  0  0  0
 11 12  1  0  0  0  0
 11 13  1  0  0  0  0
 11 14  1  0  0  0  0
 14 10  1  0  0  0  0
 14 15  1  0  0  0  0
 14 16  1  0  0  0  0
  2 17  1  0  0  0  0
 17 18  1  0  0  0  0
 18 19  1  0  0  0  0
 18 20  1  0  0  0  0
 18 21  1  0  0  0  0
 21 17  1  0  0  0  0
 21 22  1  0  0  0  0
 21 23  1  0  0  0  0
M  END
> <ChemID>
100067

> <source_casrn>
52-24-4

> <CAS>
52-24-4

> <SMILES>
S=P(N1CC1)(N1CC1)N1CC1

> <NAME>
THIOTEPA

> <preferred_name>
Thiotepa

> <iupac>
1,1',1''-phosphorothioyltriaziridine

> <MPID>
4737

> <dsstox_substance_id>
DTXSID0021339

> <Canonical_QSARr>
S=P(N1CC1)(N1CC1)N1CC1

> <InChI_Code_QSARr>
InChI=1S/C6H12N3PS/c11-10(7-1-2-7,8-3-4-8)9-5-6-9/h1-6H2

> <InChI Key_QSARr>
FOCVUCIESVLUNU-UHFFFAOYSA-N

> <Salt_Solvent>
?

> <Salt_Solvent_ID>


> <Kow Reference>
HANSCH,C ET AL. (1995)

> <LogP>
0.53

$$$$
100069
  -INDIGO-08031718572D

 33 34  0  0  0  0  0  0  0  0999 V2000
    2.0569    2.4514    0.0000 C   0  0  0  0  0  0  0  0  0  0  0  0
    3.0854    3.6771    0.0000 O   0  0  0  0  0  0  0  0  0  0  0  0
    0.4813    2.7292    0.0000 N   0  0  0  0  0  0  0  0  0  0  0  0
   -0.0660    4.2327    0.0000 H   0  0  0  0  0  0  0  0  0  0  0  0
   -0.5473    1.5035    0.0000 C   0  0  0  0  0  0  0  0  0  0  0  0
   -1.0656    2.0024    0.0000 O   0  0  0  0  0  0  0  0  0  0  0  0
    0.0000   -0.0000    0.0000 C   0  0  0  0  0  0  0  0  0  0  0  0
   -1.5758   -0.2778    0.0000 C   0  0  0  0  0  0  0  0  0  0  0  0
   -2.3757    1.1078    0.0000 C   0  0  0  0  0  0  0  0  0  0  0  0
   -2.1229    1.7813    0.0000 H   0  0  0  0  0  0  0  0  0  0  0  0
   -3.9757    1.1078    0.0000 C   0  0  0  0  0  0  0  0  0  0  0  0
   -3.6979    2.6835    0.0000 H   0  0  0  0  0  0  0  0  0  0  0  0
   -5.4792    1.6550    0.0000 H   0  0  0  0  0  0  0  0  0  0  0  0
   -4.7758   -0.2778    0.0000 C   0  0  0  0  0  0  0  0  0  0  0  0
   -6.0014    0.7507    0.0000 H   0  0  0  0  0  0  0  0  0  0  0  0
   -6.0014   -1.3063    0.0000 H   0  0  0  0  0  0  0  0  0  0  0  0
   -3.9757   -1.6634    0.0000 C   0  0  0  0  0  0  0  0  0  0  0  0
   -5.4792   -2.2108    0.0000 H   0  0  0  0  0  0  0  0  0  0  0  0
   -3.6979   -3.2392    0.0000 H   0  0  0  0  0  0  0  0  0  0  0  0
   -2.3757   -1.6634    0.0000 C   0  0  0  0  0  0  0  0  0  0  0  0
   -2.6535   -3.2392    0.0000 H   0  0  0  0  0  0  0  0  0  0  0  0
   -1.5863   -1.8089    0.0000 H   0  0  0  0  0  0  0  0  0  0  0  0
    0.0000   -1.6000    0.0000 C   0  0  0  0  0  0  0  0  0  0  0  0
   -0.9741   -2.8694    0.0000 H   0  0  0  0  0  0  0  0  0  0  0  0
   -0.7382   -1.9150    0.0000 H   0  0  0  0  0  0  0  0  0  0  0  0
    1.3856   -2.3999    0.0000 C   0  0  0  0  0  0  0  0  0  0  0  0
    1.3856   -4.0000    0.0000 H   0  0  0  0  0  0  0  0  0  0  0  0
    2.7712   -3.2000    0.0000 H   0  0  0  0  0  0  0  0  0  0  0  0
    0.0000   -3.2000    0.0000 H   0  0  0  0  0  0  0  0  0  0  0  0
    1.5756   -0.2778    0.0000 C   0  0  0  0  0  0  0  0  0  0  0  0
    2.1229   -1.7814    0.0000 O   0  0  0  0  0  0  0  0  0  0  0  0
    2.6042    0.9478    0.0000 N   0  0  0  0  0  0  0  0  0  0  0  0
    4.1798    0.6700    0.0000 H   0  0  0  0  0  0  0  0  0  0  0  0
  1  2  2  0  0  0  0
  1  3  1  0  0  0  0
  3  4  1  0  0  0  0
  3  5  1  0  0  0  0
  5  6  2  0  0  0  0
  5  7  1  0  0  0  0
  7  8  1  0  0  0  0
  8  9  2  0  0  0  0
  9 10  1  0  0  0  0
  9 11  1  0  0  0  0
 11 12  1  0  0  0  0
 11 13  1  0  0  0  0
 11 14  1  0  0  0  0
 14 15  1  0  0  0  0
 14 16  1  0  0  0  0
 14 17  1  0  0  0  0
 17 18  1  0  0  0  0
 17 19  1  0  0  0  0
 17 20  1  0  0  0  0
 20  8  1  0  0  0  0
 20 21  1  0  0  0  0
 20 22  1  0  0  0  0
  7 23  1  0  0  0  0
 23 24  1  0  0  0  0
 23 25  1  0  0  0  0
 23 26  1  0  0  0  0
 26 27  1  0  0  0  0
 26 28  1  0  0  0  0
 26 29  1  0  0  0  0
  7 30  1  0  0  0  0
 30 31  2  0  0  0  0
 30 32  1  0  0  0  0
 32  1  1  0  0  0  0
 32 33  1  0  0  0  0
M  END
> <ChemID>
100069

> <source_casrn>
52-31-3

> <CAS>
52-31-3

> <SMILES>
CCC1(C2CCCCC=2)C(=O)NC(=O)NC1=O

> <NAME>
CYCLOBARBITAL

> <preferred_name>
Cyclobarbital

> <iupac>
5-(cyclohex-1-en-1-yl)-5-ethylpyrimidine-2,4,6(1H,3H,5H)-trione

> <MPID>
4739

> <dsstox_substance_id>
DTXSID9022865

> <Canonical_QSARr>
CCC1(C2CCCCC=2)C(=O)NC(=O)NC1=O

> <InChI_Code_QSARr>
InChI=1S/C12H16N2O3/c1-2-12(8-6-4-3-5-7-8)9(15)13-11(17)14-10(12)16/h6H,2-5,7H2,1H3,(H2,13,14,15,16,17)

> <InChI Key_QSARr>
WTYGAUXICFETTC-UHFFFAOYSA-N

> <Salt_Solvent>
?

> <Salt_Solvent_ID>


> <Kow Reference>
HANSCH,C ET AL. (1995)

> <LogP>
1.77

$$$$
100071
  -INDIGO-08031718572D

 27 27  0  0  0  0  0  0  0  0999 V2000
    0.0001   -0.0000    0.0000 C   0  0  0  0  0  0  0  0  0  0  0  0
    1.2257    1.0285    0.0000 C   0  0  0  0  0  0  0  0  0  0  0  0
    0.3660    2.3778    0.0000 H   0  0  0  0  0  0  0  0  0  0  0  0
    1.5720    2.5905    0.0000 H   0  0  0  0  0  0  0  0  0  0  0  0
    2.7292    0.4812    0.0000 C   0  0  0  0  0  0  0  0  0  0  0  0
    3.0071   -1.0945    0.0000 H   0  0  0  0  0  0  0  0  0  0  0  0
    3.9549    1.5097    0.0000 C   0  0  0  0  0  0  0  0  0  0  0  0
    5.4584    0.9625    0.0000 H   0  0  0  0  0  0  0  0  0  0  0  0
    3.6770    3.0854    0.0000 H   0  0  0  0  0  0  0  0  0  0  0  0
    1.2257   -1.0285    0.0000 C   0  0  0  0  0  0  0  0  0  0  0  0
    0.6134   -2.5067    0.0000 H   0  0  0  0  0  0  0  0  0  0  0  0
    1.8379   -2.5067    0.0000 H   0  0  0  0  0  0  0  0  0  0  0  0
    2.6113   -0.2285    0.0000 C   0  0  0  0  0  0  0  0  0  0  0  0
    2.6113    1.3716    0.0000 H   0  0  0  0  0  0  0  0  0  0  0  0
    3.9970   -1.0285    0.0000 C   0  0  0  0  0  0  0  0  0  0  0  0
    5.3826   -0.2285    0.0000 H   0  0  0  0  0  0  0  0  0  0  0  0
    3.9970   -2.6284    0.0000 H   0  0  0  0  0  0  0  0  0  0  0  0
   -0.8000    1.3856    0.0000 C   0  0  0  0  0  0  0  0  0  0  0  0
   -0.2527    2.8892    0.0000 O   0  0  0  0  0  0  0  0  0  0  0  0
   -2.4000    1.3856    0.0000 N   0  0  0  0  0  0  0  0  0  0  0  0
   -3.1999    2.7713    0.0000 H   0  0  0  0  0  0  0  0  0  0  0  0
   -3.1999   -0.0000    0.0000 C   0  0  0  0  0  0  0  0  0  0  0  0
   -4.8000   -0.0000    0.0000 O   0  0  0  0  0  0  0  0  0  0  0  0
   -2.4000   -1.3856    0.0000 N   0  0  0  0  0  0  0  0  0  0  0  0
   -3.1999   -2.7713    0.0000 H   0  0  0  0  0  0  0  0  0  0  0  0
   -0.8000   -1.3856    0.0000 C   0  0  0  0  0  0  0  0  0  0  0  0
   -0.2527   -2.8891    0.0000 O   0  0  0  0  0  0  0  0  0  0  0  0
  1  2  1  0  0  0  0
  2  3  1  0  0  0  0
  2  4  1  0  0  0  0
  2  5  1  0  0  0  0
  5  6  1  0  0  0  0
  5  7  2  0  0  0  0
  7  8  1  0  0  0  0
  7  9  1  0  0  0  0
  1 10  1  0  0  0  0
 10 11  1  0  0  0  0
 10 12  1  0  0  0  0
 10 13  1  0  0  0  0
 13 14  1  0  0  0  0
 13 15  2  0  0  0  0
 15 16  1  0  0  0  0
 15 17  1  0  0  0  0
  1 18  1  0  0  0  0
 18 19  2  0  0  0  0
 18 20  1  0  0  0  0
 20 21  1  0  0  0  0
 20 22  1  0  0  0  0
 22 23  2  0  0  0  0
 22 24  1  0  0  0  0
 24 25  1  0  0  0  0
 24 26  1  0  0  0  0
 26  1  1  0  0  0  0
 26 27  2  0  0  0  0
M  END
> <ChemID>
100071

> <source_casrn>
52-43-7

> <CAS>
52-43-7

> <SMILES>
C=CCC1(CC=C)C(=O)NC(=O)NC1=O

> <NAME>
ALLOBARBITAL

> <preferred_name>
Allobarbital

> <iupac>
5,5-di(prop-2-en-1-yl)pyrimidine-2,4,6(1H,3H,5H)-trione

> <MPID>
4740

> <dsstox_substance_id>
DTXSID9022572

> <Canonical_QSARr>
C=CCC1(CC=C)C(=O)NC(=O)NC1=O

> <InChI_Code_QSARr>
InChI=1S/C10H12N2O3/c1-3-5-10(6-4-2)7(13)11-9(15)12-8(10)14/h3-4H,1-2,5-6H2,(H2,11,12,13,14,15)

> <InChI Key_QSARr>
FDQGNLOWMMVRQL-UHFFFAOYSA-N

> <Salt_Solvent>
?

> <Salt_Solvent_ID>


> <Kow Reference>
HANSCH,C ET AL. (1995)

> <LogP>
1.15

$$$$
100072
  -INDIGO-08031718572D

 26 27  0  0  0  0  0  0  0  0999 V2000
    0.5856   -2.1857    0.0000 O   0  0  0  0  0  0  0  0  0  0  0  0
    0.8000   -1.3857    0.0000 C   0  0  0  0  0  0  0  0  0  0  0  0
    2.3999   -1.3857    0.0000 N   0  0  0  0  0  0  0  0  0  0  0  0
    3.2000   -2.7713    0.0000 H   0  0  0  0  0  0  0  0  0  0  0  0
    3.2000   -0.0000    0.0000 C   0  0  0  0  0  0  0  0  0  0  0  0
    4.8000   -0.0000    0.0000 O   0  0  0  0  0  0  0  0  0  0  0  0
    2.3999    1.3857    0.0000 N   0  0  0  0  0  0  0  0  0  0  0  0
    3.2000    2.7713    0.0000 H   0  0  0  0  0  0  0  0  0  0  0  0
    0.8000    1.3857    0.0000 C   0  0  0  0  0  0  0  0  0  0  0  0
    0.5856    2.1857    0.0000 O   0  0  0  0  0  0  0  0  0  0  0  0
    0.0000   -0.0000    0.0000 C   0  0  0  0  0  0  0  0  0  0  0  0
   -0.8000    1.3857    0.0000 C   0  0  0  0  0  0  0  0  0  0  0  0
   -0.3859    2.1029    0.0000 H   0  0  0  0  0  0  0  0  0  0  0  0
   -1.0778    2.9613    0.0000 H   0  0  0  0  0  0  0  0  0  0  0  0
   -2.4001    1.3857    0.0000 C   0  0  0  0  0  0  0  0  0  0  0  0
   -2.1222    2.9613    0.0000 H   0  0  0  0  0  0  0  0  0  0  0  0
   -3.9035    1.9329    0.0000 H   0  0  0  0  0  0  0  0  0  0  0  0
   -3.1999   -0.0000    0.0000 C   0  0  0  0  0  0  0  0  0  0  0  0
   -4.4257    1.0285    0.0000 H   0  0  0  0  0  0  0  0  0  0  0  0
   -4.4257   -1.0285    0.0000 H   0  0  0  0  0  0  0  0  0  0  0  0
   -2.4001   -1.3857    0.0000 C   0  0  0  0  0  0  0  0  0  0  0  0
   -3.9035   -1.9329    0.0000 H   0  0  0  0  0  0  0  0  0  0  0  0
   -2.1222   -2.9613    0.0000 H   0  0  0  0  0  0  0  0  0  0  0  0
   -0.8000   -1.3857    0.0000 C   0  0  0  0  0  0  0  0  0  0  0  0
   -1.0778   -2.9613    0.0000 H   0  0  0  0  0  0  0  0  0  0  0  0
   -0.3859   -2.1029    0.0000 H   0  0  0  0  0  0  0  0  0  0  0  0
  1  2  2  0  0  0  0
  2  3  1  0  0  0  0
  3  4  1  0  0  0  0
  3  5  1  0  0  0  0
  5  6  2  0  0  0  0
  5  7  1  0  0  0  0
  7  8  1  0  0  0  0
  7  9  1  0  0  0  0
  9 10  2  0  0  0  0
  9 11  1  0  0  0  0
 11  2  1  0  0  0  0
 11 12  1  0  0  0  0
 12 13  1  0  0  0  0
 12 14  1  0  0  0  0
 12 15  1  0  0  0  0
 15 16  1  0  0  0  0
 15 17  1  0  0  0  0
 15 18  1  0  0  0  0
 18 19  1  0  0  0  0
 18 20  1  0  0  0  0
 18 21  1  0  0  0  0
 21 22  1  0  0  0  0
 21 23  1  0  0  0  0
 21 24  1  0  0  0  0
 24 11  1  0  0  0  0
 24 25  1  0  0  0  0
 24 26  1  0  0  0  0
M  END
> <ChemID>
100072

> <source_casrn>
52-44-8

> <CAS>
52-44-8

> <SMILES>
C1(=O)NC(=O)C2(CCCCC2)C(=O)N1

> <NAME>
2,4-DIAZASPIRO[5.5]UNDECANE-1,3,5-TRIONE

> <preferred_name>
2,4-Diazaspiro(5.5)undecane-1,3,5-trione

> <iupac>
8,10-diazaspiro[5.5]undecane-7,9,11-trione

> <MPID>
4741

> <dsstox_substance_id>
DTXSID10199954

> <Canonical_QSARr>
O=C1NC(=O)C2(CCCCC2)C(=O)N1

> <InChI_Code_QSARr>
InChI=1S/C9H12N2O3/c12-6-9(4-2-1-3-5-9)7(13)11-8(14)10-6/h1-5H2,(H2,10,11,12,13,14)

> <InChI Key_QSARr>
NBLIVIWUPTWDMD-UHFFFAOYSA-N

> <Salt_Solvent>
?

> <Salt_Solvent_ID>


> <Kow Reference>
PRANKERD,RJ & MCKEOWN,RH (1992)

> <LogP>
0.91

$$$$
100074
  -INDIGO-08031718572D

 20 20  0  0  0  0  0  0  0  0999 V2000
    1.5216   -0.4944    0.0000 C   0  0  0  0  0  0  0  0  0  0  0  0
    2.3696   -1.8513    0.0000 O   0  0  0  0  0  0  0  0  0  0  0  0
    2.7108    0.5762    0.0000 O   0  0  0  0  0  0  0  0  0  0  0  0
    4.2324    0.0817    0.0000 H   0  0  0  0  0  0  0  0  0  0  0  0
   -0.0000   -0.0000    0.0000 C   0  0  0  0  0  0  0  0  0  0  0  0
    0.6508    1.4616    0.0000 N   0  0  0  0  0  0  0  0  0  0  0  0
    2.2420    1.6289    0.0000 H   0  0  0  0  0  0  0  0  0  0  0  0
    0.2097    2.9997    0.0000 H   0  0  0  0  0  0  0  0  0  0  0  0
   -0.3327   -1.5651    0.0000 C   0  0  0  0  0  0  0  0  0  0  0  0
    1.2586   -1.7323    0.0000 H   0  0  0  0  0  0  0  0  0  0  0  0
   -0.3327   -3.1650    0.0000 H   0  0  0  0  0  0  0  0  0  0  0  0
   -1.9239   -1.7323    0.0000 C   0  0  0  0  0  0  0  0  0  0  0  0
   -1.5912   -3.2973    0.0000 H   0  0  0  0  0  0  0  0  0  0  0  0
   -3.4456   -2.2267    0.0000 H   0  0  0  0  0  0  0  0  0  0  0  0
   -2.5747   -0.2706    0.0000 C   0  0  0  0  0  0  0  0  0  0  0  0
   -3.9603   -1.0706    0.0000 H   0  0  0  0  0  0  0  0  0  0  0  0
   -3.5151    1.0238    0.0000 H   0  0  0  0  0  0  0  0  0  0  0  0
   -1.3857    0.8000    0.0000 C   0  0  0  0  0  0  0  0  0  0  0  0
   -2.5747    1.8706    0.0000 H   0  0  0  0  0  0  0  0  0  0  0  0
   -0.4452    2.0945    0.0000 H   0  0  0  0  0  0  0  0  0  0  0  0
  1  2  2  0  0  0  0
  1  3  1  0  0  0  0
  3  4  1  0  0  0  0
  1  5  1  0  0  0  0
  5  6  1  0  0  0  0
  6  7  1  0  0  0  0
  6  8  1  0  0  0  0
  5  9  1  0  0  0  0
  9 10  1  0  0  0  0
  9 11  1  0  0  0  0
  9 12  1  0  0  0  0
 12 13  1  0  0  0  0
 12 14  1  0  0  0  0
 12 15  1  0  0  0  0
 15 16  1  0  0  0  0
 15 17  1  0  0  0  0
 15 18  1  0  0  0  0
 18  5  1  0  0  0  0
 18 19  1  0  0  0  0
 18 20  1  0  0  0  0
M  END
> <ChemID>
100074

> <source_casrn>
52-52-8

> <CAS>
52-52-8

> <SMILES>
NC1(CCCC1)C(O)=O

> <NAME>
CYCLOLEUCINE

> <preferred_name>
1-Aminocyclopentanecarboxylic acid

> <iupac>
1-aminocyclopentanecarboxylic acid

> <MPID>
4743

> <dsstox_substance_id>
DTXSID5024475

> <Canonical_QSARr>
NC1(CCCC1)C(O)=O

> <InChI_Code_QSARr>
InChI=1S/C6H11NO2/c7-6(5(8)9)3-1-2-4-6/h1-4,7H2,(H,8,9)

> <InChI Key_QSARr>
NILQLFBWTXNUOE-UHFFFAOYSA-N

> <Salt_Solvent>
?

> <Salt_Solvent_ID>


> <Kow Reference>
TSAI,RS ET AL. (1991)

> <LogP>
-2.28

$$$$
100075
  -INDIGO-08031718572D

 71 72  0  0  0  0  0  0  0  0999 V2000
   -0.0002   -0.0001    0.0000 C   0  0  0  0  0  0  0  0  0  0  0  0
    0.5472   -1.5034    0.0000 C   0  0  0  0  0  0  0  0  0  0  0  0
    2.1472   -1.5034    0.0000 C   0  0  0  0  0  0  0  0  0  0  0  0
    2.9472   -0.1178    0.0000 H   0  0  0  0  0  0  0  0  0  0  0  0
    2.9472   -2.8891    0.0000 C   0  0  0  0  0  0  0  0  0  0  0  0
    4.5472   -2.8891    0.0000 O   0  0  0  0  0  0  0  0  0  0  0  0
    5.3472   -4.2749    0.0000 C   0  0  0  0  0  0  0  0  0  0  0  0
    6.9472   -4.2749    0.0000 H   0  0  0  0  0  0  0  0  0  0  0  0
    6.1472   -5.6605    0.0000 H   0  0  0  0  0  0  0  0  0  0  0  0
    6.1472   -2.8891    0.0000 H   0  0  0  0  0  0  0  0  0  0  0  0
    2.1472   -4.2749    0.0000 C   0  0  0  0  0  0  0  0  0  0  0  0
    2.9472   -5.6605    0.0000 O   0  0  0  0  0  0  0  0  0  0  0  0
    2.1472   -7.0461    0.0000 C   0  0  0  0  0  0  0  0  0  0  0  0
    1.3472   -8.4317    0.0000 H   0  0  0  0  0  0  0  0  0  0  0  0
    2.9472   -8.4317    0.0000 H   0  0  0  0  0  0  0  0  0  0  0  0
    0.5472   -7.0461    0.0000 H   0  0  0  0  0  0  0  0  0  0  0  0
    0.5472   -4.2749    0.0000 C   0  0  0  0  0  0  0  0  0  0  0  0
   -0.2528   -5.6605    0.0000 H   0  0  0  0  0  0  0  0  0  0  0  0
   -0.2528   -2.8891    0.0000 C   0  0  0  0  0  0  0  0  0  0  0  0
   -1.8529   -2.8891    0.0000 H   0  0  0  0  0  0  0  0  0  0  0  0
   -1.5034   -0.5472    0.0000 C   0  0  0  0  0  0  0  0  0  0  0  0
   -2.3632   -1.8967    0.0000 H   0  0  0  0  0  0  0  0  0  0  0  0
   -1.1571   -2.1094    0.0000 H   0  0  0  0  0  0  0  0  0  0  0  0
   -3.0070   -0.0001    0.0000 C   0  0  0  0  0  0  0  0  0  0  0  0
   -2.6607    1.5621    0.0000 H   0  0  0  0  0  0  0  0  0  0  0  0
   -3.8668    1.3495    0.0000 H   0  0  0  0  0  0  0  0  0  0  0  0
   -4.2326   -1.0285    0.0000 C   0  0  0  0  0  0  0  0  0  0  0  0
   -4.5789   -2.5904    0.0000 H   0  0  0  0  0  0  0  0  0  0  0  0
   -3.3732   -2.3778    0.0000 H   0  0  0  0  0  0  0  0  0  0  0  0
   -5.7362   -0.4813    0.0000 N   0  0  0  0  0  0  0  0  0  0  0  0
   -6.9618   -1.5097    0.0000 C   0  0  0  0  0  0  0  0  0  0  0  0
   -7.3081   -3.0717    0.0000 H   0  0  0  0  0  0  0  0  0  0  0  0
   -6.1020   -2.8591    0.0000 H   0  0  0  0  0  0  0  0  0  0  0  0
   -8.4654   -0.9624    0.0000 C   0  0  0  0  0  0  0  0  0  0  0  0
   -8.1191    0.5996    0.0000 H   0  0  0  0  0  0  0  0  0  0  0  0
   -9.3252    0.3869    0.0000 H   0  0  0  0  0  0  0  0  0  0  0  0
   -9.6910   -1.9910    0.0000 C   0  0  0  0  0  0  0  0  0  0  0  0
   -9.4131   -3.5666    0.0000 C   0  0  0  0  0  0  0  0  0  0  0  0
   -7.9099   -4.1139    0.0000 H   0  0  0  0  0  0  0  0  0  0  0  0
  -10.6387   -4.5950    0.0000 C   0  0  0  0  0  0  0  0  0  0  0  0
  -10.3611   -6.1707    0.0000 O   0  0  0  0  0  0  0  0  0  0  0  0
  -11.5868   -7.1991    0.0000 C   0  0  0  0  0  0  0  0  0  0  0  0
  -11.3088   -8.7749    0.0000 H   0  0  0  0  0  0  0  0  0  0  0  0
  -12.8124   -8.2278    0.0000 H   0  0  0  0  0  0  0  0  0  0  0  0
  -10.0832   -7.7465    0.0000 H   0  0  0  0  0  0  0  0  0  0  0  0
  -12.1423   -4.0478    0.0000 C   0  0  0  0  0  0  0  0  0  0  0  0
  -13.3679   -5.0762    0.0000 O   0  0  0  0  0  0  0  0  0  0  0  0
  -14.8715   -4.5291    0.0000 C   0  0  0  0  0  0  0  0  0  0  0  0
  -16.3751   -3.9817    0.0000 H   0  0  0  0  0  0  0  0  0  0  0  0
  -16.0971   -5.5575    0.0000 H   0  0  0  0  0  0  0  0  0  0  0  0
  -15.1494   -2.9533    0.0000 H   0  0  0  0  0  0  0  0  0  0  0  0
  -12.4202   -2.4721    0.0000 C   0  0  0  0  0  0  0  0  0  0  0  0
  -13.9238   -1.9249    0.0000 H   0  0  0  0  0  0  0  0  0  0  0  0
  -11.1946   -1.4436    0.0000 C   0  0  0  0  0  0  0  0  0  0  0  0
  -11.4725    0.1319    0.0000 H   0  0  0  0  0  0  0  0  0  0  0  0
   -6.0141    1.0944    0.0000 C   0  0  0  0  0  0  0  0  0  0  0  0
   -7.5177    1.6418    0.0000 H   0  0  0  0  0  0  0  0  0  0  0  0
   -6.2917    2.6702    0.0000 H   0  0  0  0  0  0  0  0  0  0  0  0
   -7.2397    0.0660    0.0000 H   0  0  0  0  0  0  0  0  0  0  0  0
   -0.5472    1.5035    0.0000 C   0  0  0  0  0  0  0  0  0  0  0  0
   -1.9329    0.7036    0.0000 H   0  0  0  0  0  0  0  0  0  0  0  0
   -1.0945    3.0069    0.0000 C   0  0  0  0  0  0  0  0  0  0  0  0
   -1.6418    4.5105    0.0000 H   0  0  0  0  0  0  0  0  0  0  0  0
   -0.2945    4.3927    0.0000 H   0  0  0  0  0  0  0  0  0  0  0  0
   -2.6703    3.2849    0.0000 H   0  0  0  0  0  0  0  0  0  0  0  0
    0.9564    2.0507    0.0000 C   0  0  0  0  0  0  0  0  0  0  0  0
    2.5319    2.3286    0.0000 H   0  0  0  0  0  0  0  0  0  0  0  0
    1.5034    3.5543    0.0000 H   0  0  0  0  0  0  0  0  0  0  0  0
   -0.0721    3.2763    0.0000 H   0  0  0  0  0  0  0  0  0  0  0  0
    1.5034    0.5473    0.0000 C   0  0  0  0  0  0  0  0  0  0  0  0
    3.0070    1.0944    0.0000 N   0  0  0  0  0  0  0  0  0  0  0  0
  1  2  1  0  0  0  0
  2  3  1  0  0  0  0
  3  4  1  0  0  0  0
  3  5  2  0  0  0  0
  5  6  1  0  0  0  0
  6  7  1  0  0  0  0
  7  8  1  0  0  0  0
  7  9  1  0  0  0  0
  7 10  1  0  0  0  0
  5 11  1  0  0  0  0
 11 12  1  0  0  0  0
 12 13  1  0  0  0  0
 13 14  1  0  0  0  0
 13 15  1  0  0  0  0
 13 16  1  0  0  0  0
 11 17  2  0  0  0  0
 17 18  1  0  0  0  0
 17 19  1  0  0  0  0
 19  2  2  0  0  0  0
 19 20  1  0  0  0  0
  1 21  1  0  0  0  0
 21 22  1  0  0  0  0
 21 23  1  0  0  0  0
 21 24  1  0  0  0  0
 24 25  1  0  0  0  0
 24 26  1  0  0  0  0
 24 27  1  0  0  0  0
 27 28  1  0  0  0  0
 27 29  1  0  0  0  0
 27 30  1  0  0  0  0
 30 31  1  0  0  0  0
 31 32  1  0  0  0  0
 31 33  1  0  0  0  0
 31 34  1  0  0  0  0
 34 35  1  0  0  0  0
 34 36  1  0  0  0  0
 34 37  1  0  0  0  0
 37 38  1  0  0  0  0
 38 39  1  0  0  0  0
 38 40  2  0  0  0  0
 40 41  1  0  0  0  0
 41 42  1  0  0  0  0
 42 43  1  0  0  0  0
 42 44  1  0  0  0  0
 42 45  1  0  0  0  0
 40 46  1  0  0  0  0
 46 47  1  0  0  0  0
 47 48  1  0  0  0  0
 48 49  1  0  0  0  0
 48 50  1  0  0  0  0
 48 51  1  0  0  0  0
 46 52  2  0  0  0  0
 52 53  1  0  0  0  0
 52 54  1  0  0  0  0
 54 37  2  0  0  0  0
 54 55  1  0  0  0  0
 30 56  1  0  0  0  0
 56 57  1  0  0  0  0
 56 58  1  0  0  0  0
 56 59  1  0  0  0  0
  1 60  1  0  0  0  0
 60 61  1  0  0  0  0
 60 62  1  0  0  0  0
 62 63  1  0  0  0  0
 62 64  1  0  0  0  0
 62 65  1  0  0  0  0
 60 66  1  0  0  0  0
 66 67  1  0  0  0  0
 66 68  1  0  0  0  0
 66 69  1  0  0  0  0
  1 70  1  0  0  0  0
 70 71  3  0  0  0  0
M  END
> <ChemID>
100075

> <source_casrn>
52-53-9

> <CAS>
52-53-9

> <SMILES>
CN(CCc1cc(OC)c(cc1)OC)CCCC(C#N)(C(C)C)c1cc(OC)c(cc1)OC

> <NAME>
VERAPAMIL

> <preferred_name>
Verapamil

> <iupac>
2-(3,4-dimethoxyphenyl)-5-{[2-(3,4-dimethoxyphenyl)ethyl](methyl)amino}-2-(propan-2-yl)pentanenitrile

> <MPID>
4744

> <dsstox_substance_id>
DTXSID9041152

> <Canonical_QSARr>
CN(CCc1cc(OC)c(cc1)OC)CCCC(C#N)(C(C)C)c1cc(OC)c(cc1)OC

> <InChI_Code_QSARr>
InChI=1S/C27H38N2O4/c1-20(2)27(19-28,22-10-12-24(31-5)26(18-22)33-7)14-8-15-29(3)16-13-21-9-11-23(30-4)25(17-21)32-6/h9-12,17-18,20H,8,13-16H2,1-7H3

> <InChI Key_QSARr>
SGTNSNPWRIOYBX-UHFFFAOYSA-N

> <Salt_Solvent>
?

> <Salt_Solvent_ID>


> <Kow Reference>
HANSCH,C ET AL. (1995)

> <LogP>
3.79

$$$$
100076
  -INDIGO-08031718572D

 20 19  0  0  0  0  0  0  0  0999 V2000
   -1.5036    0.5473    0.0000 C   0  0  0  0  0  0  0  0  0  0  0  0
   -0.7036    1.9328    0.0000 H   0  0  0  0  0  0  0  0  0  0  0  0
   -2.8891    1.3473    0.0000 C   0  0  0  0  0  0  0  0  0  0  0  0
   -2.8891    2.9472    0.0000 O   0  0  0  0  0  0  0  0  0  0  0  0
   -4.2748    0.5473    0.0000 O   0  0  0  0  0  0  0  0  0  0  0  0
   -5.6604    1.3473    0.0000 H   0  0  0  0  0  0  0  0  0  0  0  0
   -0.0000   -0.0000    0.0000 C   0  0  0  0  0  0  0  0  0  0  0  0
   -0.8001   -1.3856    0.0000 S   0  0  0  0  0  0  0  0  0  0  0  0
   -0.0000   -2.7713    0.0000 H   0  0  0  0  0  0  0  0  0  0  0  0
    1.3856   -0.8000    0.0000 C   0  0  0  0  0  0  0  0  0  0  0  0
    2.7713   -1.6000    0.0000 H   0  0  0  0  0  0  0  0  0  0  0  0
    1.3856   -2.4000    0.0000 H   0  0  0  0  0  0  0  0  0  0  0  0
    2.7713   -0.0000    0.0000 H   0  0  0  0  0  0  0  0  0  0  0  0
    0.8000    1.3856    0.0000 C   0  0  0  0  0  0  0  0  0  0  0  0
    1.6000    2.7713    0.0000 H   0  0  0  0  0  0  0  0  0  0  0  0
    2.4000    1.3856    0.0000 H   0  0  0  0  0  0  0  0  0  0  0  0
   -0.0000    2.7713    0.0000 H   0  0  0  0  0  0  0  0  0  0  0  0
   -2.3036   -0.8384    0.0000 N   0  0  0  0  0  0  0  0  0  0  0  0
   -3.9035   -0.8384    0.0000 H   0  0  0  0  0  0  0  0  0  0  0  0
   -1.5036   -2.2241    0.0000 H   0  0  0  0  0  0  0  0  0  0  0  0
  1  2  1  0  0  0  0
  1  3  1  0  0  0  0
  3  4  2  0  0  0  0
  3  5  1  0  0  0  0
  5  6  1  0  0  0  0
  1  7  1  0  0  0  0
  7  8  1  0  0  0  0
  8  9  1  0  0  0  0
  7 10  1  0  0  0  0
 10 11  1  0  0  0  0
 10 12  1  0  0  0  0
 10 13  1  0  0  0  0
  7 14  1  0  0  0  0
 14 15  1  0  0  0  0
 14 16  1  0  0  0  0
 14 17  1  0  0  0  0
  1 18  1  0  0  0  0
 18 19  1  0  0  0  0
 18 20  1  0  0  0  0
M  END
> <ChemID>
100076

> <source_casrn>
52-67-5

> <CAS>
52-67-5

> <SMILES>
CC(C)(S)[C@@H](N)C(O)=O

> <NAME>
PENCILLAMINE

> <preferred_name>
D-Penicillamine

> <iupac>
3-sulfanyl-D-valine

> <MPID>
4745

> <dsstox_substance_id>
DTXSID6037069

> <Canonical_QSARr>
CC(C)(S)C(N)C(O)=O

> <InChI_Code_QSARr>
InChI=1S/C5H11NO2S/c1-5(2,9)3(6)4(7)8/h3,9H,6H2,1-2H3,(H,7,8)

> <InChI Key_QSARr>
VVNCNSJFMMFHPL-UHFFFAOYSA-N

> <Salt_Solvent>
?

> <Salt_Solvent_ID>


> <Kow Reference>
HANSCH,C ET AL. (1995)

> <LogP>
-1.78

$$$$
100078
  -INDIGO-08031718572D

 35 35  0  0  0  0  0  0  0  0999 V2000
   -0.0000    0.0000    0.0000 S   0  0  0  0  0  0  0  0  0  0  0  0
    1.5999    0.0000    0.0000 C   0  0  0  0  0  0  0  0  0  0  0  0
    2.4001    1.3857    0.0000 C   0  0  0  0  0  0  0  0  0  0  0  0
    1.5999    2.7713    0.0000 H   0  0  0  0  0  0  0  0  0  0  0  0
    4.0000    1.3857    0.0000 C   0  0  0  0  0  0  0  0  0  0  0  0
    4.7999    2.7713    0.0000 H   0  0  0  0  0  0  0  0  0  0  0  0
    4.7999    0.0000    0.0000 C   0  0  0  0  0  0  0  0  0  0  0  0
    6.4001    0.0000    0.0000 O   0  0  0  0  0  0  0  0  0  0  0  0
    7.2000    1.3857    0.0000 P   0  0  0  0  0  0  0  0  0  0  0  0
    8.0000    0.0000    0.0000 S   0  0  0  0  0  0  0  0  0  0  0  0
    8.7999    1.3857    0.0000 O   0  0  0  0  0  0  0  0  0  0  0  0
    9.6001    2.7713    0.0000 C   0  0  0  0  0  0  0  0  0  0  0  0
   11.2000    2.7713    0.0000 H   0  0  0  0  0  0  0  0  0  0  0  0
   10.4000    4.1570    0.0000 H   0  0  0  0  0  0  0  0  0  0  0  0
   10.4000    1.3857    0.0000 H   0  0  0  0  0  0  0  0  0  0  0  0
    8.0000    2.7713    0.0000 O   0  0  0  0  0  0  0  0  0  0  0  0
    7.2000    4.1570    0.0000 C   0  0  0  0  0  0  0  0  0  0  0  0
    6.4001    5.5426    0.0000 H   0  0  0  0  0  0  0  0  0  0  0  0
    8.0000    5.5426    0.0000 H   0  0  0  0  0  0  0  0  0  0  0  0
    5.6001    4.1570    0.0000 H   0  0  0  0  0  0  0  0  0  0  0  0
    4.0000   -1.3856    0.0000 C   0  0  0  0  0  0  0  0  0  0  0  0
    4.7999   -2.7713    0.0000 H   0  0  0  0  0  0  0  0  0  0  0  0
    2.4001   -1.3856    0.0000 C   0  0  0  0  0  0  0  0  0  0  0  0
    1.5999   -2.7713    0.0000 H   0  0  0  0  0  0  0  0  0  0  0  0
   -1.5999    0.0000    0.0000 N   0  0  0  0  0  0  0  0  0  0  0  0
   -2.4001   -1.3856    0.0000 C   0  0  0  0  0  0  0  0  0  0  0  0
   -3.2000   -2.7713    0.0000 H   0  0  0  0  0  0  0  0  0  0  0  0
   -4.0000   -1.3857    0.0000 H   0  0  0  0  0  0  0  0  0  0  0  0
   -1.5999   -2.7713    0.0000 H   0  0  0  0  0  0  0  0  0  0  0  0
   -2.4001    1.3857    0.0000 C   0  0  0  0  0  0  0  0  0  0  0  0
   -3.2000    2.7713    0.0000 H   0  0  0  0  0  0  0  0  0  0  0  0
   -4.0000    1.3857    0.0000 H   0  0  0  0  0  0  0  0  0  0  0  0
   -1.5999    2.7713    0.0000 H   0  0  0  0  0  0  0  0  0  0  0  0
   -0.0000    1.6000    0.0000 O   0  0  0  0  0  0  0  0  0  0  0  0
   -0.0000   -1.6000    0.0000 O   0  0  0  0  0  0  0  0  0  0  0  0
  1  2  1  0  0  0  0
  2  3  1  0  0  0  0
  3  4  1  0  0  0  0
  3  5  2  0  0  0  0
  5  6  1  0  0  0  0
  5  7  1  0  0  0  0
  7  8  1  0  0  0  0
  8  9  1  0  0  0  0
  9 10  2  0  0  0  0
  9 11  1  0  0  0  0
 11 12  1  0  0  0  0
 12 13  1  0  0  0  0
 12 14  1  0  0  0  0
 12 15  1  0  0  0  0
  9 16  1  0  0  0  0
 16 17  1  0  0  0  0
 17 18  1  0  0  0  0
 17 19  1  0  0  0  0
 17 20  1  0  0  0  0
  7 21  2  0  0  0  0
 21 22  1  0  0  0  0
 21 23  1  0  0  0  0
 23  2  2  0  0  0  0
 23 24  1  0  0  0  0
  1 25  1  0  0  0  0
 25 26  1  0  0  0  0
 26 27  1  0  0  0  0
 26 28  1  0  0  0  0
 26 29  1  0  0  0  0
 25 30  1  0  0  0  0
 30 31  1  0  0  0  0
 30 32  1  0  0  0  0
 30 33  1  0  0  0  0
  1 34  2  0  0  0  0
  1 35  2  0  0  0  0
M  END
> <ChemID>
100078

> <source_casrn>
52-85-7

> <CAS>
52-85-7

> <SMILES>
CN(C)S(=O)(=O)c1ccc(cc1)OP(=S)(OC)OC

> <NAME>
FAMPHUR

> <preferred_name>
Famphur

> <iupac>
O-[4-(dimethylsulfamoyl)phenyl] O,O-dimethyl phosphorothioate

> <MPID>
4747

> <dsstox_substance_id>
DTXSID7041966

> <Canonical_QSARr>
CN(C)S(=O)(=O)c1ccc(cc1)OP(=S)(OC)OC

> <InChI_Code_QSARr>
InChI=1S/C10H16NO5PS2/c1-11(2)19(12,13)10-7-5-9(6-8-10)16-17(18,14-3)15-4/h5-8H,1-4H3

> <InChI Key_QSARr>
JISACBWYRJHSMG-UHFFFAOYSA-N

> <Salt_Solvent>
?

> <Salt_Solvent_ID>


> <Kow Reference>
HANSCH,C ET AL. (1995)

> <LogP>
2.23

$$$$
100079
  -INDIGO-08031718572D

 49 51  0  0  0  0  0  0  0  0999 V2000
   -1.5035   -0.5472    0.0000 C   0  0  0  0  0  0  0  0  0  0  0  0
    0.0001    0.0001    0.0000 C   0  0  0  0  0  0  0  0  0  0  0  0
    0.7999    1.3856    0.0000 C   0  0  0  0  0  0  0  0  0  0  0  0
   -0.7034    1.9328    0.0000 H   0  0  0  0  0  0  0  0  0  0  0  0
    1.0778    2.9613    0.0000 H   0  0  0  0  0  0  0  0  0  0  0  0
    2.4000    1.3856    0.0000 C   0  0  0  0  0  0  0  0  0  0  0  0
    2.1220    2.9613    0.0000 H   0  0  0  0  0  0  0  0  0  0  0  0
    3.9036    1.9328    0.0000 H   0  0  0  0  0  0  0  0  0  0  0  0
    3.2001    0.0001    0.0000 N   0  0  0  0  0  0  0  0  0  0  0  0
    4.8000    0.0001    0.0000 C   0  0  0  0  0  0  0  0  0  0  0  0
    5.0089   -1.5863    0.0000 H   0  0  0  0  0  0  0  0  0  0  0  0
    6.0693   -0.9740    0.0000 H   0  0  0  0  0  0  0  0  0  0  0  0
    5.8283    1.2257    0.0000 C   0  0  0  0  0  0  0  0  0  0  0  0
    5.8983    2.8242    0.0000 H   0  0  0  0  0  0  0  0  0  0  0  0
    4.7474    2.4054    0.0000 H   0  0  0  0  0  0  0  0  0  0  0  0
    7.4041    0.9478    0.0000 C   0  0  0  0  0  0  0  0  0  0  0  0
    7.3345   -0.6506    0.0000 H   0  0  0  0  0  0  0  0  0  0  0  0
    8.4851   -0.2318    0.0000 H   0  0  0  0  0  0  0  0  0  0  0  0
    8.4325    2.1735    0.0000 C   0  0  0  0  0  0  0  0  0  0  0  0
   10.0083    1.8956    0.0000 C   0  0  0  0  0  0  0  0  0  0  0  0
   11.0367    3.1213    0.0000 C   0  0  0  0  0  0  0  0  0  0  0  0
   10.4896    4.6248    0.0000 H   0  0  0  0  0  0  0  0  0  0  0  0
   12.6125    2.8435    0.0000 C   0  0  0  0  0  0  0  0  0  0  0  0
   13.6408    4.0692    0.0000 H   0  0  0  0  0  0  0  0  0  0  0  0
   13.1596    1.3400    0.0000 C   0  0  0  0  0  0  0  0  0  0  0  0
   14.7354    1.0622    0.0000 F   0  0  0  0  0  0  0  0  0  0  0  0
   12.1312    0.1143    0.0000 C   0  0  0  0  0  0  0  0  0  0  0  0
   12.6783   -1.3893    0.0000 H   0  0  0  0  0  0  0  0  0  0  0  0
   10.5554    0.3922    0.0000 C   0  0  0  0  0  0  0  0  0  0  0  0
    9.5271   -0.8335    0.0000 H   0  0  0  0  0  0  0  0  0  0  0  0
    7.8854    3.6771    0.0000 O   0  0  0  0  0  0  0  0  0  0  0  0
    2.4000   -1.3856    0.0000 C   0  0  0  0  0  0  0  0  0  0  0  0
    3.9036   -1.9328    0.0000 H   0  0  0  0  0  0  0  0  0  0  0  0
    2.1220   -2.9613    0.0000 H   0  0  0  0  0  0  0  0  0  0  0  0
    0.7999   -1.3856    0.0000 C   0  0  0  0  0  0  0  0  0  0  0  0
    1.0778   -2.9613    0.0000 H   0  0  0  0  0  0  0  0  0  0  0  0
   -0.7034   -1.9328    0.0000 H   0  0  0  0  0  0  0  0  0  0  0  0
   -1.2255    1.0285    0.0000 O   0  0  0  0  0  0  0  0  0  0  0  0
   -1.5035    2.6041    0.0000 H   0  0  0  0  0  0  0  0  0  0  0  0
   -1.7812   -2.1229    0.0000 C   0  0  0  0  0  0  0  0  0  0  0  0
   -0.5556   -3.1513    0.0000 H   0  0  0  0  0  0  0  0  0  0  0  0
   -3.2848   -2.6701    0.0000 C   0  0  0  0  0  0  0  0  0  0  0  0
   -3.5628   -4.2458    0.0000 H   0  0  0  0  0  0  0  0  0  0  0  0
   -4.5104   -1.6417    0.0000 C   0  0  0  0  0  0  0  0  0  0  0  0
   -6.0140   -2.1889    0.0000 Cl  0  0  0  0  0  0  0  0  0  0  0  0
   -4.2328   -0.0660    0.0000 C   0  0  0  0  0  0  0  0  0  0  0  0
   -5.4584    0.9625    0.0000 H   0  0  0  0  0  0  0  0  0  0  0  0
   -2.7291    0.4813    0.0000 C   0  0  0  0  0  0  0  0  0  0  0  0
   -2.4515    2.0570    0.0000 H   0  0  0  0  0  0  0  0  0  0  0  0
  1  2  1  0  0  0  0
  2  3  1  0  0  0  0
  3  4  1  0  0  0  0
  3  5  1  0  0  0  0
  3  6  1  0  0  0  0
  6  7  1  0  0  0  0
  6  8  1  0  0  0  0
  6  9  1  0  0  0  0
  9 10  1  0  0  0  0
 10 11  1  0  0  0  0
 10 12  1  0  0  0  0
 10 13  1  0  0  0  0
 13 14  1  0  0  0  0
 13 15  1  0  0  0  0
 13 16  1  0  0  0  0
 16 17  1  0  0  0  0
 16 18  1  0  0  0  0
 16 19  1  0  0  0  0
 19 20  1  0  0  0  0
 20 21  1  0  0  0  0
 21 22  1  0  0  0  0
 21 23  2  0  0  0  0
 23 24  1  0  0  0  0
 23 25  1  0  0  0  0
 25 26  1  0  0  0  0
 25 27  2  0  0  0  0
 27 28  1  0  0  0  0
 27 29  1  0  0  0  0
 29 20  2  0  0  0  0
 29 30  1  0  0  0  0
 19 31  2  0  0  0  0
  9 32  1  0  0  0  0
 32 33  1  0  0  0  0
 32 34  1  0  0  0  0
 32 35  1  0  0  0  0
 35  2  1  0  0  0  0
 35 36  1  0  0  0  0
 35 37  1  0  0  0  0
  2 38  1  0  0  0  0
 38 39  1  0  0  0  0
  1 40  1  0  0  0  0
 40 41  1  0  0  0  0
 40 42  2  0  0  0  0
 42 43  1  0  0  0  0
 42 44  1  0  0  0  0
 44 45  1  0  0  0  0
 44 46  2  0  0  0  0
 46 47  1  0  0  0  0
 46 48  1  0  0  0  0
 48  1  2  0  0  0  0
 48 49  1  0  0  0  0
M  END
> <ChemID>
100079

> <source_casrn>
52-86-8

> <CAS>
52-86-8

> <SMILES>
OC1(CCN(CCCC(=O)c2ccc(F)cc2)CC1)c1ccc(Cl)cc1

> <NAME>
HALOPERIDOL

> <preferred_name>
Haloperidol

> <iupac>
4-[4-(4-chlorophenyl)-4-hydroxypiperidin-1-yl]-1-(4-fluorophenyl)butan-1-one

> <MPID>
4748

> <dsstox_substance_id>
DTXSID4034150

> <Canonical_QSARr>
OC1(CCN(CCCC(=O)c2ccc(F)cc2)CC1)c1ccc(Cl)cc1

> <InChI_Code_QSARr>
InChI=1S/C21H23ClFNO2/c22-18-7-5-17(6-8-18)21(26)11-14-24(15-12-21)13-1-2-20(25)16-3-9-19(23)10-4-16/h3-10,26H,1-2,11-15H2

> <InChI Key_QSARr>
LNEPOXFFQSENCJ-UHFFFAOYSA-N

> <Salt_Solvent>
?

> <Salt_Solvent_ID>


> <Kow Reference>
EL TAYAR,N ET AL. (1985)

> <LogP>
4.3

$$$$
100081
  -INDIGO-08031718572D

 14 13  0  0  0  0  0  0  0  0999 V2000
   -1.5999    0.0000    0.0000 C   0  0  0  0  0  0  0  0  0  0  0  0
    0.0001    0.0000    0.0000 C   0  0  0  0  0  0  0  0  0  0  0  0
    0.0001   -1.6000    0.0000 H   0  0  0  0  0  0  0  0  0  0  0  0
    0.0001    1.6000    0.0000 N   0  0  0  0  0  0  0  0  0  0  0  0
    1.3856    2.4000    0.0000 H   0  0  0  0  0  0  0  0  0  0  0  0
   -1.3856    2.4000    0.0000 H   0  0  0  0  0  0  0  0  0  0  0  0
    1.6001    0.0000    0.0000 C   0  0  0  0  0  0  0  0  0  0  0  0
    1.8088   -1.5863    0.0000 H   0  0  0  0  0  0  0  0  0  0  0  0
    2.8694   -0.9740    0.0000 H   0  0  0  0  0  0  0  0  0  0  0  0
    2.4000    1.3856    0.0000 S   0  0  0  0  0  0  0  0  0  0  0  0
    4.0000    1.3856    0.0000 H   0  0  0  0  0  0  0  0  0  0  0  0
   -2.4000    1.3856    0.0000 O   0  0  0  0  0  0  0  0  0  0  0  0
   -2.4000   -1.3856    0.0000 O   0  0  0  0  0  0  0  0  0  0  0  0
   -4.0000   -1.3856    0.0000 H   0  0  0  0  0  0  0  0  0  0  0  0
  1  2  1  0  0  0  0
  2  3  1  0  0  0  0
  2  4  1  0  0  0  0
  4  5  1  0  0  0  0
  4  6  1  0  0  0  0
  2  7  1  0  0  0  0
  7  8  1  0  0  0  0
  7  9  1  0  0  0  0
  7 10  1  0  0  0  0
 10 11  1  0  0  0  0
  1 12  2  0  0  0  0
  1 13  1  0  0  0  0
 13 14  1  0  0  0  0
M  END
> <ChemID>
100081

> <source_casrn>
52-90-4

> <CAS>
52-90-4

> <SMILES>
N[C@@H](CS)C(O)=O

> <NAME>
CYSTEINE

> <preferred_name>
L-Cysteine

> <iupac>
L-cysteine

> <MPID>
4749

> <dsstox_substance_id>
DTXSID8022876

> <Canonical_QSARr>
NC(CS)C(O)=O

> <InChI_Code_QSARr>
InChI=1S/C3H7NO2S/c4-2(1-7)3(5)6/h2,7H,1,4H2,(H,5,6)

> <InChI Key_QSARr>
XUJNEKJLAYXESH-UHFFFAOYSA-N

> <Salt_Solvent>
?

> <Salt_Solvent_ID>


> <Kow Reference>
HANSCH,C ET AL. (1995)

> <LogP>
-2.49

$$$$
100083
  -INDIGO-08031718572D

 54 57  0  0  0  0  0  0  0  0999 V2000
   -0.0000    0.0000    0.0000 C   0  0  0  0  0  0  0  0  0  0  0  0
    1.5652    0.3327    0.0000 C   0  0  0  0  0  0  0  0  0  0  0  0
    3.1650    0.3327    0.0000 C   0  0  0  0  0  0  0  0  0  0  0  0
    3.9650   -1.0529    0.0000 O   0  0  0  0  0  0  0  0  0  0  0  0
    4.1934    1.5584    0.0000 C   0  0  0  0  0  0  0  0  0  0  0  0
    5.7556    1.9046    0.0000 H   0  0  0  0  0  0  0  0  0  0  0  0
    5.5428    0.6987    0.0000 H   0  0  0  0  0  0  0  0  0  0  0  0
    3.6463    3.0618    0.0000 O   0  0  0  0  0  0  0  0  0  0  0  0
    4.6747    4.2875    0.0000 H   0  0  0  0  0  0  0  0  0  0  0  0
    1.7322   -1.2586    0.0000 O   0  0  0  0  0  0  0  0  0  0  0  0
    3.1938   -1.9094    0.0000 H   0  0  0  0  0  0  0  0  0  0  0  0
    1.7322    1.9239    0.0000 C   0  0  0  0  0  0  0  0  0  0  0  0
    3.2974    1.5913    0.0000 H   0  0  0  0  0  0  0  0  0  0  0  0
    2.2266    3.4456    0.0000 H   0  0  0  0  0  0  0  0  0  0  0  0
    0.2706    2.5746    0.0000 C   0  0  0  0  0  0  0  0  0  0  0  0
    1.0705    3.9603    0.0000 H   0  0  0  0  0  0  0  0  0  0  0  0
   -0.8408    3.7256    0.0000 H   0  0  0  0  0  0  0  0  0  0  0  0
   -0.8000    1.3856    0.0000 C   0  0  0  0  0  0  0  0  0  0  0  0
   -1.1871    2.9381    0.0000 H   0  0  0  0  0  0  0  0  0  0  0  0
   -2.4001    1.3856    0.0000 C   0  0  0  0  0  0  0  0  0  0  0  0
   -1.5999    2.7712    0.0000 H   0  0  0  0  0  0  0  0  0  0  0  0
   -3.2000    2.7712    0.0000 C   0  0  0  0  0  0  0  0  0  0  0  0
   -1.8143    3.5713    0.0000 H   0  0  0  0  0  0  0  0  0  0  0  0
   -3.4779    4.3470    0.0000 H   0  0  0  0  0  0  0  0  0  0  0  0
   -4.7999    2.7712    0.0000 C   0  0  0  0  0  0  0  0  0  0  0  0
   -4.5222    4.3470    0.0000 H   0  0  0  0  0  0  0  0  0  0  0  0
   -6.3035    3.3186    0.0000 H   0  0  0  0  0  0  0  0  0  0  0  0
   -5.6001    1.3856    0.0000 C   0  0  0  0  0  0  0  0  0  0  0  0
   -4.7999    0.0000    0.0000 C   0  0  0  0  0  0  0  0  0  0  0  0
   -4.4801   -0.5542    0.0000 C   0  0  0  0  0  0  0  0  0  0  0  0
   -4.3381   -1.4258    0.0000 H   0  0  0  0  0  0  0  0  0  0  0  0
   -6.0799   -0.5542    0.0000 H   0  0  0  0  0  0  0  0  0  0  0  0
   -4.0000   -1.3856    0.0000 H   0  0  0  0  0  0  0  0  0  0  0  0
   -3.2000    0.0000    0.0000 C   0  0  0  0  0  0  0  0  0  0  0  0
   -3.2328   -0.9595    0.0000 H   0  0  0  0  0  0  0  0  0  0  0  0
   -2.4001   -1.3856    0.0000 C   0  0  0  0  0  0  0  0  0  0  0  0
   -3.2000   -2.7713    0.0000 O   0  0  0  0  0  0  0  0  0  0  0  0
   -0.8000   -1.3856    0.0000 C   0  0  0  0  0  0  0  0  0  0  0  0
   -1.0779   -2.9613    0.0000 H   0  0  0  0  0  0  0  0  0  0  0  0
    0.5857   -2.1856    0.0000 H   0  0  0  0  0  0  0  0  0  0  0  0
   -5.6001   -1.3856    0.0000 C   0  0  0  0  0  0  0  0  0  0  0  0
   -5.8777   -2.9613    0.0000 H   0  0  0  0  0  0  0  0  0  0  0  0
   -5.0272   -2.0578    0.0000 H   0  0  0  0  0  0  0  0  0  0  0  0
   -7.2000   -1.3856    0.0000 C   0  0  0  0  0  0  0  0  0  0  0  0
   -8.7035   -1.9329    0.0000 H   0  0  0  0  0  0  0  0  0  0  0  0
   -6.9221   -2.9613    0.0000 H   0  0  0  0  0  0  0  0  0  0  0  0
   -7.9999    0.0000    0.0000 C   0  0  0  0  0  0  0  0  0  0  0  0
   -9.6000    0.0000    0.0000 O   0  0  0  0  0  0  0  0  0  0  0  0
   -7.2000    1.3856    0.0000 C   0  0  0  0  0  0  0  0  0  0  0  0
   -7.9999    2.7712    0.0000 H   0  0  0  0  0  0  0  0  0  0  0  0
    0.9405   -1.2945    0.0000 C   0  0  0  0  0  0  0  0  0  0  0  0
    2.0914   -2.4059    0.0000 H   0  0  0  0  0  0  0  0  0  0  0  0
    1.1078   -2.8856    0.0000 H   0  0  0  0  0  0  0  0  0  0  0  0
    2.4785   -0.8534    0.0000 H   0  0  0  0  0  0  0  0  0  0  0  0
  1  2  1  0  0  0  0
  2  3  1  0  0  0  0
  3  4  2  0  0  0  0
  3  5  1  0  0  0  0
  5  6  1  0  0  0  0
  5  7  1  0  0  0  0
  5  8  1  0  0  0  0
  8  9  1  0  0  0  0
  2 10  1  0  0  0  0
 10 11  1  0  0  0  0
  2 12  1  0  0  0  0
 12 13  1  0  0  0  0
 12 14  1  0  0  0  0
 12 15  1  0  0  0  0
 15 16  1  0  0  0  0
 15 17  1  0  0  0  0
 15 18  1  0  0  0  0
 18  1  1  0  0  0  0
 18 19  1  0  0  0  0
 18 20  1  0  0  0  0
 20 21  1  0  0  0  0
 20 22  1  0  0  0  0
 22 23  1  0  0  0  0
 22 24  1  0  0  0  0
 22 25  1  0  0  0  0
 25 26  1  0  0  0  0
 25 27  1  0  0  0  0
 25 28  1  0  0  0  0
 28 29  1  0  0  0  0
 29 30  1  0  0  0  0
 30 31  1  0  0  0  0
 30 32  1  0  0  0  0
 30 33  1  0  0  0  0
 29 34  1  0  0  0  0
 34 20  1  0  0  0  0
 34 35  1  0  0  0  0
 34 36  1  0  0  0  0
 36 37  2  0  0  0  0
 36 38  1  0  0  0  0
 38  1  1  0  0  0  0
 38 39  1  0  0  0  0
 38 40  1  0  0  0  0
 29 41  1  0  0  0  0
 41 42  1  0  0  0  0
 41 43  1  0  0  0  0
 41 44  1  0  0  0  0
 44 45  1  0  0  0  0
 44 46  1  0  0  0  0
 44 47  1  0  0  0  0
 47 48  2  0  0  0  0
 47 49  1  0  0  0  0
 49 28  2  0  0  0  0
 49 50  1  0  0  0  0
  1 51  1  0  0  0  0
 51 52  1  0  0  0  0
 51 53  1  0  0  0  0
 51 54  1  0  0  0  0
M  END
> <ChemID>
100083

> <source_casrn>
53-06-5

> <CAS>
53-06-5

> <SMILES>
C[C@]12CCC(=O)C=C1CC[C@@H]1[C@@H]2C(=O)C[C@@]2(C)[C@H]1CC[C@]2(O)C(=O)CO

> <NAME>
CORTISONE

> <preferred_name>
Cortisone

> <iupac>
17,21-dihydroxypregn-4-ene-3,11,20-trione

> <MPID>
4751

> <dsstox_substance_id>
DTXSID5022857

> <Canonical_QSARr>
CC12CCC(=O)C=C1CCC1C2C(=O)CC2(C)C1CCC2(O)C(=O)CO

> <InChI_Code_QSARr>
InChI=1S/C21H28O5/c1-19-7-5-13(23)9-12(19)3-4-14-15-6-8-21(26,17(25)11-22)20(15,2)10-16(24)18(14)19/h9,14-15,18,22,26H,3-8,10-11H2,1-2H3

> <InChI Key_QSARr>
MFYSYFVPBJMHGN-UHFFFAOYSA-N

> <Salt_Solvent>
?

> <Salt_Solvent_ID>


> <Kow Reference>
HANSCH,C ET AL. (1995)

> <LogP>
1.47

$$$$
100084
  -INDIGO-08031718572D

 42 45  0  0  0  0  0  0  0  0999 V2000
   -0.8000    1.3856    0.0000 C   0  0  0  0  0  0  0  0  0  0  0  0
    0.0001    2.7712    0.0000 C   0  0  0  0  0  0  0  0  0  0  0  0
   -0.4238    3.3043    0.0000 H   0  0  0  0  0  0  0  0  0  0  0  0
    0.2778    4.3470    0.0000 H   0  0  0  0  0  0  0  0  0  0  0  0
    1.6000    2.7712    0.0000 C   0  0  0  0  0  0  0  0  0  0  0  0
    1.3223    4.3470    0.0000 H   0  0  0  0  0  0  0  0  0  0  0  0
    2.9857    3.5713    0.0000 H   0  0  0  0  0  0  0  0  0  0  0  0
    2.4001    1.3856    0.0000 C   0  0  0  0  0  0  0  0  0  0  0  0
    3.2000    2.7712    0.0000 H   0  0  0  0  0  0  0  0  0  0  0  0
    4.0001    1.3856    0.0000 C   0  0  0  0  0  0  0  0  0  0  0  0
    4.7999    0.0000    0.0000 C   0  0  0  0  0  0  0  0  0  0  0  0
    4.0001   -1.3856    0.0000 C   0  0  0  0  0  0  0  0  0  0  0  0
    5.5034   -1.9329    0.0000 H   0  0  0  0  0  0  0  0  0  0  0  0
    3.7221   -2.9613    0.0000 H   0  0  0  0  0  0  0  0  0  0  0  0
    2.4001   -1.3856    0.0000 C   0  0  0  0  0  0  0  0  0  0  0  0
    2.6779   -2.9613    0.0000 H   0  0  0  0  0  0  0  0  0  0  0  0
    0.8965   -1.9329    0.0000 H   0  0  0  0  0  0  0  0  0  0  0  0
    1.6000    0.0000    0.0000 C   0  0  0  0  0  0  0  0  0  0  0  0
    0.7999   -1.3856    0.0000 H   0  0  0  0  0  0  0  0  0  0  0  0
    0.0001    0.0000    0.0000 C   0  0  0  0  0  0  0  0  0  0  0  0
    0.6507   -1.4616    0.0000 H   0  0  0  0  0  0  0  0  0  0  0  0
   -1.0707   -1.1890    0.0000 C   0  0  0  0  0  0  0  0  0  0  0  0
    0.2239   -2.1295    0.0000 H   0  0  0  0  0  0  0  0  0  0  0  0
   -1.8706   -2.5747    0.0000 H   0  0  0  0  0  0  0  0  0  0  0  0
   -2.5323   -0.5383    0.0000 C   0  0  0  0  0  0  0  0  0  0  0  0
   -3.0268   -2.0599    0.0000 H   0  0  0  0  0  0  0  0  0  0  0  0
   -4.0973   -0.2056    0.0000 H   0  0  0  0  0  0  0  0  0  0  0  0
   -2.3651    1.0530    0.0000 C   0  0  0  0  0  0  0  0  0  0  0  0
   -3.7219    1.9008    0.0000 O   0  0  0  0  0  0  0  0  0  0  0  0
    6.4001    0.0000    0.0000 C   0  0  0  0  0  0  0  0  0  0  0  0
    7.2000   -1.3856    0.0000 H   0  0  0  0  0  0  0  0  0  0  0  0
    7.2000    1.3856    0.0000 C   0  0  0  0  0  0  0  0  0  0  0  0
    8.7999    1.3856    0.0000 O   0  0  0  0  0  0  0  0  0  0  0  0
    9.6000    2.7712    0.0000 H   0  0  0  0  0  0  0  0  0  0  0  0
    6.4001    2.7712    0.0000 C   0  0  0  0  0  0  0  0  0  0  0  0
    7.2000    4.1569    0.0000 H   0  0  0  0  0  0  0  0  0  0  0  0
    4.7999    2.7712    0.0000 C   0  0  0  0  0  0  0  0  0  0  0  0
    4.0001    4.1569    0.0000 H   0  0  0  0  0  0  0  0  0  0  0  0
   -1.7405    2.6801    0.0000 C   0  0  0  0  0  0  0  0  0  0  0  0
   -2.6809    3.9745    0.0000 H   0  0  0  0  0  0  0  0  0  0  0  0
   -1.5035    3.3186    0.0000 H   0  0  0  0  0  0  0  0  0  0  0  0
   -3.3317    2.5128    0.0000 H   0  0  0  0  0  0  0  0  0  0  0  0
  1  2  1  0  0  0  0
  2  3  1  0  0  0  0
  2  4  1  0  0  0  0
  2  5  1  0  0  0  0
  5  6  1  0  0  0  0
  5  7  1  0  0  0  0
  5  8  1  0  0  0  0
  8  9  1  0  0  0  0
  8 10  1  0  0  0  0
 10 11  1  0  0  0  0
 11 12  1  0  0  0  0
 12 13  1  0  0  0  0
 12 14  1  0  0  0  0
 12 15  1  0  0  0  0
 15 16  1  0  0  0  0
 15 17  1  0  0  0  0
 15 18  1  0  0  0  0
 18  8  1  0  0  0  0
 18 19  1  0  0  0  0
 18 20  1  0  0  0  0
 20  1  1  0  0  0  0
 20 21  1  0  0  0  0
 20 22  1  0  0  0  0
 22 23  1  0  0  0  0
 22 24  1  0  0  0  0
 22 25  1  0  0  0  0
 25 26  1  0  0  0  0
 25 27  1  0  0  0  0
 25 28  1  0  0  0  0
 28  1  1  0  0  0  0
 28 29  2  0  0  0  0
 11 30  2  0  0  0  0
 30 31  1  0  0  0  0
 30 32  1  0  0  0  0
 32 33  1  0  0  0  0
 33 34  1  0  0  0  0
 32 35  2  0  0  0  0
 35 36  1  0  0  0  0
 35 37  1  0  0  0  0
 37 10  2  0  0  0  0
 37 38  1  0  0  0  0
  1 39  1  0  0  0  0
 39 40  1  0  0  0  0
 39 41  1  0  0  0  0
 39 42  1  0  0  0  0
M  END
> <ChemID>
100084

> <source_casrn>
53-16-7

> <CAS>
53-16-7

> <SMILES>
C[C@]12CC[C@H]3[C@@H](CCc4cc(O)ccc43)[C@@H]1CCC2=O

> <NAME>
ESTRONE

> <preferred_name>
Estrone

> <iupac>
3-hydroxyestra-1,3,5(10)-trien-17-one

> <MPID>
4752

> <dsstox_substance_id>
DTXSID4022367

> <Canonical_QSARr>
CC12CCC3C(CCc4cc(O)ccc43)C1CCC2=O

> <InChI_Code_QSARr>
InChI=1S/C18H22O2/c1-18-9-8-14-13-5-3-12(19)10-11(13)2-4-15(14)16(18)6-7-17(18)20/h3,5,10,14-16,19H,2,4,6-9H2,1H3

> <InChI Key_QSARr>
DNXHEGUUPJUMQT-UHFFFAOYSA-N

> <Salt_Solvent>
?

> <Salt_Solvent_ID>


> <Kow Reference>
HANSCH,C ET AL. (1995)

> <LogP>
3.13

$$$$
100085
  -INDIGO-08031718572D

 51 54  0  0  0  0  0  0  0  0999 V2000
   -0.0001   -0.0000    0.0000 C   0  0  0  0  0  0  0  0  0  0  0  0
    1.6000   -0.0000    0.0000 C   0  0  0  0  0  0  0  0  0  0  0  0
    1.5092    0.9719    0.0000 H   0  0  0  0  0  0  0  0  0  0  0  0
    2.4000   -1.3856    0.0000 C   0  0  0  0  0  0  0  0  0  0  0  0
    3.2001   -2.7712    0.0000 H   0  0  0  0  0  0  0  0  0  0  0  0
    3.9999   -1.3856    0.0000 C   0  0  0  0  0  0  0  0  0  0  0  0
    3.6129   -2.9381    0.0000 H   0  0  0  0  0  0  0  0  0  0  0  0
    4.8000   -0.0000    0.0000 C   0  0  0  0  0  0  0  0  0  0  0  0
    3.9999    1.3856    0.0000 C   0  0  0  0  0  0  0  0  0  0  0  0
    3.7221    2.9613    0.0000 H   0  0  0  0  0  0  0  0  0  0  0  0
    4.4239    1.9186    0.0000 H   0  0  0  0  0  0  0  0  0  0  0  0
    2.4000    1.3856    0.0000 C   0  0  0  0  0  0  0  0  0  0  0  0
    1.1743    2.4141    0.0000 H   0  0  0  0  0  0  0  0  0  0  0  0
    2.6778    2.9613    0.0000 H   0  0  0  0  0  0  0  0  0  0  0  0
    5.7404    1.2945    0.0000 C   0  0  0  0  0  0  0  0  0  0  0  0
    6.6809    2.5889    0.0000 H   0  0  0  0  0  0  0  0  0  0  0  0
    5.5035    1.9329    0.0000 H   0  0  0  0  0  0  0  0  0  0  0  0
    7.3317    1.1272    0.0000 H   0  0  0  0  0  0  0  0  0  0  0  0
    6.3650   -0.3327    0.0000 C   0  0  0  0  0  0  0  0  0  0  0  0
    7.7219    0.5152    0.0000 O   0  0  0  0  0  0  0  0  0  0  0  0
    6.5323   -1.9239    0.0000 C   0  0  0  0  0  0  0  0  0  0  0  0
    8.0973   -1.5913    0.0000 H   0  0  0  0  0  0  0  0  0  0  0  0
    7.0267   -3.4456    0.0000 H   0  0  0  0  0  0  0  0  0  0  0  0
    5.0707   -2.5746    0.0000 C   0  0  0  0  0  0  0  0  0  0  0  0
    5.8705   -3.9603    0.0000 H   0  0  0  0  0  0  0  0  0  0  0  0
    3.7763   -3.5152    0.0000 H   0  0  0  0  0  0  0  0  0  0  0  0
    1.6000   -2.7712    0.0000 C   0  0  0  0  0  0  0  0  0  0  0  0
    2.9856   -3.5713    0.0000 H   0  0  0  0  0  0  0  0  0  0  0  0
    1.3222   -4.3470    0.0000 H   0  0  0  0  0  0  0  0  0  0  0  0
   -0.0001   -2.7712    0.0000 C   0  0  0  0  0  0  0  0  0  0  0  0
    0.2779   -4.3470    0.0000 H   0  0  0  0  0  0  0  0  0  0  0  0
   -1.5035   -3.3186    0.0000 H   0  0  0  0  0  0  0  0  0  0  0  0
   -0.7999   -1.3856    0.0000 C   0  0  0  0  0  0  0  0  0  0  0  0
   -1.6000   -2.7712    0.0000 H   0  0  0  0  0  0  0  0  0  0  0  0
   -2.4000   -1.3856    0.0000 C   0  0  0  0  0  0  0  0  0  0  0  0
   -2.4000   -2.9857    0.0000 H   0  0  0  0  0  0  0  0  0  0  0  0
   -3.9036   -1.9328    0.0000 H   0  0  0  0  0  0  0  0  0  0  0  0
   -3.2001   -0.0000    0.0000 C   0  0  0  0  0  0  0  0  0  0  0  0
   -4.4256   -1.0284    0.0000 H   0  0  0  0  0  0  0  0  0  0  0  0
   -4.4256    1.0285    0.0000 O   0  0  0  0  0  0  0  0  0  0  0  0
   -5.9292    0.4812    0.0000 H   0  0  0  0  0  0  0  0  0  0  0  0
   -2.4000    1.3856    0.0000 C   0  0  0  0  0  0  0  0  0  0  0  0
   -3.9036    1.9329    0.0000 H   0  0  0  0  0  0  0  0  0  0  0  0
   -2.1222    2.9613    0.0000 H   0  0  0  0  0  0  0  0  0  0  0  0
   -0.7999    1.3856    0.0000 C   0  0  0  0  0  0  0  0  0  0  0  0
   -1.0777    2.9613    0.0000 H   0  0  0  0  0  0  0  0  0  0  0  0
   -0.1358    1.9938    0.0000 H   0  0  0  0  0  0  0  0  0  0  0  0
    0.4115    0.4902    0.0000 C   0  0  0  0  0  0  0  0  0  0  0  0
    0.5902    1.3729    0.0000 H   0  0  0  0  0  0  0  0  0  0  0  0
    0.7999    1.3856    0.0000 H   0  0  0  0  0  0  0  0  0  0  0  0
   -1.1642    0.7681    0.0000 H   0  0  0  0  0  0  0  0  0  0  0  0
  1  2  1  0  0  0  0
  2  3  1  0  0  0  0
  2  4  1  0  0  0  0
  4  5  1  0  0  0  0
  4  6  1  0  0  0  0
  6  7  1  0  0  0  0
  6  8  1  0  0  0  0
  8  9  1  0  0  0  0
  9 10  1  0  0  0  0
  9 11  1  0  0  0  0
  9 12  1  0  0  0  0
 12  2  1  0  0  0  0
 12 13  1  0  0  0  0
 12 14  1  0  0  0  0
  8 15  1  0  0  0  0
 15 16  1  0  0  0  0
 15 17  1  0  0  0  0
 15 18  1  0  0  0  0
  8 19  1  0  0  0  0
 19 20  2  0  0  0  0
 19 21  1  0  0  0  0
 21 22  1  0  0  0  0
 21 23  1  0  0  0  0
 21 24  1  0  0  0  0
 24  6  1  0  0  0  0
 24 25  1  0  0  0  0
 24 26  1  0  0  0  0
  4 27  1  0  0  0  0
 27 28  1  0  0  0  0
 27 29  1  0  0  0  0
 27 30  1  0  0  0  0
 30 31  1  0  0  0  0
 30 32  1  0  0  0  0
 30 33  1  0  0  0  0
 33  1  1  0  0  0  0
 33 34  1  0  0  0  0
 33 35  1  0  0  0  0
 35 36  1  0  0  0  0
 35 37  1  0  0  0  0
 35 38  1  0  0  0  0
 38 39  1  0  0  0  0
 38 40  1  0  0  0  0
 40 41  1  0  0  0  0
 38 42  1  0  0  0  0
 42 43  1  0  0  0  0
 42 44  1  0  0  0  0
 42 45  1  0  0  0  0
 45  1  1  0  0  0  0
 45 46  1  0  0  0  0
 45 47  1  0  0  0  0
  1 48  1  0  0  0  0
 48 49  1  0  0  0  0
 48 50  1  0  0  0  0
 48 51  1  0  0  0  0
M  END
> <ChemID>
100085

> <source_casrn>
53-41-8

> <CAS>
53-41-8

> <SMILES>
C[C@]12CC[C@H]3[C@@H](CC[C@H]4C[C@H](O)CC[C@@]43C)[C@@H]1CCC2=O

> <NAME>
ANDROSTERONE

> <preferred_name>
Androsterone

> <iupac>
(3alpha,5alpha)-3-hydroxyandrostan-17-one

> <MPID>
4753

> <dsstox_substance_id>
DTXSID3036525

> <Canonical_QSARr>
CC12CCC3C(CCC4CC(O)CCC43C)C1CCC2=O

> <InChI_Code_QSARr>
InChI=1S/C19H30O2/c1-18-9-7-13(20)11-12(18)3-4-14-15-5-6-17(21)19(15,2)10-8-16(14)18/h12-16,20H,3-11H2,1-2H3

> <InChI Key_QSARr>
QGXBDMJGAMFCBF-UHFFFAOYSA-N

> <Salt_Solvent>
?

> <Salt_Solvent_ID>


> <Kow Reference>
HANSCH,C ET AL. (1995)

> <LogP>
3.69

$$$$
100087
  -INDIGO-08031718572D

 40 42  0  0  0  0  0  0  0  0999 V2000
   -0.8000    4.1569    0.0000 C   0  0  0  0  0  0  0  0  0  0  0  0
    0.0000    5.5426    0.0000 H   0  0  0  0  0  0  0  0  0  0  0  0
   -2.4001    4.1569    0.0000 C   0  0  0  0  0  0  0  0  0  0  0  0
   -3.1999    5.5426    0.0000 H   0  0  0  0  0  0  0  0  0  0  0  0
   -3.1999    2.7712    0.0000 C   0  0  0  0  0  0  0  0  0  0  0  0
   -4.8000    2.7712    0.0000 H   0  0  0  0  0  0  0  0  0  0  0  0
   -2.4001    1.3856    0.0000 C   0  0  0  0  0  0  0  0  0  0  0  0
   -0.8000    1.3856    0.0000 C   0  0  0  0  0  0  0  0  0  0  0  0
    0.0000   -0.0001    0.0000 N   0  0  0  0  0  0  0  0  0  0  0  0
    1.5758    0.2778    0.0000 C   0  0  0  0  0  0  0  0  0  0  0  0
    0.9635    1.7560    0.0000 H   0  0  0  0  0  0  0  0  0  0  0  0
    2.1880    1.7560    0.0000 H   0  0  0  0  0  0  0  0  0  0  0  0
    2.9613   -0.5222    0.0000 C   0  0  0  0  0  0  0  0  0  0  0  0
    3.5735   -2.0004    0.0000 H   0  0  0  0  0  0  0  0  0  0  0  0
    2.3490   -2.0004    0.0000 H   0  0  0  0  0  0  0  0  0  0  0  0
    4.3470    0.2778    0.0000 C   0  0  0  0  0  0  0  0  0  0  0  0
    3.7347    1.7560    0.0000 H   0  0  0  0  0  0  0  0  0  0  0  0
    4.9592    1.7560    0.0000 H   0  0  0  0  0  0  0  0  0  0  0  0
    5.7327   -0.5222    0.0000 N   0  0  0  0  0  0  0  0  0  0  0  0
    7.1182    0.2778    0.0000 C   0  0  0  0  0  0  0  0  0  0  0  0
    8.5039    1.0779    0.0000 H   0  0  0  0  0  0  0  0  0  0  0  0
    8.5039   -0.5222    0.0000 H   0  0  0  0  0  0  0  0  0  0  0  0
    7.1182    1.8778    0.0000 H   0  0  0  0  0  0  0  0  0  0  0  0
    5.7327   -2.1222    0.0000 C   0  0  0  0  0  0  0  0  0  0  0  0
    7.1182   -2.9221    0.0000 H   0  0  0  0  0  0  0  0  0  0  0  0
    5.7327   -3.7222    0.0000 H   0  0  0  0  0  0  0  0  0  0  0  0
    4.3470   -2.9221    0.0000 H   0  0  0  0  0  0  0  0  0  0  0  0
   -0.8000   -1.3856    0.0000 C   0  0  0  0  0  0  0  0  0  0  0  0
   -2.4001   -1.3856    0.0000 C   0  0  0  0  0  0  0  0  0  0  0  0
   -3.1999   -0.0001    0.0000 S   0  0  0  0  0  0  0  0  0  0  0  0
   -3.1999   -2.7712    0.0000 C   0  0  0  0  0  0  0  0  0  0  0  0
   -4.8000   -2.7712    0.0000 H   0  0  0  0  0  0  0  0  0  0  0  0
   -2.4001   -4.1569    0.0000 C   0  0  0  0  0  0  0  0  0  0  0  0
   -3.1999   -5.5426    0.0000 H   0  0  0  0  0  0  0  0  0  0  0  0
   -0.8000   -4.1569    0.0000 C   0  0  0  0  0  0  0  0  0  0  0  0
    0.0000   -5.5426    0.0000 H   0  0  0  0  0  0  0  0  0  0  0  0
    0.0000   -2.7712    0.0000 C   0  0  0  0  0  0  0  0  0  0  0  0
    1.5999   -2.7712    0.0000 H   0  0  0  0  0  0  0  0  0  0  0  0
    0.0000    2.7712    0.0000 C   0  0  0  0  0  0  0  0  0  0  0  0
    1.5999    2.7712    0.0000 H   0  0  0  0  0  0  0  0  0  0  0  0
  1  2  1  0  0  0  0
  1  3  1  0  0  0  0
  3  4  1  0  0  0  0
  3  5  2  0  0  0  0
  5  6  1  0  0  0  0
  5  7  1  0  0  0  0
  7  8  2  0  0  0  0
  8  9  1  0  0  0  0
  9 10  1  0  0  0  0
 10 11  1  0  0  0  0
 10 12  1  0  0  0  0
 10 13  1  0  0  0  0
 13 14  1  0  0  0  0
 13 15  1  0  0  0  0
 13 16  1  0  0  0  0
 16 17  1  0  0  0  0
 16 18  1  0  0  0  0
 16 19  1  0  0  0  0
 19 20  1  0  0  0  0
 20 21  1  0  0  0  0
 20 22  1  0  0  0  0
 20 23  1  0  0  0  0
 19 24  1  0  0  0  0
 24 25  1  0  0  0  0
 24 26  1  0  0  0  0
 24 27  1  0  0  0  0
  9 28  1  0  0  0  0
 28 29  1  0  0  0  0
 29 30  1  0  0  0  0
 30  7  1  0  0  0  0
 29 31  2  0  0  0  0
 31 32  1  0  0  0  0
 31 33  1  0  0  0  0
 33 34  1  0  0  0  0
 33 35  2  0  0  0  0
 35 36  1  0  0  0  0
 35 37  1  0  0  0  0
 37 28  2  0  0  0  0
 37 38  1  0  0  0  0
  8 39  1  0  0  0  0
 39  1  2  0  0  0  0
 39 40  1  0  0  0  0
M  END
> <ChemID>
100087

> <source_casrn>
53-60-1

> <CAS>
53-60-1

> <SMILES>
Cl.CN(C)CCCN1c2ccccc2Sc2ccccc12

> <NAME>
PROMAZINE HYDROCHLORIDE

> <preferred_name>
Promazine hydrochloride

> <iupac>
N,N-dimethyl-3-(10H-phenothiazin-10-yl)propan-1-amine hydrochloride (1:1)

> <MPID>
4755

> <dsstox_substance_id>
DTXSID4046949

> <Canonical_QSARr>
CN(C)CCCN1c2ccccc2Sc2ccccc12

> <InChI_Code_QSARr>
InChI=1S/C17H20N2S/c1-18(2)12-7-13-19-14-8-3-5-10-16(14)20-17-11-6-4-9-15(17)19/h3-6,8-11H,7,12-13H2,1-2H3

> <InChI Key_QSARr>
ZGUGWUXLJSTTMA-UHFFFAOYSA-N

> <Salt_Solvent>
Cl

> <Salt_Solvent_ID>
1

> <Kow Reference>
BROWN,DS & FLAGG,EW (1981)

> <LogP>
2.94

$$$$
100088
  -INDIGO-08031718572D

 36 40  0  0  0  0  0  0  0  0999 V2000
   -0.8001    1.3856    0.0000 C   0  0  0  0  0  0  0  0  0  0  0  0
    0.0000    2.7713    0.0000 H   0  0  0  0  0  0  0  0  0  0  0  0
   -2.3999    1.3856    0.0000 C   0  0  0  0  0  0  0  0  0  0  0  0
   -3.2000    0.0001    0.0000 C   0  0  0  0  0  0  0  0  0  0  0  0
   -4.8001    0.0001    0.0000 C   0  0  0  0  0  0  0  0  0  0  0  0
   -5.5999    1.3856    0.0000 C   0  0  0  0  0  0  0  0  0  0  0  0
   -4.8001    2.7712    0.0000 C   0  0  0  0  0  0  0  0  0  0  0  0
   -5.5999    4.1569    0.0000 H   0  0  0  0  0  0  0  0  0  0  0  0
   -3.2000    2.7713    0.0000 C   0  0  0  0  0  0  0  0  0  0  0  0
   -2.3999    4.1569    0.0000 H   0  0  0  0  0  0  0  0  0  0  0  0
   -7.2001    1.3856    0.0000 C   0  0  0  0  0  0  0  0  0  0  0  0
   -7.9999    2.7713    0.0000 H   0  0  0  0  0  0  0  0  0  0  0  0
   -7.9999    0.0001    0.0000 C   0  0  0  0  0  0  0  0  0  0  0  0
   -9.6000    0.0001    0.0000 H   0  0  0  0  0  0  0  0  0  0  0  0
   -7.2001   -1.3856    0.0000 C   0  0  0  0  0  0  0  0  0  0  0  0
   -8.0001   -2.7712    0.0000 H   0  0  0  0  0  0  0  0  0  0  0  0
   -5.5999   -1.3856    0.0000 C   0  0  0  0  0  0  0  0  0  0  0  0
   -4.8001   -2.7712    0.0000 H   0  0  0  0  0  0  0  0  0  0  0  0
   -2.3999   -1.3856    0.0000 C   0  0  0  0  0  0  0  0  0  0  0  0
   -3.2000   -2.7713    0.0000 H   0  0  0  0  0  0  0  0  0  0  0  0
   -0.8001   -1.3856    0.0000 C   0  0  0  0  0  0  0  0  0  0  0  0
    0.0000    0.0001    0.0000 C   0  0  0  0  0  0  0  0  0  0  0  0
    1.6001   -0.0001    0.0000 C   0  0  0  0  0  0  0  0  0  0  0  0
    2.3999   -1.3856    0.0000 C   0  0  0  0  0  0  0  0  0  0  0  0
    1.6001   -2.7712    0.0000 C   0  0  0  0  0  0  0  0  0  0  0  0
    2.3999   -4.1569    0.0000 H   0  0  0  0  0  0  0  0  0  0  0  0
    0.0000   -2.7712    0.0000 C   0  0  0  0  0  0  0  0  0  0  0  0
   -0.8001   -4.1569    0.0000 H   0  0  0  0  0  0  0  0  0  0  0  0
    4.0001   -1.3856    0.0000 C   0  0  0  0  0  0  0  0  0  0  0  0
    4.8001   -2.7713    0.0000 H   0  0  0  0  0  0  0  0  0  0  0  0
    4.8001   -0.0001    0.0000 C   0  0  0  0  0  0  0  0  0  0  0  0
    6.4000   -0.0001    0.0000 H   0  0  0  0  0  0  0  0  0  0  0  0
    4.0001    1.3856    0.0000 C   0  0  0  0  0  0  0  0  0  0  0  0
    4.8001    2.7712    0.0000 H   0  0  0  0  0  0  0  0  0  0  0  0
    2.3999    1.3856    0.0000 C   0  0  0  0  0  0  0  0  0  0  0  0
    1.6001    2.7712    0.0000 H   0  0  0  0  0  0  0  0  0  0  0  0
  1  2  1  0  0  0  0
  1  3  1  0  0  0  0
  3  4  1  0  0  0  0
  4  5  2  0  0  0  0
  5  6  1  0  0  0  0
  6  7  2  0  0  0  0
  7  8  1  0  0  0  0
  7  9  1  0  0  0  0
  9  3  2  0  0  0  0
  9 10  1  0  0  0  0
  6 11  1  0  0  0  0
 11 12  1  0  0  0  0
 11 13  2  0  0  0  0
 13 14  1  0  0  0  0
 13 15  1  0  0  0  0
 15 16  1  0  0  0  0
 15 17  2  0  0  0  0
 17  5  1  0  0  0  0
 17 18  1  0  0  0  0
  4 19  1  0  0  0  0
 19 20  1  0  0  0  0
 19 21  2  0  0  0  0
 21 22  1  0  0  0  0
 22  1  2  0  0  0  0
 22 23  1  0  0  0  0
 23 24  1  0  0  0  0
 24 25  1  0  0  0  0
 25 26  1  0  0  0  0
 25 27  2  0  0  0  0
 27 21  1  0  0  0  0
 27 28  1  0  0  0  0
 24 29  2  0  0  0  0
 29 30  1  0  0  0  0
 29 31  1  0  0  0  0
 31 32  1  0  0  0  0
 31 33  2  0  0  0  0
 33 34  1  0  0  0  0
 33 35  1  0  0  0  0
 35 23  2  0  0  0  0
 35 36  1  0  0  0  0
M  END
> <ChemID>
100088

> <source_casrn>
53-70-3

> <CAS>
53-70-3

> <SMILES>
c1c2c3ccccc3ccc2cc2c3ccccc3ccc21

> <NAME>
DIBENZ(A,H)ANTHRACENE

> <preferred_name>
Dibenz(a,h)anthracene

> <iupac>
benzo[k]tetraphene

> <MPID>
4756

> <dsstox_substance_id>
DTXSID9020409

> <Canonical_QSARr>
c1c2c3ccccc3ccc2cc2c3ccccc3ccc21

> <InChI_Code_QSARr>
InChI=1S/C22H14/c1-3-7-19-15(5-1)9-11-17-14-22-18(13-21(17)19)12-10-16-6-2-4-8-20(16)22/h1-14H

> <InChI Key_QSARr>
LHRCREOYAASXPZ-UHFFFAOYSA-N

> <Salt_Solvent>
?

> <Salt_Solvent_ID>


> <Kow Reference>
SANGSTER (1993)

> <LogP>
6.75

$$$$
100089
  -INDIGO-08031718572D

 63 66  0  0  0  0  0  0  0  0999 V2000
    3.7527    0.7103    0.0000 N   0  0  0  0  0  0  0  0  0  0  0  0
    2.5636   -0.3603    0.0000 C   0  0  0  0  0  0  0  0  0  0  0  0
    3.9207   -1.2081    0.0000 H   0  0  0  0  0  0  0  0  0  0  0  0
    1.4129    0.7512    0.0000 C   0  0  0  0  0  0  0  0  0  0  0  0
    2.6382    1.7795    0.0000 H   0  0  0  0  0  0  0  0  0  0  0  0
    0.5179    2.0777    0.0000 O   0  0  0  0  0  0  0  0  0  0  0  0
    1.2193    3.5157    0.0000 H   0  0  0  0  0  0  0  0  0  0  0  0
    0.0002    0.0000    0.0000 C   0  0  0  0  0  0  0  0  0  0  0  0
   -0.5995    1.4835    0.0000 H   0  0  0  0  0  0  0  0  0  0  0  0
   -1.5962    0.1117    0.0000 N   0  0  0  0  0  0  0  0  0  0  0  0
   -2.4908   -1.2148    0.0000 H   0  0  0  0  0  0  0  0  0  0  0  0
   -2.2976    1.5497    0.0000 C   0  0  0  0  0  0  0  0  0  0  0  0
   -3.8936    1.6614    0.0000 C   0  0  0  0  0  0  0  0  0  0  0  0
   -4.0052    0.0652    0.0000 H   0  0  0  0  0  0  0  0  0  0  0  0
   -5.4896    1.7728    0.0000 C   0  0  0  0  0  0  0  0  0  0  0  0
   -5.5873    3.3699    0.0000 H   0  0  0  0  0  0  0  0  0  0  0  0
   -6.6879    2.8331    0.0000 H   0  0  0  0  0  0  0  0  0  0  0  0
   -6.3846    0.4465    0.0000 C   0  0  0  0  0  0  0  0  0  0  0  0
   -5.6832   -0.9917    0.0000 C   0  0  0  0  0  0  0  0  0  0  0  0
   -4.0868   -1.1032    0.0000 H   0  0  0  0  0  0  0  0  0  0  0  0
   -6.5778   -2.3180    0.0000 C   0  0  0  0  0  0  0  0  0  0  0  0
   -5.8764   -3.7562    0.0000 H   0  0  0  0  0  0  0  0  0  0  0  0
   -8.1738   -2.2065    0.0000 C   0  0  0  0  0  0  0  0  0  0  0  0
   -9.0684   -3.5329    0.0000 O   0  0  0  0  0  0  0  0  0  0  0  0
  -10.6647   -3.4214    0.0000 C   0  0  0  0  0  0  0  0  0  0  0  0
  -11.5593   -4.7477    0.0000 H   0  0  0  0  0  0  0  0  0  0  0  0
  -12.2607   -3.3097    0.0000 H   0  0  0  0  0  0  0  0  0  0  0  0
   -9.9633   -4.8594    0.0000 H   0  0  0  0  0  0  0  0  0  0  0  0
   -8.8752   -0.7684    0.0000 C   0  0  0  0  0  0  0  0  0  0  0  0
  -10.4712   -0.6569    0.0000 H   0  0  0  0  0  0  0  0  0  0  0  0
   -7.9806    0.5580    0.0000 C   0  0  0  0  0  0  0  0  0  0  0  0
   -8.6820    1.9962    0.0000 H   0  0  0  0  0  0  0  0  0  0  0  0
   -3.7820    3.2573    0.0000 N   0  0  0  0  0  0  0  0  0  0  0  0
   -4.9331    4.3688    0.0000 H   0  0  0  0  0  0  0  0  0  0  0  0
   -2.3441    3.9588    0.0000 H   0  0  0  0  0  0  0  0  0  0  0  0
   -1.4026    2.8762    0.0000 O   0  0  0  0  0  0  0  0  0  0  0  0
    0.2779   -1.5757    0.0000 C   0  0  0  0  0  0  0  0  0  0  0  0
   -1.3181   -1.6873    0.0000 H   0  0  0  0  0  0  0  0  0  0  0  0
    0.2219   -3.1746    0.0000 C   0  0  0  0  0  0  0  0  0  0  0  0
   -0.7956   -4.4094    0.0000 H   0  0  0  0  0  0  0  0  0  0  0  0
   -1.3708   -3.3280    0.0000 H   0  0  0  0  0  0  0  0  0  0  0  0
    1.5790   -4.0226    0.0000 O   0  0  0  0  0  0  0  0  0  0  0  0
    1.5230   -5.6216    0.0000 H   0  0  0  0  0  0  0  0  0  0  0  0
    1.8622   -1.7983    0.0000 O   0  0  0  0  0  0  0  0  0  0  0  0
    5.3176    0.3776    0.0000 C   0  0  0  0  0  0  0  0  0  0  0  0
    6.1178    1.7633    0.0000 C   0  0  0  0  0  0  0  0  0  0  0  0
    7.7178    1.7633    0.0000 C   0  0  0  0  0  0  0  0  0  0  0  0
    8.5177    3.1490    0.0000 N   0  0  0  0  0  0  0  0  0  0  0  0
   10.1177    3.1490    0.0000 C   0  0  0  0  0  0  0  0  0  0  0  0
   11.7177    3.1490    0.0000 H   0  0  0  0  0  0  0  0  0  0  0  0
   10.9179    4.5345    0.0000 H   0  0  0  0  0  0  0  0  0  0  0  0
   10.9179    1.7633    0.0000 H   0  0  0  0  0  0  0  0  0  0  0  0
    7.7178    4.5345    0.0000 C   0  0  0  0  0  0  0  0  0  0  0  0
    6.9176    5.9202    0.0000 H   0  0  0  0  0  0  0  0  0  0  0  0
    8.5177    5.9202    0.0000 H   0  0  0  0  0  0  0  0  0  0  0  0
    6.1178    4.5345    0.0000 H   0  0  0  0  0  0  0  0  0  0  0  0
    8.5177    0.3776    0.0000 N   0  0  0  0  0  0  0  0  0  0  0  0
    7.7178   -1.0081    0.0000 C   0  0  0  0  0  0  0  0  0  0  0  0
    8.5177   -2.3936    0.0000 H   0  0  0  0  0  0  0  0  0  0  0  0
    6.1178   -1.0081    0.0000 N   0  0  0  0  0  0  0  0  0  0  0  0
    5.0472    2.9523    0.0000 N   0  0  0  0  0  0  0  0  0  0  0  0
    3.5855    2.3015    0.0000 C   0  0  0  0  0  0  0  0  0  0  0  0
    2.1999    3.1015    0.0000 H   0  0  0  0  0  0  0  0  0  0  0  0
  1  2  1  0  0  0  0
  2  3  1  0  0  0  0
  2  4  1  0  0  0  0
  4  5  1  0  0  0  0
  4  6  1  0  0  0  0
  6  7  1  0  0  0  0
  4  8  1  0  0  0  0
  8  9  1  0  0  0  0
  8 10  1  0  0  0  0
 10 11  1  0  0  0  0
 10 12  1  0  0  0  0
 12 13  1  0  0  0  0
 13 14  1  0  0  0  0
 13 15  1  0  0  0  0
 15 16  1  0  0  0  0
 15 17  1  0  0  0  0
 15 18  1  0  0  0  0
 18 19  1  0  0  0  0
 19 20  1  0  0  0  0
 19 21  2  0  0  0  0
 21 22  1  0  0  0  0
 21 23  1  0  0  0  0
 23 24  1  0  0  0  0
 24 25  1  0  0  0  0
 25 26  1  0  0  0  0
 25 27  1  0  0  0  0
 25 28  1  0  0  0  0
 23 29  2  0  0  0  0
 29 30  1  0  0  0  0
 29 31  1  0  0  0  0
 31 18  2  0  0  0  0
 31 32  1  0  0  0  0
 13 33  1  0  0  0  0
 33 34  1  0  0  0  0
 33 35  1  0  0  0  0
 12 36  2  0  0  0  0
  8 37  1  0  0  0  0
 37 38  1  0  0  0  0
 37 39  1  0  0  0  0
 39 40  1  0  0  0  0
 39 41  1  0  0  0  0
 39 42  1  0  0  0  0
 42 43  1  0  0  0  0
 37 44  1  0  0  0  0
 44  2  1  0  0  0  0
  1 45  1  0  0  0  0
 45 46  1  0  0  0  0
 46 47  2  0  0  0  0
 47 48  1  0  0  0  0
 48 49  1  0  0  0  0
 49 50  1  0  0  0  0
 49 51  1  0  0  0  0
 49 52  1  0  0  0  0
 48 53  1  0  0  0  0
 53 54  1  0  0  0  0
 53 55  1  0  0  0  0
 53 56  1  0  0  0  0
 47 57  1  0  0  0  0
 57 58  2  0  0  0  0
 58 59  1  0  0  0  0
 58 60  1  0  0  0  0
 60 45  2  0  0  0  0
 46 61  1  0  0  0  0
 61 62  2  0  0  0  0
 62  1  1  0  0  0  0
 62 63  1  0  0  0  0
M  END
> <ChemID>
100089

> <source_casrn>
53-79-2

> <CAS>
53-79-2

> <SMILES>
CN(C)c1[n]c[n]c2c1[n]c[n]2[C@@H]1O[C@H](CO)[C@@H](NC(=O)[C@@H](N)Cc2ccc(cc2)OC)[C@H]1O

> <NAME>
PUROMYCIN

> <preferred_name>
Puromycin

> <iupac>
3'-deoxy-N,N-dimethyl-3'-[(O-methyl-L-tyrosyl)amino]adenosine

> <MPID>
4757

> <dsstox_substance_id>
DTXSID8036788

> <Canonical_QSARr>
CN(C)c1[n]c[n]c2c1[n]c[n]2C1OC(CO)C(NC(=O)C(N)Cc2ccc(cc2)OC)C1O

> <InChI_Code_QSARr>
InChI=1S/C22H29N7O5/c1-28(2)19-17-20(25-10-24-19)29(11-26-17)22-18(31)16(15(9-30)34-22)27-21(32)14(23)8-12-4-6-13(33-3)7-5-12/h4-7,10-11,14-16,18,22,30-31H,8-9,23H2,1-3H3,(H,27,32)

> <InChI Key_QSARr>
RXWNCPJZOCPEPQ-UHFFFAOYSA-N

> <Salt_Solvent>
?

> <Salt_Solvent_ID>


> <Kow Reference>
HANSCH,C ET AL. (1995)

> <LogP>
0.03

$$$$
100091
  -INDIGO-08031718572D

 32 32  0  0  0  0  0  0  0  0999 V2000
   -4.8000   -2.7713    0.0000 O   0  0  0  0  0  0  0  0  0  0  0  0
   -3.2001   -2.7713    0.0000 C   0  0  0  0  0  0  0  0  0  0  0  0
   -2.4001   -1.3856    0.0000 C   0  0  0  0  0  0  0  0  0  0  0  0
   -3.2001    0.0000    0.0000 H   0  0  0  0  0  0  0  0  0  0  0  0
   -0.7999   -1.3856    0.0000 C   0  0  0  0  0  0  0  0  0  0  0  0
    0.0001    0.0000    0.0000 C   0  0  0  0  0  0  0  0  0  0  0  0
   -0.2088    1.5864    0.0000 H   0  0  0  0  0  0  0  0  0  0  0  0
   -1.2694    0.9741    0.0000 H   0  0  0  0  0  0  0  0  0  0  0  0
    1.6000    0.0000    0.0000 C   0  0  0  0  0  0  0  0  0  0  0  0
    1.8089   -1.5863    0.0000 H   0  0  0  0  0  0  0  0  0  0  0  0
    2.8693   -0.9740    0.0000 H   0  0  0  0  0  0  0  0  0  0  0  0
    2.4000    1.3857    0.0000 N   0  0  0  0  0  0  0  0  0  0  0  0
    4.0000    1.3857    0.0000 H   0  0  0  0  0  0  0  0  0  0  0  0
    1.6000    2.7713    0.0000 H   0  0  0  0  0  0  0  0  0  0  0  0
    0.0001   -2.7713    0.0000 C   0  0  0  0  0  0  0  0  0  0  0  0
    1.6000   -2.7713    0.0000 H   0  0  0  0  0  0  0  0  0  0  0  0
   -0.7999   -4.1570    0.0000 C   0  0  0  0  0  0  0  0  0  0  0  0
    0.0001   -5.5426    0.0000 O   0  0  0  0  0  0  0  0  0  0  0  0
    1.6000   -5.5426    0.0000 C   0  0  0  0  0  0  0  0  0  0  0  0
    2.4000   -6.9282    0.0000 H   0  0  0  0  0  0  0  0  0  0  0  0
    3.2000   -5.5426    0.0000 H   0  0  0  0  0  0  0  0  0  0  0  0
    0.8000   -6.9282    0.0000 H   0  0  0  0  0  0  0  0  0  0  0  0
   -2.4001   -4.1570    0.0000 C   0  0  0  0  0  0  0  0  0  0  0  0
   -3.2001   -5.5426    0.0000 O   0  0  0  0  0  0  0  0  0  0  0  0
   -4.8000   -5.5426    0.0000 C   0  0  0  0  0  0  0  0  0  0  0  0
   -5.6000   -6.9282    0.0000 H   0  0  0  0  0  0  0  0  0  0  0  0
   -6.4000   -5.5426    0.0000 H   0  0  0  0  0  0  0  0  0  0  0  0
   -4.0000   -6.9282    0.0000 H   0  0  0  0  0  0  0  0  0  0  0  0
   -5.6000   -1.3856    0.0000 C   0  0  0  0  0  0  0  0  0  0  0  0
   -6.4000    0.0000    0.0000 H   0  0  0  0  0  0  0  0  0  0  0  0
   -7.2000   -1.3856    0.0000 H   0  0  0  0  0  0  0  0  0  0  0  0
   -4.8000    0.0000    0.0000 H   0  0  0  0  0  0  0  0  0  0  0  0
  1  2  1  0  0  0  0
  2  3  1  0  0  0  0
  3  4  1  0  0  0  0
  3  5  2  0  0  0  0
  5  6  1  0  0  0  0
  6  7  1  0  0  0  0
  6  8  1  0  0  0  0
  6  9  1  0  0  0  0
  9 10  1  0  0  0  0
  9 11  1  0  0  0  0
  9 12  1  0  0  0  0
 12 13  1  0  0  0  0
 12 14  1  0  0  0  0
  5 15  1  0  0  0  0
 15 16  1  0  0  0  0
 15 17  2  0  0  0  0
 17 18  1  0  0  0  0
 18 19  1  0  0  0  0
 19 20  1  0  0  0  0
 19 21  1  0  0  0  0
 19 22  1  0  0  0  0
 17 23  1  0  0  0  0
 23  2  2  0  0  0  0
 23 24  1  0  0  0  0
 24 25  1  0  0  0  0
 25 26  1  0  0  0  0
 25 27  1  0  0  0  0
 25 28  1  0  0  0  0
  1 29  1  0  0  0  0
 29 30  1  0  0  0  0
 29 31  1  0  0  0  0
 29 32  1  0  0  0  0
M  END
> <ChemID>
100091

> <source_casrn>
54-04-6

> <CAS>
54-04-6

> <SMILES>
COc1c(cc(CCN)cc1OC)OC

> <NAME>
MESCALINE

> <preferred_name>
Mescaline

> <iupac>
2-(3,4,5-trimethoxyphenyl)ethanamine

> <MPID>
4759

> <dsstox_substance_id>
DTXSID80202303

> <Canonical_QSARr>
COc1c(cc(CCN)cc1OC)OC

> <InChI_Code_QSARr>
InChI=1S/C11H17NO3/c1-13-9-6-8(4-5-12)7-10(14-2)11(9)15-3/h6-7H,4-5,12H2,1-3H3

> <InChI Key_QSARr>
RHCSKNNOAZULRK-UHFFFAOYSA-N

> <Salt_Solvent>
?

> <Salt_Solvent_ID>


> <Kow Reference>
HANSCH,C ET AL. (1995)

> <LogP>
0.78

$$$$
100092
  -INDIGO-08031718572D

 48 49  0  0  0  0  0  0  0  0999 V2000
   -4.0000   -1.3856    0.0000 C   0  0  0  0  0  0  0  0  0  0  0  0
   -2.4000   -1.3856    0.0000 C   0  0  0  0  0  0  0  0  0  0  0  0
   -1.5999    0.0000    0.0000 N   0  0  0  0  0  0  0  0  0  0  0  0
   -2.4000    1.3857    0.0000 H   0  0  0  0  0  0  0  0  0  0  0  0
    0.0001    0.0000    0.0000 C   0  0  0  0  0  0  0  0  0  0  0  0
    0.0001   -1.6000    0.0000 H   0  0  0  0  0  0  0  0  0  0  0  0
    1.5999    0.0000    0.0000 C   0  0  0  0  0  0  0  0  0  0  0  0
    1.8089    1.5863    0.0000 H   0  0  0  0  0  0  0  0  0  0  0  0
    2.8694    0.9740    0.0000 H   0  0  0  0  0  0  0  0  0  0  0  0
    2.4000   -1.3856    0.0000 C   0  0  0  0  0  0  0  0  0  0  0  0
    2.1910   -2.9719    0.0000 H   0  0  0  0  0  0  0  0  0  0  0  0
    1.1308   -2.3597    0.0000 H   0  0  0  0  0  0  0  0  0  0  0  0
    4.0000   -1.3856    0.0000 C   0  0  0  0  0  0  0  0  0  0  0  0
    4.2087    0.2006    0.0000 H   0  0  0  0  0  0  0  0  0  0  0  0
    5.2693   -0.4117    0.0000 H   0  0  0  0  0  0  0  0  0  0  0  0
    4.8001   -2.7713    0.0000 N   0  0  0  0  0  0  0  0  0  0  0  0
    6.3999   -2.7713    0.0000 C   0  0  0  0  0  0  0  0  0  0  0  0
    6.6088   -1.1850    0.0000 H   0  0  0  0  0  0  0  0  0  0  0  0
    7.6694   -1.7972    0.0000 H   0  0  0  0  0  0  0  0  0  0  0  0
    7.1999   -4.1570    0.0000 C   0  0  0  0  0  0  0  0  0  0  0  0
    8.8000   -4.1570    0.0000 H   0  0  0  0  0  0  0  0  0  0  0  0
    8.0000   -5.5426    0.0000 H   0  0  0  0  0  0  0  0  0  0  0  0
    8.0000   -2.7713    0.0000 H   0  0  0  0  0  0  0  0  0  0  0  0
    4.0000   -4.1570    0.0000 C   0  0  0  0  0  0  0  0  0  0  0  0
    4.2087   -5.7432    0.0000 H   0  0  0  0  0  0  0  0  0  0  0  0
    5.2693   -5.1309    0.0000 H   0  0  0  0  0  0  0  0  0  0  0  0
    2.4000   -4.1570    0.0000 C   0  0  0  0  0  0  0  0  0  0  0  0
    1.5999   -5.5425    0.0000 H   0  0  0  0  0  0  0  0  0  0  0  0
    0.7999   -4.1570    0.0000 H   0  0  0  0  0  0  0  0  0  0  0  0
    3.2000   -5.5426    0.0000 H   0  0  0  0  0  0  0  0  0  0  0  0
    0.0001    1.5999    0.0000 C   0  0  0  0  0  0  0  0  0  0  0  0
    0.0001    3.2000    0.0000 H   0  0  0  0  0  0  0  0  0  0  0  0
    1.2256    2.6285    0.0000 H   0  0  0  0  0  0  0  0  0  0  0  0
   -1.3856    2.4000    0.0000 H   0  0  0  0  0  0  0  0  0  0  0  0
   -1.5999   -2.7713    0.0000 C   0  0  0  0  0  0  0  0  0  0  0  0
    0.0001   -2.7713    0.0000 H   0  0  0  0  0  0  0  0  0  0  0  0
   -2.4000   -4.1570    0.0000 C   0  0  0  0  0  0  0  0  0  0  0  0
   -1.5999   -5.5425    0.0000 H   0  0  0  0  0  0  0  0  0  0  0  0
   -4.0000   -4.1570    0.0000 N   0  0  0  0  0  0  0  0  0  0  0  0
   -4.8001   -2.7713    0.0000 C   0  0  0  0  0  0  0  0  0  0  0  0
   -6.3999   -2.7713    0.0000 C   0  0  0  0  0  0  0  0  0  0  0  0
   -7.1999   -4.1570    0.0000 H   0  0  0  0  0  0  0  0  0  0  0  0
   -7.1999   -1.3856    0.0000 C   0  0  0  0  0  0  0  0  0  0  0  0
   -8.8000   -1.3856    0.0000 Cl  0  0  0  0  0  0  0  0  0  0  0  0
   -6.3999    0.0000    0.0000 C   0  0  0  0  0  0  0  0  0  0  0  0
   -7.1999    1.3857    0.0000 H   0  0  0  0  0  0  0  0  0  0  0  0
   -4.8001    0.0000    0.0000 C   0  0  0  0  0  0  0  0  0  0  0  0
   -4.0000    1.3857    0.0000 H   0  0  0  0  0  0  0  0  0  0  0  0
  1  2  1  0  0  0  0
  2  3  1  0  0  0  0
  3  4  1  0  0  0  0
  3  5  1  0  0  0  0
  5  6  1  0  0  0  0
  5  7  1  0  0  0  0
  7  8  1  0  0  0  0
  7  9  1  0  0  0  0
  7 10  1  0  0  0  0
 10 11  1  0  0  0  0
 10 12  1  0  0  0  0
 10 13  1  0  0  0  0
 13 14  1  0  0  0  0
 13 15  1  0  0  0  0
 13 16  1  0  0  0  0
 16 17  1  0  0  0  0
 17 18  1  0  0  0  0
 17 19  1  0  0  0  0
 17 20  1  0  0  0  0
 20 21  1  0  0  0  0
 20 22  1  0  0  0  0
 20 23  1  0  0  0  0
 16 24  1  0  0  0  0
 24 25  1  0  0  0  0
 24 26  1  0  0  0  0
 24 27  1  0  0  0  0
 27 28  1  0  0  0  0
 27 29  1  0  0  0  0
 27 30  1  0  0  0  0
  5 31  1  0  0  0  0
 31 32  1  0  0  0  0
 31 33  1  0  0  0  0
 31 34  1  0  0  0  0
  2 35  2  0  0  0  0
 35 36  1  0  0  0  0
 35 37  1  0  0  0  0
 37 38  1  0  0  0  0
 37 39  2  0  0  0  0
 39 40  1  0  0  0  0
 40  1  1  0  0  0  0
 40 41  2  0  0  0  0
 41 42  1  0  0  0  0
 41 43  1  0  0  0  0
 43 44  1  0  0  0  0
 43 45  2  0  0  0  0
 45 46  1  0  0  0  0
 45 47  1  0  0  0  0
 47  1  2  0  0  0  0
 47 48  1  0  0  0  0
M  END
> <ChemID>
100092

> <source_casrn>
54-05-7

> <CAS>
54-05-7

> <SMILES>
CC(CCCN(CC)CC)Nc1cc[n]c2cc(Cl)ccc21

> <NAME>
CHLOROQUINE

> <preferred_name>
Chloroquine

> <iupac>
N~4~-(7-chloroquinolin-4-yl)-N~1~,N~1~-diethylpentane-1,4-diamine

> <MPID>
4760

> <dsstox_substance_id>
DTXSID2040446

> <Canonical_QSARr>
CC(CCCN(CC)CC)Nc1cc[n]c2cc(Cl)ccc21

> <InChI_Code_QSARr>
InChI=1S/C18H26ClN3/c1-4-22(5-2)12-6-7-14(3)21-17-10-11-20-18-13-15(19)8-9-16(17)18/h8-11,13-14H,4-7,12H2,1-3H3,(H,20,21)

> <InChI Key_QSARr>
WHTVZRBIWZFKQO-UHFFFAOYSA-N

> <Salt_Solvent>
?

> <Salt_Solvent_ID>


> <Kow Reference>
HANSCH,C ET AL. (1995)

> <LogP>
4.63

$$$$
100093
  -INDIGO-08031718572D

 26 27  0  0  0  0  0  0  0  0999 V2000
   -0.4944    1.5217    0.0000 N   0  0  0  0  0  0  0  0  0  0  0  0
   -0.0001    0.0000    0.0000 C   0  0  0  0  0  0  0  0  0  0  0  0
    0.8001   -1.3857    0.0000 H   0  0  0  0  0  0  0  0  0  0  0  0
    1.5960    0.1116    0.0000 C   0  0  0  0  0  0  0  0  0  0  0  0
    2.5365    1.4061    0.0000 C   0  0  0  0  0  0  0  0  0  0  0  0
    1.8857    2.8677    0.0000 H   0  0  0  0  0  0  0  0  0  0  0  0
    4.1278    1.2388    0.0000 N   0  0  0  0  0  0  0  0  0  0  0  0
    4.7785   -0.2229    0.0000 C   0  0  0  0  0  0  0  0  0  0  0  0
    6.3698   -0.3901    0.0000 H   0  0  0  0  0  0  0  0  0  0  0  0
    3.8381   -1.5173    0.0000 C   0  0  0  0  0  0  0  0  0  0  0  0
    4.4889   -2.9790    0.0000 H   0  0  0  0  0  0  0  0  0  0  0  0
    2.2468   -1.3500    0.0000 C   0  0  0  0  0  0  0  0  0  0  0  0
    1.3065   -2.6445    0.0000 H   0  0  0  0  0  0  0  0  0  0  0  0
   -1.2944   -0.9404    0.0000 C   0  0  0  0  0  0  0  0  0  0  0  0
   -0.2238   -2.1295    0.0000 H   0  0  0  0  0  0  0  0  0  0  0  0
   -2.3651   -2.1295    0.0000 H   0  0  0  0  0  0  0  0  0  0  0  0
   -2.5888    0.0000    0.0000 C   0  0  0  0  0  0  0  0  0  0  0  0
   -3.3889   -1.3857    0.0000 H   0  0  0  0  0  0  0  0  0  0  0  0
   -4.0505    0.6508    0.0000 H   0  0  0  0  0  0  0  0  0  0  0  0
   -2.0945    1.5217    0.0000 C   0  0  0  0  0  0  0  0  0  0  0  0
   -3.6595    1.8543    0.0000 H   0  0  0  0  0  0  0  0  0  0  0  0
   -2.2061    3.1178    0.0000 H   0  0  0  0  0  0  0  0  0  0  0  0
    0.4460    2.8161    0.0000 C   0  0  0  0  0  0  0  0  0  0  0  0
   -0.2047    4.2778    0.0000 H   0  0  0  0  0  0  0  0  0  0  0  0
    1.3865    4.1106    0.0000 H   0  0  0  0  0  0  0  0  0  0  0  0
   -1.1452    2.9833    0.0000 H   0  0  0  0  0  0  0  0  0  0  0  0
  1  2  1  0  0  0  0
  2  3  1  0  0  0  0
  2  4  1  0  0  0  0
  4  5  1  0  0  0  0
  5  6  1  0  0  0  0
  5  7  2  0  0  0  0
  7  8  1  0  0  0  0
  8  9  1  0  0  0  0
  8 10  2  0  0  0  0
 10 11  1  0  0  0  0
 10 12  1  0  0  0  0
 12  4  2  0  0  0  0
 12 13  1  0  0  0  0
  2 14  1  0  0  0  0
 14 15  1  0  0  0  0
 14 16  1  0  0  0  0
 14 17  1  0  0  0  0
 17 18  1  0  0  0  0
 17 19  1  0  0  0  0
 17 20  1  0  0  0  0
 20  1  1  0  0  0  0
 20 21  1  0  0  0  0
 20 22  1  0  0  0  0
  1 23  1  0  0  0  0
 23 24  1  0  0  0  0
 23 25  1  0  0  0  0
 23 26  1  0  0  0  0
M  END
> <ChemID>
100093

> <source_casrn>
54-11-5

> <CAS>
54-11-5

> <SMILES>
CN1CCC[C@H]1c1c[n]ccc1

> <NAME>
NICOTINE

> <preferred_name>
Nicotine

> <iupac>
C10H14N2

> <MPID>
4761

> <dsstox_substance_id>
DTXSID1020930

> <Canonical_QSARr>
CN1CCCC1c1c[n]ccc1

> <InChI_Code_QSARr>
InChI=1S/C10H14N2/c1-12-7-3-5-10(12)9-4-2-6-11-8-9/h2,4,6,8,10H,3,5,7H2,1H3

> <InChI Key_QSARr>
SNICXCGAKADSCV-UHFFFAOYSA-N

> <Salt_Solvent>
?

> <Salt_Solvent_ID>


> <Kow Reference>
HANSCH,C ET AL. (1995)

> <LogP>
1.17

$$$$
100095
  -INDIGO-08031718572D

 15 15  0  0  0  0  0  0  0  0999 V2000
    2.4001    1.3856    0.0000 F   0  0  0  0  0  0  0  0  0  0  0  0
    1.6000   -0.0000    0.0000 C   0  0  0  0  0  0  0  0  0  0  0  0
    3.2000   -0.0000    0.0000 F   0  0  0  0  0  0  0  0  0  0  0  0
    2.4001   -1.3856    0.0000 F   0  0  0  0  0  0  0  0  0  0  0  0
    0.0000   -0.0000    0.0000 C   0  0  0  0  0  0  0  0  0  0  0  0
   -0.7999    1.3856    0.0000 C   0  0  0  0  0  0  0  0  0  0  0  0
    0.0000    2.7713    0.0000 O   0  0  0  0  0  0  0  0  0  0  0  0
   -2.4001    1.3856    0.0000 N   0  0  0  0  0  0  0  0  0  0  0  0
   -3.2000    2.7713    0.0000 H   0  0  0  0  0  0  0  0  0  0  0  0
   -3.2000   -0.0000    0.0000 C   0  0  0  0  0  0  0  0  0  0  0  0
   -4.8000   -0.0000    0.0000 O   0  0  0  0  0  0  0  0  0  0  0  0
   -2.4001   -1.3856    0.0000 N   0  0  0  0  0  0  0  0  0  0  0  0
   -3.2000   -2.7713    0.0000 H   0  0  0  0  0  0  0  0  0  0  0  0
   -0.8001   -1.3856    0.0000 C   0  0  0  0  0  0  0  0  0  0  0  0
    0.0000   -2.7713    0.0000 H   0  0  0  0  0  0  0  0  0  0  0  0
  1  2  1  0  0  0  0
  2  3  1  0  0  0  0
  2  4  1  0  0  0  0
  2  5  1  0  0  0  0
  5  6  1  0  0  0  0
  6  7  2  0  0  0  0
  6  8  1  0  0  0  0
  8  9  1  0  0  0  0
  8 10  1  0  0  0  0
 10 11  2  0  0  0  0
 10 12  1  0  0  0  0
 12 13  1  0  0  0  0
 12 14  1  0  0  0  0
 14  5  2  0  0  0  0
 14 15  1  0  0  0  0
M  END
> <ChemID>
100095

> <source_casrn>
54-20-6

> <CAS>
54-20-6

> <SMILES>
O=C1NC=C(C(=O)N1)C(F)(F)F

> <NAME>
TRIFLUOROMETHYLURACIL

> <preferred_name>
Trifluorothymine

> <iupac>
5-(trifluoromethyl)-1H-pyrimidine-2,4-dione

> <MPID>
4763

> <dsstox_substance_id>
DTXSID40202304

> <Canonical_QSARr>
O=C1NC=C(C(=O)N1)C(F)(F)F

> <InChI_Code_QSARr>
InChI=1S/C5H3F3N2O2/c6-5(7,8)2-1-9-4(12)10-3(2)11/h1H,(H2,9,10,11,12)

> <InChI Key_QSARr>
LMNPKIOZMGYQIU-UHFFFAOYSA-N

> <Salt_Solvent>
?

> <Salt_Solvent_ID>


> <Kow Reference>
HANSCH,C ET AL. (1995)

> <LogP>
0.04

$$$$
100096
  -INDIGO-08031718572D

 16 16  0  0  0  0  0  0  0  0999 V2000
    2.4001   -1.3856    0.0000 O   0  0  0  0  0  0  0  0  0  0  0  0
    4.0000   -1.3856    0.0000 H   0  0  0  0  0  0  0  0  0  0  0  0
    1.6000    0.0000    0.0000 C   0  0  0  0  0  0  0  0  0  0  0  0
   -0.0000    0.0000    0.0000 C   0  0  0  0  0  0  0  0  0  0  0  0
   -0.8000    1.3856    0.0000 C   0  0  0  0  0  0  0  0  0  0  0  0
   -0.0000    2.7713    0.0000 O   0  0  0  0  0  0  0  0  0  0  0  0
   -0.8000    4.1569    0.0000 H   0  0  0  0  0  0  0  0  0  0  0  0
   -2.4000    1.3856    0.0000 C   0  0  0  0  0  0  0  0  0  0  0  0
   -3.2001    2.7713    0.0000 H   0  0  0  0  0  0  0  0  0  0  0  0
   -3.2001    0.0000    0.0000 C   0  0  0  0  0  0  0  0  0  0  0  0
   -4.8000    0.0000    0.0000 H   0  0  0  0  0  0  0  0  0  0  0  0
   -2.4000   -1.3856    0.0000 C   0  0  0  0  0  0  0  0  0  0  0  0
   -3.2001   -2.7713    0.0000 H   0  0  0  0  0  0  0  0  0  0  0  0
   -0.8000   -1.3856    0.0000 C   0  0  0  0  0  0  0  0  0  0  0  0
   -0.0000   -2.7713    0.0000 H   0  0  0  0  0  0  0  0  0  0  0  0
    2.4001    1.3856    0.0000 O   0  0  0  0  0  0  0  0  0  0  0  0
  1  2  1  0  0  0  0
  1  3  1  0  0  0  0
  3  4  1  0  0  0  0
  4  5  1  0  0  0  0
  5  6  1  0  0  0  0
  6  7  1  0  0  0  0
  5  8  2  0  0  0  0
  8  9  1  0  0  0  0
  8 10  1  0  0  0  0
 10 11  1  0  0  0  0
 10 12  2  0  0  0  0
 12 13  1  0  0  0  0
 12 14  1  0  0  0  0
 14  4  2  0  0  0  0
 14 15  1  0  0  0  0
  3 16  2  0  0  0  0
M  END
> <ChemID>
100096

> <source_casrn>
54-21-7

> <CAS>
54-21-7

> <SMILES>
[Na+].[O-]C(=O)c1ccccc1O

> <NAME>
SODIUM SALICYLATE

> <preferred_name>
Sodium salicylate

> <iupac>
sodium 2-hydroxybenzoate

> <MPID>
4764

> <dsstox_substance_id>
DTXSID5021708

> <Canonical_QSARr>
Oc1ccccc1C(O)=O

> <InChI_Code_QSARr>
InChI=1S/C7H6O3/c8-6-4-2-1-3-5(6)7(9)10/h1-4,8H,(H,9,10)

> <InChI Key_QSARr>
YGSDEFSMJLZEOE-UHFFFAOYSA-N

> <Salt_Solvent>
[Na+]

> <Salt_Solvent_ID>
7

> <Kow Reference>
HANSCH,C ET AL. (1995)

> <LogP>
-1.43

$$$$
100097
  -INDIGO-08031718572D

 28 29  0  0  0  0  0  0  0  0999 V2000
   -1.5913   -0.1673    0.0000 N   0  0  0  0  0  0  0  0  0  0  0  0
    0.0000    0.0000    0.0000 C   0  0  0  0  0  0  0  0  0  0  0  0
   -0.3327    1.5650    0.0000 H   0  0  0  0  0  0  0  0  0  0  0  0
    1.5217    0.4944    0.0000 C   0  0  0  0  0  0  0  0  0  0  0  0
    2.9074    1.2945    0.0000 H   0  0  0  0  0  0  0  0  0  0  0  0
    0.8709    1.9561    0.0000 O   0  0  0  0  0  0  0  0  0  0  0  0
    1.8115    3.2505    0.0000 H   0  0  0  0  0  0  0  0  0  0  0  0
    2.4622   -0.8000    0.0000 C   0  0  0  0  0  0  0  0  0  0  0  0
    3.6511   -1.8706    0.0000 H   0  0  0  0  0  0  0  0  0  0  0  0
    3.6511    0.2706    0.0000 O   0  0  0  0  0  0  0  0  0  0  0  0
    5.1729   -0.2238    0.0000 H   0  0  0  0  0  0  0  0  0  0  0  0
    1.5217   -2.0944    0.0000 C   0  0  0  0  0  0  0  0  0  0  0  0
    0.8709   -3.5561    0.0000 H   0  0  0  0  0  0  0  0  0  0  0  0
    2.7474   -3.1229    0.0000 C   0  0  0  0  0  0  0  0  0  0  0  0
    3.0937   -4.6850    0.0000 H   0  0  0  0  0  0  0  0  0  0  0  0
    1.8876   -4.4723    0.0000 H   0  0  0  0  0  0  0  0  0  0  0  0
    4.3230   -2.8450    0.0000 O   0  0  0  0  0  0  0  0  0  0  0  0
    5.3515   -4.0707    0.0000 H   0  0  0  0  0  0  0  0  0  0  0  0
    0.0000   -1.6000    0.0000 O   0  0  0  0  0  0  0  0  0  0  0  0
   -2.2421   -1.6289    0.0000 C   0  0  0  0  0  0  0  0  0  0  0  0
   -1.3015   -2.9234    0.0000 O   0  0  0  0  0  0  0  0  0  0  0  0
   -3.8332   -1.7962    0.0000 N   0  0  0  0  0  0  0  0  0  0  0  0
   -4.4840   -3.2578    0.0000 H   0  0  0  0  0  0  0  0  0  0  0  0
   -4.7738   -0.5017    0.0000 C   0  0  0  0  0  0  0  0  0  0  0  0
   -6.3649   -0.6690    0.0000 O   0  0  0  0  0  0  0  0  0  0  0  0
   -4.1228    0.9599    0.0000 C   0  0  0  0  0  0  0  0  0  0  0  0
   -5.0634    2.2543    0.0000 H   0  0  0  0  0  0  0  0  0  0  0  0
   -2.5317    1.1271    0.0000 N   0  0  0  0  0  0  0  0  0  0  0  0
  1  2  1  0  0  0  0
  2  3  1  0  0  0  0
  2  4  1  0  0  0  0
  4  5  1  0  0  0  0
  4  6  1  0  0  0  0
  6  7  1  0  0  0  0
  4  8  1  0  0  0  0
  8  9  1  0  0  0  0
  8 10  1  0  0  0  0
 10 11  1  0  0  0  0
  8 12  1  0  0  0  0
 12 13  1  0  0  0  0
 12 14  1  0  0  0  0
 14 15  1  0  0  0  0
 14 16  1  0  0  0  0
 14 17  1  0  0  0  0
 17 18  1  0  0  0  0
 12 19  1  0  0  0  0
 19  2  1  0  0  0  0
  1 20  1  0  0  0  0
 20 21  2  0  0  0  0
 20 22  1  0  0  0  0
 22 23  1  0  0  0  0
 22 24  1  0  0  0  0
 24 25  2  0  0  0  0
 24 26  1  0  0  0  0
 26 27  1  0  0  0  0
 26 28  2  0  0  0  0
 28  1  1  0  0  0  0
M  END
> <ChemID>
100097

> <source_casrn>
54-25-1

> <CAS>
NOCAS_870387

> <SMILES>
OCC1OC(C(O)C1O)N2N=CC(=O)NC2=O

> <NAME>
6-AZAURIDINE

> <preferred_name>


> <iupac>


> <MPID>
4765

> <dsstox_substance_id>
DTXSID60870387

> <Canonical_QSARr>
OCC1OC(C(O)C1O)N1N=CC(=O)NC1=O

> <InChI_Code_QSARr>
InChI=1S/C8H11N3O6/c12-2-3-5(14)6(15)7(17-3)11-8(16)10-4(13)1-9-11/h1,3,5-7,12,14-15H,2H2,(H,10,13,16)

> <InChI Key_QSARr>
WYXSYVWAUAUWLD-UHFFFAOYSA-N

> <Salt_Solvent>
?

> <Salt_Solvent_ID>


> <Kow Reference>
HANSCH,C ET AL. (1995)

> <LogP>
-2.14

$$$$
100099
  -INDIGO-08031718572D

 45 45  0  0  0  0  0  0  0  0999 V2000
   -0.8000    4.1570    0.0000 C   0  0  0  0  0  0  0  0  0  0  0  0
    0.0000    5.5426    0.0000 H   0  0  0  0  0  0  0  0  0  0  0  0
    0.0000    2.7714    0.0000 C   0  0  0  0  0  0  0  0  0  0  0  0
    1.5999    2.7714    0.0000 O   0  0  0  0  0  0  0  0  0  0  0  0
    2.4000    4.1570    0.0000 C   0  0  0  0  0  0  0  0  0  0  0  0
    2.1911    5.7433    0.0000 H   0  0  0  0  0  0  0  0  0  0  0  0
    1.1305    5.1309    0.0000 H   0  0  0  0  0  0  0  0  0  0  0  0
    3.9999    4.1570    0.0000 C   0  0  0  0  0  0  0  0  0  0  0  0
    4.2088    2.5707    0.0000 H   0  0  0  0  0  0  0  0  0  0  0  0
    5.2693    3.1828    0.0000 H   0  0  0  0  0  0  0  0  0  0  0  0
    4.8000    5.5426    0.0000 N   0  0  0  0  0  0  0  0  0  0  0  0
    6.4001    5.5426    0.0000 C   0  0  0  0  0  0  0  0  0  0  0  0
    8.0000    5.5426    0.0000 H   0  0  0  0  0  0  0  0  0  0  0  0
    7.1999    6.9282    0.0000 H   0  0  0  0  0  0  0  0  0  0  0  0
    7.1999    4.1570    0.0000 H   0  0  0  0  0  0  0  0  0  0  0  0
    3.9999    6.9282    0.0000 C   0  0  0  0  0  0  0  0  0  0  0  0
    3.2001    8.3138    0.0000 H   0  0  0  0  0  0  0  0  0  0  0  0
    4.8000    8.3138    0.0000 H   0  0  0  0  0  0  0  0  0  0  0  0
    2.4000    6.9282    0.0000 H   0  0  0  0  0  0  0  0  0  0  0  0
   -0.8000    1.3856    0.0000 C   0  0  0  0  0  0  0  0  0  0  0  0
    0.0000   -0.0001    0.0000 C   0  0  0  0  0  0  0  0  0  0  0  0
    1.3856    0.8000    0.0000 H   0  0  0  0  0  0  0  0  0  0  0  0
    1.0285   -1.2256    0.0000 C   0  0  0  0  0  0  0  0  0  0  0  0
    2.0570   -2.4513    0.0000 H   0  0  0  0  0  0  0  0  0  0  0  0
    0.4812   -2.7292    0.0000 H   0  0  0  0  0  0  0  0  0  0  0  0
    2.6041   -0.9479    0.0000 H   0  0  0  0  0  0  0  0  0  0  0  0
   -1.3855   -0.8000    0.0000 C   0  0  0  0  0  0  0  0  0  0  0  0
   -2.7714   -1.6000    0.0000 H   0  0  0  0  0  0  0  0  0  0  0  0
   -1.3855   -2.3999    0.0000 H   0  0  0  0  0  0  0  0  0  0  0  0
    0.0000   -1.6000    0.0000 H   0  0  0  0  0  0  0  0  0  0  0  0
   -2.3999    1.3856    0.0000 C   0  0  0  0  0  0  0  0  0  0  0  0
   -3.2000   -0.0001    0.0000 H   0  0  0  0  0  0  0  0  0  0  0  0
   -3.2000    2.7714    0.0000 C   0  0  0  0  0  0  0  0  0  0  0  0
   -4.7999    2.7714    0.0000 O   0  0  0  0  0  0  0  0  0  0  0  0
   -5.6000    1.3856    0.0000 C   0  0  0  0  0  0  0  0  0  0  0  0
   -7.2001    1.3856    0.0000 C   0  0  0  0  0  0  0  0  0  0  0  0
   -8.8000    1.3856    0.0000 H   0  0  0  0  0  0  0  0  0  0  0  0
   -7.9999   -0.0001    0.0000 H   0  0  0  0  0  0  0  0  0  0  0  0
   -7.9999    2.7714    0.0000 H   0  0  0  0  0  0  0  0  0  0  0  0
   -4.7999   -0.0001    0.0000 O   0  0  0  0  0  0  0  0  0  0  0  0
   -2.3999    4.1570    0.0000 C   0  0  0  0  0  0  0  0  0  0  0  0
   -3.2000    5.5426    0.0000 C   0  0  0  0  0  0  0  0  0  0  0  0
   -4.0001    6.9282    0.0000 H   0  0  0  0  0  0  0  0  0  0  0  0
   -4.7999    5.5426    0.0000 H   0  0  0  0  0  0  0  0  0  0  0  0
   -2.3999    6.9282    0.0000 H   0  0  0  0  0  0  0  0  0  0  0  0
  1  2  1  0  0  0  0
  1  3  1  0  0  0  0
  3  4  1  0  0  0  0
  4  5  1  0  0  0  0
  5  6  1  0  0  0  0
  5  7  1  0  0  0  0
  5  8  1  0  0  0  0
  8  9  1  0  0  0  0
  8 10  1  0  0  0  0
  8 11  1  0  0  0  0
 11 12  1  0  0  0  0
 12 13  1  0  0  0  0
 12 14  1  0  0  0  0
 12 15  1  0  0  0  0
 11 16  1  0  0  0  0
 16 17  1  0  0  0  0
 16 18  1  0  0  0  0
 16 19  1  0  0  0  0
  3 20  2  0  0  0  0
 20 21  1  0  0  0  0
 21 22  1  0  0  0  0
 21 23  1  0  0  0  0
 23 24  1  0  0  0  0
 23 25  1  0  0  0  0
 23 26  1  0  0  0  0
 21 27  1  0  0  0  0
 27 28  1  0  0  0  0
 27 29  1  0  0  0  0
 27 30  1  0  0  0  0
 20 31  1  0  0  0  0
 31 32  1  0  0  0  0
 31 33  2  0  0  0  0
 33 34  1  0  0  0  0
 34 35  1  0  0  0  0
 35 36  1  0  0  0  0
 36 37  1  0  0  0  0
 36 38  1  0  0  0  0
 36 39  1  0  0  0  0
 35 40  2  0  0  0  0
 33 41  1  0  0  0  0
 41  1  2  0  0  0  0
 41 42  1  0  0  0  0
 42 43  1  0  0  0  0
 42 44  1  0  0  0  0
 42 45  1  0  0  0  0
M  END
> <ChemID>
100099

> <source_casrn>
54-32-0

> <CAS>
54-32-0

> <SMILES>
Cc1cc(OCCN(C)C)c(cc1OC(C)=O)C(C)C

> <NAME>
MOXISYLYTE

> <preferred_name>
Moxisylyte

> <iupac>
4-[2-(dimethylamino)ethoxy]-2-methyl-5-(propan-2-yl)phenyl acetate

> <MPID>
4767

> <dsstox_substance_id>
DTXSID4023339

> <Canonical_QSARr>
Cc1cc(OCCN(C)C)c(cc1OC(C)=O)C(C)C

> <InChI_Code_QSARr>
InChI=1S/C16H25NO3/c1-11(2)14-10-15(20-13(4)18)12(3)9-16(14)19-8-7-17(5)6/h9-11H,7-8H2,1-6H3

> <InChI Key_QSARr>
VRYMTAVOXVTQEF-UHFFFAOYSA-N

> <Salt_Solvent>
?

> <Salt_Solvent_ID>


> <Kow Reference>
DALLET,P ET AL. (1985)

> <LogP>
3.17

$$$$
100100
  -INDIGO-08031718572D

 28 29  0  0  0  0  0  0  0  0999 V2000
    1.5218   -0.4945    0.0000 N   0  0  0  0  0  0  0  0  0  0  0  0
    2.7108    0.5762    0.0000 C   0  0  0  0  0  0  0  0  0  0  0  0
    2.3781    2.1412    0.0000 O   0  0  0  0  0  0  0  0  0  0  0  0
    4.2325    0.0817    0.0000 N   0  0  0  0  0  0  0  0  0  0  0  0
    5.4215    1.1524    0.0000 H   0  0  0  0  0  0  0  0  0  0  0  0
    4.5650   -1.4832    0.0000 C   0  0  0  0  0  0  0  0  0  0  0  0
    6.0868   -1.9777    0.0000 O   0  0  0  0  0  0  0  0  0  0  0  0
    3.3760   -2.5539    0.0000 C   0  0  0  0  0  0  0  0  0  0  0  0
    3.7087   -4.1189    0.0000 I   0  0  0  0  0  0  0  0  0  0  0  0
    1.8543   -2.0594    0.0000 C   0  0  0  0  0  0  0  0  0  0  0  0
    0.6653   -3.1301    0.0000 H   0  0  0  0  0  0  0  0  0  0  0  0
    0.0000   -0.0000    0.0000 C   0  0  0  0  0  0  0  0  0  0  0  0
    0.6508    1.4617    0.0000 H   0  0  0  0  0  0  0  0  0  0  0  0
   -0.3327   -1.5650    0.0000 O   0  0  0  0  0  0  0  0  0  0  0  0
   -1.9238   -1.7323    0.0000 C   0  0  0  0  0  0  0  0  0  0  0  0
   -1.5913   -3.2973    0.0000 H   0  0  0  0  0  0  0  0  0  0  0  0
   -3.3366   -2.4835    0.0000 C   0  0  0  0  0  0  0  0  0  0  0  0
   -2.7762   -3.9821    0.0000 H   0  0  0  0  0  0  0  0  0  0  0  0
   -4.0002   -3.9393    0.0000 H   0  0  0  0  0  0  0  0  0  0  0  0
   -4.8201   -1.8841    0.0000 O   0  0  0  0  0  0  0  0  0  0  0  0
   -6.0809   -2.8691    0.0000 H   0  0  0  0  0  0  0  0  0  0  0  0
   -2.5746   -0.2706    0.0000 C   0  0  0  0  0  0  0  0  0  0  0  0
   -3.9602   -1.0706    0.0000 H   0  0  0  0  0  0  0  0  0  0  0  0
   -3.5152    1.0238    0.0000 O   0  0  0  0  0  0  0  0  0  0  0  0
   -5.1064    0.8566    0.0000 H   0  0  0  0  0  0  0  0  0  0  0  0
   -1.3856    0.8000    0.0000 C   0  0  0  0  0  0  0  0  0  0  0  0
   -2.5746    1.8706    0.0000 H   0  0  0  0  0  0  0  0  0  0  0  0
   -0.4452    2.0944    0.0000 H   0  0  0  0  0  0  0  0  0  0  0  0
  1  2  1  0  0  0  0
  2  3  2  0  0  0  0
  2  4  1  0  0  0  0
  4  5  1  0  0  0  0
  4  6  1  0  0  0  0
  6  7  2  0  0  0  0
  6  8  1  0  0  0  0
  8  9  1  0  0  0  0
  8 10  2  0  0  0  0
 10  1  1  0  0  0  0
 10 11  1  0  0  0  0
  1 12  1  0  0  0  0
 12 13  1  0  0  0  0
 12 14  1  0  0  0  0
 14 15  1  0  0  0  0
 15 16  1  0  0  0  0
 15 17  1  0  0  0  0
 17 18  1  0  0  0  0
 17 19  1  0  0  0  0
 17 20  1  0  0  0  0
 20 21  1  0  0  0  0
 15 22  1  0  0  0  0
 22 23  1  0  0  0  0
 22 24  1  0  0  0  0
 24 25  1  0  0  0  0
 22 26  1  0  0  0  0
 26 12  1  0  0  0  0
 26 27  1  0  0  0  0
 26 28  1  0  0  0  0
M  END
> <ChemID>
100100

> <source_casrn>
54-42-2

> <CAS>
54-42-2

> <SMILES>
O[C@H]1C[C@@H](O[C@@H]1CO)N1C=C(I)C(=O)NC1=O

> <NAME>
URIDINE, 2'-DEOXY-5-IODO-

> <preferred_name>
Idoxuridine

> <iupac>
2'-deoxy-5-iodouridine

> <MPID>
4768

> <dsstox_substance_id>
DTXSID2045238

> <Canonical_QSARr>
OC1CC(OC1CO)N1C=C(I)C(=O)NC1=O

> <InChI_Code_QSARr>
InChI=1S/C9H11IN2O5/c10-4-2-12(9(16)11-8(4)15)7-1-5(14)6(3-13)17-7/h2,5-7,13-14H,1,3H2,(H,11,15,16)

> <InChI Key_QSARr>
XQFRJNBWHJMXHO-UHFFFAOYSA-N

> <Salt_Solvent>
?

> <Salt_Solvent_ID>


> <Kow Reference>
NARURKAR,MM & MITRA,AK (1988)

> <LogP>
-0.96

$$$$
100101
  -INDIGO-08031718572D

 25 25  0  0  0  0  0  0  0  0999 V2000
   -1.6000   -0.0000    0.0000 C   0  0  0  0  0  0  0  0  0  0  0  0
   -2.4001    1.3856    0.0000 C   0  0  0  0  0  0  0  0  0  0  0  0
   -1.6000    2.7713    0.0000 H   0  0  0  0  0  0  0  0  0  0  0  0
   -4.0001    1.3856    0.0000 C   0  0  0  0  0  0  0  0  0  0  0  0
   -4.8000    2.7713    0.0000 O   0  0  0  0  0  0  0  0  0  0  0  0
   -6.4000    2.7713    0.0000 H   0  0  0  0  0  0  0  0  0  0  0  0
   -4.8000   -0.0000    0.0000 C   0  0  0  0  0  0  0  0  0  0  0  0
   -6.4000   -0.0000    0.0000 H   0  0  0  0  0  0  0  0  0  0  0  0
   -4.0001   -1.3856    0.0000 C   0  0  0  0  0  0  0  0  0  0  0  0
   -4.8000   -2.7713    0.0000 H   0  0  0  0  0  0  0  0  0  0  0  0
   -2.4001   -1.3856    0.0000 C   0  0  0  0  0  0  0  0  0  0  0  0
   -1.6000   -2.7713    0.0000 H   0  0  0  0  0  0  0  0  0  0  0  0
    0.0000   -0.0000    0.0000 C   0  0  0  0  0  0  0  0  0  0  0  0
    0.0000    1.6000    0.0000 H   0  0  0  0  0  0  0  0  0  0  0  0
    1.6000   -0.0000    0.0000 C   0  0  0  0  0  0  0  0  0  0  0  0
    1.3222   -1.5757    0.0000 H   0  0  0  0  0  0  0  0  0  0  0  0
    3.1757   -0.2779    0.0000 C   0  0  0  0  0  0  0  0  0  0  0  0
    4.7514   -0.5557    0.0000 H   0  0  0  0  0  0  0  0  0  0  0  0
    4.2042    0.9479    0.0000 H   0  0  0  0  0  0  0  0  0  0  0  0
    3.7229   -1.7813    0.0000 H   0  0  0  0  0  0  0  0  0  0  0  0
    1.8779    1.5757    0.0000 N   0  0  0  0  0  0  0  0  0  0  0  0
    0.6522    2.6042    0.0000 H   0  0  0  0  0  0  0  0  0  0  0  0
    3.3813    2.1229    0.0000 H   0  0  0  0  0  0  0  0  0  0  0  0
   -0.2778   -1.5757    0.0000 O   0  0  0  0  0  0  0  0  0  0  0  0
    0.9478   -2.6042    0.0000 H   0  0  0  0  0  0  0  0  0  0  0  0
  1  2  1  0  0  0  0
  2  3  1  0  0  0  0
  2  4  2  0  0  0  0
  4  5  1  0  0  0  0
  5  6  1  0  0  0  0
  4  7  1  0  0  0  0
  7  8  1  0  0  0  0
  7  9  2  0  0  0  0
  9 10  1  0  0  0  0
  9 11  1  0  0  0  0
 11  1  2  0  0  0  0
 11 12  1  0  0  0  0
  1 13  1  0  0  0  0
 13 14  1  0  0  0  0
 13 15  1  0  0  0  0
 15 16  1  0  0  0  0
 15 17  1  0  0  0  0
 17 18  1  0  0  0  0
 17 19  1  0  0  0  0
 17 20  1  0  0  0  0
 15 21  1  0  0  0  0
 21 22  1  0  0  0  0
 21 23  1  0  0  0  0
 13 24  1  0  0  0  0
 24 25  1  0  0  0  0
M  END
> <ChemID>
100101

> <source_casrn>
54-49-9

> <CAS>
54-49-9

> <SMILES>
C[C@H](N)[C@H](O)c1cc(O)ccc1

> <NAME>
METARAMINOL

> <preferred_name>
Metaraminol

> <iupac>
3-[(1R,2S)-2-amino-1-hydroxypropyl]phenol

> <MPID>
4769

> <dsstox_substance_id>
DTXSID8023268

> <Canonical_QSARr>
CC(N)C(O)c1cc(O)ccc1

> <InChI_Code_QSARr>
InChI=1S/C9H13NO2/c1-6(10)9(12)7-3-2-4-8(11)5-7/h2-6,9,11-12H,10H2,1H3

> <InChI Key_QSARr>
WXFIGDLSSYIKKV-UHFFFAOYSA-N

> <Salt_Solvent>
?

> <Salt_Solvent_ID>


> <Kow Reference>
HANSCH,C ET AL. (1995); ion-corrected

> <LogP>
-0.27

$$$$
100103
  -INDIGO-08031718572D

 17 17  0  0  0  0  0  0  0  0999 V2000
   -2.4001    1.3856    0.0000 O   0  0  0  0  0  0  0  0  0  0  0  0
   -1.6000   -0.0000    0.0000 C   0  0  0  0  0  0  0  0  0  0  0  0
    0.0000    0.0000    0.0000 C   0  0  0  0  0  0  0  0  0  0  0  0
    0.7999    1.3856    0.0000 C   0  0  0  0  0  0  0  0  0  0  0  0
    0.0000    2.7713    0.0000 H   0  0  0  0  0  0  0  0  0  0  0  0
    2.4001    1.3856    0.0000 C   0  0  0  0  0  0  0  0  0  0  0  0
    3.2000    2.7713    0.0000 H   0  0  0  0  0  0  0  0  0  0  0  0
    3.2000    0.0000    0.0000 N   0  0  0  0  0  0  0  0  0  0  0  0
    2.4001   -1.3856    0.0000 C   0  0  0  0  0  0  0  0  0  0  0  0
    3.2000   -2.7713    0.0000 H   0  0  0  0  0  0  0  0  0  0  0  0
    0.8001   -1.3856    0.0000 C   0  0  0  0  0  0  0  0  0  0  0  0
    0.0000   -2.7713    0.0000 H   0  0  0  0  0  0  0  0  0  0  0  0
   -2.3999   -1.3856    0.0000 N   0  0  0  0  0  0  0  0  0  0  0  0
   -1.6000   -2.7713    0.0000 H   0  0  0  0  0  0  0  0  0  0  0  0
   -4.0001   -1.3856    0.0000 N   0  0  0  0  0  0  0  0  0  0  0  0
   -4.8000   -2.7713    0.0000 H   0  0  0  0  0  0  0  0  0  0  0  0
   -4.8000   -0.0000    0.0000 H   0  0  0  0  0  0  0  0  0  0  0  0
  1  2  2  0  0  0  0
  2  3  1  0  0  0  0
  3  4  1  0  0  0  0
  4  5  1  0  0  0  0
  4  6  2  0  0  0  0
  6  7  1  0  0  0  0
  6  8  1  0  0  0  0
  8  9  2  0  0  0  0
  9 10  1  0  0  0  0
  9 11  1  0  0  0  0
 11  3  2  0  0  0  0
 11 12  1  0  0  0  0
  2 13  1  0  0  0  0
 13 14  1  0  0  0  0
 13 15  1  0  0  0  0
 15 16  1  0  0  0  0
 15 17  1  0  0  0  0
M  END
> <ChemID>
100103

> <source_casrn>
54-85-3

> <CAS>
54-85-3

> <SMILES>
NNC(=O)c1cc[n]cc1

> <NAME>
ISONIAZID

> <preferred_name>
Isoniazid

> <iupac>
pyridine-4-carbohydrazide

> <MPID>
4771

> <dsstox_substance_id>
DTXSID8020755

> <Canonical_QSARr>
NNC(=O)c1cc[n]cc1

> <InChI_Code_QSARr>
InChI=1S/C6H7N3O/c7-9-6(10)5-1-3-8-4-2-5/h1-4H,7H2,(H,9,10)

> <InChI Key_QSARr>
QRXWMOHMRWLFEY-UHFFFAOYSA-N

> <Salt_Solvent>
?

> <Salt_Solvent_ID>


> <Kow Reference>
HANSCH,C ET AL. (1995)

> <LogP>
-0.7

$$$$
100104
  -INDIGO-08031718572D

 32 32  0  0  0  0  0  0  0  0999 V2000
    2.4001    1.3857    0.0000 C   0  0  0  0  0  0  0  0  0  0  0  0
    3.9034    1.9329    0.0000 H   0  0  0  0  0  0  0  0  0  0  0  0
    2.1222    2.9613    0.0000 H   0  0  0  0  0  0  0  0  0  0  0  0
    3.2001    0.0000    0.0000 N   0  0  0  0  0  0  0  0  0  0  0  0
    4.8000   -0.0000    0.0000 C   0  0  0  0  0  0  0  0  0  0  0  0
    5.6000   -1.3857    0.0000 O   0  0  0  0  0  0  0  0  0  0  0  0
    5.8284    1.2257    0.0000 C   0  0  0  0  0  0  0  0  0  0  0  0
    5.8982    2.8241    0.0000 H   0  0  0  0  0  0  0  0  0  0  0  0
    4.7475    2.4054    0.0000 H   0  0  0  0  0  0  0  0  0  0  0  0
    7.4042    0.9478    0.0000 C   0  0  0  0  0  0  0  0  0  0  0  0
    8.9798    0.6700    0.0000 H   0  0  0  0  0  0  0  0  0  0  0  0
    8.4326    2.1735    0.0000 H   0  0  0  0  0  0  0  0  0  0  0  0
    7.9513   -0.5557    0.0000 Br  0  0  0  0  0  0  0  0  0  0  0  0
    2.4001   -1.3857    0.0000 C   0  0  0  0  0  0  0  0  0  0  0  0
    3.9034   -1.9329    0.0000 H   0  0  0  0  0  0  0  0  0  0  0  0
    2.1222   -2.9613    0.0000 H   0  0  0  0  0  0  0  0  0  0  0  0
    0.7999   -1.3857    0.0000 C   0  0  0  0  0  0  0  0  0  0  0  0
    1.0778   -2.9613    0.0000 H   0  0  0  0  0  0  0  0  0  0  0  0
   -0.7034   -1.9329    0.0000 H   0  0  0  0  0  0  0  0  0  0  0  0
   -0.0001    0.0000    0.0000 N   0  0  0  0  0  0  0  0  0  0  0  0
   -1.6000    0.0000    0.0000 C   0  0  0  0  0  0  0  0  0  0  0  0
   -2.4000    1.3857    0.0000 O   0  0  0  0  0  0  0  0  0  0  0  0
   -2.6284   -1.2257    0.0000 C   0  0  0  0  0  0  0  0  0  0  0  0
   -2.6982   -2.8241    0.0000 H   0  0  0  0  0  0  0  0  0  0  0  0
   -1.5475   -2.4054    0.0000 H   0  0  0  0  0  0  0  0  0  0  0  0
   -4.2042   -0.9478    0.0000 C   0  0  0  0  0  0  0  0  0  0  0  0
   -5.7798   -0.6700    0.0000 H   0  0  0  0  0  0  0  0  0  0  0  0
   -5.2326   -2.1735    0.0000 H   0  0  0  0  0  0  0  0  0  0  0  0
   -4.7515    0.5557    0.0000 Br  0  0  0  0  0  0  0  0  0  0  0  0
    0.7999    1.3857    0.0000 C   0  0  0  0  0  0  0  0  0  0  0  0
   -0.7034    1.9329    0.0000 H   0  0  0  0  0  0  0  0  0  0  0  0
    1.0778    2.9613    0.0000 H   0  0  0  0  0  0  0  0  0  0  0  0
  1  2  1  0  0  0  0
  1  3  1  0  0  0  0
  1  4  1  0  0  0  0
  4  5  1  0  0  0  0
  5  6  2  0  0  0  0
  5  7  1  0  0  0  0
  7  8  1  0  0  0  0
  7  9  1  0  0  0  0
  7 10  1  0  0  0  0
 10 11  1  0  0  0  0
 10 12  1  0  0  0  0
 10 13  1  0  0  0  0
  4 14  1  0  0  0  0
 14 15  1  0  0  0  0
 14 16  1  0  0  0  0
 14 17  1  0  0  0  0
 17 18  1  0  0  0  0
 17 19  1  0  0  0  0
 17 20  1  0  0  0  0
 20 21  1  0  0  0  0
 21 22  2  0  0  0  0
 21 23  1  0  0  0  0
 23 24  1  0  0  0  0
 23 25  1  0  0  0  0
 23 26  1  0  0  0  0
 26 27  1  0  0  0  0
 26 28  1  0  0  0  0
 26 29  1  0  0  0  0
 20 30  1  0  0  0  0
 30  1  1  0  0  0  0
 30 31  1  0  0  0  0
 30 32  1  0  0  0  0
M  END
> <ChemID>
100104

> <source_casrn>
54-91-1

> <CAS>
54-91-1

> <SMILES>
O=C(CCBr)N1CCN(CC1)C(=O)CCBr

> <NAME>
PIPOBROMAN

> <preferred_name>
Pipobroman

> <iupac>
1,1'-piperazine-1,4-diylbis(3-bromopropan-1-one)

> <MPID>
4772

> <dsstox_substance_id>
DTXSID7023485

> <Canonical_QSARr>
O=C(CCBr)N1CCN(CC1)C(=O)CCBr

> <InChI_Code_QSARr>
InChI=1S/C10H16Br2N2O2/c11-3-1-9(15)13-5-7-14(8-6-13)10(16)2-4-12/h1-8H2

> <InChI Key_QSARr>
NJBFOOCLYDNZJN-UHFFFAOYSA-N

> <Salt_Solvent>
?

> <Salt_Solvent_ID>


> <Kow Reference>
HANSCH,C ET AL. (1995)

> <LogP>
0.42

$$$$
100105
  -INDIGO-08031718572D

 26 26  0  0  0  0  0  0  0  0999 V2000
    8.3138   -0.0001    0.0000 C   0  0  0  0  0  0  0  0  0  0  0  0
    9.6995    0.8000    0.0000 H   0  0  0  0  0  0  0  0  0  0  0  0
    6.9283    0.8000    0.0000 C   0  0  0  0  0  0  0  0  0  0  0  0
    6.9283    2.4000    0.0000 H   0  0  0  0  0  0  0  0  0  0  0  0
    5.5426   -0.0001    0.0000 C   0  0  0  0  0  0  0  0  0  0  0  0
    4.1569    0.8000    0.0000 C   0  0  0  0  0  0  0  0  0  0  0  0
    4.1569    2.4000    0.0000 O   0  0  0  0  0  0  0  0  0  0  0  0
    2.7713    0.0001    0.0000 N   0  0  0  0  0  0  0  0  0  0  0  0
    2.7713   -1.6000    0.0000 H   0  0  0  0  0  0  0  0  0  0  0  0
    1.3856    0.8000    0.0000 N   0  0  0  0  0  0  0  0  0  0  0  0
    1.3856    2.4000    0.0000 H   0  0  0  0  0  0  0  0  0  0  0  0
   -0.0001    0.0001    0.0000 C   0  0  0  0  0  0  0  0  0  0  0  0
    0.7999   -1.3856    0.0000 H   0  0  0  0  0  0  0  0  0  0  0  0
   -1.3856   -0.8000    0.0000 C   0  0  0  0  0  0  0  0  0  0  0  0
   -2.7713   -1.6000    0.0000 H   0  0  0  0  0  0  0  0  0  0  0  0
   -2.7713    0.0001    0.0000 H   0  0  0  0  0  0  0  0  0  0  0  0
   -1.3856   -2.4000    0.0000 H   0  0  0  0  0  0  0  0  0  0  0  0
   -0.8000    1.3856    0.0000 C   0  0  0  0  0  0  0  0  0  0  0  0
   -1.6000    2.7713    0.0000 H   0  0  0  0  0  0  0  0  0  0  0  0
   -2.4000    1.3856    0.0000 H   0  0  0  0  0  0  0  0  0  0  0  0
   -0.0001    2.7713    0.0000 H   0  0  0  0  0  0  0  0  0  0  0  0
    5.5426   -1.6000    0.0000 C   0  0  0  0  0  0  0  0  0  0  0  0
    4.1569   -2.4000    0.0000 H   0  0  0  0  0  0  0  0  0  0  0  0
    6.9283   -2.4000    0.0000 C   0  0  0  0  0  0  0  0  0  0  0  0
    6.9283   -4.0000    0.0000 H   0  0  0  0  0  0  0  0  0  0  0  0
    8.3138   -1.6000    0.0000 N   0  0  0  0  0  0  0  0  0  0  0  0
  1  2  1  0  0  0  0
  1  3  1  0  0  0  0
  3  4  1  0  0  0  0
  3  5  2  0  0  0  0
  5  6  1  0  0  0  0
  6  7  2  0  0  0  0
  6  8  1  0  0  0  0
  8  9  1  0  0  0  0
  8 10  1  0  0  0  0
 10 11  1  0  0  0  0
 10 12  1  0  0  0  0
 12 13  1  0  0  0  0
 12 14  1  0  0  0  0
 14 15  1  0  0  0  0
 14 16  1  0  0  0  0
 14 17  1  0  0  0  0
 12 18  1  0  0  0  0
 18 19  1  0  0  0  0
 18 20  1  0  0  0  0
 18 21  1  0  0  0  0
  5 22  1  0  0  0  0
 22 23  1  0  0  0  0
 22 24  2  0  0  0  0
 24 25  1  0  0  0  0
 24 26  1  0  0  0  0
 26  1  2  0  0  0  0
M  END
> <ChemID>
100105

> <source_casrn>
54-92-2

> <CAS>
54-92-2

> <SMILES>
CC(C)NNC(=O)c1cc[n]cc1

> <NAME>
IPRONIAZID

> <preferred_name>
Iproniazid

> <iupac>
N'-(propan-2-yl)pyridine-4-carbohydrazide

> <MPID>
4773

> <dsstox_substance_id>
DTXSID5023168

> <Canonical_QSARr>
CC(C)NNC(=O)c1cc[n]cc1

> <InChI_Code_QSARr>
InChI=1S/C9H13N3O/c1-7(2)11-12-9(13)8-3-5-10-6-4-8/h3-7,11H,1-2H3,(H,12,13)

> <InChI Key_QSARr>
NYMGNSNKLVNMIA-UHFFFAOYSA-N

> <Salt_Solvent>
?

> <Salt_Solvent_ID>


> <Kow Reference>
HANSCH,C ET AL. (1995)

> <LogP>
0.37

$$$$
100107
  -INDIGO-08031718572D

 17 16  0  0  0  0  0  0  0  0999 V2000
    1.3856    0.8000    0.0000 C   0  0  0  0  0  0  0  0  0  0  0  0
    2.7713    1.6000    0.0000 H   0  0  0  0  0  0  0  0  0  0  0  0
    2.7713    0.0000    0.0000 H   0  0  0  0  0  0  0  0  0  0  0  0
    1.3856    2.4000    0.0000 H   0  0  0  0  0  0  0  0  0  0  0  0
    0.0000    0.0000    0.0000 C   0  0  0  0  0  0  0  0  0  0  0  0
   -0.6122   -1.4782    0.0000 H   0  0  0  0  0  0  0  0  0  0  0  0
    0.6122   -1.4782    0.0000 H   0  0  0  0  0  0  0  0  0  0  0  0
   -1.3857    0.8000    0.0000 N   0  0  0  0  0  0  0  0  0  0  0  0
   -2.7713    0.0000    0.0000 C   0  0  0  0  0  0  0  0  0  0  0  0
   -3.3835   -1.4782    0.0000 H   0  0  0  0  0  0  0  0  0  0  0  0
   -2.1590   -1.4782    0.0000 H   0  0  0  0  0  0  0  0  0  0  0  0
   -4.1569    0.8000    0.0000 C   0  0  0  0  0  0  0  0  0  0  0  0
   -5.5426    0.0000    0.0000 H   0  0  0  0  0  0  0  0  0  0  0  0
   -5.5426    1.6000    0.0000 H   0  0  0  0  0  0  0  0  0  0  0  0
   -4.1569    2.4000    0.0000 H   0  0  0  0  0  0  0  0  0  0  0  0
   -1.3857    2.4000    0.0000 N   0  0  0  0  0  0  0  0  0  0  0  0
   -2.7713    3.2000    0.0000 O   0  0  0  0  0  0  0  0  0  0  0  0
  1  2  1  0  0  0  0
  1  3  1  0  0  0  0
  1  4  1  0  0  0  0
  1  5  1  0  0  0  0
  5  6  1  0  0  0  0
  5  7  1  0  0  0  0
  5  8  1  0  0  0  0
  8  9  1  0  0  0  0
  9 10  1  0  0  0  0
  9 11  1  0  0  0  0
  9 12  1  0  0  0  0
 12 13  1  0  0  0  0
 12 14  1  0  0  0  0
 12 15  1  0  0  0  0
  8 16  1  0  0  0  0
 16 17  2  0  0  0  0
M  END
> <ChemID>
100107

> <source_casrn>
55-18-5

> <CAS>
55-18-5

> <SMILES>
CCN(CC)N=O

> <NAME>
N-NITROSODIETHYLAMINE

> <preferred_name>
N-Nitrosodiethylamine

> <iupac>
N-ethyl-N-nitrosoethanamine

> <MPID>
4775

> <dsstox_substance_id>
DTXSID2021028

> <Canonical_QSARr>
CCN(CC)N=O

> <InChI_Code_QSARr>
InChI=1S/C4H10N2O/c1-3-6(4-2)5-7/h3-4H2,1-2H3

> <InChI Key_QSARr>
WBNQDOYYEUMPFS-UHFFFAOYSA-N

> <Salt_Solvent>
?

> <Salt_Solvent_ID>


> <Kow Reference>
HANSCH,C ET AL. (1995)

> <LogP>
0.48

$$$$
100108
  -INDIGO-08031718572D

 16 16  0  0  0  0  0  0  0  0999 V2000
   -0.8000    1.3856    0.0000 C   0  0  0  0  0  0  0  0  0  0  0  0
   -0.0000    2.7713    0.0000 H   0  0  0  0  0  0  0  0  0  0  0  0
   -2.4000    1.3856    0.0000 C   0  0  0  0  0  0  0  0  0  0  0  0
   -3.2001    2.7713    0.0000 H   0  0  0  0  0  0  0  0  0  0  0  0
   -3.2001    0.0000    0.0000 C   0  0  0  0  0  0  0  0  0  0  0  0
   -4.8000    0.0000    0.0000 H   0  0  0  0  0  0  0  0  0  0  0  0
   -2.4000   -1.3856    0.0000 C   0  0  0  0  0  0  0  0  0  0  0  0
   -3.2001   -2.7713    0.0000 H   0  0  0  0  0  0  0  0  0  0  0  0
   -0.8000   -1.3856    0.0000 C   0  0  0  0  0  0  0  0  0  0  0  0
   -0.0000   -2.7713    0.0000 H   0  0  0  0  0  0  0  0  0  0  0  0
   -0.0000   -0.0000    0.0000 C   0  0  0  0  0  0  0  0  0  0  0  0
    1.6000    0.0000    0.0000 C   0  0  0  0  0  0  0  0  0  0  0  0
    2.4001    1.3856    0.0000 O   0  0  0  0  0  0  0  0  0  0  0  0
    2.4001   -1.3856    0.0000 N   0  0  0  0  0  0  0  0  0  0  0  0
    4.0000   -1.3856    0.0000 H   0  0  0  0  0  0  0  0  0  0  0  0
    1.6000   -2.7713    0.0000 H   0  0  0  0  0  0  0  0  0  0  0  0
  1  2  1  0  0  0  0
  1  3  1  0  0  0  0
  3  4  1  0  0  0  0
  3  5  2  0  0  0  0
  5  6  1  0  0  0  0
  5  7  1  0  0  0  0
  7  8  1  0  0  0  0
  7  9  2  0  0  0  0
  9 10  1  0  0  0  0
  9 11  1  0  0  0  0
 11  1  2  0  0  0  0
 11 12  1  0  0  0  0
 12 13  2  0  0  0  0
 12 14  1  0  0  0  0
 14 15  1  0  0  0  0
 14 16  1  0  0  0  0
M  END
> <ChemID>
100108

> <source_casrn>
55-21-0

> <CAS>
55-21-0

> <SMILES>
NC(=O)c1ccccc1

> <NAME>
BENZAMIDE

> <preferred_name>
Benzamide

> <iupac>
benzamide

> <MPID>
4776

> <dsstox_substance_id>
DTXSID0021709

> <Canonical_QSARr>
NC(=O)c1ccccc1

> <InChI_Code_QSARr>
InChI=1S/C7H7NO/c8-7(9)6-4-2-1-3-5-6/h1-5H,(H2,8,9)

> <InChI Key_QSARr>
KXDAEFPNCMNJSK-UHFFFAOYSA-N

> <Salt_Solvent>
?

> <Salt_Solvent_ID>


> <Kow Reference>
HANSCH,C ET AL. (1995)

> <LogP>
0.64

$$$$
100109
  -INDIGO-08031718572D

 14 14  0  0  0  0  0  0  0  0999 V2000
    2.7713   -0.0000    0.0000 O   0  0  0  0  0  0  0  0  0  0  0  0
    4.1569    0.8000    0.0000 H   0  0  0  0  0  0  0  0  0  0  0  0
    1.3856    0.8000    0.0000 C   0  0  0  0  0  0  0  0  0  0  0  0
    1.3856    2.4000    0.0000 O   0  0  0  0  0  0  0  0  0  0  0  0
    0.0001   -0.0000    0.0000 C   0  0  0  0  0  0  0  0  0  0  0  0
    0.0001   -1.6000    0.0000 C   0  0  0  0  0  0  0  0  0  0  0  0
    1.3856   -2.4000    0.0000 H   0  0  0  0  0  0  0  0  0  0  0  0
   -1.3856   -2.4000    0.0000 C   0  0  0  0  0  0  0  0  0  0  0  0
   -1.3856   -4.0000    0.0000 H   0  0  0  0  0  0  0  0  0  0  0  0
   -2.7713   -1.6000    0.0000 N   0  0  0  0  0  0  0  0  0  0  0  0
   -2.7712   -0.0000    0.0000 C   0  0  0  0  0  0  0  0  0  0  0  0
   -4.1569    0.8000    0.0000 H   0  0  0  0  0  0  0  0  0  0  0  0
   -1.3856    0.8000    0.0000 C   0  0  0  0  0  0  0  0  0  0  0  0
   -1.3856    2.4000    0.0000 H   0  0  0  0  0  0  0  0  0  0  0  0
  1  2  1  0  0  0  0
  1  3  1  0  0  0  0
  3  4  2  0  0  0  0
  3  5  1  0  0  0  0
  5  6  1  0  0  0  0
  6  7  1  0  0  0  0
  6  8  2  0  0  0  0
  8  9  1  0  0  0  0
  8 10  1  0  0  0  0
 10 11  2  0  0  0  0
 11 12  1  0  0  0  0
 11 13  1  0  0  0  0
 13  5  2  0  0  0  0
 13 14  1  0  0  0  0
M  END
> <ChemID>
100109

> <source_casrn>
55-22-1

> <CAS>
55-22-1

> <SMILES>
OC(=O)c1cc[n]cc1

> <NAME>
ISONICOTINIC ACID

> <preferred_name>
Isonicotinic acid

> <iupac>
pyridine-4-carboxylic acid

> <MPID>
4777

> <dsstox_substance_id>
DTXSID8020757

> <Canonical_QSARr>
OC(=O)c1cc[n]cc1

> <InChI_Code_QSARr>
InChI=1S/C6H5NO2/c8-6(9)5-1-3-7-4-2-5/h1-4H,(H,8,9)

> <InChI Key_QSARr>
TWBYWOBDOCUKOW-UHFFFAOYSA-N

> <Salt_Solvent>
?

> <Salt_Solvent_ID>


> <Kow Reference>
HANSCH,C ET AL. (1995)

> <LogP>
0.32

$$$$
100111
  -INDIGO-08031718572D

 64 65  0  0  0  0  0  0  0  0999 V2000
   -8.3137    0.0000    0.0000 C   0  0  0  0  0  0  0  0  0  0  0  0
   -6.9282    0.8000    0.0000 N   0  0  0  0  0  0  0  0  0  0  0  0
   -6.9282    2.4000    0.0000 H   0  0  0  0  0  0  0  0  0  0  0  0
   -5.5428    0.0000    0.0000 C   0  0  0  0  0  0  0  0  0  0  0  0
   -5.5428   -1.6000    0.0000 N   0  0  0  0  0  0  0  0  0  0  0  0
   -4.1568   -2.4001    0.0000 H   0  0  0  0  0  0  0  0  0  0  0  0
   -4.1568    0.8000    0.0000 N   0  0  0  0  0  0  0  0  0  0  0  0
   -4.1568    2.4000    0.0000 H   0  0  0  0  0  0  0  0  0  0  0  0
   -2.7713    0.0000    0.0000 C   0  0  0  0  0  0  0  0  0  0  0  0
   -2.1591   -1.4782    0.0000 H   0  0  0  0  0  0  0  0  0  0  0  0
   -3.3836   -1.4782    0.0000 H   0  0  0  0  0  0  0  0  0  0  0  0
   -1.3859    0.8000    0.0000 C   0  0  0  0  0  0  0  0  0  0  0  0
   -1.9981    2.2782    0.0000 H   0  0  0  0  0  0  0  0  0  0  0  0
   -0.7731    2.2782    0.0000 H   0  0  0  0  0  0  0  0  0  0  0  0
    0.0001    0.0000    0.0000 C   0  0  0  0  0  0  0  0  0  0  0  0
    0.6123   -1.4782    0.0000 H   0  0  0  0  0  0  0  0  0  0  0  0
   -0.6122   -1.4782    0.0000 H   0  0  0  0  0  0  0  0  0  0  0  0
    1.3856    0.8000    0.0000 C   0  0  0  0  0  0  0  0  0  0  0  0
    0.7733    2.2782    0.0000 H   0  0  0  0  0  0  0  0  0  0  0  0
    1.9978    2.2782    0.0000 H   0  0  0  0  0  0  0  0  0  0  0  0
    2.7715    0.0000    0.0000 C   0  0  0  0  0  0  0  0  0  0  0  0
    3.3838   -1.4782    0.0000 H   0  0  0  0  0  0  0  0  0  0  0  0
    2.1588   -1.4782    0.0000 H   0  0  0  0  0  0  0  0  0  0  0  0
    4.1570    0.8000    0.0000 C   0  0  0  0  0  0  0  0  0  0  0  0
    3.5447    2.2782    0.0000 H   0  0  0  0  0  0  0  0  0  0  0  0
    4.7692    2.2782    0.0000 H   0  0  0  0  0  0  0  0  0  0  0  0
    5.5425    0.0000    0.0000 N   0  0  0  0  0  0  0  0  0  0  0  0
    5.5425   -1.6000    0.0000 H   0  0  0  0  0  0  0  0  0  0  0  0
    6.9284    0.8000    0.0000 C   0  0  0  0  0  0  0  0  0  0  0  0
    8.3139    0.0000    0.0000 N   0  0  0  0  0  0  0  0  0  0  0  0
    8.3139   -1.6000    0.0000 H   0  0  0  0  0  0  0  0  0  0  0  0
    9.6994    0.8000    0.0000 C   0  0  0  0  0  0  0  0  0  0  0  0
   11.0853    0.0000    0.0000 N   0  0  0  0  0  0  0  0  0  0  0  0
   11.0853   -1.6000    0.0000 H   0  0  0  0  0  0  0  0  0  0  0  0
   12.4708    0.8000    0.0000 C   0  0  0  0  0  0  0  0  0  0  0  0
   13.8563    0.0000    0.0000 C   0  0  0  0  0  0  0  0  0  0  0  0
   13.8563   -1.6000    0.0000 H   0  0  0  0  0  0  0  0  0  0  0  0
   15.2422    0.8000    0.0000 C   0  0  0  0  0  0  0  0  0  0  0  0
   16.6277    0.0000    0.0000 H   0  0  0  0  0  0  0  0  0  0  0  0
   15.2422    2.4000    0.0000 C   0  0  0  0  0  0  0  0  0  0  0  0
   16.6277    3.2001    0.0000 Cl  0  0  0  0  0  0  0  0  0  0  0  0
   13.8563    3.2001    0.0000 C   0  0  0  0  0  0  0  0  0  0  0  0
   13.8563    4.8000    0.0000 H   0  0  0  0  0  0  0  0  0  0  0  0
   12.4708    2.4000    0.0000 C   0  0  0  0  0  0  0  0  0  0  0  0
   11.0853    3.2001    0.0000 H   0  0  0  0  0  0  0  0  0  0  0  0
    9.6994    2.4000    0.0000 N   0  0  0  0  0  0  0  0  0  0  0  0
    8.3139    3.2001    0.0000 H   0  0  0  0  0  0  0  0  0  0  0  0
    6.9284    2.4000    0.0000 N   0  0  0  0  0  0  0  0  0  0  0  0
    5.5425    3.2001    0.0000 H   0  0  0  0  0  0  0  0  0  0  0  0
   -9.6997    0.8000    0.0000 N   0  0  0  0  0  0  0  0  0  0  0  0
   -9.6997    2.4000    0.0000 H   0  0  0  0  0  0  0  0  0  0  0  0
  -11.0851    0.0000    0.0000 C   0  0  0  0  0  0  0  0  0  0  0  0
  -12.4706    0.8000    0.0000 C   0  0  0  0  0  0  0  0  0  0  0  0
  -12.4706    2.4000    0.0000 H   0  0  0  0  0  0  0  0  0  0  0  0
  -13.8566    0.0000    0.0000 C   0  0  0  0  0  0  0  0  0  0  0  0
  -15.2420    0.8000    0.0000 H   0  0  0  0  0  0  0  0  0  0  0  0
  -13.8566   -1.6000    0.0000 C   0  0  0  0  0  0  0  0  0  0  0  0
  -15.2420   -2.4001    0.0000 Cl  0  0  0  0  0  0  0  0  0  0  0  0
  -12.4706   -2.4001    0.0000 C   0  0  0  0  0  0  0  0  0  0  0  0
  -12.4706   -4.0000    0.0000 H   0  0  0  0  0  0  0  0  0  0  0  0
  -11.0851   -1.6000    0.0000 C   0  0  0  0  0  0  0  0  0  0  0  0
   -9.6997   -2.4001    0.0000 H   0  0  0  0  0  0  0  0  0  0  0  0
   -8.3137   -1.6000    0.0000 N   0  0  0  0  0  0  0  0  0  0  0  0
   -6.9282   -2.4001    0.0000 H   0  0  0  0  0  0  0  0  0  0  0  0
  1  2  1  0  0  0  0
  2  3  1  0  0  0  0
  2  4  1  0  0  0  0
  4  5  2  0  0  0  0
  5  6  1  0  0  0  0
  4  7  1  0  0  0  0
  7  8  1  0  0  0  0
  7  9  1  0  0  0  0
  9 10  1  0  0  0  0
  9 11  1  0  0  0  0
  9 12  1  0  0  0  0
 12 13  1  0  0  0  0
 12 14  1  0  0  0  0
 12 15  1  0  0  0  0
 15 16  1  0  0  0  0
 15 17  1  0  0  0  0
 15 18  1  0  0  0  0
 18 19  1  0  0  0  0
 18 20  1  0  0  0  0
 18 21  1  0  0  0  0
 21 22  1  0  0  0  0
 21 23  1  0  0  0  0
 21 24  1  0  0  0  0
 24 25  1  0  0  0  0
 24 26  1  0  0  0  0
 24 27  1  0  0  0  0
 27 28  1  0  0  0  0
 27 29  1  0  0  0  0
 29 30  1  0  0  0  0
 30 31  1  0  0  0  0
 30 32  1  0  0  0  0
 32 33  1  0  0  0  0
 33 34  1  0  0  0  0
 33 35  1  0  0  0  0
 35 36  1  0  0  0  0
 36 37  1  0  0  0  0
 36 38  2  0  0  0  0
 38 39  1  0  0  0  0
 38 40  1  0  0  0  0
 40 41  1  0  0  0  0
 40 42  2  0  0  0  0
 42 43  1  0  0  0  0
 42 44  1  0  0  0  0
 44 35  2  0  0  0  0
 44 45  1  0  0  0  0
 32 46  2  0  0  0  0
 46 47  1  0  0  0  0
 29 48  2  0  0  0  0
 48 49  1  0  0  0  0
  1 50  1  0  0  0  0
 50 51  1  0  0  0  0
 50 52  1  0  0  0  0
 52 53  1  0  0  0  0
 53 54  1  0  0  0  0
 53 55  2  0  0  0  0
 55 56  1  0  0  0  0
 55 57  1  0  0  0  0
 57 58  1  0  0  0  0
 57 59  2  0  0  0  0
 59 60  1  0  0  0  0
 59 61  1  0  0  0  0
 61 52  2  0  0  0  0
 61 62  1  0  0  0  0
  1 63  2  0  0  0  0
 63 64  1  0  0  0  0
M  END
> <ChemID>
100111

> <source_casrn>
55-56-1

> <CAS>
55-56-1

> <SMILES>
N=C(NC(=N)NCCCCCCNC(=N)NC(=N)Nc1ccc(Cl)cc1)Nc1ccc(Cl)cc1

> <NAME>
CHLORHEXIDINE

> <preferred_name>
Chlorhexidine

> <iupac>
N,N''''-hexane-1,6-diylbis[N'-(4-chlorophenyl)(imidodicarbonimidic diamide)]

> <MPID>
4779

> <dsstox_substance_id>
DTXSID2033314

> <Canonical_QSARr>
N=C(NC(=N)NCCCCCCNC(=N)NC(=N)Nc1ccc(Cl)cc1)Nc1ccc(Cl)cc1

> <InChI_Code_QSARr>
InChI=1S/C22H30Cl2N10/c23-15-5-9-17(10-6-15)31-21(27)33-19(25)29-13-3-1-2-4-14-30-20(26)34-22(28)32-18-11-7-16(24)8-12-18/h5-12H,1-4,13-14H2,(H5,25,27,29,31,33)(H5,26,28,30,32,34)

> <InChI Key_QSARr>
GHXZTYHSJHQHIJ-UHFFFAOYSA-N

> <Salt_Solvent>
?

> <Salt_Solvent_ID>


> <Kow Reference>
HANSCH,C ET AL. (1995); ionized pH 5

> <LogP>
0.08

$$$$
100112
  -INDIGO-08031718572D

 20 19  0  0  0  0  0  0  0  0999 V2000
   -2.7291    2.0812    0.0000 O   0  0  0  0  0  0  0  0  0  0  0  0
   -1.2257    2.6284    0.0000 N   0  0  0  0  0  0  0  0  0  0  0  0
    0.0001    1.6000    0.0000 O   0  0  0  0  0  0  0  0  0  0  0  0
    0.0001    0.0001    0.0000 C   0  0  0  0  0  0  0  0  0  0  0  0
    0.0001   -1.6000    0.0000 H   0  0  0  0  0  0  0  0  0  0  0  0
    1.6000    0.0001    0.0000 C   0  0  0  0  0  0  0  0  0  0  0  0
    2.8693    0.9741    0.0000 H   0  0  0  0  0  0  0  0  0  0  0  0
    1.8089    1.5863    0.0000 H   0  0  0  0  0  0  0  0  0  0  0  0
    2.4000   -1.3857    0.0000 O   0  0  0  0  0  0  0  0  0  0  0  0
    4.0000   -1.3857    0.0000 N   0  0  0  0  0  0  0  0  0  0  0  0
    4.8000   -2.7713    0.0000 O   0  0  0  0  0  0  0  0  0  0  0  0
    4.8000    0.0001    0.0000 O   0  0  0  0  0  0  0  0  0  0  0  0
   -1.6000    0.0001    0.0000 C   0  0  0  0  0  0  0  0  0  0  0  0
   -1.8089    1.5863    0.0000 H   0  0  0  0  0  0  0  0  0  0  0  0
   -2.8693    0.9741    0.0000 H   0  0  0  0  0  0  0  0  0  0  0  0
   -2.4000   -1.3857    0.0000 O   0  0  0  0  0  0  0  0  0  0  0  0
   -4.0000   -1.3857    0.0000 N   0  0  0  0  0  0  0  0  0  0  0  0
   -4.8000   -2.7713    0.0000 O   0  0  0  0  0  0  0  0  0  0  0  0
   -4.8000    0.0001    0.0000 O   0  0  0  0  0  0  0  0  0  0  0  0
   -0.9478    4.2042    0.0000 O   0  0  0  0  0  0  0  0  0  0  0  0
  1  2  2  0  0  0  0
  2  3  1  0  0  0  0
  3  4  1  0  0  0  0
  4  5  1  0  0  0  0
  4  6  1  0  0  0  0
  6  7  1  0  0  0  0
  6  8  1  0  0  0  0
  6  9  1  0  0  0  0
  9 10  1  0  0  0  0
 10 11  2  0  0  0  0
 10 12  1  0  0  0  0
  4 13  1  0  0  0  0
 13 14  1  0  0  0  0
 13 15  1  0  0  0  0
 13 16  1  0  0  0  0
 16 17  1  0  0  0  0
 17 18  2  0  0  0  0
 17 19  1  0  0  0  0
  2 20  1  0  0  0  0
M  CHG  6   2   1  10   1  12  -1  17   1  19  -1  20  -1
M  END
> <ChemID>
100112

> <source_casrn>
55-63-0

> <CAS>
55-63-0

> <SMILES>
[O-][N+](=O)OC(CO[N+]([O-])=O)CO[N+]([O-])=O

> <NAME>
1,2,3-PROPANETRIOL TRINITRATE

> <preferred_name>
Trinitroglycerin

> <iupac>
propane-1,2,3-triyl trinitrate

> <MPID>
4780

> <dsstox_substance_id>
DTXSID1021407

> <Canonical_QSARr>
[O-][N+](=O)OC(CO[N+]([O-])=O)CO[N+]([O-])=O

> <InChI_Code_QSARr>
InChI=1S/C3H5N3O9/c7-4(8)13-1-3(15-6(11)12)2-14-5(9)10/h3H,1-2H2

> <InChI Key_QSARr>
SNIOPGDIGTZGOP-UHFFFAOYSA-N

> <Salt_Solvent>
?

> <Salt_Solvent_ID>


> <Kow Reference>
HANSCH,C ET AL. (1995)

> <LogP>
1.62

$$$$
100113
  -INDIGO-08031718572D

 25 24  0  0  0  0  0  0  0  0999 V2000
    2.3035    1.9329    0.0000 P   0  0  0  0  0  0  0  0  0  0  0  0
    3.1632    3.2823    0.0000 O   0  0  0  0  0  0  0  0  0  0  0  0
    3.5292    0.9044    0.0000 O   0  0  0  0  0  0  0  0  0  0  0  0
    5.0327    1.4517    0.0000 C   0  0  0  0  0  0  0  0  0  0  0  0
    4.4855    2.9552    0.0000 H   0  0  0  0  0  0  0  0  0  0  0  0
    6.5362    1.9989    0.0000 C   0  0  0  0  0  0  0  0  0  0  0  0
    8.0397    2.5461    0.0000 H   0  0  0  0  0  0  0  0  0  0  0  0
    7.7619    0.9704    0.0000 H   0  0  0  0  0  0  0  0  0  0  0  0
    6.8140    3.5746    0.0000 H   0  0  0  0  0  0  0  0  0  0  0  0
    5.5799   -0.0518    0.0000 C   0  0  0  0  0  0  0  0  0  0  0  0
    6.1271   -1.5553    0.0000 H   0  0  0  0  0  0  0  0  0  0  0  0
    4.5515   -1.2776    0.0000 H   0  0  0  0  0  0  0  0  0  0  0  0
    7.1557   -0.3297    0.0000 H   0  0  0  0  0  0  0  0  0  0  0  0
    0.8000    1.3857    0.0000 O   0  0  0  0  0  0  0  0  0  0  0  0
   -0.0000    0.0000    0.0000 C   0  0  0  0  0  0  0  0  0  0  0  0
   -0.7999   -1.3856    0.0000 H   0  0  0  0  0  0  0  0  0  0  0  0
   -1.3856    0.8000    0.0000 C   0  0  0  0  0  0  0  0  0  0  0  0
   -2.7713    1.6000    0.0000 H   0  0  0  0  0  0  0  0  0  0  0  0
   -2.7713    0.0000    0.0000 H   0  0  0  0  0  0  0  0  0  0  0  0
   -1.3856    2.4000    0.0000 H   0  0  0  0  0  0  0  0  0  0  0  0
    1.3857   -0.8000    0.0000 C   0  0  0  0  0  0  0  0  0  0  0  0
    2.7712   -1.6000    0.0000 H   0  0  0  0  0  0  0  0  0  0  0  0
    1.3857   -2.4000    0.0000 H   0  0  0  0  0  0  0  0  0  0  0  0
    2.7712    0.0000    0.0000 H   0  0  0  0  0  0  0  0  0  0  0  0
    1.9573    3.4950    0.0000 F   0  0  0  0  0  0  0  0  0  0  0  0
  1  2  2  0  0  0  0
  1  3  1  0  0  0  0
  3  4  1  0  0  0  0
  4  5  1  0  0  0  0
  4  6  1  0  0  0  0
  6  7  1  0  0  0  0
  6  8  1  0  0  0  0
  6  9  1  0  0  0  0
  4 10  1  0  0  0  0
 10 11  1  0  0  0  0
 10 12  1  0  0  0  0
 10 13  1  0  0  0  0
  1 14  1  0  0  0  0
 14 15  1  0  0  0  0
 15 16  1  0  0  0  0
 15 17  1  0  0  0  0
 17 18  1  0  0  0  0
 17 19  1  0  0  0  0
 17 20  1  0  0  0  0
 15 21  1  0  0  0  0
 21 22  1  0  0  0  0
 21 23  1  0  0  0  0
 21 24  1  0  0  0  0
  1 25  1  0  0  0  0
M  END
> <ChemID>
100113

> <source_casrn>
55-91-4

> <CAS>
55-91-4

> <SMILES>
CC(C)OP(=O)(F)OC(C)C

> <NAME>
ISOFLUROPHATE

> <preferred_name>
Diisopropyl fluorophosphate

> <iupac>
dipropan-2-yl phosphorofluoridate

> <MPID>
4781

> <dsstox_substance_id>
DTXSID1040667

> <Canonical_QSARr>
CC(C)OP(=O)(F)OC(C)C

> <InChI_Code_QSARr>
InChI=1S/C6H14FO3P/c1-5(2)9-11(7,8)10-6(3)4/h5-6H,1-4H3

> <InChI Key_QSARr>
MUCZHBLJLSDCSD-UHFFFAOYSA-N

> <Salt_Solvent>
?

> <Salt_Solvent_ID>


> <Kow Reference>
CZERWINSKI,SE ET AL. (1998)

> <LogP>
1.17

$$$$
100115
  -INDIGO-08031718572D

 16 15  0  0  0  0  0  0  0  0999 V2000
   -2.7713   -0.0000    0.0000 C   0  0  0  0  0  0  0  0  0  0  0  0
   -1.3857    0.8000    0.0000 C   0  0  0  0  0  0  0  0  0  0  0  0
   -0.7734    2.2782    0.0000 H   0  0  0  0  0  0  0  0  0  0  0  0
   -1.9980    2.2782    0.0000 H   0  0  0  0  0  0  0  0  0  0  0  0
    0.0001   -0.0000    0.0000 C   0  0  0  0  0  0  0  0  0  0  0  0
   -0.6122   -1.4782    0.0000 H   0  0  0  0  0  0  0  0  0  0  0  0
    0.6124   -1.4782    0.0000 H   0  0  0  0  0  0  0  0  0  0  0  0
    1.3857    0.8000    0.0000 C   0  0  0  0  0  0  0  0  0  0  0  0
    1.9980    2.2782    0.0000 H   0  0  0  0  0  0  0  0  0  0  0  0
    0.7734    2.2782    0.0000 H   0  0  0  0  0  0  0  0  0  0  0  0
    2.7713   -0.0000    0.0000 N   0  0  0  0  0  0  0  0  0  0  0  0
    4.1569    0.8000    0.0000 H   0  0  0  0  0  0  0  0  0  0  0  0
    2.7713   -1.6000    0.0000 H   0  0  0  0  0  0  0  0  0  0  0  0
   -4.1569    0.8000    0.0000 O   0  0  0  0  0  0  0  0  0  0  0  0
   -5.5426   -0.0000    0.0000 H   0  0  0  0  0  0  0  0  0  0  0  0
   -2.7713   -1.6000    0.0000 O   0  0  0  0  0  0  0  0  0  0  0  0
  1  2  1  0  0  0  0
  2  3  1  0  0  0  0
  2  4  1  0  0  0  0
  2  5  1  0  0  0  0
  5  6  1  0  0  0  0
  5  7  1  0  0  0  0
  5  8  1  0  0  0  0
  8  9  1  0  0  0  0
  8 10  1  0  0  0  0
  8 11  1  0  0  0  0
 11 12  1  0  0  0  0
 11 13  1  0  0  0  0
  1 14  1  0  0  0  0
 14 15  1  0  0  0  0
  1 16  2  0  0  0  0
M  END
> <ChemID>
100115

> <source_casrn>
56-12-2

> <CAS>
56-12-2

> <SMILES>
NCCCC(O)=O

> <NAME>
4-AMINOBUTYRIC ACID

> <preferred_name>
4-Aminobutanoic acid

> <iupac>
4-aminobutanoic acid

> <MPID>
4783

> <dsstox_substance_id>
DTXSID6035106

> <Canonical_QSARr>
NCCCC(O)=O

> <InChI_Code_QSARr>
InChI=1S/C4H9NO2/c5-3-1-2-4(6)7/h1-3,5H2,(H,6,7)

> <InChI Key_QSARr>
BTCSSZJGUNDROE-UHFFFAOYSA-N

> <Salt_Solvent>
?

> <Salt_Solvent_ID>


> <Kow Reference>
HANSCH,C ET AL. (1995)

> <LogP>
-3.17

$$$$
100116
  -INDIGO-08031718572D

  5  4  0  0  0  0  0  0  0  0999 V2000
   -0.8000   -1.3856    0.0000 Cl  0  0  0  0  0  0  0  0  0  0  0  0
    0.0000    0.0000    0.0000 C   0  0  0  0  0  0  0  0  0  0  0  0
    0.8000    1.3856    0.0000 Cl  0  0  0  0  0  0  0  0  0  0  0  0
   -1.3856    0.8000    0.0000 Cl  0  0  0  0  0  0  0  0  0  0  0  0
    1.3856   -0.8000    0.0000 Cl  0  0  0  0  0  0  0  0  0  0  0  0
  1  2  1  0  0  0  0
  2  3  1  0  0  0  0
  2  4  1  0  0  0  0
  2  5  1  0  0  0  0
M  END
> <ChemID>
100116

> <source_casrn>
56-23-5

> <CAS>
56-23-5

> <SMILES>
ClC(Cl)(Cl)Cl

> <NAME>
CARBON TETRACHLORIDE

> <preferred_name>
Carbon tetrachloride

> <iupac>
tetrachloromethane

> <MPID>
4784

> <dsstox_substance_id>
DTXSID8020250

> <Canonical_QSARr>
ClC(Cl)(Cl)Cl

> <InChI_Code_QSARr>
InChI=1S/CCl4/c2-1(3,4)5

> <InChI Key_QSARr>
VZGDMQKNWNREIO-UHFFFAOYSA-N

> <Salt_Solvent>
?

> <Salt_Solvent_ID>


> <Kow Reference>
HANSCH,C ET AL. (1995)

> <LogP>
2.83

$$$$
100117
  -INDIGO-08031718572D

 33 34  0  0  0  0  0  0  0  0999 V2000
    1.5035   -0.5472    0.0000 C   0  0  0  0  0  0  0  0  0  0  0  0
    1.7813   -2.1230    0.0000 O   0  0  0  0  0  0  0  0  0  0  0  0
    0.0000   -0.0001    0.0000 C   0  0  0  0  0  0  0  0  0  0  0  0
   -0.2778   -1.5757    0.0000 C   0  0  0  0  0  0  0  0  0  0  0  0
   -0.5556   -3.1514    0.0000 H   0  0  0  0  0  0  0  0  0  0  0  0
    0.9478   -2.6042    0.0000 H   0  0  0  0  0  0  0  0  0  0  0  0
   -1.7813   -2.1230    0.0000 H   0  0  0  0  0  0  0  0  0  0  0  0
   -1.6000   -0.0001    0.0000 C   0  0  0  0  0  0  0  0  0  0  0  0
   -2.3999    1.3856    0.0000 C   0  0  0  0  0  0  0  0  0  0  0  0
   -1.7852    2.1182    0.0000 H   0  0  0  0  0  0  0  0  0  0  0  0
   -2.6778    2.9614    0.0000 H   0  0  0  0  0  0  0  0  0  0  0  0
   -3.9999    1.3856    0.0000 C   0  0  0  0  0  0  0  0  0  0  0  0
   -3.7221    2.9614    0.0000 H   0  0  0  0  0  0  0  0  0  0  0  0
   -5.5036    1.9328    0.0000 H   0  0  0  0  0  0  0  0  0  0  0  0
   -4.8000   -0.0001    0.0000 C   0  0  0  0  0  0  0  0  0  0  0  0
   -6.0257    1.0285    0.0000 H   0  0  0  0  0  0  0  0  0  0  0  0
   -6.0257   -1.0285    0.0000 H   0  0  0  0  0  0  0  0  0  0  0  0
   -3.9999   -1.3856    0.0000 C   0  0  0  0  0  0  0  0  0  0  0  0
   -5.5036   -1.9328    0.0000 H   0  0  0  0  0  0  0  0  0  0  0  0
   -3.7221   -2.9614    0.0000 H   0  0  0  0  0  0  0  0  0  0  0  0
   -2.3999   -1.3856    0.0000 C   0  0  0  0  0  0  0  0  0  0  0  0
   -1.8527   -2.8891    0.0000 H   0  0  0  0  0  0  0  0  0  0  0  0
   -0.2778    1.5757    0.0000 C   0  0  0  0  0  0  0  0  0  0  0  0
   -1.0144    2.1857    0.0000 O   0  0  0  0  0  0  0  0  0  0  0  0
    0.9478    2.6041    0.0000 N   0  0  0  0  0  0  0  0  0  0  0  0
    2.4513    2.0569    0.0000 C   0  0  0  0  0  0  0  0  0  0  0  0
    3.6771    3.0853    0.0000 O   0  0  0  0  0  0  0  0  0  0  0  0
    3.3993    4.6611    0.0000 H   0  0  0  0  0  0  0  0  0  0  0  0
    2.7291    0.4812    0.0000 N   0  0  0  0  0  0  0  0  0  0  0  0
    4.2327   -0.0660    0.0000 C   0  0  0  0  0  0  0  0  0  0  0  0
    5.7362   -0.6133    0.0000 H   0  0  0  0  0  0  0  0  0  0  0  0
    5.4584    0.9624    0.0000 H   0  0  0  0  0  0  0  0  0  0  0  0
    4.5106   -1.6417    0.0000 H   0  0  0  0  0  0  0  0  0  0  0  0
  1  2  2  0  0  0  0
  1  3  1  0  0  0  0
  3  4  1  0  0  0  0
  4  5  1  0  0  0  0
  4  6  1  0  0  0  0
  4  7  1  0  0  0  0
  3  8  1  0  0  0  0
  8  9  1  0  0  0  0
  9 10  1  0  0  0  0
  9 11  1  0  0  0  0
  9 12  1  0  0  0  0
 12 13  1  0  0  0  0
 12 14  1  0  0  0  0
 12 15  1  0  0  0  0
 15 16  1  0  0  0  0
 15 17  1  0  0  0  0
 15 18  1  0  0  0  0
 18 19  1  0  0  0  0
 18 20  1  0  0  0  0
 18 21  1  0  0  0  0
 21  8  2  0  0  0  0
 21 22  1  0  0  0  0
  3 23  1  0  0  0  0
 23 24  2  0  0  0  0
 23 25  1  0  0  0  0
 25 26  2  0  0  0  0
 26 27  1  0  0  0  0
 27 28  1  0  0  0  0
 26 29  1  0  0  0  0
 29  1  1  0  0  0  0
 29 30  1  0  0  0  0
 30 31  1  0  0  0  0
 30 32  1  0  0  0  0
 30 33  1  0  0  0  0
M  END
> <ChemID>
100117

> <source_casrn>
56-29-1

> <CAS>
56-29-1

> <SMILES>
CN1C(O)=NC(=O)C(C)(C2CCCCC=2)C1=O

> <NAME>
HEXABARITAL

> <preferred_name>
Hexobarbital

> <iupac>
5-(cyclohex-1-en-1-yl)-2-hydroxy-1,5-dimethylpyrimidine-4,6(1H,5H)-dione

> <MPID>
4785

> <dsstox_substance_id>
DTXSID9023122

> <Canonical_QSARr>
CN1C(O)=NC(=O)C(C)(C2CCCCC=2)C1=O

> <InChI_Code_QSARr>
InChI=1S/C12H16N2O3/c1-12(8-6-4-3-5-7-8)9(15)13-11(17)14(2)10(12)16/h6H,3-5,7H2,1-2H3,(H,13,15,17)

> <InChI Key_QSARr>
UYXAWHWODHRRMR-UHFFFAOYSA-N

> <Salt_Solvent>
?

> <Salt_Solvent_ID>


> <Kow Reference>
SANGSTER (1994)

> <LogP>
1.98

$$$$
100119
  -INDIGO-08031718572D

 32 32  0  0  0  0  0  0  0  0999 V2000
    0.0000    1.6000    0.0000 S   0  0  0  0  0  0  0  0  0  0  0  0
    0.0000    0.0000    0.0000 P   0  0  0  0  0  0  0  0  0  0  0  0
    1.3857    0.8000    0.0000 O   0  0  0  0  0  0  0  0  0  0  0  0
    2.7713    0.0000    0.0000 C   0  0  0  0  0  0  0  0  0  0  0  0
    2.7713   -1.6000    0.0000 C   0  0  0  0  0  0  0  0  0  0  0  0
    1.3857   -2.4000    0.0000 H   0  0  0  0  0  0  0  0  0  0  0  0
    4.1570   -2.4000    0.0000 C   0  0  0  0  0  0  0  0  0  0  0  0
    4.1570   -4.0000    0.0000 H   0  0  0  0  0  0  0  0  0  0  0  0
    5.5426   -1.6000    0.0000 C   0  0  0  0  0  0  0  0  0  0  0  0
    6.9283   -2.4000    0.0000 N   0  0  0  0  0  0  0  0  0  0  0  0
    8.3138   -1.6000    0.0000 O   0  0  0  0  0  0  0  0  0  0  0  0
    6.9283   -4.0000    0.0000 O   0  0  0  0  0  0  0  0  0  0  0  0
    5.5426    0.0000    0.0000 C   0  0  0  0  0  0  0  0  0  0  0  0
    6.9283    0.8000    0.0000 H   0  0  0  0  0  0  0  0  0  0  0  0
    4.1570    0.8000    0.0000 C   0  0  0  0  0  0  0  0  0  0  0  0
    4.1570    2.4000    0.0000 H   0  0  0  0  0  0  0  0  0  0  0  0
   -1.3855    0.8000    0.0000 O   0  0  0  0  0  0  0  0  0  0  0  0
   -2.7713    0.0000    0.0000 C   0  0  0  0  0  0  0  0  0  0  0  0
   -2.1590   -1.4782    0.0000 H   0  0  0  0  0  0  0  0  0  0  0  0
   -3.3836   -1.4782    0.0000 H   0  0  0  0  0  0  0  0  0  0  0  0
   -4.1568    0.8000    0.0000 C   0  0  0  0  0  0  0  0  0  0  0  0
   -5.5426    1.6000    0.0000 H   0  0  0  0  0  0  0  0  0  0  0  0
   -5.5426    0.0000    0.0000 H   0  0  0  0  0  0  0  0  0  0  0  0
   -4.1568    2.4000    0.0000 H   0  0  0  0  0  0  0  0  0  0  0  0
   -1.3855   -0.8000    0.0000 O   0  0  0  0  0  0  0  0  0  0  0  0
   -1.3855   -2.4000    0.0000 C   0  0  0  0  0  0  0  0  0  0  0  0
    0.2007   -2.6089    0.0000 H   0  0  0  0  0  0  0  0  0  0  0  0
   -0.4117   -3.6694    0.0000 H   0  0  0  0  0  0  0  0  0  0  0  0
   -2.7713   -3.2000    0.0000 C   0  0  0  0  0  0  0  0  0  0  0  0
   -4.1568   -4.0000    0.0000 H   0  0  0  0  0  0  0  0  0  0  0  0
   -2.7713   -4.8000    0.0000 H   0  0  0  0  0  0  0  0  0  0  0  0
   -4.1568   -2.4000    0.0000 H   0  0  0  0  0  0  0  0  0  0  0  0
  1  2  2  0  0  0  0
  2  3  1  0  0  0  0
  3  4  1  0  0  0  0
  4  5  1  0  0  0  0
  5  6  1  0  0  0  0
  5  7  2  0  0  0  0
  7  8  1  0  0  0  0
  7  9  1  0  0  0  0
  9 10  1  0  0  0  0
 10 11  2  0  0  0  0
 10 12  1  0  0  0  0
  9 13  2  0  0  0  0
 13 14  1  0  0  0  0
 13 15  1  0  0  0  0
 15  4  2  0  0  0  0
 15 16  1  0  0  0  0
  2 17  1  0  0  0  0
 17 18  1  0  0  0  0
 18 19  1  0  0  0  0
 18 20  1  0  0  0  0
 18 21  1  0  0  0  0
 21 22  1  0  0  0  0
 21 23  1  0  0  0  0
 21 24  1  0  0  0  0
  2 25  1  0  0  0  0
 25 26  1  0  0  0  0
 26 27  1  0  0  0  0
 26 28  1  0  0  0  0
 26 29  1  0  0  0  0
 29 30  1  0  0  0  0
 29 31  1  0  0  0  0
 29 32  1  0  0  0  0
M  CHG  2  10   1  12  -1
M  END
> <ChemID>
100119

> <source_casrn>
56-38-2

> <CAS>
56-38-2

> <SMILES>
CCOP(=S)(Oc1ccc(cc1)[N+]([O-])=O)OCC

> <NAME>
PARATHION

> <preferred_name>
Parathion

> <iupac>
O,O-diethyl O-(4-nitrophenyl) phosphorothioate

> <MPID>
4787

> <dsstox_substance_id>
DTXSID7021100

> <Canonical_QSARr>
CCOP(=S)(Oc1ccc(cc1)[N+]([O-])=O)OCC

> <InChI_Code_QSARr>
InChI=1S/C10H14NO5PS/c1-3-14-17(18,15-4-2)16-10-7-5-9(6-8-10)11(12)13/h5-8H,3-4H2,1-2H3

> <InChI Key_QSARr>
LCCNCVORNKJIRZ-UHFFFAOYSA-N

> <Salt_Solvent>
?

> <Salt_Solvent_ID>


> <Kow Reference>
HANSCH,C ET AL. (1995)

> <LogP>
3.83

$$$$
100120
  -INDIGO-08031718572D

 10  9  0  0  0  0  0  0  0  0999 V2000
    1.3856    0.8000    0.0000 C   0  0  0  0  0  0  0  0  0  0  0  0
    1.3856    2.4000    0.0000 O   0  0  0  0  0  0  0  0  0  0  0  0
    2.7713    0.0000    0.0000 O   0  0  0  0  0  0  0  0  0  0  0  0
    4.1569    0.8000    0.0000 H   0  0  0  0  0  0  0  0  0  0  0  0
    0.0000    0.0000    0.0000 C   0  0  0  0  0  0  0  0  0  0  0  0
    0.6123   -1.4782    0.0000 H   0  0  0  0  0  0  0  0  0  0  0  0
   -0.6123   -1.4782    0.0000 H   0  0  0  0  0  0  0  0  0  0  0  0
   -1.3856    0.8000    0.0000 N   0  0  0  0  0  0  0  0  0  0  0  0
   -2.7713    0.0000    0.0000 H   0  0  0  0  0  0  0  0  0  0  0  0
   -1.3856    2.4000    0.0000 H   0  0  0  0  0  0  0  0  0  0  0  0
  1  2  2  0  0  0  0
  1  3  1  0  0  0  0
  3  4  1  0  0  0  0
  1  5  1  0  0  0  0
  5  6  1  0  0  0  0
  5  7  1  0  0  0  0
  5  8  1  0  0  0  0
  8  9  1  0  0  0  0
  8 10  1  0  0  0  0
M  END
> <ChemID>
100120

> <source_casrn>
56-40-6

> <CAS>
56-40-6

> <SMILES>
NCC(O)=O

> <NAME>
GLYCINE

> <preferred_name>
Glycine

> <iupac>
glycine

> <MPID>
4788

> <dsstox_substance_id>
DTXSID9020667

> <Canonical_QSARr>
NCC(O)=O

> <InChI_Code_QSARr>
InChI=1S/C2H5NO2/c3-1-2(4)5/h1,3H2,(H,4,5)

> <InChI Key_QSARr>
DHMQDGOQFOQNFH-UHFFFAOYSA-N

> <Salt_Solvent>
?

> <Salt_Solvent_ID>


> <Kow Reference>
HANSCH,C ET AL. (1995)

> <LogP>
-3.21

$$$$
100121
  -INDIGO-08031718572D

 13 12  0  0  0  0  0  0  0  0999 V2000
    1.6000    0.0000    0.0000 C   0  0  0  0  0  0  0  0  0  0  0  0
    3.2000    0.0000    0.0000 H   0  0  0  0  0  0  0  0  0  0  0  0
    2.4000   -1.3856    0.0000 H   0  0  0  0  0  0  0  0  0  0  0  0
    2.4000    1.3856    0.0000 H   0  0  0  0  0  0  0  0  0  0  0  0
   -0.0000    0.0000    0.0000 C   0  0  0  0  0  0  0  0  0  0  0  0
   -0.0000   -1.6000    0.0000 H   0  0  0  0  0  0  0  0  0  0  0  0
   -0.0000    1.6000    0.0000 N   0  0  0  0  0  0  0  0  0  0  0  0
   -1.3857    2.4000    0.0000 H   0  0  0  0  0  0  0  0  0  0  0  0
    1.3857    2.4000    0.0000 H   0  0  0  0  0  0  0  0  0  0  0  0
   -1.6000    0.0000    0.0000 C   0  0  0  0  0  0  0  0  0  0  0  0
   -2.4000   -1.3856    0.0000 O   0  0  0  0  0  0  0  0  0  0  0  0
   -4.0000   -1.3856    0.0000 H   0  0  0  0  0  0  0  0  0  0  0  0
   -2.4000    1.3856    0.0000 O   0  0  0  0  0  0  0  0  0  0  0  0
  1  2  1  0  0  0  0
  1  3  1  0  0  0  0
  1  4  1  0  0  0  0
  1  5  1  0  0  0  0
  5  6  1  0  0  0  0
  5  7  1  0  0  0  0
  7  8  1  0  0  0  0
  7  9  1  0  0  0  0
  5 10  1  0  0  0  0
 10 11  1  0  0  0  0
 11 12  1  0  0  0  0
 10 13  2  0  0  0  0
M  END
> <ChemID>
100121

> <source_casrn>
56-41-7|302-72-7

> <CAS>
302-72-7

> <SMILES>
O=C(O)C(N)C

> <NAME>
ALANINE

> <preferred_name>
D-Alanine

> <iupac>
D-alanine

> <MPID>
4789|6363

> <dsstox_substance_id>
DTXSID6031255

> <Canonical_QSARr>
CC(N)C(O)=O

> <InChI_Code_QSARr>
InChI=1S/C3H7NO2/c1-2(4)3(5)6/h2H,4H2,1H3,(H,5,6)

> <InChI Key_QSARr>
QNAYBMKLOCPYGJ-UHFFFAOYSA-N

> <Salt_Solvent>
?

> <Salt_Solvent_ID>


> <Kow Reference>
SANGSTER (1994)

> <LogP>
-2.85

$$$$
100123
  -INDIGO-08031718572D

 59 62  0  0  0  0  0  0  0  0999 V2000
   -0.0001    0.0000    0.0000 C   0  0  0  0  0  0  0  0  0  0  0  0
    1.5650    0.3327    0.0000 C   0  0  0  0  0  0  0  0  0  0  0  0
    2.0486   -0.2953    0.0000 H   0  0  0  0  0  0  0  0  0  0  0  0
    3.1651    0.3327    0.0000 C   0  0  0  0  0  0  0  0  0  0  0  0
    4.1934    1.5584    0.0000 C   0  0  0  0  0  0  0  0  0  0  0  0
    4.2632    3.1569    0.0000 H   0  0  0  0  0  0  0  0  0  0  0  0
    3.1126    2.7380    0.0000 H   0  0  0  0  0  0  0  0  0  0  0  0
    5.7693    1.2805    0.0000 O   0  0  0  0  0  0  0  0  0  0  0  0
    6.7975    2.5062    0.0000 C   0  0  0  0  0  0  0  0  0  0  0  0
    6.2504    4.0096    0.0000 O   0  0  0  0  0  0  0  0  0  0  0  0
    8.3734    2.2284    0.0000 C   0  0  0  0  0  0  0  0  0  0  0  0
    9.9490    1.9505    0.0000 H   0  0  0  0  0  0  0  0  0  0  0  0
    9.4017    3.4541    0.0000 H   0  0  0  0  0  0  0  0  0  0  0  0
    8.9205    0.7248    0.0000 H   0  0  0  0  0  0  0  0  0  0  0  0
    3.9652   -1.0529    0.0000 O   0  0  0  0  0  0  0  0  0  0  0  0
    1.7324    1.9239    0.0000 C   0  0  0  0  0  0  0  0  0  0  0  0
    3.2973    1.5913    0.0000 H   0  0  0  0  0  0  0  0  0  0  0  0
    2.2267    3.4456    0.0000 H   0  0  0  0  0  0  0  0  0  0  0  0
    0.2707    2.5746    0.0000 C   0  0  0  0  0  0  0  0  0  0  0  0
    1.0708    3.9603    0.0000 H   0  0  0  0  0  0  0  0  0  0  0  0
   -0.8407    3.7256    0.0000 H   0  0  0  0  0  0  0  0  0  0  0  0
   -0.7999    1.3856    0.0000 C   0  0  0  0  0  0  0  0  0  0  0  0
   -1.1871    2.9381    0.0000 H   0  0  0  0  0  0  0  0  0  0  0  0
   -2.4000    1.3856    0.0000 C   0  0  0  0  0  0  0  0  0  0  0  0
   -1.5999    2.7712    0.0000 H   0  0  0  0  0  0  0  0  0  0  0  0
   -3.2000    2.7712    0.0000 C   0  0  0  0  0  0  0  0  0  0  0  0
   -1.8144    3.5713    0.0000 H   0  0  0  0  0  0  0  0  0  0  0  0
   -3.4777    4.3470    0.0000 H   0  0  0  0  0  0  0  0  0  0  0  0
   -4.8001    2.7712    0.0000 C   0  0  0  0  0  0  0  0  0  0  0  0
   -4.5221    4.3470    0.0000 H   0  0  0  0  0  0  0  0  0  0  0  0
   -6.3035    3.3186    0.0000 H   0  0  0  0  0  0  0  0  0  0  0  0
   -5.6001    1.3856    0.0000 C   0  0  0  0  0  0  0  0  0  0  0  0
   -4.8001    0.0000    0.0000 C   0  0  0  0  0  0  0  0  0  0  0  0
   -4.3887   -0.4902    0.0000 C   0  0  0  0  0  0  0  0  0  0  0  0
   -4.2965   -1.3860    0.0000 H   0  0  0  0  0  0  0  0  0  0  0  0
   -4.0000   -1.3856    0.0000 H   0  0  0  0  0  0  0  0  0  0  0  0
   -5.9885   -0.4902    0.0000 H   0  0  0  0  0  0  0  0  0  0  0  0
   -3.2000    0.0000    0.0000 C   0  0  0  0  0  0  0  0  0  0  0  0
   -3.2907   -0.9719    0.0000 H   0  0  0  0  0  0  0  0  0  0  0  0
   -2.4000   -1.3856    0.0000 C   0  0  0  0  0  0  0  0  0  0  0  0
   -3.4285   -2.6113    0.0000 H   0  0  0  0  0  0  0  0  0  0  0  0
   -2.1222   -2.9613    0.0000 H   0  0  0  0  0  0  0  0  0  0  0  0
   -0.7999   -1.3856    0.0000 C   0  0  0  0  0  0  0  0  0  0  0  0
   -1.0779   -2.9613    0.0000 H   0  0  0  0  0  0  0  0  0  0  0  0
    0.5857   -2.1856    0.0000 H   0  0  0  0  0  0  0  0  0  0  0  0
   -5.6001   -1.3856    0.0000 C   0  0  0  0  0  0  0  0  0  0  0  0
   -5.8778   -2.9613    0.0000 H   0  0  0  0  0  0  0  0  0  0  0  0
   -4.9358   -1.9938    0.0000 H   0  0  0  0  0  0  0  0  0  0  0  0
   -7.1999   -1.3856    0.0000 C   0  0  0  0  0  0  0  0  0  0  0  0
   -8.7036   -1.9329    0.0000 H   0  0  0  0  0  0  0  0  0  0  0  0
   -6.9222   -2.9613    0.0000 H   0  0  0  0  0  0  0  0  0  0  0  0
   -7.9999    0.0000    0.0000 C   0  0  0  0  0  0  0  0  0  0  0  0
   -9.6000    0.0000    0.0000 O   0  0  0  0  0  0  0  0  0  0  0  0
   -7.1999    1.3856    0.0000 C   0  0  0  0  0  0  0  0  0  0  0  0
   -7.9999    2.7712    0.0000 H   0  0  0  0  0  0  0  0  0  0  0  0
    0.9404   -1.2945    0.0000 C   0  0  0  0  0  0  0  0  0  0  0  0
    2.0915   -2.4059    0.0000 H   0  0  0  0  0  0  0  0  0  0  0  0
    1.1077   -2.8856    0.0000 H   0  0  0  0  0  0  0  0  0  0  0  0
    1.7324   -1.2586    0.0000 H   0  0  0  0  0  0  0  0  0  0  0  0
  1  2  1  0  0  0  0
  2  3  1  0  0  0  0
  2  4  1  0  0  0  0
  4  5  1  0  0  0  0
  5  6  1  0  0  0  0
  5  7  1  0  0  0  0
  5  8  1  0  0  0  0
  8  9  1  0  0  0  0
  9 10  2  0  0  0  0
  9 11  1  0  0  0  0
 11 12  1  0  0  0  0
 11 13  1  0  0  0  0
 11 14  1  0  0  0  0
  4 15  2  0  0  0  0
  2 16  1  0  0  0  0
 16 17  1  0  0  0  0
 16 18  1  0  0  0  0
 16 19  1  0  0  0  0
 19 20  1  0  0  0  0
 19 21  1  0  0  0  0
 19 22  1  0  0  0  0
 22  1  1  0  0  0  0
 22 23  1  0  0  0  0
 22 24  1  0  0  0  0
 24 25  1  0  0  0  0
 24 26  1  0  0  0  0
 26 27  1  0  0  0  0
 26 28  1  0  0  0  0
 26 29  1  0  0  0  0
 29 30  1  0  0  0  0
 29 31  1  0  0  0  0
 29 32  1  0  0  0  0
 32 33  1  0  0  0  0
 33 34  1  0  0  0  0
 34 35  1  0  0  0  0
 34 36  1  0  0  0  0
 34 37  1  0  0  0  0
 33 38  1  0  0  0  0
 38 24  1  0  0  0  0
 38 39  1  0  0  0  0
 38 40  1  0  0  0  0
 40 41  1  0  0  0  0
 40 42  1  0  0  0  0
 40 43  1  0  0  0  0
 43  1  1  0  0  0  0
 43 44  1  0  0  0  0
 43 45  1  0  0  0  0
 33 46  1  0  0  0  0
 46 47  1  0  0  0  0
 46 48  1  0  0  0  0
 46 49  1  0  0  0  0
 49 50  1  0  0  0  0
 49 51  1  0  0  0  0
 49 52  1  0  0  0  0
 52 53  2  0  0  0  0
 52 54  1  0  0  0  0
 54 32  2  0  0  0  0
 54 55  1  0  0  0  0
  1 56  1  0  0  0  0
 56 57  1  0  0  0  0
 56 58  1  0  0  0  0
 56 59  1  0  0  0  0
M  END
> <ChemID>
100123

> <source_casrn>
56-47-3

> <CAS>
56-47-3

> <SMILES>
CC(=O)OCC(=O)[C@H]1CC[C@H]2[C@@H]3CCC4=CC(=O)CC[C@]4(C)[C@H]3CC[C@@]21C

> <NAME>
DEOXYCORTICOSTERONE ACETATE

> <preferred_name>
Deoxycorticosterone acetate

> <iupac>
3,20-dioxopregn-4-en-21-yl acetate

> <MPID>
4791

> <dsstox_substance_id>
DTXSID6022894

> <Canonical_QSARr>
CC(=O)OCC(=O)C1CCC2C3CCC4=CC(=O)CCC4(C)C3CCC21C

> <InChI_Code_QSARr>
InChI=1S/C23H32O4/c1-14(24)27-13-21(26)20-7-6-18-17-5-4-15-12-16(25)8-10-22(15,2)19(17)9-11-23(18,20)3/h12,17-20H,4-11,13H2,1-3H3

> <InChI Key_QSARr>
VPGRYOFKCNULNK-UHFFFAOYSA-N

> <Salt_Solvent>
?

> <Salt_Solvent_ID>


> <Kow Reference>
HANSCH,C ET AL. (1995)

> <LogP>
3.08

$$$$
100124
  -INDIGO-08031718572D

 37 41  0  0  0  0  0  0  0  0999 V2000
    4.8001    2.7713    0.0000 C   0  0  0  0  0  0  0  0  0  0  0  0
    6.4000    2.7713    0.0000 H   0  0  0  0  0  0  0  0  0  0  0  0
    5.6000    4.1570    0.0000 H   0  0  0  0  0  0  0  0  0  0  0  0
    5.6000    1.3857    0.0000 H   0  0  0  0  0  0  0  0  0  0  0  0
    3.2000    2.7713    0.0000 C   0  0  0  0  0  0  0  0  0  0  0  0
    2.4000    1.3857    0.0000 C   0  0  0  0  0  0  0  0  0  0  0  0
    0.8001    1.3856    0.0000 C   0  0  0  0  0  0  0  0  0  0  0  0
   -0.0001    0.0000    0.0000 C   0  0  0  0  0  0  0  0  0  0  0  0
    1.2517   -0.9966    0.0000 C   0  0  0  0  0  0  0  0  0  0  0  0
    0.1068   -2.1144    0.0000 H   0  0  0  0  0  0  0  0  0  0  0  0
    2.2182   -2.2718    0.0000 H   0  0  0  0  0  0  0  0  0  0  0  0
    2.6373   -0.1966    0.0000 C   0  0  0  0  0  0  0  0  0  0  0  0
    3.2584   -1.6711    0.0000 H   0  0  0  0  0  0  0  0  0  0  0  0
    4.1778    0.2360    0.0000 H   0  0  0  0  0  0  0  0  0  0  0  0
   -1.6000    0.0000    0.0000 C   0  0  0  0  0  0  0  0  0  0  0  0
   -2.3999    1.3856    0.0000 C   0  0  0  0  0  0  0  0  0  0  0  0
   -1.6000    2.7713    0.0000 C   0  0  0  0  0  0  0  0  0  0  0  0
   -2.3999    4.1570    0.0000 H   0  0  0  0  0  0  0  0  0  0  0  0
   -0.0001    2.7713    0.0000 C   0  0  0  0  0  0  0  0  0  0  0  0
    0.8001    4.1569    0.0000 C   0  0  0  0  0  0  0  0  0  0  0  0
   -0.0001    5.5426    0.0000 H   0  0  0  0  0  0  0  0  0  0  0  0
    2.4000    4.1569    0.0000 C   0  0  0  0  0  0  0  0  0  0  0  0
    3.2000    5.5426    0.0000 H   0  0  0  0  0  0  0  0  0  0  0  0
   -4.0001    1.3856    0.0000 C   0  0  0  0  0  0  0  0  0  0  0  0
   -4.8000    0.0000    0.0000 C   0  0  0  0  0  0  0  0  0  0  0  0
   -6.3999    0.0000    0.0000 C   0  0  0  0  0  0  0  0  0  0  0  0
   -7.2001   -1.3857    0.0000 H   0  0  0  0  0  0  0  0  0  0  0  0
   -7.2001    1.3856    0.0000 C   0  0  0  0  0  0  0  0  0  0  0  0
   -8.8000    1.3856    0.0000 H   0  0  0  0  0  0  0  0  0  0  0  0
   -6.3999    2.7713    0.0000 C   0  0  0  0  0  0  0  0  0  0  0  0
   -7.2001    4.1569    0.0000 H   0  0  0  0  0  0  0  0  0  0  0  0
   -4.8000    2.7713    0.0000 C   0  0  0  0  0  0  0  0  0  0  0  0
   -4.0001    4.1569    0.0000 H   0  0  0  0  0  0  0  0  0  0  0  0
   -4.0001   -1.3856    0.0000 C   0  0  0  0  0  0  0  0  0  0  0  0
   -4.8000   -2.7713    0.0000 H   0  0  0  0  0  0  0  0  0  0  0  0
   -2.3999   -1.3856    0.0000 C   0  0  0  0  0  0  0  0  0  0  0  0
   -1.6000   -2.7713    0.0000 H   0  0  0  0  0  0  0  0  0  0  0  0
  1  2  1  0  0  0  0
  1  3  1  0  0  0  0
  1  4  1  0  0  0  0
  1  5  1  0  0  0  0
  5  6  2  0  0  0  0
  6  7  1  0  0  0  0
  7  8  1  0  0  0  0
  8  9  1  0  0  0  0
  9 10  1  0  0  0  0
  9 11  1  0  0  0  0
  9 12  1  0  0  0  0
 12  6  1  0  0  0  0
 12 13  1  0  0  0  0
 12 14  1  0  0  0  0
  8 15  2  0  0  0  0
 15 16  1  0  0  0  0
 16 17  2  0  0  0  0
 17 18  1  0  0  0  0
 17 19  1  0  0  0  0
 19  7  2  0  0  0  0
 19 20  1  0  0  0  0
 20 21  1  0  0  0  0
 20 22  2  0  0  0  0
 22  5  1  0  0  0  0
 22 23  1  0  0  0  0
 16 24  1  0  0  0  0
 24 25  1  0  0  0  0
 25 26  2  0  0  0  0
 26 27  1  0  0  0  0
 26 28  1  0  0  0  0
 28 29  1  0  0  0  0
 28 30  2  0  0  0  0
 30 31  1  0  0  0  0
 30 32  1  0  0  0  0
 32 24  2  0  0  0  0
 32 33  1  0  0  0  0
 25 34  1  0  0  0  0
 34 35  1  0  0  0  0
 34 36  2  0  0  0  0
 36 15  1  0  0  0  0
 36 37  1  0  0  0  0
M  END
> <ChemID>
100124

> <source_casrn>
56-49-5

> <CAS>
56-49-5

> <SMILES>
Cc1ccc2cc3c(ccc4ccccc43)c3CCc1c32

> <NAME>
3-METHYLCHOLANTHRENE

> <preferred_name>
3-Methylcholanthrene

> <iupac>
3-methyl-1,2-dihydrocyclopenta[ij]tetraphene

> <MPID>
4792

> <dsstox_substance_id>
DTXSID0020862

> <Canonical_QSARr>
Cc1ccc2cc3c(ccc4ccccc43)c3CCc1c32

> <InChI_Code_QSARr>
InChI=1S/C21H16/c1-13-6-7-15-12-20-17-5-3-2-4-14(17)8-9-18(20)19-11-10-16(13)21(15)19/h2-9,12H,10-11H2,1H3

> <InChI Key_QSARr>
PPQNQXQZIWHJRB-UHFFFAOYSA-N

> <Salt_Solvent>
?

> <Salt_Solvent_ID>


> <Kow Reference>
HANSCH,C ET AL. (1995)

> <LogP>
6.42

$$$$
100125
  -INDIGO-08031718572D

 40 41  0  0  0  0  0  0  0  0999 V2000
    0.0000   -0.0000    0.0000 C   0  0  0  0  0  0  0  0  0  0  0  0
    1.5035   -0.5472    0.0000 C   0  0  0  0  0  0  0  0  0  0  0  0
    2.7292    0.4812    0.0000 C   0  0  0  0  0  0  0  0  0  0  0  0
    4.1149   -0.3188    0.0000 C   0  0  0  0  0  0  0  0  0  0  0  0
    4.1149   -1.9188    0.0000 H   0  0  0  0  0  0  0  0  0  0  0  0
    5.5004    0.4812    0.0000 C   0  0  0  0  0  0  0  0  0  0  0  0
    6.8860   -0.3188    0.0000 H   0  0  0  0  0  0  0  0  0  0  0  0
    5.5004    2.0813    0.0000 C   0  0  0  0  0  0  0  0  0  0  0  0
    6.8860    2.8813    0.0000 O   0  0  0  0  0  0  0  0  0  0  0  0
    8.2717    2.0813    0.0000 H   0  0  0  0  0  0  0  0  0  0  0  0
    4.1149    2.8813    0.0000 C   0  0  0  0  0  0  0  0  0  0  0  0
    4.1149    4.4812    0.0000 H   0  0  0  0  0  0  0  0  0  0  0  0
    2.7292    2.0813    0.0000 C   0  0  0  0  0  0  0  0  0  0  0  0
    1.5035    3.1097    0.0000 H   0  0  0  0  0  0  0  0  0  0  0  0
    1.7814   -2.1230    0.0000 C   0  0  0  0  0  0  0  0  0  0  0  0
    1.0426   -3.5421    0.0000 H   0  0  0  0  0  0  0  0  0  0  0  0
    0.2555   -2.6040    0.0000 H   0  0  0  0  0  0  0  0  0  0  0  0
    3.2848   -2.6702    0.0000 C   0  0  0  0  0  0  0  0  0  0  0  0
    3.5627   -4.2459    0.0000 H   0  0  0  0  0  0  0  0  0  0  0  0
    4.7885   -3.2174    0.0000 H   0  0  0  0  0  0  0  0  0  0  0  0
    2.0591   -3.6987    0.0000 H   0  0  0  0  0  0  0  0  0  0  0  0
   -1.2257   -1.0284    0.0000 C   0  0  0  0  0  0  0  0  0  0  0  0
   -2.6114   -0.2284    0.0000 C   0  0  0  0  0  0  0  0  0  0  0  0
   -2.6114    1.3716    0.0000 H   0  0  0  0  0  0  0  0  0  0  0  0
   -3.9968   -1.0284    0.0000 C   0  0  0  0  0  0  0  0  0  0  0  0
   -5.3825   -0.2284    0.0000 H   0  0  0  0  0  0  0  0  0  0  0  0
   -3.9968   -2.6285    0.0000 C   0  0  0  0  0  0  0  0  0  0  0  0
   -5.3825   -3.4285    0.0000 O   0  0  0  0  0  0  0  0  0  0  0  0
   -6.7682   -2.6285    0.0000 H   0  0  0  0  0  0  0  0  0  0  0  0
   -2.6114   -3.4285    0.0000 C   0  0  0  0  0  0  0  0  0  0  0  0
   -2.6114   -5.0285    0.0000 H   0  0  0  0  0  0  0  0  0  0  0  0
   -1.2257   -2.6285    0.0000 C   0  0  0  0  0  0  0  0  0  0  0  0
    0.0000   -3.6569    0.0000 H   0  0  0  0  0  0  0  0  0  0  0  0
   -0.2779    1.5757    0.0000 C   0  0  0  0  0  0  0  0  0  0  0  0
    1.2480    2.0568    0.0000 H   0  0  0  0  0  0  0  0  0  0  0  0
    0.4609    2.9949    0.0000 H   0  0  0  0  0  0  0  0  0  0  0  0
   -1.7813    2.1229    0.0000 C   0  0  0  0  0  0  0  0  0  0  0  0
   -2.0592    3.6987    0.0000 H   0  0  0  0  0  0  0  0  0  0  0  0
   -0.5556    3.1515    0.0000 H   0  0  0  0  0  0  0  0  0  0  0  0
   -3.2850    2.6701    0.0000 H   0  0  0  0  0  0  0  0  0  0  0  0
  1  2  2  0  0  0  0
  2  3  1  0  0  0  0
  3  4  1  0  0  0  0
  4  5  1  0  0  0  0
  4  6  2  0  0  0  0
  6  7  1  0  0  0  0
  6  8  1  0  0  0  0
  8  9  1  0  0  0  0
  9 10  1  0  0  0  0
  8 11  2  0  0  0  0
 11 12  1  0  0  0  0
 11 13  1  0  0  0  0
 13  3  2  0  0  0  0
 13 14  1  0  0  0  0
  2 15  1  0  0  0  0
 15 16  1  0  0  0  0
 15 17  1  0  0  0  0
 15 18  1  0  0  0  0
 18 19  1  0  0  0  0
 18 20  1  0  0  0  0
 18 21  1  0  0  0  0
  1 22  1  0  0  0  0
 22 23  1  0  0  0  0
 23 24  1  0  0  0  0
 23 25  2  0  0  0  0
 25 26  1  0  0  0  0
 25 27  1  0  0  0  0
 27 28  1  0  0  0  0
 28 29  1  0  0  0  0
 27 30  2  0  0  0  0
 30 31  1  0  0  0  0
 30 32  1  0  0  0  0
 32 22  2  0  0  0  0
 32 33  1  0  0  0  0
  1 34  1  0  0  0  0
 34 35  1  0  0  0  0
 34 36  1  0  0  0  0
 34 37  1  0  0  0  0
 37 38  1  0  0  0  0
 37 39  1  0  0  0  0
 37 40  1  0  0  0  0
M  END
> <ChemID>
100125

> <source_casrn>
56-53-1

> <CAS>
56-53-1

> <SMILES>
CC/C(/c1ccc(O)cc1)=C(/CC)\c1ccc(O)cc1

> <NAME>
DES

> <preferred_name>
Diethylstilbestrol

> <iupac>
4,4'-(3E)-hex-3-ene-3,4-diyldiphenol

> <MPID>
4793

> <dsstox_substance_id>
DTXSID3020465

> <Canonical_QSARr>
CCC(c1ccc(O)cc1)=C(CC)c1ccc(O)cc1

> <InChI_Code_QSARr>
InChI=1S/C18H20O2/c1-3-17(13-5-9-15(19)10-6-13)18(4-2)14-7-11-16(20)12-8-14/h5-12,19-20H,3-4H2,1-2H3/b18-17+

> <InChI Key_QSARr>
RGLYKWWBQGJZGM-ISLYRVAYSA-N

> <Salt_Solvent>
?

> <Salt_Solvent_ID>


> <Kow Reference>
HANSCH,C ET AL. (1995)

> <LogP>
5.07

$$$$
100127
  -INDIGO-08031718572D

 30 33  0  0  0  0  0  0  0  0999 V2000
    0.0000   -0.0001    0.0000 C   0  0  0  0  0  0  0  0  0  0  0  0
   -0.8000    1.3856    0.0000 C   0  0  0  0  0  0  0  0  0  0  0  0
    0.0000    2.7713    0.0000 H   0  0  0  0  0  0  0  0  0  0  0  0
   -2.4000    1.3856    0.0000 C   0  0  0  0  0  0  0  0  0  0  0  0
   -3.2000   -0.0001    0.0000 C   0  0  0  0  0  0  0  0  0  0  0  0
   -4.8000    0.0001    0.0000 C   0  0  0  0  0  0  0  0  0  0  0  0
   -5.6000   -1.3856    0.0000 H   0  0  0  0  0  0  0  0  0  0  0  0
   -5.6000    1.3856    0.0000 C   0  0  0  0  0  0  0  0  0  0  0  0
   -7.2000    1.3856    0.0000 H   0  0  0  0  0  0  0  0  0  0  0  0
   -4.8000    2.7712    0.0000 C   0  0  0  0  0  0  0  0  0  0  0  0
   -5.6000    4.1569    0.0000 H   0  0  0  0  0  0  0  0  0  0  0  0
   -3.2000    2.7712    0.0000 C   0  0  0  0  0  0  0  0  0  0  0  0
   -2.4000    4.1569    0.0000 H   0  0  0  0  0  0  0  0  0  0  0  0
   -2.4000   -1.3856    0.0000 C   0  0  0  0  0  0  0  0  0  0  0  0
   -3.2000   -2.7712    0.0000 H   0  0  0  0  0  0  0  0  0  0  0  0
   -0.8000   -1.3856    0.0000 C   0  0  0  0  0  0  0  0  0  0  0  0
    0.0000   -2.7712    0.0000 C   0  0  0  0  0  0  0  0  0  0  0  0
   -0.8000   -4.1569    0.0000 H   0  0  0  0  0  0  0  0  0  0  0  0
    1.6000   -2.7712    0.0000 C   0  0  0  0  0  0  0  0  0  0  0  0
    2.4000   -4.1569    0.0000 H   0  0  0  0  0  0  0  0  0  0  0  0
    2.4000   -1.3856    0.0000 C   0  0  0  0  0  0  0  0  0  0  0  0
    1.6000   -0.0001    0.0000 C   0  0  0  0  0  0  0  0  0  0  0  0
    2.4000    1.3856    0.0000 C   0  0  0  0  0  0  0  0  0  0  0  0
    1.6000    2.7712    0.0000 H   0  0  0  0  0  0  0  0  0  0  0  0
    4.0000    1.3856    0.0000 C   0  0  0  0  0  0  0  0  0  0  0  0
    4.8000    2.7712    0.0000 H   0  0  0  0  0  0  0  0  0  0  0  0
    4.8000   -0.0001    0.0000 C   0  0  0  0  0  0  0  0  0  0  0  0
    6.4000   -0.0001    0.0000 H   0  0  0  0  0  0  0  0  0  0  0  0
    4.0000   -1.3856    0.0000 C   0  0  0  0  0  0  0  0  0  0  0  0
    4.8000   -2.7713    0.0000 H   0  0  0  0  0  0  0  0  0  0  0  0
  1  2  1  0  0  0  0
  2  3  1  0  0  0  0
  2  4  2  0  0  0  0
  4  5  1  0  0  0  0
  5  6  1  0  0  0  0
  6  7  1  0  0  0  0
  6  8  2  0  0  0  0
  8  9  1  0  0  0  0
  8 10  1  0  0  0  0
 10 11  1  0  0  0  0
 10 12  2  0  0  0  0
 12  4  1  0  0  0  0
 12 13  1  0  0  0  0
  5 14  2  0  0  0  0
 14 15  1  0  0  0  0
 14 16  1  0  0  0  0
 16  1  1  0  0  0  0
 16 17  2  0  0  0  0
 17 18  1  0  0  0  0
 17 19  1  0  0  0  0
 19 20  1  0  0  0  0
 19 21  2  0  0  0  0
 21 22  1  0  0  0  0
 22  1  2  0  0  0  0
 22 23  1  0  0  0  0
 23 24  1  0  0  0  0
 23 25  2  0  0  0  0
 25 26  1  0  0  0  0
 25 27  1  0  0  0  0
 27 28  1  0  0  0  0
 27 29  2  0  0  0  0
 29 21  1  0  0  0  0
 29 30  1  0  0  0  0
M  END
> <ChemID>
100127

> <source_casrn>
56-55-3

> <CAS>
56-55-3

> <SMILES>
c1c2c3ccccc3ccc2cc2ccccc21

> <NAME>
BENZ(A)ANTHRACENE

> <preferred_name>
Benz(a)anthracene

> <iupac>
tetraphene

> <MPID>
4795

> <dsstox_substance_id>
DTXSID5023902

> <Canonical_QSARr>
c1c2c3ccccc3ccc2cc2ccccc21

> <InChI_Code_QSARr>
InChI=1S/C18H12/c1-2-7-15-12-18-16(11-14(15)6-1)10-9-13-5-3-4-8-17(13)18/h1-12H

> <InChI Key_QSARr>
DXBHBZVCASKNBY-UHFFFAOYSA-N

> <Salt_Solvent>
?

> <Salt_Solvent_ID>


> <Kow Reference>
WANG,L ET AL. (1986)

> <LogP>
5.76

$$$$
100128
  -INDIGO-08031718572D

 14 15  0  0  0  0  0  0  0  0999 V2000
   -2.7713    3.2000    0.0000 O   0  0  0  0  0  0  0  0  0  0  0  0
   -1.3856    2.4000    0.0000 N   0  0  0  0  0  0  0  0  0  0  0  0
   -1.3856    0.8000    0.0000 C   0  0  0  0  0  0  0  0  0  0  0  0
    0.0000   -0.0000    0.0000 C   0  0  0  0  0  0  0  0  0  0  0  0
    0.0000   -1.6000    0.0000 C   0  0  0  0  0  0  0  0  0  0  0  0
   -1.3856   -2.4000    0.0000 C   0  0  0  0  0  0  0  0  0  0  0  0
   -2.7713   -1.6000    0.0000 C   0  0  0  0  0  0  0  0  0  0  0  0
   -2.7713   -0.0000    0.0000 C   0  0  0  0  0  0  0  0  0  0  0  0
    1.3856    0.8000    0.0000 C   0  0  0  0  0  0  0  0  0  0  0  0
    2.7713   -0.0000    0.0000 N   0  0  0  0  0  0  0  0  0  0  0  0
    4.1569    0.8000    0.0000 O   0  0  0  0  0  0  0  0  0  0  0  0
    2.7713   -1.6000    0.0000 O   0  0  0  0  0  0  0  0  0  0  0  0
    1.3856    2.4000    0.0000 C   0  0  0  0  0  0  0  0  0  0  0  0
    0.0000    3.2000    0.0000 C   0  0  0  0  0  0  0  0  0  0  0  0
  1  2  1  0  0  0  0
  2  3  1  0  0  0  0
  3  4  1  0  0  0  0
  4  5  2  0  0  0  0
  5  6  1  0  0  0  0
  6  7  2  0  0  0  0
  7  8  1  0  0  0  0
  8  3  2  0  0  0  0
  4  9  1  0  0  0  0
  9 10  1  0  0  0  0
 10 11  2  0  0  0  0
 10 12  1  0  0  0  0
  9 13  2  0  0  0  0
 13 14  1  0  0  0  0
 14  2  2  0  0  0  0
M  CHG  4   1  -1   2   1  10   1  12  -1
M  END
> <ChemID>
100128

> <source_casrn>
56-57-5

> <CAS>
56-57-5

> <SMILES>
[O-][n+]1ccc(c2ccccc12)[N+]([O-])=O

> <NAME>
4-NITROQUINOLINE OXIDE

> <preferred_name>
4-Nitroquinoline-1-oxide

> <iupac>
4-nitroquinoline 1-oxide

> <MPID>
4796

> <dsstox_substance_id>
DTXSID5025780

> <Canonical_QSARr>
[O-][n+]1ccc(c2ccccc12)[N+]([O-])=O

> <InChI_Code_QSARr>
InChI=1S/C9H6N2O3/c12-10-6-5-9(11(13)14)7-3-1-2-4-8(7)10/h1-6H

> <InChI Key_QSARr>
YHQDZJICGQWFHK-UHFFFAOYSA-N

> <Salt_Solvent>
?

> <Salt_Solvent_ID>


> <Kow Reference>
HANSCH,C ET AL. (1995)

> <LogP>
1.09

$$$$
100129
  -INDIGO-08031718572D

 38 39  0  0  0  0  0  0  0  0999 V2000
   -1.3857    2.4000    0.0000 C   0  0  0  0  0  0  0  0  0  0  0  0
   -1.3857    4.0000    0.0000 H   0  0  0  0  0  0  0  0  0  0  0  0
   -2.7712    3.2001    0.0000 H   0  0  0  0  0  0  0  0  0  0  0  0
   -0.0000    3.2001    0.0000 H   0  0  0  0  0  0  0  0  0  0  0  0
   -1.3857    0.8000    0.0000 C   0  0  0  0  0  0  0  0  0  0  0  0
   -2.7712   -0.0001    0.0000 C   0  0  0  0  0  0  0  0  0  0  0  0
   -4.1569    0.8000    0.0000 Cl  0  0  0  0  0  0  0  0  0  0  0  0
   -2.7712   -1.5999    0.0000 C   0  0  0  0  0  0  0  0  0  0  0  0
   -4.1569   -2.4000    0.0000 O   0  0  0  0  0  0  0  0  0  0  0  0
   -1.3857   -2.4000    0.0000 O   0  0  0  0  0  0  0  0  0  0  0  0
   -0.0000   -1.6001    0.0000 C   0  0  0  0  0  0  0  0  0  0  0  0
   -0.0000    0.0001    0.0000 C   0  0  0  0  0  0  0  0  0  0  0  0
    1.3857    0.8000    0.0000 C   0  0  0  0  0  0  0  0  0  0  0  0
    1.3857    2.4000    0.0000 H   0  0  0  0  0  0  0  0  0  0  0  0
    2.7714    0.0001    0.0000 C   0  0  0  0  0  0  0  0  0  0  0  0
    4.1568    0.8000    0.0000 H   0  0  0  0  0  0  0  0  0  0  0  0
    2.7714   -1.5999    0.0000 C   0  0  0  0  0  0  0  0  0  0  0  0
    1.3857   -2.4000    0.0000 C   0  0  0  0  0  0  0  0  0  0  0  0
    1.3857   -4.0000    0.0000 H   0  0  0  0  0  0  0  0  0  0  0  0
    4.1568   -2.4000    0.0000 O   0  0  0  0  0  0  0  0  0  0  0  0
    5.5425   -1.5999    0.0000 P   0  0  0  0  0  0  0  0  0  0  0  0
    5.5425   -3.1999    0.0000 S   0  0  0  0  0  0  0  0  0  0  0  0
    6.9282   -2.4000    0.0000 O   0  0  0  0  0  0  0  0  0  0  0  0
    8.3139   -1.5999    0.0000 C   0  0  0  0  0  0  0  0  0  0  0  0
    7.7016   -0.1218    0.0000 H   0  0  0  0  0  0  0  0  0  0  0  0
    8.9261   -0.1218    0.0000 H   0  0  0  0  0  0  0  0  0  0  0  0
    9.6994   -2.4000    0.0000 C   0  0  0  0  0  0  0  0  0  0  0  0
   11.0851   -3.1999    0.0000 H   0  0  0  0  0  0  0  0  0  0  0  0
   11.0851   -1.5999    0.0000 H   0  0  0  0  0  0  0  0  0  0  0  0
    9.6994   -4.0000    0.0000 H   0  0  0  0  0  0  0  0  0  0  0  0
    6.9282   -0.8000    0.0000 O   0  0  0  0  0  0  0  0  0  0  0  0
    6.9282    0.8000    0.0000 C   0  0  0  0  0  0  0  0  0  0  0  0
    5.3418    1.0089    0.0000 H   0  0  0  0  0  0  0  0  0  0  0  0
    5.9542    2.0694    0.0000 H   0  0  0  0  0  0  0  0  0  0  0  0
    8.3139    1.6001    0.0000 C   0  0  0  0  0  0  0  0  0  0  0  0
    9.6994    2.4000    0.0000 H   0  0  0  0  0  0  0  0  0  0  0  0
    8.3139    3.2001    0.0000 H   0  0  0  0  0  0  0  0  0  0  0  0
    9.6994    0.8000    0.0000 H   0  0  0  0  0  0  0  0  0  0  0  0
  1  2  1  0  0  0  0
  1  3  1  0  0  0  0
  1  4  1  0  0  0  0
  1  5  1  0  0  0  0
  5  6  2  0  0  0  0
  6  7  1  0  0  0  0
  6  8  1  0  0  0  0
  8  9  2  0  0  0  0
  8 10  1  0  0  0  0
 10 11  1  0  0  0  0
 11 12  1  0  0  0  0
 12  5  1  0  0  0  0
 12 13  2  0  0  0  0
 13 14  1  0  0  0  0
 13 15  1  0  0  0  0
 15 16  1  0  0  0  0
 15 17  2  0  0  0  0
 17 18  1  0  0  0  0
 18 11  2  0  0  0  0
 18 19  1  0  0  0  0
 17 20  1  0  0  0  0
 20 21  1  0  0  0  0
 21 22  2  0  0  0  0
 21 23  1  0  0  0  0
 23 24  1  0  0  0  0
 24 25  1  0  0  0  0
 24 26  1  0  0  0  0
 24 27  1  0  0  0  0
 27 28  1  0  0  0  0
 27 29  1  0  0  0  0
 27 30  1  0  0  0  0
 21 31  1  0  0  0  0
 31 32  1  0  0  0  0
 32 33  1  0  0  0  0
 32 34  1  0  0  0  0
 32 35  1  0  0  0  0
 35 36  1  0  0  0  0
 35 37  1  0  0  0  0
 35 38  1  0  0  0  0
M  END
> <ChemID>
100129

> <source_casrn>
56-72-4

> <CAS>
56-72-4

> <SMILES>
CC1c2ccc(cc2OC(=O)C=1Cl)OP(=S)(OCC)OCC

> <NAME>
COUMAPHOS

> <preferred_name>
Coumaphos

> <iupac>
O-(3-chloro-4-methyl-2-oxo-2H-chromen-7-yl) O,O-diethyl phosphorothioate

> <MPID>
4797

> <dsstox_substance_id>
DTXSID2020347

> <Canonical_QSARr>
CC1c2ccc(cc2OC(=O)C=1Cl)OP(=S)(OCC)OCC

> <InChI_Code_QSARr>
InChI=1S/C14H16ClO5PS/c1-4-17-21(22,18-5-2)20-10-6-7-11-9(3)13(15)14(16)19-12(11)8-10/h6-8H,4-5H2,1-3H3

> <InChI Key_QSARr>
BXNANOICGRISHX-UHFFFAOYSA-N

> <Salt_Solvent>
?

> <Salt_Solvent_ID>


> <Kow Reference>
TOMLIN,C (1994)

> <LogP>
4.13

$$$$
100131
  -INDIGO-08031718572D

 14 13  0  0  0  0  0  0  0  0999 V2000
    0.0001    0.0000    0.0000 C   0  0  0  0  0  0  0  0  0  0  0  0
    0.0001   -1.6000    0.0000 H   0  0  0  0  0  0  0  0  0  0  0  0
    0.0001    1.6000    0.0000 O   0  0  0  0  0  0  0  0  0  0  0  0
    1.3856    2.4000    0.0000 H   0  0  0  0  0  0  0  0  0  0  0  0
   -1.5999    0.0000    0.0000 C   0  0  0  0  0  0  0  0  0  0  0  0
   -1.8088   -1.5863    0.0000 H   0  0  0  0  0  0  0  0  0  0  0  0
   -2.8694   -0.9740    0.0000 H   0  0  0  0  0  0  0  0  0  0  0  0
   -2.4000    1.3856    0.0000 O   0  0  0  0  0  0  0  0  0  0  0  0
   -4.0000    1.3856    0.0000 H   0  0  0  0  0  0  0  0  0  0  0  0
    1.6001    0.0000    0.0000 C   0  0  0  0  0  0  0  0  0  0  0  0
    1.8088   -1.5863    0.0000 H   0  0  0  0  0  0  0  0  0  0  0  0
    2.8694   -0.9740    0.0000 H   0  0  0  0  0  0  0  0  0  0  0  0
    2.4000    1.3856    0.0000 O   0  0  0  0  0  0  0  0  0  0  0  0
    4.0000    1.3856    0.0000 H   0  0  0  0  0  0  0  0  0  0  0  0
  1  2  1  0  0  0  0
  1  3  1  0  0  0  0
  3  4  1  0  0  0  0
  1  5  1  0  0  0  0
  5  6  1  0  0  0  0
  5  7  1  0  0  0  0
  5  8  1  0  0  0  0
  8  9  1  0  0  0  0
  1 10  1  0  0  0  0
 10 11  1  0  0  0  0
 10 12  1  0  0  0  0
 10 13  1  0  0  0  0
 13 14  1  0  0  0  0
M  END
> <ChemID>
100131

> <source_casrn>
56-81-5

> <CAS>
56-81-5

> <SMILES>
OC(CO)CO

> <NAME>
GLYCEROL

> <preferred_name>
Glycerol

> <iupac>
propane-1,2,3-triol

> <MPID>
4799

> <dsstox_substance_id>
DTXSID9020663

> <Canonical_QSARr>
OC(CO)CO

> <InChI_Code_QSARr>
InChI=1S/C3H8O3/c4-1-3(6)2-5/h3-6H,1-2H2

> <InChI Key_QSARr>
PEDCQBHIVMGVHV-UHFFFAOYSA-N

> <Salt_Solvent>
?

> <Salt_Solvent_ID>


> <Kow Reference>
HANSCH,C ET AL. (1995)

> <LogP>
-1.76

$$$$
100132
  -INDIGO-08031718572D

 16 15  0  0  0  0  0  0  0  0999 V2000
    3.6986   -2.0592    0.0000 O   0  0  0  0  0  0  0  0  0  0  0  0
    4.2458   -3.5627    0.0000 H   0  0  0  0  0  0  0  0  0  0  0  0
    2.1230   -1.7814    0.0000 C   0  0  0  0  0  0  0  0  0  0  0  0
    1.0945   -3.0070    0.0000 O   0  0  0  0  0  0  0  0  0  0  0  0
    1.5757   -0.2779    0.0000 C   0  0  0  0  0  0  0  0  0  0  0  0
    2.0568    1.2481    0.0000 H   0  0  0  0  0  0  0  0  0  0  0  0
    2.9949    0.4609    0.0000 H   0  0  0  0  0  0  0  0  0  0  0  0
    0.0001    0.0000    0.0000 C   0  0  0  0  0  0  0  0  0  0  0  0
    0.0001   -1.6000    0.0000 H   0  0  0  0  0  0  0  0  0  0  0  0
    0.0001    1.6000    0.0000 N   0  0  0  0  0  0  0  0  0  0  0  0
    1.3856    2.4000    0.0000 H   0  0  0  0  0  0  0  0  0  0  0  0
   -1.3856    2.4000    0.0000 H   0  0  0  0  0  0  0  0  0  0  0  0
   -1.6000    0.0000    0.0000 C   0  0  0  0  0  0  0  0  0  0  0  0
   -2.4000   -1.3856    0.0000 O   0  0  0  0  0  0  0  0  0  0  0  0
   -4.0000   -1.3856    0.0000 H   0  0  0  0  0  0  0  0  0  0  0  0
   -2.4000    1.3856    0.0000 O   0  0  0  0  0  0  0  0  0  0  0  0
  1  2  1  0  0  0  0
  1  3  1  0  0  0  0
  3  4  2  0  0  0  0
  3  5  1  0  0  0  0
  5  6  1  0  0  0  0
  5  7  1  0  0  0  0
  5  8  1  0  0  0  0
  8  9  1  0  0  0  0
  8 10  1  0  0  0  0
 10 11  1  0  0  0  0
 10 12  1  0  0  0  0
  8 13  1  0  0  0  0
 13 14  1  0  0  0  0
 14 15  1  0  0  0  0
 13 16  2  0  0  0  0
M  END
> <ChemID>
100132

> <source_casrn>
56-84-8

> <CAS>
56-84-8

> <SMILES>
N[C@@H](CC(O)=O)C(O)=O

> <NAME>
ASPARTIC ACID

> <preferred_name>
L-Aspartic acid

> <iupac>
L-aspartic acid

> <MPID>
4800

> <dsstox_substance_id>
DTXSID7022621

> <Canonical_QSARr>
NC(CC(O)=O)C(O)=O

> <InChI_Code_QSARr>
InChI=1S/C4H7NO4/c5-2(4(8)9)1-3(6)7/h2H,1,5H2,(H,6,7)(H,8,9)

> <InChI Key_QSARr>
CKLJMWTZIZZHCS-UHFFFAOYSA-N

> <Salt_Solvent>
?

> <Salt_Solvent_ID>


> <Kow Reference>
CHMELIK,J ET AL. (1991)

> <LogP>
-3.89

$$$$
100133
  -INDIGO-08031718572D

 20 19  0  0  0  0  0  0  0  0999 V2000
    2.7712    1.6000    0.0000 C   0  0  0  0  0  0  0  0  0  0  0  0
    2.7712    3.2000    0.0000 O   0  0  0  0  0  0  0  0  0  0  0  0
    1.3856    0.8000    0.0000 C   0  0  0  0  0  0  0  0  0  0  0  0
    0.5857    2.1857    0.0000 H   0  0  0  0  0  0  0  0  0  0  0  0
   -0.0001    0.0000    0.0000 C   0  0  0  0  0  0  0  0  0  0  0  0
    0.6122   -1.4782    0.0000 H   0  0  0  0  0  0  0  0  0  0  0  0
   -0.6122   -1.4782    0.0000 H   0  0  0  0  0  0  0  0  0  0  0  0
   -1.3856    0.8000    0.0000 C   0  0  0  0  0  0  0  0  0  0  0  0
   -1.9979    2.2782    0.0000 H   0  0  0  0  0  0  0  0  0  0  0  0
   -0.7734    2.2782    0.0000 H   0  0  0  0  0  0  0  0  0  0  0  0
   -2.7712    0.0000    0.0000 C   0  0  0  0  0  0  0  0  0  0  0  0
   -2.7712   -1.6000    0.0000 O   0  0  0  0  0  0  0  0  0  0  0  0
   -4.1569    0.8000    0.0000 N   0  0  0  0  0  0  0  0  0  0  0  0
   -5.5426    0.0000    0.0000 H   0  0  0  0  0  0  0  0  0  0  0  0
   -4.1569    2.4000    0.0000 H   0  0  0  0  0  0  0  0  0  0  0  0
    2.1856   -0.5857    0.0000 N   0  0  0  0  0  0  0  0  0  0  0  0
    1.6385   -2.0891    0.0000 H   0  0  0  0  0  0  0  0  0  0  0  0
    3.7856   -0.5857    0.0000 H   0  0  0  0  0  0  0  0  0  0  0  0
    4.1569    0.8000    0.0000 O   0  0  0  0  0  0  0  0  0  0  0  0
    5.5426    1.6000    0.0000 H   0  0  0  0  0  0  0  0  0  0  0  0
  1  2  2  0  0  0  0
  1  3  1  0  0  0  0
  3  4  1  0  0  0  0
  3  5  1  0  0  0  0
  5  6  1  0  0  0  0
  5  7  1  0  0  0  0
  5  8  1  0  0  0  0
  8  9  1  0  0  0  0
  8 10  1  0  0  0  0
  8 11  1  0  0  0  0
 11 12  2  0  0  0  0
 11 13  1  0  0  0  0
 13 14  1  0  0  0  0
 13 15  1  0  0  0  0
  3 16  1  0  0  0  0
 16 17  1  0  0  0  0
 16 18  1  0  0  0  0
  1 19  1  0  0  0  0
 19 20  1  0  0  0  0
M  END
> <ChemID>
100133

> <source_casrn>
56-85-9

> <CAS>
56-85-9

> <SMILES>
NC(=O)CC[C@H](N)C(O)=O

> <NAME>
GLUTAMINE

> <preferred_name>
L-Glutamine

> <iupac>
L-glutamine

> <MPID>
4801

> <dsstox_substance_id>
DTXSID1023100

> <Canonical_QSARr>
NC(=O)CCC(N)C(O)=O

> <InChI_Code_QSARr>
InChI=1S/C5H10N2O3/c6-3(5(9)10)1-2-4(7)8/h3H,1-2,6H2,(H2,7,8)(H,9,10)

> <InChI Key_QSARr>
ZDXPYRJPNDTMRX-UHFFFAOYSA-N

> <Salt_Solvent>
?

> <Salt_Solvent_ID>


> <Kow Reference>
CHMELIK,J ET AL. (1991)

> <LogP>
-3.64

$$$$
100135
  -INDIGO-08031718572D

 24 23  0  0  0  0  0  0  0  0999 V2000
   -2.7713    1.6000    0.0000 C   0  0  0  0  0  0  0  0  0  0  0  0
   -2.7713    3.2000    0.0000 O   0  0  0  0  0  0  0  0  0  0  0  0
   -1.3856    0.8000    0.0000 C   0  0  0  0  0  0  0  0  0  0  0  0
   -0.5857    2.1857    0.0000 H   0  0  0  0  0  0  0  0  0  0  0  0
   -2.1856   -0.5857    0.0000 N   0  0  0  0  0  0  0  0  0  0  0  0
   -1.6383   -2.0891    0.0000 H   0  0  0  0  0  0  0  0  0  0  0  0
   -3.7856   -0.5857    0.0000 H   0  0  0  0  0  0  0  0  0  0  0  0
    0.0001    0.0000    0.0000 C   0  0  0  0  0  0  0  0  0  0  0  0
    0.6122   -1.4782    0.0000 H   0  0  0  0  0  0  0  0  0  0  0  0
   -0.6123   -1.4782    0.0000 H   0  0  0  0  0  0  0  0  0  0  0  0
    1.3856    0.8000    0.0000 C   0  0  0  0  0  0  0  0  0  0  0  0
    0.7734    2.2782    0.0000 H   0  0  0  0  0  0  0  0  0  0  0  0
    1.9979    2.2782    0.0000 H   0  0  0  0  0  0  0  0  0  0  0  0
    2.7713    0.0000    0.0000 C   0  0  0  0  0  0  0  0  0  0  0  0
    3.3836   -1.4782    0.0000 H   0  0  0  0  0  0  0  0  0  0  0  0
    2.1589   -1.4782    0.0000 H   0  0  0  0  0  0  0  0  0  0  0  0
    4.1570    0.8000    0.0000 C   0  0  0  0  0  0  0  0  0  0  0  0
    3.5446    2.2782    0.0000 H   0  0  0  0  0  0  0  0  0  0  0  0
    4.7692    2.2782    0.0000 H   0  0  0  0  0  0  0  0  0  0  0  0
    5.5425    0.0000    0.0000 N   0  0  0  0  0  0  0  0  0  0  0  0
    6.9282    0.8000    0.0000 H   0  0  0  0  0  0  0  0  0  0  0  0
    5.5425   -1.6000    0.0000 H   0  0  0  0  0  0  0  0  0  0  0  0
   -4.1569    0.8000    0.0000 O   0  0  0  0  0  0  0  0  0  0  0  0
   -5.5426    1.6000    0.0000 H   0  0  0  0  0  0  0  0  0  0  0  0
  1  2  2  0  0  0  0
  1  3  1  0  0  0  0
  3  4  1  0  0  0  0
  3  5  1  0  0  0  0
  5  6  1  0  0  0  0
  5  7  1  0  0  0  0
  3  8  1  0  0  0  0
  8  9  1  0  0  0  0
  8 10  1  0  0  0  0
  8 11  1  0  0  0  0
 11 12  1  0  0  0  0
 11 13  1  0  0  0  0
 11 14  1  0  0  0  0
 14 15  1  0  0  0  0
 14 16  1  0  0  0  0
 14 17  1  0  0  0  0
 17 18  1  0  0  0  0
 17 19  1  0  0  0  0
 17 20  1  0  0  0  0
 20 21  1  0  0  0  0
 20 22  1  0  0  0  0
  1 23  1  0  0  0  0
 23 24  1  0  0  0  0
M  END
> <ChemID>
100135

> <source_casrn>
56-87-1

> <CAS>
56-87-1

> <SMILES>
NCCCC[C@H](N)C(O)=O

> <NAME>
LYSINE

> <preferred_name>
Lysine

> <iupac>
L-lysine

> <MPID>
4803

> <dsstox_substance_id>
DTXSID6023232

> <Canonical_QSARr>
NCCCCC(N)C(O)=O

> <InChI_Code_QSARr>
InChI=1S/C6H14N2O2/c7-4-2-1-3-5(8)6(9)10/h5H,1-4,7-8H2,(H,9,10)

> <InChI Key_QSARr>
KDXKERNSBIXSRK-UHFFFAOYSA-N

> <Salt_Solvent>
?

> <Salt_Solvent_ID>


> <Kow Reference>
HANSCH,C ET AL. (1995)

> <LogP>
-3.05

$$$$
100136
  -INDIGO-08031718572D

 26 25  0  0  0  0  0  0  0  0999 V2000
   -0.0000    1.6000    0.0000 N   0  0  0  0  0  0  0  0  0  0  0  0
    1.3856    2.4000    0.0000 H   0  0  0  0  0  0  0  0  0  0  0  0
   -1.3857    2.4000    0.0000 H   0  0  0  0  0  0  0  0  0  0  0  0
   -0.0000    0.0000    0.0000 C   0  0  0  0  0  0  0  0  0  0  0  0
   -0.0000   -1.6000    0.0000 H   0  0  0  0  0  0  0  0  0  0  0  0
    1.6000    0.0000    0.0000 C   0  0  0  0  0  0  0  0  0  0  0  0
    1.8088   -1.5863    0.0000 H   0  0  0  0  0  0  0  0  0  0  0  0
    2.8694   -0.9740    0.0000 H   0  0  0  0  0  0  0  0  0  0  0  0
    2.4001    1.3857    0.0000 S   0  0  0  0  0  0  0  0  0  0  0  0
    3.9999    1.3857    0.0000 S   0  0  0  0  0  0  0  0  0  0  0  0
    4.8000    2.7713    0.0000 C   0  0  0  0  0  0  0  0  0  0  0  0
    4.5912    4.3576    0.0000 H   0  0  0  0  0  0  0  0  0  0  0  0
    3.5306    3.7453    0.0000 H   0  0  0  0  0  0  0  0  0  0  0  0
    6.4000    2.7713    0.0000 C   0  0  0  0  0  0  0  0  0  0  0  0
    6.4000    4.3713    0.0000 H   0  0  0  0  0  0  0  0  0  0  0  0
    6.4000    1.1713    0.0000 N   0  0  0  0  0  0  0  0  0  0  0  0
    5.0144    0.3713    0.0000 H   0  0  0  0  0  0  0  0  0  0  0  0
    7.7857    0.3713    0.0000 H   0  0  0  0  0  0  0  0  0  0  0  0
    8.0001    2.7713    0.0000 C   0  0  0  0  0  0  0  0  0  0  0  0
    8.7999    1.3857    0.0000 O   0  0  0  0  0  0  0  0  0  0  0  0
   10.4000    1.3857    0.0000 H   0  0  0  0  0  0  0  0  0  0  0  0
    8.7999    4.1569    0.0000 O   0  0  0  0  0  0  0  0  0  0  0  0
   -1.5999    0.0000    0.0000 C   0  0  0  0  0  0  0  0  0  0  0  0
   -2.3999   -1.3856    0.0000 O   0  0  0  0  0  0  0  0  0  0  0  0
   -4.0000   -1.3856    0.0000 H   0  0  0  0  0  0  0  0  0  0  0  0
   -2.3999    1.3857    0.0000 O   0  0  0  0  0  0  0  0  0  0  0  0
  1  2  1  0  0  0  0
  1  3  1  0  0  0  0
  1  4  1  0  0  0  0
  4  5  1  0  0  0  0
  4  6  1  0  0  0  0
  6  7  1  0  0  0  0
  6  8  1  0  0  0  0
  6  9  1  0  0  0  0
  9 10  1  0  0  0  0
 10 11  1  0  0  0  0
 11 12  1  0  0  0  0
 11 13  1  0  0  0  0
 11 14  1  0  0  0  0
 14 15  1  0  0  0  0
 14 16  1  0  0  0  0
 16 17  1  0  0  0  0
 16 18  1  0  0  0  0
 14 19  1  0  0  0  0
 19 20  1  0  0  0  0
 20 21  1  0  0  0  0
 19 22  2  0  0  0  0
  4 23  1  0  0  0  0
 23 24  1  0  0  0  0
 24 25  1  0  0  0  0
 23 26  2  0  0  0  0
M  END
> <ChemID>
100136

> <source_casrn>
56-89-3

> <CAS>
56-89-3

> <SMILES>
N[C@@H](CSSC[C@H](N)C(O)=O)C(O)=O

> <NAME>
CYSTINE

> <preferred_name>
L-Cystine

> <iupac>
L-cystine

> <MPID>
4804

> <dsstox_substance_id>
DTXSID2046418

> <Canonical_QSARr>
NC(CSSCC(N)C(O)=O)C(O)=O

> <InChI_Code_QSARr>
InChI=1S/C6H12N2O4S2/c7-3(5(9)10)1-13-14-2-4(8)6(11)12/h3-4H,1-2,7-8H2,(H,9,10)(H,11,12)

> <InChI Key_QSARr>
LEVWYRKDKASIDU-UHFFFAOYSA-N

> <Salt_Solvent>
?

> <Salt_Solvent_ID>


> <Kow Reference>
CHMELIK,J ET AL. (1991)

> <LogP>
-5.08

$$$$
100137
  -INDIGO-08031718572D

 20 20  0  0  0  0  0  0  0  0999 V2000
    5.6000   -1.3856    0.0000 O   0  0  0  0  0  0  0  0  0  0  0  0
    7.2000   -1.3856    0.0000 H   0  0  0  0  0  0  0  0  0  0  0  0
    4.8000   -0.0000    0.0000 C   0  0  0  0  0  0  0  0  0  0  0  0
    5.6000    1.3856    0.0000 O   0  0  0  0  0  0  0  0  0  0  0  0
    3.2001   -0.0000    0.0000 C   0  0  0  0  0  0  0  0  0  0  0  0
    2.4001    1.3856    0.0000 C   0  0  0  0  0  0  0  0  0  0  0  0
    3.2001    2.7713    0.0000 H   0  0  0  0  0  0  0  0  0  0  0  0
    0.7999    1.3856    0.0000 C   0  0  0  0  0  0  0  0  0  0  0  0
   -0.0001    2.7713    0.0000 H   0  0  0  0  0  0  0  0  0  0  0  0
   -0.0001   -0.0000    0.0000 C   0  0  0  0  0  0  0  0  0  0  0  0
   -1.6000   -0.0000    0.0000 C   0  0  0  0  0  0  0  0  0  0  0  0
   -1.8089   -1.5863    0.0000 H   0  0  0  0  0  0  0  0  0  0  0  0
   -2.8693   -0.9740    0.0000 H   0  0  0  0  0  0  0  0  0  0  0  0
   -2.4000    1.3856    0.0000 N   0  0  0  0  0  0  0  0  0  0  0  0
   -4.0000    1.3856    0.0000 H   0  0  0  0  0  0  0  0  0  0  0  0
   -1.6000    2.7713    0.0000 H   0  0  0  0  0  0  0  0  0  0  0  0
    0.7999   -1.3856    0.0000 C   0  0  0  0  0  0  0  0  0  0  0  0
   -0.0001   -2.7713    0.0000 H   0  0  0  0  0  0  0  0  0  0  0  0
    2.4001   -1.3856    0.0000 C   0  0  0  0  0  0  0  0  0  0  0  0
    3.2001   -2.7713    0.0000 H   0  0  0  0  0  0  0  0  0  0  0  0
  1  2  1  0  0  0  0
  1  3  1  0  0  0  0
  3  4  2  0  0  0  0
  3  5  1  0  0  0  0
  5  6  1  0  0  0  0
  6  7  1  0  0  0  0
  6  8  2  0  0  0  0
  8  9  1  0  0  0  0
  8 10  1  0  0  0  0
 10 11  1  0  0  0  0
 11 12  1  0  0  0  0
 11 13  1  0  0  0  0
 11 14  1  0  0  0  0
 14 15  1  0  0  0  0
 14 16  1  0  0  0  0
 10 17  2  0  0  0  0
 17 18  1  0  0  0  0
 17 19  1  0  0  0  0
 19  5  2  0  0  0  0
 19 20  1  0  0  0  0
M  END
> <ChemID>
100137

> <source_casrn>
56-91-7

> <CAS>
56-91-7

> <SMILES>
NCc1ccc(cc1)C(O)=O

> <NAME>
4-AMINOMETHYLBENZOIC ACID

> <preferred_name>
4-Aminomethylbenzoic acid

> <iupac>
4-(Aminomethyl)benzoic acid

> <MPID>
4805

> <dsstox_substance_id>
DTXSID20204568

> <Canonical_QSARr>
NCc1ccc(cc1)C(O)=O

> <InChI_Code_QSARr>
InChI=1S/C8H9NO2/c9-5-6-1-3-7(4-2-6)8(10)11/h1-4H,5,9H2,(H,10,11)

> <InChI Key_QSARr>
QCTBMLYLENLHLA-UHFFFAOYSA-N

> <Salt_Solvent>
?

> <Salt_Solvent_ID>


> <Kow Reference>
DA,YZ ET AL. (1992)

> <LogP>
1.03

$$$$
100139
  -INDIGO-08031718572D

 50 49  0  0  0  0  0  0  0  0999 V2000
   12.4707    0.8000    0.0000 O   0  0  0  0  0  0  0  0  0  0  0  0
   13.8564    0.0000    0.0000 H   0  0  0  0  0  0  0  0  0  0  0  0
   11.0850    0.0000    0.0000 C   0  0  0  0  0  0  0  0  0  0  0  0
   11.0850   -1.6000    0.0000 O   0  0  0  0  0  0  0  0  0  0  0  0
    9.6997    0.8000    0.0000 C   0  0  0  0  0  0  0  0  0  0  0  0
    9.0873    2.2782    0.0000 H   0  0  0  0  0  0  0  0  0  0  0  0
   10.3117    2.2782    0.0000 H   0  0  0  0  0  0  0  0  0  0  0  0
    8.3140    0.0000    0.0000 C   0  0  0  0  0  0  0  0  0  0  0  0
    8.9259   -1.4782    0.0000 H   0  0  0  0  0  0  0  0  0  0  0  0
    7.7016   -1.4782    0.0000 H   0  0  0  0  0  0  0  0  0  0  0  0
    6.9283    0.8000    0.0000 C   0  0  0  0  0  0  0  0  0  0  0  0
    6.3159    2.2782    0.0000 H   0  0  0  0  0  0  0  0  0  0  0  0
    7.5406    2.2782    0.0000 H   0  0  0  0  0  0  0  0  0  0  0  0
    5.5426    0.0000    0.0000 C   0  0  0  0  0  0  0  0  0  0  0  0
    6.1549   -1.4782    0.0000 H   0  0  0  0  0  0  0  0  0  0  0  0
    4.9302   -1.4782    0.0000 H   0  0  0  0  0  0  0  0  0  0  0  0
    4.1569    0.8000    0.0000 C   0  0  0  0  0  0  0  0  0  0  0  0
    3.5445    2.2782    0.0000 H   0  0  0  0  0  0  0  0  0  0  0  0
    4.7692    2.2782    0.0000 H   0  0  0  0  0  0  0  0  0  0  0  0
    2.7712    0.0000    0.0000 C   0  0  0  0  0  0  0  0  0  0  0  0
    3.3835   -1.4782    0.0000 H   0  0  0  0  0  0  0  0  0  0  0  0
    2.1592   -1.4782    0.0000 H   0  0  0  0  0  0  0  0  0  0  0  0
    1.3855    0.8000    0.0000 C   0  0  0  0  0  0  0  0  0  0  0  0
    0.7735    2.2782    0.0000 H   0  0  0  0  0  0  0  0  0  0  0  0
    1.9978    2.2782    0.0000 H   0  0  0  0  0  0  0  0  0  0  0  0
    0.0001    0.0000    0.0000 C   0  0  0  0  0  0  0  0  0  0  0  0
    0.6121   -1.4782    0.0000 H   0  0  0  0  0  0  0  0  0  0  0  0
   -0.6122   -1.4782    0.0000 H   0  0  0  0  0  0  0  0  0  0  0  0
   -1.3856    0.8000    0.0000 C   0  0  0  0  0  0  0  0  0  0  0  0
   -1.9979    2.2782    0.0000 H   0  0  0  0  0  0  0  0  0  0  0  0
   -0.7732    2.2782    0.0000 H   0  0  0  0  0  0  0  0  0  0  0  0
   -2.7713    0.0000    0.0000 C   0  0  0  0  0  0  0  0  0  0  0  0
   -2.1589   -1.4782    0.0000 H   0  0  0  0  0  0  0  0  0  0  0  0
   -3.3836   -1.4782    0.0000 H   0  0  0  0  0  0  0  0  0  0  0  0
   -4.1570    0.8000    0.0000 C   0  0  0  0  0  0  0  0  0  0  0  0
   -4.7693    2.2782    0.0000 H   0  0  0  0  0  0  0  0  0  0  0  0
   -3.5446    2.2782    0.0000 H   0  0  0  0  0  0  0  0  0  0  0  0
   -5.5427    0.0000    0.0000 C   0  0  0  0  0  0  0  0  0  0  0  0
   -4.9303   -1.4782    0.0000 H   0  0  0  0  0  0  0  0  0  0  0  0
   -6.1547   -1.4782    0.0000 H   0  0  0  0  0  0  0  0  0  0  0  0
   -6.9284    0.8000    0.0000 C   0  0  0  0  0  0  0  0  0  0  0  0
   -7.5404    2.2782    0.0000 H   0  0  0  0  0  0  0  0  0  0  0  0
   -6.3160    2.2782    0.0000 H   0  0  0  0  0  0  0  0  0  0  0  0
   -8.3137    0.0000    0.0000 C   0  0  0  0  0  0  0  0  0  0  0  0
   -7.7017   -1.4782    0.0000 H   0  0  0  0  0  0  0  0  0  0  0  0
   -8.9261   -1.4782    0.0000 H   0  0  0  0  0  0  0  0  0  0  0  0
   -9.6994    0.8000    0.0000 C   0  0  0  0  0  0  0  0  0  0  0  0
  -11.0851    1.6000    0.0000 H   0  0  0  0  0  0  0  0  0  0  0  0
  -11.0851    0.0000    0.0000 H   0  0  0  0  0  0  0  0  0  0  0  0
   -9.6994    2.4000    0.0000 H   0  0  0  0  0  0  0  0  0  0  0  0
  1  2  1  0  0  0  0
  1  3  1  0  0  0  0
  3  4  2  0  0  0  0
  3  5  1  0  0  0  0
  5  6  1  0  0  0  0
  5  7  1  0  0  0  0
  5  8  1  0  0  0  0
  8  9  1  0  0  0  0
  8 10  1  0  0  0  0
  8 11  1  0  0  0  0
 11 12  1  0  0  0  0
 11 13  1  0  0  0  0
 11 14  1  0  0  0  0
 14 15  1  0  0  0  0
 14 16  1  0  0  0  0
 14 17  1  0  0  0  0
 17 18  1  0  0  0  0
 17 19  1  0  0  0  0
 17 20  1  0  0  0  0
 20 21  1  0  0  0  0
 20 22  1  0  0  0  0
 20 23  1  0  0  0  0
 23 24  1  0  0  0  0
 23 25  1  0  0  0  0
 23 26  1  0  0  0  0
 26 27  1  0  0  0  0
 26 28  1  0  0  0  0
 26 29  1  0  0  0  0
 29 30  1  0  0  0  0
 29 31  1  0  0  0  0
 29 32  1  0  0  0  0
 32 33  1  0  0  0  0
 32 34  1  0  0  0  0
 32 35  1  0  0  0  0
 35 36  1  0  0  0  0
 35 37  1  0  0  0  0
 35 38  1  0  0  0  0
 38 39  1  0  0  0  0
 38 40  1  0  0  0  0
 38 41  1  0  0  0  0
 41 42  1  0  0  0  0
 41 43  1  0  0  0  0
 41 44  1  0  0  0  0
 44 45  1  0  0  0  0
 44 46  1  0  0  0  0
 44 47  1  0  0  0  0
 47 48  1  0  0  0  0
 47 49  1  0  0  0  0
 47 50  1  0  0  0  0
M  END
> <ChemID>
100139

> <source_casrn>
57-10-3

> <CAS>
57-10-3

> <SMILES>
CCCCCCCCCCCCCCCC(O)=O

> <NAME>
PALMITIC ACID

> <preferred_name>
Hexadecanoic acid

> <iupac>
hexadecanoic acid

> <MPID>
4807

> <dsstox_substance_id>
DTXSID2021602

> <Canonical_QSARr>
CCCCCCCCCCCCCCCC(O)=O

> <InChI_Code_QSARr>
InChI=1S/C16H32O2/c1-2-3-4-5-6-7-8-9-10-11-12-13-14-15-16(17)18/h2-15H2,1H3,(H,17,18)

> <InChI Key_QSARr>
IPCSVZSSVZVIGE-UHFFFAOYSA-N

> <Salt_Solvent>
?

> <Salt_Solvent_ID>


> <Kow Reference>
SANGSTER (1993)

> <LogP>
7.17

$$$$
100140
  -INDIGO-08031718572D

 56 55  0  0  0  0  0  0  0  0999 V2000
    9.6994   -0.8000    0.0000 C   0  0  0  0  0  0  0  0  0  0  0  0
   11.0851   -1.6000    0.0000 H   0  0  0  0  0  0  0  0  0  0  0  0
   11.0851    0.0000    0.0000 H   0  0  0  0  0  0  0  0  0  0  0  0
    9.6994   -2.4000    0.0000 H   0  0  0  0  0  0  0  0  0  0  0  0
    8.3141    0.0000    0.0000 C   0  0  0  0  0  0  0  0  0  0  0  0
    8.9259    1.4782    0.0000 H   0  0  0  0  0  0  0  0  0  0  0  0
    7.7017    1.4782    0.0000 H   0  0  0  0  0  0  0  0  0  0  0  0
    6.9283   -0.8000    0.0000 C   0  0  0  0  0  0  0  0  0  0  0  0
    6.3160   -2.2782    0.0000 H   0  0  0  0  0  0  0  0  0  0  0  0
    7.5406   -2.2782    0.0000 H   0  0  0  0  0  0  0  0  0  0  0  0
    5.5426    0.0000    0.0000 C   0  0  0  0  0  0  0  0  0  0  0  0
    6.1549    1.4782    0.0000 H   0  0  0  0  0  0  0  0  0  0  0  0
    4.9302    1.4782    0.0000 H   0  0  0  0  0  0  0  0  0  0  0  0
    4.1568   -0.8000    0.0000 C   0  0  0  0  0  0  0  0  0  0  0  0
    3.5445   -2.2782    0.0000 H   0  0  0  0  0  0  0  0  0  0  0  0
    4.7691   -2.2782    0.0000 H   0  0  0  0  0  0  0  0  0  0  0  0
    2.7715    0.0000    0.0000 C   0  0  0  0  0  0  0  0  0  0  0  0
    3.3834    1.4782    0.0000 H   0  0  0  0  0  0  0  0  0  0  0  0
    2.1592    1.4782    0.0000 H   0  0  0  0  0  0  0  0  0  0  0  0
    1.3857   -0.8000    0.0000 C   0  0  0  0  0  0  0  0  0  0  0  0
    0.7734   -2.2782    0.0000 H   0  0  0  0  0  0  0  0  0  0  0  0
    1.9981   -2.2782    0.0000 H   0  0  0  0  0  0  0  0  0  0  0  0
    0.0000    0.0000    0.0000 C   0  0  0  0  0  0  0  0  0  0  0  0
    0.6123    1.4782    0.0000 H   0  0  0  0  0  0  0  0  0  0  0  0
   -0.6123    1.4782    0.0000 H   0  0  0  0  0  0  0  0  0  0  0  0
   -1.3857   -0.8000    0.0000 C   0  0  0  0  0  0  0  0  0  0  0  0
   -1.9981   -2.2782    0.0000 H   0  0  0  0  0  0  0  0  0  0  0  0
   -0.7734   -2.2782    0.0000 H   0  0  0  0  0  0  0  0  0  0  0  0
   -2.7711    0.0000    0.0000 C   0  0  0  0  0  0  0  0  0  0  0  0
   -2.1592    1.4782    0.0000 H   0  0  0  0  0  0  0  0  0  0  0  0
   -3.3834    1.4782    0.0000 H   0  0  0  0  0  0  0  0  0  0  0  0
   -4.1568   -0.8000    0.0000 C   0  0  0  0  0  0  0  0  0  0  0  0
   -4.7691   -2.2782    0.0000 H   0  0  0  0  0  0  0  0  0  0  0  0
   -3.5445   -2.2782    0.0000 H   0  0  0  0  0  0  0  0  0  0  0  0
   -5.5426    0.0000    0.0000 C   0  0  0  0  0  0  0  0  0  0  0  0
   -4.9302    1.4782    0.0000 H   0  0  0  0  0  0  0  0  0  0  0  0
   -6.1549    1.4782    0.0000 H   0  0  0  0  0  0  0  0  0  0  0  0
   -6.9283   -0.8000    0.0000 C   0  0  0  0  0  0  0  0  0  0  0  0
   -7.5406   -2.2782    0.0000 H   0  0  0  0  0  0  0  0  0  0  0  0
   -6.3160   -2.2782    0.0000 H   0  0  0  0  0  0  0  0  0  0  0  0
   -8.3136    0.0000    0.0000 C   0  0  0  0  0  0  0  0  0  0  0  0
   -7.7017    1.4782    0.0000 H   0  0  0  0  0  0  0  0  0  0  0  0
   -8.9260    1.4782    0.0000 H   0  0  0  0  0  0  0  0  0  0  0  0
   -9.6994   -0.8000    0.0000 C   0  0  0  0  0  0  0  0  0  0  0  0
  -10.3117   -2.2782    0.0000 H   0  0  0  0  0  0  0  0  0  0  0  0
   -9.0871   -2.2782    0.0000 H   0  0  0  0  0  0  0  0  0  0  0  0
  -11.0851    0.0000    0.0000 C   0  0  0  0  0  0  0  0  0  0  0  0
  -10.4728    1.4782    0.0000 H   0  0  0  0  0  0  0  0  0  0  0  0
  -11.6974    1.4782    0.0000 H   0  0  0  0  0  0  0  0  0  0  0  0
  -12.4709   -0.8000    0.0000 C   0  0  0  0  0  0  0  0  0  0  0  0
  -13.0832   -2.2782    0.0000 H   0  0  0  0  0  0  0  0  0  0  0  0
  -11.8586   -2.2782    0.0000 H   0  0  0  0  0  0  0  0  0  0  0  0
  -13.8562    0.0000    0.0000 C   0  0  0  0  0  0  0  0  0  0  0  0
  -15.2419   -0.8000    0.0000 O   0  0  0  0  0  0  0  0  0  0  0  0
  -16.6277    0.0000    0.0000 H   0  0  0  0  0  0  0  0  0  0  0  0
  -13.8566    1.6000    0.0000 O   0  0  0  0  0  0  0  0  0  0  0  0
  1  2  1  0  0  0  0
  1  3  1  0  0  0  0
  1  4  1  0  0  0  0
  1  5  1  0  0  0  0
  5  6  1  0  0  0  0
  5  7  1  0  0  0  0
  5  8  1  0  0  0  0
  8  9  1  0  0  0  0
  8 10  1  0  0  0  0
  8 11  1  0  0  0  0
 11 12  1  0  0  0  0
 11 13  1  0  0  0  0
 11 14  1  0  0  0  0
 14 15  1  0  0  0  0
 14 16  1  0  0  0  0
 14 17  1  0  0  0  0
 17 18  1  0  0  0  0
 17 19  1  0  0  0  0
 17 20  1  0  0  0  0
 20 21  1  0  0  0  0
 20 22  1  0  0  0  0
 20 23  1  0  0  0  0
 23 24  1  0  0  0  0
 23 25  1  0  0  0  0
 23 26  1  0  0  0  0
 26 27  1  0  0  0  0
 26 28  1  0  0  0  0
 26 29  1  0  0  0  0
 29 30  1  0  0  0  0
 29 31  1  0  0  0  0
 29 32  1  0  0  0  0
 32 33  1  0  0  0  0
 32 34  1  0  0  0  0
 32 35  1  0  0  0  0
 35 36  1  0  0  0  0
 35 37  1  0  0  0  0
 35 38  1  0  0  0  0
 38 39  1  0  0  0  0
 38 40  1  0  0  0  0
 38 41  1  0  0  0  0
 41 42  1  0  0  0  0
 41 43  1  0  0  0  0
 41 44  1  0  0  0  0
 44 45  1  0  0  0  0
 44 46  1  0  0  0  0
 44 47  1  0  0  0  0
 47 48  1  0  0  0  0
 47 49  1  0  0  0  0
 47 50  1  0  0  0  0
 50 51  1  0  0  0  0
 50 52  1  0  0  0  0
 50 53  1  0  0  0  0
 53 54  1  0  0  0  0
 54 55  1  0  0  0  0
 53 56  2  0  0  0  0
M  END
> <ChemID>
100140

> <source_casrn>
57-11-4

> <CAS>
57-11-4

> <SMILES>
CCCCCCCCCCCCCCCCCC(O)=O

> <NAME>
STEARIC ACID

> <preferred_name>
Octadecanoic acid

> <iupac>
octadecanoic acid

> <MPID>
4808

> <dsstox_substance_id>
DTXSID8021642

> <Canonical_QSARr>
CCCCCCCCCCCCCCCCCC(O)=O

> <InChI_Code_QSARr>
InChI=1S/C18H36O2/c1-2-3-4-5-6-7-8-9-10-11-12-13-14-15-16-17-18(19)20/h2-17H2,1H3,(H,19,20)

> <InChI Key_QSARr>
QIQXTHQIDYTFRH-UHFFFAOYSA-N

> <Salt_Solvent>
?

> <Salt_Solvent_ID>


> <Kow Reference>
SANGSTER (1993)

> <LogP>
8.23

$$$$
100141
  -INDIGO-08031718572D

  8  7  0  0  0  0  0  0  0  0999 V2000
    0.0000    0.0000    0.0000 C   0  0  0  0  0  0  0  0  0  0  0  0
    1.3856    0.8000    0.0000 N   0  0  0  0  0  0  0  0  0  0  0  0
    2.7713    0.0000    0.0000 H   0  0  0  0  0  0  0  0  0  0  0  0
    1.3856    2.4000    0.0000 H   0  0  0  0  0  0  0  0  0  0  0  0
   -1.3856    0.8000    0.0000 N   0  0  0  0  0  0  0  0  0  0  0  0
   -2.7713    0.0000    0.0000 H   0  0  0  0  0  0  0  0  0  0  0  0
   -1.3856    2.4000    0.0000 H   0  0  0  0  0  0  0  0  0  0  0  0
   -0.0000   -1.6000    0.0000 O   0  0  0  0  0  0  0  0  0  0  0  0
  1  2  1  0  0  0  0
  2  3  1  0  0  0  0
  2  4  1  0  0  0  0
  1  5  1  0  0  0  0
  5  6  1  0  0  0  0
  5  7  1  0  0  0  0
  1  8  2  0  0  0  0
M  END
> <ChemID>
100141

> <source_casrn>
57-13-6

> <CAS>
57-13-6

> <SMILES>
NC(N)=O

> <NAME>
UREA

> <preferred_name>
Urea

> <iupac>
urea

> <MPID>
4809

> <dsstox_substance_id>
DTXSID4021426

> <Canonical_QSARr>
NC(N)=O

> <InChI_Code_QSARr>
InChI=1S/CH4N2O/c2-1(3)4/h(H4,2,3,4)

> <InChI Key_QSARr>
XSQUKJJJFZCRTK-UHFFFAOYSA-N

> <Salt_Solvent>
?

> <Salt_Solvent_ID>


> <Kow Reference>
HANSCH,C ET AL. (1995)

> <LogP>
-2.11

$$$$
100144
  -INDIGO-08031718572D

 47 53  0  0  0  0  0  0  0  0999 V2000
    3.2001   -0.0000    0.0000 C   0  0  0  0  0  0  0  0  0  0  0  0
    3.8210    1.4745    0.0000 H   0  0  0  0  0  0  0  0  0  0  0  0
    2.4000    1.3856    0.0000 C   0  0  0  0  0  0  0  0  0  0  0  0
    3.7857    2.1857    0.0000 H   0  0  0  0  0  0  0  0  0  0  0  0
    2.1222    2.9613    0.0000 H   0  0  0  0  0  0  0  0  0  0  0  0
    0.8000    1.3856    0.0000 C   0  0  0  0  0  0  0  0  0  0  0  0
   -0.7912    1.2184    0.0000 H   0  0  0  0  0  0  0  0  0  0  0  0
   -0.2707    2.5747    0.0000 N   0  0  0  0  0  0  0  0  0  0  0  0
   -1.7323    1.9239    0.0000 C   0  0  0  0  0  0  0  0  0  0  0  0
   -2.2268    3.4456    0.0000 H   0  0  0  0  0  0  0  0  0  0  0  0
   -3.2974    1.5912    0.0000 H   0  0  0  0  0  0  0  0  0  0  0  0
   -1.5651    0.3327    0.0000 C   0  0  0  0  0  0  0  0  0  0  0  0
   -1.9655    0.8984    0.0000 H   0  0  0  0  0  0  0  0  0  0  0  0
   -1.7323   -1.2586    0.0000 H   0  0  0  0  0  0  0  0  0  0  0  0
    0.0001   -0.0000    0.0000 C   0  0  0  0  0  0  0  0  0  0  0  0
    0.8000   -1.3857    0.0000 C   0  0  0  0  0  0  0  0  0  0  0  0
    1.0778   -2.9613    0.0000 H   0  0  0  0  0  0  0  0  0  0  0  0
    2.4000   -1.3857    0.0000 C   0  0  0  0  0  0  0  0  0  0  0  0
    1.8528   -2.8892    0.0000 H   0  0  0  0  0  0  0  0  0  0  0  0
    3.2001   -2.7713    0.0000 C   0  0  0  0  0  0  0  0  0  0  0  0
    3.8210   -4.2459    0.0000 H   0  0  0  0  0  0  0  0  0  0  0  0
    2.4000   -4.1570    0.0000 C   0  0  0  0  0  0  0  0  0  0  0  0
    2.1222   -5.7326    0.0000 H   0  0  0  0  0  0  0  0  0  0  0  0
    3.7857   -4.9569    0.0000 H   0  0  0  0  0  0  0  0  0  0  0  0
    0.8000   -4.1570    0.0000 C   0  0  0  0  0  0  0  0  0  0  0  0
    0.0001   -5.5426    0.0000 O   0  0  0  0  0  0  0  0  0  0  0  0
    0.0001   -2.7713    0.0000 N   0  0  0  0  0  0  0  0  0  0  0  0
   -1.4890   -2.1857    0.0000 C   0  0  0  0  0  0  0  0  0  0  0  0
   -1.4890   -0.5856    0.0000 C   0  0  0  0  0  0  0  0  0  0  0  0
   -2.8746    0.2144    0.0000 C   0  0  0  0  0  0  0  0  0  0  0  0
   -3.0686    0.8799    0.0000 H   0  0  0  0  0  0  0  0  0  0  0  0
   -4.2603   -0.5856    0.0000 C   0  0  0  0  0  0  0  0  0  0  0  0
   -5.6459    0.2143    0.0000 H   0  0  0  0  0  0  0  0  0  0  0  0
   -4.2603   -2.1857    0.0000 C   0  0  0  0  0  0  0  0  0  0  0  0
   -5.6459   -2.9856    0.0000 H   0  0  0  0  0  0  0  0  0  0  0  0
   -2.8746   -2.9856    0.0000 C   0  0  0  0  0  0  0  0  0  0  0  0
   -2.8746   -4.5857    0.0000 H   0  0  0  0  0  0  0  0  0  0  0  0
    4.7503   -3.1671    0.0000 O   0  0  0  0  0  0  0  0  0  0  0  0
    6.0138   -2.1857    0.0000 C   0  0  0  0  0  0  0  0  0  0  0  0
    6.6957   -3.6331    0.0000 H   0  0  0  0  0  0  0  0  0  0  0  0
    7.5752   -1.8362    0.0000 H   0  0  0  0  0  0  0  0  0  0  0  0
    6.0138   -0.5856    0.0000 C   0  0  0  0  0  0  0  0  0  0  0  0
    7.4510    0.1178    0.0000 H   0  0  0  0  0  0  0  0  0  0  0  0
    4.7503    0.3959    0.0000 C   0  0  0  0  0  0  0  0  0  0  0  0
    2.7819    2.7343    0.0000 C   0  0  0  0  0  0  0  0  0  0  0  0
    4.1981    3.4786    0.0000 H   0  0  0  0  0  0  0  0  0  0  0  0
    2.3580    4.2771    0.0000 H   0  0  0  0  0  0  0  0  0  0  0  0
  1  2  1  0  0  0  0
  1  3  1  0  0  0  0
  3  4  1  0  0  0  0
  3  5  1  0  0  0  0
  3  6  1  0  0  0  0
  6  7  1  0  0  0  0
  6  8  1  0  0  0  0
  8  9  1  0  0  0  0
  9 10  1  0  0  0  0
  9 11  1  0  0  0  0
  9 12  1  0  0  0  0
 12 13  1  0  0  0  0
 12 14  1  0  0  0  0
 12 15  1  0  0  0  0
 15  6  1  0  0  0  0
 15 16  1  0  0  0  0
 16 17  1  0  0  0  0
 16 18  1  0  0  0  0
 18  1  1  0  0  0  0
 18 19  1  0  0  0  0
 18 20  1  0  0  0  0
 20 21  1  0  0  0  0
 20 22  1  0  0  0  0
 22 23  1  0  0  0  0
 22 24  1  0  0  0  0
 22 25  1  0  0  0  0
 25 26  2  0  0  0  0
 25 27  1  0  0  0  0
 27 16  1  0  0  0  0
 27 28  1  0  0  0  0
 28 29  1  0  0  0  0
 29 15  1  0  0  0  0
 29 30  2  0  0  0  0
 30 31  1  0  0  0  0
 30 32  1  0  0  0  0
 32 33  1  0  0  0  0
 32 34  2  0  0  0  0
 34 35  1  0  0  0  0
 34 36  1  0  0  0  0
 36 28  2  0  0  0  0
 36 37  1  0  0  0  0
 20 38  1  0  0  0  0
 38 39  1  0  0  0  0
 39 40  1  0  0  0  0
 39 41  1  0  0  0  0
 39 42  1  0  0  0  0
 42 43  1  0  0  0  0
 42 44  2  0  0  0  0
 44  1  1  0  0  0  0
 44 45  1  0  0  0  0
 45  8  1  0  0  0  0
 45 46  1  0  0  0  0
 45 47  1  0  0  0  0
M  END
> <ChemID>
100144

> <source_casrn>
57-24-9

> <CAS>
57-24-9

> <SMILES>
O=C1C[C@@H]2OCC=C3CN4CC[C@]56[C@H]([C@H]2[C@H]3C[C@@H]54)N1c1ccccc61

> <NAME>
STRYCHNINE

> <preferred_name>
Strychnine

> <iupac>
strychnidin-10-one

> <MPID>
4811

> <dsstox_substance_id>
DTXSID6023600

> <Canonical_QSARr>
O=C1CC2OCC=C3CN4CCC56C(C2C3CC54)N1c1ccccc61

> <InChI_Code_QSARr>
InChI=1S/C21H22N2O2/c24-18-10-16-19-13-9-17-21(6-7-22(17)11-12(13)5-8-25-16)14-3-1-2-4-15(14)23(18)20(19)21/h1-5,13,16-17,19-20H,6-11H2

> <InChI Key_QSARr>
QMGVPVSNSZLJIA-UHFFFAOYSA-N

> <Salt_Solvent>
?

> <Salt_Solvent_ID>


> <Kow Reference>
HANSCH,C ET AL. (1995)

> <LogP>
1.93

$$$$
100145
  -INDIGO-08031718572D

 40 44  0  0  0  0  0  0  0  0999 V2000
    0.0000    0.0001    0.0000 C   0  0  0  0  0  0  0  0  0  0  0  0
   -1.5651    0.3327    0.0000 C   0  0  0  0  0  0  0  0  0  0  0  0
   -2.8595   -0.6079    0.0000 C   0  0  0  0  0  0  0  0  0  0  0  0
   -4.3212    0.0429    0.0000 C   0  0  0  0  0  0  0  0  0  0  0  0
   -5.6156   -0.8975    0.0000 H   0  0  0  0  0  0  0  0  0  0  0  0
   -4.4883    1.6342    0.0000 C   0  0  0  0  0  0  0  0  0  0  0  0
   -5.9501    2.2850    0.0000 H   0  0  0  0  0  0  0  0  0  0  0  0
   -3.1939    2.5748    0.0000 C   0  0  0  0  0  0  0  0  0  0  0  0
   -1.7322    1.9240    0.0000 C   0  0  0  0  0  0  0  0  0  0  0  0
   -0.2707    2.5746    0.0000 O   0  0  0  0  0  0  0  0  0  0  0  0
    0.8000    1.3856    0.0000 C   0  0  0  0  0  0  0  0  0  0  0  0
    1.1871    2.9382    0.0000 H   0  0  0  0  0  0  0  0  0  0  0  0
    2.4000    1.3856    0.0000 C   0  0  0  0  0  0  0  0  0  0  0  0
    2.4000    2.9856    0.0000 H   0  0  0  0  0  0  0  0  0  0  0  0
    3.2000    0.0001    0.0000 C   0  0  0  0  0  0  0  0  0  0  0  0
    4.8000    0.0001    0.0000 H   0  0  0  0  0  0  0  0  0  0  0  0
    2.4000   -1.3856    0.0000 C   0  0  0  0  0  0  0  0  0  0  0  0
    3.2000   -2.7712    0.0000 H   0  0  0  0  0  0  0  0  0  0  0  0
    0.8000   -1.3856    0.0000 C   0  0  0  0  0  0  0  0  0  0  0  0
    1.6000   -2.7712    0.0000 H   0  0  0  0  0  0  0  0  0  0  0  0
    0.0000   -2.7712    0.0000 C   0  0  0  0  0  0  0  0  0  0  0  0
    0.8545   -4.1240    0.0000 H   0  0  0  0  0  0  0  0  0  0  0  0
   -2.3925   -2.9619    0.0000 C   0  0  0  0  0  0  0  0  0  0  0  0
   -1.4345   -4.2435    0.0000 H   0  0  0  0  0  0  0  0  0  0  0  0
   -3.9728   -3.2123    0.0000 H   0  0  0  0  0  0  0  0  0  0  0  0
   -1.6000   -2.7712    0.0000 N   0  0  0  0  0  0  0  0  0  0  0  0
   -2.4000   -4.1569    0.0000 C   0  0  0  0  0  0  0  0  0  0  0  0
   -3.2000   -5.5426    0.0000 H   0  0  0  0  0  0  0  0  0  0  0  0
   -1.6000   -5.5426    0.0000 H   0  0  0  0  0  0  0  0  0  0  0  0
   -3.9757   -4.4348    0.0000 H   0  0  0  0  0  0  0  0  0  0  0  0
   -2.4000   -1.3856    0.0000 C   0  0  0  0  0  0  0  0  0  0  0  0
   -3.7856   -2.1856    0.0000 H   0  0  0  0  0  0  0  0  0  0  0  0
   -3.9035   -0.8383    0.0000 H   0  0  0  0  0  0  0  0  0  0  0  0
   -1.6000    0.0001    0.0000 C   0  0  0  0  0  0  0  0  0  0  0  0
   -3.1035    0.5472    0.0000 H   0  0  0  0  0  0  0  0  0  0  0  0
   -0.8000    1.3856    0.0000 H   0  0  0  0  0  0  0  0  0  0  0  0
    3.9035    1.9328    0.0000 O   0  0  0  0  0  0  0  0  0  0  0  0
    4.1814    3.5085    0.0000 H   0  0  0  0  0  0  0  0  0  0  0  0
   -3.3612    4.1659    0.0000 O   0  0  0  0  0  0  0  0  0  0  0  0
   -4.8228    4.8167    0.0000 H   0  0  0  0  0  0  0  0  0  0  0  0
  1  2  1  0  0  0  0
  2  3  1  0  0  0  0
  3  4  2  0  0  0  0
  4  5  1  0  0  0  0
  4  6  1  0  0  0  0
  6  7  1  0  0  0  0
  6  8  2  0  0  0  0
  8  9  1  0  0  0  0
  9  2  2  0  0  0  0
  9 10  1  0  0  0  0
 10 11  1  0  0  0  0
 11  1  1  0  0  0  0
 11 12  1  0  0  0  0
 11 13  1  0  0  0  0
 13 14  1  0  0  0  0
 13 15  1  0  0  0  0
 15 16  1  0  0  0  0
 15 17  2  0  0  0  0
 17 18  1  0  0  0  0
 17 19  1  0  0  0  0
 19  1  1  0  0  0  0
 19 20  1  0  0  0  0
 19 21  1  0  0  0  0
 21 22  1  0  0  0  0
 21 23  1  0  0  0  0
 23  3  1  0  0  0  0
 23 24  1  0  0  0  0
 23 25  1  0  0  0  0
 21 26  1  0  0  0  0
 26 27  1  0  0  0  0
 27 28  1  0  0  0  0
 27 29  1  0  0  0  0
 27 30  1  0  0  0  0
 26 31  1  0  0  0  0
 31 32  1  0  0  0  0
 31 33  1  0  0  0  0
 31 34  1  0  0  0  0
 34  1  1  0  0  0  0
 34 35  1  0  0  0  0
 34 36  1  0  0  0  0
 13 37  1  0  0  0  0
 37 38  1  0  0  0  0
  8 39  1  0  0  0  0
 39 40  1  0  0  0  0
M  END
> <ChemID>
100145

> <source_casrn>
57-27-2

> <CAS>
57-27-2

> <SMILES>
CN1CC[C@@]23[C@H]4Oc5c2c(C[C@@H]1[C@@H]3C=C[C@@H]4O)ccc5O

> <NAME>
MORPHINE

> <preferred_name>
Morphine

> <iupac>
(5alpha,6alpha)-17-methyl-7,8-didehydro-4,5-epoxymorphinan-3,6-diol

> <MPID>
4812

> <dsstox_substance_id>
DTXSID9023336

> <Canonical_QSARr>
CN1CCC23C4Oc5c2c(CC1C3C=CC4O)ccc5O

> <InChI_Code_QSARr>
InChI=1S/C17H19NO3/c1-18-7-6-17-10-3-5-13(20)16(17)21-15-12(19)4-2-9(14(15)17)8-11(10)18/h2-5,10-11,13,16,19-20H,6-8H2,1H3

> <InChI Key_QSARr>
BQJCRHHNABKAKU-UHFFFAOYSA-N

> <Salt_Solvent>
?

> <Salt_Solvent_ID>


> <Kow Reference>
AVDEEF,A ET AL. (1996)

> <LogP>
0.89

$$$$
100146
  -INDIGO-08031718572D

 31 33  0  0  0  0  0  0  0  0999 V2000
    2.6618    1.0218    0.0000 O   0  0  0  0  0  0  0  0  0  0  0  0
    1.0706    1.1891    0.0000 C   0  0  0  0  0  0  0  0  0  0  0  0
    0.0001    0.0000    0.0000 C   0  0  0  0  0  0  0  0  0  0  0  0
    1.2945   -0.9404    0.0000 C   0  0  0  0  0  0  0  0  0  0  0  0
    2.8469   -0.5534    0.0000 C   0  0  0  0  0  0  0  0  0  0  0  0
    3.5483    0.8847    0.0000 H   0  0  0  0  0  0  0  0  0  0  0  0
    3.9584   -1.7043    0.0000 C   0  0  0  0  0  0  0  0  0  0  0  0
    5.5108   -1.3172    0.0000 H   0  0  0  0  0  0  0  0  0  0  0  0
    3.5173   -3.2424    0.0000 C   0  0  0  0  0  0  0  0  0  0  0  0
    4.6288   -4.3933    0.0000 H   0  0  0  0  0  0  0  0  0  0  0  0
    1.9649   -3.6294    0.0000 C   0  0  0  0  0  0  0  0  0  0  0  0
    1.5238   -5.1675    0.0000 H   0  0  0  0  0  0  0  0  0  0  0  0
    0.8534   -2.4785    0.0000 C   0  0  0  0  0  0  0  0  0  0  0  0
   -0.7427   -2.5900    0.0000 H   0  0  0  0  0  0  0  0  0  0  0  0
   -0.8000   -1.3856    0.0000 C   0  0  0  0  0  0  0  0  0  0  0  0
   -2.4000   -1.3856    0.0000 C   0  0  0  0  0  0  0  0  0  0  0  0
   -3.6257   -0.3572    0.0000 H   0  0  0  0  0  0  0  0  0  0  0  0
   -3.1999   -2.7713    0.0000 C   0  0  0  0  0  0  0  0  0  0  0  0
   -4.8000   -2.7713    0.0000 H   0  0  0  0  0  0  0  0  0  0  0  0
   -2.4000   -4.1569    0.0000 C   0  0  0  0  0  0  0  0  0  0  0  0
   -3.2001   -5.5426    0.0000 H   0  0  0  0  0  0  0  0  0  0  0  0
   -0.8000   -4.1569    0.0000 C   0  0  0  0  0  0  0  0  0  0  0  0
    0.0001   -5.5426    0.0000 H   0  0  0  0  0  0  0  0  0  0  0  0
    0.0001   -2.7713    0.0000 C   0  0  0  0  0  0  0  0  0  0  0  0
    1.6000   -2.7713    0.0000 H   0  0  0  0  0  0  0  0  0  0  0  0
   -1.4617    0.6507    0.0000 N   0  0  0  0  0  0  0  0  0  0  0  0
   -2.8473   -0.1492    0.0000 H   0  0  0  0  0  0  0  0  0  0  0  0
   -1.2945    2.2420    0.0000 C   0  0  0  0  0  0  0  0  0  0  0  0
   -2.4834    3.3127    0.0000 O   0  0  0  0  0  0  0  0  0  0  0  0
    0.2707    2.5747    0.0000 N   0  0  0  0  0  0  0  0  0  0  0  0
    0.9214    4.0363    0.0000 H   0  0  0  0  0  0  0  0  0  0  0  0
  1  2  2  0  0  0  0
  2  3  1  0  0  0  0
  3  4  1  0  0  0  0
  4  5  1  0  0  0  0
  5  6  1  0  0  0  0
  5  7  2  0  0  0  0
  7  8  1  0  0  0  0
  7  9  1  0  0  0  0
  9 10  1  0  0  0  0
  9 11  2  0  0  0  0
 11 12  1  0  0  0  0
 11 13  1  0  0  0  0
 13  4  2  0  0  0  0
 13 14  1  0  0  0  0
  3 15  1  0  0  0  0
 15 16  1  0  0  0  0
 16 17  1  0  0  0  0
 16 18  2  0  0  0  0
 18 19  1  0  0  0  0
 18 20  1  0  0  0  0
 20 21  1  0  0  0  0
 20 22  2  0  0  0  0
 22 23  1  0  0  0  0
 22 24  1  0  0  0  0
 24 15  2  0  0  0  0
 24 25  1  0  0  0  0
  3 26  1  0  0  0  0
 26 27  1  0  0  0  0
 26 28  1  0  0  0  0
 28 29  2  0  0  0  0
 28 30  1  0  0  0  0
 30  2  1  0  0  0  0
 30 31  1  0  0  0  0
M  END
> <ChemID>
100146

> <source_casrn>
57-41-0

> <CAS>
57-41-0

> <SMILES>
O=C1NC(=O)C(N1)(c1ccccc1)c1ccccc1

> <NAME>
PHENYTOIN

> <preferred_name>
5,5-Diphenylhydantoin

> <iupac>
5,5-diphenylimidazolidine-2,4-dione

> <MPID>
4813

> <dsstox_substance_id>
DTXSID8020541

> <Canonical_QSARr>
O=C1NC(=O)C(N1)(c1ccccc1)c1ccccc1

> <InChI_Code_QSARr>
InChI=1S/C15H12N2O2/c18-13-15(17-14(19)16-13,11-7-3-1-4-8-11)12-9-5-2-6-10-12/h1-10H,(H2,16,17,18,19)

> <InChI Key_QSARr>
CXOFVDLJLONNDW-UHFFFAOYSA-N

> <Salt_Solvent>
?

> <Salt_Solvent_ID>


> <Kow Reference>
HANSCH,C ET AL. (1995)

> <LogP>
2.47

$$$$
100148
  -INDIGO-08031718572D

 34 34  0  0  0  0  0  0  0  0999 V2000
    0.0001   -0.0000    0.0000 C   0  0  0  0  0  0  0  0  0  0  0  0
   -0.2778    1.5757    0.0000 C   0  0  0  0  0  0  0  0  0  0  0  0
    0.4609    2.9949    0.0000 H   0  0  0  0  0  0  0  0  0  0  0  0
    1.2481    2.0568    0.0000 H   0  0  0  0  0  0  0  0  0  0  0  0
   -1.7814    2.1230    0.0000 C   0  0  0  0  0  0  0  0  0  0  0  0
   -2.0592    3.6986    0.0000 H   0  0  0  0  0  0  0  0  0  0  0  0
   -3.2848    2.6701    0.0000 H   0  0  0  0  0  0  0  0  0  0  0  0
   -0.5556    3.1514    0.0000 H   0  0  0  0  0  0  0  0  0  0  0  0
    1.5035    0.5473    0.0000 C   0  0  0  0  0  0  0  0  0  0  0  0
    2.7728   -0.4268    0.0000 H   0  0  0  0  0  0  0  0  0  0  0  0
    1.7124   -1.0391    0.0000 H   0  0  0  0  0  0  0  0  0  0  0  0
    2.7292    1.5757    0.0000 C   0  0  0  0  0  0  0  0  0  0  0  0
    1.8695    2.9252    0.0000 H   0  0  0  0  0  0  0  0  0  0  0  0
    3.0755    3.1378    0.0000 H   0  0  0  0  0  0  0  0  0  0  0  0
    4.2327    1.0284    0.0000 C   0  0  0  0  0  0  0  0  0  0  0  0
    3.9548   -0.5472    0.0000 H   0  0  0  0  0  0  0  0  0  0  0  0
    5.7363    0.4812    0.0000 C   0  0  0  0  0  0  0  0  0  0  0  0
    7.2397   -0.0660    0.0000 H   0  0  0  0  0  0  0  0  0  0  0  0
    6.9619    1.5097    0.0000 H   0  0  0  0  0  0  0  0  0  0  0  0
    6.0141   -1.0945    0.0000 H   0  0  0  0  0  0  0  0  0  0  0  0
    4.7800    2.5320    0.0000 C   0  0  0  0  0  0  0  0  0  0  0  0
    5.3272    4.0355    0.0000 H   0  0  0  0  0  0  0  0  0  0  0  0
    6.3556    2.8098    0.0000 H   0  0  0  0  0  0  0  0  0  0  0  0
    3.9799    3.9176    0.0000 H   0  0  0  0  0  0  0  0  0  0  0  0
   -1.5999   -0.0000    0.0000 C   0  0  0  0  0  0  0  0  0  0  0  0
   -2.4000    1.3857    0.0000 O   0  0  0  0  0  0  0  0  0  0  0  0
   -2.4000   -1.3856    0.0000 N   0  0  0  0  0  0  0  0  0  0  0  0
   -4.0000   -1.3856    0.0000 H   0  0  0  0  0  0  0  0  0  0  0  0
   -1.5999   -2.7713    0.0000 C   0  0  0  0  0  0  0  0  0  0  0  0
   -2.4000   -4.1569    0.0000 O   0  0  0  0  0  0  0  0  0  0  0  0
    0.0001   -2.7713    0.0000 N   0  0  0  0  0  0  0  0  0  0  0  0
    0.8000   -4.1569    0.0000 H   0  0  0  0  0  0  0  0  0  0  0  0
    0.8000   -1.3856    0.0000 C   0  0  0  0  0  0  0  0  0  0  0  0
    2.3036   -1.9329    0.0000 O   0  0  0  0  0  0  0  0  0  0  0  0
  1  2  1  0  0  0  0
  2  3  1  0  0  0  0
  2  4  1  0  0  0  0
  2  5  1  0  0  0  0
  5  6  1  0  0  0  0
  5  7  1  0  0  0  0
  5  8  1  0  0  0  0
  1  9  1  0  0  0  0
  9 10  1  0  0  0  0
  9 11  1  0  0  0  0
  9 12  1  0  0  0  0
 12 13  1  0  0  0  0
 12 14  1  0  0  0  0
 12 15  1  0  0  0  0
 15 16  1  0  0  0  0
 15 17  1  0  0  0  0
 17 18  1  0  0  0  0
 17 19  1  0  0  0  0
 17 20  1  0  0  0  0
 15 21  1  0  0  0  0
 21 22  1  0  0  0  0
 21 23  1  0  0  0  0
 21 24  1  0  0  0  0
  1 25  1  0  0  0  0
 25 26  2  0  0  0  0
 25 27  1  0  0  0  0
 27 28  1  0  0  0  0
 27 29  1  0  0  0  0
 29 30  2  0  0  0  0
 29 31  1  0  0  0  0
 31 32  1  0  0  0  0
 31 33  1  0  0  0  0
 33  1  1  0  0  0  0
 33 34  2  0  0  0  0
M  END
> <ChemID>
100148

> <source_casrn>
57-43-2

> <CAS>
57-43-2

> <SMILES>
CCC1(CCC(C)C)C(=O)NC(=O)NC1=O

> <NAME>
AMOBARBITAL

> <preferred_name>
Amobarbital

> <iupac>
5-ethyl-5-(3-methylbutyl)pyrimidine-2,4,6(1H,3H,5H)-trione

> <MPID>
4815

> <dsstox_substance_id>
DTXSID9020081

> <Canonical_QSARr>
CCC1(CCC(C)C)C(=O)NC(=O)NC1=O

> <InChI_Code_QSARr>
InChI=1S/C11H18N2O3/c1-4-11(6-5-7(2)3)8(14)12-10(16)13-9(11)15/h7H,4-6H2,1-3H3,(H2,12,13,14,15,16)

> <InChI Key_QSARr>
VIROVYVQCGLCII-UHFFFAOYSA-N

> <Salt_Solvent>
?

> <Salt_Solvent_ID>


> <Kow Reference>
HANSCH,C ET AL. (1995)

> <LogP>
2.07

$$$$
100149
  -INDIGO-08031718572D

 25 25  0  0  0  0  0  0  0  0999 V2000
    0.0000   -0.0000    0.0000 C   0  0  0  0  0  0  0  0  0  0  0  0
   -1.2257   -1.0285    0.0000 C   0  0  0  0  0  0  0  0  0  0  0  0
    0.0436   -2.0025    0.0000 H   0  0  0  0  0  0  0  0  0  0  0  0
   -1.0168   -2.6148    0.0000 H   0  0  0  0  0  0  0  0  0  0  0  0
   -2.8256   -1.0285    0.0000 C   0  0  0  0  0  0  0  0  0  0  0  0
   -3.6256   -2.4141    0.0000 H   0  0  0  0  0  0  0  0  0  0  0  0
   -4.4257   -1.0285    0.0000 H   0  0  0  0  0  0  0  0  0  0  0  0
   -3.6256    0.3572    0.0000 H   0  0  0  0  0  0  0  0  0  0  0  0
   -1.2257    1.0285    0.0000 C   0  0  0  0  0  0  0  0  0  0  0  0
   -2.4053   -0.0524    0.0000 H   0  0  0  0  0  0  0  0  0  0  0  0
   -2.8242    1.0982    0.0000 H   0  0  0  0  0  0  0  0  0  0  0  0
   -0.9478    2.6042    0.0000 C   0  0  0  0  0  0  0  0  0  0  0  0
   -2.1736    3.6326    0.0000 H   0  0  0  0  0  0  0  0  0  0  0  0
   -0.6699    4.1798    0.0000 H   0  0  0  0  0  0  0  0  0  0  0  0
   -2.4513    2.0569    0.0000 H   0  0  0  0  0  0  0  0  0  0  0  0
    0.8000   -1.3857    0.0000 C   0  0  0  0  0  0  0  0  0  0  0  0
    0.5221   -2.9613    0.0000 O   0  0  0  0  0  0  0  0  0  0  0  0
    2.3999   -1.3857    0.0000 N   0  0  0  0  0  0  0  0  0  0  0  0
    3.2000   -2.7713    0.0000 H   0  0  0  0  0  0  0  0  0  0  0  0
    3.2000   -0.0000    0.0000 C   0  0  0  0  0  0  0  0  0  0  0  0
    4.8000   -0.0000    0.0000 O   0  0  0  0  0  0  0  0  0  0  0  0
    2.3999    1.3856    0.0000 N   0  0  0  0  0  0  0  0  0  0  0  0
    3.2000    2.7713    0.0000 H   0  0  0  0  0  0  0  0  0  0  0  0
    0.8000    1.3856    0.0000 C   0  0  0  0  0  0  0  0  0  0  0  0
    0.0000    2.7713    0.0000 O   0  0  0  0  0  0  0  0  0  0  0  0
  1  2  1  0  0  0  0
  2  3  1  0  0  0  0
  2  4  1  0  0  0  0
  2  5  1  0  0  0  0
  5  6  1  0  0  0  0
  5  7  1  0  0  0  0
  5  8  1  0  0  0  0
  1  9  1  0  0  0  0
  9 10  1  0  0  0  0
  9 11  1  0  0  0  0
  9 12  1  0  0  0  0
 12 13  1  0  0  0  0
 12 14  1  0  0  0  0
 12 15  1  0  0  0  0
  1 16  1  0  0  0  0
 16 17  2  0  0  0  0
 16 18  1  0  0  0  0
 18 19  1  0  0  0  0
 18 20  1  0  0  0  0
 20 21  2  0  0  0  0
 20 22  1  0  0  0  0
 22 23  1  0  0  0  0
 22 24  1  0  0  0  0
 24  1  1  0  0  0  0
 24 25  2  0  0  0  0
M  END
> <ChemID>
100149

> <source_casrn>
57-44-3

> <CAS>
57-44-3

> <SMILES>
CCC1(CC)C(=O)NC(=O)NC1=O

> <NAME>
BARBITAL

> <preferred_name>
Barbital

> <iupac>
5,5-diethylpyrimidine-2,4,6(1H,3H,5H)-trione

> <MPID>
4816

> <dsstox_substance_id>
DTXSID5022643

> <Canonical_QSARr>
CCC1(CC)C(=O)NC(=O)NC1=O

> <InChI_Code_QSARr>
InChI=1S/C8H12N2O3/c1-3-8(4-2)5(11)9-7(13)10-6(8)12/h3-4H2,1-2H3,(H2,9,10,11,12,13)

> <InChI Key_QSARr>
FTOAOBMCPZCFFF-UHFFFAOYSA-N

> <Salt_Solvent>
?

> <Salt_Solvent_ID>


> <Kow Reference>
HANSCH,C ET AL. (1995)

> <LogP>
0.65

$$$$
100150
  -INDIGO-08031718572D

 41 43  0  0  0  0  0  0  0  0999 V2000
   -0.0001   -0.0001    0.0000 C   0  0  0  0  0  0  0  0  0  0  0  0
    1.5216    0.4944    0.0000 C   0  0  0  0  0  0  0  0  0  0  0  0
    1.5216    2.0944    0.0000 C   0  0  0  0  0  0  0  0  0  0  0  0
    2.9073    2.8944    0.0000 C   0  0  0  0  0  0  0  0  0  0  0  0
    2.9073    4.4944    0.0000 H   0  0  0  0  0  0  0  0  0  0  0  0
    4.2930    2.0944    0.0000 C   0  0  0  0  0  0  0  0  0  0  0  0
    5.6787    2.8944    0.0000 H   0  0  0  0  0  0  0  0  0  0  0  0
    4.2930    0.4944    0.0000 C   0  0  0  0  0  0  0  0  0  0  0  0
    2.9073   -0.3055    0.0000 C   0  0  0  0  0  0  0  0  0  0  0  0
    3.1852   -1.8812    0.0000 H   0  0  0  0  0  0  0  0  0  0  0  0
    5.6787   -0.3055    0.0000 O   0  0  0  0  0  0  0  0  0  0  0  0
    7.0643    0.4944    0.0000 C   0  0  0  0  0  0  0  0  0  0  0  0
    7.0643    2.0944    0.0000 O   0  0  0  0  0  0  0  0  0  0  0  0
    8.4498   -0.3055    0.0000 N   0  0  0  0  0  0  0  0  0  0  0  0
    8.4498   -1.9055    0.0000 H   0  0  0  0  0  0  0  0  0  0  0  0
    9.8355    0.4944    0.0000 C   0  0  0  0  0  0  0  0  0  0  0  0
   11.2212    1.2945    0.0000 H   0  0  0  0  0  0  0  0  0  0  0  0
   11.2212   -0.3055    0.0000 H   0  0  0  0  0  0  0  0  0  0  0  0
    9.8355    2.0944    0.0000 H   0  0  0  0  0  0  0  0  0  0  0  0
   -0.0001    2.5888    0.0000 N   0  0  0  0  0  0  0  0  0  0  0  0
   -0.4945    4.1105    0.0000 C   0  0  0  0  0  0  0  0  0  0  0  0
   -0.9889    5.6322    0.0000 H   0  0  0  0  0  0  0  0  0  0  0  0
    0.5761    5.2996    0.0000 H   0  0  0  0  0  0  0  0  0  0  0  0
   -2.0595    4.4432    0.0000 H   0  0  0  0  0  0  0  0  0  0  0  0
   -0.9405    1.2945    0.0000 C   0  0  0  0  0  0  0  0  0  0  0  0
   -1.8809    2.5888    0.0000 H   0  0  0  0  0  0  0  0  0  0  0  0
   -2.4622    0.8000    0.0000 N   0  0  0  0  0  0  0  0  0  0  0  0
   -3.7565    1.7405    0.0000 C   0  0  0  0  0  0  0  0  0  0  0  0
   -5.0509    2.6809    0.0000 H   0  0  0  0  0  0  0  0  0  0  0  0
   -5.2182    1.0896    0.0000 H   0  0  0  0  0  0  0  0  0  0  0  0
   -3.5892    3.3317    0.0000 H   0  0  0  0  0  0  0  0  0  0  0  0
   -2.4622   -0.8000    0.0000 C   0  0  0  0  0  0  0  0  0  0  0  0
   -4.0533   -0.6327    0.0000 H   0  0  0  0  0  0  0  0  0  0  0  0
   -2.7948   -2.3650    0.0000 H   0  0  0  0  0  0  0  0  0  0  0  0
   -0.9405   -1.2944    0.0000 C   0  0  0  0  0  0  0  0  0  0  0  0
   -1.5912   -2.7561    0.0000 H   0  0  0  0  0  0  0  0  0  0  0  0
    0.4452   -2.0944    0.0000 H   0  0  0  0  0  0  0  0  0  0  0  0
    0.9404   -1.2944    0.0000 C   0  0  0  0  0  0  0  0  0  0  0  0
    1.8808   -2.5888    0.0000 H   0  0  0  0  0  0  0  0  0  0  0  0
    0.8287   -2.8905    0.0000 H   0  0  0  0  0  0  0  0  0  0  0  0
    2.5317   -1.1272    0.0000 H   0  0  0  0  0  0  0  0  0  0  0  0
  1  2  1  0  0  0  0
  2  3  1  0  0  0  0
  3  4  2  0  0  0  0
  4  5  1  0  0  0  0
  4  6  1  0  0  0  0
  6  7  1  0  0  0  0
  6  8  2  0  0  0  0
  8  9  1  0  0  0  0
  9  2  2  0  0  0  0
  9 10  1  0  0  0  0
  8 11  1  0  0  0  0
 11 12  1  0  0  0  0
 12 13  2  0  0  0  0
 12 14  1  0  0  0  0
 14 15  1  0  0  0  0
 14 16  1  0  0  0  0
 16 17  1  0  0  0  0
 16 18  1  0  0  0  0
 16 19  1  0  0  0  0
  3 20  1  0  0  0  0
 20 21  1  0  0  0  0
 21 22  1  0  0  0  0
 21 23  1  0  0  0  0
 21 24  1  0  0  0  0
 20 25  1  0  0  0  0
 25  1  1  0  0  0  0
 25 26  1  0  0  0  0
 25 27  1  0  0  0  0
 27 28  1  0  0  0  0
 28 29  1  0  0  0  0
 28 30  1  0  0  0  0
 28 31  1  0  0  0  0
 27 32  1  0  0  0  0
 32 33  1  0  0  0  0
 32 34  1  0  0  0  0
 32 35  1  0  0  0  0
 35  1  1  0  0  0  0
 35 36  1  0  0  0  0
 35 37  1  0  0  0  0
  1 38  1  0  0  0  0
 38 39  1  0  0  0  0
 38 40  1  0  0  0  0
 38 41  1  0  0  0  0
M  END
> <ChemID>
100150

> <source_casrn>
57-47-6

> <CAS>
57-47-6

> <SMILES>
CN1CC[C@]2(C)[C@H]1N(C)c1ccc(cc21)OC(=O)NC

> <NAME>
PHYSOSTIGMINE

> <preferred_name>
Physostigmine

> <iupac>
(3aS,8aR)-1,3a,8-trimethyl-1,2,3,3a,8,8a-hexahydropyrrolo[2,3-b]indol-5-yl methylcarbamate

> <MPID>
4817

> <dsstox_substance_id>
DTXSID3023471

> <Canonical_QSARr>
CN1CCC2(C)C1N(C)c1ccc(cc21)OC(=O)NC

> <InChI_Code_QSARr>
InChI=1S/C15H21N3O2/c1-15-7-8-17(3)13(15)18(4)12-6-5-10(9-11(12)15)20-14(19)16-2/h5-6,9,13H,7-8H2,1-4H3,(H,16,19)

> <InChI Key_QSARr>
PIJVFDBKTWXHHD-UHFFFAOYSA-N

> <Salt_Solvent>
?

> <Salt_Solvent_ID>


> <Kow Reference>
HANSCH,C ET AL. (1995)

> <LogP>
1.58

$$$$
100152
  -INDIGO-08031718572D

 33 32  0  0  0  0  0  0  0  0999 V2000
    0.7340   -5.6183    0.0000 N   0  0  0  0  0  0  0  0  0  0  0  0
    1.7625   -6.8440    0.0000 H   0  0  0  0  0  0  0  0  0  0  0  0
   -0.8417   -5.8962    0.0000 H   0  0  0  0  0  0  0  0  0  0  0  0
    1.2813   -4.1148    0.0000 C   0  0  0  0  0  0  0  0  0  0  0  0
    2.8570   -3.8369    0.0000 O   0  0  0  0  0  0  0  0  0  0  0  0
    0.2528   -2.8891    0.0000 O   0  0  0  0  0  0  0  0  0  0  0  0
    0.7999   -1.3857    0.0000 C   0  0  0  0  0  0  0  0  0  0  0  0
    2.2783   -0.7733    0.0000 H   0  0  0  0  0  0  0  0  0  0  0  0
    2.2783   -1.9980    0.0000 H   0  0  0  0  0  0  0  0  0  0  0  0
   -0.0001    0.0000    0.0000 C   0  0  0  0  0  0  0  0  0  0  0  0
   -0.8001    1.3857    0.0000 C   0  0  0  0  0  0  0  0  0  0  0  0
   -1.6000    2.7712    0.0000 H   0  0  0  0  0  0  0  0  0  0  0  0
   -0.2528    2.8891    0.0000 H   0  0  0  0  0  0  0  0  0  0  0  0
   -2.4000    1.3857    0.0000 H   0  0  0  0  0  0  0  0  0  0  0  0
   -1.3857   -0.8000    0.0000 C   0  0  0  0  0  0  0  0  0  0  0  0
   -0.7734   -2.2782    0.0000 H   0  0  0  0  0  0  0  0  0  0  0  0
   -1.9979   -2.2782    0.0000 H   0  0  0  0  0  0  0  0  0  0  0  0
   -2.8892   -0.2528    0.0000 C   0  0  0  0  0  0  0  0  0  0  0  0
   -4.4151   -0.7340    0.0000 H   0  0  0  0  0  0  0  0  0  0  0  0
   -3.6279   -1.6720    0.0000 H   0  0  0  0  0  0  0  0  0  0  0  0
   -3.6892    1.1329    0.0000 C   0  0  0  0  0  0  0  0  0  0  0  0
   -4.4892    2.5184    0.0000 H   0  0  0  0  0  0  0  0  0  0  0  0
   -2.8892    2.5184    0.0000 H   0  0  0  0  0  0  0  0  0  0  0  0
   -5.2891    1.1329    0.0000 H   0  0  0  0  0  0  0  0  0  0  0  0
    1.3857    0.7999    0.0000 C   0  0  0  0  0  0  0  0  0  0  0  0
    0.7733    2.2781    0.0000 H   0  0  0  0  0  0  0  0  0  0  0  0
    1.9980    2.2781    0.0000 H   0  0  0  0  0  0  0  0  0  0  0  0
    2.8892    0.2528    0.0000 O   0  0  0  0  0  0  0  0  0  0  0  0
    4.1149    1.2813    0.0000 C   0  0  0  0  0  0  0  0  0  0  0  0
    5.6184    0.7340    0.0000 N   0  0  0  0  0  0  0  0  0  0  0  0
    6.8440    1.7625    0.0000 H   0  0  0  0  0  0  0  0  0  0  0  0
    5.8961   -0.8416    0.0000 H   0  0  0  0  0  0  0  0  0  0  0  0
    3.8370    2.8569    0.0000 O   0  0  0  0  0  0  0  0  0  0  0  0
  1  2  1  0  0  0  0
  1  3  1  0  0  0  0
  1  4  1  0  0  0  0
  4  5  2  0  0  0  0
  4  6  1  0  0  0  0
  6  7  1  0  0  0  0
  7  8  1  0  0  0  0
  7  9  1  0  0  0  0
  7 10  1  0  0  0  0
 10 11  1  0  0  0  0
 11 12  1  0  0  0  0
 11 13  1  0  0  0  0
 11 14  1  0  0  0  0
 10 15  1  0  0  0  0
 15 16  1  0  0  0  0
 15 17  1  0  0  0  0
 15 18  1  0  0  0  0
 18 19  1  0  0  0  0
 18 20  1  0  0  0  0
 18 21  1  0  0  0  0
 21 22  1  0  0  0  0
 21 23  1  0  0  0  0
 21 24  1  0  0  0  0
 10 25  1  0  0  0  0
 25 26  1  0  0  0  0
 25 27  1  0  0  0  0
 25 28  1  0  0  0  0
 28 29  1  0  0  0  0
 29 30  1  0  0  0  0
 30 31  1  0  0  0  0
 30 32  1  0  0  0  0
 29 33  2  0  0  0  0
M  END
> <ChemID>
100152

> <source_casrn>
57-53-4

> <CAS>
57-53-4

> <SMILES>
CCCC(C)(COC(N)=O)COC(N)=O

> <NAME>
MEPROBAMATE

> <preferred_name>
Meprobamate

> <iupac>
2-[(carbamoyloxy)methyl]-2-methylpentyl carbamate

> <MPID>
4819

> <dsstox_substance_id>
DTXSID3023261

> <Canonical_QSARr>
CCCC(C)(COC(N)=O)COC(N)=O

> <InChI_Code_QSARr>
InChI=1S/C9H18N2O4/c1-3-4-9(2,5-14-7(10)12)6-15-8(11)13/h3-6H2,1-2H3,(H2,10,12)(H2,11,13)

> <InChI Key_QSARr>
NPPQSCRMBWNHMW-UHFFFAOYSA-N

> <Salt_Solvent>
?

> <Salt_Solvent_ID>


> <Kow Reference>
HANSCH,C ET AL. (1995)

> <LogP>
0.7

$$$$
100153
  -INDIGO-08031718572D

 13 12  0  0  0  0  0  0  0  0999 V2000
    1.6000    0.0000    0.0000 C   0  0  0  0  0  0  0  0  0  0  0  0
    3.2000    0.0000    0.0000 H   0  0  0  0  0  0  0  0  0  0  0  0
    2.4000    1.3856    0.0000 H   0  0  0  0  0  0  0  0  0  0  0  0
    2.4000   -1.3856    0.0000 H   0  0  0  0  0  0  0  0  0  0  0  0
   -0.0000    0.0000    0.0000 C   0  0  0  0  0  0  0  0  0  0  0  0
   -0.0000   -1.6000    0.0000 H   0  0  0  0  0  0  0  0  0  0  0  0
   -1.6000    0.0000    0.0000 C   0  0  0  0  0  0  0  0  0  0  0  0
   -1.8089    1.5863    0.0000 H   0  0  0  0  0  0  0  0  0  0  0  0
   -2.8694    0.9740    0.0000 H   0  0  0  0  0  0  0  0  0  0  0  0
   -2.4000   -1.3856    0.0000 O   0  0  0  0  0  0  0  0  0  0  0  0
   -4.0000   -1.3856    0.0000 H   0  0  0  0  0  0  0  0  0  0  0  0
   -0.0000    1.6000    0.0000 O   0  0  0  0  0  0  0  0  0  0  0  0
    1.3857    2.4000    0.0000 H   0  0  0  0  0  0  0  0  0  0  0  0
  1  2  1  0  0  0  0
  1  3  1  0  0  0  0
  1  4  1  0  0  0  0
  1  5  1  0  0  0  0
  5  6  1  0  0  0  0
  5  7  1  0  0  0  0
  7  8  1  0  0  0  0
  7  9  1  0  0  0  0
  7 10  1  0  0  0  0
 10 11  1  0  0  0  0
  5 12  1  0  0  0  0
 12 13  1  0  0  0  0
M  END
> <ChemID>
100153

> <source_casrn>
57-55-6

> <CAS>
57-55-6

> <SMILES>
CC(O)CO

> <NAME>
1,2-PROPANEDIOL

> <preferred_name>
1,2-Propylene glycol

> <iupac>
propane-1,2-diol

> <MPID>
4820

> <dsstox_substance_id>
DTXSID0021206

> <Canonical_QSARr>
CC(O)CO

> <InChI_Code_QSARr>
InChI=1S/C3H8O2/c1-3(5)2-4/h3-5H,2H2,1H3

> <InChI Key_QSARr>
DNIAPMSPPWPWGF-UHFFFAOYSA-N

> <Salt_Solvent>
?

> <Salt_Solvent_ID>


> <Kow Reference>
HANSCH,C ET AL. (1995)

> <LogP>
-0.92

$$$$
100154
  -INDIGO-08031718572D

 56 59  0  0  0  0  0  0  0  0999 V2000
    0.0001    1.6000    0.0000 C   0  0  0  0  0  0  0  0  0  0  0  0
   -1.3856    2.4000    0.0000 C   0  0  0  0  0  0  0  0  0  0  0  0
   -1.3856    4.0000    0.0000 O   0  0  0  0  0  0  0  0  0  0  0  0
   -2.7713    1.6000    0.0000 C   0  0  0  0  0  0  0  0  0  0  0  0
   -4.1570    2.4000    0.0000 C   0  0  0  0  0  0  0  0  0  0  0  0
   -5.5427    1.6000    0.0000 O   0  0  0  0  0  0  0  0  0  0  0  0
   -4.1570    4.0000    0.0000 N   0  0  0  0  0  0  0  0  0  0  0  0
   -5.5427    4.8000    0.0000 H   0  0  0  0  0  0  0  0  0  0  0  0
   -2.7713    4.8000    0.0000 H   0  0  0  0  0  0  0  0  0  0  0  0
   -2.7713    0.0000    0.0000 C   0  0  0  0  0  0  0  0  0  0  0  0
   -4.1570   -0.8000    0.0000 O   0  0  0  0  0  0  0  0  0  0  0  0
   -5.5427    0.0000    0.0000 H   0  0  0  0  0  0  0  0  0  0  0  0
   -1.3856   -0.8000    0.0000 C   0  0  0  0  0  0  0  0  0  0  0  0
   -0.3572   -2.0256    0.0000 H   0  0  0  0  0  0  0  0  0  0  0  0
   -2.4142   -2.0256    0.0000 N   0  0  0  0  0  0  0  0  0  0  0  0
   -3.9897   -1.7478    0.0000 C   0  0  0  0  0  0  0  0  0  0  0  0
   -5.0183   -2.9736    0.0000 H   0  0  0  0  0  0  0  0  0  0  0  0
   -5.5655   -1.4701    0.0000 H   0  0  0  0  0  0  0  0  0  0  0  0
   -3.4426   -3.2513    0.0000 H   0  0  0  0  0  0  0  0  0  0  0  0
   -1.8668   -3.5292    0.0000 C   0  0  0  0  0  0  0  0  0  0  0  0
   -2.8954   -4.7548    0.0000 H   0  0  0  0  0  0  0  0  0  0  0  0
   -1.3197   -5.0327    0.0000 H   0  0  0  0  0  0  0  0  0  0  0  0
   -0.2913   -3.8070    0.0000 H   0  0  0  0  0  0  0  0  0  0  0  0
    0.0001    0.0000    0.0000 C   0  0  0  0  0  0  0  0  0  0  0  0
    0.0001   -1.6000    0.0000 H   0  0  0  0  0  0  0  0  0  0  0  0
    1.3856   -0.8000    0.0000 C   0  0  0  0  0  0  0  0  0  0  0  0
    0.3572   -2.0256    0.0000 H   0  0  0  0  0  0  0  0  0  0  0  0
    2.4142   -2.0256    0.0000 H   0  0  0  0  0  0  0  0  0  0  0  0
    2.7713    0.0000    0.0000 C   0  0  0  0  0  0  0  0  0  0  0  0
    2.7713   -1.6000    0.0000 H   0  0  0  0  0  0  0  0  0  0  0  0
    2.7713    1.6000    0.0000 C   0  0  0  0  0  0  0  0  0  0  0  0
    4.1570    2.4000    0.0000 C   0  0  0  0  0  0  0  0  0  0  0  0
    4.1570    4.0000    0.0000 O   0  0  0  0  0  0  0  0  0  0  0  0
    5.5426    1.6000    0.0000 C   0  0  0  0  0  0  0  0  0  0  0  0
    6.9281    2.4000    0.0000 C   0  0  0  0  0  0  0  0  0  0  0  0
    6.9281    4.0000    0.0000 O   0  0  0  0  0  0  0  0  0  0  0  0
    8.3138    4.8000    0.0000 H   0  0  0  0  0  0  0  0  0  0  0  0
    8.3138    1.6000    0.0000 C   0  0  0  0  0  0  0  0  0  0  0  0
    9.6995    2.4000    0.0000 H   0  0  0  0  0  0  0  0  0  0  0  0
    8.3138    0.0000    0.0000 C   0  0  0  0  0  0  0  0  0  0  0  0
    9.6995   -0.8000    0.0000 H   0  0  0  0  0  0  0  0  0  0  0  0
    6.9281   -0.8000    0.0000 C   0  0  0  0  0  0  0  0  0  0  0  0
    6.9281   -2.4000    0.0000 Cl  0  0  0  0  0  0  0  0  0  0  0  0
    5.5426    0.0000    0.0000 C   0  0  0  0  0  0  0  0  0  0  0  0
    4.1570   -0.8000    0.0000 C   0  0  0  0  0  0  0  0  0  0  0  0
    3.1286   -2.0256    0.0000 O   0  0  0  0  0  0  0  0  0  0  0  0
    3.6757   -3.5292    0.0000 H   0  0  0  0  0  0  0  0  0  0  0  0
    5.1853   -2.0256    0.0000 C   0  0  0  0  0  0  0  0  0  0  0  0
    4.6382   -3.5292    0.0000 H   0  0  0  0  0  0  0  0  0  0  0  0
    6.2139   -3.2513    0.0000 H   0  0  0  0  0  0  0  0  0  0  0  0
    6.7611   -1.7478    0.0000 H   0  0  0  0  0  0  0  0  0  0  0  0
    1.3856    2.4000    0.0000 C   0  0  0  0  0  0  0  0  0  0  0  0
    1.3856    4.0000    0.0000 O   0  0  0  0  0  0  0  0  0  0  0  0
    2.7713    4.8000    0.0000 H   0  0  0  0  0  0  0  0  0  0  0  0
    0.5473    3.1035    0.0000 O   0  0  0  0  0  0  0  0  0  0  0  0
   -0.4811    4.3292    0.0000 H   0  0  0  0  0  0  0  0  0  0  0  0
  1  2  1  0  0  0  0
  2  3  2  0  0  0  0
  2  4  1  0  0  0  0
  4  5  1  0  0  0  0
  5  6  2  0  0  0  0
  5  7  1  0  0  0  0
  7  8  1  0  0  0  0
  7  9  1  0  0  0  0
  4 10  2  0  0  0  0
 10 11  1  0  0  0  0
 11 12  1  0  0  0  0
 10 13  1  0  0  0  0
 13 14  1  0  0  0  0
 13 15  1  0  0  0  0
 15 16  1  0  0  0  0
 16 17  1  0  0  0  0
 16 18  1  0  0  0  0
 16 19  1  0  0  0  0
 15 20  1  0  0  0  0
 20 21  1  0  0  0  0
 20 22  1  0  0  0  0
 20 23  1  0  0  0  0
 13 24  1  0  0  0  0
 24  1  1  0  0  0  0
 24 25  1  0  0  0  0
 24 26  1  0  0  0  0
 26 27  1  0  0  0  0
 26 28  1  0  0  0  0
 26 29  1  0  0  0  0
 29 30  1  0  0  0  0
 29 31  1  0  0  0  0
 31 32  1  0  0  0  0
 32 33  2  0  0  0  0
 32 34  1  0  0  0  0
 34 35  1  0  0  0  0
 35 36  1  0  0  0  0
 36 37  1  0  0  0  0
 35 38  2  0  0  0  0
 38 39  1  0  0  0  0
 38 40  1  0  0  0  0
 40 41  1  0  0  0  0
 40 42  2  0  0  0  0
 42 43  1  0  0  0  0
 42 44  1  0  0  0  0
 44 34  2  0  0  0  0
 44 45  1  0  0  0  0
 45 29  1  0  0  0  0
 45 46  1  0  0  0  0
 46 47  1  0  0  0  0
 45 48  1  0  0  0  0
 48 49  1  0  0  0  0
 48 50  1  0  0  0  0
 48 51  1  0  0  0  0
 31 52  2  0  0  0  0
 52  1  1  0  0  0  0
 52 53  1  0  0  0  0
 53 54  1  0  0  0  0
  1 55  1  0  0  0  0
 55 56  1  0  0  0  0
M  END
> <ChemID>
100154

> <source_casrn>
57-62-5

> <CAS>
57-62-5

> <SMILES>
C[C@]1(O)[C@H]2C[C@H]3[C@@H](C(O)=C(C(N)=O)C(=O)[C@@]3(O)C(O)=C2C(=O)c2c1c(Cl)ccc2O)N(C)C

> <NAME>
AUREOMYCIN

> <preferred_name>
Chlortetracycline

> <iupac>
(4S,4aS,5aS,6S,12aS)-7-chloro-4-(dimethylamino)-3,6,10,12,12a-pentahydroxy-6-methyl-1,11-dioxo-1,4,4a,5,5a,6,11,12a-octahydrotetracene-2-carboxamide

> <MPID>
4821

> <dsstox_substance_id>
DTXSID9022811

> <Canonical_QSARr>
CC1(O)C2CC3C(C(O)=C(C(N)=O)C(=O)C3(O)C(O)=C2C(=O)c2c1c(Cl)ccc2O)N(C)C

> <InChI_Code_QSARr>
InChI=1S/C22H23ClN2O8/c1-21(32)7-6-8-15(25(2)3)17(28)13(20(24)31)19(30)22(8,33)18(29)11(7)16(27)12-10(26)5-4-9(23)14(12)21/h4-5,7-8,15,26,28-29,32-33H,6H2,1-3H3,(H2,24,31)

> <InChI Key_QSARr>
CYDMQBQPVICBEU-UHFFFAOYSA-N

> <Salt_Solvent>
?

> <Salt_Solvent_ID>


> <Kow Reference>
SANGSTER (1993)

> <LogP>
-0.62

$$$$
100156
  -INDIGO-08031718572D

 38 38  0  0  0  0  0  0  0  0999 V2000
   -1.6000   -1.6000    0.0000 O   0  0  0  0  0  0  0  0  0  0  0  0
   -1.6000   -0.0000    0.0000 S   0  0  0  0  0  0  0  0  0  0  0  0
   -1.6000    1.5999    0.0000 O   0  0  0  0  0  0  0  0  0  0  0  0
   -3.2000   -0.0000    0.0000 C   0  0  0  0  0  0  0  0  0  0  0  0
   -4.0000    1.3856    0.0000 C   0  0  0  0  0  0  0  0  0  0  0  0
   -3.2000    2.7713    0.0000 H   0  0  0  0  0  0  0  0  0  0  0  0
   -5.6000    1.3856    0.0000 C   0  0  0  0  0  0  0  0  0  0  0  0
   -6.4000    2.7713    0.0000 H   0  0  0  0  0  0  0  0  0  0  0  0
   -6.4000   -0.0000    0.0000 C   0  0  0  0  0  0  0  0  0  0  0  0
   -8.0000   -0.0000    0.0000 C   0  0  0  0  0  0  0  0  0  0  0  0
   -8.8000   -1.3857    0.0000 O   0  0  0  0  0  0  0  0  0  0  0  0
   -8.8000    1.3856    0.0000 O   0  0  0  0  0  0  0  0  0  0  0  0
  -10.4000    1.3856    0.0000 H   0  0  0  0  0  0  0  0  0  0  0  0
   -5.6000   -1.3857    0.0000 C   0  0  0  0  0  0  0  0  0  0  0  0
   -6.4000   -2.7713    0.0000 H   0  0  0  0  0  0  0  0  0  0  0  0
   -4.0000   -1.3857    0.0000 C   0  0  0  0  0  0  0  0  0  0  0  0
   -3.2000   -2.7713    0.0000 H   0  0  0  0  0  0  0  0  0  0  0  0
    0.0000   -0.0000    0.0000 N   0  0  0  0  0  0  0  0  0  0  0  0
    0.8000   -1.3857    0.0000 C   0  0  0  0  0  0  0  0  0  0  0  0
    2.2782   -1.9980    0.0000 H   0  0  0  0  0  0  0  0  0  0  0  0
    2.2782   -0.7734    0.0000 H   0  0  0  0  0  0  0  0  0  0  0  0
    0.2528   -2.8891    0.0000 C   0  0  0  0  0  0  0  0  0  0  0  0
   -1.3092   -2.5429    0.0000 H   0  0  0  0  0  0  0  0  0  0  0  0
   -1.0966   -3.7488    0.0000 H   0  0  0  0  0  0  0  0  0  0  0  0
    1.2813   -4.1148    0.0000 C   0  0  0  0  0  0  0  0  0  0  0  0
[truncated: 37,479,243 more chars]
