# Supplementary material for: OPERA models for predicting physicochemical properties and environmental fate endpoints
Source: J Cheminform. 2018 Mar 8;10:10. doi: 10.1186/s13321-018-0263-1 (PMC5843579; doi:10.1186/s13321-018-0263-1)
Supplement: Supplementary file 1 — Additional file 1: S1. Training and test sets of the models with the corresponding JRC validated QMRFs. [file 13321_2018_263_MOESM1_ESM.zip › OPERA_LogP/TST_LogP_3513.sdf]

100004
  -INDIGO-08031718572D

 59 62  0  0  0  0  0  0  0  0999 V2000
   -0.0001    0.0000    0.0000 C   0  0  0  0  0  0  0  0  0  0  0  0
    1.5650    0.3327    0.0000 C   0  0  0  0  0  0  0  0  0  0  0  0
    3.1651    0.3327    0.0000 C   0  0  0  0  0  0  0  0  0  0  0  0
    4.1934    1.5584    0.0000 C   0  0  0  0  0  0  0  0  0  0  0  0
    4.2632    3.1569    0.0000 H   0  0  0  0  0  0  0  0  0  0  0  0
    3.1126    2.7380    0.0000 H   0  0  0  0  0  0  0  0  0  0  0  0
    5.7693    1.2805    0.0000 O   0  0  0  0  0  0  0  0  0  0  0  0
    6.7975    2.5062    0.0000 C   0  0  0  0  0  0  0  0  0  0  0  0
    6.2504    4.0096    0.0000 O   0  0  0  0  0  0  0  0  0  0  0  0
    8.3734    2.2284    0.0000 C   0  0  0  0  0  0  0  0  0  0  0  0
    9.9490    1.9505    0.0000 H   0  0  0  0  0  0  0  0  0  0  0  0
    9.4017    3.4541    0.0000 H   0  0  0  0  0  0  0  0  0  0  0  0
    8.9205    0.7248    0.0000 H   0  0  0  0  0  0  0  0  0  0  0  0
    3.9652   -1.0529    0.0000 O   0  0  0  0  0  0  0  0  0  0  0  0
    1.7324   -1.2586    0.0000 O   0  0  0  0  0  0  0  0  0  0  0  0
    3.1940   -1.9094    0.0000 H   0  0  0  0  0  0  0  0  0  0  0  0
    1.7324    1.9239    0.0000 C   0  0  0  0  0  0  0  0  0  0  0  0
    3.2973    1.5913    0.0000 H   0  0  0  0  0  0  0  0  0  0  0  0
    2.2267    3.4456    0.0000 H   0  0  0  0  0  0  0  0  0  0  0  0
    0.2707    2.5746    0.0000 C   0  0  0  0  0  0  0  0  0  0  0  0
    1.0708    3.9603    0.0000 H   0  0  0  0  0  0  0  0  0  0  0  0
   -0.8407    3.7256    0.0000 H   0  0  0  0  0  0  0  0  0  0  0  0
   -0.7999    1.3856    0.0000 C   0  0  0  0  0  0  0  0  0  0  0  0
   -1.1871    2.9381    0.0000 H   0  0  0  0  0  0  0  0  0  0  0  0
   -2.4000    1.3856    0.0000 C   0  0  0  0  0  0  0  0  0  0  0  0
   -1.5999    2.7712    0.0000 H   0  0  0  0  0  0  0  0  0  0  0  0
   -3.2000    2.7712    0.0000 C   0  0  0  0  0  0  0  0  0  0  0  0
   -1.8144    3.5713    0.0000 H   0  0  0  0  0  0  0  0  0  0  0  0
   -3.4777    4.3470    0.0000 H   0  0  0  0  0  0  0  0  0  0  0  0
   -4.8001    2.7712    0.0000 C   0  0  0  0  0  0  0  0  0  0  0  0
   -4.5221    4.3470    0.0000 H   0  0  0  0  0  0  0  0  0  0  0  0
   -6.3035    3.3186    0.0000 H   0  0  0  0  0  0  0  0  0  0  0  0
   -5.6001    1.3856    0.0000 C   0  0  0  0  0  0  0  0  0  0  0  0
   -4.8001    0.0000    0.0000 C   0  0  0  0  0  0  0  0  0  0  0  0
   -4.4800   -0.5542    0.0000 C   0  0  0  0  0  0  0  0  0  0  0  0
   -4.3380   -1.4258    0.0000 H   0  0  0  0  0  0  0  0  0  0  0  0
   -6.0801   -0.5542    0.0000 H   0  0  0  0  0  0  0  0  0  0  0  0
   -4.0000   -1.3856    0.0000 H   0  0  0  0  0  0  0  0  0  0  0  0
   -3.2000    0.0000    0.0000 C   0  0  0  0  0  0  0  0  0  0  0  0
   -3.2328   -0.9595    0.0000 H   0  0  0  0  0  0  0  0  0  0  0  0
   -2.4000   -1.3856    0.0000 C   0  0  0  0  0  0  0  0  0  0  0  0
   -3.2000   -2.7713    0.0000 O   0  0  0  0  0  0  0  0  0  0  0  0
   -0.7999   -1.3856    0.0000 C   0  0  0  0  0  0  0  0  0  0  0  0
   -1.0779   -2.9613    0.0000 H   0  0  0  0  0  0  0  0  0  0  0  0
    0.5857   -2.1856    0.0000 H   0  0  0  0  0  0  0  0  0  0  0  0
   -5.6001   -1.3856    0.0000 C   0  0  0  0  0  0  0  0  0  0  0  0
   -5.8778   -2.9613    0.0000 H   0  0  0  0  0  0  0  0  0  0  0  0
   -5.0274   -2.0578    0.0000 H   0  0  0  0  0  0  0  0  0  0  0  0
   -7.1999   -1.3856    0.0000 C   0  0  0  0  0  0  0  0  0  0  0  0
   -8.7036   -1.9329    0.0000 H   0  0  0  0  0  0  0  0  0  0  0  0
   -6.9222   -2.9613    0.0000 H   0  0  0  0  0  0  0  0  0  0  0  0
   -7.9999    0.0000    0.0000 C   0  0  0  0  0  0  0  0  0  0  0  0
   -9.6000    0.0000    0.0000 O   0  0  0  0  0  0  0  0  0  0  0  0
   -7.1999    1.3856    0.0000 C   0  0  0  0  0  0  0  0  0  0  0  0
   -7.9999    2.7712    0.0000 H   0  0  0  0  0  0  0  0  0  0  0  0
    0.9404   -1.2945    0.0000 C   0  0  0  0  0  0  0  0  0  0  0  0
    2.0915   -2.4059    0.0000 H   0  0  0  0  0  0  0  0  0  0  0  0
    1.1077   -2.8856    0.0000 H   0  0  0  0  0  0  0  0  0  0  0  0
    2.4784   -0.8534    0.0000 H   0  0  0  0  0  0  0  0  0  0  0  0
  1  2  1  0  0  0  0
  2  3  1  0  0  0  0
  3  4  1  0  0  0  0
  4  5  1  0  0  0  0
  4  6  1  0  0  0  0
  4  7  1  0  0  0  0
  7  8  1  0  0  0  0
  8  9  2  0  0  0  0
  8 10  1  0  0  0  0
 10 11  1  0  0  0  0
 10 12  1  0  0  0  0
 10 13  1  0  0  0  0
  3 14  2  0  0  0  0
  2 15  1  0  0  0  0
 15 16  1  0  0  0  0
  2 17  1  0  0  0  0
 17 18  1  0  0  0  0
 17 19  1  0  0  0  0
 17 20  1  0  0  0  0
 20 21  1  0  0  0  0
 20 22  1  0  0  0  0
 20 23  1  0  0  0  0
 23  1  1  0  0  0  0
 23 24  1  0  0  0  0
 23 25  1  0  0  0  0
 25 26  1  0  0  0  0
 25 27  1  0  0  0  0
 27 28  1  0  0  0  0
 27 29  1  0  0  0  0
 27 30  1  0  0  0  0
 30 31  1  0  0  0  0
 30 32  1  0  0  0  0
 30 33  1  0  0  0  0
 33 34  1  0  0  0  0
 34 35  1  0  0  0  0
 35 36  1  0  0  0  0
 35 37  1  0  0  0  0
 35 38  1  0  0  0  0
 34 39  1  0  0  0  0
 39 25  1  0  0  0  0
 39 40  1  0  0  0  0
 39 41  1  0  0  0  0
 41 42  2  0  0  0  0
 41 43  1  0  0  0  0
 43  1  1  0  0  0  0
 43 44  1  0  0  0  0
 43 45  1  0  0  0  0
 34 46  1  0  0  0  0
 46 47  1  0  0  0  0
 46 48  1  0  0  0  0
 46 49  1  0  0  0  0
 49 50  1  0  0  0  0
 49 51  1  0  0  0  0
 49 52  1  0  0  0  0
 52 53  2  0  0  0  0
 52 54  1  0  0  0  0
 54 33  2  0  0  0  0
 54 55  1  0  0  0  0
  1 56  1  0  0  0  0
 56 57  1  0  0  0  0
 56 58  1  0  0  0  0
 56 59  1  0  0  0  0
M  END
> <ChemID>
100004

> <source_casrn>
50-04-4

> <CAS>
50-04-4

> <SMILES>
CC(=O)OCC(=O)[C@@]1(O)CC[C@H]2[C@@H]3CCC4=CC(=O)CC[C@]4(C)[C@H]3C(=O)C[C@]12C

> <NAME>
CORTISONE ACETATE

> <preferred_name>
Cortisone acetate

> <iupac>
17-hydroxy-3,11,20-trioxopregn-4-en-21-yl acetate

> <MPID>
4678

> <dsstox_substance_id>
DTXSID0022858

> <Canonical_QSARr>
CC(=O)OCC(=O)C1(O)CCC2C3CCC4=CC(=O)CCC4(C)C3C(=O)CC12C

> <InChI_Code_QSARr>
InChI=1S/C23H30O6/c1-13(24)29-12-19(27)23(28)9-7-17-16-5-4-14-10-15(25)6-8-21(14,2)20(16)18(26)11-22(17,23)3/h10,16-17,20,28H,4-9,11-12H2,1-3H3

> <InChI Key_QSARr>
ITRJWOMZKQRYTA-UHFFFAOYSA-N

> <Salt_Solvent>
?

> <Salt_Solvent_ID>


> <Kow Reference>
HANSCH,C ET AL. (1995)

> <LogP>
2.1

$$$$
100008
  -INDIGO-08031718572D

 30 31  0  0  0  0  0  0  0  0999 V2000
    3.1410   -2.4647    0.0000 C   0  0  0  0  0  0  0  0  0  0  0  0
    3.2526   -4.0608    0.0000 H   0  0  0  0  0  0  0  0  0  0  0  0
    4.4674   -1.5700    0.0000 C   0  0  0  0  0  0  0  0  0  0  0  0
    5.9054   -2.2714    0.0000 H   0  0  0  0  0  0  0  0  0  0  0  0
    4.3557    0.0261    0.0000 C   0  0  0  0  0  0  0  0  0  0  0  0
    5.6822    0.9208    0.0000 H   0  0  0  0  0  0  0  0  0  0  0  0
    2.9177    0.7275    0.0000 C   0  0  0  0  0  0  0  0  0  0  0  0
    2.8060    2.3236    0.0000 H   0  0  0  0  0  0  0  0  0  0  0  0
    1.5913   -0.1673    0.0000 C   0  0  0  0  0  0  0  0  0  0  0  0
    0.0000    0.0000    0.0000 C   0  0  0  0  0  0  0  0  0  0  0  0
    0.3327    1.5651    0.0000 C   0  0  0  0  0  0  0  0  0  0  0  0
    1.5493    2.6042    0.0000 H   0  0  0  0  0  0  0  0  0  0  0  0
    1.9277    1.4395    0.0000 H   0  0  0  0  0  0  0  0  0  0  0  0
   -0.8564    2.6356    0.0000 C   0  0  0  0  0  0  0  0  0  0  0  0
   -0.5238    4.2007    0.0000 H   0  0  0  0  0  0  0  0  0  0  0  0
   -2.0454    3.7062    0.0000 H   0  0  0  0  0  0  0  0  0  0  0  0
    0.6653    3.1301    0.0000 H   0  0  0  0  0  0  0  0  0  0  0  0
   -1.5217    0.4945    0.0000 N   0  0  0  0  0  0  0  0  0  0  0  0
   -2.0162    2.0161    0.0000 H   0  0  0  0  0  0  0  0  0  0  0  0
   -2.4621   -0.7999    0.0000 C   0  0  0  0  0  0  0  0  0  0  0  0
   -4.0621   -0.7999    0.0000 O   0  0  0  0  0  0  0  0  0  0  0  0
   -1.5217   -2.0944    0.0000 N   0  0  0  0  0  0  0  0  0  0  0  0
   -2.0162   -3.6161    0.0000 C   0  0  0  0  0  0  0  0  0  0  0  0
   -2.5106   -5.1378    0.0000 H   0  0  0  0  0  0  0  0  0  0  0  0
   -3.5812   -3.9488    0.0000 H   0  0  0  0  0  0  0  0  0  0  0  0
   -0.9456   -4.8051    0.0000 H   0  0  0  0  0  0  0  0  0  0  0  0
    0.0000   -1.6001    0.0000 C   0  0  0  0  0  0  0  0  0  0  0  0
    0.2942   -2.4271    0.0000 O   0  0  0  0  0  0  0  0  0  0  0  0
    1.7029   -1.7634    0.0000 C   0  0  0  0  0  0  0  0  0  0  0  0
    1.2944   -2.5404    0.0000 H   0  0  0  0  0  0  0  0  0  0  0  0
  1  2  1  0  0  0  0
  1  3  1  0  0  0  0
  3  4  1  0  0  0  0
  3  5  2  0  0  0  0
  5  6  1  0  0  0  0
  5  7  1  0  0  0  0
  7  8  1  0  0  0  0
  7  9  2  0  0  0  0
  9 10  1  0  0  0  0
 10 11  1  0  0  0  0
 11 12  1  0  0  0  0
 11 13  1  0  0  0  0
 11 14  1  0  0  0  0
 14 15  1  0  0  0  0
 14 16  1  0  0  0  0
 14 17  1  0  0  0  0
 10 18  1  0  0  0  0
 18 19  1  0  0  0  0
 18 20  1  0  0  0  0
 20 21  2  0  0  0  0
 20 22  1  0  0  0  0
 22 23  1  0  0  0  0
 23 24  1  0  0  0  0
 23 25  1  0  0  0  0
 23 26  1  0  0  0  0
 22 27  1  0  0  0  0
 27 10  1  0  0  0  0
 27 28  2  0  0  0  0
  9 29  1  0  0  0  0
 29  1  2  0  0  0  0
 29 30  1  0  0  0  0
M  END
> <ChemID>
100008

> <source_casrn>
50-12-4

> <CAS>
50-12-4

> <SMILES>
CCC1(NC(=O)N(C)C1=O)c1ccccc1

> <NAME>
MEPHENYTOIN

> <preferred_name>
Mephenytoin

> <iupac>
5-ethyl-3-methyl-5-phenylimidazolidine-2,4-dione

> <MPID>
4682

> <dsstox_substance_id>
DTXSID9023257

> <Canonical_QSARr>
CCC1(NC(=O)N(C)C1=O)c1ccccc1

> <InChI_Code_QSARr>
InChI=1S/C12H14N2O2/c1-3-12(9-7-5-4-6-8-9)10(15)14(2)11(16)13-12/h4-8H,3H2,1-2H3,(H,13,16)

> <InChI Key_QSARr>
GMHKMTDVRCWUDX-UHFFFAOYSA-N

> <Salt_Solvent>
?

> <Salt_Solvent_ID>


> <Kow Reference>
SANGSTER (1994)

> <LogP>
1.69

$$$$
100012
  -INDIGO-08031718572D

 56 59  0  0  0  0  0  0  0  0999 V2000
   -0.0000    0.0000    0.0000 C   0  0  0  0  0  0  0  0  0  0  0  0
    1.5652    0.3327    0.0000 C   0  0  0  0  0  0  0  0  0  0  0  0
    3.1650    0.3327    0.0000 C   0  0  0  0  0  0  0  0  0  0  0  0
    3.9650   -1.0530    0.0000 O   0  0  0  0  0  0  0  0  0  0  0  0
    4.1934    1.5584    0.0000 C   0  0  0  0  0  0  0  0  0  0  0  0
    5.7556    1.9047    0.0000 H   0  0  0  0  0  0  0  0  0  0  0  0
    5.5428    0.6987    0.0000 H   0  0  0  0  0  0  0  0  0  0  0  0
    3.6463    3.0619    0.0000 O   0  0  0  0  0  0  0  0  0  0  0  0
    4.6747    4.2876    0.0000 H   0  0  0  0  0  0  0  0  0  0  0  0
    1.7322   -1.2586    0.0000 O   0  0  0  0  0  0  0  0  0  0  0  0
    3.1938   -1.9094    0.0000 H   0  0  0  0  0  0  0  0  0  0  0  0
    1.7322    1.9239    0.0000 C   0  0  0  0  0  0  0  0  0  0  0  0
    3.2974    1.5912    0.0000 H   0  0  0  0  0  0  0  0  0  0  0  0
    2.2266    3.4456    0.0000 H   0  0  0  0  0  0  0  0  0  0  0  0
    0.2706    2.5747    0.0000 C   0  0  0  0  0  0  0  0  0  0  0  0
    1.0705    3.9603    0.0000 H   0  0  0  0  0  0  0  0  0  0  0  0
   -0.8408    3.7257    0.0000 H   0  0  0  0  0  0  0  0  0  0  0  0
   -0.8000    1.3856    0.0000 C   0  0  0  0  0  0  0  0  0  0  0  0
   -1.1871    2.9381    0.0000 H   0  0  0  0  0  0  0  0  0  0  0  0
   -2.4001    1.3856    0.0000 C   0  0  0  0  0  0  0  0  0  0  0  0
   -1.5999    2.7713    0.0000 H   0  0  0  0  0  0  0  0  0  0  0  0
   -3.2000    2.7713    0.0000 C   0  0  0  0  0  0  0  0  0  0  0  0
   -1.8143    3.5712    0.0000 H   0  0  0  0  0  0  0  0  0  0  0  0
   -3.4779    4.3470    0.0000 H   0  0  0  0  0  0  0  0  0  0  0  0
   -4.7999    2.7713    0.0000 C   0  0  0  0  0  0  0  0  0  0  0  0
   -4.5222    4.3470    0.0000 H   0  0  0  0  0  0  0  0  0  0  0  0
   -6.3035    3.3185    0.0000 H   0  0  0  0  0  0  0  0  0  0  0  0
   -5.6001    1.3856    0.0000 C   0  0  0  0  0  0  0  0  0  0  0  0
   -4.7999    0.0000    0.0000 C   0  0  0  0  0  0  0  0  0  0  0  0
   -4.3887   -0.4902    0.0000 C   0  0  0  0  0  0  0  0  0  0  0  0
   -4.2966   -1.3860    0.0000 H   0  0  0  0  0  0  0  0  0  0  0  0
   -4.0000   -1.3857    0.0000 H   0  0  0  0  0  0  0  0  0  0  0  0
   -5.9886   -0.4902    0.0000 H   0  0  0  0  0  0  0  0  0  0  0  0
   -3.2000    0.0000    0.0000 C   0  0  0  0  0  0  0  0  0  0  0  0
   -3.2907   -0.9718    0.0000 H   0  0  0  0  0  0  0  0  0  0  0  0
   -2.4001   -1.3857    0.0000 C   0  0  0  0  0  0  0  0  0  0  0  0
   -3.4285   -2.6113    0.0000 H   0  0  0  0  0  0  0  0  0  0  0  0
   -2.1222   -2.9613    0.0000 O   0  0  0  0  0  0  0  0  0  0  0  0
   -3.3479   -3.9898    0.0000 H   0  0  0  0  0  0  0  0  0  0  0  0
   -0.8000   -1.3857    0.0000 C   0  0  0  0  0  0  0  0  0  0  0  0
   -1.0779   -2.9613    0.0000 H   0  0  0  0  0  0  0  0  0  0  0  0
    0.5857   -2.1857    0.0000 H   0  0  0  0  0  0  0  0  0  0  0  0
   -5.6001   -1.3857    0.0000 C   0  0  0  0  0  0  0  0  0  0  0  0
   -5.8777   -2.9613    0.0000 H   0  0  0  0  0  0  0  0  0  0  0  0
   -4.9358   -1.9937    0.0000 H   0  0  0  0  0  0  0  0  0  0  0  0
   -7.2000   -1.3857    0.0000 C   0  0  0  0  0  0  0  0  0  0  0  0
   -8.7035   -1.9329    0.0000 H   0  0  0  0  0  0  0  0  0  0  0  0
   -6.9221   -2.9613    0.0000 H   0  0  0  0  0  0  0  0  0  0  0  0
   -7.9999    0.0000    0.0000 C   0  0  0  0  0  0  0  0  0  0  0  0
   -9.6000    0.0000    0.0000 O   0  0  0  0  0  0  0  0  0  0  0  0
   -7.2000    1.3856    0.0000 C   0  0  0  0  0  0  0  0  0  0  0  0
   -7.9999    2.7713    0.0000 H   0  0  0  0  0  0  0  0  0  0  0  0
    0.9405   -1.2944    0.0000 C   0  0  0  0  0  0  0  0  0  0  0  0
    2.0914   -2.4059    0.0000 H   0  0  0  0  0  0  0  0  0  0  0  0
    1.1078   -2.8856    0.0000 H   0  0  0  0  0  0  0  0  0  0  0  0
    2.4785   -0.8534    0.0000 H   0  0  0  0  0  0  0  0  0  0  0  0
  1  2  1  0  0  0  0
  2  3  1  0  0  0  0
  3  4  2  0  0  0  0
  3  5  1  0  0  0  0
  5  6  1  0  0  0  0
  5  7  1  0  0  0  0
  5  8  1  0  0  0  0
  8  9  1  0  0  0  0
  2 10  1  0  0  0  0
 10 11  1  0  0  0  0
  2 12  1  0  0  0  0
 12 13  1  0  0  0  0
 12 14  1  0  0  0  0
 12 15  1  0  0  0  0
 15 16  1  0  0  0  0
 15 17  1  0  0  0  0
 15 18  1  0  0  0  0
 18  1  1  0  0  0  0
 18 19  1  0  0  0  0
 18 20  1  0  0  0  0
 20 21  1  0  0  0  0
 20 22  1  0  0  0  0
 22 23  1  0  0  0  0
 22 24  1  0  0  0  0
 22 25  1  0  0  0  0
 25 26  1  0  0  0  0
 25 27  1  0  0  0  0
 25 28  1  0  0  0  0
 28 29  1  0  0  0  0
 29 30  1  0  0  0  0
 30 31  1  0  0  0  0
 30 32  1  0  0  0  0
 30 33  1  0  0  0  0
 29 34  1  0  0  0  0
 34 20  1  0  0  0  0
 34 35  1  0  0  0  0
 34 36  1  0  0  0  0
 36 37  1  0  0  0  0
 36 38  1  0  0  0  0
 38 39  1  0  0  0  0
 36 40  1  0  0  0  0
 40  1  1  0  0  0  0
 40 41  1  0  0  0  0
 40 42  1  0  0  0  0
 29 43  1  0  0  0  0
 43 44  1  0  0  0  0
 43 45  1  0  0  0  0
 43 46  1  0  0  0  0
 46 47  1  0  0  0  0
 46 48  1  0  0  0  0
 46 49  1  0  0  0  0
 49 50  2  0  0  0  0
 49 51  1  0  0  0  0
 51 28  2  0  0  0  0
 51 52  1  0  0  0  0
  1 53  1  0  0  0  0
 53 54  1  0  0  0  0
 53 55  1  0  0  0  0
 53 56  1  0  0  0  0
M  END
> <ChemID>
100012

> <source_casrn>
50-23-7

> <CAS>
50-23-7

> <SMILES>
C[C@]12CCC(=O)C=C1CC[C@@H]1[C@@H]2[C@@H](O)C[C@@]2(C)[C@H]1CC[C@]2(O)C(=O)CO

> <NAME>
HYDROCORTISONE

> <preferred_name>
Hydrocortisone

> <iupac>
(11beta)-11,17,21-trihydroxypregn-4-ene-3,20-dione

> <MPID>
4686

> <dsstox_substance_id>
DTXSID7020714

> <Canonical_QSARr>
CC12CCC(=O)C=C1CCC1C2C(O)CC2(C)C1CCC2(O)C(=O)CO

> <InChI_Code_QSARr>
InChI=1S/C21H30O5/c1-19-7-5-13(23)9-12(19)3-4-14-15-6-8-21(26,17(25)11-22)20(15,2)10-16(24)18(14)19/h9,14-16,18,22,24,26H,3-8,10-11H2,1-2H3

> <InChI Key_QSARr>
JYGXADMDTFJGBT-UHFFFAOYSA-N

> <Salt_Solvent>
?

> <Salt_Solvent_ID>


> <Kow Reference>
HANSCH,C ET AL. (1995)

> <LogP>
1.61

$$$$
100016
  -INDIGO-08031718572D

 28 29  0  0  0  0  0  0  0  0999 V2000
   -1.3856    0.8000    0.0000 Cl  0  0  0  0  0  0  0  0  0  0  0  0
    0.0001    1.6001    0.0000 C   0  0  0  0  0  0  0  0  0  0  0  0
    0.0001    0.0000    0.0000 C   0  0  0  0  0  0  0  0  0  0  0  0
    0.0001   -1.6000    0.0000 H   0  0  0  0  0  0  0  0  0  0  0  0
   -1.5034   -0.5472    0.0000 C   0  0  0  0  0  0  0  0  0  0  0  0
   -2.7292    0.4813    0.0000 C   0  0  0  0  0  0  0  0  0  0  0  0
   -2.4513    2.0569    0.0000 H   0  0  0  0  0  0  0  0  0  0  0  0
   -4.2327   -0.0660    0.0000 C   0  0  0  0  0  0  0  0  0  0  0  0
   -5.4584    0.9624    0.0000 H   0  0  0  0  0  0  0  0  0  0  0  0
   -4.5106   -1.6416    0.0000 C   0  0  0  0  0  0  0  0  0  0  0  0
   -6.0140   -2.1889    0.0000 Cl  0  0  0  0  0  0  0  0  0  0  0  0
   -3.2848   -2.6701    0.0000 C   0  0  0  0  0  0  0  0  0  0  0  0
   -3.5627   -4.2459    0.0000 H   0  0  0  0  0  0  0  0  0  0  0  0
   -1.7813   -2.1229    0.0000 C   0  0  0  0  0  0  0  0  0  0  0  0
   -0.5557   -3.1514    0.0000 H   0  0  0  0  0  0  0  0  0  0  0  0
    1.5999    0.0000    0.0000 C   0  0  0  0  0  0  0  0  0  0  0  0
    2.4001    1.3857    0.0000 C   0  0  0  0  0  0  0  0  0  0  0  0
    1.5999    2.7713    0.0000 H   0  0  0  0  0  0  0  0  0  0  0  0
    4.0000    1.3857    0.0000 C   0  0  0  0  0  0  0  0  0  0  0  0
    4.7999    2.7713    0.0000 H   0  0  0  0  0  0  0  0  0  0  0  0
    4.7999    0.0000    0.0000 C   0  0  0  0  0  0  0  0  0  0  0  0
    6.4000    0.0000    0.0000 Cl  0  0  0  0  0  0  0  0  0  0  0  0
    4.0000   -1.3857    0.0000 C   0  0  0  0  0  0  0  0  0  0  0  0
    4.7999   -2.7712    0.0000 H   0  0  0  0  0  0  0  0  0  0  0  0
    2.4001   -1.3857    0.0000 C   0  0  0  0  0  0  0  0  0  0  0  0
    1.5999   -2.7712    0.0000 H   0  0  0  0  0  0  0  0  0  0  0  0
    0.0001    3.2000    0.0000 Cl  0  0  0  0  0  0  0  0  0  0  0  0
   -1.3856    2.4000    0.0000 Cl  0  0  0  0  0  0  0  0  0  0  0  0
  1  2  1  0  0  0  0
  2  3  1  0  0  0  0
  3  4  1  0  0  0  0
  3  5  1  0  0  0  0
  5  6  1  0  0  0  0
  6  7  1  0  0  0  0
  6  8  2  0  0  0  0
  8  9  1  0  0  0  0
  8 10  1  0  0  0  0
 10 11  1  0  0  0  0
 10 12  2  0  0  0  0
 12 13  1  0  0  0  0
 12 14  1  0  0  0  0
 14  5  2  0  0  0  0
 14 15  1  0  0  0  0
  3 16  1  0  0  0  0
 16 17  1  0  0  0  0
 17 18  1  0  0  0  0
 17 19  2  0  0  0  0
 19 20  1  0  0  0  0
 19 21  1  0  0  0  0
 21 22  1  0  0  0  0
 21 23  2  0  0  0  0
 23 24  1  0  0  0  0
 23 25  1  0  0  0  0
 25 16  2  0  0  0  0
 25 26  1  0  0  0  0
  2 27  1  0  0  0  0
  2 28  1  0  0  0  0
M  END
> <ChemID>
100016

> <source_casrn>
50-29-3

> <CAS>
50-29-3

> <SMILES>
ClC(Cl)(Cl)C(c1ccc(Cl)cc1)c1ccc(Cl)cc1

> <NAME>
P,P'-DDT

> <preferred_name>
p,p'-DDT

> <iupac>
1,1'-(2,2,2-trichloroethane-1,1-diyl)bis(4-chlorobenzene)

> <MPID>
4690

> <dsstox_substance_id>
DTXSID4020375

> <Canonical_QSARr>
ClC(Cl)(Cl)C(c1ccc(Cl)cc1)c1ccc(Cl)cc1

> <InChI_Code_QSARr>
InChI=1S/C14H9Cl5/c15-11-5-1-9(2-6-11)13(14(17,18)19)10-3-7-12(16)8-4-10/h1-8,13H

> <InChI Key_QSARr>
YVGGHNCTFXOJCH-UHFFFAOYSA-N

> <Salt_Solvent>
?

> <Salt_Solvent_ID>


> <Kow Reference>
HANSCH,C ET AL. (1995)

> <LogP>
6.91

$$$$
100020
  -INDIGO-08031718572D

 29 31  0  0  0  0  0  0  0  0999 V2000
    1.5756   -0.2779    0.0000 N   0  0  0  0  0  0  0  0  0  0  0  0
    2.5161   -1.5723    0.0000 C   0  0  0  0  0  0  0  0  0  0  0  0
    2.0217   -3.0940    0.0000 O   0  0  0  0  0  0  0  0  0  0  0  0
    4.0378   -1.0779    0.0000 C   0  0  0  0  0  0  0  0  0  0  0  0
    4.0378    0.5222    0.0000 C   0  0  0  0  0  0  0  0  0  0  0  0
    5.4234    1.3222    0.0000 C   0  0  0  0  0  0  0  0  0  0  0  0
    5.4234    2.9222    0.0000 H   0  0  0  0  0  0  0  0  0  0  0  0
    6.8092    0.5222    0.0000 C   0  0  0  0  0  0  0  0  0  0  0  0
    8.1948    1.3222    0.0000 H   0  0  0  0  0  0  0  0  0  0  0  0
    6.8092   -1.0779    0.0000 C   0  0  0  0  0  0  0  0  0  0  0  0
    8.1948   -1.8778    0.0000 H   0  0  0  0  0  0  0  0  0  0  0  0
    5.4234   -1.8778    0.0000 C   0  0  0  0  0  0  0  0  0  0  0  0
    5.4234   -3.4779    0.0000 H   0  0  0  0  0  0  0  0  0  0  0  0
    2.5161    1.0166    0.0000 C   0  0  0  0  0  0  0  0  0  0  0  0
    2.0217    2.5383    0.0000 O   0  0  0  0  0  0  0  0  0  0  0  0
    0.0001   -0.0000    0.0000 C   0  0  0  0  0  0  0  0  0  0  0  0
    0.8000    1.3856    0.0000 H   0  0  0  0  0  0  0  0  0  0  0  0
   -0.2778   -1.5756    0.0000 C   0  0  0  0  0  0  0  0  0  0  0  0
    0.9479   -2.6042    0.0000 O   0  0  0  0  0  0  0  0  0  0  0  0
   -1.7814   -2.1229    0.0000 N   0  0  0  0  0  0  0  0  0  0  0  0
   -2.0592   -3.6986    0.0000 H   0  0  0  0  0  0  0  0  0  0  0  0
   -3.0071   -1.0945    0.0000 C   0  0  0  0  0  0  0  0  0  0  0  0
   -4.5105   -1.6417    0.0000 O   0  0  0  0  0  0  0  0  0  0  0  0
   -2.7292    0.4813    0.0000 C   0  0  0  0  0  0  0  0  0  0  0  0
   -4.3293    0.4813    0.0000 H   0  0  0  0  0  0  0  0  0  0  0  0
   -3.0071    2.0570    0.0000 H   0  0  0  0  0  0  0  0  0  0  0  0
   -1.2256    1.0284    0.0000 C   0  0  0  0  0  0  0  0  0  0  0  0
   -2.0257    2.4141    0.0000 H   0  0  0  0  0  0  0  0  0  0  0  0
    0.0001    2.0570    0.0000 H   0  0  0  0  0  0  0  0  0  0  0  0
  1  2  1  0  0  0  0
  2  3  2  0  0  0  0
  2  4  1  0  0  0  0
  4  5  1  0  0  0  0
  5  6  2  0  0  0  0
  6  7  1  0  0  0  0
  6  8  1  0  0  0  0
  8  9  1  0  0  0  0
  8 10  2  0  0  0  0
 10 11  1  0  0  0  0
 10 12  1  0  0  0  0
 12  4  2  0  0  0  0
 12 13  1  0  0  0  0
  5 14  1  0  0  0  0
 14  1  1  0  0  0  0
 14 15  2  0  0  0  0
  1 16  1  0  0  0  0
 16 17  1  0  0  0  0
 16 18  1  0  0  0  0
 18 19  2  0  0  0  0
 18 20  1  0  0  0  0
 20 21  1  0  0  0  0
 20 22  1  0  0  0  0
 22 23  2  0  0  0  0
 22 24  1  0  0  0  0
 24 25  1  0  0  0  0
 24 26  1  0  0  0  0
 24 27  1  0  0  0  0
 27 16  1  0  0  0  0
 27 28  1  0  0  0  0
 27 29  1  0  0  0  0
M  END
> <ChemID>
100020

> <source_casrn>
50-35-1

> <CAS>
50-35-1

> <SMILES>
O=C1CCC(C(=O)N1)N1C(=O)c2ccccc2C1=O

> <NAME>
THALIDOMIDE

> <preferred_name>
Thalidomide

> <iupac>
2-(2,6-dioxopiperidin-3-yl)-1H-isoindole-1,3(2H)-dione

> <MPID>
4694

> <dsstox_substance_id>
DTXSID9022524

> <Canonical_QSARr>
O=C1CCC(C(=O)N1)N1C(=O)c2ccccc2C1=O

> <InChI_Code_QSARr>
InChI=1S/C13H10N2O4/c16-10-6-5-9(11(17)14-10)15-12(18)7-3-1-2-4-8(7)13(15)19/h1-4,9H,5-6H2,(H,14,16,17)

> <InChI Key_QSARr>
UEJJHQNACJXSKW-UHFFFAOYSA-N

> <Salt_Solvent>
?

> <Salt_Solvent_ID>


> <Kow Reference>
HANSCH,C ET AL. (1995)

> <LogP>
0.33

$$$$
100024
  -INDIGO-08031718572D

 42 44  0  0  0  0  0  0  0  0999 V2000
    0.0000   -0.0001    0.0000 N   0  0  0  0  0  0  0  0  0  0  0  0
    1.0883    1.1728    0.0000 C   0  0  0  0  0  0  0  0  0  0  0  0
    0.0674    2.4049    0.0000 H   0  0  0  0  0  0  0  0  0  0  0  0
    1.2376    2.7659    0.0000 H   0  0  0  0  0  0  0  0  0  0  0  0
    2.6482    0.8169    0.0000 C   0  0  0  0  0  0  0  0  0  0  0  0
    3.8675   -0.2192    0.0000 H   0  0  0  0  0  0  0  0  0  0  0  0
    2.4987   -0.7762    0.0000 H   0  0  0  0  0  0  0  0  0  0  0  0
    3.7365    1.9897    0.0000 C   0  0  0  0  0  0  0  0  0  0  0  0
    2.7156    3.2218    0.0000 H   0  0  0  0  0  0  0  0  0  0  0  0
    3.8858    3.5827    0.0000 H   0  0  0  0  0  0  0  0  0  0  0  0
    5.2962    1.6336    0.0000 N   0  0  0  0  0  0  0  0  0  0  0  0
    5.7679    0.1048    0.0000 H   0  0  0  0  0  0  0  0  0  0  0  0
    6.3846    2.8065    0.0000 C   0  0  0  0  0  0  0  0  0  0  0  0
    7.4729    3.9795    0.0000 H   0  0  0  0  0  0  0  0  0  0  0  0
    7.9445    2.4506    0.0000 H   0  0  0  0  0  0  0  0  0  0  0  0
    5.9129    4.3355    0.0000 H   0  0  0  0  0  0  0  0  0  0  0  0
   -1.5290    0.4716    0.0000 C   0  0  0  0  0  0  0  0  0  0  0  0
   -2.8510   -0.4297    0.0000 C   0  0  0  0  0  0  0  0  0  0  0  0
   -4.2924    0.2645    0.0000 C   0  0  0  0  0  0  0  0  0  0  0  0
   -5.6144   -0.6369    0.0000 H   0  0  0  0  0  0  0  0  0  0  0  0
   -4.4120    1.8600    0.0000 C   0  0  0  0  0  0  0  0  0  0  0  0
   -5.8536    2.5542    0.0000 H   0  0  0  0  0  0  0  0  0  0  0  0
   -3.0900    2.7613    0.0000 C   0  0  0  0  0  0  0  0  0  0  0  0
   -3.2095    4.3569    0.0000 H   0  0  0  0  0  0  0  0  0  0  0  0
   -1.6486    2.0671    0.0000 C   0  0  0  0  0  0  0  0  0  0  0  0
   -0.5032    3.1843    0.0000 H   0  0  0  0  0  0  0  0  0  0  0  0
   -2.9704   -2.0253    0.0000 C   0  0  0  0  0  0  0  0  0  0  0  0
   -4.4993   -1.5536    0.0000 H   0  0  0  0  0  0  0  0  0  0  0  0
   -3.7704   -3.4109    0.0000 H   0  0  0  0  0  0  0  0  0  0  0  0
   -1.7976   -3.1134    0.0000 C   0  0  0  0  0  0  0  0  0  0  0  0
   -3.1196   -4.0148    0.0000 H   0  0  0  0  0  0  0  0  0  0  0  0
   -1.2130   -4.6029    0.0000 H   0  0  0  0  0  0  0  0  0  0  0  0
   -0.2154   -2.8750    0.0000 C   0  0  0  0  0  0  0  0  0  0  0  0
    0.5845   -1.4894    0.0000 C   0  0  0  0  0  0  0  0  0  0  0  0
    2.1846   -1.4894    0.0000 C   0  0  0  0  0  0  0  0  0  0  0  0
    2.9845   -0.1037    0.0000 H   0  0  0  0  0  0  0  0  0  0  0  0
    2.9845   -2.8750    0.0000 C   0  0  0  0  0  0  0  0  0  0  0  0
    4.5846   -2.8750    0.0000 H   0  0  0  0  0  0  0  0  0  0  0  0
    2.1846   -4.2607    0.0000 C   0  0  0  0  0  0  0  0  0  0  0  0
    2.9845   -5.6463    0.0000 H   0  0  0  0  0  0  0  0  0  0  0  0
    0.5845   -4.2607    0.0000 C   0  0  0  0  0  0  0  0  0  0  0  0
   -0.2154   -5.6463    0.0000 H   0  0  0  0  0  0  0  0  0  0  0  0
  1  2  1  0  0  0  0
  2  3  1  0  0  0  0
  2  4  1  0  0  0  0
  2  5  1  0  0  0  0
  5  6  1  0  0  0  0
  5  7  1  0  0  0  0
  5  8  1  0  0  0  0
  8  9  1  0  0  0  0
  8 10  1  0  0  0  0
  8 11  1  0  0  0  0
 11 12  1  0  0  0  0
 11 13  1  0  0  0  0
 13 14  1  0  0  0  0
 13 15  1  0  0  0  0
 13 16  1  0  0  0  0
  1 17  1  0  0  0  0
 17 18  1  0  0  0  0
 18 19  2  0  0  0  0
 19 20  1  0  0  0  0
 19 21  1  0  0  0  0
 21 22  1  0  0  0  0
 21 23  2  0  0  0  0
 23 24  1  0  0  0  0
 23 25  1  0  0  0  0
 25 17  2  0  0  0  0
 25 26  1  0  0  0  0
 18 27  1  0  0  0  0
 27 28  1  0  0  0  0
 27 29  1  0  0  0  0
 27 30  1  0  0  0  0
 30 31  1  0  0  0  0
 30 32  1  0  0  0  0
 30 33  1  0  0  0  0
 33 34  1  0  0  0  0
 34  1  1  0  0  0  0
 34 35  2  0  0  0  0
 35 36  1  0  0  0  0
 35 37  1  0  0  0  0
 37 38  1  0  0  0  0
 37 39  2  0  0  0  0
 39 40  1  0  0  0  0
 39 41  1  0  0  0  0
 41 33  2  0  0  0  0
 41 42  1  0  0  0  0
M  END
> <ChemID>
100024

> <source_casrn>
50-47-5

> <CAS>
50-47-5

> <SMILES>
CNCCCN1c2ccccc2CCc2ccccc12

> <NAME>
DESIPRAMINE

> <preferred_name>
Desipramine

> <iupac>
3-(10,11-dihydro-5H-dibenzo[b,f]azepin-5-yl)-N-methylpropan-1-amine

> <MPID>
4698

> <dsstox_substance_id>
DTXSID6022896

> <Canonical_QSARr>
CNCCCN1c2ccccc2CCc2ccccc12

> <InChI_Code_QSARr>
InChI=1S/C18H22N2/c1-19-13-6-14-20-17-9-4-2-7-15(17)11-12-16-8-3-5-10-18(16)20/h2-5,7-10,19H,6,11-14H2,1H3

> <InChI Key_QSARr>
HCYAFALTSJYZDH-UHFFFAOYSA-N

> <Salt_Solvent>
?

> <Salt_Solvent_ID>


> <Kow Reference>
HANSCH,C ET AL. (1995)

> <LogP>
4.9

$$$$
100028
  -INDIGO-08031718572D

 40 42  0  0  0  0  0  0  0  0999 V2000
    2.4001    4.1569    0.0000 C   0  0  0  0  0  0  0  0  0  0  0  0
    3.1999    5.5426    0.0000 H   0  0  0  0  0  0  0  0  0  0  0  0
    3.1999    2.7712    0.0000 C   0  0  0  0  0  0  0  0  0  0  0  0
    4.8000    2.7712    0.0000 H   0  0  0  0  0  0  0  0  0  0  0  0
    2.4001    1.3856    0.0000 C   0  0  0  0  0  0  0  0  0  0  0  0
    0.8000    1.3856    0.0000 C   0  0  0  0  0  0  0  0  0  0  0  0
   -0.0000   -0.0001    0.0000 N   0  0  0  0  0  0  0  0  0  0  0  0
   -1.5758    0.2778    0.0000 C   0  0  0  0  0  0  0  0  0  0  0  0
   -0.9635    1.7560    0.0000 H   0  0  0  0  0  0  0  0  0  0  0  0
   -2.1880    1.7560    0.0000 H   0  0  0  0  0  0  0  0  0  0  0  0
   -2.9613   -0.5222    0.0000 C   0  0  0  0  0  0  0  0  0  0  0  0
   -3.5735   -2.0004    0.0000 H   0  0  0  0  0  0  0  0  0  0  0  0
   -2.3490   -2.0004    0.0000 H   0  0  0  0  0  0  0  0  0  0  0  0
   -4.3470    0.2778    0.0000 C   0  0  0  0  0  0  0  0  0  0  0  0
   -3.7347    1.7560    0.0000 H   0  0  0  0  0  0  0  0  0  0  0  0
   -4.9592    1.7560    0.0000 H   0  0  0  0  0  0  0  0  0  0  0  0
   -5.7327   -0.5222    0.0000 N   0  0  0  0  0  0  0  0  0  0  0  0
   -7.1182    0.2778    0.0000 C   0  0  0  0  0  0  0  0  0  0  0  0
   -8.5039    1.0779    0.0000 H   0  0  0  0  0  0  0  0  0  0  0  0
   -8.5039   -0.5222    0.0000 H   0  0  0  0  0  0  0  0  0  0  0  0
   -7.1182    1.8778    0.0000 H   0  0  0  0  0  0  0  0  0  0  0  0
   -5.7327   -2.1222    0.0000 C   0  0  0  0  0  0  0  0  0  0  0  0
   -7.1182   -2.9221    0.0000 H   0  0  0  0  0  0  0  0  0  0  0  0
   -5.7327   -3.7222    0.0000 H   0  0  0  0  0  0  0  0  0  0  0  0
   -4.3470   -2.9221    0.0000 H   0  0  0  0  0  0  0  0  0  0  0  0
    0.8000   -1.3856    0.0000 C   0  0  0  0  0  0  0  0  0  0  0  0
    2.4001   -1.3856    0.0000 C   0  0  0  0  0  0  0  0  0  0  0  0
    3.1999   -0.0001    0.0000 S   0  0  0  0  0  0  0  0  0  0  0  0
    3.1999   -2.7712    0.0000 C   0  0  0  0  0  0  0  0  0  0  0  0
    4.8000   -2.7712    0.0000 H   0  0  0  0  0  0  0  0  0  0  0  0
    2.4001   -4.1569    0.0000 C   0  0  0  0  0  0  0  0  0  0  0  0
    3.1999   -5.5426    0.0000 H   0  0  0  0  0  0  0  0  0  0  0  0
    0.8000   -4.1569    0.0000 C   0  0  0  0  0  0  0  0  0  0  0  0
   -0.0000   -5.5426    0.0000 Cl  0  0  0  0  0  0  0  0  0  0  0  0
   -0.0000   -2.7712    0.0000 C   0  0  0  0  0  0  0  0  0  0  0  0
   -1.5999   -2.7712    0.0000 H   0  0  0  0  0  0  0  0  0  0  0  0
   -0.0000    2.7712    0.0000 C   0  0  0  0  0  0  0  0  0  0  0  0
   -1.5999    2.7712    0.0000 H   0  0  0  0  0  0  0  0  0  0  0  0
    0.8000    4.1569    0.0000 C   0  0  0  0  0  0  0  0  0  0  0  0
   -0.0000    5.5426    0.0000 H   0  0  0  0  0  0  0  0  0  0  0  0
  1  2  1  0  0  0  0
  1  3  1  0  0  0  0
  3  4  1  0  0  0  0
  3  5  2  0  0  0  0
  5  6  1  0  0  0  0
  6  7  1  0  0  0  0
  7  8  1  0  0  0  0
  8  9  1  0  0  0  0
  8 10  1  0  0  0  0
  8 11  1  0  0  0  0
 11 12  1  0  0  0  0
 11 13  1  0  0  0  0
 11 14  1  0  0  0  0
 14 15  1  0  0  0  0
 14 16  1  0  0  0  0
 14 17  1  0  0  0  0
 17 18  1  0  0  0  0
 18 19  1  0  0  0  0
 18 20  1  0  0  0  0
 18 21  1  0  0  0  0
 17 22  1  0  0  0  0
 22 23  1  0  0  0  0
 22 24  1  0  0  0  0
 22 25  1  0  0  0  0
  7 26  1  0  0  0  0
 26 27  1  0  0  0  0
 27 28  1  0  0  0  0
 28  5  1  0  0  0  0
 27 29  2  0  0  0  0
 29 30  1  0  0  0  0
 29 31  1  0  0  0  0
 31 32  1  0  0  0  0
 31 33  2  0  0  0  0
 33 34  1  0  0  0  0
 33 35  1  0  0  0  0
 35 26  2  0  0  0  0
 35 36  1  0  0  0  0
  6 37  2  0  0  0  0
 37 38  1  0  0  0  0
 37 39  1  0  0  0  0
 39  1  2  0  0  0  0
 39 40  1  0  0  0  0
M  END
> <ChemID>
100028

> <source_casrn>
50-53-3

> <CAS>
50-53-3

> <SMILES>
CN(C)CCCN1c2ccccc2Sc2ccc(Cl)cc12

> <NAME>
CHLORPROMAZINE

> <preferred_name>
Chlorpromazine

> <iupac>
3-(2-chloro-10H-phenothiazin-10-yl)-N,N-dimethylpropan-1-amine

> <MPID>
4702

> <dsstox_substance_id>
DTXSID0022808

> <Canonical_QSARr>
CN(C)CCCN1c2ccccc2Sc2ccc(Cl)cc12

> <InChI_Code_QSARr>
InChI=1S/C17H19ClN2S/c1-19(2)10-5-11-20-14-6-3-4-7-16(14)21-17-9-8-13(18)12-15(17)20/h3-4,6-9,12H,5,10-11H2,1-2H3

> <InChI Key_QSARr>
ZPEIMTDSQAKGNT-UHFFFAOYSA-N

> <Salt_Solvent>
?

> <Salt_Solvent_ID>


> <Kow Reference>
AVDEEF,A (1995)

> <LogP>
5.41

$$$$
100033
  -INDIGO-08031718572D

 12 12  0  0  0  0  0  0  0  0999 V2000
   -0.0000   -0.0000    0.0000 N   0  0  0  0  0  0  0  0  0  0  0  0
    0.8000    1.3856    0.0000 H   0  0  0  0  0  0  0  0  0  0  0  0
    0.8000   -1.3857    0.0000 C   0  0  0  0  0  0  0  0  0  0  0  0
    2.4000   -1.3857    0.0000 O   0  0  0  0  0  0  0  0  0  0  0  0
   -0.0000   -2.7713    0.0000 C   0  0  0  0  0  0  0  0  0  0  0  0
    0.8000   -4.1569    0.0000 O   0  0  0  0  0  0  0  0  0  0  0  0
   -1.6000   -2.7713    0.0000 C   0  0  0  0  0  0  0  0  0  0  0  0
   -2.4000   -4.1569    0.0000 O   0  0  0  0  0  0  0  0  0  0  0  0
   -2.4000   -1.3856    0.0000 N   0  0  0  0  0  0  0  0  0  0  0  0
   -4.0000   -1.3856    0.0000 H   0  0  0  0  0  0  0  0  0  0  0  0
   -1.6000   -0.0000    0.0000 C   0  0  0  0  0  0  0  0  0  0  0  0
   -2.4000    1.3856    0.0000 O   0  0  0  0  0  0  0  0  0  0  0  0
  1  2  1  0  0  0  0
  1  3  1  0  0  0  0
  3  4  2  0  0  0  0
  3  5  1  0  0  0  0
  5  6  2  0  0  0  0
  5  7  1  0  0  0  0
  7  8  2  0  0  0  0
  7  9  1  0  0  0  0
  9 10  1  0  0  0  0
  9 11  1  0  0  0  0
 11  1  1  0  0  0  0
 11 12  2  0  0  0  0
M  END
> <ChemID>
100033

> <source_casrn>
50-71-5

> <CAS>
50-71-5

> <SMILES>
O=C1NC(=O)C(=O)C(=O)N1

> <NAME>
ALLOXANE

> <preferred_name>
Alloxan

> <iupac>
pyrimidine-2,4,5,6(1H,3H)-tetrone

> <MPID>
4706

> <dsstox_substance_id>
DTXSID5044946

> <Canonical_QSARr>
O=C1NC(=O)C(=O)C(=O)N1

> <InChI_Code_QSARr>
InChI=1S/C4H2N2O4/c7-1-2(8)5-4(10)6-3(1)9/h(H2,5,6,8,9,10)

> <InChI Key_QSARr>
HIMXGTXNXJYFGB-UHFFFAOYSA-N

> <Salt_Solvent>
?

> <Salt_Solvent_ID>


> <Kow Reference>
BIOBYTE (1995)

> <LogP>
-1.84

$$$$
100037
  -INDIGO-08031718572D

 19 19  0  0  0  0  0  0  0  0999 V2000
   -3.2000    2.7713    0.0000 O   0  0  0  0  0  0  0  0  0  0  0  0
   -2.4000    4.1569    0.0000 H   0  0  0  0  0  0  0  0  0  0  0  0
   -2.4000    1.3856    0.0000 C   0  0  0  0  0  0  0  0  0  0  0  0
   -3.2000    0.0000    0.0000 C   0  0  0  0  0  0  0  0  0  0  0  0
   -4.8001    0.0000    0.0000 C   0  0  0  0  0  0  0  0  0  0  0  0
   -5.6000   -1.3856    0.0000 O   0  0  0  0  0  0  0  0  0  0  0  0
   -7.2000   -1.3856    0.0000 H   0  0  0  0  0  0  0  0  0  0  0  0
   -5.6000    1.3856    0.0000 O   0  0  0  0  0  0  0  0  0  0  0  0
   -2.4000   -1.3856    0.0000 C   0  0  0  0  0  0  0  0  0  0  0  0
   -3.2000   -2.7713    0.0000 H   0  0  0  0  0  0  0  0  0  0  0  0
   -0.8000   -1.3856    0.0000 C   0  0  0  0  0  0  0  0  0  0  0  0
   -0.0001   -2.7713    0.0000 H   0  0  0  0  0  0  0  0  0  0  0  0
   -0.0001    0.0000    0.0000 C   0  0  0  0  0  0  0  0  0  0  0  0
    1.6000    0.0000    0.0000 C   0  0  0  0  0  0  0  0  0  0  0  0
    3.2000    0.0000    0.0000 H   0  0  0  0  0  0  0  0  0  0  0  0
    2.4000   -1.3856    0.0000 H   0  0  0  0  0  0  0  0  0  0  0  0
    2.4000    1.3856    0.0000 H   0  0  0  0  0  0  0  0  0  0  0  0
   -0.8000    1.3856    0.0000 C   0  0  0  0  0  0  0  0  0  0  0  0
   -0.0001    2.7713    0.0000 H   0  0  0  0  0  0  0  0  0  0  0  0
  1  2  1  0  0  0  0
  1  3  1  0  0  0  0
  3  4  1  0  0  0  0
  4  5  1  0  0  0  0
  5  6  1  0  0  0  0
  6  7  1  0  0  0  0
  5  8  2  0  0  0  0
  4  9  2  0  0  0  0
  9 10  1  0  0  0  0
  9 11  1  0  0  0  0
 11 12  1  0  0  0  0
 11 13  2  0  0  0  0
 13 14  1  0  0  0  0
 14 15  1  0  0  0  0
 14 16  1  0  0  0  0
 14 17  1  0  0  0  0
 13 18  1  0  0  0  0
 18  3  2  0  0  0  0
 18 19  1  0  0  0  0
M  END
> <ChemID>
100037

> <source_casrn>
50-85-1

> <CAS>
50-85-1

> <SMILES>
Cc1cc(O)c(cc1)C(O)=O

> <NAME>
4-METHYLSALICYLIC ACID

> <preferred_name>
m-Cresotic acid

> <iupac>
2-Hydroxy-4-methylbenzoic acid

> <MPID>
4710

> <dsstox_substance_id>
DTXSID30198166

> <Canonical_QSARr>
Cc1cc(O)c(cc1)C(O)=O

> <InChI_Code_QSARr>
InChI=1S/C8H8O3/c1-5-2-3-6(8(10)11)7(9)4-5/h2-4,9H,1H3,(H,10,11)

> <InChI Key_QSARr>
NJESAXZANHETJV-UHFFFAOYSA-N

> <Salt_Solvent>
?

> <Salt_Solvent_ID>


> <Kow Reference>
HANSCH,C ET AL. (1995)

> <LogP>
2.99

$$$$
100041
  -INDIGO-08031718572D

 27 27  0  0  0  0  0  0  0  0999 V2000
   -1.6000   -0.0000    0.0000 C   0  0  0  0  0  0  0  0  0  0  0  0
   -1.6000   -1.6000    0.0000 H   0  0  0  0  0  0  0  0  0  0  0  0
   -3.2000   -0.0000    0.0000 C   0  0  0  0  0  0  0  0  0  0  0  0
   -4.0001    1.3857    0.0000 C   0  0  0  0  0  0  0  0  0  0  0  0
   -3.2000    2.7713    0.0000 H   0  0  0  0  0  0  0  0  0  0  0  0
   -5.6001    1.3857    0.0000 C   0  0  0  0  0  0  0  0  0  0  0  0
   -6.4000    2.7713    0.0000 H   0  0  0  0  0  0  0  0  0  0  0  0
   -6.4000   -0.0000    0.0000 C   0  0  0  0  0  0  0  0  0  0  0  0
   -8.0000   -0.0000    0.0000 H   0  0  0  0  0  0  0  0  0  0  0  0
   -5.6001   -1.3857    0.0000 C   0  0  0  0  0  0  0  0  0  0  0  0
   -6.4000   -2.7713    0.0000 H   0  0  0  0  0  0  0  0  0  0  0  0
   -4.0001   -1.3857    0.0000 C   0  0  0  0  0  0  0  0  0  0  0  0
   -3.2000   -2.7713    0.0000 H   0  0  0  0  0  0  0  0  0  0  0  0
    0.0000   -0.0000    0.0000 C   0  0  0  0  0  0  0  0  0  0  0  0
   -0.2778    1.5757    0.0000 H   0  0  0  0  0  0  0  0  0  0  0  0
    1.5757    0.2779    0.0000 N   0  0  0  0  0  0  0  0  0  0  0  0
    2.1230    1.7813    0.0000 H   0  0  0  0  0  0  0  0  0  0  0  0
    2.6042   -0.9478    0.0000 C   0  0  0  0  0  0  0  0  0  0  0  0
    4.1798   -0.6700    0.0000 H   0  0  0  0  0  0  0  0  0  0  0  0
    3.6327   -2.1735    0.0000 H   0  0  0  0  0  0  0  0  0  0  0  0
    3.1513    0.5557    0.0000 H   0  0  0  0  0  0  0  0  0  0  0  0
    0.2779   -1.5757    0.0000 C   0  0  0  0  0  0  0  0  0  0  0  0
    0.5557   -3.1514    0.0000 H   0  0  0  0  0  0  0  0  0  0  0  0
    1.7814   -2.1229    0.0000 H   0  0  0  0  0  0  0  0  0  0  0  0
   -0.9478   -2.6042    0.0000 H   0  0  0  0  0  0  0  0  0  0  0  0
   -1.8778    1.5757    0.0000 O   0  0  0  0  0  0  0  0  0  0  0  0
   -0.6521    2.6042    0.0000 H   0  0  0  0  0  0  0  0  0  0  0  0
  1  2  1  0  0  0  0
  1  3  1  0  0  0  0
  3  4  1  0  0  0  0
  4  5  1  0  0  0  0
  4  6  2  0  0  0  0
  6  7  1  0  0  0  0
  6  8  1  0  0  0  0
  8  9  1  0  0  0  0
  8 10  2  0  0  0  0
 10 11  1  0  0  0  0
 10 12  1  0  0  0  0
 12  3  2  0  0  0  0
 12 13  1  0  0  0  0
  1 14  1  0  0  0  0
 14 15  1  0  0  0  0
 14 16  1  0  0  0  0
 16 17  1  0  0  0  0
 16 18  1  0  0  0  0
 18 19  1  0  0  0  0
 18 20  1  0  0  0  0
 18 21  1  0  0  0  0
 14 22  1  0  0  0  0
 22 23  1  0  0  0  0
 22 24  1  0  0  0  0
 22 25  1  0  0  0  0
  1 26  1  0  0  0  0
 26 27  1  0  0  0  0
M  END
> <ChemID>
100041

> <source_casrn>
50-98-6

> <CAS>
50-98-6

> <SMILES>
Cl.C[C@H](NC)[C@H](O)c1ccccc1

> <NAME>
Ephedrine hydrochloride

> <preferred_name>
Ephedrine hydrochloride

> <iupac>
(1R,2S)-2-(methylamino)-1-phenylpropan-1-ol hydrochloride (1:1)

> <MPID>
4714

> <dsstox_substance_id>
DTXSID1045825

> <Canonical_QSARr>
CC(NC)C(O)c1ccccc1

> <InChI_Code_QSARr>
InChI=1S/C10H15NO/c1-8(11-2)10(12)9-6-4-3-5-7-9/h3-8,10-12H,1-2H3

> <InChI Key_QSARr>
KWGRBVOPPLSCSI-UHFFFAOYSA-N

> <Salt_Solvent>
Cl

> <Salt_Solvent_ID>
1

> <Kow Reference>
SANGSTER (1994)

> <LogP>
-2.45

$$$$
100045
  -INDIGO-08031718572D

 40 41  0  0  0  0  0  0  0  0999 V2000
    9.6995    0.8000    0.0000 C   0  0  0  0  0  0  0  0  0  0  0  0
   11.0851    0.0000    0.0000 H   0  0  0  0  0  0  0  0  0  0  0  0
    9.6995    2.4000    0.0000 N   0  0  0  0  0  0  0  0  0  0  0  0
    8.3138    3.2001    0.0000 C   0  0  0  0  0  0  0  0  0  0  0  0
    8.3138    4.8000    0.0000 H   0  0  0  0  0  0  0  0  0  0  0  0
    6.9282    2.4000    0.0000 C   0  0  0  0  0  0  0  0  0  0  0  0
    5.5426    3.2001    0.0000 H   0  0  0  0  0  0  0  0  0  0  0  0
    6.9282    0.8000    0.0000 C   0  0  0  0  0  0  0  0  0  0  0  0
    5.5426    0.0000    0.0000 C   0  0  0  0  0  0  0  0  0  0  0  0
    5.5426   -1.6000    0.0000 O   0  0  0  0  0  0  0  0  0  0  0  0
    4.1569    0.8000    0.0000 N   0  0  0  0  0  0  0  0  0  0  0  0
    4.1569    2.4000    0.0000 H   0  0  0  0  0  0  0  0  0  0  0  0
    2.7713    0.0000    0.0000 N   0  0  0  0  0  0  0  0  0  0  0  0
    2.7713   -1.6000    0.0000 H   0  0  0  0  0  0  0  0  0  0  0  0
    1.3856    0.8000    0.0000 C   0  0  0  0  0  0  0  0  0  0  0  0
    0.7732    2.2782    0.0000 H   0  0  0  0  0  0  0  0  0  0  0  0
    1.9981    2.2782    0.0000 H   0  0  0  0  0  0  0  0  0  0  0  0
    0.0000    0.0000    0.0000 C   0  0  0  0  0  0  0  0  0  0  0  0
    0.6124   -1.4782    0.0000 H   0  0  0  0  0  0  0  0  0  0  0  0
   -0.6124   -1.4782    0.0000 H   0  0  0  0  0  0  0  0  0  0  0  0
   -1.3856    0.8000    0.0000 C   0  0  0  0  0  0  0  0  0  0  0  0
   -1.3856    2.4000    0.0000 O   0  0  0  0  0  0  0  0  0  0  0  0
   -2.7713    0.0000    0.0000 N   0  0  0  0  0  0  0  0  0  0  0  0
   -2.7713   -1.6000    0.0000 H   0  0  0  0  0  0  0  0  0  0  0  0
   -4.1569    0.8000    0.0000 C   0  0  0  0  0  0  0  0  0  0  0  0
   -4.7693    2.2782    0.0000 H   0  0  0  0  0  0  0  0  0  0  0  0
   -3.5445    2.2782    0.0000 H   0  0  0  0  0  0  0  0  0  0  0  0
   -5.5426    0.0000    0.0000 C   0  0  0  0  0  0  0  0  0  0  0  0
   -6.9282    0.8000    0.0000 C   0  0  0  0  0  0  0  0  0  0  0  0
   -6.9282    2.4000    0.0000 H   0  0  0  0  0  0  0  0  0  0  0  0
   -8.3138    0.0000    0.0000 C   0  0  0  0  0  0  0  0  0  0  0  0
   -9.6995    0.8000    0.0000 H   0  0  0  0  0  0  0  0  0  0  0  0
   -8.3138   -1.6000    0.0000 C   0  0  0  0  0  0  0  0  0  0  0  0
   -9.6995   -2.4001    0.0000 H   0  0  0  0  0  0  0  0  0  0  0  0
   -6.9282   -2.4001    0.0000 C   0  0  0  0  0  0  0  0  0  0  0  0
   -6.9282   -4.0000    0.0000 H   0  0  0  0  0  0  0  0  0  0  0  0
   -5.5426   -1.6000    0.0000 C   0  0  0  0  0  0  0  0  0  0  0  0
   -4.1569   -2.4001    0.0000 H   0  0  0  0  0  0  0  0  0  0  0  0
    8.3138    0.0000    0.0000 C   0  0  0  0  0  0  0  0  0  0  0  0
    8.3138   -1.6000    0.0000 H   0  0  0  0  0  0  0  0  0  0  0  0
  1  2  1  0  0  0  0
  1  3  1  0  0  0  0
  3  4  2  0  0  0  0
  4  5  1  0  0  0  0
  4  6  1  0  0  0  0
  6  7  1  0  0  0  0
  6  8  2  0  0  0  0
  8  9  1  0  0  0  0
  9 10  2  0  0  0  0
  9 11  1  0  0  0  0
 11 12  1  0  0  0  0
 11 13  1  0  0  0  0
 13 14  1  0  0  0  0
 13 15  1  0  0  0  0
 15 16  1  0  0  0  0
 15 17  1  0  0  0  0
 15 18  1  0  0  0  0
 18 19  1  0  0  0  0
 18 20  1  0  0  0  0
 18 21  1  0  0  0  0
 21 22  2  0  0  0  0
 21 23  1  0  0  0  0
 23 24  1  0  0  0  0
 23 25  1  0  0  0  0
 25 26  1  0  0  0  0
 25 27  1  0  0  0  0
 25 28  1  0  0  0  0
 28 29  1  0  0  0  0
 29 30  1  0  0  0  0
 29 31  2  0  0  0  0
 31 32  1  0  0  0  0
 31 33  1  0  0  0  0
 33 34  1  0  0  0  0
 33 35  2  0  0  0  0
 35 36  1  0  0  0  0
 35 37  1  0  0  0  0
 37 28  2  0  0  0  0
 37 38  1  0  0  0  0
  8 39  1  0  0  0  0
 39  1  2  0  0  0  0
 39 40  1  0  0  0  0
M  END
> <ChemID>
100045

> <source_casrn>
51-12-7

> <CAS>
51-12-7

> <SMILES>
O=C(CCNNC(=O)c1cc[n]cc1)NCc1ccccc1

> <NAME>
NIALAMIDE

> <preferred_name>
Nialamide

> <iupac>
N-benzyl-3-[2-(pyridin-4-ylcarbonyl)hydrazinyl]propanamide

> <MPID>
4718

> <dsstox_substance_id>
DTXSID1023362

> <Canonical_QSARr>
O=C(CCNNC(=O)c1cc[n]cc1)NCc1ccccc1

> <InChI_Code_QSARr>
InChI=1S/C16H18N4O2/c21-15(18-12-13-4-2-1-3-5-13)8-11-19-20-16(22)14-6-9-17-10-7-14/h1-7,9-10,19H,8,11-12H2,(H,18,21)(H,20,22)

> <InChI Key_QSARr>
NOIIUHRQUVNIDD-UHFFFAOYSA-N

> <Salt_Solvent>
?

> <Salt_Solvent_ID>


> <Kow Reference>
HANSCH,C ET AL. (1995)

> <LogP>
0.87

$$$$
100049
  -INDIGO-08031718572D

 17 17  0  0  0  0  0  0  0  0999 V2000
    1.3856   -2.4000    0.0000 O   0  0  0  0  0  0  0  0  0  0  0  0
    1.3856   -4.0000    0.0000 H   0  0  0  0  0  0  0  0  0  0  0  0
    0.0000   -1.6000    0.0000 C   0  0  0  0  0  0  0  0  0  0  0  0
    0.0000   -0.0000    0.0000 C   0  0  0  0  0  0  0  0  0  0  0  0
    1.3857    0.8000    0.0000 N   0  0  0  0  0  0  0  0  0  0  0  0
    1.3857    2.4000    0.0000 O   0  0  0  0  0  0  0  0  0  0  0  0
    2.7713   -0.0000    0.0000 O   0  0  0  0  0  0  0  0  0  0  0  0
   -1.3857    0.8000    0.0000 C   0  0  0  0  0  0  0  0  0  0  0  0
   -1.3856    2.4000    0.0000 H   0  0  0  0  0  0  0  0  0  0  0  0
   -2.7713   -0.0000    0.0000 C   0  0  0  0  0  0  0  0  0  0  0  0
   -4.1570    0.8000    0.0000 N   0  0  0  0  0  0  0  0  0  0  0  0
   -5.5426   -0.0000    0.0000 O   0  0  0  0  0  0  0  0  0  0  0  0
   -4.1570    2.4000    0.0000 O   0  0  0  0  0  0  0  0  0  0  0  0
   -2.7713   -1.6000    0.0000 C   0  0  0  0  0  0  0  0  0  0  0  0
   -4.1570   -2.4000    0.0000 H   0  0  0  0  0  0  0  0  0  0  0  0
   -1.3857   -2.4000    0.0000 C   0  0  0  0  0  0  0  0  0  0  0  0
   -1.3856   -4.0000    0.0000 H   0  0  0  0  0  0  0  0  0  0  0  0
  1  2  1  0  0  0  0
  1  3  1  0  0  0  0
  3  4  1  0  0  0  0
  4  5  1  0  0  0  0
  5  6  2  0  0  0  0
  5  7  1  0  0  0  0
  4  8  2  0  0  0  0
  8  9  1  0  0  0  0
  8 10  1  0  0  0  0
 10 11  1  0  0  0  0
 11 12  2  0  0  0  0
 11 13  1  0  0  0  0
 10 14  2  0  0  0  0
 14 15  1  0  0  0  0
 14 16  1  0  0  0  0
 16  3  2  0  0  0  0
 16 17  1  0  0  0  0
M  CHG  4   5   1   7  -1  11   1  13  -1
M  END
> <ChemID>
100049

> <source_casrn>
51-28-5

> <CAS>
51-28-5

> <SMILES>
[O-][N+](=O)c1cc(ccc1O)[N+]([O-])=O

> <NAME>
2,4-DINITROPHENOL

> <preferred_name>
2,4-Dinitrophenol

> <iupac>
2,4-dinitrophenol

> <MPID>
4722

> <dsstox_substance_id>
DTXSID0020523

> <Canonical_QSARr>
[O-][N+](=O)c1cc(ccc1O)[N+]([O-])=O

> <InChI_Code_QSARr>
InChI=1S/C6H4N2O5/c9-6-2-1-4(7(10)11)3-5(6)8(12)13/h1-3,9H

> <InChI Key_QSARr>
UFBJCMHMOXMLKC-UHFFFAOYSA-N

> <Salt_Solvent>
?

> <Salt_Solvent_ID>


> <Kow Reference>
HANSCH,C ET AL. (1995)

> <LogP>
1.67

$$$$
100055
  -INDIGO-08031718572D

 26 26  0  0  0  0  0  0  0  0999 V2000
   -2.3999    1.3856    0.0000 C   0  0  0  0  0  0  0  0  0  0  0  0
   -1.5999    2.7713    0.0000 H   0  0  0  0  0  0  0  0  0  0  0  0
   -4.0000    1.3856    0.0000 C   0  0  0  0  0  0  0  0  0  0  0  0
   -4.8000    2.7713    0.0000 O   0  0  0  0  0  0  0  0  0  0  0  0
   -6.4000    2.7713    0.0000 H   0  0  0  0  0  0  0  0  0  0  0  0
   -4.8000   -0.0000    0.0000 C   0  0  0  0  0  0  0  0  0  0  0  0
   -6.4000    0.0000    0.0000 O   0  0  0  0  0  0  0  0  0  0  0  0
   -7.2000   -1.3856    0.0000 H   0  0  0  0  0  0  0  0  0  0  0  0
   -4.0000   -1.3856    0.0000 C   0  0  0  0  0  0  0  0  0  0  0  0
   -4.8000   -2.7713    0.0000 H   0  0  0  0  0  0  0  0  0  0  0  0
   -2.3999   -1.3856    0.0000 C   0  0  0  0  0  0  0  0  0  0  0  0
   -1.5999   -2.7713    0.0000 H   0  0  0  0  0  0  0  0  0  0  0  0
   -1.5999   -0.0000    0.0000 C   0  0  0  0  0  0  0  0  0  0  0  0
   -0.0001    0.0000    0.0000 C   0  0  0  0  0  0  0  0  0  0  0  0
   -0.0001    1.6000    0.0000 H   0  0  0  0  0  0  0  0  0  0  0  0
   -0.2778   -1.5757    0.0000 O   0  0  0  0  0  0  0  0  0  0  0  0
    0.9478   -2.6042    0.0000 H   0  0  0  0  0  0  0  0  0  0  0  0
    1.5999    0.0000    0.0000 C   0  0  0  0  0  0  0  0  0  0  0  0
    2.8693   -0.9740    0.0000 H   0  0  0  0  0  0  0  0  0  0  0  0
    1.8089   -1.5863    0.0000 H   0  0  0  0  0  0  0  0  0  0  0  0
    2.4000    1.3856    0.0000 N   0  0  0  0  0  0  0  0  0  0  0  0
    1.5999    2.7713    0.0000 H   0  0  0  0  0  0  0  0  0  0  0  0
    4.0000    1.3856    0.0000 C   0  0  0  0  0  0  0  0  0  0  0  0
    5.6000    1.3856    0.0000 H   0  0  0  0  0  0  0  0  0  0  0  0
    4.8000    2.7713    0.0000 H   0  0  0  0  0  0  0  0  0  0  0  0
    4.8000    0.0000    0.0000 H   0  0  0  0  0  0  0  0  0  0  0  0
  1  2  1  0  0  0  0
  1  3  1  0  0  0  0
  3  4  1  0  0  0  0
  4  5  1  0  0  0  0
  3  6  2  0  0  0  0
  6  7  1  0  0  0  0
  7  8  1  0  0  0  0
  6  9  1  0  0  0  0
  9 10  1  0  0  0  0
  9 11  2  0  0  0  0
 11 12  1  0  0  0  0
 11 13  1  0  0  0  0
 13  1  2  0  0  0  0
 13 14  1  0  0  0  0
 14 15  1  0  0  0  0
 14 16  1  0  0  0  0
 16 17  1  0  0  0  0
 14 18  1  0  0  0  0
 18 19  1  0  0  0  0
 18 20  1  0  0  0  0
 18 21  1  0  0  0  0
 21 22  1  0  0  0  0
 21 23  1  0  0  0  0
 23 24  1  0  0  0  0
 23 25  1  0  0  0  0
 23 26  1  0  0  0  0
M  END
> <ChemID>
100055

> <source_casrn>
51-43-4

> <CAS>
51-43-4

> <SMILES>
CNC[C@H](O)c1cc(O)c(O)cc1

> <NAME>
EPINEPHRINE

> <preferred_name>
Epinephrine

> <iupac>
4-[(1R)-1-hydroxy-2-(methylamino)ethyl]benzene-1,2-diol

> <MPID>
4726

> <dsstox_substance_id>
DTXSID5022986

> <Canonical_QSARr>
CNCC(O)c1cc(O)c(O)cc1

> <InChI_Code_QSARr>
InChI=1S/C9H13NO3/c1-10-5-9(13)6-2-3-7(11)8(12)4-6/h2-4,9-13H,5H2,1H3

> <InChI Key_QSARr>
UCTWMZQNUQWSLP-UHFFFAOYSA-N

> <Salt_Solvent>
?

> <Salt_Solvent_ID>


> <Kow Reference>
BIOBYTE (2009)

> <LogP>
-1.2

$$$$
100059
  -INDIGO-08031718572D

 22 22  0  0  0  0  0  0  0  0999 V2000
    2.4000   -1.3857    0.0000 N   0  0  0  0  0  0  0  0  0  0  0  0
    3.2000   -2.7713    0.0000 H   0  0  0  0  0  0  0  0  0  0  0  0
    3.2000   -0.0000    0.0000 H   0  0  0  0  0  0  0  0  0  0  0  0
    0.8001   -1.3857    0.0000 C   0  0  0  0  0  0  0  0  0  0  0  0
    0.5912   -2.9720    0.0000 H   0  0  0  0  0  0  0  0  0  0  0  0
   -0.4693   -2.3596    0.0000 H   0  0  0  0  0  0  0  0  0  0  0  0
   -0.0001   -0.0000    0.0000 C   0  0  0  0  0  0  0  0  0  0  0  0
    0.2088    1.5864    0.0000 H   0  0  0  0  0  0  0  0  0  0  0  0
    1.2693    0.9740    0.0000 H   0  0  0  0  0  0  0  0  0  0  0  0
   -1.6000   -0.0000    0.0000 C   0  0  0  0  0  0  0  0  0  0  0  0
   -2.4000    1.3857    0.0000 C   0  0  0  0  0  0  0  0  0  0  0  0
   -1.6000    2.7713    0.0000 H   0  0  0  0  0  0  0  0  0  0  0  0
   -3.9999    1.3857    0.0000 C   0  0  0  0  0  0  0  0  0  0  0  0
   -4.8001    2.7713    0.0000 O   0  0  0  0  0  0  0  0  0  0  0  0
   -6.4000    2.7713    0.0000 H   0  0  0  0  0  0  0  0  0  0  0  0
   -4.8001   -0.0000    0.0000 C   0  0  0  0  0  0  0  0  0  0  0  0
   -6.4000   -0.0000    0.0000 O   0  0  0  0  0  0  0  0  0  0  0  0
   -7.2000   -1.3857    0.0000 H   0  0  0  0  0  0  0  0  0  0  0  0
   -3.9999   -1.3857    0.0000 C   0  0  0  0  0  0  0  0  0  0  0  0
   -4.8001   -2.7713    0.0000 H   0  0  0  0  0  0  0  0  0  0  0  0
   -2.4000   -1.3857    0.0000 C   0  0  0  0  0  0  0  0  0  0  0  0
   -1.6000   -2.7713    0.0000 H   0  0  0  0  0  0  0  0  0  0  0  0
  1  2  1  0  0  0  0
  1  3  1  0  0  0  0
  1  4  1  0  0  0  0
  4  5  1  0  0  0  0
  4  6  1  0  0  0  0
  4  7  1  0  0  0  0
  7  8  1  0  0  0  0
  7  9  1  0  0  0  0
  7 10  1  0  0  0  0
 10 11  1  0  0  0  0
 11 12  1  0  0  0  0
 11 13  2  0  0  0  0
 13 14  1  0  0  0  0
 14 15  1  0  0  0  0
 13 16  1  0  0  0  0
 16 17  1  0  0  0  0
 17 18  1  0  0  0  0
 16 19  2  0  0  0  0
 19 20  1  0  0  0  0
 19 21  1  0  0  0  0
 21 10  2  0  0  0  0
 21 22  1  0  0  0  0
M  END
> <ChemID>
100059

> <source_casrn>
51-61-6

> <CAS>
51-61-6

> <SMILES>
NCCc1cc(O)c(O)cc1

> <NAME>
DOPAMINE

> <preferred_name>
Dopamine

> <iupac>
4-(2-aminoethyl)benzene-1,2-diol

> <MPID>
4730

> <dsstox_substance_id>
DTXSID6022420

> <Canonical_QSARr>
NCCc1cc(O)c(O)cc1

> <InChI_Code_QSARr>
InChI=1S/C8H11NO2/c9-4-3-6-1-2-7(10)8(11)5-6/h1-2,5,10-11H,3-4,9H2

> <InChI Key_QSARr>
VYFYYTLLBUKUHU-UHFFFAOYSA-N

> <Salt_Solvent>
?

> <Salt_Solvent_ID>


> <Kow Reference>
HANSCH,C ET AL. (1995)

> <LogP>
-0.98

$$$$
100063
  -INDIGO-08031718572D

 13 12  0  0  0  0  0  0  0  0999 V2000
    4.1569    0.8000    0.0000 N   0  0  0  0  0  0  0  0  0  0  0  0
    5.5426    0.0000    0.0000 H   0  0  0  0  0  0  0  0  0  0  0  0
    4.1570    2.4000    0.0000 H   0  0  0  0  0  0  0  0  0  0  0  0
    2.7713    0.0000    0.0000 C   0  0  0  0  0  0  0  0  0  0  0  0
    2.7713   -1.6000    0.0000 O   0  0  0  0  0  0  0  0  0  0  0  0
    1.3857    0.8000    0.0000 O   0  0  0  0  0  0  0  0  0  0  0  0
    0.0000    0.0000    0.0000 C   0  0  0  0  0  0  0  0  0  0  0  0
   -0.6122   -1.4782    0.0000 H   0  0  0  0  0  0  0  0  0  0  0  0
    0.6122   -1.4782    0.0000 H   0  0  0  0  0  0  0  0  0  0  0  0
   -1.3856    0.8000    0.0000 C   0  0  0  0  0  0  0  0  0  0  0  0
   -2.7713    1.6000    0.0000 H   0  0  0  0  0  0  0  0  0  0  0  0
   -2.7713    0.0000    0.0000 H   0  0  0  0  0  0  0  0  0  0  0  0
   -1.3856    2.4000    0.0000 H   0  0  0  0  0  0  0  0  0  0  0  0
  1  2  1  0  0  0  0
  1  3  1  0  0  0  0
  1  4  1  0  0  0  0
  4  5  2  0  0  0  0
  4  6  1  0  0  0  0
  6  7  1  0  0  0  0
  7  8  1  0  0  0  0
  7  9  1  0  0  0  0
  7 10  1  0  0  0  0
 10 11  1  0  0  0  0
 10 12  1  0  0  0  0
 10 13  1  0  0  0  0
M  END
> <ChemID>
100063

> <source_casrn>
51-79-6

> <CAS>
51-79-6

> <SMILES>
CCOC(N)=O

> <NAME>
O-ETHYL CARBAMATE (URETHANE)

> <preferred_name>
Urethane

> <iupac>
ethyl carbamate

> <MPID>
4734

> <dsstox_substance_id>
DTXSID9021427

> <Canonical_QSARr>
CCOC(N)=O

> <InChI_Code_QSARr>
InChI=1S/C3H7NO2/c1-2-6-3(4)5/h2H2,1H3,(H2,4,5)

> <InChI Key_QSARr>
JOYRKODLDBILNP-UHFFFAOYSA-N

> <Salt_Solvent>
?

> <Salt_Solvent_ID>


> <Kow Reference>
HANSCH,C ET AL. (1995)

> <LogP>
-0.15

$$$$
100068
  -INDIGO-08031718572D

 43 47  0  0  0  0  0  0  0  0999 V2000
   -0.0001    0.0000    0.0000 C   0  0  0  0  0  0  0  0  0  0  0  0
   -1.5999    0.0000    0.0000 C   0  0  0  0  0  0  0  0  0  0  0  0
   -2.3999   -1.3856    0.0000 C   0  0  0  0  0  0  0  0  0  0  0  0
   -3.9999   -1.3856    0.0000 C   0  0  0  0  0  0  0  0  0  0  0  0
   -4.8000   -2.7713    0.0000 H   0  0  0  0  0  0  0  0  0  0  0  0
   -4.8000    0.0000    0.0000 C   0  0  0  0  0  0  0  0  0  0  0  0
   -6.4000    0.0000    0.0000 H   0  0  0  0  0  0  0  0  0  0  0  0
   -3.9999    1.3856    0.0000 C   0  0  0  0  0  0  0  0  0  0  0  0
   -2.3999    1.3856    0.0000 C   0  0  0  0  0  0  0  0  0  0  0  0
   -0.8001    3.1745    0.0000 O   0  0  0  0  0  0  0  0  0  0  0  0
    0.7999    1.3856    0.0000 C   0  0  0  0  0  0  0  0  0  0  0  0
    1.4533    2.8463    0.0000 H   0  0  0  0  0  0  0  0  0  0  0  0
    2.4000    1.3856    0.0000 C   0  0  0  0  0  0  0  0  0  0  0  0
    2.4000    2.9857    0.0000 H   0  0  0  0  0  0  0  0  0  0  0  0
    3.2000    0.0000    0.0000 C   0  0  0  0  0  0  0  0  0  0  0  0
    4.8000    0.0000    0.0000 H   0  0  0  0  0  0  0  0  0  0  0  0
    2.4000   -1.3856    0.0000 C   0  0  0  0  0  0  0  0  0  0  0  0
    3.2000   -2.7713    0.0000 H   0  0  0  0  0  0  0  0  0  0  0  0
    0.7999   -1.3856    0.0000 C   0  0  0  0  0  0  0  0  0  0  0  0
    1.6000   -2.7713    0.0000 H   0  0  0  0  0  0  0  0  0  0  0  0
   -0.0001   -2.7713    0.0000 C   0  0  0  0  0  0  0  0  0  0  0  0
    0.7999   -4.1569    0.0000 H   0  0  0  0  0  0  0  0  0  0  0  0
   -1.5999   -2.7713    0.0000 C   0  0  0  0  0  0  0  0  0  0  0  0
   -3.1034   -3.3185    0.0000 H   0  0  0  0  0  0  0  0  0  0  0  0
   -0.8516   -3.4202    0.0000 H   0  0  0  0  0  0  0  0  0  0  0  0
   -1.1620   -2.4716    0.0000 N   0  0  0  0  0  0  0  0  0  0  0  0
   -1.9532   -3.8623    0.0000 C   0  0  0  0  0  0  0  0  0  0  0  0
   -2.7446   -5.2529    0.0000 H   0  0  0  0  0  0  0  0  0  0  0  0
   -1.1446   -5.2428    0.0000 H   0  0  0  0  0  0  0  0  0  0  0  0
   -1.0528   -4.2748    0.0000 H   0  0  0  0  0  0  0  0  0  0  0  0
   -1.6726   -1.3856    0.0000 C   0  0  0  0  0  0  0  0  0  0  0  0
   -3.0800   -0.6249    0.0000 H   0  0  0  0  0  0  0  0  0  0  0  0
   -2.9265   -2.3793    0.0000 H   0  0  0  0  0  0  0  0  0  0  0  0
   -1.1620   -0.2996    0.0000 C   0  0  0  0  0  0  0  0  0  0  0  0
   -1.1968    1.3000    0.0000 H   0  0  0  0  0  0  0  0  0  0  0  0
   -2.6458    0.2988    0.0000 H   0  0  0  0  0  0  0  0  0  0  0  0
    3.9035    1.9328    0.0000 O   0  0  0  0  0  0  0  0  0  0  0  0
    4.1814    3.5085    0.0000 H   0  0  0  0  0  0  0  0  0  0  0  0
   -4.8000    2.7713    0.0000 O   0  0  0  0  0  0  0  0  0  0  0  0
   -6.4000    2.7713    0.0000 C   0  0  0  0  0  0  0  0  0  0  0  0
   -7.2000    4.1569    0.0000 H   0  0  0  0  0  0  0  0  0  0  0  0
   -8.0000    2.7713    0.0000 H   0  0  0  0  0  0  0  0  0  0  0  0
   -5.6000    4.1569    0.0000 H   0  0  0  0  0  0  0  0  0  0  0  0
  1  2  1  0  0  0  0
  2  3  1  0  0  0  0
  3  4  2  0  0  0  0
  4  5  1  0  0  0  0
  4  6  1  0  0  0  0
  6  7  1  0  0  0  0
  6  8  2  0  0  0  0
  8  9  1  0  0  0  0
  9  2  2  0  0  0  0
  9 10  1  0  0  0  0
 10 11  1  0  0  0  0
 11  1  1  0  0  0  0
 11 12  1  0  0  0  0
 11 13  1  0  0  0  0
 13 14  1  0  0  0  0
 13 15  1  0  0  0  0
 15 16  1  0  0  0  0
 15 17  2  0  0  0  0
 17 18  1  0  0  0  0
 17 19  1  0  0  0  0
 19  1  1  0  0  0  0
 19 20  1  0  0  0  0
 19 21  1  0  0  0  0
 21 22  1  0  0  0  0
 21 23  1  0  0  0  0
 23  3  1  0  0  0  0
 23 24  1  0  0  0  0
 23 25  1  0  0  0  0
 21 26  1  0  0  0  0
 26 27  1  0  0  0  0
 27 28  1  0  0  0  0
 27 29  1  0  0  0  0
 27 30  1  0  0  0  0
 26 31  1  0  0  0  0
 31 32  1  0  0  0  0
 31 33  1  0  0  0  0
 31 34  1  0  0  0  0
 34  1  1  0  0  0  0
 34 35  1  0  0  0  0
 34 36  1  0  0  0  0
 13 37  1  0  0  0  0
 37 38  1  0  0  0  0
  8 39  1  0  0  0  0
 39 40  1  0  0  0  0
 40 41  1  0  0  0  0
 40 42  1  0  0  0  0
 40 43  1  0  0  0  0
M  END
> <ChemID>
100068

> <source_casrn>
52-28-8

> <CAS>
52-28-8

> <SMILES>
COc1ccc2C[C@@H]3[C@@H]4C=C[C@H](O)[C@@H]5Oc1c2[C@]45CCN3C.OP(O)(O)=O

> <NAME>
CODEINE PHOSPHATE

> <preferred_name>
Codeine phosphate

> <iupac>
(5alpha,6alpha)-3-methoxy-17-methyl-7,8-didehydro-4,5-epoxymorphinan-6-ol phosphate (1:1)

> <MPID>
4738

> <dsstox_substance_id>
DTXSID0024844

> <Canonical_QSARr>
COc1ccc2CC3C4C=CC(O)C5Oc1c2C45CCN3C

> <InChI_Code_QSARr>
InChI=1S/C18H21NO3/c1-19-8-7-18-11-4-5-13(20)17(18)22-16-14(21-2)6-3-10(15(16)18)9-12(11)19/h3-6,11-13,17,20H,7-9H2,1-2H3

> <InChI Key_QSARr>
OROGSEYTTFOCAN-UHFFFAOYSA-N

> <Salt_Solvent>
P(O)(=O)(O)O

> <Salt_Solvent_ID>
82

> <Kow Reference>
SANGSTER (1994); pH 7.4

> <LogP>
-1.4

$$$$
100073
  -INDIGO-08031718572D

 26 27  0  0  0  0  0  0  0  0999 V2000
   -4.8000   -0.0000    0.0000 S   0  0  0  0  0  0  0  0  0  0  0  0
   -3.2000   -0.0000    0.0000 C   0  0  0  0  0  0  0  0  0  0  0  0
   -2.3999    1.3857    0.0000 N   0  0  0  0  0  0  0  0  0  0  0  0
   -3.2000    2.7713    0.0000 H   0  0  0  0  0  0  0  0  0  0  0  0
   -0.8000    1.3857    0.0000 C   0  0  0  0  0  0  0  0  0  0  0  0
   -0.5856    2.1857    0.0000 O   0  0  0  0  0  0  0  0  0  0  0  0
    0.0000   -0.0000    0.0000 C   0  0  0  0  0  0  0  0  0  0  0  0
    0.8000    1.3857    0.0000 C   0  0  0  0  0  0  0  0  0  0  0  0
    0.3859    2.1029    0.0000 H   0  0  0  0  0  0  0  0  0  0  0  0
    1.0778    2.9613    0.0000 H   0  0  0  0  0  0  0  0  0  0  0  0
    2.4001    1.3857    0.0000 C   0  0  0  0  0  0  0  0  0  0  0  0
    2.1222    2.9613    0.0000 H   0  0  0  0  0  0  0  0  0  0  0  0
    3.9035    1.9329    0.0000 H   0  0  0  0  0  0  0  0  0  0  0  0
    3.1999   -0.0000    0.0000 C   0  0  0  0  0  0  0  0  0  0  0  0
    4.4257    1.0285    0.0000 H   0  0  0  0  0  0  0  0  0  0  0  0
    4.4257   -1.0285    0.0000 H   0  0  0  0  0  0  0  0  0  0  0  0
    2.4001   -1.3857    0.0000 C   0  0  0  0  0  0  0  0  0  0  0  0
    3.9035   -1.9329    0.0000 H   0  0  0  0  0  0  0  0  0  0  0  0
    2.1222   -2.9613    0.0000 H   0  0  0  0  0  0  0  0  0  0  0  0
    0.8000   -1.3857    0.0000 C   0  0  0  0  0  0  0  0  0  0  0  0
    1.0779   -2.9613    0.0000 H   0  0  0  0  0  0  0  0  0  0  0  0
    0.3859   -2.1029    0.0000 H   0  0  0  0  0  0  0  0  0  0  0  0
   -0.8000   -1.3857    0.0000 C   0  0  0  0  0  0  0  0  0  0  0  0
   -0.5856   -2.1857    0.0000 O   0  0  0  0  0  0  0  0  0  0  0  0
   -2.3999   -1.3857    0.0000 N   0  0  0  0  0  0  0  0  0  0  0  0
   -3.2000   -2.7713    0.0000 H   0  0  0  0  0  0  0  0  0  0  0  0
  1  2  2  0  0  0  0
  2  3  1  0  0  0  0
  3  4  1  0  0  0  0
  3  5  1  0  0  0  0
  5  6  2  0  0  0  0
  5  7  1  0  0  0  0
  7  8  1  0  0  0  0
  8  9  1  0  0  0  0
  8 10  1  0  0  0  0
  8 11  1  0  0  0  0
 11 12  1  0  0  0  0
 11 13  1  0  0  0  0
 11 14  1  0  0  0  0
 14 15  1  0  0  0  0
 14 16  1  0  0  0  0
 14 17  1  0  0  0  0
 17 18  1  0  0  0  0
 17 19  1  0  0  0  0
 17 20  1  0  0  0  0
 20  7  1  0  0  0  0
 20 21  1  0  0  0  0
 20 22  1  0  0  0  0
  7 23  1  0  0  0  0
 23 24  2  0  0  0  0
 23 25  1  0  0  0  0
 25  2  1  0  0  0  0
 25 26  1  0  0  0  0
M  END
> <ChemID>
100073

> <source_casrn>
52-45-9

> <CAS>
52-45-9

> <SMILES>
O=C1NC(=S)NC(=O)C21CCCCC2

> <NAME>
2,4-Diazaspiro[5.5]undecane-1,5-dione, 3-thioxo-

> <preferred_name>
2,4-Diazaspiro(5.5)undecane-1,5-dione, 3-thioxo-

> <iupac>
9-sulfanylidene-8,10-diazaspiro[5.5]undecane-7,11-dione

> <MPID>
4742

> <dsstox_substance_id>
DTXSID70199955

> <Canonical_QSARr>
O=C1NC(=S)NC(=O)C21CCCCC2

> <InChI_Code_QSARr>
InChI=1S/C9H12N2O2S/c12-6-9(4-2-1-3-5-9)7(13)11-8(14)10-6/h1-5H2,(H2,10,11,12,13,14)

> <InChI Key_QSARr>
XIOUPQUYEUYPAW-UHFFFAOYSA-N

> <Salt_Solvent>
?

> <Salt_Solvent_ID>


> <Kow Reference>
PRANKERD,RJ & MCKEOWN,RH (1992)

> <LogP>
1.78

$$$$
100077
  -INDIGO-08031718572D

 20 19  0  0  0  0  0  0  0  0999 V2000
    0.0000    0.0000    0.0000 P   0  0  0  0  0  0  0  0  0  0  0  0
    1.6000    0.0000    0.0000 C   0  0  0  0  0  0  0  0  0  0  0  0
    1.6000    1.6000    0.0000 H   0  0  0  0  0  0  0  0  0  0  0  0
    3.2001    0.0000    0.0000 C   0  0  0  0  0  0  0  0  0  0  0  0
    4.8000    0.0000    0.0000 Cl  0  0  0  0  0  0  0  0  0  0  0  0
    4.0000    1.3856    0.0000 Cl  0  0  0  0  0  0  0  0  0  0  0  0
    4.0000   -1.3856    0.0000 Cl  0  0  0  0  0  0  0  0  0  0  0  0
    1.6000   -1.6000    0.0000 O   0  0  0  0  0  0  0  0  0  0  0  0
    2.9856   -2.4000    0.0000 H   0  0  0  0  0  0  0  0  0  0  0  0
   -0.8000   -1.3856    0.0000 O   0  0  0  0  0  0  0  0  0  0  0  0
   -1.6000    0.0000    0.0000 O   0  0  0  0  0  0  0  0  0  0  0  0
   -2.4001   -1.3856    0.0000 C   0  0  0  0  0  0  0  0  0  0  0  0
   -3.2000   -2.7713    0.0000 H   0  0  0  0  0  0  0  0  0  0  0  0
   -4.0000   -1.3856    0.0000 H   0  0  0  0  0  0  0  0  0  0  0  0
   -1.6000   -2.7713    0.0000 H   0  0  0  0  0  0  0  0  0  0  0  0
   -0.8000    1.3856    0.0000 O   0  0  0  0  0  0  0  0  0  0  0  0
    0.0000    2.7713    0.0000 C   0  0  0  0  0  0  0  0  0  0  0  0
   -0.8000    4.1569    0.0000 H   0  0  0  0  0  0  0  0  0  0  0  0
    0.8000    4.1569    0.0000 H   0  0  0  0  0  0  0  0  0  0  0  0
   -1.6000    2.7713    0.0000 H   0  0  0  0  0  0  0  0  0  0  0  0
  1  2  1  0  0  0  0
  2  3  1  0  0  0  0
  2  4  1  0  0  0  0
  4  5  1  0  0  0  0
  4  6  1  0  0  0  0
  4  7  1  0  0  0  0
  2  8  1  0  0  0  0
  8  9  1  0  0  0  0
  1 10  2  0  0  0  0
  1 11  1  0  0  0  0
 11 12  1  0  0  0  0
 12 13  1  0  0  0  0
 12 14  1  0  0  0  0
 12 15  1  0  0  0  0
  1 16  1  0  0  0  0
 16 17  1  0  0  0  0
 17 18  1  0  0  0  0
 17 19  1  0  0  0  0
 17 20  1  0  0  0  0
M  END
> <ChemID>
100077

> <source_casrn>
52-68-6

> <CAS>
52-68-6

> <SMILES>
COP(=O)(OC)C(O)C(Cl)(Cl)Cl

> <NAME>
TRICHLORFON

> <preferred_name>
Trichlorfon

> <iupac>
dimethyl (2,2,2-trichloro-1-hydroxyethyl)phosphonate

> <MPID>
4746

> <dsstox_substance_id>
DTXSID0021389

> <Canonical_QSARr>
COP(=O)(OC)C(O)C(Cl)(Cl)Cl

> <InChI_Code_QSARr>
InChI=1S/C4H8Cl3O4P/c1-10-12(9,11-2)3(8)4(5,6)7/h3,8H,1-2H3

> <InChI Key_QSARr>
NFACJZMKEDPNKN-UHFFFAOYSA-N

> <Salt_Solvent>
?

> <Salt_Solvent_ID>


> <Kow Reference>
HANSCH,C ET AL. (1995)

> <LogP>
0.51

$$$$
100082
  -INDIGO-08031718572D

 52 55  0  0  0  0  0  0  0  0999 V2000
   -0.0000    0.0000    0.0000 C   0  0  0  0  0  0  0  0  0  0  0  0
    1.5652    0.3327    0.0000 C   0  0  0  0  0  0  0  0  0  0  0  0
    3.1650    0.3327    0.0000 C   0  0  0  0  0  0  0  0  0  0  0  0
    3.9650   -1.0529    0.0000 O   0  0  0  0  0  0  0  0  0  0  0  0
    4.1934    1.5584    0.0000 C   0  0  0  0  0  0  0  0  0  0  0  0
    5.7556    1.9046    0.0000 H   0  0  0  0  0  0  0  0  0  0  0  0
    5.5428    0.6987    0.0000 H   0  0  0  0  0  0  0  0  0  0  0  0
    3.6463    3.0618    0.0000 O   0  0  0  0  0  0  0  0  0  0  0  0
    4.6747    4.2875    0.0000 H   0  0  0  0  0  0  0  0  0  0  0  0
    1.7322   -1.2586    0.0000 O   0  0  0  0  0  0  0  0  0  0  0  0
    3.1938   -1.9094    0.0000 H   0  0  0  0  0  0  0  0  0  0  0  0
    1.7322    1.9239    0.0000 C   0  0  0  0  0  0  0  0  0  0  0  0
    3.2974    1.5913    0.0000 H   0  0  0  0  0  0  0  0  0  0  0  0
    2.2266    3.4456    0.0000 H   0  0  0  0  0  0  0  0  0  0  0  0
    0.2706    2.5746    0.0000 C   0  0  0  0  0  0  0  0  0  0  0  0
    1.0705    3.9603    0.0000 H   0  0  0  0  0  0  0  0  0  0  0  0
   -1.0237    3.5152    0.0000 H   0  0  0  0  0  0  0  0  0  0  0  0
   -0.8000    1.3856    0.0000 C   0  0  0  0  0  0  0  0  0  0  0  0
   -1.1871    2.9381    0.0000 H   0  0  0  0  0  0  0  0  0  0  0  0
   -2.4001    1.3856    0.0000 C   0  0  0  0  0  0  0  0  0  0  0  0
   -1.5999    2.7712    0.0000 H   0  0  0  0  0  0  0  0  0  0  0  0
   -3.2000    2.7712    0.0000 C   0  0  0  0  0  0  0  0  0  0  0  0
   -1.8143    3.5713    0.0000 H   0  0  0  0  0  0  0  0  0  0  0  0
   -3.4779    4.3470    0.0000 H   0  0  0  0  0  0  0  0  0  0  0  0
   -4.7999    2.7712    0.0000 C   0  0  0  0  0  0  0  0  0  0  0  0
   -4.5222    4.3470    0.0000 H   0  0  0  0  0  0  0  0  0  0  0  0
   -6.3035    3.3186    0.0000 H   0  0  0  0  0  0  0  0  0  0  0  0
   -5.6001    1.3856    0.0000 C   0  0  0  0  0  0  0  0  0  0  0  0
   -4.7999    0.0000    0.0000 C   0  0  0  0  0  0  0  0  0  0  0  0
   -4.4801   -0.5542    0.0000 C   0  0  0  0  0  0  0  0  0  0  0  0
   -6.0799   -0.5542    0.0000 H   0  0  0  0  0  0  0  0  0  0  0  0
   -5.0272   -2.0578    0.0000 H   0  0  0  0  0  0  0  0  0  0  0  0
   -4.0000   -1.3856    0.0000 H   0  0  0  0  0  0  0  0  0  0  0  0
   -3.2000    0.0000    0.0000 C   0  0  0  0  0  0  0  0  0  0  0  0
   -3.2328   -0.9595    0.0000 H   0  0  0  0  0  0  0  0  0  0  0  0
   -2.4001   -1.3856    0.0000 C   0  0  0  0  0  0  0  0  0  0  0  0
   -3.2000   -2.7713    0.0000 O   0  0  0  0  0  0  0  0  0  0  0  0
   -0.8000   -1.3856    0.0000 C   0  0  0  0  0  0  0  0  0  0  0  0
   -1.0779   -2.9613    0.0000 H   0  0  0  0  0  0  0  0  0  0  0  0
    0.5857   -2.1856    0.0000 H   0  0  0  0  0  0  0  0  0  0  0  0
   -5.6001   -1.3856    0.0000 C   0  0  0  0  0  0  0  0  0  0  0  0
   -5.0527   -2.8892    0.0000 H   0  0  0  0  0  0  0  0  0  0  0  0
   -7.2000   -1.3856    0.0000 C   0  0  0  0  0  0  0  0  0  0  0  0
   -7.9999   -2.7713    0.0000 H   0  0  0  0  0  0  0  0  0  0  0  0
   -7.9999    0.0000    0.0000 C   0  0  0  0  0  0  0  0  0  0  0  0
   -9.6000    0.0000    0.0000 O   0  0  0  0  0  0  0  0  0  0  0  0
   -7.2000    1.3856    0.0000 C   0  0  0  0  0  0  0  0  0  0  0  0
   -7.9999    2.7712    0.0000 H   0  0  0  0  0  0  0  0  0  0  0  0
    0.9405   -1.2945    0.0000 C   0  0  0  0  0  0  0  0  0  0  0  0
    2.0914   -2.4059    0.0000 H   0  0  0  0  0  0  0  0  0  0  0  0
    1.1078   -2.8856    0.0000 H   0  0  0  0  0  0  0  0  0  0  0  0
    2.4785   -0.8534    0.0000 H   0  0  0  0  0  0  0  0  0  0  0  0
  1  2  1  0  0  0  0
  2  3  1  0  0  0  0
  3  4  2  0  0  0  0
  3  5  1  0  0  0  0
  5  6  1  0  0  0  0
  5  7  1  0  0  0  0
  5  8  1  0  0  0  0
  8  9  1  0  0  0  0
  2 10  1  0  0  0  0
 10 11  1  0  0  0  0
  2 12  1  0  0  0  0
 12 13  1  0  0  0  0
 12 14  1  0  0  0  0
 12 15  1  0  0  0  0
 15 16  1  0  0  0  0
 15 17  1  0  0  0  0
 15 18  1  0  0  0  0
 18  1  1  0  0  0  0
 18 19  1  0  0  0  0
 18 20  1  0  0  0  0
 20 21  1  0  0  0  0
 20 22  1  0  0  0  0
 22 23  1  0  0  0  0
 22 24  1  0  0  0  0
 22 25  1  0  0  0  0
 25 26  1  0  0  0  0
 25 27  1  0  0  0  0
 25 28  1  0  0  0  0
 28 29  1  0  0  0  0
 29 30  1  0  0  0  0
 30 31  1  0  0  0  0
 30 32  1  0  0  0  0
 30 33  1  0  0  0  0
 29 34  1  0  0  0  0
 34 20  1  0  0  0  0
 34 35  1  0  0  0  0
 34 36  1  0  0  0  0
 36 37  2  0  0  0  0
 36 38  1  0  0  0  0
 38  1  1  0  0  0  0
 38 39  1  0  0  0  0
 38 40  1  0  0  0  0
 29 41  1  0  0  0  0
 41 42  1  0  0  0  0
 41 43  2  0  0  0  0
 43 44  1  0  0  0  0
 43 45  1  0  0  0  0
 45 46  2  0  0  0  0
 45 47  1  0  0  0  0
 47 28  2  0  0  0  0
 47 48  1  0  0  0  0
  1 49  1  0  0  0  0
 49 50  1  0  0  0  0
 49 51  1  0  0  0  0
 49 52  1  0  0  0  0
M  END
> <ChemID>
100082

> <source_casrn>
53-03-2

> <CAS>
53-03-2

> <SMILES>
C[C@]12CC(=O)[C@H]3[C@@H](CCC4=CC(=O)C=C[C@@]43C)[C@@H]1CC[C@]2(O)C(=O)CO

> <NAME>
PREDNISONE

> <preferred_name>
Prednisone

> <iupac>
17,21-dihydroxypregna-1,4-diene-3,11,20-trione

> <MPID>
4750

> <dsstox_substance_id>
DTXSID4021185

> <Canonical_QSARr>
CC12CC(=O)C3C(CCC4=CC(=O)C=CC43C)C1CCC2(O)C(=O)CO

> <InChI_Code_QSARr>
InChI=1S/C21H26O5/c1-19-7-5-13(23)9-12(19)3-4-14-15-6-8-21(26,17(25)11-22)20(15,2)10-16(24)18(14)19/h5,7,9,14-15,18,22,26H,3-4,6,8,10-11H2,1-2H3

> <InChI Key_QSARr>
XOFYZVNMUHMLCC-UHFFFAOYSA-N

> <Salt_Solvent>
?

> <Salt_Solvent_ID>


> <Kow Reference>
HANSCH,C ET AL. (1995)

> <LogP>
1.46

$$$$
100086
  -INDIGO-08031718572D

 49 52  0  0  0  0  0  0  0  0999 V2000
   -0.0001    0.0000    0.0000 C   0  0  0  0  0  0  0  0  0  0  0  0
    1.6000    0.0000    0.0000 C   0  0  0  0  0  0  0  0  0  0  0  0
    1.5092   -0.9719    0.0000 H   0  0  0  0  0  0  0  0  0  0  0  0
    2.4000    1.3856    0.0000 C   0  0  0  0  0  0  0  0  0  0  0  0
    3.2001    2.7712    0.0000 H   0  0  0  0  0  0  0  0  0  0  0  0
    3.9999    1.3856    0.0000 C   0  0  0  0  0  0  0  0  0  0  0  0
    3.6129    2.9381    0.0000 H   0  0  0  0  0  0  0  0  0  0  0  0
    4.8000    0.0000    0.0000 C   0  0  0  0  0  0  0  0  0  0  0  0
    3.9999   -1.3856    0.0000 C   0  0  0  0  0  0  0  0  0  0  0  0
    3.7221   -2.9613    0.0000 H   0  0  0  0  0  0  0  0  0  0  0  0
    4.4239   -1.9186    0.0000 H   0  0  0  0  0  0  0  0  0  0  0  0
    2.4000   -1.3856    0.0000 C   0  0  0  0  0  0  0  0  0  0  0  0
    1.1743   -2.4141    0.0000 H   0  0  0  0  0  0  0  0  0  0  0  0
    2.6778   -2.9613    0.0000 H   0  0  0  0  0  0  0  0  0  0  0  0
    5.7404   -1.2945    0.0000 C   0  0  0  0  0  0  0  0  0  0  0  0
    6.6809   -2.5889    0.0000 H   0  0  0  0  0  0  0  0  0  0  0  0
    5.5035   -1.9329    0.0000 H   0  0  0  0  0  0  0  0  0  0  0  0
    7.3317   -1.1272    0.0000 H   0  0  0  0  0  0  0  0  0  0  0  0
    6.3650    0.3327    0.0000 C   0  0  0  0  0  0  0  0  0  0  0  0
    7.7219   -0.5152    0.0000 O   0  0  0  0  0  0  0  0  0  0  0  0
    6.5323    1.9239    0.0000 C   0  0  0  0  0  0  0  0  0  0  0  0
    8.0973    1.5913    0.0000 H   0  0  0  0  0  0  0  0  0  0  0  0
    7.0267    3.4456    0.0000 H   0  0  0  0  0  0  0  0  0  0  0  0
    5.0707    2.5746    0.0000 C   0  0  0  0  0  0  0  0  0  0  0  0
    5.8705    3.9603    0.0000 H   0  0  0  0  0  0  0  0  0  0  0  0
    3.7763    3.5152    0.0000 H   0  0  0  0  0  0  0  0  0  0  0  0
    1.6000    2.7712    0.0000 C   0  0  0  0  0  0  0  0  0  0  0  0
    2.9856    3.5713    0.0000 H   0  0  0  0  0  0  0  0  0  0  0  0
    1.3222    4.3470    0.0000 H   0  0  0  0  0  0  0  0  0  0  0  0
   -0.0001    2.7712    0.0000 C   0  0  0  0  0  0  0  0  0  0  0  0
   -0.7999    4.1569    0.0000 H   0  0  0  0  0  0  0  0  0  0  0  0
   -0.7999    1.3856    0.0000 C   0  0  0  0  0  0  0  0  0  0  0  0
   -2.4000    1.3856    0.0000 C   0  0  0  0  0  0  0  0  0  0  0  0
   -2.1222    2.9614    0.0000 H   0  0  0  0  0  0  0  0  0  0  0  0
   -3.9036    1.9328    0.0000 H   0  0  0  0  0  0  0  0  0  0  0  0
   -3.2001    0.0000    0.0000 C   0  0  0  0  0  0  0  0  0  0  0  0
   -4.4256   -1.0285    0.0000 H   0  0  0  0  0  0  0  0  0  0  0  0
   -4.4256    1.0284    0.0000 O   0  0  0  0  0  0  0  0  0  0  0  0
   -5.9292    0.4812    0.0000 H   0  0  0  0  0  0  0  0  0  0  0  0
   -2.4000   -1.3856    0.0000 C   0  0  0  0  0  0  0  0  0  0  0  0
   -3.9036   -1.9329    0.0000 H   0  0  0  0  0  0  0  0  0  0  0  0
   -2.1222   -2.9613    0.0000 H   0  0  0  0  0  0  0  0  0  0  0  0
   -0.7999   -1.3856    0.0000 C   0  0  0  0  0  0  0  0  0  0  0  0
   -1.0777   -2.9613    0.0000 H   0  0  0  0  0  0  0  0  0  0  0  0
   -0.1358   -1.9938    0.0000 H   0  0  0  0  0  0  0  0  0  0  0  0
    0.4115   -0.4902    0.0000 C   0  0  0  0  0  0  0  0  0  0  0  0
    0.5902   -1.3729    0.0000 H   0  0  0  0  0  0  0  0  0  0  0  0
    0.7999   -1.3856    0.0000 H   0  0  0  0  0  0  0  0  0  0  0  0
   -1.1642   -0.7681    0.0000 H   0  0  0  0  0  0  0  0  0  0  0  0
  1  2  1  0  0  0  0
  2  3  1  0  0  0  0
  2  4  1  0  0  0  0
  4  5  1  0  0  0  0
  4  6  1  0  0  0  0
  6  7  1  0  0  0  0
  6  8  1  0  0  0  0
  8  9  1  0  0  0  0
  9 10  1  0  0  0  0
  9 11  1  0  0  0  0
  9 12  1  0  0  0  0
 12  2  1  0  0  0  0
 12 13  1  0  0  0  0
 12 14  1  0  0  0  0
  8 15  1  0  0  0  0
 15 16  1  0  0  0  0
 15 17  1  0  0  0  0
 15 18  1  0  0  0  0
  8 19  1  0  0  0  0
 19 20  2  0  0  0  0
 19 21  1  0  0  0  0
 21 22  1  0  0  0  0
 21 23  1  0  0  0  0
 21 24  1  0  0  0  0
 24  6  1  0  0  0  0
 24 25  1  0  0  0  0
 24 26  1  0  0  0  0
  4 27  1  0  0  0  0
 27 28  1  0  0  0  0
 27 29  1  0  0  0  0
 27 30  1  0  0  0  0
 30 31  1  0  0  0  0
 30 32  2  0  0  0  0
 32  1  1  0  0  0  0
 32 33  1  0  0  0  0
 33 34  1  0  0  0  0
 33 35  1  0  0  0  0
 33 36  1  0  0  0  0
 36 37  1  0  0  0  0
 36 38  1  0  0  0  0
 38 39  1  0  0  0  0
 36 40  1  0  0  0  0
 40 41  1  0  0  0  0
 40 42  1  0  0  0  0
 40 43  1  0  0  0  0
 43  1  1  0  0  0  0
 43 44  1  0  0  0  0
 43 45  1  0  0  0  0
  1 46  1  0  0  0  0
 46 47  1  0  0  0  0
 46 48  1  0  0  0  0
 46 49  1  0  0  0  0
M  END
> <ChemID>
100086

> <source_casrn>
53-43-0

> <CAS>
53-43-0

> <SMILES>
C[C@]12CC[C@H]3[C@@H](CC=C4C[C@@H](O)CC[C@@]43C)[C@@H]1CCC2=O

> <NAME>
PRASTERONE

> <preferred_name>
Dehydroepiandrosterone

> <iupac>
(3beta)-3-hydroxyandrost-5-en-17-one

> <MPID>
4754

> <dsstox_substance_id>
DTXSID4020379

> <Canonical_QSARr>
CC12CCC3C(CC=C4CC(O)CCC43C)C1CCC2=O

> <InChI_Code_QSARr>
InChI=1S/C19H28O2/c1-18-9-7-13(20)11-12(18)3-4-14-15-5-6-17(21)19(15,2)10-8-16(14)18/h3,13-16,20H,4-11H2,1-2H3

> <InChI Key_QSARr>
FMGSKLZLMKYGDP-UHFFFAOYSA-N

> <Salt_Solvent>
?

> <Salt_Solvent_ID>


> <Kow Reference>
HANSCH,C ET AL. (1995)

> <LogP>
3.23

$$$$
100090
  -INDIGO-08031718572D

 41 43  0  0  0  0  0  0  0  0999 V2000
    2.3913    1.5529    0.0000 C   0  0  0  0  0  0  0  0  0  0  0  0
    3.1913    2.9385    0.0000 H   0  0  0  0  0  0  0  0  0  0  0  0
    1.5913    2.9385    0.0000 H   0  0  0  0  0  0  0  0  0  0  0  0
    3.9912    1.5529    0.0000 H   0  0  0  0  0  0  0  0  0  0  0  0
    1.5913    0.1672    0.0000 C   0  0  0  0  0  0  0  0  0  0  0  0
   -0.0001   -0.0000    0.0000 C   0  0  0  0  0  0  0  0  0  0  0  0
   -1.0706    1.1891    0.0000 C   0  0  0  0  0  0  0  0  0  0  0  0
   -0.0315    2.4056    0.0000 H   0  0  0  0  0  0  0  0  0  0  0  0
   -1.1961    2.7841    0.0000 H   0  0  0  0  0  0  0  0  0  0  0  0
   -2.6697    1.1332    0.0000 C   0  0  0  0  0  0  0  0  0  0  0  0
   -3.4207   -0.2796    0.0000 O   0  0  0  0  0  0  0  0  0  0  0  0
   -3.5174    2.4901    0.0000 O   0  0  0  0  0  0  0  0  0  0  0  0
   -5.1165    2.4342    0.0000 H   0  0  0  0  0  0  0  0  0  0  0  0
   -0.3327   -1.5650    0.0000 C   0  0  0  0  0  0  0  0  0  0  0  0
    1.0530   -2.3651    0.0000 C   0  0  0  0  0  0  0  0  0  0  0  0
    1.0530   -3.9650    0.0000 C   0  0  0  0  0  0  0  0  0  0  0  0
    2.2787   -4.9935    0.0000 H   0  0  0  0  0  0  0  0  0  0  0  0
   -0.3327   -4.7651    0.0000 C   0  0  0  0  0  0  0  0  0  0  0  0
   -0.3327   -6.3650    0.0000 H   0  0  0  0  0  0  0  0  0  0  0  0
   -1.7183   -3.9650    0.0000 C   0  0  0  0  0  0  0  0  0  0  0  0
   -1.7183   -2.3651    0.0000 C   0  0  0  0  0  0  0  0  0  0  0  0
   -3.1040   -1.5650    0.0000 H   0  0  0  0  0  0  0  0  0  0  0  0
   -3.1040   -4.7651    0.0000 O   0  0  0  0  0  0  0  0  0  0  0  0
   -3.1040   -6.3650    0.0000 C   0  0  0  0  0  0  0  0  0  0  0  0
   -4.4895   -7.1651    0.0000 H   0  0  0  0  0  0  0  0  0  0  0  0
   -3.1040   -7.9650    0.0000 H   0  0  0  0  0  0  0  0  0  0  0  0
   -4.4895   -5.5650    0.0000 H   0  0  0  0  0  0  0  0  0  0  0  0
    2.2419   -1.2945    0.0000 N   0  0  0  0  0  0  0  0  0  0  0  0
    3.8264   -1.0717    0.0000 C   0  0  0  0  0  0  0  0  0  0  0  0
    4.4257    0.4117    0.0000 O   0  0  0  0  0  0  0  0  0  0  0  0
    4.8114   -2.3327    0.0000 C   0  0  0  0  0  0  0  0  0  0  0  0
    6.3959   -2.1099    0.0000 C   0  0  0  0  0  0  0  0  0  0  0  0
    6.9952   -0.6265    0.0000 H   0  0  0  0  0  0  0  0  0  0  0  0
    7.3809   -3.3707    0.0000 C   0  0  0  0  0  0  0  0  0  0  0  0
    8.9654   -3.1481    0.0000 H   0  0  0  0  0  0  0  0  0  0  0  0
    6.7816   -4.8543    0.0000 C   0  0  0  0  0  0  0  0  0  0  0  0
    7.7666   -6.1151    0.0000 Cl  0  0  0  0  0  0  0  0  0  0  0  0
    5.1971   -5.0769    0.0000 C   0  0  0  0  0  0  0  0  0  0  0  0
    4.5978   -6.5603    0.0000 H   0  0  0  0  0  0  0  0  0  0  0  0
    4.2121   -3.8161    0.0000 C   0  0  0  0  0  0  0  0  0  0  0  0
    2.6276   -4.0387    0.0000 H   0  0  0  0  0  0  0  0  0  0  0  0
  1  2  1  0  0  0  0
  1  3  1  0  0  0  0
  1  4  1  0  0  0  0
  1  5  1  0  0  0  0
  5  6  2  0  0  0  0
  6  7  1  0  0  0  0
  7  8  1  0  0  0  0
  7  9  1  0  0  0  0
  7 10  1  0  0  0  0
 10 11  2  0  0  0  0
 10 12  1  0  0  0  0
 12 13  1  0  0  0  0
  6 14  1  0  0  0  0
 14 15  1  0  0  0  0
 15 16  2  0  0  0  0
 16 17  1  0  0  0  0
 16 18  1  0  0  0  0
 18 19  1  0  0  0  0
 18 20  2  0  0  0  0
 20 21  1  0  0  0  0
 21 14  2  0  0  0  0
 21 22  1  0  0  0  0
 20 23  1  0  0  0  0
 23 24  1  0  0  0  0
 24 25  1  0  0  0  0
 24 26  1  0  0  0  0
 24 27  1  0  0  0  0
 15 28  1  0  0  0  0
 28  5  1  0  0  0  0
 28 29  1  0  0  0  0
 29 30  2  0  0  0  0
 29 31  1  0  0  0  0
 31 32  1  0  0  0  0
 32 33  1  0  0  0  0
 32 34  2  0  0  0  0
 34 35  1  0  0  0  0
 34 36  1  0  0  0  0
 36 37  1  0  0  0  0
 36 38  2  0  0  0  0
 38 39  1  0  0  0  0
 38 40  1  0  0  0  0
 40 31  2  0  0  0  0
 40 41  1  0  0  0  0
M  END
> <ChemID>
100090

> <source_casrn>
53-86-1

> <CAS>
53-86-1

> <SMILES>
Cc1c(CC(O)=O)c2cc(ccc2[n]1C(=O)c1ccc(Cl)cc1)OC

> <NAME>
INDOMETHACIN

> <preferred_name>
Indomethacin

> <iupac>
[1-(4-chlorobenzoyl)-5-methoxy-2-methyl-1H-indol-3-yl]acetic acid

> <MPID>
4758

> <dsstox_substance_id>
DTXSID9020740

> <Canonical_QSARr>
Cc1c(CC(O)=O)c2cc(ccc2[n]1C(=O)c1ccc(Cl)cc1)OC

> <InChI_Code_QSARr>
InChI=1S/C19H16ClNO4/c1-11-15(10-18(22)23)16-9-14(25-2)7-8-17(16)21(11)19(24)12-3-5-13(20)6-4-12/h3-9H,10H2,1-2H3,(H,22,23)

> <InChI Key_QSARr>
CGIGDMFJXJATDK-UHFFFAOYSA-N

> <Salt_Solvent>
?

> <Salt_Solvent_ID>


> <Kow Reference>
HANSCH,C ET AL. (1995)

> <LogP>
4.27

$$$$
100094
  -INDIGO-08031718572D

 27 28  0  0  0  0  0  0  0  0999 V2000
   -2.9344    1.2455    0.0000 C   0  0  0  0  0  0  0  0  0  0  0  0
   -1.5217    0.4944    0.0000 C   0  0  0  0  0  0  0  0  0  0  0  0
   -0.7706    1.9072    0.0000 H   0  0  0  0  0  0  0  0  0  0  0  0
   -2.2729   -0.9183    0.0000 N   0  0  0  0  0  0  0  0  0  0  0  0
   -1.4250   -2.2752    0.0000 H   0  0  0  0  0  0  0  0  0  0  0  0
   -3.8719   -0.9742    0.0000 H   0  0  0  0  0  0  0  0  0  0  0  0
    0.0000   -0.0000    0.0000 C   0  0  0  0  0  0  0  0  0  0  0  0
   -0.2915   -1.5733    0.0000 H   0  0  0  0  0  0  0  0  0  0  0  0
    0.9063   -1.3186    0.0000 H   0  0  0  0  0  0  0  0  0  0  0  0
    1.1889    1.0706    0.0000 C   0  0  0  0  0  0  0  0  0  0  0  0
    1.0218    2.6618    0.0000 C   0  0  0  0  0  0  0  0  0  0  0  0
   -0.3640    3.4618    0.0000 H   0  0  0  0  0  0  0  0  0  0  0  0
    2.4835    3.3126    0.0000 N   0  0  0  0  0  0  0  0  0  0  0  0
    2.8161    4.8777    0.0000 H   0  0  0  0  0  0  0  0  0  0  0  0
    3.5541    2.1236    0.0000 C   0  0  0  0  0  0  0  0  0  0  0  0
    2.7540    0.7380    0.0000 C   0  0  0  0  0  0  0  0  0  0  0  0
    3.5541   -0.6477    0.0000 C   0  0  0  0  0  0  0  0  0  0  0  0
    2.7540   -2.0333    0.0000 H   0  0  0  0  0  0  0  0  0  0  0  0
    5.1541   -0.6477    0.0000 C   0  0  0  0  0  0  0  0  0  0  0  0
    5.9540   -2.0333    0.0000 H   0  0  0  0  0  0  0  0  0  0  0  0
    5.9540    0.7380    0.0000 C   0  0  0  0  0  0  0  0  0  0  0  0
    7.5541    0.7380    0.0000 H   0  0  0  0  0  0  0  0  0  0  0  0
    5.1541    2.1236    0.0000 C   0  0  0  0  0  0  0  0  0  0  0  0
    5.9540    3.5092    0.0000 H   0  0  0  0  0  0  0  0  0  0  0  0
   -2.9903    2.8446    0.0000 O   0  0  0  0  0  0  0  0  0  0  0  0
   -4.2913    0.3977    0.0000 O   0  0  0  0  0  0  0  0  0  0  0  0
   -5.7040    1.1488    0.0000 H   0  0  0  0  0  0  0  0  0  0  0  0
  1  2  1  0  0  0  0
  2  3  1  0  0  0  0
  2  4  1  0  0  0  0
  4  5  1  0  0  0  0
  4  6  1  0  0  0  0
  2  7  1  0  0  0  0
  7  8  1  0  0  0  0
  7  9  1  0  0  0  0
  7 10  1  0  0  0  0
 10 11  2  0  0  0  0
 11 12  1  0  0  0  0
 11 13  1  0  0  0  0
 13 14  1  0  0  0  0
 13 15  1  0  0  0  0
 15 16  1  0  0  0  0
 16 10  1  0  0  0  0
 16 17  2  0  0  0  0
 17 18  1  0  0  0  0
 17 19  1  0  0  0  0
 19 20  1  0  0  0  0
 19 21  2  0  0  0  0
 21 22  1  0  0  0  0
 21 23  1  0  0  0  0
 23 15  2  0  0  0  0
 23 24  1  0  0  0  0
  1 25  2  0  0  0  0
  1 26  1  0  0  0  0
 26 27  1  0  0  0  0
M  END
> <ChemID>
100094

> <source_casrn>
54-12-6|73-22-3

> <CAS>
54-12-6|73-22-3

> <SMILES>
NC(Cc1c[nH]c2ccccc21)C(O)=O

> <NAME>
DL-TRYPTOPHAN, TRYPTOPHAN

> <preferred_name>
dl-Tryptophan

> <iupac>
tryptophan

> <MPID>
4762|4999

> <dsstox_substance_id>
DTXSID0021418|DTXSID5021419

> <Canonical_QSARr>
NC(Cc1c[nH]c2ccccc21)C(O)=O

> <InChI_Code_QSARr>
InChI=1S/C11H12N2O2/c12-9(11(14)15)5-7-6-13-10-4-2-1-3-8(7)10/h1-4,6,9,13H,5,12H2,(H,14,15)

> <InChI Key_QSARr>
QIVBCDIJIAJPQS-UHFFFAOYSA-N

> <Salt_Solvent>
?

> <Salt_Solvent_ID>


> <Kow Reference>
HANSCH,C ET AL. (1995)

> <LogP>
-1.05

$$$$
100098
  -INDIGO-08031718572D

 32 33  0  0  0  0  0  0  0  0999 V2000
   -0.8000    1.3857    0.0000 C   0  0  0  0  0  0  0  0  0  0  0  0
   -0.0000   -0.0000    0.0000 C   0  0  0  0  0  0  0  0  0  0  0  0
    1.6000   -0.0000    0.0000 N   0  0  0  0  0  0  0  0  0  0  0  0
    2.4000    1.3857    0.0000 H   0  0  0  0  0  0  0  0  0  0  0  0
    2.4000   -1.3856    0.0000 C   0  0  0  0  0  0  0  0  0  0  0  0
    1.1306   -2.3597    0.0000 H   0  0  0  0  0  0  0  0  0  0  0  0
    2.1911   -2.9720    0.0000 H   0  0  0  0  0  0  0  0  0  0  0  0
    4.0000   -1.3856    0.0000 C   0  0  0  0  0  0  0  0  0  0  0  0
    4.9405   -0.0912    0.0000 C   0  0  0  0  0  0  0  0  0  0  0  0
    4.4460    1.4305    0.0000 H   0  0  0  0  0  0  0  0  0  0  0  0
    6.4621   -0.5856    0.0000 C   0  0  0  0  0  0  0  0  0  0  0  0
    7.7566    0.3549    0.0000 H   0  0  0  0  0  0  0  0  0  0  0  0
    6.4621   -2.1856    0.0000 C   0  0  0  0  0  0  0  0  0  0  0  0
    7.7566   -3.1261    0.0000 H   0  0  0  0  0  0  0  0  0  0  0  0
    4.9405   -2.6801    0.0000 O   0  0  0  0  0  0  0  0  0  0  0  0
   -0.8000   -1.3856    0.0000 C   0  0  0  0  0  0  0  0  0  0  0  0
   -0.0000   -2.7713    0.0000 H   0  0  0  0  0  0  0  0  0  0  0  0
   -2.4000   -1.3856    0.0000 C   0  0  0  0  0  0  0  0  0  0  0  0
   -3.1999   -2.7713    0.0000 Cl  0  0  0  0  0  0  0  0  0  0  0  0
   -3.1999   -0.0000    0.0000 C   0  0  0  0  0  0  0  0  0  0  0  0
   -4.8000   -0.0000    0.0000 S   0  0  0  0  0  0  0  0  0  0  0  0
   -6.4001   -0.0000    0.0000 N   0  0  0  0  0  0  0  0  0  0  0  0
   -7.2000   -1.3856    0.0000 H   0  0  0  0  0  0  0  0  0  0  0  0
   -7.2000    1.3857    0.0000 H   0  0  0  0  0  0  0  0  0  0  0  0
   -4.8000   -1.6000    0.0000 O   0  0  0  0  0  0  0  0  0  0  0  0
   -4.8000    1.6000    0.0000 O   0  0  0  0  0  0  0  0  0  0  0  0
   -2.4000    1.3857    0.0000 C   0  0  0  0  0  0  0  0  0  0  0  0
   -3.1999    2.7713    0.0000 H   0  0  0  0  0  0  0  0  0  0  0  0
   -0.0000    2.7713    0.0000 C   0  0  0  0  0  0  0  0  0  0  0  0
   -0.8000    4.1570    0.0000 O   0  0  0  0  0  0  0  0  0  0  0  0
   -0.0000    5.5426    0.0000 H   0  0  0  0  0  0  0  0  0  0  0  0
    1.6000    2.7713    0.0000 O   0  0  0  0  0  0  0  0  0  0  0  0
  1  2  1  0  0  0  0
  2  3  1  0  0  0  0
  3  4  1  0  0  0  0
  3  5  1  0  0  0  0
  5  6  1  0  0  0  0
  5  7  1  0  0  0  0
  5  8  1  0  0  0  0
  8  9  2  0  0  0  0
  9 10  1  0  0  0  0
  9 11  1  0  0  0  0
 11 12  1  0  0  0  0
 11 13  2  0  0  0  0
 13 14  1  0  0  0  0
 13 15  1  0  0  0  0
 15  8  1  0  0  0  0
  2 16  2  0  0  0  0
 16 17  1  0  0  0  0
 16 18  1  0  0  0  0
 18 19  1  0  0  0  0
 18 20  2  0  0  0  0
 20 21  1  0  0  0  0
 21 22  1  0  0  0  0
 22 23  1  0  0  0  0
 22 24  1  0  0  0  0
 21 25  2  0  0  0  0
 21 26  2  0  0  0  0
 20 27  1  0  0  0  0
 27  1  2  0  0  0  0
 27 28  1  0  0  0  0
  1 29  1  0  0  0  0
 29 30  1  0  0  0  0
 30 31  1  0  0  0  0
 29 32  2  0  0  0  0
M  END
> <ChemID>
100098

> <source_casrn>
54-31-9

> <CAS>
54-31-9

> <SMILES>
NS(=O)(=O)c1cc(C(O)=O)c(cc1Cl)NCc1ccco1

> <NAME>
FUROSEMIDE

> <preferred_name>
Furosemide

> <iupac>
4-chloro-2-[(furan-2-ylmethyl)amino]-5-sulfamoylbenzoic acid

> <MPID>
4766

> <dsstox_substance_id>
DTXSID6020648

> <Canonical_QSARr>
NS(=O)(=O)c1cc(C(O)=O)c(cc1Cl)NCc1ccco1

> <InChI_Code_QSARr>
InChI=1S/C12H11ClN2O5S/c13-9-5-10(15-6-7-2-1-3-20-7)8(12(16)17)4-11(9)21(14,18)19/h1-5,15H,6H2,(H,16,17)(H2,14,18,19)

> <InChI Key_QSARr>
ZZUFCTLCJUWOSV-UHFFFAOYSA-N

> <Salt_Solvent>
?

> <Salt_Solvent_ID>


> <Kow Reference>
SANGSTER (1993)

> <LogP>
2.03

$$$$
100102
  -INDIGO-08031718572D

 36 37  0  0  0  0  0  0  0  0999 V2000
   10.4001    1.3857    0.0000 C   0  0  0  0  0  0  0  0  0  0  0  0
   11.2001    2.7713    0.0000 H   0  0  0  0  0  0  0  0  0  0  0  0
   11.2001    0.0000    0.0000 C   0  0  0  0  0  0  0  0  0  0  0  0
   12.8000    0.0000    0.0000 H   0  0  0  0  0  0  0  0  0  0  0  0
   10.4001   -1.3857    0.0000 C   0  0  0  0  0  0  0  0  0  0  0  0
   11.2001   -2.7713    0.0000 H   0  0  0  0  0  0  0  0  0  0  0  0
    8.7999   -1.3857    0.0000 C   0  0  0  0  0  0  0  0  0  0  0  0
    8.0001    0.0000    0.0000 C   0  0  0  0  0  0  0  0  0  0  0  0
    6.4000    0.0000    0.0000 C   0  0  0  0  0  0  0  0  0  0  0  0
    5.5999    1.3857    0.0000 H   0  0  0  0  0  0  0  0  0  0  0  0
    5.5999   -1.3857    0.0000 C   0  0  0  0  0  0  0  0  0  0  0  0
    6.4000   -2.7713    0.0000 C   0  0  0  0  0  0  0  0  0  0  0  0
    5.5999   -4.1569    0.0000 H   0  0  0  0  0  0  0  0  0  0  0  0
    8.0001   -2.7713    0.0000 C   0  0  0  0  0  0  0  0  0  0  0  0
    8.7999   -4.1569    0.0000 H   0  0  0  0  0  0  0  0  0  0  0  0
    4.0001   -1.3857    0.0000 C   0  0  0  0  0  0  0  0  0  0  0  0
    4.0001    0.2143    0.0000 H   0  0  0  0  0  0  0  0  0  0  0  0
    2.3999   -1.3857    0.0000 C   0  0  0  0  0  0  0  0  0  0  0  0
    2.1912   -2.9719    0.0000 H   0  0  0  0  0  0  0  0  0  0  0  0
    1.1306   -2.3596    0.0000 H   0  0  0  0  0  0  0  0  0  0  0  0
    1.6001    0.0000    0.0000 N   0  0  0  0  0  0  0  0  0  0  0  0
    2.3999    1.3857    0.0000 H   0  0  0  0  0  0  0  0  0  0  0  0
    0.0000    0.0000    0.0000 C   0  0  0  0  0  0  0  0  0  0  0  0
    0.0000   -1.6000    0.0000 H   0  0  0  0  0  0  0  0  0  0  0  0
   -1.5999    0.0000    0.0000 C   0  0  0  0  0  0  0  0  0  0  0  0
   -3.2000    0.0000    0.0000 H   0  0  0  0  0  0  0  0  0  0  0  0
   -2.3999    1.3857    0.0000 H   0  0  0  0  0  0  0  0  0  0  0  0
   -2.3999   -1.3857    0.0000 H   0  0  0  0  0  0  0  0  0  0  0  0
    0.0000    1.6000    0.0000 C   0  0  0  0  0  0  0  0  0  0  0  0
    0.0000    3.2000    0.0000 H   0  0  0  0  0  0  0  0  0  0  0  0
   -1.3855    2.4000    0.0000 H   0  0  0  0  0  0  0  0  0  0  0  0
    1.3855    2.4000    0.0000 H   0  0  0  0  0  0  0  0  0  0  0  0
    4.2779   -2.9614    0.0000 O   0  0  0  0  0  0  0  0  0  0  0  0
    3.0520   -3.9898    0.0000 H   0  0  0  0  0  0  0  0  0  0  0  0
    8.7999    1.3857    0.0000 C   0  0  0  0  0  0  0  0  0  0  0  0
    8.0001    2.7713    0.0000 H   0  0  0  0  0  0  0  0  0  0  0  0
  1  2  1  0  0  0  0
  1  3  1  0  0  0  0
  3  4  1  0  0  0  0
  3  5  2  0  0  0  0
  5  6  1  0  0  0  0
  5  7  1  0  0  0  0
  7  8  1  0  0  0  0
  8  9  2  0  0  0  0
  9 10  1  0  0  0  0
  9 11  1  0  0  0  0
 11 12  2  0  0  0  0
 12 13  1  0  0  0  0
 12 14  1  0  0  0  0
 14  7  2  0  0  0  0
 14 15  1  0  0  0  0
 11 16  1  0  0  0  0
 16 17  1  0  0  0  0
 16 18  1  0  0  0  0
 18 19  1  0  0  0  0
 18 20  1  0  0  0  0
 18 21  1  0  0  0  0
 21 22  1  0  0  0  0
 21 23  1  0  0  0  0
 23 24  1  0  0  0  0
 23 25  1  0  0  0  0
 25 26  1  0  0  0  0
 25 27  1  0  0  0  0
 25 28  1  0  0  0  0
 23 29  1  0  0  0  0
 29 30  1  0  0  0  0
 29 31  1  0  0  0  0
 29 32  1  0  0  0  0
 16 33  1  0  0  0  0
 33 34  1  0  0  0  0
  8 35  1  0  0  0  0
 35  1  2  0  0  0  0
 35 36  1  0  0  0  0
M  END
> <ChemID>
100102

> <source_casrn>
54-80-8

> <CAS>
54-80-8

> <SMILES>
CC(C)NCC(O)c1ccc2ccccc2c1

> <NAME>
PRONETHALOL

> <preferred_name>
Pronethalol

> <iupac>
1-(naphthalen-2-yl)-2-(propan-2-ylamino)ethanol

> <MPID>
4770

> <dsstox_substance_id>
DTXSID8021193

> <Canonical_QSARr>
CC(C)NCC(O)c1ccc2ccccc2c1

> <InChI_Code_QSARr>
InChI=1S/C15H19NO/c1-11(2)16-10-15(17)14-8-7-12-5-3-4-6-13(12)9-14/h3-9,11,15-17H,10H2,1-2H3

> <InChI Key_QSARr>
HRSANNODOVBCST-UHFFFAOYSA-N

> <Salt_Solvent>
?

> <Salt_Solvent_ID>


> <Kow Reference>
SANGSTER (1993)

> <LogP>
3.0

$$$$
100106
  -INDIGO-08031718572D

 20 21  0  0  0  0  0  0  0  0999 V2000
   -4.8275    3.5074    0.0000 N   0  0  0  0  0  0  0  0  0  0  0  0
   -3.3059    4.0018    0.0000 N   0  0  0  0  0  0  0  0  0  0  0  0
   -2.3654    2.7075    0.0000 N   0  0  0  0  0  0  0  0  0  0  0  0
   -3.3059    1.4130    0.0000 C   0  0  0  0  0  0  0  0  0  0  0  0
   -2.8802   -0.1293    0.0000 C   0  0  0  0  0  0  0  0  0  0  0  0
   -3.4350   -1.6301    0.0000 H   0  0  0  0  0  0  0  0  0  0  0  0
   -4.4786   -0.2011    0.0000 H   0  0  0  0  0  0  0  0  0  0  0  0
   -1.4090   -0.7582    0.0000 C   0  0  0  0  0  0  0  0  0  0  0  0
   -0.3563   -1.9631    0.0000 H   0  0  0  0  0  0  0  0  0  0  0  0
   -2.3494   -2.0526    0.0000 H   0  0  0  0  0  0  0  0  0  0  0  0
    0.0000    0.0000    0.0000 C   0  0  0  0  0  0  0  0  0  0  0  0
    1.5983    0.0718    0.0000 H   0  0  0  0  0  0  0  0  0  0  0  0
    0.6870   -1.4450    0.0000 H   0  0  0  0  0  0  0  0  0  0  0  0
    0.2857    1.5742    0.0000 C   0  0  0  0  0  0  0  0  0  0  0  0
    1.2262    2.8687    0.0000 H   0  0  0  0  0  0  0  0  0  0  0  0
    1.8438    1.2105    0.0000 H   0  0  0  0  0  0  0  0  0  0  0  0
   -0.7670    2.7792    0.0000 C   0  0  0  0  0  0  0  0  0  0  0  0
   -1.1926    4.3215    0.0000 H   0  0  0  0  0  0  0  0  0  0  0  0
    0.4888    3.7705    0.0000 H   0  0  0  0  0  0  0  0  0  0  0  0
   -4.8275    1.9075    0.0000 N   0  0  0  0  0  0  0  0  0  0  0  0
  1  2  2  0  0  0  0
  2  3  1  0  0  0  0
  3  4  1  0  0  0  0
  4  5  1  0  0  0  0
  5  6  1  0  0  0  0
  5  7  1  0  0  0  0
  5  8  1  0  0  0  0
  8  9  1  0  0  0  0
  8 10  1  0  0  0  0
  8 11  1  0  0  0  0
 11 12  1  0  0  0  0
 11 13  1  0  0  0  0
 11 14  1  0  0  0  0
 14 15  1  0  0  0  0
 14 16  1  0  0  0  0
 14 17  1  0  0  0  0
 17  3  1  0  0  0  0
 17 18  1  0  0  0  0
 17 19  1  0  0  0  0
  4 20  2  0  0  0  0
 20  1  1  0  0  0  0
M  END
> <ChemID>
100106

> <source_casrn>
54-95-5

> <CAS>
54-95-5

> <SMILES>
C1CCCC[n]2[n][n][n]c21

> <NAME>
PENTYLENETETRAZOLE

> <preferred_name>
Pentylenetetrazol

> <iupac>
6,7,8,9-tetrahydro-5H-tetrazolo[1,5-a]azepine

> <MPID>
4774

> <dsstox_substance_id>
DTXSID7041091

> <Canonical_QSARr>
C1CCCC[n]2[n][n][n]c21

> <InChI_Code_QSARr>
InChI=1S/C6H10N4/c1-2-4-6-7-8-9-10(6)5-3-1/h1-5H2

> <InChI Key_QSARr>
CWRVKFFCRWGWCS-UHFFFAOYSA-N

> <Salt_Solvent>
?

> <Salt_Solvent_ID>


> <Kow Reference>
HANSCH,C ET AL. (1995)

> <LogP>
0.14

$$$$
100110
  -INDIGO-08031718572D

 31 31  0  0  0  0  0  0  0  0999 V2000
   -5.5426    1.5999    0.0000 S   0  0  0  0  0  0  0  0  0  0  0  0
   -5.5426   -0.0001    0.0000 P   0  0  0  0  0  0  0  0  0  0  0  0
   -4.1569    0.8000    0.0000 O   0  0  0  0  0  0  0  0  0  0  0  0
   -2.7713    0.0001    0.0000 C   0  0  0  0  0  0  0  0  0  0  0  0
   -1.3856    0.8000    0.0000 C   0  0  0  0  0  0  0  0  0  0  0  0
   -1.3856    2.4000    0.0000 H   0  0  0  0  0  0  0  0  0  0  0  0
    0.0001    0.0001    0.0000 C   0  0  0  0  0  0  0  0  0  0  0  0
    1.3856    0.8000    0.0000 C   0  0  0  0  0  0  0  0  0  0  0  0
    2.7713    1.6001    0.0000 H   0  0  0  0  0  0  0  0  0  0  0  0
    1.3856    2.4000    0.0000 H   0  0  0  0  0  0  0  0  0  0  0  0
    2.7713    0.0001    0.0000 H   0  0  0  0  0  0  0  0  0  0  0  0
    0.0001   -1.5999    0.0000 C   0  0  0  0  0  0  0  0  0  0  0  0
    1.3856   -2.4000    0.0000 S   0  0  0  0  0  0  0  0  0  0  0  0
    1.3856   -4.0000    0.0000 C   0  0  0  0  0  0  0  0  0  0  0  0
    2.7713   -4.7999    0.0000 H   0  0  0  0  0  0  0  0  0  0  0  0
    1.3856   -5.6000    0.0000 H   0  0  0  0  0  0  0  0  0  0  0  0
    2.7713   -3.2001    0.0000 H   0  0  0  0  0  0  0  0  0  0  0  0
   -1.3856   -2.4000    0.0000 C   0  0  0  0  0  0  0  0  0  0  0  0
   -1.3856   -4.0000    0.0000 H   0  0  0  0  0  0  0  0  0  0  0  0
   -2.7713   -1.6001    0.0000 C   0  0  0  0  0  0  0  0  0  0  0  0
   -4.1569   -2.4000    0.0000 H   0  0  0  0  0  0  0  0  0  0  0  0
   -6.9283    0.8000    0.0000 O   0  0  0  0  0  0  0  0  0  0  0  0
   -8.3138   -0.0001    0.0000 C   0  0  0  0  0  0  0  0  0  0  0  0
   -9.6995    0.8000    0.0000 H   0  0  0  0  0  0  0  0  0  0  0  0
   -9.6995   -0.8000    0.0000 H   0  0  0  0  0  0  0  0  0  0  0  0
   -8.3138    1.5999    0.0000 H   0  0  0  0  0  0  0  0  0  0  0  0
   -6.9283   -0.8000    0.0000 O   0  0  0  0  0  0  0  0  0  0  0  0
   -6.9283   -2.4000    0.0000 C   0  0  0  0  0  0  0  0  0  0  0  0
   -6.9283   -4.0000    0.0000 H   0  0  0  0  0  0  0  0  0  0  0  0
   -8.3138   -3.2001    0.0000 H   0  0  0  0  0  0  0  0  0  0  0  0
   -5.5426   -3.2001    0.0000 H   0  0  0  0  0  0  0  0  0  0  0  0
  1  2  2  0  0  0  0
  2  3  1  0  0  0  0
  3  4  1  0  0  0  0
  4  5  1  0  0  0  0
  5  6  1  0  0  0  0
  5  7  2  0  0  0  0
  7  8  1  0  0  0  0
  8  9  1  0  0  0  0
  8 10  1  0  0  0  0
  8 11  1  0  0  0  0
  7 12  1  0  0  0  0
 12 13  1  0  0  0  0
 13 14  1  0  0  0  0
 14 15  1  0  0  0  0
 14 16  1  0  0  0  0
 14 17  1  0  0  0  0
 12 18  2  0  0  0  0
 18 19  1  0  0  0  0
 18 20  1  0  0  0  0
 20  4  2  0  0  0  0
 20 21  1  0  0  0  0
  2 22  1  0  0  0  0
 22 23  1  0  0  0  0
 23 24  1  0  0  0  0
 23 25  1  0  0  0  0
 23 26  1  0  0  0  0
  2 27  1  0  0  0  0
 27 28  1  0  0  0  0
 28 29  1  0  0  0  0
 28 30  1  0  0  0  0
 28 31  1  0  0  0  0
M  END
> <ChemID>
100110

> <source_casrn>
55-38-9

> <CAS>
55-38-9

> <SMILES>
Cc1cc(ccc1SC)OP(=S)(OC)OC

> <NAME>
FENTHION

> <preferred_name>
Fenthion

> <iupac>
O,O-dimethyl O-[3-methyl-4-(methylsulfanyl)phenyl] phosphorothioate

> <MPID>
4778

> <dsstox_substance_id>
DTXSID8020620

> <Canonical_QSARr>
Cc1cc(ccc1SC)OP(=S)(OC)OC

> <InChI_Code_QSARr>
InChI=1S/C10H15O3PS2/c1-8-7-9(5-6-10(8)16-4)13-14(15,11-2)12-3/h5-7H,1-4H3

> <InChI Key_QSARr>
PNVJTZOFSHSLTO-UHFFFAOYSA-N

> <Salt_Solvent>
?

> <Salt_Solvent_ID>


> <Kow Reference>
HANSCH,C ET AL. (1995)

> <LogP>
4.09

$$$$
100114
  -INDIGO-08031718572D

 28 27  0  0  0  0  0  0  0  0999 V2000
    2.7713    0.0000    0.0000 O   0  0  0  0  0  0  0  0  0  0  0  0
    4.1570   -0.8000    0.0000 S   0  0  0  0  0  0  0  0  0  0  0  0
    4.9569    0.5856    0.0000 O   0  0  0  0  0  0  0  0  0  0  0  0
    3.3570   -2.1856    0.0000 O   0  0  0  0  0  0  0  0  0  0  0  0
    5.5425   -1.6000    0.0000 C   0  0  0  0  0  0  0  0  0  0  0  0
    6.9282   -2.4000    0.0000 H   0  0  0  0  0  0  0  0  0  0  0  0
    6.9282   -0.8000    0.0000 H   0  0  0  0  0  0  0  0  0  0  0  0
    5.5425   -3.2000    0.0000 H   0  0  0  0  0  0  0  0  0  0  0  0
    1.3856   -0.8000    0.0000 C   0  0  0  0  0  0  0  0  0  0  0  0
    0.7732   -2.2782    0.0000 H   0  0  0  0  0  0  0  0  0  0  0  0
    1.9980   -2.2782    0.0000 H   0  0  0  0  0  0  0  0  0  0  0  0
   -0.0001    0.0000    0.0000 C   0  0  0  0  0  0  0  0  0  0  0  0
    0.6123    1.4782    0.0000 H   0  0  0  0  0  0  0  0  0  0  0  0
   -0.6122    1.4782    0.0000 H   0  0  0  0  0  0  0  0  0  0  0  0
   -1.3856   -0.8000    0.0000 C   0  0  0  0  0  0  0  0  0  0  0  0
   -1.9979   -2.2782    0.0000 H   0  0  0  0  0  0  0  0  0  0  0  0
   -0.7734   -2.2782    0.0000 H   0  0  0  0  0  0  0  0  0  0  0  0
   -2.7713    0.0000    0.0000 C   0  0  0  0  0  0  0  0  0  0  0  0
   -2.1589    1.4782    0.0000 H   0  0  0  0  0  0  0  0  0  0  0  0
   -3.3836    1.4782    0.0000 H   0  0  0  0  0  0  0  0  0  0  0  0
   -4.1570   -0.8000    0.0000 O   0  0  0  0  0  0  0  0  0  0  0  0
   -5.5427    0.0000    0.0000 S   0  0  0  0  0  0  0  0  0  0  0  0
   -6.3425   -1.3856    0.0000 O   0  0  0  0  0  0  0  0  0  0  0  0
   -6.9281    0.8000    0.0000 C   0  0  0  0  0  0  0  0  0  0  0  0
   -8.3138    1.6000    0.0000 H   0  0  0  0  0  0  0  0  0  0  0  0
   -8.3138    0.0000    0.0000 H   0  0  0  0  0  0  0  0  0  0  0  0
   -6.9281    2.4000    0.0000 H   0  0  0  0  0  0  0  0  0  0  0  0
   -4.7426    1.3856    0.0000 O   0  0  0  0  0  0  0  0  0  0  0  0
  1  2  1  0  0  0  0
  2  3  2  0  0  0  0
  2  4  2  0  0  0  0
  2  5  1  0  0  0  0
  5  6  1  0  0  0  0
  5  7  1  0  0  0  0
  5  8  1  0  0  0  0
  1  9  1  0  0  0  0
  9 10  1  0  0  0  0
  9 11  1  0  0  0  0
  9 12  1  0  0  0  0
 12 13  1  0  0  0  0
 12 14  1  0  0  0  0
 12 15  1  0  0  0  0
 15 16  1  0  0  0  0
 15 17  1  0  0  0  0
 15 18  1  0  0  0  0
 18 19  1  0  0  0  0
 18 20  1  0  0  0  0
 18 21  1  0  0  0  0
 21 22  1  0  0  0  0
 22 23  2  0  0  0  0
 22 24  1  0  0  0  0
 24 25  1  0  0  0  0
 24 26  1  0  0  0  0
 24 27  1  0  0  0  0
 22 28  2  0  0  0  0
M  END
> <ChemID>
100114

> <source_casrn>
55-98-1

> <CAS>
55-98-1

> <SMILES>
CS(=O)(=O)OCCCCOS(C)(=O)=O

> <NAME>
MYLERLAN

> <preferred_name>
Busulfan

> <iupac>
butane-1,4-diyl dimethanesulfonate

> <MPID>
4782

> <dsstox_substance_id>
DTXSID3020910

> <Canonical_QSARr>
CS(=O)(=O)OCCCCOS(C)(=O)=O

> <InChI_Code_QSARr>
InChI=1S/C6H14O6S2/c1-13(7,8)11-5-3-4-6-12-14(2,9)10/h3-6H2,1-2H3

> <InChI Key_QSARr>
COVZYZSDYWQREU-UHFFFAOYSA-N

> <Salt_Solvent>
?

> <Salt_Solvent_ID>


> <Kow Reference>
HANSCH,C ET AL. (1995)

> <LogP>
-0.52

$$$$
100118
  -INDIGO-08031718572D

 29 28  0  0  0  0  0  0  0  0999 V2000
    0.0001   -0.0001    0.0000 N   0  0  0  0  0  0  0  0  0  0  0  0
    0.8000    1.3856    0.0000 C   0  0  0  0  0  0  0  0  0  0  0  0
    0.5912    2.9720    0.0000 H   0  0  0  0  0  0  0  0  0  0  0  0
   -0.4694    2.3596    0.0000 H   0  0  0  0  0  0  0  0  0  0  0  0
    2.3757    1.6635    0.0000 C   0  0  0  0  0  0  0  0  0  0  0  0
    3.9514    1.9413    0.0000 H   0  0  0  0  0  0  0  0  0  0  0  0
    2.9229    3.1670    0.0000 H   0  0  0  0  0  0  0  0  0  0  0  0
    3.4042    0.4378    0.0000 H   0  0  0  0  0  0  0  0  0  0  0  0
   -1.3856    0.8000    0.0000 C   0  0  0  0  0  0  0  0  0  0  0  0
   -2.9720    0.5912    0.0000 H   0  0  0  0  0  0  0  0  0  0  0  0
   -2.3596   -0.4694    0.0000 H   0  0  0  0  0  0  0  0  0  0  0  0
   -1.6635    2.3757    0.0000 C   0  0  0  0  0  0  0  0  0  0  0  0
   -1.9413    3.9514    0.0000 H   0  0  0  0  0  0  0  0  0  0  0  0
   -0.4378    3.4042    0.0000 H   0  0  0  0  0  0  0  0  0  0  0  0
   -3.1670    2.9229    0.0000 H   0  0  0  0  0  0  0  0  0  0  0  0
    1.3856   -0.8000    0.0000 C   0  0  0  0  0  0  0  0  0  0  0  0
    2.9720   -0.5912    0.0000 H   0  0  0  0  0  0  0  0  0  0  0  0
    2.3596    0.4694    0.0000 H   0  0  0  0  0  0  0  0  0  0  0  0
    1.6635   -2.3757    0.0000 C   0  0  0  0  0  0  0  0  0  0  0  0
    1.9413   -3.9514    0.0000 H   0  0  0  0  0  0  0  0  0  0  0  0
    3.1670   -2.9229    0.0000 H   0  0  0  0  0  0  0  0  0  0  0  0
    0.4378   -3.4042    0.0000 H   0  0  0  0  0  0  0  0  0  0  0  0
   -0.8000   -1.3856    0.0000 C   0  0  0  0  0  0  0  0  0  0  0  0
   -0.5912   -2.9720    0.0000 H   0  0  0  0  0  0  0  0  0  0  0  0
    0.4694   -2.3596    0.0000 H   0  0  0  0  0  0  0  0  0  0  0  0
   -2.3757   -1.6635    0.0000 C   0  0  0  0  0  0  0  0  0  0  0  0
   -3.9514   -1.9413    0.0000 H   0  0  0  0  0  0  0  0  0  0  0  0
   -2.9229   -3.1670    0.0000 H   0  0  0  0  0  0  0  0  0  0  0  0
   -3.4042   -0.4378    0.0000 H   0  0  0  0  0  0  0  0  0  0  0  0
  1  2  1  0  0  0  0
  2  3  1  0  0  0  0
  2  4  1  0  0  0  0
  2  5  1  0  0  0  0
  5  6  1  0  0  0  0
  5  7  1  0  0  0  0
  5  8  1  0  0  0  0
  1  9  1  0  0  0  0
  9 10  1  0  0  0  0
  9 11  1  0  0  0  0
  9 12  1  0  0  0  0
 12 13  1  0  0  0  0
 12 14  1  0  0  0  0
 12 15  1  0  0  0  0
  1 16  1  0  0  0  0
 16 17  1  0  0  0  0
 16 18  1  0  0  0  0
 16 19  1  0  0  0  0
 19 20  1  0  0  0  0
 19 21  1  0  0  0  0
 19 22  1  0  0  0  0
  1 23  1  0  0  0  0
 23 24  1  0  0  0  0
 23 25  1  0  0  0  0
 23 26  1  0  0  0  0
 26 27  1  0  0  0  0
 26 28  1  0  0  0  0
 26 29  1  0  0  0  0
M  CHG  1   1   1
M  END
> <ChemID>
100118

> <source_casrn>
56-34-8

> <CAS>
56-34-8

> <SMILES>
[Cl-].CC[N+](CC)(CC)CC

> <NAME>
TETRAETHYL AMMONIUM CHLORIDE

> <preferred_name>
Tetraethylammonium chloride

> <iupac>
N,N,N-triethylethanaminium chloride

> <MPID>
4786

> <dsstox_substance_id>
DTXSID6041137

> <Canonical_QSARr>
CC[N+](CC)(CC)CC

> <InChI_Code_QSARr>
InChI=1S/C8H20N/c1-5-9(6-2,7-3)8-4/h5-8H2,1-4H3/q+1

> <InChI Key_QSARr>
CBXCPBUEXACCNR-UHFFFAOYSA-N

> <Salt_Solvent>
[Cl-]

> <Salt_Solvent_ID>
1

> <Kow Reference>
KIMURA,R ET AL. (1991)

> <LogP>
-3.15

$$$$
100122
  -INDIGO-08031718572D

 14 13  0  0  0  0  0  0  0  0999 V2000
   -1.5999    0.0000    0.0000 C   0  0  0  0  0  0  0  0  0  0  0  0
    0.0001    0.0000    0.0000 C   0  0  0  0  0  0  0  0  0  0  0  0
    0.0001   -1.6000    0.0000 H   0  0  0  0  0  0  0  0  0  0  0  0
    0.0001    1.6000    0.0000 N   0  0  0  0  0  0  0  0  0  0  0  0
    1.3856    2.4000    0.0000 H   0  0  0  0  0  0  0  0  0  0  0  0
   -1.3856    2.4000    0.0000 H   0  0  0  0  0  0  0  0  0  0  0  0
    1.6001    0.0000    0.0000 C   0  0  0  0  0  0  0  0  0  0  0  0
    1.8088   -1.5863    0.0000 H   0  0  0  0  0  0  0  0  0  0  0  0
    2.8694   -0.9740    0.0000 H   0  0  0  0  0  0  0  0  0  0  0  0
    2.4000    1.3856    0.0000 O   0  0  0  0  0  0  0  0  0  0  0  0
    4.0000    1.3856    0.0000 H   0  0  0  0  0  0  0  0  0  0  0  0
   -2.4000    1.3856    0.0000 O   0  0  0  0  0  0  0  0  0  0  0  0
   -2.4000   -1.3856    0.0000 O   0  0  0  0  0  0  0  0  0  0  0  0
   -4.0000   -1.3856    0.0000 H   0  0  0  0  0  0  0  0  0  0  0  0
  1  2  1  0  0  0  0
  2  3  1  0  0  0  0
  2  4  1  0  0  0  0
  4  5  1  0  0  0  0
  4  6  1  0  0  0  0
  2  7  1  0  0  0  0
  7  8  1  0  0  0  0
  7  9  1  0  0  0  0
  7 10  1  0  0  0  0
 10 11  1  0  0  0  0
  1 12  2  0  0  0  0
  1 13  1  0  0  0  0
 13 14  1  0  0  0  0
M  END
> <ChemID>
100122

> <source_casrn>
56-45-1

> <CAS>
NOCAS_859325

> <SMILES>
O=C(O)C(N)CO

> <NAME>
SERINE

> <preferred_name>
D-Serine

> <iupac>
D-serine

> <MPID>
4790

> <dsstox_substance_id>
DTXSID70859325

> <Canonical_QSARr>
NC(CO)C(O)=O

> <InChI_Code_QSARr>
InChI=1S/C3H7NO3/c4-2(1-5)3(6)7/h2,5H,1,4H2,(H,6,7)

> <InChI Key_QSARr>
MTCFGRXMJLQNBG-UHFFFAOYSA-N

> <Salt_Solvent>
?

> <Salt_Solvent_ID>


> <Kow Reference>
HANSCH,C ET AL. (1995)

> <LogP>
-3.07

$$$$
100126
  -INDIGO-08031718572D

 48 51  0  0  0  0  0  0  0  0999 V2000
    7.9426   -2.9857    0.0000 C   0  0  0  0  0  0  0  0  0  0  0  0
    7.9426   -4.5857    0.0000 N   0  0  0  0  0  0  0  0  0  0  0  0
    6.5570   -5.3857    0.0000 C   0  0  0  0  0  0  0  0  0  0  0  0
    6.5570   -6.9856    0.0000 H   0  0  0  0  0  0  0  0  0  0  0  0
    5.1713   -4.5857    0.0000 C   0  0  0  0  0  0  0  0  0  0  0  0
    3.7857   -5.3857    0.0000 H   0  0  0  0  0  0  0  0  0  0  0  0
    5.1713   -2.9857    0.0000 C   0  0  0  0  0  0  0  0  0  0  0  0
    3.7857   -2.1857    0.0000 C   0  0  0  0  0  0  0  0  0  0  0  0
    4.5856   -0.8001    0.0000 H   0  0  0  0  0  0  0  0  0  0  0  0
    2.4001   -1.3856    0.0000 C   0  0  0  0  0  0  0  0  0  0  0  0
    3.6257   -0.3572    0.0000 H   0  0  0  0  0  0  0  0  0  0  0  0
    1.5999   -0.0001    0.0000 C   0  0  0  0  0  0  0  0  0  0  0  0
    2.2786    0.5193    0.0000 H   0  0  0  0  0  0  0  0  0  0  0  0
    2.0540    0.6465    0.0000 H   0  0  0  0  0  0  0  0  0  0  0  0
    0.0001   -0.0001    0.0000 C   0  0  0  0  0  0  0  0  0  0  0  0
   -0.8000    1.3856    0.0000 H   0  0  0  0  0  0  0  0  0  0  0  0
    1.0745   -0.5343    0.0000 C   0  0  0  0  0  0  0  0  0  0  0  0
    1.8286   -0.1325    0.0000 H   0  0  0  0  0  0  0  0  0  0  0  0
    1.2868    1.0515    0.0000 C   0  0  0  0  0  0  0  0  0  0  0  0
    1.8779    1.5756    0.0000 H   0  0  0  0  0  0  0  0  0  0  0  0
    0.4303    2.4028    0.0000 C   0  0  0  0  0  0  0  0  0  0  0  0
    1.1721    3.8204    0.0000 H   0  0  0  0  0  0  0  0  0  0  0  0
   -1.1684    2.3367    0.0000 H   0  0  0  0  0  0  0  0  0  0  0  0
    1.6744   -1.5735    0.0000 C   0  0  0  0  0  0  0  0  0  0  0  0
    3.0258   -2.4303    0.0000 H   0  0  0  0  0  0  0  0  0  0  0  0
    2.7280   -0.3696    0.0000 H   0  0  0  0  0  0  0  0  0  0  0  0
    1.5999   -2.7712    0.0000 N   0  0  0  0  0  0  0  0  0  0  0  0
    0.0001   -2.7712    0.0000 C   0  0  0  0  0  0  0  0  0  0  0  0
   -1.5035   -3.3184    0.0000 H   0  0  0  0  0  0  0  0  0  0  0  0
    0.2779   -4.3469    0.0000 H   0  0  0  0  0  0  0  0  0  0  0  0
   -0.8000   -1.3856    0.0000 C   0  0  0  0  0  0  0  0  0  0  0  0
   -2.0257   -0.3572    0.0000 H   0  0  0  0  0  0  0  0  0  0  0  0
   -2.0257   -2.4140    0.0000 H   0  0  0  0  0  0  0  0  0  0  0  0
    2.9856   -3.5712    0.0000 O   0  0  0  0  0  0  0  0  0  0  0  0
    1.3857   -3.5712    0.0000 H   0  0  0  0  0  0  0  0  0  0  0  0
    6.5570   -2.1857    0.0000 C   0  0  0  0  0  0  0  0  0  0  0  0
    6.5570   -0.5856    0.0000 C   0  0  0  0  0  0  0  0  0  0  0  0
    5.1713    0.2144    0.0000 H   0  0  0  0  0  0  0  0  0  0  0  0
    7.9426    0.2144    0.0000 C   0  0  0  0  0  0  0  0  0  0  0  0
    7.9426    1.8144    0.0000 O   0  0  0  0  0  0  0  0  0  0  0  0
    9.3282    2.6144    0.0000 C   0  0  0  0  0  0  0  0  0  0  0  0
   10.7138    3.4144    0.0000 H   0  0  0  0  0  0  0  0  0  0  0  0
    9.3282    4.2144    0.0000 H   0  0  0  0  0  0  0  0  0  0  0  0
   10.7138    1.8144    0.0000 H   0  0  0  0  0  0  0  0  0  0  0  0
    9.3282   -0.5856    0.0000 C   0  0  0  0  0  0  0  0  0  0  0  0
   10.7138    0.2144    0.0000 H   0  0  0  0  0  0  0  0  0  0  0  0
    9.3282   -2.1857    0.0000 C   0  0  0  0  0  0  0  0  0  0  0  0
   10.7138   -2.9857    0.0000 H   0  0  0  0  0  0  0  0  0  0  0  0
  1  2  1  0  0  0  0
  2  3  2  0  0  0  0
  3  4  1  0  0  0  0
  3  5  1  0  0  0  0
  5  6  1  0  0  0  0
  5  7  2  0  0  0  0
  7  8  1  0  0  0  0
  8  9  1  0  0  0  0
  8 10  1  0  0  0  0
 10 11  1  0  0  0  0
 10 12  1  0  0  0  0
 12 13  1  0  0  0  0
 12 14  1  0  0  0  0
 12 15  1  0  0  0  0
 15 16  1  0  0  0  0
 15 17  1  0  0  0  0
 17 18  1  0  0  0  0
 17 19  1  0  0  0  0
 19 20  1  0  0  0  0
 19 21  2  0  0  0  0
 21 22  1  0  0  0  0
 21 23  1  0  0  0  0
 17 24  1  0  0  0  0
 24 25  1  0  0  0  0
 24 26  1  0  0  0  0
 24 27  1  0  0  0  0
 27 10  1  0  0  0  0
 27 28  1  0  0  0  0
 28 29  1  0  0  0  0
 28 30  1  0  0  0  0
 28 31  1  0  0  0  0
 31 15  1  0  0  0  0
 31 32  1  0  0  0  0
 31 33  1  0  0  0  0
  8 34  1  0  0  0  0
 34 35  1  0  0  0  0
  7 36  1  0  0  0  0
 36  1  1  0  0  0  0
 36 37  2  0  0  0  0
 37 38  1  0  0  0  0
 37 39  1  0  0  0  0
 39 40  1  0  0  0  0
 40 41  1  0  0  0  0
 41 42  1  0  0  0  0
 41 43  1  0  0  0  0
 41 44  1  0  0  0  0
 39 45  2  0  0  0  0
 45 46  1  0  0  0  0
 45 47  1  0  0  0  0
 47  1  2  0  0  0  0
 47 48  1  0  0  0  0
M  END
> <ChemID>
100126

> <source_casrn>
56-54-2|130-95-0

> <CAS>
56-54-2|130-95-0

> <SMILES>
COc1ccc2[n]ccc([C@H](O)[C@H]3C[C@@H]4CC[N@]3C[C@@H]4C=C)c2c1

> <NAME>
QUINIDINE, QUININE

> <preferred_name>
Quinidine

> <iupac>
C20H24N2O2

> <MPID>
4794|6121

> <dsstox_substance_id>
DTXSID4023549|DTXSID0044280

> <Canonical_QSARr>
COc1ccc2[n]ccc(C(O)C3CC4CCN3CC4C=C)c2c1

> <InChI_Code_QSARr>
InChI=1S/C20H24N2O2/c1-3-13-12-22-9-7-14(13)10-19(22)20(23)16-6-8-21-18-5-4-15(24-2)11-17(16)18/h3-6,8,11,13-14,19-20,23H,1,7,9-10,12H2,2H3

> <InChI Key_QSARr>
LOUPRKONTZGTKE-UHFFFAOYSA-N

> <Salt_Solvent>
?

> <Salt_Solvent_ID>


> <Kow Reference>
HANSCH,C ET AL. (1995)

> <LogP>
3.44

$$$$
100130
  -INDIGO-08031718572D

 32 32  0  0  0  0  0  0  0  0999 V2000
   -2.4140    0.4256    0.0000 O   0  0  0  0  0  0  0  0  0  0  0  0
   -1.8669    1.9292    0.0000 H   0  0  0  0  0  0  0  0  0  0  0  0
   -1.3855   -0.8000    0.0000 C   0  0  0  0  0  0  0  0  0  0  0  0
   -0.5856   -2.1856    0.0000 H   0  0  0  0  0  0  0  0  0  0  0  0
    0.0001    0.0000    0.0000 C   0  0  0  0  0  0  0  0  0  0  0  0
   -1.2256    1.0285    0.0000 H   0  0  0  0  0  0  0  0  0  0  0  0
    1.0285    1.2257    0.0000 C   0  0  0  0  0  0  0  0  0  0  0  0
   -0.0524    2.4054    0.0000 H   0  0  0  0  0  0  0  0  0  0  0  0
    1.0983    2.8241    0.0000 H   0  0  0  0  0  0  0  0  0  0  0  0
    2.6041    0.9478    0.0000 O   0  0  0  0  0  0  0  0  0  0  0  0
    3.6326    2.1735    0.0000 H   0  0  0  0  0  0  0  0  0  0  0  0
    1.2256   -1.0285    0.0000 N   0  0  0  0  0  0  0  0  0  0  0  0
    2.7292   -0.4812    0.0000 H   0  0  0  0  0  0  0  0  0  0  0  0
    0.9479   -2.6041    0.0000 C   0  0  0  0  0  0  0  0  0  0  0  0
   -0.5556   -3.1514    0.0000 O   0  0  0  0  0  0  0  0  0  0  0  0
    2.1736   -3.6326    0.0000 C   0  0  0  0  0  0  0  0  0  0  0  0
    3.3993   -4.6611    0.0000 H   0  0  0  0  0  0  0  0  0  0  0  0
    1.8956   -5.2083    0.0000 Cl  0  0  0  0  0  0  0  0  0  0  0  0
    3.6770   -3.0854    0.0000 Cl  0  0  0  0  0  0  0  0  0  0  0  0
   -2.7714   -1.6000    0.0000 C   0  0  0  0  0  0  0  0  0  0  0  0
   -4.1570   -0.8000    0.0000 C   0  0  0  0  0  0  0  0  0  0  0  0
   -4.1570    0.8000    0.0000 H   0  0  0  0  0  0  0  0  0  0  0  0
   -5.5426   -1.6000    0.0000 C   0  0  0  0  0  0  0  0  0  0  0  0
   -6.9282   -0.8000    0.0000 H   0  0  0  0  0  0  0  0  0  0  0  0
   -5.5426   -3.2000    0.0000 C   0  0  0  0  0  0  0  0  0  0  0  0
   -6.9282   -4.0000    0.0000 N   0  0  0  0  0  0  0  0  0  0  0  0
   -6.9282   -5.6000    0.0000 O   0  0  0  0  0  0  0  0  0  0  0  0
   -8.3138   -3.2000    0.0000 O   0  0  0  0  0  0  0  0  0  0  0  0
   -4.1570   -4.0000    0.0000 C   0  0  0  0  0  0  0  0  0  0  0  0
   -4.1570   -5.6000    0.0000 H   0  0  0  0  0  0  0  0  0  0  0  0
   -2.7714   -3.2000    0.0000 C   0  0  0  0  0  0  0  0  0  0  0  0
   -1.3855   -4.0000    0.0000 H   0  0  0  0  0  0  0  0  0  0  0  0
  1  2  1  0  0  0  0
  1  3  1  0  0  0  0
  3  4  1  0  0  0  0
  3  5  1  0  0  0  0
  5  6  1  0  0  0  0
  5  7  1  0  0  0  0
  7  8  1  0  0  0  0
  7  9  1  0  0  0  0
  7 10  1  0  0  0  0
 10 11  1  0  0  0  0
  5 12  1  0  0  0  0
 12 13  1  0  0  0  0
 12 14  1  0  0  0  0
 14 15  2  0  0  0  0
 14 16  1  0  0  0  0
 16 17  1  0  0  0  0
 16 18  1  0  0  0  0
 16 19  1  0  0  0  0
  3 20  1  0  0  0  0
 20 21  1  0  0  0  0
 21 22  1  0  0  0  0
 21 23  2  0  0  0  0
 23 24  1  0  0  0  0
 23 25  1  0  0  0  0
 25 26  1  0  0  0  0
 26 27  1  0  0  0  0
 26 28  2  0  0  0  0
 25 29  2  0  0  0  0
 29 30  1  0  0  0  0
 29 31  1  0  0  0  0
 31 20  2  0  0  0  0
 31 32  1  0  0  0  0
M  CHG  2  26   1  27  -1
M  END
> <ChemID>
100130

> <source_casrn>
56-75-7

> <CAS>
56-75-7

> <SMILES>
[O-][N+](=O)c1ccc(cc1)[C@@H](O)[C@@H](CO)NC(=O)C(Cl)Cl

> <NAME>
CHLORAMPHENICOL

> <preferred_name>
Chloramphenicol

> <iupac>
2,2-dichloro-N-[(1R,2R)-1,3-dihydroxy-1-(4-nitrophenyl)propan-2-yl]acetamide

> <MPID>
4798

> <dsstox_substance_id>
DTXSID7020265

> <Canonical_QSARr>
[O-][N+](=O)c1ccc(cc1)C(O)C(CO)NC(=O)C(Cl)Cl

> <InChI_Code_QSARr>
InChI=1S/C11H12Cl2N2O5/c12-10(13)11(18)14-8(5-16)9(17)6-1-3-7(4-2-6)15(19)20/h1-4,8-10,16-17H,5H2,(H,14,18)

> <InChI Key_QSARr>
WIIZWVCIJKGZOK-UHFFFAOYSA-N

> <Salt_Solvent>
?

> <Salt_Solvent_ID>


> <Kow Reference>
HANSCH,C ET AL. (1995)

> <LogP>
1.14

$$$$
100134
  -INDIGO-08031718572D

 19 18  0  0  0  0  0  0  0  0999 V2000
    2.7712    1.6000    0.0000 C   0  0  0  0  0  0  0  0  0  0  0  0
    2.7712    3.2000    0.0000 O   0  0  0  0  0  0  0  0  0  0  0  0
    1.3856    0.8000    0.0000 C   0  0  0  0  0  0  0  0  0  0  0  0
    0.5857    2.1857    0.0000 H   0  0  0  0  0  0  0  0  0  0  0  0
   -0.0001    0.0000    0.0000 C   0  0  0  0  0  0  0  0  0  0  0  0
    0.6122   -1.4782    0.0000 H   0  0  0  0  0  0  0  0  0  0  0  0
   -0.6122   -1.4782    0.0000 H   0  0  0  0  0  0  0  0  0  0  0  0
   -1.3856    0.8000    0.0000 C   0  0  0  0  0  0  0  0  0  0  0  0
   -1.9979    2.2782    0.0000 H   0  0  0  0  0  0  0  0  0  0  0  0
   -0.7734    2.2782    0.0000 H   0  0  0  0  0  0  0  0  0  0  0  0
   -2.7712    0.0000    0.0000 C   0  0  0  0  0  0  0  0  0  0  0  0
   -2.7712   -1.6000    0.0000 O   0  0  0  0  0  0  0  0  0  0  0  0
   -4.1569    0.8000    0.0000 O   0  0  0  0  0  0  0  0  0  0  0  0
   -5.5426    0.0000    0.0000 H   0  0  0  0  0  0  0  0  0  0  0  0
    2.1856   -0.5857    0.0000 N   0  0  0  0  0  0  0  0  0  0  0  0
    1.6385   -2.0891    0.0000 H   0  0  0  0  0  0  0  0  0  0  0  0
    3.7856   -0.5857    0.0000 H   0  0  0  0  0  0  0  0  0  0  0  0
    4.1569    0.8000    0.0000 O   0  0  0  0  0  0  0  0  0  0  0  0
    5.5426    1.6000    0.0000 H   0  0  0  0  0  0  0  0  0  0  0  0
  1  2  2  0  0  0  0
  1  3  1  0  0  0  0
  3  4  1  0  0  0  0
  3  5  1  0  0  0  0
  5  6  1  0  0  0  0
  5  7  1  0  0  0  0
  5  8  1  0  0  0  0
  8  9  1  0  0  0  0
  8 10  1  0  0  0  0
  8 11  1  0  0  0  0
 11 12  2  0  0  0  0
 11 13  1  0  0  0  0
 13 14  1  0  0  0  0
  3 15  1  0  0  0  0
 15 16  1  0  0  0  0
 15 17  1  0  0  0  0
  1 18  1  0  0  0  0
 18 19  1  0  0  0  0
M  END
> <ChemID>
100134

> <source_casrn>
56-86-0

> <CAS>
56-86-0

> <SMILES>
N[C@@H](CCC(O)=O)C(O)=O

> <NAME>
GLUTAMIC ACID

> <preferred_name>
L-Glutamic acid

> <iupac>
L-glutamic acid

> <MPID>
4802

> <dsstox_substance_id>
DTXSID5020659

> <Canonical_QSARr>
NC(CCC(O)=O)C(O)=O

> <InChI_Code_QSARr>
InChI=1S/C5H9NO4/c6-3(5(9)10)1-2-4(7)8/h3H,1-2,6H2,(H,7,8)(H,9,10)

> <InChI Key_QSARr>
WHUUTDBJXJRKMK-UHFFFAOYSA-N

> <Salt_Solvent>
?

> <Salt_Solvent_ID>


> <Kow Reference>
HANSCH,C ET AL. (1995)

> <LogP>
-3.69

$$$$
100138
  -INDIGO-08031718572D

 27 27  0  0  0  0  0  0  0  0999 V2000
   -1.2257   -1.0285    0.0000 C   0  0  0  0  0  0  0  0  0  0  0  0
   -0.9478   -2.6042    0.0000 H   0  0  0  0  0  0  0  0  0  0  0  0
    0.2778   -1.5757    0.0000 H   0  0  0  0  0  0  0  0  0  0  0  0
   -1.7730    0.4751    0.0000 H   0  0  0  0  0  0  0  0  0  0  0  0
    0.0000    0.0000    0.0000 N   0  0  0  0  0  0  0  0  0  0  0  0
    1.2257   -1.0285    0.0000 C   0  0  0  0  0  0  0  0  0  0  0  0
    2.4513   -2.0569    0.0000 H   0  0  0  0  0  0  0  0  0  0  0  0
    2.7292   -0.4812    0.0000 H   0  0  0  0  0  0  0  0  0  0  0  0
    0.9478   -2.6042    0.0000 H   0  0  0  0  0  0  0  0  0  0  0  0
    1.2257    1.0284    0.0000 C   0  0  0  0  0  0  0  0  0  0  0  0
    2.4513    2.0570    0.0000 H   0  0  0  0  0  0  0  0  0  0  0  0
    1.2257    2.6285    0.0000 H   0  0  0  0  0  0  0  0  0  0  0  0
    2.7292    0.4812    0.0000 H   0  0  0  0  0  0  0  0  0  0  0  0
   -1.0285    1.2257    0.0000 C   0  0  0  0  0  0  0  0  0  0  0  0
   -0.8196    2.8120    0.0000 H   0  0  0  0  0  0  0  0  0  0  0  0
    0.2409    2.1997    0.0000 H   0  0  0  0  0  0  0  0  0  0  0  0
   -2.6284    1.2257    0.0000 C   0  0  0  0  0  0  0  0  0  0  0  0
   -3.4285    2.6114    0.0000 C   0  0  0  0  0  0  0  0  0  0  0  0
   -2.6284    3.9970    0.0000 H   0  0  0  0  0  0  0  0  0  0  0  0
   -5.0285    2.6114    0.0000 C   0  0  0  0  0  0  0  0  0  0  0  0
   -5.8284    3.9970    0.0000 H   0  0  0  0  0  0  0  0  0  0  0  0
   -5.8284    1.2257    0.0000 C   0  0  0  0  0  0  0  0  0  0  0  0
   -7.4285    1.2257    0.0000 H   0  0  0  0  0  0  0  0  0  0  0  0
   -5.0285   -0.1599    0.0000 C   0  0  0  0  0  0  0  0  0  0  0  0
   -5.8284   -1.5456    0.0000 H   0  0  0  0  0  0  0  0  0  0  0  0
   -3.4285   -0.1599    0.0000 C   0  0  0  0  0  0  0  0  0  0  0  0
   -2.6284   -1.5456    0.0000 H   0  0  0  0  0  0  0  0  0  0  0  0
  1  2  1  0  0  0  0
  1  3  1  0  0  0  0
  1  4  1  0  0  0  0
  1  5  1  0  0  0  0
  5  6  1  0  0  0  0
  6  7  1  0  0  0  0
  6  8  1  0  0  0  0
  6  9  1  0  0  0  0
  5 10  1  0  0  0  0
 10 11  1  0  0  0  0
 10 12  1  0  0  0  0
 10 13  1  0  0  0  0
  5 14  1  0  0  0  0
 14 15  1  0  0  0  0
 14 16  1  0  0  0  0
 14 17  1  0  0  0  0
 17 18  1  0  0  0  0
 18 19  1  0  0  0  0
 18 20  2  0  0  0  0
 20 21  1  0  0  0  0
 20 22  1  0  0  0  0
 22 23  1  0  0  0  0
 22 24  2  0  0  0  0
 24 25  1  0  0  0  0
 24 26  1  0  0  0  0
 26 17  2  0  0  0  0
 26 27  1  0  0  0  0
M  CHG  1   5   1
M  END
> <ChemID>
100138

> <source_casrn>
56-93-9

> <CAS>
56-93-9

> <SMILES>
[Cl-].C[N+](C)(C)Cc1ccccc1

> <NAME>
BENZYL TRIMETHYL AMMONIUM CHLORIDE

> <preferred_name>
Benzyltrimethylammonium chloride

> <iupac>
N,N,N-trimethyl(phenyl)methanaminium chloride

> <MPID>
4806

> <dsstox_substance_id>
DTXSID8024600

> <Canonical_QSARr>
C[N+](C)(C)Cc1ccccc1

> <InChI_Code_QSARr>
InChI=1S/C10H16N/c1-11(2,3)9-10-7-5-4-6-8-10/h4-8H,9H2,1-3H3/q+1

> <InChI Key_QSARr>
YOUGRGFIHBUKRS-UHFFFAOYSA-N

> <Salt_Solvent>
[Cl-]

> <Salt_Solvent_ID>
1

> <Kow Reference>
HANSCH,C ET AL. (1995)

> <LogP>
-2.17

$$$$
100142
  -INDIGO-08031718572D

 15 14  0  0  0  0  0  0  0  0999 V2000
   -0.8000   -1.3856    0.0000 C   0  0  0  0  0  0  0  0  0  0  0  0
    0.0000    0.0000    0.0000 C   0  0  0  0  0  0  0  0  0  0  0  0
    1.3856   -0.8000    0.0000 O   0  0  0  0  0  0  0  0  0  0  0  0
    1.3856   -2.4000    0.0000 H   0  0  0  0  0  0  0  0  0  0  0  0
    0.8000    1.3856    0.0000 C   0  0  0  0  0  0  0  0  0  0  0  0
    1.6000    2.7713    0.0000 H   0  0  0  0  0  0  0  0  0  0  0  0
    2.4000    1.3856    0.0000 H   0  0  0  0  0  0  0  0  0  0  0  0
    0.0000    2.7713    0.0000 H   0  0  0  0  0  0  0  0  0  0  0  0
   -1.3856    0.8000    0.0000 C   0  0  0  0  0  0  0  0  0  0  0  0
   -2.7713    1.6000    0.0000 H   0  0  0  0  0  0  0  0  0  0  0  0
   -2.7713    0.0000    0.0000 H   0  0  0  0  0  0  0  0  0  0  0  0
   -1.3856    2.4000    0.0000 H   0  0  0  0  0  0  0  0  0  0  0  0
   -1.6000   -2.7713    0.0000 Cl  0  0  0  0  0  0  0  0  0  0  0  0
    0.0000   -2.7713    0.0000 Cl  0  0  0  0  0  0  0  0  0  0  0  0
   -2.4000   -1.3856    0.0000 Cl  0  0  0  0  0  0  0  0  0  0  0  0
  1  2  1  0  0  0  0
  2  3  1  0  0  0  0
  3  4  1  0  0  0  0
  2  5  1  0  0  0  0
  5  6  1  0  0  0  0
  5  7  1  0  0  0  0
  5  8  1  0  0  0  0
  2  9  1  0  0  0  0
  9 10  1  0  0  0  0
  9 11  1  0  0  0  0
  9 12  1  0  0  0  0
  1 13  1  0  0  0  0
  1 14  1  0  0  0  0
  1 15  1  0  0  0  0
M  END
> <ChemID>
100142

> <source_casrn>
57-15-8

> <CAS>
57-15-8

> <SMILES>
CC(C)(O)C(Cl)(Cl)Cl

> <NAME>
B,B,B-TRICHLORO-T-BUTANOL

> <preferred_name>
1,1,1-Trichloro-2-methyl-2-propanol

> <iupac>
1,1,1-trichloro-2-methylpropan-2-ol

> <MPID>
4810

> <dsstox_substance_id>
DTXSID1041217

> <Canonical_QSARr>
CC(C)(O)C(Cl)(Cl)Cl

> <InChI_Code_QSARr>
InChI=1S/C4H7Cl3O/c1-3(2,8)4(5,6)7/h8H,1-2H3

> <InChI Key_QSARr>
OSASVXMJTNOKOY-UHFFFAOYSA-N

> <Salt_Solvent>
?

> <Salt_Solvent_ID>


> <Kow Reference>
HANSCH,C ET AL. (1995)

> <LogP>
2.03

$$$$
100147
  -INDIGO-08031718572D

 39 40  0  0  0  0  0  0  0  0999 V2000
   -1.3856    2.4000    0.0000 C   0  0  0  0  0  0  0  0  0  0  0  0
   -0.3572    3.6257    0.0000 H   0  0  0  0  0  0  0  0  0  0  0  0
   -2.4142    3.6257    0.0000 H   0  0  0  0  0  0  0  0  0  0  0  0
    0.0000    1.6000    0.0000 C   0  0  0  0  0  0  0  0  0  0  0  0
    0.5472    3.1035    0.0000 H   0  0  0  0  0  0  0  0  0  0  0  0
    1.5757    1.3222    0.0000 H   0  0  0  0  0  0  0  0  0  0  0  0
    0.0000    0.0001    0.0000 C   0  0  0  0  0  0  0  0  0  0  0  0
    1.5757    0.2778    0.0000 C   0  0  0  0  0  0  0  0  0  0  0  0
    2.2669    0.0785    0.0000 O   0  0  0  0  0  0  0  0  0  0  0  0
    2.3757    1.6634    0.0000 O   0  0  0  0  0  0  0  0  0  0  0  0
    3.9757    1.6634    0.0000 C   0  0  0  0  0  0  0  0  0  0  0  0
    4.1845    3.2498    0.0000 H   0  0  0  0  0  0  0  0  0  0  0  0
    5.2451    2.6375    0.0000 H   0  0  0  0  0  0  0  0  0  0  0  0
    4.7757    0.2778    0.0000 C   0  0  0  0  0  0  0  0  0  0  0  0
    6.3757    0.2778    0.0000 H   0  0  0  0  0  0  0  0  0  0  0  0
    5.5757   -1.1079    0.0000 H   0  0  0  0  0  0  0  0  0  0  0  0
    5.5757    1.6634    0.0000 H   0  0  0  0  0  0  0  0  0  0  0  0
    0.5472   -1.5035    0.0000 C   0  0  0  0  0  0  0  0  0  0  0  0
   -0.2528   -2.8891    0.0000 C   0  0  0  0  0  0  0  0  0  0  0  0
   -1.8528   -2.8891    0.0000 H   0  0  0  0  0  0  0  0  0  0  0  0
    0.5472   -4.2748    0.0000 C   0  0  0  0  0  0  0  0  0  0  0  0
   -0.2528   -5.6604    0.0000 H   0  0  0  0  0  0  0  0  0  0  0  0
    2.1472   -4.2748    0.0000 C   0  0  0  0  0  0  0  0  0  0  0  0
    2.9473   -5.6604    0.0000 H   0  0  0  0  0  0  0  0  0  0  0  0
    2.9473   -2.8891    0.0000 C   0  0  0  0  0  0  0  0  0  0  0  0
    4.5473   -2.8891    0.0000 H   0  0  0  0  0  0  0  0  0  0  0  0
    2.1472   -1.5035    0.0000 C   0  0  0  0  0  0  0  0  0  0  0  0
    2.6041   -0.9478    0.0000 H   0  0  0  0  0  0  0  0  0  0  0  0
   -1.3856   -0.8001    0.0000 C   0  0  0  0  0  0  0  0  0  0  0  0
   -0.3572   -2.0256    0.0000 H   0  0  0  0  0  0  0  0  0  0  0  0
   -2.4142   -2.0256    0.0000 H   0  0  0  0  0  0  0  0  0  0  0  0
   -2.7714    0.0001    0.0000 C   0  0  0  0  0  0  0  0  0  0  0  0
   -3.3186   -1.5035    0.0000 H   0  0  0  0  0  0  0  0  0  0  0  0
   -4.3470    0.2778    0.0000 H   0  0  0  0  0  0  0  0  0  0  0  0
   -2.7714    1.6000    0.0000 N   0  0  0  0  0  0  0  0  0  0  0  0
   -4.1570    2.4000    0.0000 C   0  0  0  0  0  0  0  0  0  0  0  0
   -5.5426    3.2000    0.0000 H   0  0  0  0  0  0  0  0  0  0  0  0
   -4.1570    4.0000    0.0000 H   0  0  0  0  0  0  0  0  0  0  0  0
   -5.5426    1.6000    0.0000 H   0  0  0  0  0  0  0  0  0  0  0  0
  1  2  1  0  0  0  0
  1  3  1  0  0  0  0
  1  4  1  0  0  0  0
  4  5  1  0  0  0  0
  4  6  1  0  0  0  0
  4  7  1  0  0  0  0
  7  8  1  0  0  0  0
  8  9  2  0  0  0  0
  8 10  1  0  0  0  0
 10 11  1  0  0  0  0
 11 12  1  0  0  0  0
 11 13  1  0  0  0  0
 11 14  1  0  0  0  0
 14 15  1  0  0  0  0
 14 16  1  0  0  0  0
 14 17  1  0  0  0  0
  7 18  1  0  0  0  0
 18 19  1  0  0  0  0
 19 20  1  0  0  0  0
 19 21  2  0  0  0  0
 21 22  1  0  0  0  0
 21 23  1  0  0  0  0
 23 24  1  0  0  0  0
 23 25  2  0  0  0  0
 25 26  1  0  0  0  0
 25 27  1  0  0  0  0
 27 18  2  0  0  0  0
 27 28  1  0  0  0  0
  7 29  1  0  0  0  0
 29 30  1  0  0  0  0
 29 31  1  0  0  0  0
 29 32  1  0  0  0  0
 32 33  1  0  0  0  0
 32 34  1  0  0  0  0
 32 35  1  0  0  0  0
 35  1  1  0  0  0  0
 35 36  1  0  0  0  0
 36 37  1  0  0  0  0
 36 38  1  0  0  0  0
 36 39  1  0  0  0  0
M  END
> <ChemID>
100147

> <source_casrn>
57-42-1

> <CAS>
57-42-1

> <SMILES>
CCOC(=O)C1(CCN(C)CC1)c1ccccc1

> <NAME>
DEMEROL

> <preferred_name>
Meperidine

> <iupac>
ethyl 1-methyl-4-phenylpiperidine-4-carboxylate

> <MPID>
4814

> <dsstox_substance_id>
DTXSID9023253

> <Canonical_QSARr>
CCOC(=O)C1(CCN(C)CC1)c1ccccc1

> <InChI_Code_QSARr>
InChI=1S/C15H21NO2/c1-3-18-14(17)15(9-11-16(2)12-10-15)13-7-5-4-6-8-13/h4-8H,3,9-12H2,1-2H3

> <InChI Key_QSARr>
XADCESSVHJOZHK-UHFFFAOYSA-N

> <Salt_Solvent>
?

> <Salt_Solvent_ID>


> <Kow Reference>
SANGSTER (1994)

> <LogP>
2.72

$$$$
100151
  -INDIGO-08031718572D

 45 46  0  0  0  0  0  0  0  0999 V2000
   -0.0001   -0.0001    0.0000 C   0  0  0  0  0  0  0  0  0  0  0  0
   -0.3870   -1.5524    0.0000 C   0  0  0  0  0  0  0  0  0  0  0  0
    1.1974   -1.7751    0.0000 H   0  0  0  0  0  0  0  0  0  0  0  0
   -0.4430   -3.1515    0.0000 O   0  0  0  0  0  0  0  0  0  0  0  0
    0.9140   -3.9993    0.0000 H   0  0  0  0  0  0  0  0  0  0  0  0
   -1.9831   -1.6641    0.0000 C   0  0  0  0  0  0  0  0  0  0  0  0
   -1.7054   -3.2398    0.0000 H   0  0  0  0  0  0  0  0  0  0  0  0
   -3.5212   -2.1050    0.0000 O   0  0  0  0  0  0  0  0  0  0  0  0
   -3.9082   -3.6576    0.0000 H   0  0  0  0  0  0  0  0  0  0  0  0
   -2.5826   -0.1806    0.0000 C   0  0  0  0  0  0  0  0  0  0  0  0
   -3.4773    1.1458    0.0000 H   0  0  0  0  0  0  0  0  0  0  0  0
   -4.1042   -0.6750    0.0000 C   0  0  0  0  0  0  0  0  0  0  0  0
   -5.6124   -0.1409    0.0000 H   0  0  0  0  0  0  0  0  0  0  0  0
   -4.7930    0.7691    0.0000 H   0  0  0  0  0  0  0  0  0  0  0  0
   -4.4370   -2.2401    0.0000 O   0  0  0  0  0  0  0  0  0  0  0  0
   -5.9586   -2.7345    0.0000 H   0  0  0  0  0  0  0  0  0  0  0  0
   -1.3568    0.8479    0.0000 O   0  0  0  0  0  0  0  0  0  0  0  0
    1.5034   -0.5473    0.0000 O   0  0  0  0  0  0  0  0  0  0  0  0
    2.7293    0.4812    0.0000 C   0  0  0  0  0  0  0  0  0  0  0  0
    1.5034    1.5097    0.0000 H   0  0  0  0  0  0  0  0  0  0  0  0
    3.5291    1.8668    0.0000 C   0  0  0  0  0  0  0  0  0  0  0  0
    3.8070    3.4425    0.0000 H   0  0  0  0  0  0  0  0  0  0  0  0
    2.0256    2.4142    0.0000 O   0  0  0  0  0  0  0  0  0  0  0  0
    1.7479    3.9897    0.0000 H   0  0  0  0  0  0  0  0  0  0  0  0
    5.1292    1.8668    0.0000 C   0  0  0  0  0  0  0  0  0  0  0  0
    6.6327    2.4142    0.0000 H   0  0  0  0  0  0  0  0  0  0  0  0
    4.8513    3.4425    0.0000 O   0  0  0  0  0  0  0  0  0  0  0  0
    6.0771    4.4710    0.0000 H   0  0  0  0  0  0  0  0  0  0  0  0
    5.9292    0.4812    0.0000 C   0  0  0  0  0  0  0  0  0  0  0  0
    7.1548    1.5097    0.0000 H   0  0  0  0  0  0  0  0  0  0  0  0
    7.1548   -0.5473    0.0000 O   0  0  0  0  0  0  0  0  0  0  0  0
    8.6584   -0.0001    0.0000 H   0  0  0  0  0  0  0  0  0  0  0  0
    5.1292   -0.9043    0.0000 C   0  0  0  0  0  0  0  0  0  0  0  0
    6.6327   -1.4517    0.0000 H   0  0  0  0  0  0  0  0  0  0  0  0
    4.8513   -2.4800    0.0000 C   0  0  0  0  0  0  0  0  0  0  0  0
    3.2530   -2.4104    0.0000 H   0  0  0  0  0  0  0  0  0  0  0  0
    3.6716   -3.5610    0.0000 H   0  0  0  0  0  0  0  0  0  0  0  0
    6.0771   -3.5086    0.0000 O   0  0  0  0  0  0  0  0  0  0  0  0
    5.7992   -5.0843    0.0000 H   0  0  0  0  0  0  0  0  0  0  0  0
    3.5291   -0.9043    0.0000 O   0  0  0  0  0  0  0  0  0  0  0  0
    0.7014    1.4380    0.0000 C   0  0  0  0  0  0  0  0  0  0  0  0
   -0.6328    2.3211    0.0000 H   0  0  0  0  0  0  0  0  0  0  0  0
    0.3824    3.0060    0.0000 H   0  0  0  0  0  0  0  0  0  0  0  0
    2.2975    1.5497    0.0000 O   0  0  0  0  0  0  0  0  0  0  0  0
    2.9989    2.9878    0.0000 H   0  0  0  0  0  0  0  0  0  0  0  0
  1  2  1  0  0  0  0
  2  3  1  0  0  0  0
  2  4  1  0  0  0  0
  4  5  1  0  0  0  0
  2  6  1  0  0  0  0
  6  7  1  0  0  0  0
  6  8  1  0  0  0  0
  8  9  1  0  0  0  0
  6 10  1  0  0  0  0
 10 11  1  0  0  0  0
 10 12  1  0  0  0  0
 12 13  1  0  0  0  0
 12 14  1  0  0  0  0
 12 15  1  0  0  0  0
 15 16  1  0  0  0  0
 10 17  1  0  0  0  0
 17  1  1  0  0  0  0
  1 18  1  0  0  0  0
 18 19  1  0  0  0  0
 19 20  1  0  0  0  0
 19 21  1  0  0  0  0
 21 22  1  0  0  0  0
 21 23  1  0  0  0  0
 23 24  1  0  0  0  0
 21 25  1  0  0  0  0
 25 26  1  0  0  0  0
 25 27  1  0  0  0  0
 27 28  1  0  0  0  0
 25 29  1  0  0  0  0
 29 30  1  0  0  0  0
 29 31  1  0  0  0  0
 31 32  1  0  0  0  0
 29 33  1  0  0  0  0
 33 34  1  0  0  0  0
 33 35  1  0  0  0  0
 35 36  1  0  0  0  0
 35 37  1  0  0  0  0
 35 38  1  0  0  0  0
 38 39  1  0  0  0  0
 33 40  1  0  0  0  0
 40 19  1  0  0  0  0
  1 41  1  0  0  0  0
 41 42  1  0  0  0  0
 41 43  1  0  0  0  0
 41 44  1  0  0  0  0
 44 45  1  0  0  0  0
M  END
> <ChemID>
100151

> <source_casrn>
57-50-1

> <CAS>
57-50-1

> <SMILES>
O[C@H]1[C@H](O[C@H](CO)[C@@H](O)[C@@H]1O)O[C@]1(CO)O[C@H](CO)[C@@H](O)[C@@H]1O

> <NAME>
SUCROSE

> <preferred_name>
Sucrose

> <iupac>
beta-D-fructofuranosyl alpha-D-glucopyranoside

> <MPID>
4818

> <dsstox_substance_id>
DTXSID2021288

> <Canonical_QSARr>
OC1C(OC(CO)C(O)C1O)OC1(CO)OC(CO)C(O)C1O

> <InChI_Code_QSARr>
InChI=1S/C12H22O11/c13-1-4-6(16)8(18)9(19)11(21-4)23-12(3-15)10(20)7(17)5(2-14)22-12/h4-11,13-20H,1-3H2

> <InChI Key_QSARr>
CZMRCDWAGMRECN-UHFFFAOYSA-N

> <Salt_Solvent>
?

> <Salt_Solvent_ID>


> <Kow Reference>
HANSCH,C ET AL. (1995)

> <LogP>
-3.7

$$$$
100155
  -INDIGO-08031718572D

 46 49  0  0  0  0  0  0  0  0999 V2000
   -0.0000    0.0000    0.0000 C   0  0  0  0  0  0  0  0  0  0  0  0
   -1.5651    0.3327    0.0000 C   0  0  0  0  0  0  0  0  0  0  0  0
   -3.1650    0.3327    0.0000 C   0  0  0  0  0  0  0  0  0  0  0  0
   -4.7652    0.3327    0.0000 C   0  0  0  0  0  0  0  0  0  0  0  0
   -6.3650    0.3327    0.0000 H   0  0  0  0  0  0  0  0  0  0  0  0
   -1.7322   -1.2586    0.0000 O   0  0  0  0  0  0  0  0  0  0  0  0
   -3.1939   -1.9094    0.0000 H   0  0  0  0  0  0  0  0  0  0  0  0
   -1.7322    1.9239    0.0000 C   0  0  0  0  0  0  0  0  0  0  0  0
   -3.2973    1.5913    0.0000 H   0  0  0  0  0  0  0  0  0  0  0  0
   -2.2267    3.4456    0.0000 H   0  0  0  0  0  0  0  0  0  0  0  0
   -0.2707    2.5746    0.0000 C   0  0  0  0  0  0  0  0  0  0  0  0
   -1.0706    3.9603    0.0000 H   0  0  0  0  0  0  0  0  0  0  0  0
    0.8408    3.7256    0.0000 H   0  0  0  0  0  0  0  0  0  0  0  0
    0.7999    1.3856    0.0000 C   0  0  0  0  0  0  0  0  0  0  0  0
    1.1870    2.9381    0.0000 H   0  0  0  0  0  0  0  0  0  0  0  0
    2.4001    1.3856    0.0000 C   0  0  0  0  0  0  0  0  0  0  0  0
    1.6001    2.7712    0.0000 H   0  0  0  0  0  0  0  0  0  0  0  0
    3.2000    0.0000    0.0000 C   0  0  0  0  0  0  0  0  0  0  0  0
    3.9999   -1.3856    0.0000 H   0  0  0  0  0  0  0  0  0  0  0  0
    4.7999    0.0000    0.0000 C   0  0  0  0  0  0  0  0  0  0  0  0
    5.6001    1.3856    0.0000 C   0  0  0  0  0  0  0  0  0  0  0  0
    4.7999    2.7712    0.0000 C   0  0  0  0  0  0  0  0  0  0  0  0
    4.5221    4.3470    0.0000 H   0  0  0  0  0  0  0  0  0  0  0  0
    6.3036    3.3186    0.0000 H   0  0  0  0  0  0  0  0  0  0  0  0
    3.2000    2.7712    0.0000 C   0  0  0  0  0  0  0  0  0  0  0  0
    1.8142    3.5713    0.0000 H   0  0  0  0  0  0  0  0  0  0  0  0
    3.4778    4.3470    0.0000 H   0  0  0  0  0  0  0  0  0  0  0  0
    7.2000    1.3856    0.0000 C   0  0  0  0  0  0  0  0  0  0  0  0
    7.9999    2.7712    0.0000 H   0  0  0  0  0  0  0  0  0  0  0  0
    7.9999    0.0000    0.0000 C   0  0  0  0  0  0  0  0  0  0  0  0
    9.6001    0.0000    0.0000 O   0  0  0  0  0  0  0  0  0  0  0  0
   10.4000   -1.3856    0.0000 H   0  0  0  0  0  0  0  0  0  0  0  0
    7.2000   -1.3856    0.0000 C   0  0  0  0  0  0  0  0  0  0  0  0
    7.9999   -2.7713    0.0000 H   0  0  0  0  0  0  0  0  0  0  0  0
    5.6001   -1.3856    0.0000 C   0  0  0  0  0  0  0  0  0  0  0  0
    4.7999   -2.7713    0.0000 H   0  0  0  0  0  0  0  0  0  0  0  0
    2.4001   -1.3856    0.0000 C   0  0  0  0  0  0  0  0  0  0  0  0
    3.7856   -2.1856    0.0000 H   0  0  0  0  0  0  0  0  0  0  0  0
    2.1222   -2.9613    0.0000 H   0  0  0  0  0  0  0  0  0  0  0  0
    0.7999   -1.3856    0.0000 C   0  0  0  0  0  0  0  0  0  0  0  0
    1.0777   -2.9613    0.0000 H   0  0  0  0  0  0  0  0  0  0  0  0
   -0.5856   -2.1856    0.0000 H   0  0  0  0  0  0  0  0  0  0  0  0
   -0.9404   -1.2945    0.0000 C   0  0  0  0  0  0  0  0  0  0  0  0
   -2.0913   -2.4059    0.0000 H   0  0  0  0  0  0  0  0  0  0  0  0
   -1.1077   -2.8856    0.0000 H   0  0  0  0  0  0  0  0  0  0  0  0
   -2.4784   -0.8534    0.0000 H   0  0  0  0  0  0  0  0  0  0  0  0
  1  2  1  0  0  0  0
  2  3  1  0  0  0  0
  3  4  3  0  0  0  0
  4  5  1  0  0  0  0
  2  6  1  0  0  0  0
  6  7  1  0  0  0  0
  2  8  1  0  0  0  0
  8  9  1  0  0  0  0
  8 10  1  0  0  0  0
  8 11  1  0  0  0  0
 11 12  1  0  0  0  0
 11 13  1  0  0  0  0
 11 14  1  0  0  0  0
 14  1  1  0  0  0  0
 14 15  1  0  0  0  0
 14 16  1  0  0  0  0
 16 17  1  0  0  0  0
 16 18  1  0  0  0  0
 18 19  1  0  0  0  0
 18 20  1  0  0  0  0
 20 21  1  0  0  0  0
 21 22  1  0  0  0  0
 22 23  1  0  0  0  0
 22 24  1  0  0  0  0
 22 25  1  0  0  0  0
 25 16  1  0  0  0  0
 25 26  1  0  0  0  0
 25 27  1  0  0  0  0
 21 28  2  0  0  0  0
 28 29  1  0  0  0  0
 28 30  1  0  0  0  0
 30 31  1  0  0  0  0
 31 32  1  0  0  0  0
 30 33  2  0  0  0  0
 33 34  1  0  0  0  0
 33 35  1  0  0  0  0
 35 20  2  0  0  0  0
 35 36  1  0  0  0  0
 18 37  1  0  0  0  0
 37 38  1  0  0  0  0
 37 39  1  0  0  0  0
 37 40  1  0  0  0  0
 40  1  1  0  0  0  0
 40 41  1  0  0  0  0
 40 42  1  0  0  0  0
  1 43  1  0  0  0  0
 43 44  1  0  0  0  0
 43 45  1  0  0  0  0
 43 46  1  0  0  0  0
M  END
> <ChemID>
100155

> <source_casrn>
57-63-6

> <CAS>
57-63-6

> <SMILES>
C[C@]12CC[C@H]3[C@@H](CCc4cc(O)ccc43)[C@@H]1CC[C@@]2(O)C#C

> <NAME>
ETHINYL ESTRADIOL

> <preferred_name>
17alpha-Ethinylestradiol

> <iupac>
(17beta)-17-ethynylestra-1(10),2,4-triene-3,17-diol

> <MPID>
4822

> <dsstox_substance_id>
DTXSID5020576

> <Canonical_QSARr>
CC12CCC3C(CCc4cc(O)ccc43)C1CCC2(O)C#C

> <InChI_Code_QSARr>
InChI=1S/C20H24O2/c1-3-20(22)11-9-18-17-6-4-13-12-14(21)5-7-15(13)16(17)8-10-19(18,20)2/h1,5,7,12,16-18,21-22H,4,6,8-11H2,2H3

> <InChI Key_QSARr>
BFPYWIDHMRZLRN-UHFFFAOYSA-N

> <Salt_Solvent>
?

> <Salt_Solvent_ID>


> <Kow Reference>
HANSCH,C ET AL. (1995)

> <LogP>
3.67

$$$$
100159
  -INDIGO-08031718572D

 24 26  0  0  0  0  0  0  0  0999 V2000
    2.2420   -1.2944    0.0000 C   0  0  0  0  0  0  0  0  0  0  0  0
    3.6277   -0.4944    0.0000 H   0  0  0  0  0  0  0  0  0  0  0  0
    1.0530   -2.3650    0.0000 C   0  0  0  0  0  0  0  0  0  0  0  0
    2.2420   -3.4356    0.0000 H   0  0  0  0  0  0  0  0  0  0  0  0
    0.1125   -3.6595    0.0000 H   0  0  0  0  0  0  0  0  0  0  0  0
   -0.3327   -1.5651    0.0000 C   0  0  0  0  0  0  0  0  0  0  0  0
   -0.6653   -3.1301    0.0000 H   0  0  0  0  0  0  0  0  0  0  0  0
    0.0000    0.0000    0.0000 C   0  0  0  0  0  0  0  0  0  0  0  0
    0.3327    1.5651    0.0000 H   0  0  0  0  0  0  0  0  0  0  0  0
   -1.3856    0.8000    0.0000 C   0  0  0  0  0  0  0  0  0  0  0  0
   -2.9769    0.6327    0.0000 C   0  0  0  0  0  0  0  0  0  0  0  0
   -4.0475    1.8218    0.0000 Cl  0  0  0  0  0  0  0  0  0  0  0  0
   -3.3096   -0.9322    0.0000 C   0  0  0  0  0  0  0  0  0  0  0  0
   -4.7712   -1.5831    0.0000 Cl  0  0  0  0  0  0  0  0  0  0  0  0
   -1.9239   -1.7323    0.0000 C   0  0  0  0  0  0  0  0  0  0  0  0
   -2.2566   -3.2974    0.0000 Cl  0  0  0  0  0  0  0  0  0  0  0  0
   -2.5747   -0.2706    0.0000 C   0  0  0  0  0  0  0  0  0  0  0  0
   -4.1504   -0.5484    0.0000 Cl  0  0  0  0  0  0  0  0  0  0  0  0
   -3.9011    0.6241    0.0000 Cl  0  0  0  0  0  0  0  0  0  0  0  0
   -1.0529    2.3650    0.0000 Cl  0  0  0  0  0  0  0  0  0  0  0  0
    1.5912    0.1672    0.0000 C   0  0  0  0  0  0  0  0  0  0  0  0
    1.2585    1.7323    0.0000 H   0  0  0  0  0  0  0  0  0  0  0  0
    3.1130    0.6617    0.0000 Cl  0  0  0  0  0  0  0  0  0  0  0  0
    3.1824   -2.5889    0.0000 Cl  0  0  0  0  0  0  0  0  0  0  0  0
  1  2  1  0  0  0  0
  1  3  1  0  0  0  0
  3  4  1  0  0  0  0
  3  5  1  0  0  0  0
  3  6  1  0  0  0  0
  6  7  1  0  0  0  0
  6  8  1  0  0  0  0
  8  9  1  0  0  0  0
  8 10  1  0  0  0  0
 10 11  1  0  0  0  0
 11 12  1  0  0  0  0
 11 13  2  0  0  0  0
 13 14  1  0  0  0  0
 13 15  1  0  0  0  0
 15  6  1  0  0  0  0
 15 16  1  0  0  0  0
 15 17  1  0  0  0  0
 17 10  1  0  0  0  0
 17 18  1  0  0  0  0
 17 19  1  0  0  0  0
 10 20  1  0  0  0  0
  8 21  1  0  0  0  0
 21  1  1  0  0  0  0
 21 22  1  0  0  0  0
 21 23  1  0  0  0  0
  1 24  1  0  0  0  0
M  END
> <ChemID>
100159

> <source_casrn>
57-74-9|5103-71-9|5103-74-2

> <CAS>
57-74-9|5103-71-9

> <SMILES>
ClC1(Cl)C2(Cl)C3CC(Cl)C(Cl)C3C1(Cl)C(Cl)=C2Cl

> <NAME>
CHLORDANE, ALPHA-CHLORDANE, CHLORDANE (TRANS)

> <preferred_name>
Chlordane

> <iupac>
C10H6Cl8

> <MPID>
4826|9110|9111

> <dsstox_substance_id>
DTXSID7020267|DTXSID6038326

> <Canonical_QSARr>
ClC1(Cl)C2(Cl)C3CC(Cl)C(Cl)C3C1(Cl)C(Cl)=C2Cl

> <InChI_Code_QSARr>
InChI=1S/C10H6Cl8/c11-3-1-2-4(5(3)12)9(16)7(14)6(13)8(2,15)10(9,17)18/h2-5H,1H2

> <InChI Key_QSARr>
BIWJNBZANLAXMG-UHFFFAOYSA-N

> <Salt_Solvent>
?

> <Salt_Solvent_ID>


> <Kow Reference>
SIMPSON,CD ET AL. (1995)

> <LogP>
6.16

$$$$
100163
  -INDIGO-08031718572D

 37 40  0  0  0  0  0  0  0  0999 V2000
    0.0000    0.0001    0.0000 C   0  0  0  0  0  0  0  0  0  0  0  0
    0.8000    1.3857    0.0000 H   0  0  0  0  0  0  0  0  0  0  0  0
   -0.8000    1.3857    0.0000 C   0  0  0  0  0  0  0  0  0  0  0  0
    0.4257    2.4142    0.0000 H   0  0  0  0  0  0  0  0  0  0  0  0
   -1.0778    2.9613    0.0000 H   0  0  0  0  0  0  0  0  0  0  0  0
   -2.4000    1.3857    0.0000 C   0  0  0  0  0  0  0  0  0  0  0  0
   -3.2000    0.0001    0.0000 C   0  0  0  0  0  0  0  0  0  0  0  0
   -4.8000    0.0001    0.0000 C   0  0  0  0  0  0  0  0  0  0  0  0
   -5.6000   -1.3857    0.0000 O   0  0  0  0  0  0  0  0  0  0  0  0
   -7.2000   -1.3857    0.0000 H   0  0  0  0  0  0  0  0  0  0  0  0
   -5.6000    1.3857    0.0000 C   0  0  0  0  0  0  0  0  0  0  0  0
   -4.8000    2.7713    0.0000 C   0  0  0  0  0  0  0  0  0  0  0  0
   -5.6000    4.1569    0.0000 H   0  0  0  0  0  0  0  0  0  0  0  0
   -3.2000    2.7713    0.0000 C   0  0  0  0  0  0  0  0  0  0  0  0
   -2.4000    4.1569    0.0000 H   0  0  0  0  0  0  0  0  0  0  0  0
   -7.2000    1.3857    0.0000 O   0  0  0  0  0  0  0  0  0  0  0  0
   -8.0000    2.7713    0.0000 H   0  0  0  0  0  0  0  0  0  0  0  0
   -2.4000   -1.3857    0.0000 C   0  0  0  0  0  0  0  0  0  0  0  0
   -0.8000   -1.3857    0.0000 C   0  0  0  0  0  0  0  0  0  0  0  0
    0.0000   -2.7713    0.0000 C   0  0  0  0  0  0  0  0  0  0  0  0
   -0.8000   -4.1569    0.0000 C   0  0  0  0  0  0  0  0  0  0  0  0
    0.0000   -5.5426    0.0000 H   0  0  0  0  0  0  0  0  0  0  0  0
   -2.4000   -4.1569    0.0000 C   0  0  0  0  0  0  0  0  0  0  0  0
   -3.2000   -5.5426    0.0000 H   0  0  0  0  0  0  0  0  0  0  0  0
   -3.2000   -2.7713    0.0000 C   0  0  0  0  0  0  0  0  0  0  0  0
   -4.8000   -2.7713    0.0000 H   0  0  0  0  0  0  0  0  0  0  0  0
    1.6000   -2.7713    0.0000 C   0  0  0  0  0  0  0  0  0  0  0  0
    1.3222   -4.3470    0.0000 H   0  0  0  0  0  0  0  0  0  0  0  0
    3.1035   -3.3185    0.0000 H   0  0  0  0  0  0  0  0  0  0  0  0
    2.4000   -1.3857    0.0000 C   0  0  0  0  0  0  0  0  0  0  0  0
    3.6257   -2.4140    0.0000 H   0  0  0  0  0  0  0  0  0  0  0  0
    3.6257   -0.3572    0.0000 H   0  0  0  0  0  0  0  0  0  0  0  0
    1.6000    0.0001    0.0000 N   0  0  0  0  0  0  0  0  0  0  0  0
    2.4000    1.3857    0.0000 C   0  0  0  0  0  0  0  0  0  0  0  0
    3.2000    2.7713    0.0000 H   0  0  0  0  0  0  0  0  0  0  0  0
    4.0000    1.3857    0.0000 H   0  0  0  0  0  0  0  0  0  0  0  0
    1.6000    2.7713    0.0000 H   0  0  0  0  0  0  0  0  0  0  0  0
  1  2  1  0  0  0  0
  1  3  1  0  0  0  0
  3  4  1  0  0  0  0
  3  5  1  0  0  0  0
  3  6  1  0  0  0  0
  6  7  1  0  0  0  0
  7  8  2  0  0  0  0
  8  9  1  0  0  0  0
  9 10  1  0  0  0  0
  8 11  1  0  0  0  0
 11 12  2  0  0  0  0
 12 13  1  0  0  0  0
 12 14  1  0  0  0  0
 14  6  2  0  0  0  0
 14 15  1  0  0  0  0
 11 16  1  0  0  0  0
 16 17  1  0  0  0  0
  7 18  1  0  0  0  0
 18 19  2  0  0  0  0
 19  1  1  0  0  0  0
 19 20  1  0  0  0  0
 20 21  2  0  0  0  0
 21 22  1  0  0  0  0
 21 23  1  0  0  0  0
 23 24  1  0  0  0  0
 23 25  2  0  0  0  0
 25 18  1  0  0  0  0
 25 26  1  0  0  0  0
 20 27  1  0  0  0  0
 27 28  1  0  0  0  0
 27 29  1  0  0  0  0
 27 30  1  0  0  0  0
 30 31  1  0  0  0  0
 30 32  1  0  0  0  0
 30 33  1  0  0  0  0
 33  1  1  0  0  0  0
 33 34  1  0  0  0  0
 34 35  1  0  0  0  0
 34 36  1  0  0  0  0
 34 37  1  0  0  0  0
M  END
> <ChemID>
100163

> <source_casrn>
58-00-4

> <CAS>
58-00-4

> <SMILES>
CN1CCc2cccc3c2[C@H]1Cc1ccc(O)c(O)c1-3

> <NAME>
6A-BETA-APORPHINE-10,11-DIOL

> <preferred_name>
Apomorphine

> <iupac>
(6aR)-6-methyl-5,6,6a,7-tetrahydro-4H-dibenzo[de,g]quinoline-10,11-diol

> <MPID>
4830

> <dsstox_substance_id>
DTXSID8022614

> <Canonical_QSARr>
CN1CCc2cccc3c2C1Cc1ccc(O)c(O)c1-3

> <InChI_Code_QSARr>
InChI=1S/C17H17NO2/c1-18-8-7-10-3-2-4-12-15(10)13(18)9-11-5-6-14(19)17(20)16(11)12/h2-6,13,19-20H,7-9H2,1H3

> <InChI Key_QSARr>
VMWNQDUVQKEIOC-UHFFFAOYSA-N

> <Salt_Solvent>
?

> <Salt_Solvent_ID>


> <Kow Reference>
HANSCH,C ET AL. (1995)

> <LogP>
2.3

$$$$
100167
  -INDIGO-08031718572D

 52 55  0  0  0  0  0  0  0  0999 V2000
   -4.8000    0.0000    0.0000 C   0  0  0  0  0  0  0  0  0  0  0  0
   -3.1999    0.0000    0.0000 C   0  0  0  0  0  0  0  0  0  0  0  0
   -3.2700   -0.7494    0.0000 H   0  0  0  0  0  0  0  0  0  0  0  0
   -2.4001    1.3856    0.0000 C   0  0  0  0  0  0  0  0  0  0  0  0
   -1.6000    2.7712    0.0000 H   0  0  0  0  0  0  0  0  0  0  0  0
   -0.7999    1.3856    0.0000 C   0  0  0  0  0  0  0  0  0  0  0  0
   -1.1870    2.9381    0.0000 H   0  0  0  0  0  0  0  0  0  0  0  0
   -0.0001    0.0000    0.0000 C   0  0  0  0  0  0  0  0  0  0  0  0
   -0.7999   -1.3856    0.0000 C   0  0  0  0  0  0  0  0  0  0  0  0
   -1.0779   -2.9613    0.0000 H   0  0  0  0  0  0  0  0  0  0  0  0
    0.5856   -2.1856    0.0000 H   0  0  0  0  0  0  0  0  0  0  0  0
   -2.4001   -1.3856    0.0000 C   0  0  0  0  0  0  0  0  0  0  0  0
   -3.4285   -2.6113    0.0000 H   0  0  0  0  0  0  0  0  0  0  0  0
   -2.1221   -2.9613    0.0000 H   0  0  0  0  0  0  0  0  0  0  0  0
    0.9405   -1.2945    0.0000 C   0  0  0  0  0  0  0  0  0  0  0  0
    2.0915   -2.4059    0.0000 H   0  0  0  0  0  0  0  0  0  0  0  0
    1.1077   -2.8856    0.0000 H   0  0  0  0  0  0  0  0  0  0  0  0
    2.4784   -0.8534    0.0000 H   0  0  0  0  0  0  0  0  0  0  0  0
    1.5650    0.3327    0.0000 C   0  0  0  0  0  0  0  0  0  0  0  0
    1.7322   -1.2586    0.0000 O   0  0  0  0  0  0  0  0  0  0  0  0
    3.1941   -1.9094    0.0000 H   0  0  0  0  0  0  0  0  0  0  0  0
    3.1651    0.3327    0.0000 C   0  0  0  0  0  0  0  0  0  0  0  0
    4.7650    0.3327    0.0000 H   0  0  0  0  0  0  0  0  0  0  0  0
    3.9650   -1.0529    0.0000 H   0  0  0  0  0  0  0  0  0  0  0  0
    4.1936    1.5584    0.0000 H   0  0  0  0  0  0  0  0  0  0  0  0
    1.7322    1.9239    0.0000 C   0  0  0  0  0  0  0  0  0  0  0  0
    3.2973    1.5913    0.0000 H   0  0  0  0  0  0  0  0  0  0  0  0
    2.2267    3.4456    0.0000 H   0  0  0  0  0  0  0  0  0  0  0  0
    0.2706    2.5746    0.0000 C   0  0  0  0  0  0  0  0  0  0  0  0
    1.0707    3.9603    0.0000 H   0  0  0  0  0  0  0  0  0  0  0  0
   -1.0237    3.5152    0.0000 H   0  0  0  0  0  0  0  0  0  0  0  0
   -3.1999    2.7712    0.0000 C   0  0  0  0  0  0  0  0  0  0  0  0
   -1.8144    3.5713    0.0000 H   0  0  0  0  0  0  0  0  0  0  0  0
   -3.4778    4.3470    0.0000 H   0  0  0  0  0  0  0  0  0  0  0  0
   -4.8000    2.7712    0.0000 C   0  0  0  0  0  0  0  0  0  0  0  0
   -4.5221    4.3470    0.0000 H   0  0  0  0  0  0  0  0  0  0  0  0
   -6.3035    3.3186    0.0000 H   0  0  0  0  0  0  0  0  0  0  0  0
   -5.6001    1.3856    0.0000 C   0  0  0  0  0  0  0  0  0  0  0  0
   -7.2000    1.3856    0.0000 C   0  0  0  0  0  0  0  0  0  0  0  0
   -8.0001    2.7712    0.0000 H   0  0  0  0  0  0  0  0  0  0  0  0
   -8.0001    0.0000    0.0000 C   0  0  0  0  0  0  0  0  0  0  0  0
   -9.6000    0.0000    0.0000 O   0  0  0  0  0  0  0  0  0  0  0  0
   -7.2000   -1.3856    0.0000 C   0  0  0  0  0  0  0  0  0  0  0  0
   -8.7035   -1.9329    0.0000 H   0  0  0  0  0  0  0  0  0  0  0  0
   -6.9221   -2.9613    0.0000 H   0  0  0  0  0  0  0  0  0  0  0  0
   -5.6001   -1.3856    0.0000 C   0  0  0  0  0  0  0  0  0  0  0  0
   -5.8778   -2.9613    0.0000 H   0  0  0  0  0  0  0  0  0  0  0  0
   -4.9359   -1.9938    0.0000 H   0  0  0  0  0  0  0  0  0  0  0  0
   -4.3886   -0.4902    0.0000 C   0  0  0  0  0  0  0  0  0  0  0  0
   -4.2100   -1.3729    0.0000 H   0  0  0  0  0  0  0  0  0  0  0  0
   -4.2284   -1.2257    0.0000 H   0  0  0  0  0  0  0  0  0  0  0  0
   -5.9885   -0.4902    0.0000 H   0  0  0  0  0  0  0  0  0  0  0  0
  1  2  1  0  0  0  0
  2  3  1  0  0  0  0
  2  4  1  0  0  0  0
  4  5  1  0  0  0  0
  4  6  1  0  0  0  0
  6  7  1  0  0  0  0
  6  8  1  0  0  0  0
  8  9  1  0  0  0  0
  9 10  1  0  0  0  0
  9 11  1  0  0  0  0
  9 12  1  0  0  0  0
 12  2  1  0  0  0  0
 12 13  1  0  0  0  0
 12 14  1  0  0  0  0
  8 15  1  0  0  0  0
 15 16  1  0  0  0  0
 15 17  1  0  0  0  0
 15 18  1  0  0  0  0
  8 19  1  0  0  0  0
 19 20  1  0  0  0  0
 20 21  1  0  0  0  0
 19 22  1  0  0  0  0
 22 23  1  0  0  0  0
 22 24  1  0  0  0  0
 22 25  1  0  0  0  0
 19 26  1  0  0  0  0
 26 27  1  0  0  0  0
 26 28  1  0  0  0  0
 26 29  1  0  0  0  0
 29  6  1  0  0  0  0
 29 30  1  0  0  0  0
 29 31  1  0  0  0  0
  4 32  1  0  0  0  0
 32 33  1  0  0  0  0
 32 34  1  0  0  0  0
 32 35  1  0  0  0  0
 35 36  1  0  0  0  0
 35 37  1  0  0  0  0
 35 38  1  0  0  0  0
 38  1  1  0  0  0  0
 38 39  2  0  0  0  0
 39 40  1  0  0  0  0
 39 41  1  0  0  0  0
 41 42  2  0  0  0  0
 41 43  1  0  0  0  0
 43 44  1  0  0  0  0
 43 45  1  0  0  0  0
 43 46  1  0  0  0  0
 46  1  1  0  0  0  0
 46 47  1  0  0  0  0
 46 48  1  0  0  0  0
  1 49  1  0  0  0  0
 49 50  1  0  0  0  0
 49 51  1  0  0  0  0
 49 52  1  0  0  0  0
M  END
> <ChemID>
100167

> <source_casrn>
58-18-4

> <CAS>
58-18-4

> <SMILES>
C[C@]12CC[C@H]3[C@@H](CCC4=CC(=O)CC[C@@]43C)[C@@H]1CC[C@]2(C)O

> <NAME>
17-A-METHYL TESTOSTERONE

> <preferred_name>
17-Methyltestosterone

> <iupac>
(17beta)-17-hydroxy-17-methylandrost-4-en-3-one

> <MPID>
4834

> <dsstox_substance_id>
DTXSID1033664

> <Canonical_QSARr>
CC12CCC3C(CCC4=CC(=O)CCC43C)C1CCC2(C)O

> <InChI_Code_QSARr>
InChI=1S/C20H30O2/c1-18-9-6-14(21)12-13(18)4-5-15-16(18)7-10-19(2)17(15)8-11-20(19,3)22/h12,15-17,22H,4-11H2,1-3H3

> <InChI Key_QSARr>
GCKMFJBGXUYNAG-UHFFFAOYSA-N

> <Salt_Solvent>
?

> <Salt_Solvent_ID>


> <Kow Reference>
HANSCH,C ET AL. (1995)

> <LogP>
3.36

$$$$
100171
  -INDIGO-08031718572D

 21 22  0  0  0  0  0  0  0  0999 V2000
   -1.3857    2.4000    0.0000 C   0  0  0  0  0  0  0  0  0  0  0  0
   -1.3857    4.0000    0.0000 H   0  0  0  0  0  0  0  0  0  0  0  0
   -2.7713    1.6000    0.0000 C   0  0  0  0  0  0  0  0  0  0  0  0
   -4.1569    2.4000    0.0000 H   0  0  0  0  0  0  0  0  0  0  0  0
   -2.7713    0.0000    0.0000 C   0  0  0  0  0  0  0  0  0  0  0  0
   -4.1569   -0.8000    0.0000 H   0  0  0  0  0  0  0  0  0  0  0  0
   -1.3857   -0.8000    0.0000 C   0  0  0  0  0  0  0  0  0  0  0  0
   -1.3857   -2.4000    0.0000 H   0  0  0  0  0  0  0  0  0  0  0  0
   -0.0001    0.0000    0.0000 C   0  0  0  0  0  0  0  0  0  0  0  0
   -0.0001    1.6000    0.0000 C   0  0  0  0  0  0  0  0  0  0  0  0
    1.3857    2.4000    0.0000 C   0  0  0  0  0  0  0  0  0  0  0  0
    2.7713    1.6000    0.0000 C   0  0  0  0  0  0  0  0  0  0  0  0
    4.1569    2.4000    0.0000 H   0  0  0  0  0  0  0  0  0  0  0  0
    2.7713    0.0000    0.0000 C   0  0  0  0  0  0  0  0  0  0  0  0
    1.3857   -0.8000    0.0000 C   0  0  0  0  0  0  0  0  0  0  0  0
    1.3857   -2.4000    0.0000 O   0  0  0  0  0  0  0  0  0  0  0  0
    4.1569   -0.8000    0.0000 C   0  0  0  0  0  0  0  0  0  0  0  0
    5.5426   -1.6000    0.0000 H   0  0  0  0  0  0  0  0  0  0  0  0
    5.5426    0.0000    0.0000 H   0  0  0  0  0  0  0  0  0  0  0  0
    4.1569   -2.4000    0.0000 H   0  0  0  0  0  0  0  0  0  0  0  0
    1.3857    4.0000    0.0000 O   0  0  0  0  0  0  0  0  0  0  0  0
  1  2  1  0  0  0  0
  1  3  1  0  0  0  0
  3  4  1  0  0  0  0
  3  5  2  0  0  0  0
  5  6  1  0  0  0  0
  5  7  1  0  0  0  0
  7  8  1  0  0  0  0
  7  9  2  0  0  0  0
  9 10  1  0  0  0  0
 10  1  2  0  0  0  0
 10 11  1  0  0  0  0
 11 12  1  0  0  0  0
 12 13  1  0  0  0  0
 12 14  2  0  0  0  0
 14 15  1  0  0  0  0
 15  9  1  0  0  0  0
 15 16  2  0  0  0  0
 14 17  1  0  0  0  0
 17 18  1  0  0  0  0
 17 19  1  0  0  0  0
 17 20  1  0  0  0  0
 11 21  2  0  0  0  0
M  END
> <ChemID>
100171

> <source_casrn>
58-27-5

> <CAS>
58-27-5

> <SMILES>
CC1=CC(=O)c2ccccc2C1=O

> <NAME>
2-METHYL-1,4-NAPHTHOQUINONE

> <preferred_name>
Menadione

> <iupac>
2-methylnaphthalene-1,4-dione

> <MPID>
4838

> <dsstox_substance_id>
DTXSID4021715

> <Canonical_QSARr>
CC1=CC(=O)c2ccccc2C1=O

> <InChI_Code_QSARr>
InChI=1S/C11H8O2/c1-7-6-10(12)8-4-2-3-5-9(8)11(7)13/h2-6H,1H3

> <InChI Key_QSARr>
MJVAVZPDRWSRRC-UHFFFAOYSA-N

> <Salt_Solvent>
?

> <Salt_Solvent_ID>


> <Kow Reference>
HANSCH,C ET AL. (1995)

> <LogP>
2.2

$$$$
100176
  -INDIGO-08031718572D

 21 22  0  0  0  0  0  0  0  0999 V2000
    0.0000    0.0000    0.0000 N   0  0  0  0  0  0  0  0  0  0  0  0
    0.0000   -1.6000    0.0000 C   0  0  0  0  0  0  0  0  0  0  0  0
    1.3857   -2.4000    0.0000 C   0  0  0  0  0  0  0  0  0  0  0  0
    1.0529   -3.9650    0.0000 N   0  0  0  0  0  0  0  0  0  0  0  0
    2.1237   -5.1540    0.0000 H   0  0  0  0  0  0  0  0  0  0  0  0
   -0.5383   -4.1322    0.0000 C   0  0  0  0  0  0  0  0  0  0  0  0
   -1.3383   -5.5179    0.0000 H   0  0  0  0  0  0  0  0  0  0  0  0
   -1.1891   -2.6706    0.0000 N   0  0  0  0  0  0  0  0  0  0  0  0
    2.7713   -1.6000    0.0000 C   0  0  0  0  0  0  0  0  0  0  0  0
    4.1570   -2.4000    0.0000 O   0  0  0  0  0  0  0  0  0  0  0  0
    2.7713    0.0000    0.0000 N   0  0  0  0  0  0  0  0  0  0  0  0
    4.1570    0.8000    0.0000 C   0  0  0  0  0  0  0  0  0  0  0  0
    5.5426    1.6001    0.0000 H   0  0  0  0  0  0  0  0  0  0  0  0
    5.5426    0.0000    0.0000 H   0  0  0  0  0  0  0  0  0  0  0  0
    4.1570    2.4000    0.0000 H   0  0  0  0  0  0  0  0  0  0  0  0
    1.3857    0.8000    0.0000 C   0  0  0  0  0  0  0  0  0  0  0  0
    1.3856    2.4000    0.0000 O   0  0  0  0  0  0  0  0  0  0  0  0
   -1.3856    0.8000    0.0000 C   0  0  0  0  0  0  0  0  0  0  0  0
   -2.7713    1.6001    0.0000 H   0  0  0  0  0  0  0  0  0  0  0  0
   -1.3857    2.4000    0.0000 H   0  0  0  0  0  0  0  0  0  0  0  0
   -2.7713    0.0000    0.0000 H   0  0  0  0  0  0  0  0  0  0  0  0
  1  2  1  0  0  0  0
  2  3  2  0  0  0  0
  3  4  1  0  0  0  0
  4  5  1  0  0  0  0
  4  6  1  0  0  0  0
  6  7  1  0  0  0  0
  6  8  2  0  0  0  0
  8  2  1  0  0  0  0
  3  9  1  0  0  0  0
  9 10  2  0  0  0  0
  9 11  1  0  0  0  0
 11 12  1  0  0  0  0
 12 13  1  0  0  0  0
 12 14  1  0  0  0  0
 12 15  1  0  0  0  0
 11 16  1  0  0  0  0
 16  1  1  0  0  0  0
 16 17  2  0  0  0  0
  1 18  1  0  0  0  0
 18 19  1  0  0  0  0
 18 20  1  0  0  0  0
 18 21  1  0  0  0  0
M  END
> <ChemID>
100176

> <source_casrn>
58-55-9|111079-49-3

> <CAS>
58-55-9

> <SMILES>
CN1C(=O)c2[nH]c[n]c2N(C)C1=O

> <NAME>
THEOPHYLLINE, 1H-PURINE-2,6-DIONE, 3,9-DIHYDRO-1,3-DIMETHYL-

> <preferred_name>
Theophylline

> <iupac>
1,3-dimethyl-3,7-dihydro-1H-purine-2,6-dione

> <MPID>
4842|14511

> <dsstox_substance_id>
DTXSID5021336

> <Canonical_QSARr>
CN1C(=O)c2[nH]c[n]c2N(C)C1=O

> <InChI_Code_QSARr>
InChI=1S/C7H8N4O2/c1-10-5-4(8-3-9-5)6(12)11(2)7(10)13/h3H,1-2H3,(H,8,9)

> <InChI Key_QSARr>
ZFXYFBGIUFBOJW-UHFFFAOYSA-N

> <Salt_Solvent>
?

> <Salt_Solvent_ID>


> <Kow Reference>
HANSCH,C ET AL. (1995)

> <LogP>
-0.02

$$$$
100181
  -INDIGO-08031718572D

 46 48  0  0  0  0  0  0  0  0999 V2000
    2.4000    1.3857    0.0000 C   0  0  0  0  0  0  0  0  0  0  0  0
    3.1999    2.7713    0.0000 O   0  0  0  0  0  0  0  0  0  0  0  0
    4.8000    2.7713    0.0000 C   0  0  0  0  0  0  0  0  0  0  0  0
    5.5999    4.1569    0.0000 H   0  0  0  0  0  0  0  0  0  0  0  0
    6.4001    2.7713    0.0000 H   0  0  0  0  0  0  0  0  0  0  0  0
    4.0001    4.1569    0.0000 H   0  0  0  0  0  0  0  0  0  0  0  0
    3.1999   -0.0001    0.0000 C   0  0  0  0  0  0  0  0  0  0  0  0
    4.8000   -0.0001    0.0000 O   0  0  0  0  0  0  0  0  0  0  0  0
    5.5999   -1.3857    0.0000 C   0  0  0  0  0  0  0  0  0  0  0  0
    6.4001   -2.7713    0.0000 H   0  0  0  0  0  0  0  0  0  0  0  0
    7.2000   -1.3857    0.0000 H   0  0  0  0  0  0  0  0  0  0  0  0
    6.4001   -0.0001    0.0000 H   0  0  0  0  0  0  0  0  0  0  0  0
    2.4000   -1.3857    0.0000 C   0  0  0  0  0  0  0  0  0  0  0  0
    3.1999   -2.7713    0.0000 H   0  0  0  0  0  0  0  0  0  0  0  0
    0.7999   -1.3857    0.0000 C   0  0  0  0  0  0  0  0  0  0  0  0
    0.0000   -0.0001    0.0000 C   0  0  0  0  0  0  0  0  0  0  0  0
   -1.6000   -0.0001    0.0000 C   0  0  0  0  0  0  0  0  0  0  0  0
   -2.4000    1.3857    0.0000 C   0  0  0  0  0  0  0  0  0  0  0  0
   -1.1306    2.3597    0.0000 H   0  0  0  0  0  0  0  0  0  0  0  0
   -2.1911    2.9720    0.0000 H   0  0  0  0  0  0  0  0  0  0  0  0
   -4.0000    1.3857    0.0000 C   0  0  0  0  0  0  0  0  0  0  0  0
   -4.7999   -0.0001    0.0000 C   0  0  0  0  0  0  0  0  0  0  0  0
   -4.0000   -1.3857    0.0000 H   0  0  0  0  0  0  0  0  0  0  0  0
   -6.4000   -0.0001    0.0000 C   0  0  0  0  0  0  0  0  0  0  0  0
   -7.1999   -1.3857    0.0000 H   0  0  0  0  0  0  0  0  0  0  0  0
   -7.1999    1.3857    0.0000 C   0  0  0  0  0  0  0  0  0  0  0  0
   -8.8000    1.3857    0.0000 O   0  0  0  0  0  0  0  0  0  0  0  0
   -9.5999   -0.0001    0.0000 C   0  0  0  0  0  0  0  0  0  0  0  0
  -10.4001   -1.3857    0.0000 H   0  0  0  0  0  0  0  0  0  0  0  0
  -11.2000   -0.0001    0.0000 H   0  0  0  0  0  0  0  0  0  0  0  0
  -10.4001    1.3857    0.0000 H   0  0  0  0  0  0  0  0  0  0  0  0
   -6.4000    2.7713    0.0000 C   0  0  0  0  0  0  0  0  0  0  0  0
   -7.1999    4.1569    0.0000 O   0  0  0  0  0  0  0  0  0  0  0  0
   -8.8000    4.1569    0.0000 C   0  0  0  0  0  0  0  0  0  0  0  0
   -9.5999    5.5426    0.0000 H   0  0  0  0  0  0  0  0  0  0  0  0
  -10.4001    4.1569    0.0000 H   0  0  0  0  0  0  0  0  0  0  0  0
   -8.0001    5.5426    0.0000 H   0  0  0  0  0  0  0  0  0  0  0  0
   -4.7999    2.7713    0.0000 C   0  0  0  0  0  0  0  0  0  0  0  0
   -4.0000    4.1569    0.0000 H   0  0  0  0  0  0  0  0  0  0  0  0
   -2.4000   -1.3857    0.0000 N   0  0  0  0  0  0  0  0  0  0  0  0
   -1.6000   -2.7713    0.0000 C   0  0  0  0  0  0  0  0  0  0  0  0
   -2.4000   -4.1569    0.0000 H   0  0  0  0  0  0  0  0  0  0  0  0
    0.0000   -2.7713    0.0000 C   0  0  0  0  0  0  0  0  0  0  0  0
    0.7999   -4.1569    0.0000 H   0  0  0  0  0  0  0  0  0  0  0  0
    0.7999    1.3857    0.0000 C   0  0  0  0  0  0  0  0  0  0  0  0
    0.0000    2.7713    0.0000 H   0  0  0  0  0  0  0  0  0  0  0  0
  1  2  1  0  0  0  0
  2  3  1  0  0  0  0
  3  4  1  0  0  0  0
  3  5  1  0  0  0  0
  3  6  1  0  0  0  0
  1  7  1  0  0  0  0
  7  8  1  0  0  0  0
  8  9  1  0  0  0  0
  9 10  1  0  0  0  0
  9 11  1  0  0  0  0
  9 12  1  0  0  0  0
  7 13  2  0  0  0  0
 13 14  1  0  0  0  0
 13 15  1  0  0  0  0
 15 16  1  0  0  0  0
 16 17  2  0  0  0  0
 17 18  1  0  0  0  0
 18 19  1  0  0  0  0
 18 20  1  0  0  0  0
 18 21  1  0  0  0  0
 21 22  1  0  0  0  0
 22 23  1  0  0  0  0
 22 24  2  0  0  0  0
 24 25  1  0  0  0  0
 24 26  1  0  0  0  0
 26 27  1  0  0  0  0
 27 28  1  0  0  0  0
 28 29  1  0  0  0  0
 28 30  1  0  0  0  0
 28 31  1  0  0  0  0
 26 32  2  0  0  0  0
 32 33  1  0  0  0  0
 33 34  1  0  0  0  0
 34 35  1  0  0  0  0
 34 36  1  0  0  0  0
 34 37  1  0  0  0  0
 32 38  1  0  0  0  0
 38 21  2  0  0  0  0
 38 39  1  0  0  0  0
 17 40  1  0  0  0  0
 40 41  2  0  0  0  0
 41 42  1  0  0  0  0
 41 43  1  0  0  0  0
 43 15  2  0  0  0  0
 43 44  1  0  0  0  0
 16 45  1  0  0  0  0
 45  1  2  0  0  0  0
 45 46  1  0  0  0  0
M  END
> <ChemID>
100181

> <source_casrn>
58-74-2

> <CAS>
58-74-2

> <SMILES>
COc1ccc(Cc2[n]ccc3cc(OC)c(cc32)OC)cc1OC

> <NAME>
PAPAVERINE

> <preferred_name>
Papaverine

> <iupac>
1-(3,4-dimethoxybenzyl)-6,7-dimethoxyisoquinoline

> <MPID>
4846

> <dsstox_substance_id>
DTXSID4023418

> <Canonical_QSARr>
COc1ccc(Cc2[n]ccc3cc(OC)c(cc32)OC)cc1OC

> <InChI_Code_QSARr>
InChI=1S/C20H21NO4/c1-22-17-6-5-13(10-18(17)23-2)9-16-15-12-20(25-4)19(24-3)11-14(15)7-8-21-16/h5-8,10-12H,9H2,1-4H3

> <InChI Key_QSARr>
XQYZDYMELSJDRZ-UHFFFAOYSA-N

> <Salt_Solvent>
?

> <Salt_Solvent_ID>


> <Kow Reference>
AVDEEF,A (1997)

> <LogP>
2.95

$$$$
100185
  -INDIGO-08031718572D

 23 24  0  0  0  0  0  0  0  0999 V2000
    0.8001    1.3856    0.0000 S   0  0  0  0  0  0  0  0  0  0  0  0
    0.0001   -0.0000    0.0000 C   0  0  0  0  0  0  0  0  0  0  0  0
    0.8001   -1.3857    0.0000 C   0  0  0  0  0  0  0  0  0  0  0  0
    0.0001   -2.7713    0.0000 C   0  0  0  0  0  0  0  0  0  0  0  0
    0.8001   -4.1569    0.0000 H   0  0  0  0  0  0  0  0  0  0  0  0
   -1.6001   -2.7713    0.0000 C   0  0  0  0  0  0  0  0  0  0  0  0
   -2.4001   -1.3857    0.0000 C   0  0  0  0  0  0  0  0  0  0  0  0
   -4.0000   -1.3857    0.0000 S   0  0  0  0  0  0  0  0  0  0  0  0
   -4.0000   -2.9856    0.0000 O   0  0  0  0  0  0  0  0  0  0  0  0
   -4.0000    0.2144    0.0000 O   0  0  0  0  0  0  0  0  0  0  0  0
   -5.6000   -1.3857    0.0000 N   0  0  0  0  0  0  0  0  0  0  0  0
   -6.4000   -2.7713    0.0000 H   0  0  0  0  0  0  0  0  0  0  0  0
   -6.4000   -0.0000    0.0000 H   0  0  0  0  0  0  0  0  0  0  0  0
   -1.6001   -0.0000    0.0000 C   0  0  0  0  0  0  0  0  0  0  0  0
   -2.4001    1.3856    0.0000 H   0  0  0  0  0  0  0  0  0  0  0  0
   -2.4001   -4.1569    0.0000 Cl  0  0  0  0  0  0  0  0  0  0  0  0
    2.4000   -1.3857    0.0000 N   0  0  0  0  0  0  0  0  0  0  0  0
    3.2000   -0.0000    0.0000 C   0  0  0  0  0  0  0  0  0  0  0  0
    4.8000   -0.0000    0.0000 H   0  0  0  0  0  0  0  0  0  0  0  0
    2.4000    1.3856    0.0000 N   0  0  0  0  0  0  0  0  0  0  0  0
    3.2000    2.7713    0.0000 H   0  0  0  0  0  0  0  0  0  0  0  0
    1.0778    2.9613    0.0000 O   0  0  0  0  0  0  0  0  0  0  0  0
   -0.7035    1.9328    0.0000 O   0  0  0  0  0  0  0  0  0  0  0  0
  1  2  1  0  0  0  0
  2  3  1  0  0  0  0
  3  4  2  0  0  0  0
  4  5  1  0  0  0  0
  4  6  1  0  0  0  0
  6  7  2  0  0  0  0
  7  8  1  0  0  0  0
  8  9  2  0  0  0  0
  8 10  2  0  0  0  0
  8 11  1  0  0  0  0
 11 12  1  0  0  0  0
 11 13  1  0  0  0  0
  7 14  1  0  0  0  0
 14  2  2  0  0  0  0
 14 15  1  0  0  0  0
  6 16  1  0  0  0  0
  3 17  1  0  0  0  0
 17 18  2  0  0  0  0
 18 19  1  0  0  0  0
 18 20  1  0  0  0  0
 20  1  1  0  0  0  0
 20 21  1  0  0  0  0
  1 22  2  0  0  0  0
  1 23  2  0  0  0  0
M  END
> <ChemID>
100185

> <source_casrn>
58-94-6

> <CAS>
58-94-6

> <SMILES>
NS(=O)(=O)c1cc2c(cc1Cl)N=CNS2(=O)=O

> <NAME>
CHLOROTHIAZIDE

> <preferred_name>
Chlorothiazide

> <iupac>
6-chloro-2H-1,2,4-benzothiadiazine-7-sulfonamide 1,1-dioxide

> <MPID>
4850

> <dsstox_substance_id>
DTXSID0022800

> <Canonical_QSARr>
NS(=O)(=O)c1cc2c(cc1Cl)N=CNS2(=O)=O

> <InChI_Code_QSARr>
InChI=1S/C7H6ClN3O4S2/c8-4-1-5-7(2-6(4)16(9,12)13)17(14,15)11-3-10-5/h1-3H,(H,10,11)(H2,9,12,13)

> <InChI Key_QSARr>
JBMKAUGHUNFTOL-UHFFFAOYSA-N

> <Salt_Solvent>
?

> <Salt_Solvent_ID>


> <Kow Reference>
HANSCH,C ET AL. (1995)

> <LogP>
-0.24

$$$$
100189
  -INDIGO-08031718572D

 28 29  0  0  0  0  0  0  0  0999 V2000
    0.0000   -0.0000    0.0000 C   0  0  0  0  0  0  0  0  0  0  0  0
    0.6508    1.4617    0.0000 H   0  0  0  0  0  0  0  0  0  0  0  0
    1.5218   -0.4945    0.0000 N   0  0  0  0  0  0  0  0  0  0  0  0
    2.7108    0.5762    0.0000 C   0  0  0  0  0  0  0  0  0  0  0  0
    2.3781    2.1412    0.0000 O   0  0  0  0  0  0  0  0  0  0  0  0
    4.2325    0.0817    0.0000 N   0  0  0  0  0  0  0  0  0  0  0  0
    5.4215    1.1524    0.0000 H   0  0  0  0  0  0  0  0  0  0  0  0
    4.5650   -1.4832    0.0000 C   0  0  0  0  0  0  0  0  0  0  0  0
    6.0868   -1.9777    0.0000 O   0  0  0  0  0  0  0  0  0  0  0  0
    3.3760   -2.5539    0.0000 C   0  0  0  0  0  0  0  0  0  0  0  0
    3.7087   -4.1189    0.0000 Br  0  0  0  0  0  0  0  0  0  0  0  0
    1.8543   -2.0594    0.0000 C   0  0  0  0  0  0  0  0  0  0  0  0
    0.6653   -3.1301    0.0000 H   0  0  0  0  0  0  0  0  0  0  0  0
   -0.3327   -1.5650    0.0000 O   0  0  0  0  0  0  0  0  0  0  0  0
   -1.9238   -1.7323    0.0000 C   0  0  0  0  0  0  0  0  0  0  0  0
   -1.5913   -3.2973    0.0000 H   0  0  0  0  0  0  0  0  0  0  0  0
   -3.3366   -2.4835    0.0000 C   0  0  0  0  0  0  0  0  0  0  0  0
   -2.7762   -3.9821    0.0000 H   0  0  0  0  0  0  0  0  0  0  0  0
   -4.0002   -3.9393    0.0000 H   0  0  0  0  0  0  0  0  0  0  0  0
   -4.8201   -1.8841    0.0000 O   0  0  0  0  0  0  0  0  0  0  0  0
   -6.0809   -2.8691    0.0000 H   0  0  0  0  0  0  0  0  0  0  0  0
   -2.5746   -0.2706    0.0000 C   0  0  0  0  0  0  0  0  0  0  0  0
   -3.9602   -1.0706    0.0000 H   0  0  0  0  0  0  0  0  0  0  0  0
   -3.5152    1.0238    0.0000 O   0  0  0  0  0  0  0  0  0  0  0  0
   -5.1064    0.8566    0.0000 H   0  0  0  0  0  0  0  0  0  0  0  0
   -1.3856    0.8000    0.0000 C   0  0  0  0  0  0  0  0  0  0  0  0
   -2.5746    1.8706    0.0000 H   0  0  0  0  0  0  0  0  0  0  0  0
   -0.4452    2.0944    0.0000 H   0  0  0  0  0  0  0  0  0  0  0  0
  1  2  1  0  0  0  0
  1  3  1  0  0  0  0
  3  4  1  0  0  0  0
  4  5  2  0  0  0  0
  4  6  1  0  0  0  0
  6  7  1  0  0  0  0
  6  8  1  0  0  0  0
  8  9  2  0  0  0  0
  8 10  1  0  0  0  0
 10 11  1  0  0  0  0
 10 12  2  0  0  0  0
 12  3  1  0  0  0  0
 12 13  1  0  0  0  0
  1 14  1  0  0  0  0
 14 15  1  0  0  0  0
 15 16  1  0  0  0  0
 15 17  1  0  0  0  0
 17 18  1  0  0  0  0
 17 19  1  0  0  0  0
 17 20  1  0  0  0  0
 20 21  1  0  0  0  0
 15 22  1  0  0  0  0
 22 23  1  0  0  0  0
 22 24  1  0  0  0  0
 24 25  1  0  0  0  0
 22 26  1  0  0  0  0
 26  1  1  0  0  0  0
 26 27  1  0  0  0  0
 26 28  1  0  0  0  0
M  END
> <ChemID>
100189

> <source_casrn>
59-14-3

> <CAS>
59-14-3

> <SMILES>
O[C@H]1C[C@@H](O[C@@H]1CO)N1C=C(Br)C(=O)NC1=O

> <NAME>
5-BROMODEOXYURIDINE

> <preferred_name>
5-Bromo-2'-deoxyuridine

> <iupac>
5-bromo-2'-deoxyuridine

> <MPID>
4854

> <dsstox_substance_id>
DTXSID7033105

> <Canonical_QSARr>
OC1CC(OC1CO)N1C=C(Br)C(=O)NC1=O

> <InChI_Code_QSARr>
InChI=1S/C9H11BrN2O5/c10-4-2-12(9(16)11-8(4)15)7-1-5(14)6(3-13)17-7/h2,5-7,13-14H,1,3H2,(H,11,15,16)

> <InChI Key_QSARr>
WOVKYSAHUYNSMH-UHFFFAOYSA-N

> <Salt_Solvent>
?

> <Salt_Solvent_ID>


> <Kow Reference>
HANSCH,C ET AL. (1995)

> <LogP>
-0.29

$$$$
100193
  -INDIGO-08031718572D

 25 25  0  0  0  0  0  0  0  0999 V2000
   -1.6000   -0.0000    0.0000 C   0  0  0  0  0  0  0  0  0  0  0  0
    0.0000   -0.0000    0.0000 C   0  0  0  0  0  0  0  0  0  0  0  0
    0.0000    1.6000    0.0000 H   0  0  0  0  0  0  0  0  0  0  0  0
   -0.2778   -1.5757    0.0000 O   0  0  0  0  0  0  0  0  0  0  0  0
    0.9478   -2.6042    0.0000 H   0  0  0  0  0  0  0  0  0  0  0  0
    1.6000   -0.0000    0.0000 C   0  0  0  0  0  0  0  0  0  0  0  0
    2.8693   -0.9740    0.0000 H   0  0  0  0  0  0  0  0  0  0  0  0
    1.8089   -1.5863    0.0000 H   0  0  0  0  0  0  0  0  0  0  0  0
    2.4000    1.3856    0.0000 N   0  0  0  0  0  0  0  0  0  0  0  0
    1.6000    2.7713    0.0000 H   0  0  0  0  0  0  0  0  0  0  0  0
    4.0000    1.3856    0.0000 C   0  0  0  0  0  0  0  0  0  0  0  0
    5.6000    1.3856    0.0000 H   0  0  0  0  0  0  0  0  0  0  0  0
    4.8000    2.7713    0.0000 H   0  0  0  0  0  0  0  0  0  0  0  0
    4.8000   -0.0000    0.0000 H   0  0  0  0  0  0  0  0  0  0  0  0
   -2.4000    1.3856    0.0000 C   0  0  0  0  0  0  0  0  0  0  0  0
   -1.6000    2.7713    0.0000 H   0  0  0  0  0  0  0  0  0  0  0  0
   -4.0000    1.3856    0.0000 C   0  0  0  0  0  0  0  0  0  0  0  0
   -4.8000    2.7713    0.0000 O   0  0  0  0  0  0  0  0  0  0  0  0
   -6.4000    2.7713    0.0000 H   0  0  0  0  0  0  0  0  0  0  0  0
   -4.8000    0.0000    0.0000 C   0  0  0  0  0  0  0  0  0  0  0  0
   -6.4000   -0.0000    0.0000 H   0  0  0  0  0  0  0  0  0  0  0  0
   -4.0000   -1.3856    0.0000 C   0  0  0  0  0  0  0  0  0  0  0  0
   -4.8000   -2.7713    0.0000 H   0  0  0  0  0  0  0  0  0  0  0  0
   -2.4000   -1.3856    0.0000 C   0  0  0  0  0  0  0  0  0  0  0  0
   -1.6000   -2.7713    0.0000 H   0  0  0  0  0  0  0  0  0  0  0  0
  1  2  1  0  0  0  0
  2  3  1  0  0  0  0
  2  4  1  0  0  0  0
  4  5  1  0  0  0  0
  2  6  1  0  0  0  0
  6  7  1  0  0  0  0
  6  8  1  0  0  0  0
  6  9  1  0  0  0  0
  9 10  1  0  0  0  0
  9 11  1  0  0  0  0
 11 12  1  0  0  0  0
 11 13  1  0  0  0  0
 11 14  1  0  0  0  0
  1 15  1  0  0  0  0
 15 16  1  0  0  0  0
 15 17  2  0  0  0  0
 17 18  1  0  0  0  0
 18 19  1  0  0  0  0
 17 20  1  0  0  0  0
 20 21  1  0  0  0  0
 20 22  2  0  0  0  0
 22 23  1  0  0  0  0
 22 24  1  0  0  0  0
 24  1  2  0  0  0  0
 24 25  1  0  0  0  0
M  END
> <ChemID>
100193

> <source_casrn>
59-42-7

> <CAS>
59-42-7

> <SMILES>
CNC[C@H](O)c1cc(O)ccc1

> <NAME>
Phenylephrine

> <preferred_name>
Phenylephrine

> <iupac>
3-[(1R)-1-hydroxy-2-(methylamino)ethyl]phenol

> <MPID>
4858

> <dsstox_substance_id>
DTXSID9023465

> <Canonical_QSARr>
CNCC(O)c1cc(O)ccc1

> <InChI_Code_QSARr>
InChI=1S/C9H13NO2/c1-10-6-9(12)7-3-2-4-8(11)5-7/h2-5,9-12H,6H2,1H3

> <InChI Key_QSARr>
SONNWYBIRXJNDC-UHFFFAOYSA-N

> <Salt_Solvent>
?

> <Salt_Solvent_ID>


> <Kow Reference>
HANSCH,C ET AL. (1995)

> <LogP>
-0.31

$$$$
100197
  -INDIGO-08031718572D

 15 16  0  0  0  0  0  0  0  0999 V2000
    2.4000    1.3856    0.0000 C   0  0  0  0  0  0  0  0  0  0  0  0
    3.2000    2.7713    0.0000 H   0  0  0  0  0  0  0  0  0  0  0  0
    3.2000   -0.0000    0.0000 C   0  0  0  0  0  0  0  0  0  0  0  0
    4.8000   -0.0000    0.0000 H   0  0  0  0  0  0  0  0  0  0  0  0
    2.4000   -1.3856    0.0000 C   0  0  0  0  0  0  0  0  0  0  0  0
    3.2000   -2.7713    0.0000 H   0  0  0  0  0  0  0  0  0  0  0  0
    0.8000   -1.3856    0.0000 C   0  0  0  0  0  0  0  0  0  0  0  0
   -0.0000    0.0000    0.0000 C   0  0  0  0  0  0  0  0  0  0  0  0
   -1.5650   -0.3327    0.0000 N   0  0  0  0  0  0  0  0  0  0  0  0
   -2.7540    0.7380    0.0000 H   0  0  0  0  0  0  0  0  0  0  0  0
   -1.7322   -1.9239    0.0000 C   0  0  0  0  0  0  0  0  0  0  0  0
   -3.1179   -2.7239    0.0000 O   0  0  0  0  0  0  0  0  0  0  0  0
   -0.2706   -2.5746    0.0000 O   0  0  0  0  0  0  0  0  0  0  0  0
    0.8000    1.3856    0.0000 C   0  0  0  0  0  0  0  0  0  0  0  0
   -0.0000    2.7713    0.0000 H   0  0  0  0  0  0  0  0  0  0  0  0
  1  2  1  0  0  0  0
  1  3  1  0  0  0  0
  3  4  1  0  0  0  0
  3  5  2  0  0  0  0
  5  6  1  0  0  0  0
  5  7  1  0  0  0  0
  7  8  2  0  0  0  0
  8  9  1  0  0  0  0
  9 10  1  0  0  0  0
  9 11  1  0  0  0  0
 11 12  2  0  0  0  0
 11 13  1  0  0  0  0
 13  7  1  0  0  0  0
  8 14  1  0  0  0  0
 14  1  2  0  0  0  0
 14 15  1  0  0  0  0
M  END
> <ChemID>
100197

> <source_casrn>
59-49-4

> <CAS>
59-49-4

> <SMILES>
O=C(Oc(c1ccc2)c2)N1

> <NAME>
O-PHENYLENE CARBAMATE

> <preferred_name>
2-Benzoxazolinone

> <iupac>
1,3-benzoxazol-2(3H)-one

> <MPID>
4862

> <dsstox_substance_id>
DTXSID9049324

> <Canonical_QSARr>
O=C1Nc2ccccc2O1

> <InChI_Code_QSARr>
InChI=1S/C7H5NO2/c9-7-8-5-3-1-2-4-6(5)10-7/h1-4H,(H,8,9)

> <InChI Key_QSARr>
ASSKVPFEZFQQNQ-UHFFFAOYSA-N

> <Salt_Solvent>
?

> <Salt_Solvent_ID>


> <Kow Reference>
HANSCH,C ET AL. (1995)

> <LogP>
1.16

$$$$
100201
  -INDIGO-08031718572D

 19 19  0  0  0  0  0  0  0  0999 V2000
   -4.0621    0.8000    0.0000 N   0  0  0  0  0  0  0  0  0  0  0  0
   -2.5405    1.2945    0.0000 N   0  0  0  0  0  0  0  0  0  0  0  0
   -1.6000    0.0000    0.0000 C   0  0  0  0  0  0  0  0  0  0  0  0
    0.0000    0.0000    0.0000 S   0  0  0  0  0  0  0  0  0  0  0  0
    1.6001    0.0000    0.0000 N   0  0  0  0  0  0  0  0  0  0  0  0
    2.4000    1.3857    0.0000 H   0  0  0  0  0  0  0  0  0  0  0  0
    2.4000   -1.3857    0.0000 H   0  0  0  0  0  0  0  0  0  0  0  0
    0.0000    1.6000    0.0000 O   0  0  0  0  0  0  0  0  0  0  0  0
    0.0000   -1.6000    0.0000 O   0  0  0  0  0  0  0  0  0  0  0  0
   -2.5405   -1.2944    0.0000 S   0  0  0  0  0  0  0  0  0  0  0  0
   -4.0621   -0.8000    0.0000 C   0  0  0  0  0  0  0  0  0  0  0  0
   -5.3565   -1.7404    0.0000 N   0  0  0  0  0  0  0  0  0  0  0  0
   -5.1893   -3.3317    0.0000 H   0  0  0  0  0  0  0  0  0  0  0  0
   -6.8182   -1.0897    0.0000 C   0  0  0  0  0  0  0  0  0  0  0  0
   -8.1126   -2.0301    0.0000 C   0  0  0  0  0  0  0  0  0  0  0  0
   -9.4072   -2.9706    0.0000 H   0  0  0  0  0  0  0  0  0  0  0  0
   -9.5743   -1.3794    0.0000 H   0  0  0  0  0  0  0  0  0  0  0  0
   -7.9454   -3.6214    0.0000 H   0  0  0  0  0  0  0  0  0  0  0  0
   -6.9854    0.5015    0.0000 O   0  0  0  0  0  0  0  0  0  0  0  0
  1  2  1  0  0  0  0
  2  3  2  0  0  0  0
  3  4  1  0  0  0  0
  4  5  1  0  0  0  0
  5  6  1  0  0  0  0
  5  7  1  0  0  0  0
  4  8  2  0  0  0  0
  4  9  2  0  0  0  0
  3 10  1  0  0  0  0
 10 11  1  0  0  0  0
 11  1  2  0  0  0  0
 11 12  1  0  0  0  0
 12 13  1  0  0  0  0
 12 14  1  0  0  0  0
 14 15  1  0  0  0  0
 15 16  1  0  0  0  0
 15 17  1  0  0  0  0
 15 18  1  0  0  0  0
 14 19  2  0  0  0  0
M  END
> <ChemID>
100201

> <source_casrn>
59-66-5

> <CAS>
59-66-5

> <SMILES>
CC(=O)Nc1[n][n]c([s]1)S(N)(=O)=O

> <NAME>
ACETAZOLEAMIDE

> <preferred_name>
Acetazolamide

> <iupac>
N-(5-sulfamoyl-1,3,4-thiadiazol-2-yl)acetamide

> <MPID>
4866

> <dsstox_substance_id>
DTXSID7022544

> <Canonical_QSARr>
CC(=O)Nc1[n][n]c([s]1)S(N)(=O)=O

> <InChI_Code_QSARr>
InChI=1S/C4H6N4O3S2/c1-2(9)6-3-7-8-4(12-3)13(5,10)11/h1H3,(H2,5,10,11)(H,6,7,9)

> <InChI Key_QSARr>
BZKPWHYZMXOIDC-UHFFFAOYSA-N

> <Salt_Solvent>
?

> <Salt_Solvent_ID>


> <Kow Reference>
HANSCH,C ET AL. (1995)

> <LogP>
-0.26

$$$$
100205
  -INDIGO-08031718572D

 25 25  0  0  0  0  0  0  0  0999 V2000
   -2.7712    3.2000    0.0000 C   0  0  0  0  0  0  0  0  0  0  0  0
   -2.7712    4.8000    0.0000 H   0  0  0  0  0  0  0  0  0  0  0  0
   -4.1570    2.4000    0.0000 C   0  0  0  0  0  0  0  0  0  0  0  0
   -5.5425    3.2000    0.0000 O   0  0  0  0  0  0  0  0  0  0  0  0
   -5.5425    4.8000    0.0000 H   0  0  0  0  0  0  0  0  0  0  0  0
   -4.1570    0.8000    0.0000 C   0  0  0  0  0  0  0  0  0  0  0  0
   -5.5425   -0.0000    0.0000 O   0  0  0  0  0  0  0  0  0  0  0  0
   -6.9282    0.8000    0.0000 H   0  0  0  0  0  0  0  0  0  0  0  0
   -2.7712   -0.0000    0.0000 C   0  0  0  0  0  0  0  0  0  0  0  0
   -2.7712   -1.6000    0.0000 H   0  0  0  0  0  0  0  0  0  0  0  0
   -1.3857    0.8000    0.0000 C   0  0  0  0  0  0  0  0  0  0  0  0
    0.0000   -0.0000    0.0000 C   0  0  0  0  0  0  0  0  0  0  0  0
    0.6124   -1.4782    0.0000 H   0  0  0  0  0  0  0  0  0  0  0  0
   -0.6124   -1.4782    0.0000 H   0  0  0  0  0  0  0  0  0  0  0  0
    1.3857    0.8000    0.0000 C   0  0  0  0  0  0  0  0  0  0  0  0
    0.3572    2.0257    0.0000 H   0  0  0  0  0  0  0  0  0  0  0  0
    2.4141   -0.4256    0.0000 N   0  0  0  0  0  0  0  0  0  0  0  0
    1.8668   -1.9292    0.0000 H   0  0  0  0  0  0  0  0  0  0  0  0
    3.9898   -0.1479    0.0000 H   0  0  0  0  0  0  0  0  0  0  0  0
    2.6114    1.8284    0.0000 C   0  0  0  0  0  0  0  0  0  0  0  0
    4.1148    1.2812    0.0000 O   0  0  0  0  0  0  0  0  0  0  0  0
    5.3405    2.3097    0.0000 H   0  0  0  0  0  0  0  0  0  0  0  0
    2.3336    3.4042    0.0000 O   0  0  0  0  0  0  0  0  0  0  0  0
   -1.3857    2.4000    0.0000 C   0  0  0  0  0  0  0  0  0  0  0  0
    0.0000    3.2000    0.0000 H   0  0  0  0  0  0  0  0  0  0  0  0
  1  2  1  0  0  0  0
  1  3  1  0  0  0  0
  3  4  1  0  0  0  0
  4  5  1  0  0  0  0
  3  6  2  0  0  0  0
  6  7  1  0  0  0  0
  7  8  1  0  0  0  0
  6  9  1  0  0  0  0
  9 10  1  0  0  0  0
  9 11  2  0  0  0  0
 11 12  1  0  0  0  0
 12 13  1  0  0  0  0
 12 14  1  0  0  0  0
 12 15  1  0  0  0  0
 15 16  1  0  0  0  0
 15 17  1  0  0  0  0
 17 18  1  0  0  0  0
 17 19  1  0  0  0  0
 15 20  1  0  0  0  0
 20 21  1  0  0  0  0
 21 22  1  0  0  0  0
 20 23  2  0  0  0  0
 11 24  1  0  0  0  0
 24  1  2  0  0  0  0
 24 25  1  0  0  0  0
M  END
> <ChemID>
100205

> <source_casrn>
59-92-7|63-84-3

> <CAS>
59-92-7|63-84-3

> <SMILES>
N[C@@H](Cc1cc(O)c(O)cc1)C(O)=O

> <NAME>
DOPA

> <preferred_name>
L-Dopa

> <iupac>
3-hydroxy-L-tyrosine

> <MPID>
4870|4915

> <dsstox_substance_id>
DTXSID9023209|DTXSID8020549

> <Canonical_QSARr>
NC(Cc1cc(O)c(O)cc1)C(O)=O

> <InChI_Code_QSARr>
InChI=1S/C9H11NO4/c10-6(9(13)14)3-5-1-2-7(11)8(12)4-5/h1-2,4,6,11-12H,3,10H2,(H,13,14)

> <InChI Key_QSARr>
WTDRDQBEARUVNC-UHFFFAOYSA-N

> <Salt_Solvent>
?

> <Salt_Solvent_ID>


> <Kow Reference>
SANGSTER (1993)

> <LogP>
-2.39

$$$$
100209
  -INDIGO-08031718572D

 19 19  0  0  0  0  0  0  0  0999 V2000
   -1.3857   -0.8000    0.0000 C   0  0  0  0  0  0  0  0  0  0  0  0
   -1.3857   -2.4000    0.0000 C   0  0  0  0  0  0  0  0  0  0  0  0
    0.0001   -3.2000    0.0000 H   0  0  0  0  0  0  0  0  0  0  0  0
   -2.7713   -3.2000    0.0000 C   0  0  0  0  0  0  0  0  0  0  0  0
   -2.7713   -4.8000    0.0000 H   0  0  0  0  0  0  0  0  0  0  0  0
   -4.1569   -2.4000    0.0000 C   0  0  0  0  0  0  0  0  0  0  0  0
   -5.5426   -3.2000    0.0000 H   0  0  0  0  0  0  0  0  0  0  0  0
   -4.1569   -0.8000    0.0000 C   0  0  0  0  0  0  0  0  0  0  0  0
   -5.5426   -0.0000    0.0000 H   0  0  0  0  0  0  0  0  0  0  0  0
   -2.7713   -0.0000    0.0000 C   0  0  0  0  0  0  0  0  0  0  0  0
   -2.7713    1.6000    0.0000 H   0  0  0  0  0  0  0  0  0  0  0  0
    0.0001   -0.0000    0.0000 C   0  0  0  0  0  0  0  0  0  0  0  0
    0.6124    1.4782    0.0000 H   0  0  0  0  0  0  0  0  0  0  0  0
   -0.6122    1.4782    0.0000 H   0  0  0  0  0  0  0  0  0  0  0  0
    1.3857   -0.8000    0.0000 C   0  0  0  0  0  0  0  0  0  0  0  0
    0.7734   -2.2782    0.0000 H   0  0  0  0  0  0  0  0  0  0  0  0
    1.9980   -2.2782    0.0000 H   0  0  0  0  0  0  0  0  0  0  0  0
    2.7713   -0.0000    0.0000 O   0  0  0  0  0  0  0  0  0  0  0  0
    4.1569   -0.8000    0.0000 H   0  0  0  0  0  0  0  0  0  0  0  0
  1  2  1  0  0  0  0
  2  3  1  0  0  0  0
  2  4  2  0  0  0  0
  4  5  1  0  0  0  0
  4  6  1  0  0  0  0
  6  7  1  0  0  0  0
  6  8  2  0  0  0  0
  8  9  1  0  0  0  0
  8 10  1  0  0  0  0
 10  1  2  0  0  0  0
 10 11  1  0  0  0  0
  1 12  1  0  0  0  0
 12 13  1  0  0  0  0
 12 14  1  0  0  0  0
 12 15  1  0  0  0  0
 15 16  1  0  0  0  0
 15 17  1  0  0  0  0
 15 18  1  0  0  0  0
 18 19  1  0  0  0  0
M  END
> <ChemID>
100209

> <source_casrn>
60-12-8

> <CAS>
60-12-8

> <SMILES>
OCCc1ccccc1

> <NAME>
2-PHENYLETHANOL

> <preferred_name>
2-Phenylethanol

> <iupac>
2-phenylethanol

> <MPID>
4874

> <dsstox_substance_id>
DTXSID9026342

> <Canonical_QSARr>
OCCc1ccccc1

> <InChI_Code_QSARr>
InChI=1S/C8H10O/c9-7-6-8-4-2-1-3-5-8/h1-5,9H,6-7H2

> <InChI Key_QSARr>
WRMNZCZEMHIOCP-UHFFFAOYSA-N

> <Salt_Solvent>
?

> <Salt_Solvent_ID>


> <Kow Reference>
HANSCH,C ET AL. (1995)

> <LogP>
1.36

$$$$
100213
  -INDIGO-08031718572D

 15 14  0  0  0  0  0  0  0  0999 V2000
    1.3857    0.8000    0.0000 O   0  0  0  0  0  0  0  0  0  0  0  0
    2.7713    0.0000    0.0000 C   0  0  0  0  0  0  0  0  0  0  0  0
    2.1590   -1.4782    0.0000 H   0  0  0  0  0  0  0  0  0  0  0  0
    3.3835   -1.4782    0.0000 H   0  0  0  0  0  0  0  0  0  0  0  0
    4.1569    0.8000    0.0000 C   0  0  0  0  0  0  0  0  0  0  0  0
    5.5426    1.6000    0.0000 H   0  0  0  0  0  0  0  0  0  0  0  0
    5.5426    0.0000    0.0000 H   0  0  0  0  0  0  0  0  0  0  0  0
    4.1569    2.4000    0.0000 H   0  0  0  0  0  0  0  0  0  0  0  0
    0.0000    0.0000    0.0000 C   0  0  0  0  0  0  0  0  0  0  0  0
   -0.6122   -1.4782    0.0000 H   0  0  0  0  0  0  0  0  0  0  0  0
    0.6122   -1.4782    0.0000 H   0  0  0  0  0  0  0  0  0  0  0  0
   -1.3856    0.8000    0.0000 C   0  0  0  0  0  0  0  0  0  0  0  0
   -2.7713    1.6000    0.0000 H   0  0  0  0  0  0  0  0  0  0  0  0
   -2.7713    0.0000    0.0000 H   0  0  0  0  0  0  0  0  0  0  0  0
   -1.3856    2.4000    0.0000 H   0  0  0  0  0  0  0  0  0  0  0  0
  1  2  1  0  0  0  0
  2  3  1  0  0  0  0
  2  4  1  0  0  0  0
  2  5  1  0  0  0  0
  5  6  1  0  0  0  0
  5  7  1  0  0  0  0
  5  8  1  0  0  0  0
  1  9  1  0  0  0  0
  9 10  1  0  0  0  0
  9 11  1  0  0  0  0
  9 12  1  0  0  0  0
 12 13  1  0  0  0  0
 12 14  1  0  0  0  0
 12 15  1  0  0  0  0
M  END
> <ChemID>
100213

> <source_casrn>
60-29-7

> <CAS>
60-29-7

> <SMILES>
CCOCC

> <NAME>
DIETHYL ETHER

> <preferred_name>
Diethyl ether

> <iupac>
diethyl ether

> <MPID>
4878

> <dsstox_substance_id>
DTXSID3021720

> <Canonical_QSARr>
CCOCC

> <InChI_Code_QSARr>
InChI=1S/C4H10O/c1-3-5-4-2/h3-4H2,1-2H3

> <InChI Key_QSARr>
RTZKZFJDLAIYFH-UHFFFAOYSA-N

> <Salt_Solvent>
?

> <Salt_Solvent_ID>


> <Kow Reference>
HANSCH,C ET AL. (1995)

> <LogP>
0.89

$$$$
100217
  -INDIGO-08031718572D

  9  8  0  0  0  0  0  0  0  0999 V2000
   -0.0000    0.0000    0.0000 C   0  0  0  0  0  0  0  0  0  0  0  0
    1.3856    0.8000    0.0000 H   0  0  0  0  0  0  0  0  0  0  0  0
   -0.0000    1.6000    0.0000 H   0  0  0  0  0  0  0  0  0  0  0  0
    1.3856   -0.8000    0.0000 H   0  0  0  0  0  0  0  0  0  0  0  0
   -1.3856   -0.8000    0.0000 C   0  0  0  0  0  0  0  0  0  0  0  0
   -1.3856   -2.4000    0.0000 O   0  0  0  0  0  0  0  0  0  0  0  0
   -2.7713    0.0000    0.0000 N   0  0  0  0  0  0  0  0  0  0  0  0
   -4.1569   -0.8000    0.0000 H   0  0  0  0  0  0  0  0  0  0  0  0
   -2.7713    1.6000    0.0000 H   0  0  0  0  0  0  0  0  0  0  0  0
  1  2  1  0  0  0  0
  1  3  1  0  0  0  0
  1  4  1  0  0  0  0
  1  5  1  0  0  0  0
  5  6  2  0  0  0  0
  5  7  1  0  0  0  0
  7  8  1  0  0  0  0
  7  9  1  0  0  0  0
M  END
> <ChemID>
100217

> <source_casrn>
60-35-5

> <CAS>
60-35-5

> <SMILES>
CC(N)=O

> <NAME>
ACETAMIDE

> <preferred_name>
Acetamide

> <iupac>
acetamide

> <MPID>
4882

> <dsstox_substance_id>
DTXSID7020005

> <Canonical_QSARr>
CC(N)=O

> <InChI_Code_QSARr>
InChI=1S/C2H5NO/c1-2(3)4/h1H3,(H2,3,4)

> <InChI Key_QSARr>
DLFVBJFMPXGRIB-UHFFFAOYSA-N

> <Salt_Solvent>
?

> <Salt_Solvent_ID>


> <Kow Reference>
HANSCH,C ET AL. (1995)

> <LogP>
-1.26

$$$$
100221
  -INDIGO-08031718572D

 27 31  0  0  0  0  0  0  0  0999 V2000
    3.1939    1.2731    0.0000 C   0  0  0  0  0  0  0  0  0  0  0  0
    3.9940    2.6588    0.0000 H   0  0  0  0  0  0  0  0  0  0  0  0
    4.4884    0.3326    0.0000 O   0  0  0  0  0  0  0  0  0  0  0  0
    3.0267   -0.3182    0.0000 C   0  0  0  0  0  0  0  0  0  0  0  0
    3.5211   -1.8398    0.0000 H   0  0  0  0  0  0  0  0  0  0  0  0
    1.4617   -0.6508    0.0000 C   0  0  0  0  0  0  0  0  0  0  0  0
    1.2944   -2.2420    0.0000 H   0  0  0  0  0  0  0  0  0  0  0  0
    0.0001    0.0000    0.0000 C   0  0  0  0  0  0  0  0  0  0  0  0
   -0.1673   -1.5912    0.0000 H   0  0  0  0  0  0  0  0  0  0  0  0
    0.1672    1.5912    0.0000 C   0  0  0  0  0  0  0  0  0  0  0  0
    0.3344    3.1825    0.0000 H   0  0  0  0  0  0  0  0  0  0  0  0
    1.7323    1.9239    0.0000 C   0  0  0  0  0  0  0  0  0  0  0  0
    1.8996    3.5151    0.0000 H   0  0  0  0  0  0  0  0  0  0  0  0
    2.5322    0.5382    0.0000 C   0  0  0  0  0  0  0  0  0  0  0  0
    3.7931   -0.4468    0.0000 H   0  0  0  0  0  0  0  0  0  0  0  0
    3.9704    1.2396    0.0000 H   0  0  0  0  0  0  0  0  0  0  0  0
   -1.2944    2.2420    0.0000 C   0  0  0  0  0  0  0  0  0  0  0  0
   -2.8594    1.9094    0.0000 C   0  0  0  0  0  0  0  0  0  0  0  0
   -3.0267    0.3182    0.0000 C   0  0  0  0  0  0  0  0  0  0  0  0
   -4.4123   -0.4819    0.0000 Cl  0  0  0  0  0  0  0  0  0  0  0  0
   -1.5651   -0.3326    0.0000 C   0  0  0  0  0  0  0  0  0  0  0  0
   -2.3651    1.0530    0.0000 C   0  0  0  0  0  0  0  0  0  0  0  0
   -3.7778    1.8042    0.0000 Cl  0  0  0  0  0  0  0  0  0  0  0  0
   -3.8031    0.3516    0.0000 Cl  0  0  0  0  0  0  0  0  0  0  0  0
   -1.7323   -1.9239    0.0000 Cl  0  0  0  0  0  0  0  0  0  0  0  0
   -4.0485    2.9799    0.0000 Cl  0  0  0  0  0  0  0  0  0  0  0  0
   -1.1272    3.8332    0.0000 Cl  0  0  0  0  0  0  0  0  0  0  0  0
  1  2  1  0  0  0  0
  1  3  1  0  0  0  0
  3  4  1  0  0  0  0
  4  1  1  0  0  0  0
  4  5  1  0  0  0  0
  4  6  1  0  0  0  0
  6  7  1  0  0  0  0
  6  8  1  0  0  0  0
  8  9  1  0  0  0  0
  8 10  1  0  0  0  0
 10 11  1  0  0  0  0
 10 12  1  0  0  0  0
 12  1  1  0  0  0  0
 12 13  1  0  0  0  0
 12 14  1  0  0  0  0
 14  6  1  0  0  0  0
 14 15  1  0  0  0  0
 14 16  1  0  0  0  0
 10 17  1  0  0  0  0
 17 18  1  0  0  0  0
 18 19  2  0  0  0  0
 19 20  1  0  0  0  0
 19 21  1  0  0  0  0
 21  8  1  0  0  0  0
 21 22  1  0  0  0  0
 22 17  1  0  0  0  0
 22 23  1  0  0  0  0
 22 24  1  0  0  0  0
 21 25  1  0  0  0  0
 18 26  1  0  0  0  0
 17 27  1  0  0  0  0
M  END
> <ChemID>
100221

> <source_casrn>
60-57-1|72-20-8

> <CAS>
60-57-1|72-20-8

> <SMILES>
ClC1(Cl)[C@@]2(Cl)[C@@H]3[C@@H]4C[C@@H]([C@H]5O[C@H]54)[C@@H]3[C@]1(Cl)C(Cl)=C2Cl |o1:3,5,6,8,9,11,12,13|

> <NAME>
DIELDRIN, ENDRIN

> <preferred_name>
Dieldrin

> <iupac>


> <MPID>
4886|4994

> <dsstox_substance_id>
DTXSID9020453|DTXSID6020561

> <Canonical_QSARr>
ClC1(Cl)C2(Cl)C3C4CC(C5OC54)C3C1(Cl)C(Cl)=C2Cl

> <InChI_Code_QSARr>
InChI=1S/C12H8Cl6O/c13-8-9(14)11(16)5-3-1-2(6-7(3)19-6)4(5)10(8,15)12(11,17)18/h2-7H,1H2

> <InChI Key_QSARr>
DFBKLUNHFCTMDC-UHFFFAOYSA-N

> <Salt_Solvent>
?

> <Salt_Solvent_ID>


> <Kow Reference>
DEBRUIJN,J ET AL. (1989)

> <LogP>
5.4

$$$$
100226
  -INDIGO-08031718572D

 47 49  0  0  0  0  0  0  0  0999 V2000
   -2.4000   -1.3857    0.0000 N   0  0  0  0  0  0  0  0  0  0  0  0
   -4.0000   -1.3857    0.0000 C   0  0  0  0  0  0  0  0  0  0  0  0
   -4.7999   -2.7712    0.0000 C   0  0  0  0  0  0  0  0  0  0  0  0
   -6.4001   -2.7712    0.0000 C   0  0  0  0  0  0  0  0  0  0  0  0
   -7.2001   -4.1569    0.0000 H   0  0  0  0  0  0  0  0  0  0  0  0
   -7.2001   -1.3857    0.0000 C   0  0  0  0  0  0  0  0  0  0  0  0
   -8.8000   -1.3857    0.0000 H   0  0  0  0  0  0  0  0  0  0  0  0
   -6.4001    0.0001    0.0000 C   0  0  0  0  0  0  0  0  0  0  0  0
   -4.7999    0.0001    0.0000 C   0  0  0  0  0  0  0  0  0  0  0  0
   -4.2528    1.5036    0.0000 H   0  0  0  0  0  0  0  0  0  0  0  0
   -7.2001    1.3856    0.0000 O   0  0  0  0  0  0  0  0  0  0  0  0
   -8.8000    1.3856    0.0000 C   0  0  0  0  0  0  0  0  0  0  0  0
   -9.6000    2.7713    0.0000 H   0  0  0  0  0  0  0  0  0  0  0  0
  -10.4000    1.3856    0.0000 H   0  0  0  0  0  0  0  0  0  0  0  0
   -8.0001    2.7713    0.0000 H   0  0  0  0  0  0  0  0  0  0  0  0
   -4.0000   -4.1569    0.0000 S   0  0  0  0  0  0  0  0  0  0  0  0
   -2.4000   -4.1569    0.0000 C   0  0  0  0  0  0  0  0  0  0  0  0
   -1.6000   -2.7712    0.0000 C   0  0  0  0  0  0  0  0  0  0  0  0
   -0.0001   -2.7712    0.0000 C   0  0  0  0  0  0  0  0  0  0  0  0
    0.7999   -1.3857    0.0000 H   0  0  0  0  0  0  0  0  0  0  0  0
    0.7999   -4.1569    0.0000 C   0  0  0  0  0  0  0  0  0  0  0  0
    2.4001   -4.1569    0.0000 H   0  0  0  0  0  0  0  0  0  0  0  0
   -0.0001   -5.5425    0.0000 C   0  0  0  0  0  0  0  0  0  0  0  0
    0.7999   -6.9282    0.0000 H   0  0  0  0  0  0  0  0  0  0  0  0
   -1.6000   -5.5425    0.0000 C   0  0  0  0  0  0  0  0  0  0  0  0
   -2.4000   -6.9282    0.0000 H   0  0  0  0  0  0  0  0  0  0  0  0
   -1.6000    0.0001    0.0000 C   0  0  0  0  0  0  0  0  0  0  0  0
   -3.0193    0.7387    0.0000 H   0  0  0  0  0  0  0  0  0  0  0  0
   -1.8088    1.5863    0.0000 H   0  0  0  0  0  0  0  0  0  0  0  0
   -0.0001    0.0001    0.0000 C   0  0  0  0  0  0  0  0  0  0  0  0
   -0.5472   -1.5035    0.0000 H   0  0  0  0  0  0  0  0  0  0  0  0
    0.5473    1.5036    0.0000 C   0  0  0  0  0  0  0  0  0  0  0  0
   -0.8720    2.2423    0.0000 H   0  0  0  0  0  0  0  0  0  0  0  0
    0.0661    3.0295    0.0000 H   0  0  0  0  0  0  0  0  0  0  0  0
    1.9329    2.3035    0.0000 N   0  0  0  0  0  0  0  0  0  0  0  0
    1.9329    3.9034    0.0000 C   0  0  0  0  0  0  0  0  0  0  0  0
    1.9329    5.5035    0.0000 H   0  0  0  0  0  0  0  0  0  0  0  0
    3.3185    4.7036    0.0000 H   0  0  0  0  0  0  0  0  0  0  0  0
    0.5473    4.7036    0.0000 H   0  0  0  0  0  0  0  0  0  0  0  0
    3.3185    1.5036    0.0000 C   0  0  0  0  0  0  0  0  0  0  0  0
    4.7042    2.3035    0.0000 H   0  0  0  0  0  0  0  0  0  0  0  0
    4.5442    0.4751    0.0000 H   0  0  0  0  0  0  0  0  0  0  0  0
    3.3185    3.1035    0.0000 H   0  0  0  0  0  0  0  0  0  0  0  0
    1.5036   -0.5472    0.0000 C   0  0  0  0  0  0  0  0  0  0  0  0
    3.0069   -1.0945    0.0000 H   0  0  0  0  0  0  0  0  0  0  0  0
    2.7292    0.4813    0.0000 H   0  0  0  0  0  0  0  0  0  0  0  0
    1.7813   -2.1228    0.0000 H   0  0  0  0  0  0  0  0  0  0  0  0
  1  2  1  0  0  0  0
  2  3  1  0  0  0  0
  3  4  2  0  0  0  0
  4  5  1  0  0  0  0
  4  6  1  0  0  0  0
  6  7  1  0  0  0  0
  6  8  2  0  0  0  0
  8  9  1  0  0  0  0
  9  2  2  0  0  0  0
  9 10  1  0  0  0  0
  8 11  1  0  0  0  0
 11 12  1  0  0  0  0
 12 13  1  0  0  0  0
 12 14  1  0  0  0  0
 12 15  1  0  0  0  0
  3 16  1  0  0  0  0
 16 17  1  0  0  0  0
 17 18  1  0  0  0  0
 18  1  1  0  0  0  0
 18 19  2  0  0  0  0
 19 20  1  0  0  0  0
 19 21  1  0  0  0  0
 21 22  1  0  0  0  0
 21 23  2  0  0  0  0
 23 24  1  0  0  0  0
 23 25  1  0  0  0  0
 25 17  2  0  0  0  0
 25 26  1  0  0  0  0
  1 27  1  0  0  0  0
 27 28  1  0  0  0  0
 27 29  1  0  0  0  0
 27 30  1  0  0  0  0
 30 31  1  0  0  0  0
 30 32  1  0  0  0  0
 32 33  1  0  0  0  0
 32 34  1  0  0  0  0
 32 35  1  0  0  0  0
 35 36  1  0  0  0  0
 36 37  1  0  0  0  0
 36 38  1  0  0  0  0
 36 39  1  0  0  0  0
 35 40  1  0  0  0  0
 40 41  1  0  0  0  0
 40 42  1  0  0  0  0
 40 43  1  0  0  0  0
 30 44  1  0  0  0  0
 44 45  1  0  0  0  0
 44 46  1  0  0  0  0
 44 47  1  0  0  0  0
M  END
> <ChemID>
100226

> <source_casrn>
60-99-1

> <CAS>
60-99-1

> <SMILES>
CN(C)C[C@@H](C)CN1c2cc(ccc2Sc2ccccc12)OC

> <NAME>
METHOTRIMEPRAZINE

> <preferred_name>
Levomethotrimeprazine

> <iupac>
(2R)-3-(2-methoxy-10H-phenothiazin-10-yl)-N,N,2-trimethylpropan-1-amine

> <MPID>
4890

> <dsstox_substance_id>
DTXSID1023289

> <Canonical_QSARr>
CN(C)CC(C)CN1c2cc(ccc2Sc2ccccc12)OC

> <InChI_Code_QSARr>
InChI=1S/C19H24N2OS/c1-14(12-20(2)3)13-21-16-7-5-6-8-18(16)23-19-10-9-15(22-4)11-17(19)21/h5-11,14H,12-13H2,1-4H3

> <InChI Key_QSARr>
VRQVVMDWGGWHTJ-UHFFFAOYSA-N

> <Salt_Solvent>
?

> <Salt_Solvent_ID>


> <Kow Reference>
HANSCH,C ET AL. (1995)

> <LogP>
4.68

$$$$
100230
  -INDIGO-08031718572D

 24 25  0  0  0  0  0  0  0  0999 V2000
    3.9651    1.7183    0.0000 C   0  0  0  0  0  0  0  0  0  0  0  0
    4.7651    3.1040    0.0000 H   0  0  0  0  0  0  0  0  0  0  0  0
    4.7651    0.3326    0.0000 C   0  0  0  0  0  0  0  0  0  0  0  0
    6.3650    0.3326    0.0000 H   0  0  0  0  0  0  0  0  0  0  0  0
    3.9651   -1.0529    0.0000 C   0  0  0  0  0  0  0  0  0  0  0  0
    4.7651   -2.4386    0.0000 H   0  0  0  0  0  0  0  0  0  0  0  0
    2.3650   -1.0529    0.0000 C   0  0  0  0  0  0  0  0  0  0  0  0
    1.5650    0.3326    0.0000 C   0  0  0  0  0  0  0  0  0  0  0  0
   -0.0000   -0.0000    0.0000 C   0  0  0  0  0  0  0  0  0  0  0  0
   -0.1673   -1.5912    0.0000 C   0  0  0  0  0  0  0  0  0  0  0  0
   -1.5529   -2.3913    0.0000 H   0  0  0  0  0  0  0  0  0  0  0  0
    1.2943   -2.2420    0.0000 N   0  0  0  0  0  0  0  0  0  0  0  0
    1.6271   -3.8071    0.0000 H   0  0  0  0  0  0  0  0  0  0  0  0
   -1.1890    1.0707    0.0000 C   0  0  0  0  0  0  0  0  0  0  0  0
   -0.2828    2.3892    0.0000 H   0  0  0  0  0  0  0  0  0  0  0  0
   -1.4806    2.6438    0.0000 H   0  0  0  0  0  0  0  0  0  0  0  0
   -2.7107    0.5762    0.0000 C   0  0  0  0  0  0  0  0  0  0  0  0
   -3.6170   -0.7425    0.0000 H   0  0  0  0  0  0  0  0  0  0  0  0
   -2.4192   -0.9970    0.0000 H   0  0  0  0  0  0  0  0  0  0  0  0
   -3.8997    1.6468    0.0000 N   0  0  0  0  0  0  0  0  0  0  0  0
   -5.4214    1.1524    0.0000 H   0  0  0  0  0  0  0  0  0  0  0  0
   -3.5670    3.2118    0.0000 H   0  0  0  0  0  0  0  0  0  0  0  0
    2.3650    1.7183    0.0000 C   0  0  0  0  0  0  0  0  0  0  0  0
    1.5650    3.1040    0.0000 H   0  0  0  0  0  0  0  0  0  0  0  0
  1  2  1  0  0  0  0
  1  3  2  0  0  0  0
  3  4  1  0  0  0  0
  3  5  1  0  0  0  0
  5  6  1  0  0  0  0
  5  7  2  0  0  0  0
  7  8  1  0  0  0  0
  8  9  1  0  0  0  0
  9 10  2  0  0  0  0
 10 11  1  0  0  0  0
 10 12  1  0  0  0  0
 12  7  1  0  0  0  0
 12 13  1  0  0  0  0
  9 14  1  0  0  0  0
 14 15  1  0  0  0  0
 14 16  1  0  0  0  0
 14 17  1  0  0  0  0
 17 18  1  0  0  0  0
 17 19  1  0  0  0  0
 17 20  1  0  0  0  0
 20 21  1  0  0  0  0
 20 22  1  0  0  0  0
  8 23  2  0  0  0  0
 23  1  1  0  0  0  0
 23 24  1  0  0  0  0
M  END
> <ChemID>
100230

> <source_casrn>
61-54-1

> <CAS>
61-54-1

> <SMILES>
NCCc1c[nH]c2ccccc21

> <NAME>
TRYPTAMINE

> <preferred_name>
Tryptamine

> <iupac>
2-(1H-INDOL-3-YL)ETHANAMINE

> <MPID>
4894

> <dsstox_substance_id>
DTXSID2075340

> <Canonical_QSARr>
NCCc1c[nH]c2ccccc21

> <InChI_Code_QSARr>
InChI=1S/C10H12N2/c11-6-5-8-7-12-10-4-2-1-3-9(8)10/h1-4,7,12H,5-6,11H2

> <InChI Key_QSARr>
APJYDQYYACXCRM-UHFFFAOYSA-N

> <Salt_Solvent>
?

> <Salt_Solvent_ID>


> <Kow Reference>
HANSCH,C ET AL. (1995)

> <LogP>
1.55

$$$$
100235
  -INDIGO-08031718572D

 24 24  0  0  0  0  0  0  0  0999 V2000
    2.7713   -0.0000    0.0000 C   0  0  0  0  0  0  0  0  0  0  0  0
    4.1570    0.8000    0.0000 H   0  0  0  0  0  0  0  0  0  0  0  0
    2.7713   -1.6000    0.0000 C   0  0  0  0  0  0  0  0  0  0  0  0
    4.1570   -2.4000    0.0000 N   0  0  0  0  0  0  0  0  0  0  0  0
    5.5426   -1.6000    0.0000 H   0  0  0  0  0  0  0  0  0  0  0  0
    4.1570   -4.0000    0.0000 H   0  0  0  0  0  0  0  0  0  0  0  0
    1.3857   -2.4000    0.0000 C   0  0  0  0  0  0  0  0  0  0  0  0
    1.3857   -4.0000    0.0000 H   0  0  0  0  0  0  0  0  0  0  0  0
    0.0000   -1.6000    0.0000 C   0  0  0  0  0  0  0  0  0  0  0  0
   -1.3855   -2.4000    0.0000 H   0  0  0  0  0  0  0  0  0  0  0  0
    0.0000   -0.0000    0.0000 C   0  0  0  0  0  0  0  0  0  0  0  0
   -1.3855    0.8000    0.0000 C   0  0  0  0  0  0  0  0  0  0  0  0
   -1.3855    2.4000    0.0000 O   0  0  0  0  0  0  0  0  0  0  0  0
   -2.7713   -0.0000    0.0000 N   0  0  0  0  0  0  0  0  0  0  0  0
   -2.7713   -1.6000    0.0000 H   0  0  0  0  0  0  0  0  0  0  0  0
   -4.1568    0.8000    0.0000 C   0  0  0  0  0  0  0  0  0  0  0  0
   -3.5447    2.2782    0.0000 H   0  0  0  0  0  0  0  0  0  0  0  0
   -4.7691    2.2782    0.0000 H   0  0  0  0  0  0  0  0  0  0  0  0
   -5.5426   -0.0000    0.0000 C   0  0  0  0  0  0  0  0  0  0  0  0
   -6.9281    0.8000    0.0000 O   0  0  0  0  0  0  0  0  0  0  0  0
   -8.3138   -0.0000    0.0000 H   0  0  0  0  0  0  0  0  0  0  0  0
   -5.5426   -1.6000    0.0000 O   0  0  0  0  0  0  0  0  0  0  0  0
    1.3857    0.8000    0.0000 C   0  0  0  0  0  0  0  0  0  0  0  0
    1.3857    2.4000    0.0000 H   0  0  0  0  0  0  0  0  0  0  0  0
  1  2  1  0  0  0  0
  1  3  1  0  0  0  0
  3  4  1  0  0  0  0
  4  5  1  0  0  0  0
  4  6  1  0  0  0  0
  3  7  2  0  0  0  0
  7  8  1  0  0  0  0
  7  9  1  0  0  0  0
  9 10  1  0  0  0  0
  9 11  2  0  0  0  0
 11 12  1  0  0  0  0
 12 13  2  0  0  0  0
 12 14  1  0  0  0  0
 14 15  1  0  0  0  0
 14 16  1  0  0  0  0
 16 17  1  0  0  0  0
 16 18  1  0  0  0  0
 16 19  1  0  0  0  0
 19 20  1  0  0  0  0
 20 21  1  0  0  0  0
 19 22  2  0  0  0  0
 11 23  1  0  0  0  0
 23  1  2  0  0  0  0
 23 24  1  0  0  0  0
M  END
> <ChemID>
100235

> <source_casrn>
61-78-9

> <CAS>
61-78-9

> <SMILES>
Nc1ccc(cc1)C(=O)NCC(O)=O

> <NAME>
GLYCINE, N-(4-AMINOBENZOYL)-

> <preferred_name>
Aminohippuric acid

> <iupac>
N-(4-aminobenzoyl)glycine

> <MPID>
4898

> <dsstox_substance_id>
DTXSID7022590

> <Canonical_QSARr>
Nc1ccc(cc1)C(=O)NCC(O)=O

> <InChI_Code_QSARr>
InChI=1S/C9H10N2O3/c10-7-3-1-6(2-4-7)9(14)11-5-8(12)13/h1-4H,5,10H2,(H,11,14)(H,12,13)

> <InChI Key_QSARr>
HSMNQINEKMPTIC-UHFFFAOYSA-N

> <Salt_Solvent>
?

> <Salt_Solvent_ID>


> <Kow Reference>
FLECK,C & BRAUNLICH,H (1990)

> <LogP>
-0.89

$$$$
100239
  -INDIGO-08031718572D

 17 17  0  0  0  0  0  0  0  0999 V2000
    2.4001    1.3856    0.0000 O   0  0  0  0  0  0  0  0  0  0  0  0
    4.0000    1.3856    0.0000 H   0  0  0  0  0  0  0  0  0  0  0  0
    1.6000   -0.0000    0.0000 C   0  0  0  0  0  0  0  0  0  0  0  0
    2.3999   -1.3856    0.0000 O   0  0  0  0  0  0  0  0  0  0  0  0
    0.0000   -0.0000    0.0000 C   0  0  0  0  0  0  0  0  0  0  0  0
   -0.7999    1.3856    0.0000 C   0  0  0  0  0  0  0  0  0  0  0  0
    0.0000    2.7713    0.0000 H   0  0  0  0  0  0  0  0  0  0  0  0
   -2.4000    1.3856    0.0000 C   0  0  0  0  0  0  0  0  0  0  0  0
   -3.2000    2.7713    0.0000 H   0  0  0  0  0  0  0  0  0  0  0  0
   -3.2000   -0.0000    0.0000 C   0  0  0  0  0  0  0  0  0  0  0  0
   -4.8000   -0.0000    0.0000 N   0  0  0  0  0  0  0  0  0  0  0  0
   -5.6000   -1.3856    0.0000 O   0  0  0  0  0  0  0  0  0  0  0  0
   -5.6000    1.3856    0.0000 O   0  0  0  0  0  0  0  0  0  0  0  0
   -2.4000   -1.3856    0.0000 C   0  0  0  0  0  0  0  0  0  0  0  0
   -3.2000   -2.7713    0.0000 H   0  0  0  0  0  0  0  0  0  0  0  0
   -0.8001   -1.3856    0.0000 C   0  0  0  0  0  0  0  0  0  0  0  0
    0.0000   -2.7713    0.0000 H   0  0  0  0  0  0  0  0  0  0  0  0
  1  2  1  0  0  0  0
  1  3  1  0  0  0  0
  3  4  2  0  0  0  0
  3  5  1  0  0  0  0
  5  6  1  0  0  0  0
  6  7  1  0  0  0  0
  6  8  2  0  0  0  0
  8  9  1  0  0  0  0
  8 10  1  0  0  0  0
 10 11  1  0  0  0  0
 11 12  2  0  0  0  0
 11 13  1  0  0  0  0
 10 14  2  0  0  0  0
 14 15  1  0  0  0  0
 14 16  1  0  0  0  0
 16  5  2  0  0  0  0
 16 17  1  0  0  0  0
M  CHG  2  11   1  13  -1
M  END
> <ChemID>
100239

> <source_casrn>
62-23-7

> <CAS>
62-23-7

> <SMILES>
[O-][N+](=O)c1ccc(cc1)C(O)=O

> <NAME>
P-NITROBENZOIC ACID

> <preferred_name>
4-Nitrobenzoic acid

> <iupac>
4-nitrobenzoic acid

> <MPID>
4902

> <dsstox_substance_id>
DTXSID3020966

> <Canonical_QSARr>
[O-][N+](=O)c1ccc(cc1)C(O)=O

> <InChI_Code_QSARr>
InChI=1S/C7H5NO4/c9-7(10)5-1-3-6(4-2-5)8(11)12/h1-4H,(H,9,10)

> <InChI Key_QSARr>
OTLNPYWUJOZPPA-UHFFFAOYSA-N

> <Salt_Solvent>
?

> <Salt_Solvent_ID>


> <Kow Reference>
HANSCH,C ET AL. (1995)

> <LogP>
1.89

$$$$
100245
  -INDIGO-08031718572D

  8  7  0  0  0  0  0  0  0  0999 V2000
    1.3856    0.8000    0.0000 N   0  0  0  0  0  0  0  0  0  0  0  0
    2.7713    0.0000    0.0000 H   0  0  0  0  0  0  0  0  0  0  0  0
    1.3856    2.4000    0.0000 H   0  0  0  0  0  0  0  0  0  0  0  0
    0.0000    0.0000    0.0000 C   0  0  0  0  0  0  0  0  0  0  0  0
    0.0000   -1.6000    0.0000 S   0  0  0  0  0  0  0  0  0  0  0  0
   -1.3856    0.8000    0.0000 N   0  0  0  0  0  0  0  0  0  0  0  0
   -2.7713    0.0000    0.0000 H   0  0  0  0  0  0  0  0  0  0  0  0
   -1.3856    2.4000    0.0000 H   0  0  0  0  0  0  0  0  0  0  0  0
  1  2  1  0  0  0  0
  1  3  1  0  0  0  0
  1  4  1  0  0  0  0
  4  5  2  0  0  0  0
  4  6  1  0  0  0  0
  6  7  1  0  0  0  0
  6  8  1  0  0  0  0
M  END
> <ChemID>
100245

> <source_casrn>
62-56-6

> <CAS>
62-56-6

> <SMILES>
NC(N)=S

> <NAME>
THIOUREA

> <preferred_name>
Thiourea

> <iupac>
thiourea

> <MPID>
4906

> <dsstox_substance_id>
DTXSID9021348

> <Canonical_QSARr>
NC(N)=S

> <InChI_Code_QSARr>
InChI=1S/CH4N2S/c2-1(3)4/h(H4,2,3,4)

> <InChI Key_QSARr>
UMGDCJDMYOKAJW-UHFFFAOYSA-N

> <Salt_Solvent>
?

> <Salt_Solvent_ID>


> <Kow Reference>
GOVERS,H ET AL. (1986)

> <LogP>
-1.08

$$$$
100249
  -INDIGO-08031718572D

 47 50  0  0  0  0  0  0  0  0999 V2000
   -1.1885   -0.4902    0.0000 C   0  0  0  0  0  0  0  0  0  0  0  0
   -1.0966   -1.3860    0.0000 H   0  0  0  0  0  0  0  0  0  0  0  0
   -0.8000   -1.3856    0.0000 H   0  0  0  0  0  0  0  0  0  0  0  0
   -0.6414    1.0133    0.0000 H   0  0  0  0  0  0  0  0  0  0  0  0
   -1.6000    0.0000    0.0000 C   0  0  0  0  0  0  0  0  0  0  0  0
   -2.4000   -1.3856    0.0000 C   0  0  0  0  0  0  0  0  0  0  0  0
   -1.7358   -1.9938    0.0000 H   0  0  0  0  0  0  0  0  0  0  0  0
   -2.6779   -2.9613    0.0000 H   0  0  0  0  0  0  0  0  0  0  0  0
   -4.0000   -1.3856    0.0000 C   0  0  0  0  0  0  0  0  0  0  0  0
   -3.7221   -2.9613    0.0000 H   0  0  0  0  0  0  0  0  0  0  0  0
   -5.5036   -1.9329    0.0000 H   0  0  0  0  0  0  0  0  0  0  0  0
   -4.8000    0.0000    0.0000 C   0  0  0  0  0  0  0  0  0  0  0  0
   -6.4000    0.0000    0.0000 O   0  0  0  0  0  0  0  0  0  0  0  0
   -4.0000    1.3856    0.0000 C   0  0  0  0  0  0  0  0  0  0  0  0
   -4.8000    2.7712    0.0000 H   0  0  0  0  0  0  0  0  0  0  0  0
   -2.4000    1.3856    0.0000 C   0  0  0  0  0  0  0  0  0  0  0  0
   -1.6000    2.7712    0.0000 C   0  0  0  0  0  0  0  0  0  0  0  0
   -3.1036    3.3186    0.0000 H   0  0  0  0  0  0  0  0  0  0  0  0
   -1.3222    4.3470    0.0000 H   0  0  0  0  0  0  0  0  0  0  0  0
   -0.0000    2.7712    0.0000 C   0  0  0  0  0  0  0  0  0  0  0  0
   -0.2779    4.3470    0.0000 H   0  0  0  0  0  0  0  0  0  0  0  0
    1.5035    3.3186    0.0000 H   0  0  0  0  0  0  0  0  0  0  0  0
    0.7999    1.3856    0.0000 C   0  0  0  0  0  0  0  0  0  0  0  0
    1.5999    2.7712    0.0000 H   0  0  0  0  0  0  0  0  0  0  0  0
   -0.0000    0.0000    0.0000 C   0  0  0  0  0  0  0  0  0  0  0  0
   -0.0908   -0.9719    0.0000 H   0  0  0  0  0  0  0  0  0  0  0  0
    0.7999   -1.3856    0.0000 C   0  0  0  0  0  0  0  0  0  0  0  0
    1.0778   -2.9613    0.0000 H   0  0  0  0  0  0  0  0  0  0  0  0
   -0.2285   -2.6113    0.0000 H   0  0  0  0  0  0  0  0  0  0  0  0
    2.3999   -1.3856    0.0000 C   0  0  0  0  0  0  0  0  0  0  0  0
    2.8238   -1.9186    0.0000 H   0  0  0  0  0  0  0  0  0  0  0  0
    2.1222   -2.9613    0.0000 H   0  0  0  0  0  0  0  0  0  0  0  0
    3.1999    0.0000    0.0000 C   0  0  0  0  0  0  0  0  0  0  0  0
    4.1404   -1.2945    0.0000 C   0  0  0  0  0  0  0  0  0  0  0  0
    5.0809   -2.5889    0.0000 H   0  0  0  0  0  0  0  0  0  0  0  0
    3.9035   -1.9329    0.0000 H   0  0  0  0  0  0  0  0  0  0  0  0
    5.7318   -1.1272    0.0000 H   0  0  0  0  0  0  0  0  0  0  0  0
    4.7651    0.3327    0.0000 C   0  0  0  0  0  0  0  0  0  0  0  0
    6.1218   -0.5152    0.0000 O   0  0  0  0  0  0  0  0  0  0  0  0
    4.9324    1.9239    0.0000 C   0  0  0  0  0  0  0  0  0  0  0  0
    5.4267    3.4456    0.0000 H   0  0  0  0  0  0  0  0  0  0  0  0
    6.4973    1.5913    0.0000 H   0  0  0  0  0  0  0  0  0  0  0  0
    3.4705    2.5746    0.0000 C   0  0  0  0  0  0  0  0  0  0  0  0
    2.3592    3.7256    0.0000 H   0  0  0  0  0  0  0  0  0  0  0  0
    4.2705    3.9603    0.0000 H   0  0  0  0  0  0  0  0  0  0  0  0
    2.3999    1.3856    0.0000 C   0  0  0  0  0  0  0  0  0  0  0  0
    2.2883    2.9818    0.0000 H   0  0  0  0  0  0  0  0  0  0  0  0
  1  2  1  0  0  0  0
  1  3  1  0  0  0  0
  1  4  1  0  0  0  0
  1  5  1  0  0  0  0
  5  6  1  0  0  0  0
  6  7  1  0  0  0  0
  6  8  1  0  0  0  0
  6  9  1  0  0  0  0
  9 10  1  0  0  0  0
  9 11  1  0  0  0  0
  9 12  1  0  0  0  0
 12 13  2  0  0  0  0
 12 14  1  0  0  0  0
 14 15  1  0  0  0  0
 14 16  2  0  0  0  0
 16  5  1  0  0  0  0
 16 17  1  0  0  0  0
 17 18  1  0  0  0  0
 17 19  1  0  0  0  0
 17 20  1  0  0  0  0
 20 21  1  0  0  0  0
 20 22  1  0  0  0  0
 20 23  1  0  0  0  0
 23 24  1  0  0  0  0
 23 25  1  0  0  0  0
 25  5  1  0  0  0  0
 25 26  1  0  0  0  0
 25 27  1  0  0  0  0
 27 28  1  0  0  0  0
 27 29  1  0  0  0  0
 27 30  1  0  0  0  0
 30 31  1  0  0  0  0
 30 32  1  0  0  0  0
 30 33  1  0  0  0  0
 33 34  1  0  0  0  0
 34 35  1  0  0  0  0
 34 36  1  0  0  0  0
 34 37  1  0  0  0  0
 33 38  1  0  0  0  0
 38 39  2  0  0  0  0
 38 40  1  0  0  0  0
 40 41  1  0  0  0  0
 40 42  1  0  0  0  0
 40 43  1  0  0  0  0
 43 44  1  0  0  0  0
 43 45  1  0  0  0  0
 43 46  1  0  0  0  0
 46 33  1  0  0  0  0
 46 23  1  0  0  0  0
 46 47  1  0  0  0  0
M  END
> <ChemID>
100249

> <source_casrn>
63-05-8

> <CAS>
63-05-8

> <SMILES>
C[C@]12CCC(=O)C=C1CC[C@@H]1[C@@H]2CC[C@@]2(C)[C@H]1CCC2=O

> <NAME>
ANDROSTENEDIONE

> <preferred_name>
4-Androstene-3,17-dione

> <iupac>
androst-4-ene-3,17-dione

> <MPID>
4910

> <dsstox_substance_id>
DTXSID8024523

> <Canonical_QSARr>
CC12CCC(=O)C=C1CCC1C2CCC2(C)C1CCC2=O

> <InChI_Code_QSARr>
InChI=1S/C19H26O2/c1-18-9-7-13(20)11-12(18)3-4-14-15-5-6-17(21)19(15,2)10-8-16(14)18/h11,14-16H,3-10H2,1-2H3

> <InChI Key_QSARr>
AEMFNILZOJDQLW-UHFFFAOYSA-N

> <Salt_Solvent>
?

> <Salt_Solvent_ID>


> <Kow Reference>
HANSCH,C ET AL. (1995)

> <LogP>
2.75

$$$$
100253
  -INDIGO-08031718572D

 24 24  0  0  0  0  0  0  0  0999 V2000
   -0.0000    1.6000    0.0000 C   0  0  0  0  0  0  0  0  0  0  0  0
    0.5472    3.1035    0.0000 H   0  0  0  0  0  0  0  0  0  0  0  0
    1.5757    1.3222    0.0000 H   0  0  0  0  0  0  0  0  0  0  0  0
   -1.3857    2.4000    0.0000 C   0  0  0  0  0  0  0  0  0  0  0  0
   -0.3571    3.6257    0.0000 H   0  0  0  0  0  0  0  0  0  0  0  0
   -2.4141    3.6257    0.0000 H   0  0  0  0  0  0  0  0  0  0  0  0
   -2.7714    1.6000    0.0000 C   0  0  0  0  0  0  0  0  0  0  0  0
   -4.1569    2.4000    0.0000 H   0  0  0  0  0  0  0  0  0  0  0  0
   -2.7712   -0.0000    0.0000 C   0  0  0  0  0  0  0  0  0  0  0  0
   -4.1569   -0.8000    0.0000 C   0  0  0  0  0  0  0  0  0  0  0  0
   -4.1569   -2.4000    0.0000 O   0  0  0  0  0  0  0  0  0  0  0  0
   -5.5425   -0.0000    0.0000 O   0  0  0  0  0  0  0  0  0  0  0  0
   -6.9282   -0.8000    0.0000 C   0  0  0  0  0  0  0  0  0  0  0  0
   -8.3138   -1.6000    0.0000 H   0  0  0  0  0  0  0  0  0  0  0  0
   -8.3138   -0.0000    0.0000 H   0  0  0  0  0  0  0  0  0  0  0  0
   -6.9282   -2.4000    0.0000 H   0  0  0  0  0  0  0  0  0  0  0  0
   -1.3857   -0.8000    0.0000 C   0  0  0  0  0  0  0  0  0  0  0  0
   -2.4141   -2.0257    0.0000 H   0  0  0  0  0  0  0  0  0  0  0  0
   -0.3571   -2.0257    0.0000 H   0  0  0  0  0  0  0  0  0  0  0  0
   -0.0000   -0.0000    0.0000 N   0  0  0  0  0  0  0  0  0  0  0  0
    1.3856   -0.8000    0.0000 C   0  0  0  0  0  0  0  0  0  0  0  0
    2.7713   -1.6000    0.0000 H   0  0  0  0  0  0  0  0  0  0  0  0
    1.3856   -2.4000    0.0000 H   0  0  0  0  0  0  0  0  0  0  0  0
    2.7713   -0.0000    0.0000 H   0  0  0  0  0  0  0  0  0  0  0  0
  1  2  1  0  0  0  0
  1  3  1  0  0  0  0
  1  4  1  0  0  0  0
  4  5  1  0  0  0  0
  4  6  1  0  0  0  0
  4  7  1  0  0  0  0
  7  8  1  0  0  0  0
  7  9  2  0  0  0  0
  9 10  1  0  0  0  0
 10 11  2  0  0  0  0
 10 12  1  0  0  0  0
 12 13  1  0  0  0  0
 13 14  1  0  0  0  0
 13 15  1  0  0  0  0
 13 16  1  0  0  0  0
  9 17  1  0  0  0  0
 17 18  1  0  0  0  0
 17 19  1  0  0  0  0
 17 20  1  0  0  0  0
 20  1  1  0  0  0  0
 20 21  1  0  0  0  0
 21 22  1  0  0  0  0
 21 23  1  0  0  0  0
 21 24  1  0  0  0  0
M  END
> <ChemID>
100253

> <source_casrn>
63-75-2

> <CAS>
63-75-2

> <SMILES>
CN1CC(=CCC1)C(=O)OC

> <NAME>
ARECOLINE

> <preferred_name>
Arecoline

> <iupac>
methyl 1-methyl-1,2,5,6-tetrahydropyridine-3-carboxylate

> <MPID>
4914

> <dsstox_substance_id>
DTXSID3022617

> <Canonical_QSARr>
CN1CC(=CCC1)C(=O)OC

> <InChI_Code_QSARr>
InChI=1S/C8H13NO2/c1-9-5-3-4-7(6-9)8(10)11-2/h4H,3,5-6H2,1-2H3

> <InChI Key_QSARr>
HJJPJSXJAXAIPN-UHFFFAOYSA-N

> <Salt_Solvent>
?

> <Salt_Solvent_ID>


> <Kow Reference>
HANSCH,C ET AL. (1995)

> <LogP>
0.35

$$$$
100258
  -INDIGO-08031718572D

 29 29  0  0  0  0  0  0  0  0999 V2000
    0.8000   -1.3856    0.0000 C   0  0  0  0  0  0  0  0  0  0  0  0
    1.6000   -2.7713    0.0000 H   0  0  0  0  0  0  0  0  0  0  0  0
    2.3999   -1.3856    0.0000 H   0  0  0  0  0  0  0  0  0  0  0  0
    1.6000   -0.0000    0.0000 H   0  0  0  0  0  0  0  0  0  0  0  0
    0.0000   -0.0000    0.0000 C   0  0  0  0  0  0  0  0  0  0  0  0
   -0.7999    1.3857    0.0000 H   0  0  0  0  0  0  0  0  0  0  0  0
    1.2256    1.0284    0.0000 C   0  0  0  0  0  0  0  0  0  0  0  0
    2.4514    2.0569    0.0000 H   0  0  0  0  0  0  0  0  0  0  0  0
    0.9478    2.6042    0.0000 H   0  0  0  0  0  0  0  0  0  0  0  0
    2.7292    0.4813    0.0000 H   0  0  0  0  0  0  0  0  0  0  0  0
   -1.3857   -0.8001    0.0000 C   0  0  0  0  0  0  0  0  0  0  0  0
   -1.3857   -2.4000    0.0000 C   0  0  0  0  0  0  0  0  0  0  0  0
    0.0000   -3.2000    0.0000 H   0  0  0  0  0  0  0  0  0  0  0  0
   -2.7712   -3.2000    0.0000 C   0  0  0  0  0  0  0  0  0  0  0  0
   -2.7712   -4.8000    0.0000 H   0  0  0  0  0  0  0  0  0  0  0  0
   -4.1570   -2.4000    0.0000 C   0  0  0  0  0  0  0  0  0  0  0  0
   -5.5425   -3.2000    0.0000 H   0  0  0  0  0  0  0  0  0  0  0  0
   -4.1570   -0.8001    0.0000 C   0  0  0  0  0  0  0  0  0  0  0  0
   -5.5425   -0.0000    0.0000 O   0  0  0  0  0  0  0  0  0  0  0  0
   -6.9283   -0.8001    0.0000 C   0  0  0  0  0  0  0  0  0  0  0  0
   -8.3138   -0.0000    0.0000 N   0  0  0  0  0  0  0  0  0  0  0  0
   -8.3138    1.6000    0.0000 H   0  0  0  0  0  0  0  0  0  0  0  0
   -9.6996   -0.8001    0.0000 C   0  0  0  0  0  0  0  0  0  0  0  0
  -11.0851   -1.6000    0.0000 H   0  0  0  0  0  0  0  0  0  0  0  0
  -11.0851   -0.0000    0.0000 H   0  0  0  0  0  0  0  0  0  0  0  0
   -9.6996   -2.4000    0.0000 H   0  0  0  0  0  0  0  0  0  0  0  0
   -6.9283   -2.4000    0.0000 O   0  0  0  0  0  0  0  0  0  0  0  0
   -2.7712   -0.0000    0.0000 C   0  0  0  0  0  0  0  0  0  0  0  0
   -2.7712    1.6000    0.0000 H   0  0  0  0  0  0  0  0  0  0  0  0
  1  2  1  0  0  0  0
  1  3  1  0  0  0  0
  1  4  1  0  0  0  0
  1  5  1  0  0  0  0
  5  6  1  0  0  0  0
  5  7  1  0  0  0  0
  7  8  1  0  0  0  0
  7  9  1  0  0  0  0
  7 10  1  0  0  0  0
  5 11  1  0  0  0  0
 11 12  1  0  0  0  0
 12 13  1  0  0  0  0
 12 14  2  0  0  0  0
 14 15  1  0  0  0  0
 14 16  1  0  0  0  0
 16 17  1  0  0  0  0
 16 18  2  0  0  0  0
 18 19  1  0  0  0  0
 19 20  1  0  0  0  0
 20 21  1  0  0  0  0
 21 22  1  0  0  0  0
 21 23  1  0  0  0  0
 23 24  1  0  0  0  0
 23 25  1  0  0  0  0
 23 26  1  0  0  0  0
 20 27  2  0  0  0  0
 18 28  1  0  0  0  0
 28 11  2  0  0  0  0
 28 29  1  0  0  0  0
M  END
> <ChemID>
100258

> <source_casrn>
64-00-6

> <CAS>
64-00-6

> <SMILES>
CNC(=O)Oc1cc(ccc1)C(C)C

> <NAME>
N-METHYL O-(3-ISOPROPYLPHENYL)CARBAMATE

> <preferred_name>
m-Cumenyl methylcarbamate

> <iupac>
3-(propan-2-yl)phenyl methylcarbamate

> <MPID>
4919

> <dsstox_substance_id>
DTXSID1040324

> <Canonical_QSARr>
CNC(=O)Oc1cc(ccc1)C(C)C

> <InChI_Code_QSARr>
InChI=1S/C11H15NO2/c1-8(2)9-5-4-6-10(7-9)14-11(13)12-3/h4-8H,1-3H3,(H,12,13)

> <InChI Key_QSARr>
GYKXQTKSWLAUIT-UHFFFAOYSA-N

> <Salt_Solvent>
?

> <Salt_Solvent_ID>


> <Kow Reference>
HANSCH,C ET AL. (1995)

> <LogP>
2.63

$$$$
100262
  -INDIGO-08031718572D

  9  8  0  0  0  0  0  0  0  0999 V2000
    1.6000    0.0000    0.0000 C   0  0  0  0  0  0  0  0  0  0  0  0
    3.2000    0.0000    0.0000 H   0  0  0  0  0  0  0  0  0  0  0  0
    2.4000   -1.3856    0.0000 H   0  0  0  0  0  0  0  0  0  0  0  0
    2.4000    1.3856    0.0000 H   0  0  0  0  0  0  0  0  0  0  0  0
   -0.0000    0.0000    0.0000 C   0  0  0  0  0  0  0  0  0  0  0  0
   -0.2089   -1.5863    0.0000 H   0  0  0  0  0  0  0  0  0  0  0  0
   -1.2694   -0.9740    0.0000 H   0  0  0  0  0  0  0  0  0  0  0  0
   -0.8000    1.3856    0.0000 O   0  0  0  0  0  0  0  0  0  0  0  0
   -2.4000    1.3856    0.0000 H   0  0  0  0  0  0  0  0  0  0  0  0
  1  2  1  0  0  0  0
  1  3  1  0  0  0  0
  1  4  1  0  0  0  0
  1  5  1  0  0  0  0
  5  6  1  0  0  0  0
  5  7  1  0  0  0  0
  5  8  1  0  0  0  0
  8  9  1  0  0  0  0
M  END
> <ChemID>
100262

> <source_casrn>
64-17-5

> <CAS>
64-17-5

> <SMILES>
CCO

> <NAME>
ETHANOL

> <preferred_name>
Ethanol

> <iupac>
ethanol

> <MPID>
4923

> <dsstox_substance_id>
DTXSID9020584

> <Canonical_QSARr>
CCO

> <InChI_Code_QSARr>
InChI=1S/C2H6O/c1-2-3/h3H,2H2,1H3

> <InChI Key_QSARr>
LFQSCWFLJHTTHZ-UHFFFAOYSA-N

> <Salt_Solvent>
?

> <Salt_Solvent_ID>


> <Kow Reference>
HANSCH,C ET AL. (1995)

> <LogP>
-0.31

$$$$
100266
  -INDIGO-08031718572D

 19 18  0  0  0  0  0  0  0  0999 V2000
    1.3856    0.8000    0.0000 C   0  0  0  0  0  0  0  0  0  0  0  0
    2.7713    1.6000    0.0000 H   0  0  0  0  0  0  0  0  0  0  0  0
    2.7713    0.0000    0.0000 H   0  0  0  0  0  0  0  0  0  0  0  0
    1.3856    2.4000    0.0000 H   0  0  0  0  0  0  0  0  0  0  0  0
   -0.0000    0.0000    0.0000 C   0  0  0  0  0  0  0  0  0  0  0  0
    0.6123   -1.4782    0.0000 H   0  0  0  0  0  0  0  0  0  0  0  0
   -0.6124   -1.4782    0.0000 H   0  0  0  0  0  0  0  0  0  0  0  0
   -1.3857    0.8000    0.0000 O   0  0  0  0  0  0  0  0  0  0  0  0
   -2.7712   -0.0000    0.0000 S   0  0  0  0  0  0  0  0  0  0  0  0
   -4.1569   -0.8000    0.0000 O   0  0  0  0  0  0  0  0  0  0  0  0
   -5.5425   -0.0000    0.0000 C   0  0  0  0  0  0  0  0  0  0  0  0
   -6.1548    1.4782    0.0000 H   0  0  0  0  0  0  0  0  0  0  0  0
   -4.9302    1.4782    0.0000 H   0  0  0  0  0  0  0  0  0  0  0  0
   -6.9282   -0.8000    0.0000 C   0  0  0  0  0  0  0  0  0  0  0  0
   -8.3138   -1.6000    0.0000 H   0  0  0  0  0  0  0  0  0  0  0  0
   -8.3138   -0.0000    0.0000 H   0  0  0  0  0  0  0  0  0  0  0  0
   -6.9282   -2.4000    0.0000 H   0  0  0  0  0  0  0  0  0  0  0  0
   -3.5713    1.3857    0.0000 O   0  0  0  0  0  0  0  0  0  0  0  0
   -1.9713   -1.3857    0.0000 O   0  0  0  0  0  0  0  0  0  0  0  0
  1  2  1  0  0  0  0
  1  3  1  0  0  0  0
  1  4  1  0  0  0  0
  1  5  1  0  0  0  0
  5  6  1  0  0  0  0
  5  7  1  0  0  0  0
  5  8  1  0  0  0  0
  8  9  1  0  0  0  0
  9 10  1  0  0  0  0
 10 11  1  0  0  0  0
 11 12  1  0  0  0  0
 11 13  1  0  0  0  0
 11 14  1  0  0  0  0
 14 15  1  0  0  0  0
 14 16  1  0  0  0  0
 14 17  1  0  0  0  0
  9 18  2  0  0  0  0
  9 19  2  0  0  0  0
M  END
> <ChemID>
100266

> <source_casrn>
64-67-5

> <CAS>
64-67-5

> <SMILES>
CCOS(=O)(=O)OCC

> <NAME>
DIETHYL SULFATE

> <preferred_name>
Diethyl sulfate

> <iupac>
diethyl sulfate

> <MPID>
4927

> <dsstox_substance_id>
DTXSID1024045

> <Canonical_QSARr>
CCOS(=O)(=O)OCC

> <InChI_Code_QSARr>
InChI=1S/C4H10O4S/c1-3-7-9(5,6)8-4-2/h3-4H2,1-2H3

> <InChI Key_QSARr>
DENRZWYUOJLTMF-UHFFFAOYSA-N

> <Salt_Solvent>
?

> <Salt_Solvent_ID>


> <Kow Reference>
HANSCH,C ET AL. (1995)

> <LogP>
1.14

$$$$
100270
  -INDIGO-08031718572D

 23 23  0  0  0  0  0  0  0  0999 V2000
    2.7713   -0.0000    0.0000 C   0  0  0  0  0  0  0  0  0  0  0  0
    4.1569    0.8000    0.0000 C   0  0  0  0  0  0  0  0  0  0  0  0
    5.5426    1.6000    0.0000 H   0  0  0  0  0  0  0  0  0  0  0  0
    5.5426   -0.0000    0.0000 H   0  0  0  0  0  0  0  0  0  0  0  0
    4.1569    2.4000    0.0000 H   0  0  0  0  0  0  0  0  0  0  0  0
    1.3857    0.8000    0.0000 C   0  0  0  0  0  0  0  0  0  0  0  0
    1.3857    2.4000    0.0000 O   0  0  0  0  0  0  0  0  0  0  0  0
   -0.0001    3.2000    0.0000 H   0  0  0  0  0  0  0  0  0  0  0  0
   -0.0001   -0.0000    0.0000 C   0  0  0  0  0  0  0  0  0  0  0  0
   -1.3857    0.8000    0.0000 C   0  0  0  0  0  0  0  0  0  0  0  0
   -2.3597   -0.4694    0.0000 H   0  0  0  0  0  0  0  0  0  0  0  0
   -2.9720    0.5911    0.0000 H   0  0  0  0  0  0  0  0  0  0  0  0
   -1.3857    2.4000    0.0000 O   0  0  0  0  0  0  0  0  0  0  0  0
   -2.7713    3.2000    0.0000 H   0  0  0  0  0  0  0  0  0  0  0  0
   -0.0001   -1.6000    0.0000 C   0  0  0  0  0  0  0  0  0  0  0  0
   -1.3857   -2.4000    0.0000 C   0  0  0  0  0  0  0  0  0  0  0  0
   -1.9980   -3.8782    0.0000 H   0  0  0  0  0  0  0  0  0  0  0  0
   -0.7734   -3.8782    0.0000 H   0  0  0  0  0  0  0  0  0  0  0  0
   -2.7713   -1.6000    0.0000 O   0  0  0  0  0  0  0  0  0  0  0  0
   -4.1569   -2.4000    0.0000 H   0  0  0  0  0  0  0  0  0  0  0  0
    1.3857   -2.4000    0.0000 C   0  0  0  0  0  0  0  0  0  0  0  0
    1.3857   -4.0000    0.0000 H   0  0  0  0  0  0  0  0  0  0  0  0
    2.7713   -1.6000    0.0000 N   0  0  0  0  0  0  0  0  0  0  0  0
  1  2  1  0  0  0  0
  2  3  1  0  0  0  0
  2  4  1  0  0  0  0
  2  5  1  0  0  0  0
  1  6  1  0  0  0  0
  6  7  1  0  0  0  0
  7  8  1  0  0  0  0
  6  9  2  0  0  0  0
  9 10  1  0  0  0  0
 10 11  1  0  0  0  0
 10 12  1  0  0  0  0
 10 13  1  0  0  0  0
 13 14  1  0  0  0  0
  9 15  1  0  0  0  0
 15 16  1  0  0  0  0
 16 17  1  0  0  0  0
 16 18  1  0  0  0  0
 16 19  1  0  0  0  0
 19 20  1  0  0  0  0
 15 21  2  0  0  0  0
 21 22  1  0  0  0  0
 21 23  1  0  0  0  0
 23  1  2  0  0  0  0
M  END
> <ChemID>
100270

> <source_casrn>
65-23-6

> <CAS>
65-23-6

> <SMILES>
Cc1[n]cc(CO)c(CO)c1O

> <NAME>
PYRIDOXINE

> <preferred_name>
Pyridoxine

> <iupac>
4,5-bis(hydroxymethyl)-2-methylpyridin-3-ol

> <MPID>
4931

> <dsstox_substance_id>
DTXSID4023541

> <Canonical_QSARr>
Cc1[n]cc(CO)c(CO)c1O

> <InChI_Code_QSARr>
InChI=1S/C8H11NO3/c1-5-8(12)7(4-11)6(3-10)2-9-5/h2,10-12H,3-4H2,1H3

> <InChI Key_QSARr>
LXNHXLLTXMVWPM-UHFFFAOYSA-N

> <Salt_Solvent>
?

> <Salt_Solvent_ID>


> <Kow Reference>
SANGSTER (1993)

> <LogP>
-0.77

$$$$
100274
  -INDIGO-08031718572D

 15 15  0  0  0  0  0  0  0  0999 V2000
    2.4001    1.3856    0.0000 N   0  0  0  0  0  0  0  0  0  0  0  0
    3.2000    2.7713    0.0000 H   0  0  0  0  0  0  0  0  0  0  0  0
    0.7999    1.3856    0.0000 C   0  0  0  0  0  0  0  0  0  0  0  0
    0.0000    2.7713    0.0000 O   0  0  0  0  0  0  0  0  0  0  0  0
    0.0000    0.0000    0.0000 C   0  0  0  0  0  0  0  0  0  0  0  0
   -1.6000    0.0000    0.0000 C   0  0  0  0  0  0  0  0  0  0  0  0
   -3.2000    0.0000    0.0000 H   0  0  0  0  0  0  0  0  0  0  0  0
   -2.4001   -1.3856    0.0000 H   0  0  0  0  0  0  0  0  0  0  0  0
   -2.4001    1.3856    0.0000 H   0  0  0  0  0  0  0  0  0  0  0  0
    0.8001   -1.3856    0.0000 C   0  0  0  0  0  0  0  0  0  0  0  0
    0.0000   -2.7713    0.0000 H   0  0  0  0  0  0  0  0  0  0  0  0
    2.4001   -1.3856    0.0000 N   0  0  0  0  0  0  0  0  0  0  0  0
    3.2000   -2.7713    0.0000 H   0  0  0  0  0  0  0  0  0  0  0  0
    3.2000   -0.0000    0.0000 C   0  0  0  0  0  0  0  0  0  0  0  0
    4.8000    0.0000    0.0000 O   0  0  0  0  0  0  0  0  0  0  0  0
  1  2  1  0  0  0  0
  1  3  1  0  0  0  0
  3  4  2  0  0  0  0
  3  5  1  0  0  0  0
  5  6  1  0  0  0  0
  6  7  1  0  0  0  0
  6  8  1  0  0  0  0
  6  9  1  0  0  0  0
  5 10  2  0  0  0  0
 10 11  1  0  0  0  0
 10 12  1  0  0  0  0
 12 13  1  0  0  0  0
 12 14  1  0  0  0  0
 14  1  1  0  0  0  0
 14 15  2  0  0  0  0
M  END
> <ChemID>
100274

> <source_casrn>
65-71-4

> <CAS>
65-71-4

> <SMILES>
CC1=CNC(=O)NC1=O

> <NAME>
5-METHYLURACIL

> <preferred_name>
Thymine

> <iupac>
thymine

> <MPID>
4935

> <dsstox_substance_id>
DTXSID4052342

> <Canonical_QSARr>
CC1=CNC(=O)NC1=O

> <InChI_Code_QSARr>
InChI=1S/C5H6N2O2/c1-3-2-6-5(9)7-4(3)8/h2H,1H3,(H2,6,7,8,9)

> <InChI Key_QSARr>
RWQNBRDOKXIBIV-UHFFFAOYSA-N

> <Salt_Solvent>
?

> <Salt_Solvent_ID>


> <Kow Reference>
HANSCH,C ET AL. (1995)

> <LogP>
-0.62

$$$$
100279
  -INDIGO-08031718572D

 19 18  0  0  0  0  0  0  0  0999 V2000
    2.7713    0.0000    0.0000 C   0  0  0  0  0  0  0  0  0  0  0  0
    4.1569   -0.8000    0.0000 H   0  0  0  0  0  0  0  0  0  0  0  0
    4.1569    0.8000    0.0000 H   0  0  0  0  0  0  0  0  0  0  0  0
    2.7713   -1.6000    0.0000 H   0  0  0  0  0  0  0  0  0  0  0  0
    1.3857    0.8000    0.0000 C   0  0  0  0  0  0  0  0  0  0  0  0
    1.9980    2.2782    0.0000 H   0  0  0  0  0  0  0  0  0  0  0  0
    0.7734    2.2782    0.0000 H   0  0  0  0  0  0  0  0  0  0  0  0
    0.0001    0.0000    0.0000 C   0  0  0  0  0  0  0  0  0  0  0  0
   -0.6122   -1.4782    0.0000 H   0  0  0  0  0  0  0  0  0  0  0  0
    0.6124   -1.4782    0.0000 H   0  0  0  0  0  0  0  0  0  0  0  0
   -1.3857    0.8000    0.0000 C   0  0  0  0  0  0  0  0  0  0  0  0
   -0.7734    2.2782    0.0000 H   0  0  0  0  0  0  0  0  0  0  0  0
   -1.9980    2.2782    0.0000 H   0  0  0  0  0  0  0  0  0  0  0  0
   -2.7713    0.0000    0.0000 C   0  0  0  0  0  0  0  0  0  0  0  0
   -3.3836   -1.4782    0.0000 H   0  0  0  0  0  0  0  0  0  0  0  0
   -2.1590   -1.4782    0.0000 H   0  0  0  0  0  0  0  0  0  0  0  0
   -4.1569    0.8000    0.0000 C   0  0  0  0  0  0  0  0  0  0  0  0
   -5.5426    0.0000    0.0000 H   0  0  0  0  0  0  0  0  0  0  0  0
   -4.1569    2.4000    0.0000 O   0  0  0  0  0  0  0  0  0  0  0  0
  1  2  1  0  0  0  0
  1  3  1  0  0  0  0
  1  4  1  0  0  0  0
  1  5  1  0  0  0  0
  5  6  1  0  0  0  0
  5  7  1  0  0  0  0
  5  8  1  0  0  0  0
  8  9  1  0  0  0  0
  8 10  1  0  0  0  0
  8 11  1  0  0  0  0
 11 12  1  0  0  0  0
 11 13  1  0  0  0  0
 11 14  1  0  0  0  0
 14 15  1  0  0  0  0
 14 16  1  0  0  0  0
 14 17  1  0  0  0  0
 17 18  1  0  0  0  0
 17 19  2  0  0  0  0
M  END
> <ChemID>
100279

> <source_casrn>
66-25-1

> <CAS>
66-25-1

> <SMILES>
CCCCCC=O

> <NAME>
HEXANAL

> <preferred_name>
Hexanal

> <iupac>
hexanal

> <MPID>
4939

> <dsstox_substance_id>
DTXSID2021604

> <Canonical_QSARr>
CCCCCC=O

> <InChI_Code_QSARr>
InChI=1S/C6H12O/c1-2-3-4-5-6-7/h6H,2-5H2,1H3

> <InChI Key_QSARr>
JARKCYVAAOWBJS-UHFFFAOYSA-N

> <Salt_Solvent>
?

> <Salt_Solvent_ID>


> <Kow Reference>
HANSCH,C ET AL. (1995)

> <LogP>
1.78

$$$$
100283
  -INDIGO-08031718572D

 47 50  0  0  0  0  0  0  0  0999 V2000
    3.9178    1.3382    0.0000 C   0  0  0  0  0  0  0  0  0  0  0  0
    4.7178   -0.0474    0.0000 H   0  0  0  0  0  0  0  0  0  0  0  0
    2.5324    0.5382    0.0000 C   0  0  0  0  0  0  0  0  0  0  0  0
    3.5391   -0.7052    0.0000 H   0  0  0  0  0  0  0  0  0  0  0  0
    1.4618   -0.6508    0.0000 S   0  0  0  0  0  0  0  0  0  0  0  0
   -0.0001    0.0001    0.0000 C   0  0  0  0  0  0  0  0  0  0  0  0
    0.1673    1.5913    0.0000 C   0  0  0  0  0  0  0  0  0  0  0  0
   -1.4328    1.5913    0.0000 H   0  0  0  0  0  0  0  0  0  0  0  0
   -0.0001    3.1824    0.0000 C   0  0  0  0  0  0  0  0  0  0  0  0
    1.2944    4.1230    0.0000 O   0  0  0  0  0  0  0  0  0  0  0  0
   -1.4616    3.8333    0.0000 O   0  0  0  0  0  0  0  0  0  0  0  0
   -1.6290    5.4244    0.0000 H   0  0  0  0  0  0  0  0  0  0  0  0
    1.7323    1.9238    0.0000 N   0  0  0  0  0  0  0  0  0  0  0  0
    3.1180    2.7240    0.0000 C   0  0  0  0  0  0  0  0  0  0  0  0
    3.5321    4.2695    0.0000 O   0  0  0  0  0  0  0  0  0  0  0  0
   -1.5651    0.3327    0.0000 C   0  0  0  0  0  0  0  0  0  0  0  0
   -3.1301    0.6652    0.0000 H   0  0  0  0  0  0  0  0  0  0  0  0
   -2.6357   -0.8563    0.0000 H   0  0  0  0  0  0  0  0  0  0  0  0
   -2.5502    1.5934    0.0000 H   0  0  0  0  0  0  0  0  0  0  0  0
   -0.4944   -1.5217    0.0000 C   0  0  0  0  0  0  0  0  0  0  0  0
   -0.9888   -3.0434    0.0000 H   0  0  0  0  0  0  0  0  0  0  0  0
    0.5762   -2.7108    0.0000 H   0  0  0  0  0  0  0  0  0  0  0  0
   -2.0594   -1.8544    0.0000 H   0  0  0  0  0  0  0  0  0  0  0  0
    5.3035    2.1383    0.0000 N   0  0  0  0  0  0  0  0  0  0  0  0
    5.3035    3.7382    0.0000 H   0  0  0  0  0  0  0  0  0  0  0  0
    6.6891    1.3382    0.0000 C   0  0  0  0  0  0  0  0  0  0  0  0
    8.0748    2.1383    0.0000 C   0  0  0  0  0  0  0  0  0  0  0  0
    9.5366    1.4875    0.0000 C   0  0  0  0  0  0  0  0  0  0  0  0
   10.1360    0.0040    0.0000 C   0  0  0  0  0  0  0  0  0  0  0  0
    9.1509   -1.2569    0.0000 C   0  0  0  0  0  0  0  0  0  0  0  0
    7.5664   -1.0342    0.0000 H   0  0  0  0  0  0  0  0  0  0  0  0
    9.7503   -2.7403    0.0000 C   0  0  0  0  0  0  0  0  0  0  0  0
    8.7651   -4.0011    0.0000 H   0  0  0  0  0  0  0  0  0  0  0  0
   11.3348   -2.9630    0.0000 C   0  0  0  0  0  0  0  0  0  0  0  0
   11.9339   -4.4465    0.0000 H   0  0  0  0  0  0  0  0  0  0  0  0
   12.3196   -1.7021    0.0000 C   0  0  0  0  0  0  0  0  0  0  0  0
   13.9041   -1.9249    0.0000 H   0  0  0  0  0  0  0  0  0  0  0  0
   11.7202   -0.2187    0.0000 C   0  0  0  0  0  0  0  0  0  0  0  0
   12.7053    1.0421    0.0000 H   0  0  0  0  0  0  0  0  0  0  0  0
   10.6072    2.6765    0.0000 N   0  0  0  0  0  0  0  0  0  0  0  0
    9.8072    4.0621    0.0000 O   0  0  0  0  0  0  0  0  0  0  0  0
    8.2422    3.7295    0.0000 C   0  0  0  0  0  0  0  0  0  0  0  0
    7.0530    4.8000    0.0000 C   0  0  0  0  0  0  0  0  0  0  0  0
    7.3857    6.3651    0.0000 H   0  0  0  0  0  0  0  0  0  0  0  0
    5.8641    5.8707    0.0000 H   0  0  0  0  0  0  0  0  0  0  0  0
    8.5749    5.2944    0.0000 H   0  0  0  0  0  0  0  0  0  0  0  0
    6.6891   -0.2617    0.0000 O   0  0  0  0  0  0  0  0  0  0  0  0
  1  2  1  0  0  0  0
  1  3  1  0  0  0  0
  3  4  1  0  0  0  0
  3  5  1  0  0  0  0
  5  6  1  0  0  0  0
  6  7  1  0  0  0  0
  7  8  1  0  0  0  0
  7  9  1  0  0  0  0
  9 10  2  0  0  0  0
  9 11  1  0  0  0  0
 11 12  1  0  0  0  0
  7 13  1  0  0  0  0
 13  3  1  0  0  0  0
 13 14  1  0  0  0  0
 14  1  1  0  0  0  0
 14 15  2  0  0  0  0
  6 16  1  0  0  0  0
 16 17  1  0  0  0  0
 16 18  1  0  0  0  0
 16 19  1  0  0  0  0
  6 20  1  0  0  0  0
 20 21  1  0  0  0  0
 20 22  1  0  0  0  0
 20 23  1  0  0  0  0
  1 24  1  0  0  0  0
 24 25  1  0  0  0  0
 24 26  1  0  0  0  0
 26 27  1  0  0  0  0
 27 28  1  0  0  0  0
 28 29  1  0  0  0  0
 29 30  1  0  0  0  0
 30 31  1  0  0  0  0
 30 32  2  0  0  0  0
 32 33  1  0  0  0  0
 32 34  1  0  0  0  0
 34 35  1  0  0  0  0
 34 36  2  0  0  0  0
 36 37  1  0  0  0  0
 36 38  1  0  0  0  0
 38 29  2  0  0  0  0
 38 39  1  0  0  0  0
 28 40  2  0  0  0  0
 40 41  1  0  0  0  0
 41 42  1  0  0  0  0
 42 27  2  0  0  0  0
 42 43  1  0  0  0  0
 43 44  1  0  0  0  0
 43 45  1  0  0  0  0
 43 46  1  0  0  0  0
 26 47  2  0  0  0  0
M  END
> <ChemID>
100283

> <source_casrn>
66-79-5

> <CAS>
66-79-5

> <SMILES>
Cc2onc(c1ccccc1)c2C(=O)NC4C3SC(C)(C)C(N3C4(=O))C(=O)(O)

> <NAME>
OXACILLIN

> <preferred_name>
Oxacillin

> <iupac>
(2S,5R,6R)-3,3-dimethyl-6-{[(5-methyl-3-phenyl-1,2-oxazol-4-yl)carbonyl]amino}-7-oxo-4-thia-1-azabicyclo[3.2.0]heptane-2-carboxylic acid

> <MPID>
4943

> <dsstox_substance_id>
DTXSID8023397

> <Canonical_QSARr>
Cc1o[n]c(c1C(=O)NC1C2SC(C)(C)C(C(O)=O)N2C1=O)-c1ccccc1

> <InChI_Code_QSARr>
InChI=1S/C19H19N3O5S/c1-9-11(12(21-27-9)10-7-5-4-6-8-10)15(23)20-13-16(24)22-14(18(25)26)19(2,3)28-17(13)22/h4-8,13-14,17H,1-3H3,(H,20,23)(H,25,26)

> <InChI Key_QSARr>
UWYHMGVUTGAWSP-UHFFFAOYSA-N

> <Salt_Solvent>
?

> <Salt_Solvent_ID>


> <Kow Reference>
HANSCH,C ET AL. (1995)

> <LogP>
2.38

$$$$
100287
  -INDIGO-08031718572D

 23 24  0  0  0  0  0  0  0  0999 V2000
    8.1781   -0.1683    0.0000 C   0  0  0  0  0  0  0  0  0  0  0  0
    9.7430   -0.5009    0.0000 N   0  0  0  0  0  0  0  0  0  0  0  0
   10.2376   -2.0226    0.0000 O   0  0  0  0  0  0  0  0  0  0  0  0
   10.8137    0.6881    0.0000 O   0  0  0  0  0  0  0  0  0  0  0  0
    6.9891   -1.2389    0.0000 O   0  0  0  0  0  0  0  0  0  0  0  0
    5.6034   -0.4389    0.0000 C   0  0  0  0  0  0  0  0  0  0  0  0
    4.1417   -1.0897    0.0000 C   0  0  0  0  0  0  0  0  0  0  0  0
    3.9746   -2.6810    0.0000 H   0  0  0  0  0  0  0  0  0  0  0  0
    2.8473   -0.1492    0.0000 N   0  0  0  0  0  0  0  0  0  0  0  0
    1.3856   -0.8000    0.0000 N   0  0  0  0  0  0  0  0  0  0  0  0
    1.0530   -2.3650    0.0000 C   0  0  0  0  0  0  0  0  0  0  0  0
    2.1237   -3.5541    0.0000 O   0  0  0  0  0  0  0  0  0  0  0  0
   -0.5383   -2.5323    0.0000 O   0  0  0  0  0  0  0  0  0  0  0  0
   -1.1889   -1.0706    0.0000 C   0  0  0  0  0  0  0  0  0  0  0  0
   -2.5747   -1.8706    0.0000 H   0  0  0  0  0  0  0  0  0  0  0  0
   -2.1295    0.2238    0.0000 H   0  0  0  0  0  0  0  0  0  0  0  0
    0.0000    0.0000    0.0000 C   0  0  0  0  0  0  0  0  0  0  0  0
   -1.1889    1.0706    0.0000 H   0  0  0  0  0  0  0  0  0  0  0  0
    0.9404    1.2944    0.0000 H   0  0  0  0  0  0  0  0  0  0  0  0
    5.9360    1.1261    0.0000 C   0  0  0  0  0  0  0  0  0  0  0  0
    4.8655    2.3151    0.0000 H   0  0  0  0  0  0  0  0  0  0  0  0
    7.5273    1.2934    0.0000 C   0  0  0  0  0  0  0  0  0  0  0  0
    8.3273    2.6790    0.0000 H   0  0  0  0  0  0  0  0  0  0  0  0
  1  2  1  0  0  0  0
  2  3  1  0  0  0  0
  2  4  2  0  0  0  0
  1  5  1  0  0  0  0
  5  6  1  0  0  0  0
  6  7  1  0  0  0  0
  7  8  1  0  0  0  0
  7  9  2  0  0  0  0
  9 10  1  0  0  0  0
 10 11  1  0  0  0  0
 11 12  2  0  0  0  0
 11 13  1  0  0  0  0
 13 14  1  0  0  0  0
 14 15  1  0  0  0  0
 14 16  1  0  0  0  0
 14 17  1  0  0  0  0
 17 10  1  0  0  0  0
 17 18  1  0  0  0  0
 17 19  1  0  0  0  0
  6 20  2  0  0  0  0
 20 21  1  0  0  0  0
 20 22  1  0  0  0  0
 22  1  2  0  0  0  0
 22 23  1  0  0  0  0
M  CHG  2   2   1   3  -1
M  END
> <ChemID>
100287

> <source_casrn>
67-45-8

> <CAS>
67-45-8

> <SMILES>
[O-][N+](=O)c1ccc(/C=N/N2CCOC2=O)o1

> <NAME>
FURAZOLIDONE

> <preferred_name>
Furazolidone

> <iupac>
3-{(E)-[(5-nitrofuran-2-yl)methylidene]amino}-1,3-oxazolidin-2-one

> <MPID>
4947

> <dsstox_substance_id>
DTXSID4041997

> <Canonical_QSARr>
[O-][N+](=O)c1ccc(C=NN2CCOC2=O)o1

> <InChI_Code_QSARr>
InChI=1S/C8H7N3O5/c12-8-10(3-4-15-8)9-5-6-1-2-7(16-6)11(13)14/h1-2,5H,3-4H2/b9-5+

> <InChI Key_QSARr>
PLHJDBGFXBMTGZ-WEVVVXLNSA-N

> <Salt_Solvent>
?

> <Salt_Solvent_ID>


> <Kow Reference>
DEBNATH,AK ET AL. (1991)

> <LogP>
-0.04

$$$$
100291
  -INDIGO-08031718572D

 12 11  0  0  0  0  0  0  0  0999 V2000
    0.0000    1.6000    0.0000 O   0  0  0  0  0  0  0  0  0  0  0  0
    1.3856    2.4000    0.0000 H   0  0  0  0  0  0  0  0  0  0  0  0
    0.0000    0.0000    0.0000 C   0  0  0  0  0  0  0  0  0  0  0  0
    0.0000   -1.6000    0.0000 H   0  0  0  0  0  0  0  0  0  0  0  0
   -1.6000    0.0000    0.0000 C   0  0  0  0  0  0  0  0  0  0  0  0
   -3.2000    0.0000    0.0000 H   0  0  0  0  0  0  0  0  0  0  0  0
   -2.4000   -1.3856    0.0000 H   0  0  0  0  0  0  0  0  0  0  0  0
   -2.4000    1.3856    0.0000 H   0  0  0  0  0  0  0  0  0  0  0  0
    1.6000    0.0000    0.0000 C   0  0  0  0  0  0  0  0  0  0  0  0
    3.2000    0.0000    0.0000 H   0  0  0  0  0  0  0  0  0  0  0  0
    2.4000   -1.3856    0.0000 H   0  0  0  0  0  0  0  0  0  0  0  0
    2.4000    1.3856    0.0000 H   0  0  0  0  0  0  0  0  0  0  0  0
  1  2  1  0  0  0  0
  1  3  1  0  0  0  0
  3  4  1  0  0  0  0
  3  5  1  0  0  0  0
  5  6  1  0  0  0  0
  5  7  1  0  0  0  0
  5  8  1  0  0  0  0
  3  9  1  0  0  0  0
  9 10  1  0  0  0  0
  9 11  1  0  0  0  0
  9 12  1  0  0  0  0
M  END
> <ChemID>
100291

> <source_casrn>
67-63-0

> <CAS>
67-63-0

> <SMILES>
CC(C)O

> <NAME>
ISOPROPANOL

> <preferred_name>
Isopropanol

> <iupac>
propan-2-ol

> <MPID>
4951

> <dsstox_substance_id>
DTXSID7020762

> <Canonical_QSARr>
CC(C)O

> <InChI_Code_QSARr>
InChI=1S/C3H8O/c1-3(2)4/h3-4H,1-2H3

> <InChI Key_QSARr>
KFZMGEQAYNKOFK-UHFFFAOYSA-N

> <Salt_Solvent>
?

> <Salt_Solvent_ID>


> <Kow Reference>
HANSCH,C ET AL. (1995)

> <LogP>
0.05

$$$$
100295
  -INDIGO-08031718572D

 11 10  0  0  0  0  0  0  0  0999 V2000
    0.0000    0.0000    0.0000 S   0  0  0  0  0  0  0  0  0  0  0  0
    0.0000    1.6000    0.0000 O   0  0  0  0  0  0  0  0  0  0  0  0
    0.0000   -1.6000    0.0000 O   0  0  0  0  0  0  0  0  0  0  0  0
   -1.6000   -0.0000    0.0000 C   0  0  0  0  0  0  0  0  0  0  0  0
   -3.2000   -0.0000    0.0000 H   0  0  0  0  0  0  0  0  0  0  0  0
   -2.4000   -1.3856    0.0000 H   0  0  0  0  0  0  0  0  0  0  0  0
   -2.4000    1.3856    0.0000 H   0  0  0  0  0  0  0  0  0  0  0  0
    1.6000    0.0000    0.0000 C   0  0  0  0  0  0  0  0  0  0  0  0
    3.2000    0.0000    0.0000 H   0  0  0  0  0  0  0  0  0  0  0  0
    2.4000   -1.3856    0.0000 H   0  0  0  0  0  0  0  0  0  0  0  0
    2.4000    1.3856    0.0000 H   0  0  0  0  0  0  0  0  0  0  0  0
  1  2  2  0  0  0  0
  1  3  2  0  0  0  0
  1  4  1  0  0  0  0
  4  5  1  0  0  0  0
  4  6  1  0  0  0  0
  4  7  1  0  0  0  0
  1  8  1  0  0  0  0
  8  9  1  0  0  0  0
  8 10  1  0  0  0  0
  8 11  1  0  0  0  0
M  END
> <ChemID>
100295

> <source_casrn>
67-71-0

> <CAS>
67-71-0

> <SMILES>
CS(C)(=O)=O

> <NAME>
DIMETHYL SULFONE

> <preferred_name>
Dimethyl sulfone

> <iupac>
dimethyl sulfone

> <MPID>
4955

> <dsstox_substance_id>
DTXSID4043937

> <Canonical_QSARr>
CS(C)(=O)=O

> <InChI_Code_QSARr>
InChI=1S/C2H6O2S/c1-5(2,3)4/h1-2H3

> <InChI Key_QSARr>
HHVIBTZHLRERCL-UHFFFAOYSA-N

> <Salt_Solvent>
?

> <Salt_Solvent_ID>


> <Kow Reference>
HANSCH,C ET AL. (1995)

> <LogP>
-1.41

$$$$
100300
  -INDIGO-08031718572D

  9  8  0  0  0  0  0  0  0  0999 V2000
    2.4000    1.3856    0.0000 O   0  0  0  0  0  0  0  0  0  0  0  0
    1.6000    0.0000    0.0000 C   0  0  0  0  0  0  0  0  0  0  0  0
    2.4000   -1.3856    0.0000 O   0  0  0  0  0  0  0  0  0  0  0  0
    4.0000   -1.3856    0.0000 H   0  0  0  0  0  0  0  0  0  0  0  0
    0.0000    0.0000    0.0000 C   0  0  0  0  0  0  0  0  0  0  0  0
   -0.2089   -1.5863    0.0000 H   0  0  0  0  0  0  0  0  0  0  0  0
   -1.2693   -0.9740    0.0000 H   0  0  0  0  0  0  0  0  0  0  0  0
   -0.8000    1.3856    0.0000 S   0  0  0  0  0  0  0  0  0  0  0  0
   -2.4000    1.3856    0.0000 H   0  0  0  0  0  0  0  0  0  0  0  0
  1  2  2  0  0  0  0
  2  3  1  0  0  0  0
  3  4  1  0  0  0  0
  2  5  1  0  0  0  0
  5  6  1  0  0  0  0
  5  7  1  0  0  0  0
  5  8  1  0  0  0  0
  8  9  1  0  0  0  0
M  END
> <ChemID>
100300

> <source_casrn>
68-11-1

> <CAS>
68-11-1

> <SMILES>
OC(=O)CS

> <NAME>
MERCAPTOACETIC ACID

> <preferred_name>
Thioglycolic acid

> <iupac>
sulfanylacetic acid

> <MPID>
4959

> <dsstox_substance_id>
DTXSID8026141

> <Canonical_QSARr>
OC(=O)CS

> <InChI_Code_QSARr>
InChI=1S/C2H4O2S/c3-2(4)1-5/h5H,1H2,(H,3,4)

> <InChI Key_QSARr>
CWERGRDVMFNCDR-UHFFFAOYSA-N

> <Salt_Solvent>
?

> <Salt_Solvent_ID>


> <Kow Reference>
HANSCH,C ET AL. (1995)

> <LogP>
0.09

$$$$
100304
  -INDIGO-08031718572D

 27 28  0  0  0  0  0  0  0  0999 V2000
    1.3855    0.8000    0.0000 S   0  0  0  0  0  0  0  0  0  0  0  0
    2.7713    1.6000    0.0000 N   0  0  0  0  0  0  0  0  0  0  0  0
    2.7713    3.2000    0.0000 H   0  0  0  0  0  0  0  0  0  0  0  0
    4.1568    0.8000    0.0000 C   0  0  0  0  0  0  0  0  0  0  0  0
    5.5426    1.6000    0.0000 N   0  0  0  0  0  0  0  0  0  0  0  0
    6.9281    0.8000    0.0000 C   0  0  0  0  0  0  0  0  0  0  0  0
    8.3138    1.6000    0.0000 H   0  0  0  0  0  0  0  0  0  0  0  0
    6.9281   -0.8000    0.0000 C   0  0  0  0  0  0  0  0  0  0  0  0
    8.3138   -1.6000    0.0000 H   0  0  0  0  0  0  0  0  0  0  0  0
    5.5426   -1.6000    0.0000 C   0  0  0  0  0  0  0  0  0  0  0  0
    5.5426   -3.2000    0.0000 H   0  0  0  0  0  0  0  0  0  0  0  0
    4.1568   -0.8000    0.0000 N   0  0  0  0  0  0  0  0  0  0  0  0
    0.0000   -0.0000    0.0000 C   0  0  0  0  0  0  0  0  0  0  0  0
    0.0000   -1.6000    0.0000 C   0  0  0  0  0  0  0  0  0  0  0  0
    1.3855   -2.4000    0.0000 H   0  0  0  0  0  0  0  0  0  0  0  0
   -1.3857   -2.4000    0.0000 C   0  0  0  0  0  0  0  0  0  0  0  0
   -1.3857   -4.0000    0.0000 H   0  0  0  0  0  0  0  0  0  0  0  0
   -2.7713   -1.6000    0.0000 C   0  0  0  0  0  0  0  0  0  0  0  0
   -4.1570   -2.4000    0.0000 N   0  0  0  0  0  0  0  0  0  0  0  0
   -4.1570   -4.0000    0.0000 H   0  0  0  0  0  0  0  0  0  0  0  0
   -5.5426   -1.6000    0.0000 H   0  0  0  0  0  0  0  0  0  0  0  0
   -2.7713   -0.0000    0.0000 C   0  0  0  0  0  0  0  0  0  0  0  0
   -4.1570    0.8000    0.0000 H   0  0  0  0  0  0  0  0  0  0  0  0
   -1.3857    0.8000    0.0000 C   0  0  0  0  0  0  0  0  0  0  0  0
   -1.3857    2.4000    0.0000 H   0  0  0  0  0  0  0  0  0  0  0  0
    2.1856   -0.5856    0.0000 O   0  0  0  0  0  0  0  0  0  0  0  0
    0.5857    2.1856    0.0000 O   0  0  0  0  0  0  0  0  0  0  0  0
  1  2  1  0  0  0  0
  2  3  1  0  0  0  0
  2  4  1  0  0  0  0
  4  5  1  0  0  0  0
  5  6  2  0  0  0  0
  6  7  1  0  0  0  0
  6  8  1  0  0  0  0
  8  9  1  0  0  0  0
  8 10  2  0  0  0  0
 10 11  1  0  0  0  0
 10 12  1  0  0  0  0
 12  4  2  0  0  0  0
  1 13  1  0  0  0  0
 13 14  1  0  0  0  0
 14 15  1  0  0  0  0
 14 16  2  0  0  0  0
 16 17  1  0  0  0  0
 16 18  1  0  0  0  0
 18 19  1  0  0  0  0
 19 20  1  0  0  0  0
 19 21  1  0  0  0  0
 18 22  2  0  0  0  0
 22 23  1  0  0  0  0
 22 24  1  0  0  0  0
 24 13  2  0  0  0  0
 24 25  1  0  0  0  0
  1 26  2  0  0  0  0
  1 27  2  0  0  0  0
M  END
> <ChemID>
100304

> <source_casrn>
68-35-9

> <CAS>
68-35-9

> <SMILES>
Nc1ccc(cc1)S(=O)(=O)Nc1[n]ccc[n]1

> <NAME>
SULFADIAZINE

> <preferred_name>
Sulfadiazine

> <iupac>
4-amino-N-(pyrimidin-2-yl)benzenesulfonamide

> <MPID>
4963

> <dsstox_substance_id>
DTXSID7044130

> <Canonical_QSARr>
Nc1ccc(cc1)S(=O)(=O)Nc1[n]ccc[n]1

> <InChI_Code_QSARr>
InChI=1S/C10H10N4O2S/c11-8-2-4-9(5-3-8)17(15,16)14-10-12-6-1-7-13-10/h1-7H,11H2,(H,12,13,14)

> <InChI Key_QSARr>
SEEPANYCNGTZFQ-UHFFFAOYSA-N

> <Salt_Solvent>
?

> <Salt_Solvent_ID>


> <Kow Reference>
HANSCH,C ET AL. (1995)

> <LogP>
-0.09

$$$$
100308
  -INDIGO-08031718572D

 54 57  0  0  0  0  0  0  0  0999 V2000
    0.0000    0.0000    0.0000 C   0  0  0  0  0  0  0  0  0  0  0  0
    1.5650    0.3327    0.0000 C   0  0  0  0  0  0  0  0  0  0  0  0
    3.1651    0.3327    0.0000 C   0  0  0  0  0  0  0  0  0  0  0  0
    3.9650   -1.0529    0.0000 O   0  0  0  0  0  0  0  0  0  0  0  0
    4.1935    1.5584    0.0000 C   0  0  0  0  0  0  0  0  0  0  0  0
    5.7692    1.2805    0.0000 H   0  0  0  0  0  0  0  0  0  0  0  0
    5.2221    2.7841    0.0000 H   0  0  0  0  0  0  0  0  0  0  0  0
    4.7408    0.0548    0.0000 H   0  0  0  0  0  0  0  0  0  0  0  0
    1.7322   -1.2586    0.0000 O   0  0  0  0  0  0  0  0  0  0  0  0
    3.1939   -1.9094    0.0000 H   0  0  0  0  0  0  0  0  0  0  0  0
    1.7322    1.9239    0.0000 C   0  0  0  0  0  0  0  0  0  0  0  0
    3.2974    1.5913    0.0000 H   0  0  0  0  0  0  0  0  0  0  0  0
    2.2268    3.4456    0.0000 H   0  0  0  0  0  0  0  0  0  0  0  0
    0.2707    2.5746    0.0000 C   0  0  0  0  0  0  0  0  0  0  0  0
    1.0706    3.9603    0.0000 H   0  0  0  0  0  0  0  0  0  0  0  0
   -0.8410    3.7256    0.0000 H   0  0  0  0  0  0  0  0  0  0  0  0
   -0.7999    1.3856    0.0000 C   0  0  0  0  0  0  0  0  0  0  0  0
   -1.1871    2.9381    0.0000 H   0  0  0  0  0  0  0  0  0  0  0  0
   -2.4000    1.3856    0.0000 C   0  0  0  0  0  0  0  0  0  0  0  0
   -1.6001    2.7712    0.0000 H   0  0  0  0  0  0  0  0  0  0  0  0
   -3.2000    2.7712    0.0000 C   0  0  0  0  0  0  0  0  0  0  0  0
   -1.8144    3.5713    0.0000 H   0  0  0  0  0  0  0  0  0  0  0  0
   -3.4779    4.3470    0.0000 H   0  0  0  0  0  0  0  0  0  0  0  0
   -4.8001    2.7712    0.0000 C   0  0  0  0  0  0  0  0  0  0  0  0
   -4.5222    4.3470    0.0000 H   0  0  0  0  0  0  0  0  0  0  0  0
   -6.3036    3.3186    0.0000 H   0  0  0  0  0  0  0  0  0  0  0  0
   -5.6000    1.3856    0.0000 C   0  0  0  0  0  0  0  0  0  0  0  0
   -4.8001    0.0000    0.0000 C   0  0  0  0  0  0  0  0  0  0  0  0
   -4.3885   -0.4902    0.0000 C   0  0  0  0  0  0  0  0  0  0  0  0
   -4.2966   -1.3860    0.0000 H   0  0  0  0  0  0  0  0  0  0  0  0
   -3.9999   -1.3856    0.0000 H   0  0  0  0  0  0  0  0  0  0  0  0
   -5.9886   -0.4902    0.0000 H   0  0  0  0  0  0  0  0  0  0  0  0
   -3.2000    0.0000    0.0000 C   0  0  0  0  0  0  0  0  0  0  0  0
   -3.2907   -0.9719    0.0000 H   0  0  0  0  0  0  0  0  0  0  0  0
   -2.4000   -1.3856    0.0000 C   0  0  0  0  0  0  0  0  0  0  0  0
   -3.4284   -2.6113    0.0000 H   0  0  0  0  0  0  0  0  0  0  0  0
   -2.1221   -2.9613    0.0000 H   0  0  0  0  0  0  0  0  0  0  0  0
   -0.7999   -1.3856    0.0000 C   0  0  0  0  0  0  0  0  0  0  0  0
   -1.0778   -2.9613    0.0000 H   0  0  0  0  0  0  0  0  0  0  0  0
    0.5856   -2.1856    0.0000 H   0  0  0  0  0  0  0  0  0  0  0  0
   -5.6000   -1.3856    0.0000 C   0  0  0  0  0  0  0  0  0  0  0  0
   -5.8780   -2.9613    0.0000 H   0  0  0  0  0  0  0  0  0  0  0  0
   -4.9359   -1.9938    0.0000 H   0  0  0  0  0  0  0  0  0  0  0  0
   -7.1999   -1.3856    0.0000 C   0  0  0  0  0  0  0  0  0  0  0  0
   -8.7034   -1.9329    0.0000 H   0  0  0  0  0  0  0  0  0  0  0  0
   -6.9223   -2.9613    0.0000 H   0  0  0  0  0  0  0  0  0  0  0  0
   -8.0001    0.0000    0.0000 C   0  0  0  0  0  0  0  0  0  0  0  0
   -9.6000    0.0000    0.0000 O   0  0  0  0  0  0  0  0  0  0  0  0
   -7.1999    1.3856    0.0000 C   0  0  0  0  0  0  0  0  0  0  0  0
   -8.0001    2.7712    0.0000 H   0  0  0  0  0  0  0  0  0  0  0  0
    0.9404   -1.2945    0.0000 C   0  0  0  0  0  0  0  0  0  0  0  0
    2.0915   -2.4059    0.0000 H   0  0  0  0  0  0  0  0  0  0  0  0
    1.1077   -2.8856    0.0000 H   0  0  0  0  0  0  0  0  0  0  0  0
    2.4784   -0.8534    0.0000 H   0  0  0  0  0  0  0  0  0  0  0  0
  1  2  1  0  0  0  0
  2  3  1  0  0  0  0
  3  4  2  0  0  0  0
  3  5  1  0  0  0  0
  5  6  1  0  0  0  0
  5  7  1  0  0  0  0
  5  8  1  0  0  0  0
  2  9  1  0  0  0  0
  9 10  1  0  0  0  0
  2 11  1  0  0  0  0
 11 12  1  0  0  0  0
 11 13  1  0  0  0  0
 11 14  1  0  0  0  0
 14 15  1  0  0  0  0
 14 16  1  0  0  0  0
 14 17  1  0  0  0  0
 17  1  1  0  0  0  0
 17 18  1  0  0  0  0
 17 19  1  0  0  0  0
 19 20  1  0  0  0  0
 19 21  1  0  0  0  0
 21 22  1  0  0  0  0
 21 23  1  0  0  0  0
 21 24  1  0  0  0  0
 24 25  1  0  0  0  0
 24 26  1  0  0  0  0
 24 27  1  0  0  0  0
 27 28  1  0  0  0  0
 28 29  1  0  0  0  0
 29 30  1  0  0  0  0
 29 31  1  0  0  0  0
 29 32  1  0  0  0  0
 28 33  1  0  0  0  0
 33 19  1  0  0  0  0
 33 34  1  0  0  0  0
 33 35  1  0  0  0  0
 35 36  1  0  0  0  0
 35 37  1  0  0  0  0
 35 38  1  0  0  0  0
 38  1  1  0  0  0  0
 38 39  1  0  0  0  0
 38 40  1  0  0  0  0
 28 41  1  0  0  0  0
 41 42  1  0  0  0  0
 41 43  1  0  0  0  0
 41 44  1  0  0  0  0
 44 45  1  0  0  0  0
 44 46  1  0  0  0  0
 44 47  1  0  0  0  0
 47 48  2  0  0  0  0
 47 49  1  0  0  0  0
 49 27  2  0  0  0  0
 49 50  1  0  0  0  0
  1 51  1  0  0  0  0
 51 52  1  0  0  0  0
 51 53  1  0  0  0  0
 51 54  1  0  0  0  0
M  END
> <ChemID>
100308

> <source_casrn>
68-96-2

> <CAS>
68-96-2

> <SMILES>
CC(=O)[C@@]1(O)CC[C@H]2[C@@H]3CCC4=CC(=O)CC[C@]4(C)[C@H]3CC[C@]12C

> <NAME>
17-ALPHA-HYDROXYPROGESTERONE

> <preferred_name>
17alpha-Hydroxyprogesterone

> <iupac>
17-hydroxypregn-4-ene-3,20-dione

> <MPID>
4967

> <dsstox_substance_id>
DTXSID6040747

> <Canonical_QSARr>
CC(=O)C1(O)CCC2C3CCC4=CC(=O)CCC4(C)C3CCC12C

> <InChI_Code_QSARr>
InChI=1S/C21H30O3/c1-13(22)21(24)11-8-18-16-5-4-14-12-15(23)6-9-19(14,2)17(16)7-10-20(18,21)3/h12,16-18,24H,4-11H2,1-3H3

> <InChI Key_QSARr>
DBPWSSGDRRHUNT-UHFFFAOYSA-N

> <Salt_Solvent>
?

> <Salt_Solvent_ID>


> <Kow Reference>
HANSCH,C ET AL. (1995)

> <LogP>
3.17

$$$$
100314
  -INDIGO-08031718572D

 15 16  0  0  0  0  0  0  0  0999 V2000
    0.8000    1.3856    0.0000 C   0  0  0  0  0  0  0  0  0  0  0  0
    2.4000    1.3856    0.0000 N   0  0  0  0  0  0  0  0  0  0  0  0
    3.2000    2.7713    0.0000 H   0  0  0  0  0  0  0  0  0  0  0  0
    3.2000   -0.0000    0.0000 C   0  0  0  0  0  0  0  0  0  0  0  0
    4.8000    0.0000    0.0000 O   0  0  0  0  0  0  0  0  0  0  0  0
    2.4000   -1.3856    0.0000 N   0  0  0  0  0  0  0  0  0  0  0  0
    3.2000   -2.7713    0.0000 H   0  0  0  0  0  0  0  0  0  0  0  0
    0.8000   -1.3856    0.0000 C   0  0  0  0  0  0  0  0  0  0  0  0
   -0.0000   -2.7713    0.0000 O   0  0  0  0  0  0  0  0  0  0  0  0
   -0.0000   -0.0000    0.0000 C   0  0  0  0  0  0  0  0  0  0  0  0
   -1.5650    0.3327    0.0000 N   0  0  0  0  0  0  0  0  0  0  0  0
   -2.7540   -0.7380    0.0000 H   0  0  0  0  0  0  0  0  0  0  0  0
   -1.7322    1.9239    0.0000 C   0  0  0  0  0  0  0  0  0  0  0  0
   -3.1179    2.7239    0.0000 H   0  0  0  0  0  0  0  0  0  0  0  0
   -0.2706    2.5746    0.0000 N   0  0  0  0  0  0  0  0  0  0  0  0
  1  2  1  0  0  0  0
  2  3  1  0  0  0  0
  2  4  1  0  0  0  0
  4  5  2  0  0  0  0
  4  6  1  0  0  0  0
  6  7  1  0  0  0  0
  6  8  1  0  0  0  0
  8  9  2  0  0  0  0
  8 10  1  0  0  0  0
 10  1  2  0  0  0  0
 10 11  1  0  0  0  0
 11 12  1  0  0  0  0
 11 13  1  0  0  0  0
 13 14  1  0  0  0  0
 13 15  2  0  0  0  0
 15  1  1  0  0  0  0
M  END
> <ChemID>
100314

> <source_casrn>
69-89-6

> <CAS>
69-89-6

> <SMILES>
O=C1Nc2[n]c[nH]c2C(=O)N1

> <NAME>
XANTHINE

> <preferred_name>
Xanthine

> <iupac>
3,7-dihydro-1H-purine-2,6-dione

> <MPID>
4972

> <dsstox_substance_id>
DTXSID4035120

> <Canonical_QSARr>
O=C1Nc2[n]c[nH]c2C(=O)N1

> <InChI_Code_QSARr>
InChI=1S/C5H4N4O2/c10-4-2-3(7-1-6-2)8-5(11)9-4/h1H,(H3,6,7,8,9,10,11)

> <InChI Key_QSARr>
LRFVTYWOQMYALW-UHFFFAOYSA-N

> <Salt_Solvent>
?

> <Salt_Solvent_ID>


> <Kow Reference>
HANSCH,C ET AL. (1995)

> <LogP>
-0.73

$$$$
100318
  -INDIGO-08031718572D

 17 17  0  0  0  0  0  0  0  0999 V2000
    1.6000   -0.0000    0.0000 C   0  0  0  0  0  0  0  0  0  0  0  0
    2.4001   -1.3856    0.0000 C   0  0  0  0  0  0  0  0  0  0  0  0
    3.2000   -2.7713    0.0000 H   0  0  0  0  0  0  0  0  0  0  0  0
    4.0000   -1.3856    0.0000 H   0  0  0  0  0  0  0  0  0  0  0  0
    1.6000   -2.7713    0.0000 Br  0  0  0  0  0  0  0  0  0  0  0  0
    2.4001    1.3856    0.0000 O   0  0  0  0  0  0  0  0  0  0  0  0
   -0.0000    0.0000    0.0000 C   0  0  0  0  0  0  0  0  0  0  0  0
   -0.8000    1.3856    0.0000 C   0  0  0  0  0  0  0  0  0  0  0  0
   -0.0000    2.7713    0.0000 H   0  0  0  0  0  0  0  0  0  0  0  0
   -2.4000    1.3856    0.0000 C   0  0  0  0  0  0  0  0  0  0  0  0
   -3.2001    2.7713    0.0000 H   0  0  0  0  0  0  0  0  0  0  0  0
   -3.2001    0.0000    0.0000 C   0  0  0  0  0  0  0  0  0  0  0  0
   -4.8000   -0.0000    0.0000 H   0  0  0  0  0  0  0  0  0  0  0  0
   -2.4000   -1.3856    0.0000 C   0  0  0  0  0  0  0  0  0  0  0  0
   -3.2001   -2.7713    0.0000 H   0  0  0  0  0  0  0  0  0  0  0  0
   -0.8000   -1.3856    0.0000 C   0  0  0  0  0  0  0  0  0  0  0  0
   -0.0000   -2.7713    0.0000 H   0  0  0  0  0  0  0  0  0  0  0  0
  1  2  1  0  0  0  0
  2  3  1  0  0  0  0
  2  4  1  0  0  0  0
  2  5  1  0  0  0  0
  1  6  2  0  0  0  0
  1  7  1  0  0  0  0
  7  8  1  0  0  0  0
  8  9  1  0  0  0  0
  8 10  2  0  0  0  0
 10 11  1  0  0  0  0
 10 12  1  0  0  0  0
 12 13  1  0  0  0  0
 12 14  2  0  0  0  0
 14 15  1  0  0  0  0
 14 16  1  0  0  0  0
 16  7  2  0  0  0  0
 16 17  1  0  0  0  0
M  END
> <ChemID>
100318

> <source_casrn>
70-11-1

> <CAS>
70-11-1

> <SMILES>
O=C(CBr)c1ccccc1

> <NAME>
ETHANONE, 2-BROMO-1-PHENYL-

> <preferred_name>
2-Bromoacetophenone

> <iupac>
2-bromo-1-phenylethanone

> <MPID>
4976

> <dsstox_substance_id>
DTXSID2049426

> <Canonical_QSARr>
O=C(CBr)c1ccccc1

> <InChI_Code_QSARr>
InChI=1S/C8H7BrO/c9-6-8(10)7-4-2-1-3-5-7/h1-5H,6H2

> <InChI Key_QSARr>
LIGACIXOYTUXAW-UHFFFAOYSA-N

> <Salt_Solvent>
?

> <Salt_Solvent_ID>


> <Kow Reference>
SANGSTER (1993)

> <LogP>
2.19

$$$$
100322
  -INDIGO-08031718572D

 20 20  0  0  0  0  0  0  0  0999 V2000
   -0.0000   -0.0000    0.0000 C   0  0  0  0  0  0  0  0  0  0  0  0
   -0.8000    1.3856    0.0000 C   0  0  0  0  0  0  0  0  0  0  0  0
   -0.0000    2.7713    0.0000 H   0  0  0  0  0  0  0  0  0  0  0  0
   -2.4000    1.3856    0.0000 C   0  0  0  0  0  0  0  0  0  0  0  0
   -3.1999    2.7713    0.0000 H   0  0  0  0  0  0  0  0  0  0  0  0
   -3.1999   -0.0000    0.0000 C   0  0  0  0  0  0  0  0  0  0  0  0
   -4.8000   -0.0000    0.0000 C   0  0  0  0  0  0  0  0  0  0  0  0
   -6.4000   -0.0000    0.0000 H   0  0  0  0  0  0  0  0  0  0  0  0
   -5.6000   -1.3856    0.0000 H   0  0  0  0  0  0  0  0  0  0  0  0
   -5.6000    1.3856    0.0000 H   0  0  0  0  0  0  0  0  0  0  0  0
   -2.4000   -1.3856    0.0000 C   0  0  0  0  0  0  0  0  0  0  0  0
   -3.1999   -2.7713    0.0000 H   0  0  0  0  0  0  0  0  0  0  0  0
   -0.8000   -1.3856    0.0000 C   0  0  0  0  0  0  0  0  0  0  0  0
   -0.0000   -2.7713    0.0000 H   0  0  0  0  0  0  0  0  0  0  0  0
    1.6001   -0.0000    0.0000 S   0  0  0  0  0  0  0  0  0  0  0  0
    1.6001    1.6000    0.0000 O   0  0  0  0  0  0  0  0  0  0  0  0
    3.2000   -0.0000    0.0000 N   0  0  0  0  0  0  0  0  0  0  0  0
    4.0000   -1.3856    0.0000 H   0  0  0  0  0  0  0  0  0  0  0  0
    4.0000    1.3856    0.0000 H   0  0  0  0  0  0  0  0  0  0  0  0
    1.6001   -1.6000    0.0000 O   0  0  0  0  0  0  0  0  0  0  0  0
  1  2  1  0  0  0  0
  2  3  1  0  0  0  0
  2  4  2  0  0  0  0
  4  5  1  0  0  0  0
  4  6  1  0  0  0  0
  6  7  1  0  0  0  0
  7  8  1  0  0  0  0
  7  9  1  0  0  0  0
  7 10  1  0  0  0  0
  6 11  2  0  0  0  0
 11 12  1  0  0  0  0
 11 13  1  0  0  0  0
 13  1  2  0  0  0  0
 13 14  1  0  0  0  0
  1 15  1  0  0  0  0
 15 16  2  0  0  0  0
 15 17  1  0  0  0  0
 17 18  1  0  0  0  0
 17 19  1  0  0  0  0
 15 20  2  0  0  0  0
M  END
> <ChemID>
100322

> <source_casrn>
70-55-3

> <CAS>
70-55-3

> <SMILES>
Cc1ccc(cc1)S(N)(=O)=O

> <NAME>
4-METHYLBENZENESULFONAMIDE

> <preferred_name>
4-Toluenesulfonamide

> <iupac>
4-methylbenzenesulfonamide

> <MPID>
4980

> <dsstox_substance_id>
DTXSID8029105

> <Canonical_QSARr>
Cc1ccc(cc1)S(N)(=O)=O

> <InChI_Code_QSARr>
InChI=1S/C7H9NO2S/c1-6-2-4-7(5-3-6)11(8,9)10/h2-5H,1H3,(H2,8,9,10)

> <InChI Key_QSARr>
LMYRWZFENFIFIT-UHFFFAOYSA-N

> <Salt_Solvent>
?

> <Salt_Solvent_ID>


> <Kow Reference>
HANSCH,C ET AL. (1995)

> <LogP>
0.82

$$$$
100326
  -INDIGO-08031718572D

 13 13  0  0  0  0  0  0  0  0999 V2000
    0.8000    1.3856    0.0000 N   0  0  0  0  0  0  0  0  0  0  0  0
    2.4000    1.3856    0.0000 C   0  0  0  0  0  0  0  0  0  0  0  0
    3.2000    2.7713    0.0000 O   0  0  0  0  0  0  0  0  0  0  0  0
    3.2000   -0.0000    0.0000 N   0  0  0  0  0  0  0  0  0  0  0  0
    4.8000    0.0000    0.0000 H   0  0  0  0  0  0  0  0  0  0  0  0
    2.4000   -1.3856    0.0000 C   0  0  0  0  0  0  0  0  0  0  0  0
    3.2000   -2.7713    0.0000 H   0  0  0  0  0  0  0  0  0  0  0  0
    0.8000   -1.3856    0.0000 C   0  0  0  0  0  0  0  0  0  0  0  0
    0.0000   -2.7713    0.0000 H   0  0  0  0  0  0  0  0  0  0  0  0
    0.0000   -0.0000    0.0000 C   0  0  0  0  0  0  0  0  0  0  0  0
   -1.6000    0.0000    0.0000 N   0  0  0  0  0  0  0  0  0  0  0  0
   -2.4000    1.3856    0.0000 H   0  0  0  0  0  0  0  0  0  0  0  0
   -2.4000   -1.3856    0.0000 H   0  0  0  0  0  0  0  0  0  0  0  0
  1  2  1  0  0  0  0
  2  3  2  0  0  0  0
  2  4  1  0  0  0  0
  4  5  1  0  0  0  0
  4  6  1  0  0  0  0
  6  7  1  0  0  0  0
  6  8  2  0  0  0  0
  8  9  1  0  0  0  0
  8 10  1  0  0  0  0
 10  1  2  0  0  0  0
 10 11  1  0  0  0  0
 11 12  1  0  0  0  0
 11 13  1  0  0  0  0
M  END
> <ChemID>
100326

> <source_casrn>
71-30-7

> <CAS>
71-30-7

> <SMILES>
NC1C=CNC(=O)N=1

> <NAME>
CYTOSINE

> <preferred_name>
Cytosine

> <iupac>
4-aminopyrimidin-2(1H)-one

> <MPID>
4984

> <dsstox_substance_id>
DTXSID4044456

> <Canonical_QSARr>
NC1C=CNC(=O)N=1

> <InChI_Code_QSARr>
InChI=1S/C4H5N3O/c5-3-1-2-6-4(8)7-3/h1-2H,(H3,5,6,7,8)

> <InChI Key_QSARr>
OPTASPLRGRRNAP-UHFFFAOYSA-N

> <Salt_Solvent>
?

> <Salt_Solvent_ID>


> <Kow Reference>
HANSCH,C ET AL. (1995)

> <LogP>
-1.73

$$$$
100330
  -INDIGO-08031718572D

 12 12  0  0  0  0  0  0  0  0999 V2000
   -0.0000   -0.0000    0.0000 C   0  0  0  0  0  0  0  0  0  0  0  0
    0.8000    1.3856    0.0000 H   0  0  0  0  0  0  0  0  0  0  0  0
    0.8000   -1.3857    0.0000 C   0  0  0  0  0  0  0  0  0  0  0  0
    2.4000   -1.3857    0.0000 H   0  0  0  0  0  0  0  0  0  0  0  0
   -0.0000   -2.7713    0.0000 C   0  0  0  0  0  0  0  0  0  0  0  0
    0.8000   -4.1569    0.0000 H   0  0  0  0  0  0  0  0  0  0  0  0
   -1.6000   -2.7713    0.0000 C   0  0  0  0  0  0  0  0  0  0  0  0
   -2.4000   -4.1569    0.0000 H   0  0  0  0  0  0  0  0  0  0  0  0
   -2.4000   -1.3856    0.0000 C   0  0  0  0  0  0  0  0  0  0  0  0
   -4.0000   -1.3856    0.0000 H   0  0  0  0  0  0  0  0  0  0  0  0
   -1.6000   -0.0000    0.0000 C   0  0  0  0  0  0  0  0  0  0  0  0
   -2.4000    1.3856    0.0000 H   0  0  0  0  0  0  0  0  0  0  0  0
  1  2  1  0  0  0  0
  1  3  1  0  0  0  0
  3  4  1  0  0  0  0
  3  5  2  0  0  0  0
  5  6  1  0  0  0  0
  5  7  1  0  0  0  0
  7  8  1  0  0  0  0
  7  9  2  0  0  0  0
  9 10  1  0  0  0  0
  9 11  1  0  0  0  0
 11  1  2  0  0  0  0
 11 12  1  0  0  0  0
M  END
> <ChemID>
100330

> <source_casrn>
71-43-2

> <CAS>
71-43-2

> <SMILES>
c1ccccc1

> <NAME>
BENZENE

> <preferred_name>
Benzene

> <iupac>
benzene

> <MPID>
4988

> <dsstox_substance_id>
DTXSID3039242

> <Canonical_QSARr>
c1ccccc1

> <InChI_Code_QSARr>
InChI=1S/C6H6/c1-2-4-6-5-3-1/h1-6H

> <InChI Key_QSARr>
UHOVQNZJYSORNB-UHFFFAOYSA-N

> <Salt_Solvent>
?

> <Salt_Solvent_ID>


> <Kow Reference>
HANSCH,C ET AL. (1995)

> <LogP>
2.13

$$$$
100335
  -INDIGO-08031718572D

 19 18  0  0  0  0  0  0  0  0999 V2000
   -3.0071    1.0945    0.0000 C   0  0  0  0  0  0  0  0  0  0  0  0
   -1.5036    0.5472    0.0000 C   0  0  0  0  0  0  0  0  0  0  0  0
   -0.9562    2.0508    0.0000 H   0  0  0  0  0  0  0  0  0  0  0  0
   -2.0507   -0.9563    0.0000 N   0  0  0  0  0  0  0  0  0  0  0  0
   -3.6264   -1.2341    0.0000 H   0  0  0  0  0  0  0  0  0  0  0  0
   -1.2508   -2.3419    0.0000 H   0  0  0  0  0  0  0  0  0  0  0  0
   -0.0000    0.0000    0.0000 C   0  0  0  0  0  0  0  0  0  0  0  0
   -0.8000   -1.3856    0.0000 H   0  0  0  0  0  0  0  0  0  0  0  0
    1.3856   -0.8000    0.0000 C   0  0  0  0  0  0  0  0  0  0  0  0
    2.7713   -1.6000    0.0000 H   0  0  0  0  0  0  0  0  0  0  0  0
    1.3856   -2.4000    0.0000 H   0  0  0  0  0  0  0  0  0  0  0  0
    2.7713    0.0000    0.0000 H   0  0  0  0  0  0  0  0  0  0  0  0
    0.8000    1.3856    0.0000 C   0  0  0  0  0  0  0  0  0  0  0  0
    1.6000    2.7713    0.0000 H   0  0  0  0  0  0  0  0  0  0  0  0
    2.4000    1.3856    0.0000 H   0  0  0  0  0  0  0  0  0  0  0  0
   -0.0000    2.7713    0.0000 H   0  0  0  0  0  0  0  0  0  0  0  0
   -3.2849    2.6701    0.0000 O   0  0  0  0  0  0  0  0  0  0  0  0
   -4.2327    0.0660    0.0000 O   0  0  0  0  0  0  0  0  0  0  0  0
   -5.7362    0.6132    0.0000 H   0  0  0  0  0  0  0  0  0  0  0  0
  1  2  1  0  0  0  0
  2  3  1  0  0  0  0
  2  4  1  0  0  0  0
  4  5  1  0  0  0  0
  4  6  1  0  0  0  0
  2  7  1  0  0  0  0
  7  8  1  0  0  0  0
  7  9  1  0  0  0  0
  9 10  1  0  0  0  0
  9 11  1  0  0  0  0
  9 12  1  0  0  0  0
  7 13  1  0  0  0  0
 13 14  1  0  0  0  0
 13 15  1  0  0  0  0
 13 16  1  0  0  0  0
  1 17  2  0  0  0  0
  1 18  1  0  0  0  0
 18 19  1  0  0  0  0
M  END
> <ChemID>
100335

> <source_casrn>
72-18-4

> <CAS>
640-68-6

> <SMILES>
O=C(O)C(N)C(C)C

> <NAME>
VALINE

> <preferred_name>
D-Valine

> <iupac>
D-valine

> <MPID>
4992

> <dsstox_substance_id>
DTXSID0046064

> <Canonical_QSARr>
CC(C)C(N)C(O)=O

> <InChI_Code_QSARr>
InChI=1S/C5H11NO2/c1-3(2)4(6)5(7)8/h3-4H,6H2,1-2H3,(H,7,8)

> <InChI Key_QSARr>
KZSNJWFQEVHDMF-UHFFFAOYSA-N

> <Salt_Solvent>
?

> <Salt_Solvent_ID>


> <Kow Reference>
HANSCH,C ET AL. (1995)

> <LogP>
-2.26

$$$$
100340
  -INDIGO-08031718572D

 26 27  0  0  0  0  0  0  0  0999 V2000
   -1.7814    2.1230    0.0000 Cl  0  0  0  0  0  0  0  0  0  0  0  0
   -0.2779    1.5757    0.0000 C   0  0  0  0  0  0  0  0  0  0  0  0
    0.0001   -0.0000    0.0000 C   0  0  0  0  0  0  0  0  0  0  0  0
    1.5757   -0.2779    0.0000 C   0  0  0  0  0  0  0  0  0  0  0  0
    2.1230   -1.7814    0.0000 C   0  0  0  0  0  0  0  0  0  0  0  0
    1.0945   -3.0070    0.0000 H   0  0  0  0  0  0  0  0  0  0  0  0
    3.6986   -2.0592    0.0000 C   0  0  0  0  0  0  0  0  0  0  0  0
    4.2459   -3.5626    0.0000 H   0  0  0  0  0  0  0  0  0  0  0  0
    4.7270   -0.8335    0.0000 C   0  0  0  0  0  0  0  0  0  0  0  0
    6.3028   -1.1113    0.0000 Cl  0  0  0  0  0  0  0  0  0  0  0  0
    4.1799    0.6700    0.0000 C   0  0  0  0  0  0  0  0  0  0  0  0
    5.2083    1.8957    0.0000 H   0  0  0  0  0  0  0  0  0  0  0  0
    2.6041    0.9479    0.0000 C   0  0  0  0  0  0  0  0  0  0  0  0
    2.0570    2.4513    0.0000 H   0  0  0  0  0  0  0  0  0  0  0  0
   -1.3857   -0.8001    0.0000 C   0  0  0  0  0  0  0  0  0  0  0  0
   -1.3857   -2.4000    0.0000 C   0  0  0  0  0  0  0  0  0  0  0  0
    0.0001   -3.2000    0.0000 H   0  0  0  0  0  0  0  0  0  0  0  0
   -2.7713   -3.2000    0.0000 C   0  0  0  0  0  0  0  0  0  0  0  0
   -2.7713   -4.8000    0.0000 H   0  0  0  0  0  0  0  0  0  0  0  0
   -4.1569   -2.4000    0.0000 C   0  0  0  0  0  0  0  0  0  0  0  0
   -5.5426   -3.2000    0.0000 Cl  0  0  0  0  0  0  0  0  0  0  0  0
   -4.1569   -0.8001    0.0000 C   0  0  0  0  0  0  0  0  0  0  0  0
   -5.5426   -0.0000    0.0000 H   0  0  0  0  0  0  0  0  0  0  0  0
   -2.7713   -0.0000    0.0000 C   0  0  0  0  0  0  0  0  0  0  0  0
   -2.7713    1.6000    0.0000 H   0  0  0  0  0  0  0  0  0  0  0  0
    0.9477    2.6042    0.0000 Cl  0  0  0  0  0  0  0  0  0  0  0  0
  1  2  1  0  0  0  0
  2  3  2  0  0  0  0
  3  4  1  0  0  0  0
  4  5  1  0  0  0  0
  5  6  1  0  0  0  0
  5  7  2  0  0  0  0
  7  8  1  0  0  0  0
  7  9  1  0  0  0  0
  9 10  1  0  0  0  0
  9 11  2  0  0  0  0
 11 12  1  0  0  0  0
 11 13  1  0  0  0  0
 13  4  2  0  0  0  0
 13 14  1  0  0  0  0
  3 15  1  0  0  0  0
 15 16  1  0  0  0  0
 16 17  1  0  0  0  0
 16 18  2  0  0  0  0
 18 19  1  0  0  0  0
 18 20  1  0  0  0  0
 20 21  1  0  0  0  0
 20 22  2  0  0  0  0
 22 23  1  0  0  0  0
 22 24  1  0  0  0  0
 24 15  2  0  0  0  0
 24 25  1  0  0  0  0
  2 26  1  0  0  0  0
M  END
> <ChemID>
100340

> <source_casrn>
72-55-9

> <CAS>
72-55-9

> <SMILES>
ClC(Cl)=C(c1ccc(Cl)cc1)c1ccc(Cl)cc1

> <NAME>
P,P'-DDE

> <preferred_name>
p,p'-DDE

> <iupac>
1,1'-(2,2-dichloroethene-1,1-diyl)bis(4-chlorobenzene)

> <MPID>
4997

> <dsstox_substance_id>
DTXSID9020374

> <Canonical_QSARr>
ClC(Cl)=C(c1ccc(Cl)cc1)c1ccc(Cl)cc1

> <InChI_Code_QSARr>
InChI=1S/C14H8Cl4/c15-11-5-1-9(2-6-11)13(14(17)18)10-3-7-12(16)8-4-10/h1-8H

> <InChI Key_QSARr>
UCNVFOCBFJOQAL-UHFFFAOYSA-N

> <Salt_Solvent>
?

> <Salt_Solvent_ID>


> <Kow Reference>
SANGSTER (1993)

> <LogP>
6.51

$$$$
100345
  -INDIGO-08031718572D

 16 17  0  0  0  0  0  0  0  0999 V2000
   -1.3856    0.8000    0.0000 N   0  0  0  0  0  0  0  0  0  0  0  0
   -0.0000   -0.0000    0.0000 C   0  0  0  0  0  0  0  0  0  0  0  0
   -0.0000   -1.6000    0.0000 C   0  0  0  0  0  0  0  0  0  0  0  0
    1.5217   -2.0944    0.0000 N   0  0  0  0  0  0  0  0  0  0  0  0
    2.4622   -0.8000    0.0000 C   0  0  0  0  0  0  0  0  0  0  0  0
    4.0621   -0.8000    0.0000 H   0  0  0  0  0  0  0  0  0  0  0  0
    1.5217    0.4944    0.0000 N   0  0  0  0  0  0  0  0  0  0  0  0
    2.0162    2.0161    0.0000 H   0  0  0  0  0  0  0  0  0  0  0  0
   -1.3856   -2.4000    0.0000 C   0  0  0  0  0  0  0  0  0  0  0  0
   -1.3856   -4.0000    0.0000 O   0  0  0  0  0  0  0  0  0  0  0  0
   -2.7713   -1.6000    0.0000 N   0  0  0  0  0  0  0  0  0  0  0  0
   -4.1569   -2.4000    0.0000 H   0  0  0  0  0  0  0  0  0  0  0  0
   -2.7713   -0.0000    0.0000 C   0  0  0  0  0  0  0  0  0  0  0  0
   -4.1569    0.8000    0.0000 N   0  0  0  0  0  0  0  0  0  0  0  0
   -4.1569    2.4000    0.0000 H   0  0  0  0  0  0  0  0  0  0  0  0
   -5.5426   -0.0000    0.0000 H   0  0  0  0  0  0  0  0  0  0  0  0
  1  2  1  0  0  0  0
  2  3  2  0  0  0  0
  3  4  1  0  0  0  0
  4  5  2  0  0  0  0
  5  6  1  0  0  0  0
  5  7  1  0  0  0  0
  7  2  1  0  0  0  0
  7  8  1  0  0  0  0
  3  9  1  0  0  0  0
  9 10  2  0  0  0  0
  9 11  1  0  0  0  0
 11 12  1  0  0  0  0
 11 13  1  0  0  0  0
 13  1  2  0  0  0  0
 13 14  1  0  0  0  0
 14 15  1  0  0  0  0
 14 16  1  0  0  0  0
M  END
> <ChemID>
100345

> <source_casrn>
73-40-5

> <CAS>
73-40-5

> <SMILES>
NC1NC(=O)c2[n]c[nH]c2N=1

> <NAME>
GUANINE

> <preferred_name>
Guanine

> <iupac>
guanine

> <MPID>
5002

> <dsstox_substance_id>
DTXSID9052476

> <Canonical_QSARr>
NC1NC(=O)c2[n]c[nH]c2N=1

> <InChI_Code_QSARr>
InChI=1S/C5H5N5O/c6-5-9-3-2(4(11)10-5)7-1-8-3/h1H,(H4,6,7,8,9,10,11)

> <InChI Key_QSARr>
UYTPUPDQBNUYGX-UHFFFAOYSA-N

> <Salt_Solvent>
?

> <Salt_Solvent_ID>


> <Kow Reference>
HANSCH,C ET AL. (1995)

> <LogP>
-0.91

$$$$
100350
  -INDIGO-08031718572D

  5  4  0  0  0  0  0  0  0  0999 V2000
    0.0000    0.0000    0.0000 C   0  0  0  0  0  0  0  0  0  0  0  0
    0.8000    1.3856    0.0000 H   0  0  0  0  0  0  0  0  0  0  0  0
   -1.3856    0.8000    0.0000 H   0  0  0  0  0  0  0  0  0  0  0  0
    1.3856   -0.8000    0.0000 H   0  0  0  0  0  0  0  0  0  0  0  0
   -0.8000   -1.3856    0.0000 Br  0  0  0  0  0  0  0  0  0  0  0  0
  1  2  1  0  0  0  0
  1  3  1  0  0  0  0
  1  4  1  0  0  0  0
  1  5  1  0  0  0  0
M  END
> <ChemID>
100350

> <source_casrn>
74-83-9

> <CAS>
74-83-9

> <SMILES>
CBr

> <NAME>
METHYL BROMIDE

> <preferred_name>
Methyl bromide

> <iupac>
bromomethane

> <MPID>
5006

> <dsstox_substance_id>
DTXSID8020832

> <Canonical_QSARr>
CBr

> <InChI_Code_QSARr>
InChI=1S/CH3Br/c1-2/h1H3

> <InChI Key_QSARr>
GZUXJHMPEANEGY-UHFFFAOYSA-N

> <Salt_Solvent>
?

> <Salt_Solvent_ID>


> <Kow Reference>
HANSCH,C ET AL. (1995)

> <LogP>
1.19

$$$$
100354
  -INDIGO-08031718572D

  5  4  0  0  0  0  0  0  0  0999 V2000
   -0.8000   -1.3856    0.0000 Cl  0  0  0  0  0  0  0  0  0  0  0  0
    0.0000    0.0000    0.0000 C   0  0  0  0  0  0  0  0  0  0  0  0
    0.8000    1.3856    0.0000 H   0  0  0  0  0  0  0  0  0  0  0  0
   -1.3856    0.8000    0.0000 H   0  0  0  0  0  0  0  0  0  0  0  0
    1.3856   -0.8000    0.0000 H   0  0  0  0  0  0  0  0  0  0  0  0
  1  2  1  0  0  0  0
  2  3  1  0  0  0  0
  2  4  1  0  0  0  0
  2  5  1  0  0  0  0
M  END
> <ChemID>
100354

> <source_casrn>
74-87-3

> <CAS>
74-87-3

> <SMILES>
CCl

> <NAME>
METHYL CHLORIDE

> <preferred_name>
Chloromethane

> <iupac>
chloromethane

> <MPID>
5010

> <dsstox_substance_id>
DTXSID0021541

> <Canonical_QSARr>
CCl

> <InChI_Code_QSARr>
InChI=1S/CH3Cl/c1-2/h1H3

> <InChI Key_QSARr>
NEHMKBQYUWJMIP-UHFFFAOYSA-N

> <Salt_Solvent>
?

> <Salt_Solvent_ID>


> <Kow Reference>
HANSCH,C ET AL. (1995)

> <LogP>
0.91

$$$$
100358
  -INDIGO-08031718572D

  5  4  0  0  0  0  0  0  0  0999 V2000
   -0.8000   -1.3856    0.0000 Br  0  0  0  0  0  0  0  0  0  0  0  0
    0.0000    0.0000    0.0000 C   0  0  0  0  0  0  0  0  0  0  0  0
    0.8000    1.3856    0.0000 H   0  0  0  0  0  0  0  0  0  0  0  0
   -1.3856    0.8000    0.0000 H   0  0  0  0  0  0  0  0  0  0  0  0
    1.3856   -0.8000    0.0000 Br  0  0  0  0  0  0  0  0  0  0  0  0
  1  2  1  0  0  0  0
  2  3  1  0  0  0  0
  2  4  1  0  0  0  0
  2  5  1  0  0  0  0
M  END
> <ChemID>
100358

> <source_casrn>
74-95-3

> <CAS>
74-95-3

> <SMILES>
BrCBr

> <NAME>
DIBROMOMETHANE

> <preferred_name>
Dibromomethane

> <iupac>
dibromomethane

> <MPID>
5014

> <dsstox_substance_id>
DTXSID4021557

> <Canonical_QSARr>
BrCBr

> <InChI_Code_QSARr>
InChI=1S/CH2Br2/c2-1-3/h1H2

> <InChI Key_QSARr>
FJBFPHVGVWTDIP-UHFFFAOYSA-N

> <Salt_Solvent>
?

> <Salt_Solvent_ID>


> <Kow Reference>
MARTISKA,A & BEKAREK,V (1990)

> <LogP>
1.7

$$$$
100362
  -INDIGO-08031718572D

  7  6  0  0  0  0  0  0  0  0999 V2000
    3.2000    0.0000    0.0000 C   0  0  0  0  0  0  0  0  0  0  0  0
    4.8000    0.0000    0.0000 H   0  0  0  0  0  0  0  0  0  0  0  0
    1.6000    0.0000    0.0000 C   0  0  0  0  0  0  0  0  0  0  0  0
    0.0000    0.0000    0.0000 C   0  0  0  0  0  0  0  0  0  0  0  0
   -1.6000   -0.0000    0.0000 H   0  0  0  0  0  0  0  0  0  0  0  0
   -0.8000    1.3856    0.0000 H   0  0  0  0  0  0  0  0  0  0  0  0
   -0.8000   -1.3856    0.0000 H   0  0  0  0  0  0  0  0  0  0  0  0
  1  2  1  0  0  0  0
  1  3  3  0  0  0  0
  3  4  1  0  0  0  0
  4  5  1  0  0  0  0
  4  6  1  0  0  0  0
  4  7  1  0  0  0  0
M  END
> <ChemID>
100362

> <source_casrn>
74-99-7

> <CAS>
74-99-7

> <SMILES>
CC#C

> <NAME>
PROPYNE

> <preferred_name>
1-Propyne

> <iupac>
prop-1-yne

> <MPID>
5018

> <dsstox_substance_id>
DTXSID0026387

> <Canonical_QSARr>
CC#C

> <InChI_Code_QSARr>
InChI=1S/C3H4/c1-3-2/h1H,2H3

> <InChI Key_QSARr>
MWWATHDPGQKSAR-UHFFFAOYSA-N

> <Salt_Solvent>
?

> <Salt_Solvent_ID>


> <Kow Reference>
HANSCH,C ET AL. (1995)

> <LogP>
0.94

$$$$
100366
  -INDIGO-08031718572D

  6  5  0  0  0  0  0  0  0  0999 V2000
    0.0000    0.0000    0.0000 C   0  0  0  0  0  0  0  0  0  0  0  0
    1.6000   -0.0000    0.0000 H   0  0  0  0  0  0  0  0  0  0  0  0
    0.8000    1.3856    0.0000 H   0  0  0  0  0  0  0  0  0  0  0  0
    0.8000   -1.3856    0.0000 H   0  0  0  0  0  0  0  0  0  0  0  0
   -1.6000    0.0000    0.0000 C   0  0  0  0  0  0  0  0  0  0  0  0
   -3.2000    0.0000    0.0000 N   0  0  0  0  0  0  0  0  0  0  0  0
  1  2  1  0  0  0  0
  1  3  1  0  0  0  0
  1  4  1  0  0  0  0
  1  5  1  0  0  0  0
  5  6  3  0  0  0  0
M  END
> <ChemID>
100366

> <source_casrn>
75-05-8

> <CAS>
75-05-8

> <SMILES>
CC#N

> <NAME>
ACETONITRILE

> <preferred_name>
Acetonitrile

> <iupac>
acetonitrile

> <MPID>
5022

> <dsstox_substance_id>
DTXSID7020009

> <Canonical_QSARr>
CC#N

> <InChI_Code_QSARr>
InChI=1S/C2H3N/c1-2-3/h1H3

> <InChI Key_QSARr>
WEVYAHXRMPXWCK-UHFFFAOYSA-N

> <Salt_Solvent>
?

> <Salt_Solvent_ID>


> <Kow Reference>
HANSCH,C ET AL. (1995)

> <LogP>
-0.34

$$$$
100370
  -INDIGO-08031718572D

  5  4  0  0  0  0  0  0  0  0999 V2000
    0.0000    0.0000    0.0000 C   0  0  0  0  0  0  0  0  0  0  0  0
    0.8000    1.3856    0.0000 H   0  0  0  0  0  0  0  0  0  0  0  0
   -1.3856    0.8000    0.0000 H   0  0  0  0  0  0  0  0  0  0  0  0
    1.3856   -0.8000    0.0000 I   0  0  0  0  0  0  0  0  0  0  0  0
   -0.8000   -1.3856    0.0000 I   0  0  0  0  0  0  0  0  0  0  0  0
  1  2  1  0  0  0  0
  1  3  1  0  0  0  0
  1  4  1  0  0  0  0
  1  5  1  0  0  0  0
M  END
> <ChemID>
100370

> <source_casrn>
75-11-6

> <CAS>
75-11-6

> <SMILES>
ICI

> <NAME>
METHYLENE IODIDE

> <preferred_name>
Methylene iodide

> <iupac>
Diiodomethane

> <MPID>
5026

> <dsstox_substance_id>
DTXSID4058784

> <Canonical_QSARr>
ICI

> <InChI_Code_QSARr>
InChI=1S/CH2I2/c2-1-3/h1H2

> <InChI Key_QSARr>
NZZFYRREKKOMAT-UHFFFAOYSA-N

> <Salt_Solvent>
?

> <Salt_Solvent_ID>


> <Kow Reference>
HANSCH,C ET AL. (1995)

> <LogP>
2.3

$$$$
100374
  -INDIGO-08031718572D

  7  7  0  0  0  0  0  0  0  0999 V2000
    0.0000    0.0000    0.0000 C   0  0  0  0  0  0  0  0  0  0  0  0
    0.2779    1.5757    0.0000 H   0  0  0  0  0  0  0  0  0  0  0  0
    1.5035   -0.5472    0.0000 H   0  0  0  0  0  0  0  0  0  0  0  0
   -1.6000    0.0000    0.0000 C   0  0  0  0  0  0  0  0  0  0  0  0
   -1.8779    1.5757    0.0000 H   0  0  0  0  0  0  0  0  0  0  0  0
   -3.1035   -0.5472    0.0000 H   0  0  0  0  0  0  0  0  0  0  0  0
   -0.8000   -1.3856    0.0000 O   0  0  0  0  0  0  0  0  0  0  0  0
  1  2  1  0  0  0  0
  1  3  1  0  0  0  0
  1  4  1  0  0  0  0
  4  5  1  0  0  0  0
  4  6  1  0  0  0  0
  4  7  1  0  0  0  0
  7  1  1  0  0  0  0
M  END
> <ChemID>
100374

> <source_casrn>
75-21-8

> <CAS>
75-21-8

> <SMILES>
C1CO1

> <NAME>
ETHYLENE OXIDE

> <preferred_name>
Ethylene oxide

> <iupac>
oxirane

> <MPID>
5030

> <dsstox_substance_id>
DTXSID0020600

> <Canonical_QSARr>
C1CO1

> <InChI_Code_QSARr>
InChI=1S/C2H4O/c1-2-3-1/h1-2H2

> <InChI Key_QSARr>
IAYPIBMASNFSPL-UHFFFAOYSA-N

> <Salt_Solvent>
?

> <Salt_Solvent_ID>


> <Kow Reference>
HANSCH,C ET AL. (1995)

> <LogP>
-0.3

$$$$
100378
  -INDIGO-08031718572D

 14 13  0  0  0  0  0  0  0  0999 V2000
    1.6000    0.0000    0.0000 C   0  0  0  0  0  0  0  0  0  0  0  0
    3.2000    0.0000    0.0000 H   0  0  0  0  0  0  0  0  0  0  0  0
    2.4000   -1.3856    0.0000 H   0  0  0  0  0  0  0  0  0  0  0  0
    2.4000    1.3856    0.0000 H   0  0  0  0  0  0  0  0  0  0  0  0
    0.0000    0.0000    0.0000 C   0  0  0  0  0  0  0  0  0  0  0  0
    0.0000   -1.6000    0.0000 H   0  0  0  0  0  0  0  0  0  0  0  0
   -1.6000    0.0000    0.0000 C   0  0  0  0  0  0  0  0  0  0  0  0
   -3.2000    0.0000    0.0000 H   0  0  0  0  0  0  0  0  0  0  0  0
   -2.4000   -1.3856    0.0000 H   0  0  0  0  0  0  0  0  0  0  0  0
   -2.4000    1.3856    0.0000 H   0  0  0  0  0  0  0  0  0  0  0  0
    0.0000    1.6000    0.0000 C   0  0  0  0  0  0  0  0  0  0  0  0
   -0.0000    3.2000    0.0000 H   0  0  0  0  0  0  0  0  0  0  0  0
    1.3856    2.4000    0.0000 H   0  0  0  0  0  0  0  0  0  0  0  0
   -1.3856    2.4000    0.0000 H   0  0  0  0  0  0  0  0  0  0  0  0
  1  2  1  0  0  0  0
  1  3  1  0  0  0  0
  1  4  1  0  0  0  0
  1  5  1  0  0  0  0
  5  6  1  0  0  0  0
  5  7  1  0  0  0  0
  7  8  1  0  0  0  0
  7  9  1  0  0  0  0
  7 10  1  0  0  0  0
  5 11  1  0  0  0  0
 11 12  1  0  0  0  0
 11 13  1  0  0  0  0
 11 14  1  0  0  0  0
M  END
> <ChemID>
100378

> <source_casrn>
75-28-5

> <CAS>
75-28-5

> <SMILES>
CC(C)C

> <NAME>
2-METHYLPROPANE

> <preferred_name>
Isobutane

> <iupac>
2-methylpropane

> <MPID>
5034

> <dsstox_substance_id>
DTXSID1026401

> <Canonical_QSARr>
CC(C)C

> <InChI_Code_QSARr>
InChI=1S/C4H10/c1-4(2)3/h4H,1-3H3

> <InChI Key_QSARr>
NNPPMTNAJDCUHE-UHFFFAOYSA-N

> <Salt_Solvent>
?

> <Salt_Solvent_ID>


> <Kow Reference>
HANSCH,C ET AL. (1995)

> <LogP>
2.76

$$$$
100382
  -INDIGO-08031718572D

  8  7  0  0  0  0  0  0  0  0999 V2000
    0.0000    0.0000    0.0000 C   0  0  0  0  0  0  0  0  0  0  0  0
    1.6000   -0.0000    0.0000 H   0  0  0  0  0  0  0  0  0  0  0  0
    0.8000   -1.3856    0.0000 H   0  0  0  0  0  0  0  0  0  0  0  0
    0.8000    1.3856    0.0000 H   0  0  0  0  0  0  0  0  0  0  0  0
   -1.6000    0.0000    0.0000 C   0  0  0  0  0  0  0  0  0  0  0  0
   -3.2000    0.0000    0.0000 H   0  0  0  0  0  0  0  0  0  0  0  0
   -2.4000   -1.3856    0.0000 Cl  0  0  0  0  0  0  0  0  0  0  0  0
   -2.4000    1.3856    0.0000 Cl  0  0  0  0  0  0  0  0  0  0  0  0
  1  2  1  0  0  0  0
  1  3  1  0  0  0  0
  1  4  1  0  0  0  0
  1  5  1  0  0  0  0
  5  6  1  0  0  0  0
  5  7  1  0  0  0  0
  5  8  1  0  0  0  0
M  END
> <ChemID>
100382

> <source_casrn>
75-34-3

> <CAS>
75-34-3

> <SMILES>
CC(Cl)Cl

> <NAME>
1,1-DICHLOROETHANE

> <preferred_name>
1,1-Dichloroethane

> <iupac>
1,1-dichloroethane

> <MPID>
5038

> <dsstox_substance_id>
DTXSID1020437

> <Canonical_QSARr>
CC(Cl)Cl

> <InChI_Code_QSARr>
InChI=1S/C2H4Cl2/c1-2(3)4/h2H,1H3

> <InChI Key_QSARr>
SCYULBFZEHDVBN-UHFFFAOYSA-N

> <Salt_Solvent>
?

> <Salt_Solvent_ID>


> <Kow Reference>
HANSCH,C ET AL. (1995)

> <LogP>
1.79

$$$$
100386
  -INDIGO-08031718572D

  5  4  0  0  0  0  0  0  0  0999 V2000
    0.0000    0.0000    0.0000 C   0  0  0  0  0  0  0  0  0  0  0  0
    0.8000    1.3856    0.0000 H   0  0  0  0  0  0  0  0  0  0  0  0
   -1.3856    0.8000    0.0000 Cl  0  0  0  0  0  0  0  0  0  0  0  0
    1.3856   -0.8000    0.0000 F   0  0  0  0  0  0  0  0  0  0  0  0
   -0.8000   -1.3856    0.0000 Cl  0  0  0  0  0  0  0  0  0  0  0  0
  1  2  1  0  0  0  0
  1  3  1  0  0  0  0
  1  4  1  0  0  0  0
  1  5  1  0  0  0  0
M  END
> <ChemID>
100386

> <source_casrn>
75-43-4

> <CAS>
75-43-4

> <SMILES>
FC(Cl)Cl

> <NAME>
DICHLOROFLUOROMETHANE

> <preferred_name>
Dichlorofluoromethane

> <iupac>
dichloro(fluoro)methane

> <MPID>
5042

> <dsstox_substance_id>
DTXSID7052498

> <Canonical_QSARr>
FC(Cl)Cl

> <InChI_Code_QSARr>
InChI=1S/CHCl2F/c2-1(3)4/h1H

> <InChI Key_QSARr>
UMNKXPULIDJLSU-UHFFFAOYSA-N

> <Salt_Solvent>
?

> <Salt_Solvent_ID>


> <Kow Reference>
HANSCH,C ET AL. (1995)

> <LogP>
1.55

$$$$
100390
  -INDIGO-08031718572D

  7  6  0  0  0  0  0  0  0  0999 V2000
    0.0000    0.0000    0.0000 C   0  0  0  0  0  0  0  0  0  0  0  0
    1.6000    0.0000    0.0000 H   0  0  0  0  0  0  0  0  0  0  0  0
    0.8000    1.3856    0.0000 H   0  0  0  0  0  0  0  0  0  0  0  0
    0.8000   -1.3856    0.0000 H   0  0  0  0  0  0  0  0  0  0  0  0
   -1.6000    0.0000    0.0000 N   0  0  0  0  0  0  0  0  0  0  0  0
   -2.4000    1.3856    0.0000 O   0  0  0  0  0  0  0  0  0  0  0  0
   -2.4000   -1.3856    0.0000 O   0  0  0  0  0  0  0  0  0  0  0  0
  1  2  1  0  0  0  0
  1  3  1  0  0  0  0
  1  4  1  0  0  0  0
  1  5  1  0  0  0  0
  5  6  2  0  0  0  0
  5  7  1  0  0  0  0
M  CHG  2   5   1   7  -1
M  END
> <ChemID>
100390

> <source_casrn>
75-52-5

> <CAS>
75-52-5

> <SMILES>
C[N+]([O-])=O

> <NAME>
NITROMETHANE

> <preferred_name>
Nitromethane

> <iupac>
nitromethane

> <MPID>
5046

> <dsstox_substance_id>
DTXSID2020977

> <Canonical_QSARr>
C[N+]([O-])=O

> <InChI_Code_QSARr>
InChI=1S/CH3NO2/c1-2(3)4/h1H3

> <InChI Key_QSARr>
LYGJENNIWJXYER-UHFFFAOYSA-N

> <Salt_Solvent>
?

> <Salt_Solvent_ID>


> <Kow Reference>
HANSCH,C ET AL. (1995)

> <LogP>
-0.35

$$$$
100394
  -INDIGO-08031718572D

 15 14  0  0  0  0  0  0  0  0999 V2000
    0.0000    0.0000    0.0000 C   0  0  0  0  0  0  0  0  0  0  0  0
    0.8000    1.3856    0.0000 C   0  0  0  0  0  0  0  0  0  0  0  0
    1.6000    2.7713    0.0000 H   0  0  0  0  0  0  0  0  0  0  0  0
    2.4000    1.3856    0.0000 H   0  0  0  0  0  0  0  0  0  0  0  0
    0.0000    2.7713    0.0000 H   0  0  0  0  0  0  0  0  0  0  0  0
   -1.3856    0.8000    0.0000 C   0  0  0  0  0  0  0  0  0  0  0  0
   -2.7713    1.6000    0.0000 H   0  0  0  0  0  0  0  0  0  0  0  0
   -2.7713    0.0000    0.0000 H   0  0  0  0  0  0  0  0  0  0  0  0
   -1.3856    2.4000    0.0000 H   0  0  0  0  0  0  0  0  0  0  0  0
   -0.8000   -1.3856    0.0000 C   0  0  0  0  0  0  0  0  0  0  0  0
   -1.6000   -2.7713    0.0000 H   0  0  0  0  0  0  0  0  0  0  0  0
    0.0000   -2.7713    0.0000 H   0  0  0  0  0  0  0  0  0  0  0  0
   -2.4000   -1.3856    0.0000 H   0  0  0  0  0  0  0  0  0  0  0  0
    1.3856   -0.8000    0.0000 O   0  0  0  0  0  0  0  0  0  0  0  0
    1.3856   -2.4000    0.0000 H   0  0  0  0  0  0  0  0  0  0  0  0
  1  2  1  0  0  0  0
  2  3  1  0  0  0  0
  2  4  1  0  0  0  0
  2  5  1  0  0  0  0
  1  6  1  0  0  0  0
  6  7  1  0  0  0  0
  6  8  1  0  0  0  0
  6  9  1  0  0  0  0
  1 10  1  0  0  0  0
 10 11  1  0  0  0  0
 10 12  1  0  0  0  0
 10 13  1  0  0  0  0
  1 14  1  0  0  0  0
 14 15  1  0  0  0  0
M  END
> <ChemID>
100394

> <source_casrn>
75-65-0

> <CAS>
75-65-0

> <SMILES>
CC(C)(C)O

> <NAME>
T-BUTANOL

> <preferred_name>
tert-Butyl alcohol

> <iupac>
2-methylpropan-2-ol

> <MPID>
5050

> <dsstox_substance_id>
DTXSID8020204

> <Canonical_QSARr>
CC(C)(C)O

> <InChI_Code_QSARr>
InChI=1S/C4H10O/c1-4(2,3)5/h5H,1-3H3

> <InChI Key_QSARr>
DKGAVHZHDRPRBM-UHFFFAOYSA-N

> <Salt_Solvent>
?

> <Salt_Solvent_ID>


> <Kow Reference>
HANSCH,C ET AL. (1995)

> <LogP>
0.35

$$$$
100398
  -INDIGO-08031718572D

  5  4  0  0  0  0  0  0  0  0999 V2000
    0.0000    0.0000    0.0000 C   0  0  0  0  0  0  0  0  0  0  0  0
    0.8000    1.3856    0.0000 F   0  0  0  0  0  0  0  0  0  0  0  0
   -1.3856    0.8000    0.0000 F   0  0  0  0  0  0  0  0  0  0  0  0
    1.3856   -0.8000    0.0000 F   0  0  0  0  0  0  0  0  0  0  0  0
   -0.8000   -1.3856    0.0000 F   0  0  0  0  0  0  0  0  0  0  0  0
  1  2  1  0  0  0  0
  1  3  1  0  0  0  0
  1  4  1  0  0  0  0
  1  5  1  0  0  0  0
M  END
> <ChemID>
100398

> <source_casrn>
75-73-0

> <CAS>
75-73-0

> <SMILES>
FC(F)(F)F

> <NAME>
TETRAFLUOROMETHANE

> <preferred_name>
Carbon tetrafluoride

> <iupac>
tetrafluoromethane

> <MPID>
5054

> <dsstox_substance_id>
DTXSID2041757

> <Canonical_QSARr>
FC(F)(F)F

> <InChI_Code_QSARr>
InChI=1S/CF4/c2-1(3,4)5

> <InChI Key_QSARr>
TXEYQDLBPFQVAA-UHFFFAOYSA-N

> <Salt_Solvent>
?

> <Salt_Solvent_ID>


> <Kow Reference>
HANSCH,C ET AL. (1995)

> <LogP>
1.18

$$$$
100403
  -INDIGO-08031718572D

 18 17  0  0  0  0  0  0  0  0999 V2000
    0.0000    0.0000    0.0000 C   0  0  0  0  0  0  0  0  0  0  0  0
    1.3856   -0.8000    0.0000 C   0  0  0  0  0  0  0  0  0  0  0  0
    1.9980   -2.2782    0.0000 H   0  0  0  0  0  0  0  0  0  0  0  0
    0.7733   -2.2782    0.0000 H   0  0  0  0  0  0  0  0  0  0  0  0
    2.7713    0.0000    0.0000 O   0  0  0  0  0  0  0  0  0  0  0  0
    4.1569   -0.8000    0.0000 H   0  0  0  0  0  0  0  0  0  0  0  0
   -1.3856    0.8000    0.0000 C   0  0  0  0  0  0  0  0  0  0  0  0
   -2.7713    1.6000    0.0000 H   0  0  0  0  0  0  0  0  0  0  0  0
   -2.7713    0.0000    0.0000 H   0  0  0  0  0  0  0  0  0  0  0  0
   -1.3856    2.4000    0.0000 H   0  0  0  0  0  0  0  0  0  0  0  0
    0.8000    1.3856    0.0000 C   0  0  0  0  0  0  0  0  0  0  0  0
    1.6000    2.7713    0.0000 H   0  0  0  0  0  0  0  0  0  0  0  0
    2.4000    1.3856    0.0000 H   0  0  0  0  0  0  0  0  0  0  0  0
    0.0000    2.7713    0.0000 H   0  0  0  0  0  0  0  0  0  0  0  0
   -0.8000   -1.3857    0.0000 C   0  0  0  0  0  0  0  0  0  0  0  0
   -1.6000   -2.7713    0.0000 H   0  0  0  0  0  0  0  0  0  0  0  0
   -0.2528   -2.8891    0.0000 H   0  0  0  0  0  0  0  0  0  0  0  0
   -2.4000   -1.3857    0.0000 H   0  0  0  0  0  0  0  0  0  0  0  0
  1  2  1  0  0  0  0
  2  3  1  0  0  0  0
  2  4  1  0  0  0  0
  2  5  1  0  0  0  0
  5  6  1  0  0  0  0
  1  7  1  0  0  0  0
  7  8  1  0  0  0  0
  7  9  1  0  0  0  0
  7 10  1  0  0  0  0
  1 11  1  0  0  0  0
 11 12  1  0  0  0  0
 11 13  1  0  0  0  0
 11 14  1  0  0  0  0
  1 15  1  0  0  0  0
 15 16  1  0  0  0  0
 15 17  1  0  0  0  0
 15 18  1  0  0  0  0
M  END
> <ChemID>
100403

> <source_casrn>
75-84-3

> <CAS>
75-84-3

> <SMILES>
CC(C)(C)CO

> <NAME>
2,2-DIMETHYL-1-PROPANOL

> <preferred_name>
2,2-Dimethylpropanol

> <iupac>
2,2-dimethylpropan-1-ol

> <MPID>
5058

> <dsstox_substance_id>
DTXSID9052501

> <Canonical_QSARr>
CC(C)(C)CO

> <InChI_Code_QSARr>
InChI=1S/C5H12O/c1-5(2,3)4-6/h6H,4H2,1-3H3

> <InChI Key_QSARr>
KPSSIOMAKSHJJG-UHFFFAOYSA-N

> <Salt_Solvent>
?

> <Salt_Solvent_ID>


> <Kow Reference>
HANSCH,C ET AL. (1995)

> <LogP>
1.31

$$$$
100407
  -INDIGO-08031718572D

 19 18  0  0  0  0  0  0  0  0999 V2000
    2.4000   -1.3856    0.0000 C   0  0  0  0  0  0  0  0  0  0  0  0
    3.2000   -2.7713    0.0000 H   0  0  0  0  0  0  0  0  0  0  0  0
    4.0000   -1.3856    0.0000 H   0  0  0  0  0  0  0  0  0  0  0  0
    1.6000   -2.7713    0.0000 H   0  0  0  0  0  0  0  0  0  0  0  0
    0.8000   -1.3856    0.0000 C   0  0  0  0  0  0  0  0  0  0  0  0
   -0.0001   -2.7713    0.0000 O   0  0  0  0  0  0  0  0  0  0  0  0
    0.0001    0.0000    0.0000 C   0  0  0  0  0  0  0  0  0  0  0  0
   -0.8000    1.3856    0.0000 C   0  0  0  0  0  0  0  0  0  0  0  0
   -1.6000    2.7713    0.0000 H   0  0  0  0  0  0  0  0  0  0  0  0
   -2.4000    1.3856    0.0000 H   0  0  0  0  0  0  0  0  0  0  0  0
    0.0001    2.7713    0.0000 H   0  0  0  0  0  0  0  0  0  0  0  0
    1.3856    0.8000    0.0000 C   0  0  0  0  0  0  0  0  0  0  0  0
    2.7713    1.6000    0.0000 H   0  0  0  0  0  0  0  0  0  0  0  0
    1.3856    2.4000    0.0000 H   0  0  0  0  0  0  0  0  0  0  0  0
    2.7713    0.0000    0.0000 H   0  0  0  0  0  0  0  0  0  0  0  0
   -1.3856   -0.8000    0.0000 C   0  0  0  0  0  0  0  0  0  0  0  0
   -2.7713   -1.6000    0.0000 H   0  0  0  0  0  0  0  0  0  0  0  0
   -1.3856   -2.4000    0.0000 H   0  0  0  0  0  0  0  0  0  0  0  0
   -2.7713    0.0000    0.0000 H   0  0  0  0  0  0  0  0  0  0  0  0
  1  2  1  0  0  0  0
  1  3  1  0  0  0  0
  1  4  1  0  0  0  0
  1  5  1  0  0  0  0
  5  6  2  0  0  0  0
  5  7  1  0  0  0  0
  7  8  1  0  0  0  0
  8  9  1  0  0  0  0
  8 10  1  0  0  0  0
  8 11  1  0  0  0  0
  7 12  1  0  0  0  0
 12 13  1  0  0  0  0
 12 14  1  0  0  0  0
 12 15  1  0  0  0  0
  7 16  1  0  0  0  0
 16 17  1  0  0  0  0
 16 18  1  0  0  0  0
 16 19  1  0  0  0  0
M  END
> <ChemID>
100407

> <source_casrn>
75-97-8

> <CAS>
75-97-8

> <SMILES>
CC(=O)C(C)(C)C

> <NAME>
3,3-DIMETHYL-2-BUTANONE

> <preferred_name>
3,3-Dimethyl-2-butanone

> <iupac>
3,3-dimethylbutan-2-one

> <MPID>
5062

> <dsstox_substance_id>
DTXSID5021752

> <Canonical_QSARr>
CC(=O)C(C)(C)C

> <InChI_Code_QSARr>
InChI=1S/C6H12O/c1-5(7)6(2,3)4/h1-4H3

> <InChI Key_QSARr>
PJGSXYOJTGTZAV-UHFFFAOYSA-N

> <Salt_Solvent>
?

> <Salt_Solvent_ID>


> <Kow Reference>
HANSCH,C ET AL. (1995)

> <LogP>
1.2

$$$$
100411
  -INDIGO-08031718572D

  8  7  0  0  0  0  0  0  0  0999 V2000
   -0.8000   -1.3856    0.0000 Cl  0  0  0  0  0  0  0  0  0  0  0  0
   -0.0000    0.0000    0.0000 C   0  0  0  0  0  0  0  0  0  0  0  0
    1.6000    0.0000    0.0000 C   0  0  0  0  0  0  0  0  0  0  0  0
    2.4000   -1.3856    0.0000 O   0  0  0  0  0  0  0  0  0  0  0  0
    2.4000    1.3856    0.0000 O   0  0  0  0  0  0  0  0  0  0  0  0
    4.0000    1.3856    0.0000 H   0  0  0  0  0  0  0  0  0  0  0  0
   -1.6000    0.0000    0.0000 Cl  0  0  0  0  0  0  0  0  0  0  0  0
   -0.8000    1.3856    0.0000 Cl  0  0  0  0  0  0  0  0  0  0  0  0
  1  2  1  0  0  0  0
  2  3  1  0  0  0  0
  3  4  2  0  0  0  0
  3  5  1  0  0  0  0
  5  6  1  0  0  0  0
  2  7  1  0  0  0  0
  2  8  1  0  0  0  0
M  END
> <ChemID>
100411

> <source_casrn>
76-03-9

> <CAS>
76-03-9

> <SMILES>
OC(=O)C(Cl)(Cl)Cl

> <NAME>
TRICHLOROACETIC ACID

> <preferred_name>
Trichloroacetic acid

> <iupac>
trichloroacetic acid

> <MPID>
5066

> <dsstox_substance_id>
DTXSID1021378

> <Canonical_QSARr>
OC(=O)C(Cl)(Cl)Cl

> <InChI_Code_QSARr>
InChI=1S/C2HCl3O2/c3-2(4,5)1(6)7/h(H,6,7)

> <InChI Key_QSARr>
YNJBWRMUSHSURL-UHFFFAOYSA-N

> <Salt_Solvent>
?

> <Salt_Solvent_ID>


> <Kow Reference>
HANSCH,C ET AL. (1995)

> <LogP>
1.33

$$$$
100415
  -INDIGO-08031718572D

  8  7  0  0  0  0  0  0  0  0999 V2000
    0.0000    0.0000    0.0000 C   0  0  0  0  0  0  0  0  0  0  0  0
    1.6000    0.0000    0.0000 C   0  0  0  0  0  0  0  0  0  0  0  0
    3.2000    0.0000    0.0000 F   0  0  0  0  0  0  0  0  0  0  0  0
    2.4000   -1.3856    0.0000 F   0  0  0  0  0  0  0  0  0  0  0  0
    2.4000    1.3856    0.0000 F   0  0  0  0  0  0  0  0  0  0  0  0
   -1.6000   -0.0000    0.0000 F   0  0  0  0  0  0  0  0  0  0  0  0
   -0.8000   -1.3856    0.0000 F   0  0  0  0  0  0  0  0  0  0  0  0
   -0.8000    1.3856    0.0000 F   0  0  0  0  0  0  0  0  0  0  0  0
  1  2  1  0  0  0  0
  2  3  1  0  0  0  0
  2  4  1  0  0  0  0
  2  5  1  0  0  0  0
  1  6  1  0  0  0  0
  1  7  1  0  0  0  0
  1  8  1  0  0  0  0
M  END
> <ChemID>
100415

> <source_casrn>
76-16-4

> <CAS>
76-16-4

> <SMILES>
FC(F)(F)C(F)(F)F

> <NAME>
HEXAFLUOROETHANE

> <preferred_name>
Ethane, hexafluoro-

> <iupac>
hexafluoroethane

> <MPID>
5070

> <dsstox_substance_id>
DTXSID2041915

> <Canonical_QSARr>
FC(F)(F)C(F)(F)F

> <InChI_Code_QSARr>
InChI=1S/C2F6/c3-1(4,5)2(6,7)8

> <InChI Key_QSARr>
WMIYKQLTONQJES-UHFFFAOYSA-N

> <Salt_Solvent>
?

> <Salt_Solvent_ID>


> <Kow Reference>
HANSCH,C ET AL. (1995)

> <LogP>
2.0

$$$$
100419
  -INDIGO-08031718572D

 41 45  0  0  0  0  0  0  0  0999 V2000
    0.0001    0.0000    0.0000 C   0  0  0  0  0  0  0  0  0  0  0  0
   -1.0706   -1.1890    0.0000 C   0  0  0  0  0  0  0  0  0  0  0  0
   -0.9034   -2.7803    0.0000 C   0  0  0  0  0  0  0  0  0  0  0  0
   -2.1977   -3.7207    0.0000 C   0  0  0  0  0  0  0  0  0  0  0  0
   -2.0306   -5.3120    0.0000 H   0  0  0  0  0  0  0  0  0  0  0  0
   -3.6595   -3.0700    0.0000 C   0  0  0  0  0  0  0  0  0  0  0  0
   -4.9539   -4.0104    0.0000 H   0  0  0  0  0  0  0  0  0  0  0  0
   -3.8268   -1.4787    0.0000 C   0  0  0  0  0  0  0  0  0  0  0  0
   -2.5323   -0.5383    0.0000 C   0  0  0  0  0  0  0  0  0  0  0  0
   -2.3650    1.0530    0.0000 O   0  0  0  0  0  0  0  0  0  0  0  0
   -0.7999    1.3856    0.0000 C   0  0  0  0  0  0  0  0  0  0  0  0
   -1.7404    2.6801    0.0000 H   0  0  0  0  0  0  0  0  0  0  0  0
    0.0001    2.7712    0.0000 C   0  0  0  0  0  0  0  0  0  0  0  0
    1.6000    2.7712    0.0000 C   0  0  0  0  0  0  0  0  0  0  0  0
    1.3221    4.3470    0.0000 H   0  0  0  0  0  0  0  0  0  0  0  0
    3.1034    3.3186    0.0000 H   0  0  0  0  0  0  0  0  0  0  0  0
    2.4000    1.3856    0.0000 C   0  0  0  0  0  0  0  0  0  0  0  0
    3.6257    2.4140    0.0000 H   0  0  0  0  0  0  0  0  0  0  0  0
    3.2283    1.3856    0.0000 H   0  0  0  0  0  0  0  0  0  0  0  0
    1.6000    0.0000    0.0000 C   0  0  0  0  0  0  0  0  0  0  0  0
    3.2000    0.0000    0.0000 O   0  0  0  0  0  0  0  0  0  0  0  0
    3.7857    0.5857    0.0000 H   0  0  0  0  0  0  0  0  0  0  0  0
    2.4000   -1.3856    0.0000 C   0  0  0  0  0  0  0  0  0  0  0  0
    3.9987   -1.3221    0.0000 H   0  0  0  0  0  0  0  0  0  0  0  0
    1.3690   -3.5529    0.0000 C   0  0  0  0  0  0  0  0  0  0  0  0
    2.9576   -3.3640    0.0000 H   0  0  0  0  0  0  0  0  0  0  0  0
    0.7955   -5.0465    0.0000 H   0  0  0  0  0  0  0  0  0  0  0  0
    1.6000   -2.7713    0.0000 N   0  0  0  0  0  0  0  0  0  0  0  0
    2.4000   -4.1570    0.0000 C   0  0  0  0  0  0  0  0  0  0  0  0
    3.2000   -5.5426    0.0000 H   0  0  0  0  0  0  0  0  0  0  0  0
    4.0000   -4.1570    0.0000 H   0  0  0  0  0  0  0  0  0  0  0  0
    1.6000   -5.5426    0.0000 H   0  0  0  0  0  0  0  0  0  0  0  0
    0.0001   -2.7713    0.0000 C   0  0  0  0  0  0  0  0  0  0  0  0
    0.2778   -4.3469    0.0000 H   0  0  0  0  0  0  0  0  0  0  0  0
   -1.3856   -3.5713    0.0000 H   0  0  0  0  0  0  0  0  0  0  0  0
   -0.7999   -1.3856    0.0000 C   0  0  0  0  0  0  0  0  0  0  0  0
   -2.0258   -2.4142    0.0000 H   0  0  0  0  0  0  0  0  0  0  0  0
   -1.5999    0.0000    0.0000 H   0  0  0  0  0  0  0  0  0  0  0  0
   -0.7999    4.1570    0.0000 O   0  0  0  0  0  0  0  0  0  0  0  0
   -5.2884   -0.8280    0.0000 O   0  0  0  0  0  0  0  0  0  0  0  0
   -6.5828   -1.7684    0.0000 H   0  0  0  0  0  0  0  0  0  0  0  0
  1  2  1  0  0  0  0
  2  3  1  0  0  0  0
  3  4  2  0  0  0  0
  4  5  1  0  0  0  0
  4  6  1  0  0  0  0
  6  7  1  0  0  0  0
  6  8  2  0  0  0  0
  8  9  1  0  0  0  0
  9  2  2  0  0  0  0
  9 10  1  0  0  0  0
 10 11  1  0  0  0  0
 11  1  1  0  0  0  0
 11 12  1  0  0  0  0
 11 13  1  0  0  0  0
 13 14  1  0  0  0  0
 14 15  1  0  0  0  0
 14 16  1  0  0  0  0
 14 17  1  0  0  0  0
 17 18  1  0  0  0  0
 17 19  1  0  0  0  0
 17 20  1  0  0  0  0
 20  1  1  0  0  0  0
 20 21  1  0  0  0  0
 21 22  1  0  0  0  0
 20 23  1  0  0  0  0
 23 24  1  0  0  0  0
 23 25  1  0  0  0  0
 25  3  1  0  0  0  0
 25 26  1  0  0  0  0
 25 27  1  0  0  0  0
 23 28  1  0  0  0  0
 28 29  1  0  0  0  0
 29 30  1  0  0  0  0
 29 31  1  0  0  0  0
 29 32  1  0  0  0  0
 28 33  1  0  0  0  0
 33 34  1  0  0  0  0
 33 35  1  0  0  0  0
 33 36  1  0  0  0  0
 36  1  1  0  0  0  0
 36 37  1  0  0  0  0
 36 38  1  0  0  0  0
 13 39  2  0  0  0  0
  8 40  1  0  0  0  0
 40 41  1  0  0  0  0
M  END
> <ChemID>
100419

> <source_casrn>
76-41-5

> <CAS>
76-41-5

> <SMILES>
CN1CC[C@@]23[C@H]4Oc5c2c(C[C@@H]1[C@]3(O)CCC4=O)ccc5O

> <NAME>
OXYMORPHONE

> <preferred_name>
Oxymorphone

> <iupac>
(5alpha)-3,14-dihydroxy-17-methyl-4,5-epoxymorphinan-6-one

> <MPID>
5074

> <dsstox_substance_id>
DTXSID5023409

> <Canonical_QSARr>
CN1CCC23C4Oc5c2c(CC1C3(O)CCC4=O)ccc5O

> <InChI_Code_QSARr>
InChI=1S/C17H19NO4/c1-18-7-6-16-13-9-2-3-10(19)14(13)22-15(16)11(20)4-5-17(16,21)12(18)8-9/h2-3,12,15,19,21H,4-8H2,1H3

> <InChI Key_QSARr>
UQCNKQCJZOAFTQ-UHFFFAOYSA-N

> <Salt_Solvent>
?

> <Salt_Solvent_ID>


> <Kow Reference>
HANSCH,C ET AL. (1995)

> <LogP>
0.83

$$$$
100424
  -INDIGO-08031718572D

 35 35  0  0  0  0  0  0  0  0999 V2000
    0.0000   -0.0001    0.0000 C   0  0  0  0  0  0  0  0  0  0  0  0
    1.2256    1.0284    0.0000 C   0  0  0  0  0  0  0  0  0  0  0  0
    1.2954    2.6270    0.0000 H   0  0  0  0  0  0  0  0  0  0  0  0
    0.1448    2.2081    0.0000 H   0  0  0  0  0  0  0  0  0  0  0  0
    2.8013    0.7507    0.0000 C   0  0  0  0  0  0  0  0  0  0  0  0
    3.3486   -0.7529    0.0000 H   0  0  0  0  0  0  0  0  0  0  0  0
    3.8298    1.9763    0.0000 C   0  0  0  0  0  0  0  0  0  0  0  0
    5.4055    1.6985    0.0000 H   0  0  0  0  0  0  0  0  0  0  0  0
    3.2825    3.4798    0.0000 H   0  0  0  0  0  0  0  0  0  0  0  0
    1.2256   -1.0284    0.0000 C   0  0  0  0  0  0  0  0  0  0  0  0
    2.2541    0.1972    0.0000 H   0  0  0  0  0  0  0  0  0  0  0  0
    0.1972   -2.2541    0.0000 C   0  0  0  0  0  0  0  0  0  0  0  0
   -0.8313   -3.4798    0.0000 H   0  0  0  0  0  0  0  0  0  0  0  0
    0.7444   -3.7577    0.0000 H   0  0  0  0  0  0  0  0  0  0  0  0
   -0.2528   -2.8892    0.0000 H   0  0  0  0  0  0  0  0  0  0  0  0
    2.4514   -2.0569    0.0000 C   0  0  0  0  0  0  0  0  0  0  0  0
    2.7977   -3.6190    0.0000 H   0  0  0  0  0  0  0  0  0  0  0  0
    1.5917   -3.4063    0.0000 H   0  0  0  0  0  0  0  0  0  0  0  0
    3.9549   -1.5097    0.0000 C   0  0  0  0  0  0  0  0  0  0  0  0
    3.6085    0.0524    0.0000 H   0  0  0  0  0  0  0  0  0  0  0  0
    4.8144   -0.1603    0.0000 H   0  0  0  0  0  0  0  0  0  0  0  0
    5.1805   -2.5381    0.0000 C   0  0  0  0  0  0  0  0  0  0  0  0
    6.4061   -3.5666    0.0000 H   0  0  0  0  0  0  0  0  0  0  0  0
    6.6840   -1.9910    0.0000 H   0  0  0  0  0  0  0  0  0  0  0  0
    4.9028   -4.1138    0.0000 H   0  0  0  0  0  0  0  0  0  0  0  0
   -0.8001    1.3857    0.0000 C   0  0  0  0  0  0  0  0  0  0  0  0
   -0.2528    2.8892    0.0000 O   0  0  0  0  0  0  0  0  0  0  0  0
   -2.4000    1.3857    0.0000 N   0  0  0  0  0  0  0  0  0  0  0  0
   -3.1999    2.7712    0.0000 H   0  0  0  0  0  0  0  0  0  0  0  0
   -3.1999   -0.0001    0.0000 C   0  0  0  0  0  0  0  0  0  0  0  0
   -4.8000   -0.0001    0.0000 O   0  0  0  0  0  0  0  0  0  0  0  0
   -2.4000   -1.3856    0.0000 N   0  0  0  0  0  0  0  0  0  0  0  0
   -3.1999   -2.7712    0.0000 H   0  0  0  0  0  0  0  0  0  0  0  0
   -0.8001   -1.3856    0.0000 C   0  0  0  0  0  0  0  0  0  0  0  0
   -1.3445   -1.9417    0.0000 O   0  0  0  0  0  0  0  0  0  0  0  0
  1  2  1  0  0  0  0
  2  3  1  0  0  0  0
  2  4  1  0  0  0  0
  2  5  1  0  0  0  0
  5  6  1  0  0  0  0
  5  7  2  0  0  0  0
  7  8  1  0  0  0  0
  7  9  1  0  0  0  0
  1 10  1  0  0  0  0
 10 11  1  0  0  0  0
 10 12  1  0  0  0  0
 12 13  1  0  0  0  0
 12 14  1  0  0  0  0
 12 15  1  0  0  0  0
 10 16  1  0  0  0  0
 16 17  1  0  0  0  0
 16 18  1  0  0  0  0
 16 19  1  0  0  0  0
 19 20  1  0  0  0  0
 19 21  1  0  0  0  0
 19 22  1  0  0  0  0
 22 23  1  0  0  0  0
 22 24  1  0  0  0  0
 22 25  1  0  0  0  0
  1 26  1  0  0  0  0
 26 27  2  0  0  0  0
 26 28  1  0  0  0  0
 28 29  1  0  0  0  0
 28 30  1  0  0  0  0
 30 31  2  0  0  0  0
 30 32  1  0  0  0  0
 32 33  1  0  0  0  0
 32 34  1  0  0  0  0
 34  1  1  0  0  0  0
 34 35  2  0  0  0  0
M  END
> <ChemID>
100424

> <source_casrn>
76-73-3

> <CAS>
76-73-3

> <SMILES>
CCCC(C)C1(CC=C)C(=O)NC(=O)NC1=O

> <NAME>
SECOBARBITAL

> <preferred_name>
Secobarbital

> <iupac>
5-(pentan-2-yl)-5-(prop-2-en-1-yl)pyrimidine-2,4,6(1H,3H,5H)-trione

> <MPID>
5078

> <dsstox_substance_id>
DTXSID6044145

> <Canonical_QSARr>
CCCC(C)C1(CC=C)C(=O)NC(=O)NC1=O

> <InChI_Code_QSARr>
InChI=1S/C12H18N2O3/c1-4-6-8(3)12(7-5-2)9(15)13-11(17)14-10(12)16/h5,8H,2,4,6-7H2,1,3H3,(H2,13,14,15,16,17)

> <InChI Key_QSARr>
KQPKPCNLIDLUMF-UHFFFAOYSA-N

> <Salt_Solvent>
?

> <Salt_Solvent_ID>


> <Kow Reference>
HANSCH,C ET AL. (1995)

> <LogP>
1.97

$$$$
100428
  -INDIGO-08031718572D

 35 37  0  0  0  0  0  0  0  0999 V2000
   -0.0001   -0.0000    0.0000 C   0  0  0  0  0  0  0  0  0  0  0  0
    1.5999   -0.0000    0.0000 C   0  0  0  0  0  0  0  0  0  0  0  0
    2.3999    1.3856    0.0000 C   0  0  0  0  0  0  0  0  0  0  0  0
    1.5999    2.7712    0.0000 H   0  0  0  0  0  0  0  0  0  0  0  0
    4.0000    1.3856    0.0000 C   0  0  0  0  0  0  0  0  0  0  0  0
    4.8000    2.7712    0.0000 H   0  0  0  0  0  0  0  0  0  0  0  0
    4.8000   -0.0000    0.0000 C   0  0  0  0  0  0  0  0  0  0  0  0
    6.4000   -0.0000    0.0000 H   0  0  0  0  0  0  0  0  0  0  0  0
    4.0000   -1.3857    0.0000 C   0  0  0  0  0  0  0  0  0  0  0  0
    4.8000   -2.7713    0.0000 H   0  0  0  0  0  0  0  0  0  0  0  0
    2.3999   -1.3857    0.0000 C   0  0  0  0  0  0  0  0  0  0  0  0
    1.5999   -2.7713    0.0000 H   0  0  0  0  0  0  0  0  0  0  0  0
    0.2778    1.5756    0.0000 C   0  0  0  0  0  0  0  0  0  0  0  0
   -0.7507    2.8014    0.0000 C   0  0  0  0  0  0  0  0  0  0  0  0
   -1.5999    2.7712    0.0000 H   0  0  0  0  0  0  0  0  0  0  0  0
   -0.2034    4.3048    0.0000 C   0  0  0  0  0  0  0  0  0  0  0  0
   -1.2318    5.5306    0.0000 H   0  0  0  0  0  0  0  0  0  0  0  0
    1.3724    4.5827    0.0000 C   0  0  0  0  0  0  0  0  0  0  0  0
    1.9195    6.0862    0.0000 H   0  0  0  0  0  0  0  0  0  0  0  0
    2.4007    3.3570    0.0000 C   0  0  0  0  0  0  0  0  0  0  0  0
    3.9765    3.6349    0.0000 H   0  0  0  0  0  0  0  0  0  0  0  0
    1.8534    1.8535    0.0000 C   0  0  0  0  0  0  0  0  0  0  0  0
    2.8820    0.6279    0.0000 H   0  0  0  0  0  0  0  0  0  0  0  0
   -1.5999   -0.0000    0.0000 C   0  0  0  0  0  0  0  0  0  0  0  0
   -2.3999    1.3856    0.0000 C   0  0  0  0  0  0  0  0  0  0  0  0
   -2.3451    2.2338    0.0000 H   0  0  0  0  0  0  0  0  0  0  0  0
   -4.0000    1.3856    0.0000 C   0  0  0  0  0  0  0  0  0  0  0  0
   -4.8000    2.7712    0.0000 H   0  0  0  0  0  0  0  0  0  0  0  0
   -4.8000   -0.0000    0.0000 C   0  0  0  0  0  0  0  0  0  0  0  0
   -6.4000   -0.0000    0.0000 H   0  0  0  0  0  0  0  0  0  0  0  0
   -4.0000   -1.3857    0.0000 C   0  0  0  0  0  0  0  0  0  0  0  0
   -4.8000   -2.7713    0.0000 H   0  0  0  0  0  0  0  0  0  0  0  0
   -2.3999   -1.3857    0.0000 C   0  0  0  0  0  0  0  0  0  0  0  0
   -1.5999   -2.7713    0.0000 H   0  0  0  0  0  0  0  0  0  0  0  0
   -0.0001   -1.6000    0.0000 Cl  0  0  0  0  0  0  0  0  0  0  0  0
  1  2  1  0  0  0  0
  2  3  1  0  0  0  0
  3  4  1  0  0  0  0
  3  5  2  0  0  0  0
  5  6  1  0  0  0  0
  5  7  1  0  0  0  0
  7  8  1  0  0  0  0
  7  9  2  0  0  0  0
  9 10  1  0  0  0  0
  9 11  1  0  0  0  0
 11  2  2  0  0  0  0
 11 12  1  0  0  0  0
  1 13  1  0  0  0  0
 13 14  1  0  0  0  0
 14 15  1  0  0  0  0
 14 16  2  0  0  0  0
 16 17  1  0  0  0  0
 16 18  1  0  0  0  0
 18 19  1  0  0  0  0
 18 20  2  0  0  0  0
 20 21  1  0  0  0  0
 20 22  1  0  0  0  0
 22 13  2  0  0  0  0
 22 23  1  0  0  0  0
  1 24  1  0  0  0  0
 24 25  1  0  0  0  0
 25 26  1  0  0  0  0
 25 27  2  0  0  0  0
 27 28  1  0  0  0  0
 27 29  1  0  0  0  0
 29 30  1  0  0  0  0
 29 31  2  0  0  0  0
 31 32  1  0  0  0  0
 31 33  1  0  0  0  0
 33 24  2  0  0  0  0
 33 34  1  0  0  0  0
  1 35  1  0  0  0  0
M  END
> <ChemID>
100428

> <source_casrn>
76-83-5

> <CAS>
76-83-5

> <SMILES>
ClC(c1ccccc1)(c1ccccc1)c1ccccc1

> <NAME>
BENZENE, 1,1',1''-(CHLOROMETHYLIDYNE)TRIS-

> <preferred_name>
Trityl chloride

> <iupac>
1,1',1''-(chloromethanetriyl)tribenzene

> <MPID>
5082

> <dsstox_substance_id>
DTXSID3052511

> <Canonical_QSARr>
ClC(c1ccccc1)(c1ccccc1)c1ccccc1

> <InChI_Code_QSARr>
InChI=1S/C19H15Cl/c20-19(16-10-4-1-5-11-16,17-12-6-2-7-13-17)18-14-8-3-9-15-18/h1-15H

> <InChI Key_QSARr>
JBWKIWSBJXDJDT-UHFFFAOYSA-N

> <Salt_Solvent>
?

> <Salt_Solvent_ID>


> <Kow Reference>
CHEMICALS INSPECTION AND TESTING INSTITU (1992)

> <LogP>
5.25

$$$$
100433
  -INDIGO-08031718572D

 50 51  0  0  0  0  0  0  0  0999 V2000
   -0.0001    0.0000    0.0000 C   0  0  0  0  0  0  0  0  0  0  0  0
    1.5035    0.5472    0.0000 C   0  0  0  0  0  0  0  0  0  0  0  0
    2.7291   -0.4812    0.0000 C   0  0  0  0  0  0  0  0  0  0  0  0
    2.4514   -2.0569    0.0000 H   0  0  0  0  0  0  0  0  0  0  0  0
    4.2326    0.0659    0.0000 C   0  0  0  0  0  0  0  0  0  0  0  0
    5.4583   -0.9624    0.0000 H   0  0  0  0  0  0  0  0  0  0  0  0
    4.5105    1.6416    0.0000 C   0  0  0  0  0  0  0  0  0  0  0  0
    6.0140    2.1889    0.0000 H   0  0  0  0  0  0  0  0  0  0  0  0
    3.2849    2.6702    0.0000 C   0  0  0  0  0  0  0  0  0  0  0  0
    3.5627    4.2459    0.0000 H   0  0  0  0  0  0  0  0  0  0  0  0
    1.7813    2.1229    0.0000 C   0  0  0  0  0  0  0  0  0  0  0  0
    0.5557    3.1514    0.0000 H   0  0  0  0  0  0  0  0  0  0  0  0
   -1.2257   -1.0285    0.0000 C   0  0  0  0  0  0  0  0  0  0  0  0
   -2.8256   -1.0285    0.0000 C   0  0  0  0  0  0  0  0  0  0  0  0
   -3.6256    0.3571    0.0000 H   0  0  0  0  0  0  0  0  0  0  0  0
   -3.6256   -2.4141    0.0000 C   0  0  0  0  0  0  0  0  0  0  0  0
   -5.2257   -2.4141    0.0000 H   0  0  0  0  0  0  0  0  0  0  0  0
   -2.8256   -3.7997    0.0000 C   0  0  0  0  0  0  0  0  0  0  0  0
   -3.6256   -5.1854    0.0000 H   0  0  0  0  0  0  0  0  0  0  0  0
   -1.2257   -3.7997    0.0000 C   0  0  0  0  0  0  0  0  0  0  0  0
   -0.4257   -5.1854    0.0000 H   0  0  0  0  0  0  0  0  0  0  0  0
   -0.4257   -2.4141    0.0000 C   0  0  0  0  0  0  0  0  0  0  0  0
    1.1744   -2.4141    0.0000 H   0  0  0  0  0  0  0  0  0  0  0  0
    0.8001   -1.3856    0.0000 C   0  0  0  0  0  0  0  0  0  0  0  0
    2.3757   -1.1079    0.0000 O   0  0  0  0  0  0  0  0  0  0  0  0
    0.2528   -2.8892    0.0000 C   0  0  0  0  0  0  0  0  0  0  0  0
   -1.3457   -2.8193    0.0000 H   0  0  0  0  0  0  0  0  0  0  0  0
   -0.4860   -4.3084    0.0000 H   0  0  0  0  0  0  0  0  0  0  0  0
    1.4785   -3.9176    0.0000 C   0  0  0  0  0  0  0  0  0  0  0  0
    2.7041   -4.9460    0.0000 H   0  0  0  0  0  0  0  0  0  0  0  0
    1.2006   -5.4933    0.0000 H   0  0  0  0  0  0  0  0  0  0  0  0
    2.9820   -3.3703    0.0000 H   0  0  0  0  0  0  0  0  0  0  0  0
   -0.8000    1.3857    0.0000 C   0  0  0  0  0  0  0  0  0  0  0  0
    0.4694    2.3596    0.0000 H   0  0  0  0  0  0  0  0  0  0  0  0
   -0.5911    2.9720    0.0000 H   0  0  0  0  0  0  0  0  0  0  0  0
   -2.4000    1.3857    0.0000 C   0  0  0  0  0  0  0  0  0  0  0  0
   -2.4000   -0.2144    0.0000 H   0  0  0  0  0  0  0  0  0  0  0  0
   -2.4000    2.9856    0.0000 N   0  0  0  0  0  0  0  0  0  0  0  0
   -1.0143    3.7857    0.0000 C   0  0  0  0  0  0  0  0  0  0  0  0
   -1.0143    5.3856    0.0000 H   0  0  0  0  0  0  0  0  0  0  0  0
    0.3712    4.5857    0.0000 H   0  0  0  0  0  0  0  0  0  0  0  0
   -2.4000    4.5857    0.0000 H   0  0  0  0  0  0  0  0  0  0  0  0
   -3.7856    3.7857    0.0000 C   0  0  0  0  0  0  0  0  0  0  0  0
   -3.7856    5.3856    0.0000 H   0  0  0  0  0  0  0  0  0  0  0  0
   -5.1713    4.5857    0.0000 H   0  0  0  0  0  0  0  0  0  0  0  0
   -3.7856    2.1856    0.0000 H   0  0  0  0  0  0  0  0  0  0  0  0
   -4.0001    1.3857    0.0000 C   0  0  0  0  0  0  0  0  0  0  0  0
   -5.6000    1.3857    0.0000 H   0  0  0  0  0  0  0  0  0  0  0  0
   -4.8000    0.0000    0.0000 H   0  0  0  0  0  0  0  0  0  0  0  0
   -4.8000    2.7713    0.0000 H   0  0  0  0  0  0  0  0  0  0  0  0
  1  2  1  0  0  0  0
  2  3  1  0  0  0  0
  3  4  1  0  0  0  0
  3  5  2  0  0  0  0
  5  6  1  0  0  0  0
  5  7  1  0  0  0  0
  7  8  1  0  0  0  0
  7  9  2  0  0  0  0
  9 10  1  0  0  0  0
  9 11  1  0  0  0  0
 11  2  2  0  0  0  0
 11 12  1  0  0  0  0
  1 13  1  0  0  0  0
 13 14  1  0  0  0  0
 14 15  1  0  0  0  0
 14 16  2  0  0  0  0
 16 17  1  0  0  0  0
 16 18  1  0  0  0  0
 18 19  1  0  0  0  0
 18 20  2  0  0  0  0
 20 21  1  0  0  0  0
 20 22  1  0  0  0  0
 22 13  2  0  0  0  0
 22 23  1  0  0  0  0
  1 24  1  0  0  0  0
 24 25  2  0  0  0  0
 24 26  1  0  0  0  0
 26 27  1  0  0  0  0
 26 28  1  0  0  0  0
 26 29  1  0  0  0  0
 29 30  1  0  0  0  0
 29 31  1  0  0  0  0
 29 32  1  0  0  0  0
  1 33  1  0  0  0  0
 33 34  1  0  0  0  0
 33 35  1  0  0  0  0
 33 36  1  0  0  0  0
 36 37  1  0  0  0  0
 36 38  1  0  0  0  0
 38 39  1  0  0  0  0
 39 40  1  0  0  0  0
 39 41  1  0  0  0  0
 39 42  1  0  0  0  0
 38 43  1  0  0  0  0
 43 44  1  0  0  0  0
 43 45  1  0  0  0  0
 43 46  1  0  0  0  0
 36 47  1  0  0  0  0
 47 48  1  0  0  0  0
 47 49  1  0  0  0  0
 47 50  1  0  0  0  0
M  END
> <ChemID>
100433

> <source_casrn>
76-99-3

> <CAS>
76-99-3

> <SMILES>
CCC(=O)C(CC(C)N(C)C)(c1ccccc1)c1ccccc1

> <NAME>
METHADONE

> <preferred_name>
Methadone

> <iupac>
6-(dimethylamino)-4,4-diphenylheptan-3-one

> <MPID>
5086

> <dsstox_substance_id>
DTXSID7023273

> <Canonical_QSARr>
CCC(=O)C(CC(C)N(C)C)(c1ccccc1)c1ccccc1

> <InChI_Code_QSARr>
InChI=1S/C21H27NO/c1-5-20(23)21(16-17(2)22(3)4,18-12-8-6-9-13-18)19-14-10-7-11-15-19/h6-15,17H,5,16H2,1-4H3

> <InChI Key_QSARr>
USSIQXCVUWKGNF-UHFFFAOYSA-N

> <Salt_Solvent>
?

> <Salt_Solvent_ID>


> <Kow Reference>
HANSCH,C ET AL. (1995)

> <LogP>
3.93

$$$$
100437
  -INDIGO-08031718572D

 38 41  0  0  0  0  0  0  0  0999 V2000
    3.3126    2.4835    0.0000 O   0  0  0  0  0  0  0  0  0  0  0  0
    2.2420    1.2945    0.0000 C   0  0  0  0  0  0  0  0  0  0  0  0
    0.6508    1.4617    0.0000 O   0  0  0  0  0  0  0  0  0  0  0  0
   -0.0000    0.0000    0.0000 C   0  0  0  0  0  0  0  0  0  0  0  0
   -1.3857    0.8000    0.0000 C   0  0  0  0  0  0  0  0  0  0  0  0
   -1.3857    2.3999    0.0000 C   0  0  0  0  0  0  0  0  0  0  0  0
   -0.0000    3.2001    0.0000 H   0  0  0  0  0  0  0  0  0  0  0  0
   -2.7712    3.2001    0.0000 C   0  0  0  0  0  0  0  0  0  0  0  0
   -2.7712    4.8000    0.0000 H   0  0  0  0  0  0  0  0  0  0  0  0
   -4.1569    2.3999    0.0000 C   0  0  0  0  0  0  0  0  0  0  0  0
   -5.5426    3.2001    0.0000 O   0  0  0  0  0  0  0  0  0  0  0  0
   -5.5426    4.8000    0.0000 H   0  0  0  0  0  0  0  0  0  0  0  0
   -4.1569    0.8000    0.0000 C   0  0  0  0  0  0  0  0  0  0  0  0
   -5.5426    0.0000    0.0000 H   0  0  0  0  0  0  0  0  0  0  0  0
   -2.7712    0.0000    0.0000 C   0  0  0  0  0  0  0  0  0  0  0  0
   -3.0761    0.8821    0.0000 H   0  0  0  0  0  0  0  0  0  0  0  0
   -1.1509   -1.1115    0.0000 C   0  0  0  0  0  0  0  0  0  0  0  0
   -2.6890   -0.6704    0.0000 C   0  0  0  0  0  0  0  0  0  0  0  0
   -2.7712   -1.6000    0.0000 H   0  0  0  0  0  0  0  0  0  0  0  0
   -3.8399   -1.7820    0.0000 C   0  0  0  0  0  0  0  0  0  0  0  0
   -5.3779   -1.3409    0.0000 H   0  0  0  0  0  0  0  0  0  0  0  0
   -3.4528   -3.3344    0.0000 C   0  0  0  0  0  0  0  0  0  0  0  0
   -4.6038   -4.4458    0.0000 O   0  0  0  0  0  0  0  0  0  0  0  0
   -4.2167   -5.9983    0.0000 H   0  0  0  0  0  0  0  0  0  0  0  0
   -1.9149   -3.7754    0.0000 C   0  0  0  0  0  0  0  0  0  0  0  0
   -1.5278   -5.3278    0.0000 H   0  0  0  0  0  0  0  0  0  0  0  0
   -0.7638   -2.6640    0.0000 C   0  0  0  0  0  0  0  0  0  0  0  0
   -0.2665   -3.3712    0.0000 H   0  0  0  0  0  0  0  0  0  0  0  0
    1.1891   -1.0706    0.0000 C   0  0  0  0  0  0  0  0  0  0  0  0
    2.5746   -0.2707    0.0000 C   0  0  0  0  0  0  0  0  0  0  0  0
    3.9603   -1.0706    0.0000 C   0  0  0  0  0  0  0  0  0  0  0  0
    5.3460   -0.2707    0.0000 H   0  0  0  0  0  0  0  0  0  0  0  0
    3.9603   -2.6706    0.0000 C   0  0  0  0  0  0  0  0  0  0  0  0
    5.3460   -3.4705    0.0000 H   0  0  0  0  0  0  0  0  0  0  0  0
    2.5746   -3.4705    0.0000 C   0  0  0  0  0  0  0  0  0  0  0  0
    2.5746   -5.0706    0.0000 H   0  0  0  0  0  0  0  0  0  0  0  0
    1.1891   -2.6706    0.0000 C   0  0  0  0  0  0  0  0  0  0  0  0
    0.6742   -3.3652    0.0000 H   0  0  0  0  0  0  0  0  0  0  0  0
  1  2  2  0  0  0  0
  2  3  1  0  0  0  0
  3  4  1  0  0  0  0
  4  5  1  0  0  0  0
  5  6  1  0  0  0  0
  6  7  1  0  0  0  0
  6  8  2  0  0  0  0
  8  9  1  0  0  0  0
  8 10  1  0  0  0  0
 10 11  1  0  0  0  0
 11 12  1  0  0  0  0
 10 13  2  0  0  0  0
 13 14  1  0  0  0  0
 13 15  1  0  0  0  0
 15  5  2  0  0  0  0
 15 16  1  0  0  0  0
  4 17  1  0  0  0  0
 17 18  1  0  0  0  0
 18 19  1  0  0  0  0
 18 20  2  0  0  0  0
 20 21  1  0  0  0  0
 20 22  1  0  0  0  0
 22 23  1  0  0  0  0
 23 24  1  0  0  0  0
 22 25  2  0  0  0  0
 25 26  1  0  0  0  0
 25 27  1  0  0  0  0
 27 17  2  0  0  0  0
 27 28  1  0  0  0  0
  4 29  1  0  0  0  0
 29 30  1  0  0  0  0
 30  2  1  0  0  0  0
 30 31  2  0  0  0  0
 31 32  1  0  0  0  0
 31 33  1  0  0  0  0
 33 34  1  0  0  0  0
 33 35  2  0  0  0  0
 35 36  1  0  0  0  0
 35 37  1  0  0  0  0
 37 29  2  0  0  0  0
 37 38  1  0  0  0  0
M  END
> <ChemID>
100437

> <source_casrn>
77-09-8

> <CAS>
77-09-8

> <SMILES>
Oc1ccc(cc1)C1(OC(=O)c2ccccc12)c1ccc(O)cc1

> <NAME>
PHENOLPHTHALEIN

> <preferred_name>
Phenolphthalein

> <iupac>
3,3-bis(4-hydroxyphenyl)-2-benzofuran-1(3H)-one

> <MPID>
5090

> <dsstox_substance_id>
DTXSID0021125

> <Canonical_QSARr>
Oc1ccc(cc1)C1(OC(=O)c2ccccc12)c1ccc(O)cc1

> <InChI_Code_QSARr>
InChI=1S/C20H14O4/c21-15-9-5-13(6-10-15)20(14-7-11-16(22)12-8-14)18-4-2-1-3-17(18)19(23)24-20/h1-12,21-22H

> <InChI Key_QSARr>
KJFMBFZCATUALV-UHFFFAOYSA-N

> <Salt_Solvent>
?

> <Salt_Solvent_ID>


> <Kow Reference>
SANGSTER (2010); avg

> <LogP>
2.89

$$$$
100441
  -INDIGO-08031718572D

 35 35  0  0  0  0  0  0  0  0999 V2000
   -0.8001    1.3856    0.0000 C   0  0  0  0  0  0  0  0  0  0  0  0
    0.0000    0.0001    0.0000 C   0  0  0  0  0  0  0  0  0  0  0  0
    1.2256    1.0284    0.0000 C   0  0  0  0  0  0  0  0  0  0  0  0
    2.2541   -0.1972    0.0000 H   0  0  0  0  0  0  0  0  0  0  0  0
    2.4514    2.0569    0.0000 C   0  0  0  0  0  0  0  0  0  0  0  0
    2.7977    3.6190    0.0000 H   0  0  0  0  0  0  0  0  0  0  0  0
    1.5917    3.4063    0.0000 H   0  0  0  0  0  0  0  0  0  0  0  0
    3.9549    1.5097    0.0000 C   0  0  0  0  0  0  0  0  0  0  0  0
    3.6085   -0.0524    0.0000 H   0  0  0  0  0  0  0  0  0  0  0  0
    4.8144    0.1603    0.0000 H   0  0  0  0  0  0  0  0  0  0  0  0
    5.1805    2.5381    0.0000 C   0  0  0  0  0  0  0  0  0  0  0  0
    6.4061    3.5666    0.0000 H   0  0  0  0  0  0  0  0  0  0  0  0
    6.6840    1.9910    0.0000 H   0  0  0  0  0  0  0  0  0  0  0  0
    4.9028    4.1138    0.0000 H   0  0  0  0  0  0  0  0  0  0  0  0
    0.1972    2.2541    0.0000 C   0  0  0  0  0  0  0  0  0  0  0  0
   -0.8313    3.4798    0.0000 H   0  0  0  0  0  0  0  0  0  0  0  0
    0.7444    3.7577    0.0000 H   0  0  0  0  0  0  0  0  0  0  0  0
   -0.2528    2.8892    0.0000 H   0  0  0  0  0  0  0  0  0  0  0  0
    1.2256   -1.0284    0.0000 C   0  0  0  0  0  0  0  0  0  0  0  0
    1.2954   -2.6270    0.0000 H   0  0  0  0  0  0  0  0  0  0  0  0
    0.1448   -2.2081    0.0000 H   0  0  0  0  0  0  0  0  0  0  0  0
    2.8013   -0.7507    0.0000 C   0  0  0  0  0  0  0  0  0  0  0  0
    3.3486    0.7529    0.0000 H   0  0  0  0  0  0  0  0  0  0  0  0
    3.8298   -1.9763    0.0000 C   0  0  0  0  0  0  0  0  0  0  0  0
    5.4055   -1.6985    0.0000 H   0  0  0  0  0  0  0  0  0  0  0  0
    3.2825   -3.4798    0.0000 H   0  0  0  0  0  0  0  0  0  0  0  0
   -0.8001   -1.3857    0.0000 C   0  0  0  0  0  0  0  0  0  0  0  0
   -0.2528   -2.8892    0.0000 O   0  0  0  0  0  0  0  0  0  0  0  0
   -2.4000   -1.3857    0.0000 N   0  0  0  0  0  0  0  0  0  0  0  0
   -3.1999   -2.7712    0.0000 H   0  0  0  0  0  0  0  0  0  0  0  0
   -3.1999    0.0001    0.0000 C   0  0  0  0  0  0  0  0  0  0  0  0
   -4.8000    0.0001    0.0000 S   0  0  0  0  0  0  0  0  0  0  0  0
   -2.4000    1.3856    0.0000 N   0  0  0  0  0  0  0  0  0  0  0  0
   -3.1999    2.7712    0.0000 H   0  0  0  0  0  0  0  0  0  0  0  0
   -1.3445    1.9417    0.0000 O   0  0  0  0  0  0  0  0  0  0  0  0
  1  2  1  0  0  0  0
  2  3  1  0  0  0  0
  3  4  1  0  0  0  0
  3  5  1  0  0  0  0
  5  6  1  0  0  0  0
  5  7  1  0  0  0  0
  5  8  1  0  0  0  0
  8  9  1  0  0  0  0
  8 10  1  0  0  0  0
  8 11  1  0  0  0  0
 11 12  1  0  0  0  0
 11 13  1  0  0  0  0
 11 14  1  0  0  0  0
  3 15  1  0  0  0  0
 15 16  1  0  0  0  0
 15 17  1  0  0  0  0
 15 18  1  0  0  0  0
  2 19  1  0  0  0  0
 19 20  1  0  0  0  0
 19 21  1  0  0  0  0
 19 22  1  0  0  0  0
 22 23  1  0  0  0  0
 22 24  2  0  0  0  0
 24 25  1  0  0  0  0
 24 26  1  0  0  0  0
  2 27  1  0  0  0  0
 27 28  2  0  0  0  0
 27 29  1  0  0  0  0
 29 30  1  0  0  0  0
 29 31  1  0  0  0  0
 31 32  2  0  0  0  0
 31 33  1  0  0  0  0
 33  1  1  0  0  0  0
 33 34  1  0  0  0  0
  1 35  2  0  0  0  0
M  END
> <ChemID>
100441

> <source_casrn>
77-27-0

> <CAS>
77-27-0

> <SMILES>
CCCC(C)C1(CC=C)C(=O)NC(=S)NC1=O

> <NAME>
THIAMYLAL

> <preferred_name>
Thiamylal

> <iupac>
5-(pentan-2-yl)-5-(prop-2-en-1-yl)-2-thioxodihydropyrimidine-4,6(1H,5H)-dione

> <MPID>
5094

> <dsstox_substance_id>
DTXSID3048441

> <Canonical_QSARr>
CCCC(C)C1(CC=C)C(=O)NC(=S)NC1=O

> <InChI_Code_QSARr>
InChI=1S/C12H18N2O2S/c1-4-6-8(3)12(7-5-2)9(15)13-11(17)14-10(12)16/h5,8H,2,4,6-7H2,1,3H3,(H2,13,14,15,16,17)

> <InChI Key_QSARr>
XLOMZPUITCYLMJ-UHFFFAOYSA-N

> <Salt_Solvent>
?

> <Salt_Solvent_ID>


> <Kow Reference>
HANSCH,C ET AL. (1995)

> <LogP>
3.23

$$$$
100445
  -INDIGO-08031718572D

 33 35  0  0  0  0  0  0  0  0999 V2000
   -2.5746    3.4706    0.0000 C   0  0  0  0  0  0  0  0  0  0  0  0
   -2.5746    5.0706    0.0000 H   0  0  0  0  0  0  0  0  0  0  0  0
   -3.9603    2.6707    0.0000 C   0  0  0  0  0  0  0  0  0  0  0  0
   -5.3460    3.4706    0.0000 H   0  0  0  0  0  0  0  0  0  0  0  0
   -3.9603    1.0706    0.0000 C   0  0  0  0  0  0  0  0  0  0  0  0
   -5.3460    0.2706    0.0000 H   0  0  0  0  0  0  0  0  0  0  0  0
   -2.5746    0.2706    0.0000 C   0  0  0  0  0  0  0  0  0  0  0  0
   -1.1891    1.0706    0.0000 C   0  0  0  0  0  0  0  0  0  0  0  0
    0.0000    0.0000    0.0000 C   0  0  0  0  0  0  0  0  0  0  0  0
    0.9405    1.2945    0.0000 O   0  0  0  0  0  0  0  0  0  0  0  0
    0.2897    2.7561    0.0000 H   0  0  0  0  0  0  0  0  0  0  0  0
    1.3857   -0.8000    0.0000 C   0  0  0  0  0  0  0  0  0  0  0  0
    2.6113    0.2284    0.0000 C   0  0  0  0  0  0  0  0  0  0  0  0
    2.3335    1.8042    0.0000 H   0  0  0  0  0  0  0  0  0  0  0  0
    4.1149   -0.3187    0.0000 C   0  0  0  0  0  0  0  0  0  0  0  0
    5.3405    0.7097    0.0000 S   0  0  0  0  0  0  0  0  0  0  0  0
    6.5661    1.7382    0.0000 N   0  0  0  0  0  0  0  0  0  0  0  0
    8.0697    1.1909    0.0000 H   0  0  0  0  0  0  0  0  0  0  0  0
    6.2883    3.3139    0.0000 H   0  0  0  0  0  0  0  0  0  0  0  0
    6.3689   -0.5160    0.0000 O   0  0  0  0  0  0  0  0  0  0  0  0
    4.3120    1.9353    0.0000 O   0  0  0  0  0  0  0  0  0  0  0  0
    4.3927   -1.8944    0.0000 C   0  0  0  0  0  0  0  0  0  0  0  0
    5.8961   -2.4417    0.0000 Cl  0  0  0  0  0  0  0  0  0  0  0  0
    3.1671   -2.9229    0.0000 C   0  0  0  0  0  0  0  0  0  0  0  0
    3.4449   -4.4986    0.0000 H   0  0  0  0  0  0  0  0  0  0  0  0
    1.6635   -2.3757    0.0000 C   0  0  0  0  0  0  0  0  0  0  0  0
    0.8635   -3.7614    0.0000 H   0  0  0  0  0  0  0  0  0  0  0  0
   -0.6507   -1.4616    0.0000 N   0  0  0  0  0  0  0  0  0  0  0  0
    0.1493   -2.8473    0.0000 H   0  0  0  0  0  0  0  0  0  0  0  0
   -2.2419   -1.2944    0.0000 C   0  0  0  0  0  0  0  0  0  0  0  0
   -3.3126   -2.4834    0.0000 O   0  0  0  0  0  0  0  0  0  0  0  0
   -1.1891    2.6707    0.0000 C   0  0  0  0  0  0  0  0  0  0  0  0
    0.0367    3.6991    0.0000 H   0  0  0  0  0  0  0  0  0  0  0  0
  1  2  1  0  0  0  0
  1  3  1  0  0  0  0
  3  4  1  0  0  0  0
  3  5  2  0  0  0  0
  5  6  1  0  0  0  0
  5  7  1  0  0  0  0
  7  8  2  0  0  0  0
  8  9  1  0  0  0  0
  9 10  1  0  0  0  0
 10 11  1  0  0  0  0
  9 12  1  0  0  0  0
 12 13  1  0  0  0  0
 13 14  1  0  0  0  0
 13 15  2  0  0  0  0
 15 16  1  0  0  0  0
 16 17  1  0  0  0  0
 17 18  1  0  0  0  0
 17 19  1  0  0  0  0
 16 20  2  0  0  0  0
 16 21  2  0  0  0  0
 15 22  1  0  0  0  0
 22 23  1  0  0  0  0
 22 24  2  0  0  0  0
 24 25  1  0  0  0  0
 24 26  1  0  0  0  0
 26 12  2  0  0  0  0
 26 27  1  0  0  0  0
  9 28  1  0  0  0  0
 28 29  1  0  0  0  0
 28 30  1  0  0  0  0
 30  7  1  0  0  0  0
 30 31  2  0  0  0  0
  8 32  1  0  0  0  0
 32  1  2  0  0  0  0
 32 33  1  0  0  0  0
M  END
> <ChemID>
100445

> <source_casrn>
77-36-1

> <CAS>
77-36-1

> <SMILES>
NS(=O)(=O)c1cc(ccc1Cl)C1(O)NC(=O)c2ccccc12

> <NAME>
Chlorthalidone

> <preferred_name>
Chlorthalidone

> <iupac>
2-chloro-5-(1-hydroxy-3-oxo-2,3-dihydro-1H-isoindol-1-yl)benzenesulfonamide

> <MPID>
5098

> <dsstox_substance_id>
DTXSID4022812

> <Canonical_QSARr>
NS(=O)(=O)c1cc(ccc1Cl)C1(O)NC(=O)c2ccccc12

> <InChI_Code_QSARr>
InChI=1S/C14H11ClN2O4S/c15-11-6-5-8(7-12(11)22(16,20)21)14(19)10-4-2-1-3-9(10)13(18)17-14/h1-7,19H,(H,17,18)(H2,16,20,21)

> <InChI Key_QSARr>
JIVPVXMEBJLZRO-UHFFFAOYSA-N

> <Salt_Solvent>
?

> <Salt_Solvent_ID>


> <Kow Reference>
BERTHOD,A ET AL. (1999)

> <LogP>
0.85

$$$$
100450
  -INDIGO-08031718572D

 17 17  0  0  0  0  0  0  0  0999 V2000
    1.0706    1.1890    0.0000 C   0  0  0  0  0  0  0  0  0  0  0  0
    2.1412    2.3781    0.0000 H   0  0  0  0  0  0  0  0  0  0  0  0
    0.5761    2.7107    0.0000 H   0  0  0  0  0  0  0  0  0  0  0  0
    2.6356    0.8563    0.0000 H   0  0  0  0  0  0  0  0  0  0  0  0
    0.0000    0.0000    0.0000 C   0  0  0  0  0  0  0  0  0  0  0  0
    1.2944   -0.9404    0.0000 C   0  0  0  0  0  0  0  0  0  0  0  0
    2.5889   -1.8809    0.0000 H   0  0  0  0  0  0  0  0  0  0  0  0
    2.7561   -0.2897    0.0000 H   0  0  0  0  0  0  0  0  0  0  0  0
    1.1272   -2.5317    0.0000 H   0  0  0  0  0  0  0  0  0  0  0  0
   -1.0706    1.1890    0.0000 N   0  0  0  0  0  0  0  0  0  0  0  0
   -0.7380    2.7541    0.0000 H   0  0  0  0  0  0  0  0  0  0  0  0
   -2.5323    0.5382    0.0000 C   0  0  0  0  0  0  0  0  0  0  0  0
   -3.9179    1.3382    0.0000 O   0  0  0  0  0  0  0  0  0  0  0  0
   -2.3651   -1.0530    0.0000 N   0  0  0  0  0  0  0  0  0  0  0  0
   -3.5541   -2.1236    0.0000 H   0  0  0  0  0  0  0  0  0  0  0  0
   -0.8000   -1.3857    0.0000 C   0  0  0  0  0  0  0  0  0  0  0  0
   -0.1493   -2.8473    0.0000 O   0  0  0  0  0  0  0  0  0  0  0  0
  1  2  1  0  0  0  0
  1  3  1  0  0  0  0
  1  4  1  0  0  0  0
  1  5  1  0  0  0  0
  5  6  1  0  0  0  0
  6  7  1  0  0  0  0
  6  8  1  0  0  0  0
  6  9  1  0  0  0  0
  5 10  1  0  0  0  0
 10 11  1  0  0  0  0
 10 12  1  0  0  0  0
 12 13  2  0  0  0  0
 12 14  1  0  0  0  0
 14 15  1  0  0  0  0
 14 16  1  0  0  0  0
 16  5  1  0  0  0  0
 16 17  2  0  0  0  0
M  END
> <ChemID>
100450

> <source_casrn>
77-71-4

> <CAS>
77-71-4

> <SMILES>
CC1(C)NC(=O)NC1=O

> <NAME>
2,4-IMIDAZOLIDINEDIONE, 5,5-DIMETHYL-

> <preferred_name>
5,5-Dimethylhydantoin

> <iupac>
5,5-dimethylimidazolidine-2,4-dione

> <MPID>
5102

> <dsstox_substance_id>
DTXSID5021754

> <Canonical_QSARr>
CC1(C)NC(=O)NC1=O

> <InChI_Code_QSARr>
InChI=1S/C5H8N2O2/c1-5(2)3(8)6-4(9)7-5/h1-2H3,(H2,6,7,8,9)

> <InChI Key_QSARr>
YIROYDNZEPTFOL-UHFFFAOYSA-N

> <Salt_Solvent>
?

> <Salt_Solvent_ID>


> <Kow Reference>
HANSCH,C ET AL. (1995)

> <LogP>
-0.48

$$$$
100455
  -INDIGO-08031718572D

 21 21  0  0  0  0  0  0  0  0999 V2000
    2.7713    0.0000    0.0000 C   0  0  0  0  0  0  0  0  0  0  0  0
    4.3470   -0.2778    0.0000 H   0  0  0  0  0  0  0  0  0  0  0  0
    3.3185    1.5035    0.0000 H   0  0  0  0  0  0  0  0  0  0  0  0
    2.7713   -1.6000    0.0000 C   0  0  0  0  0  0  0  0  0  0  0  0
    4.3470   -1.3222    0.0000 H   0  0  0  0  0  0  0  0  0  0  0  0
    3.3185   -3.1035    0.0000 H   0  0  0  0  0  0  0  0  0  0  0  0
    1.3857   -2.4000    0.0000 C   0  0  0  0  0  0  0  0  0  0  0  0
    2.4141   -3.6257    0.0000 H   0  0  0  0  0  0  0  0  0  0  0  0
    0.3572   -3.6257    0.0000 H   0  0  0  0  0  0  0  0  0  0  0  0
   -0.0000   -1.6000    0.0000 C   0  0  0  0  0  0  0  0  0  0  0  0
   -0.5472   -3.1035    0.0000 H   0  0  0  0  0  0  0  0  0  0  0  0
   -1.5757   -1.3222    0.0000 H   0  0  0  0  0  0  0  0  0  0  0  0
   -0.0000    0.0000    0.0000 C   0  0  0  0  0  0  0  0  0  0  0  0
   -1.5757   -0.2778    0.0000 C   0  0  0  0  0  0  0  0  0  0  0  0
   -3.1514   -0.5557    0.0000 C   0  0  0  0  0  0  0  0  0  0  0  0
   -4.7271   -0.8335    0.0000 H   0  0  0  0  0  0  0  0  0  0  0  0
   -0.5472    1.5035    0.0000 O   0  0  0  0  0  0  0  0  0  0  0  0
   -2.1229    1.7814    0.0000 H   0  0  0  0  0  0  0  0  0  0  0  0
    1.3857    0.8000    0.0000 C   0  0  0  0  0  0  0  0  0  0  0  0
    0.3572    2.0257    0.0000 H   0  0  0  0  0  0  0  0  0  0  0  0
    2.4141    2.0257    0.0000 H   0  0  0  0  0  0  0  0  0  0  0  0
  1  2  1  0  0  0  0
  1  3  1  0  0  0  0
  1  4  1  0  0  0  0
  4  5  1  0  0  0  0
  4  6  1  0  0  0  0
  4  7  1  0  0  0  0
  7  8  1  0  0  0  0
  7  9  1  0  0  0  0
  7 10  1  0  0  0  0
 10 11  1  0  0  0  0
 10 12  1  0  0  0  0
 10 13  1  0  0  0  0
 13 14  1  0  0  0  0
 14 15  3  0  0  0  0
 15 16  1  0  0  0  0
 13 17  1  0  0  0  0
 17 18  1  0  0  0  0
 13 19  1  0  0  0  0
 19  1  1  0  0  0  0
 19 20  1  0  0  0  0
 19 21  1  0  0  0  0
M  END
> <ChemID>
100455

> <source_casrn>
78-27-3

> <CAS>
78-27-3

> <SMILES>
C#CC1(O)CCCCC1

> <NAME>
1-ETHYNYL CYCLOHEXANOL

> <preferred_name>
1-Ethynylcyclohexanol

> <iupac>
1-ethynylcyclohexanol

> <MPID>
5106

> <dsstox_substance_id>
DTXSID0021757

> <Canonical_QSARr>
C#CC1(O)CCCCC1

> <InChI_Code_QSARr>
InChI=1S/C8H12O/c1-2-8(9)6-4-3-5-7-8/h1,9H,3-7H2

> <InChI Key_QSARr>
QYLFHLNFIHBCPR-UHFFFAOYSA-N

> <Salt_Solvent>
?

> <Salt_Solvent_ID>


> <Kow Reference>
HANSCH,C ET AL. (1995)

> <LogP>
1.73

$$$$
100459
  -INDIGO-08031718572D

 65 64  0  0  0  0  0  0  0  0999 V2000
    2.4000   -1.3857    0.0000 C   0  0  0  0  0  0  0  0  0  0  0  0
    3.1998   -2.7713    0.0000 H   0  0  0  0  0  0  0  0  0  0  0  0
    4.0000   -1.3857    0.0000 H   0  0  0  0  0  0  0  0  0  0  0  0
    1.5999   -2.7713    0.0000 H   0  0  0  0  0  0  0  0  0  0  0  0
    1.5999   -0.0000    0.0000 C   0  0  0  0  0  0  0  0  0  0  0  0
    1.8087    1.5863    0.0000 H   0  0  0  0  0  0  0  0  0  0  0  0
    2.8693    0.9741    0.0000 H   0  0  0  0  0  0  0  0  0  0  0  0
   -0.0001   -0.0000    0.0000 C   0  0  0  0  0  0  0  0  0  0  0  0
   -0.2090   -1.5864    0.0000 H   0  0  0  0  0  0  0  0  0  0  0  0
   -1.2692   -0.9739    0.0000 H   0  0  0  0  0  0  0  0  0  0  0  0
   -0.7999    1.3856    0.0000 C   0  0  0  0  0  0  0  0  0  0  0  0
   -0.5911    2.9719    0.0000 H   0  0  0  0  0  0  0  0  0  0  0  0
    0.4695    2.3597    0.0000 H   0  0  0  0  0  0  0  0  0  0  0  0
   -2.3999    1.3856    0.0000 O   0  0  0  0  0  0  0  0  0  0  0  0
   -3.2001    2.7712    0.0000 C   0  0  0  0  0  0  0  0  0  0  0  0
   -2.9912    4.3575    0.0000 H   0  0  0  0  0  0  0  0  0  0  0  0
   -1.9306    3.7454    0.0000 H   0  0  0  0  0  0  0  0  0  0  0  0
   -4.8000    2.7712    0.0000 C   0  0  0  0  0  0  0  0  0  0  0  0
   -5.0089    1.1849    0.0000 H   0  0  0  0  0  0  0  0  0  0  0  0
   -6.0695    1.7973    0.0000 H   0  0  0  0  0  0  0  0  0  0  0  0
   -5.5999    4.1568    0.0000 O   0  0  0  0  0  0  0  0  0  0  0  0
   -7.2002    4.1568    0.0000 P   0  0  0  0  0  0  0  0  0  0  0  0
   -8.0000    2.7712    0.0000 O   0  0  0  0  0  0  0  0  0  0  0  0
   -8.8001    4.1568    0.0000 O   0  0  0  0  0  0  0  0  0  0  0  0
   -9.6000    2.7712    0.0000 C   0  0  0  0  0  0  0  0  0  0  0  0
   -8.3305    1.7973    0.0000 H   0  0  0  0  0  0  0  0  0  0  0  0
   -9.3911    1.1849    0.0000 H   0  0  0  0  0  0  0  0  0  0  0  0
  -11.1999    2.7712    0.0000 C   0  0  0  0  0  0  0  0  0  0  0  0
  -12.4694    3.7454    0.0000 H   0  0  0  0  0  0  0  0  0  0  0  0
  -11.4088    4.3575    0.0000 H   0  0  0  0  0  0  0  0  0  0  0  0
  -12.0001    1.3856    0.0000 O   0  0  0  0  0  0  0  0  0  0  0  0
  -13.6001    1.3856    0.0000 C   0  0  0  0  0  0  0  0  0  0  0  0
  -14.8695    2.3597    0.0000 H   0  0  0  0  0  0  0  0  0  0  0  0
  -13.8089    2.9719    0.0000 H   0  0  0  0  0  0  0  0  0  0  0  0
  -14.3999   -0.0000    0.0000 C   0  0  0  0  0  0  0  0  0  0  0  0
  -13.1308   -0.9739    0.0000 H   0  0  0  0  0  0  0  0  0  0  0  0
  -14.1910   -1.5864    0.0000 H   0  0  0  0  0  0  0  0  0  0  0  0
  -15.9999   -0.0000    0.0000 C   0  0  0  0  0  0  0  0  0  0  0  0
  -17.2693    0.9741    0.0000 H   0  0  0  0  0  0  0  0  0  0  0  0
  -16.2087    1.5863    0.0000 H   0  0  0  0  0  0  0  0  0  0  0  0
  -16.8000   -1.3857    0.0000 C   0  0  0  0  0  0  0  0  0  0  0  0
  -17.5998   -2.7713    0.0000 H   0  0  0  0  0  0  0  0  0  0  0  0
  -18.4000   -1.3857    0.0000 H   0  0  0  0  0  0  0  0  0  0  0  0
  -15.9999   -2.7713    0.0000 H   0  0  0  0  0  0  0  0  0  0  0  0
   -8.0000    5.5424    0.0000 O   0  0  0  0  0  0  0  0  0  0  0  0
   -7.2002    6.9281    0.0000 C   0  0  0  0  0  0  0  0  0  0  0  0
   -5.7219    7.5405    0.0000 H   0  0  0  0  0  0  0  0  0  0  0  0
   -5.7219    6.3159    0.0000 H   0  0  0  0  0  0  0  0  0  0  0  0
   -8.0000    8.3140    0.0000 C   0  0  0  0  0  0  0  0  0  0  0  0
   -9.4783    7.7015    0.0000 H   0  0  0  0  0  0  0  0  0  0  0  0
   -9.4783    8.9261    0.0000 H   0  0  0  0  0  0  0  0  0  0  0  0
   -7.2002    9.6996    0.0000 O   0  0  0  0  0  0  0  0  0  0  0  0
   -8.0000   11.0852    0.0000 C   0  0  0  0  0  0  0  0  0  0  0  0
   -9.4783   10.4728    0.0000 H   0  0  0  0  0  0  0  0  0  0  0  0
   -9.4783   11.6974    0.0000 H   0  0  0  0  0  0  0  0  0  0  0  0
   -7.2002   12.4708    0.0000 C   0  0  0  0  0  0  0  0  0  0  0  0
   -5.7219   13.0830    0.0000 H   0  0  0  0  0  0  0  0  0  0  0  0
   -5.7219   11.8584    0.0000 H   0  0  0  0  0  0  0  0  0  0  0  0
   -8.0000   13.8565    0.0000 C   0  0  0  0  0  0  0  0  0  0  0  0
   -9.4783   13.2440    0.0000 H   0  0  0  0  0  0  0  0  0  0  0  0
   -9.4783   14.4686    0.0000 H   0  0  0  0  0  0  0  0  0  0  0  0
   -7.2002   15.2421    0.0000 C   0  0  0  0  0  0  0  0  0  0  0  0
   -6.4000   16.6277    0.0000 H   0  0  0  0  0  0  0  0  0  0  0  0
   -8.0000   16.6277    0.0000 H   0  0  0  0  0  0  0  0  0  0  0  0
   -5.5999   15.2421    0.0000 H   0  0  0  0  0  0  0  0  0  0  0  0
  1  2  1  0  0  0  0
  1  3  1  0  0  0  0
  1  4  1  0  0  0  0
  1  5  1  0  0  0  0
  5  6  1  0  0  0  0
  5  7  1  0  0  0  0
  5  8  1  0  0  0  0
  8  9  1  0  0  0  0
  8 10  1  0  0  0  0
  8 11  1  0  0  0  0
 11 12  1  0  0  0  0
 11 13  1  0  0  0  0
 11 14  1  0  0  0  0
 14 15  1  0  0  0  0
 15 16  1  0  0  0  0
 15 17  1  0  0  0  0
 15 18  1  0  0  0  0
 18 19  1  0  0  0  0
 18 20  1  0  0  0  0
 18 21  1  0  0  0  0
 21 22  1  0  0  0  0
 22 23  2  0  0  0  0
 22 24  1  0  0  0  0
 24 25  1  0  0  0  0
 25 26  1  0  0  0  0
 25 27  1  0  0  0  0
 25 28  1  0  0  0  0
 28 29  1  0  0  0  0
 28 30  1  0  0  0  0
 28 31  1  0  0  0  0
 31 32  1  0  0  0  0
 32 33  1  0  0  0  0
 32 34  1  0  0  0  0
 32 35  1  0  0  0  0
 35 36  1  0  0  0  0
 35 37  1  0  0  0  0
 35 38  1  0  0  0  0
 38 39  1  0  0  0  0
 38 40  1  0  0  0  0
 38 41  1  0  0  0  0
 41 42  1  0  0  0  0
 41 43  1  0  0  0  0
 41 44  1  0  0  0  0
 22 45  1  0  0  0  0
 45 46  1  0  0  0  0
 46 47  1  0  0  0  0
 46 48  1  0  0  0  0
 46 49  1  0  0  0  0
 49 50  1  0  0  0  0
 49 51  1  0  0  0  0
 49 52  1  0  0  0  0
 52 53  1  0  0  0  0
 53 54  1  0  0  0  0
 53 55  1  0  0  0  0
 53 56  1  0  0  0  0
 56 57  1  0  0  0  0
 56 58  1  0  0  0  0
 56 59  1  0  0  0  0
 59 60  1  0  0  0  0
 59 61  1  0  0  0  0
 59 62  1  0  0  0  0
 62 63  1  0  0  0  0
 62 64  1  0  0  0  0
 62 65  1  0  0  0  0
M  END
> <ChemID>
100459

> <source_casrn>
78-51-3

> <CAS>
78-51-3

> <SMILES>
CCCCOCCOP(=O)(OCCOCCCC)OCCOCCCC

> <NAME>
TRI-2-BUTOXYETHYL PHOSPHATE

> <preferred_name>
Tris(2-butoxyethyl) phosphate

> <iupac>
tris(2-butoxyethyl) phosphate

> <MPID>
5110

> <dsstox_substance_id>
DTXSID5021758

> <Canonical_QSARr>
CCCCOCCOP(=O)(OCCOCCCC)OCCOCCCC

> <InChI_Code_QSARr>
InChI=1S/C18H39O7P/c1-4-7-10-20-13-16-23-26(19,24-17-14-21-11-8-5-2)25-18-15-22-12-9-6-3/h4-18H2,1-3H3

> <InChI Key_QSARr>
WTLBZVNBAKMVDP-UHFFFAOYSA-N

> <Salt_Solvent>
?

> <Salt_Solvent_ID>


> <Kow Reference>
CHEMICALS INSPECTION AND TESTING INSTITU (1992)

> <LogP>
3.75

$$$$
100463
  -INDIGO-08031718572D

 29 28  0  0  0  0  0  0  0  0999 V2000
   -0.7999   -1.3857    0.0000 O   0  0  0  0  0  0  0  0  0  0  0  0
   -0.0000   -2.7713    0.0000 H   0  0  0  0  0  0  0  0  0  0  0  0
   -0.0000   -0.0001    0.0000 C   0  0  0  0  0  0  0  0  0  0  0  0
    0.8000    1.3857    0.0000 C   0  0  0  0  0  0  0  0  0  0  0  0
    2.4000    1.3857    0.0000 H   0  0  0  0  0  0  0  0  0  0  0  0
    0.2528    2.8892    0.0000 C   0  0  0  0  0  0  0  0  0  0  0  0
    1.2813    4.1148    0.0000 H   0  0  0  0  0  0  0  0  0  0  0  0
   -1.3230    3.1670    0.0000 H   0  0  0  0  0  0  0  0  0  0  0  0
   -1.3857    0.8000    0.0000 C   0  0  0  0  0  0  0  0  0  0  0  0
   -0.7734    2.2782    0.0000 H   0  0  0  0  0  0  0  0  0  0  0  0
   -1.9979    2.2782    0.0000 H   0  0  0  0  0  0  0  0  0  0  0  0
   -2.7712   -0.0001    0.0000 C   0  0  0  0  0  0  0  0  0  0  0  0
   -3.3835   -1.4782    0.0000 H   0  0  0  0  0  0  0  0  0  0  0  0
   -2.1590   -1.4782    0.0000 H   0  0  0  0  0  0  0  0  0  0  0  0
   -4.1569    0.8000    0.0000 C   0  0  0  0  0  0  0  0  0  0  0  0
   -4.1569    2.4000    0.0000 H   0  0  0  0  0  0  0  0  0  0  0  0
   -5.5425   -0.0001    0.0000 C   0  0  0  0  0  0  0  0  0  0  0  0
   -6.9282    0.8000    0.0000 C   0  0  0  0  0  0  0  0  0  0  0  0
   -8.3138    1.6000    0.0000 H   0  0  0  0  0  0  0  0  0  0  0  0
   -8.3138   -0.0001    0.0000 H   0  0  0  0  0  0  0  0  0  0  0  0
   -6.9282    2.4000    0.0000 H   0  0  0  0  0  0  0  0  0  0  0  0
   -5.5425   -1.6000    0.0000 C   0  0  0  0  0  0  0  0  0  0  0  0
   -5.5425   -3.2000    0.0000 H   0  0  0  0  0  0  0  0  0  0  0  0
   -6.9282   -2.4000    0.0000 H   0  0  0  0  0  0  0  0  0  0  0  0
   -4.1569   -2.4000    0.0000 H   0  0  0  0  0  0  0  0  0  0  0  0
    1.3856   -0.8000    0.0000 C   0  0  0  0  0  0  0  0  0  0  0  0
    2.7713   -1.6000    0.0000 H   0  0  0  0  0  0  0  0  0  0  0  0
    2.7713   -0.0001    0.0000 H   0  0  0  0  0  0  0  0  0  0  0  0
    1.3856   -2.4000    0.0000 H   0  0  0  0  0  0  0  0  0  0  0  0
  1  2  1  0  0  0  0
  1  3  1  0  0  0  0
  3  4  1  0  0  0  0
  4  5  1  0  0  0  0
  4  6  2  0  0  0  0
  6  7  1  0  0  0  0
  6  8  1  0  0  0  0
  3  9  1  0  0  0  0
  9 10  1  0  0  0  0
  9 11  1  0  0  0  0
  9 12  1  0  0  0  0
 12 13  1  0  0  0  0
 12 14  1  0  0  0  0
 12 15  1  0  0  0  0
 15 16  1  0  0  0  0
 15 17  2  0  0  0  0
 17 18  1  0  0  0  0
 18 19  1  0  0  0  0
 18 20  1  0  0  0  0
 18 21  1  0  0  0  0
 17 22  1  0  0  0  0
 22 23  1  0  0  0  0
 22 24  1  0  0  0  0
 22 25  1  0  0  0  0
  3 26  1  0  0  0  0
 26 27  1  0  0  0  0
 26 28  1  0  0  0  0
 26 29  1  0  0  0  0
M  END
> <ChemID>
100463

> <source_casrn>
78-70-6

> <CAS>
78-70-6

> <SMILES>
CC(C)=CCCC(C)(O)C=C

> <NAME>
LINALOOL

> <preferred_name>
Linalool

> <iupac>
3,7-dimethylocta-1,6-dien-3-ol

> <MPID>
5114

> <dsstox_substance_id>
DTXSID7025502

> <Canonical_QSARr>
CC(C)=CCCC(C)(O)C=C

> <InChI_Code_QSARr>
InChI=1S/C10H18O/c1-5-10(4,11)8-6-7-9(2)3/h5,7,11H,1,6,8H2,2-4H3

> <InChI Key_QSARr>
CDOSHBSSFJOMGT-UHFFFAOYSA-N

> <Salt_Solvent>
?

> <Salt_Solvent_ID>


> <Kow Reference>
LI,J & PERDUE,EM (1995)

> <LogP>
2.97

$$$$
100467
  -INDIGO-08031718572D

 15 14  0  0  0  0  0  0  0  0999 V2000
    2.4000    1.3856    0.0000 O   0  0  0  0  0  0  0  0  0  0  0  0
    4.0000    1.3856    0.0000 H   0  0  0  0  0  0  0  0  0  0  0  0
    1.6000    0.0000    0.0000 C   0  0  0  0  0  0  0  0  0  0  0  0
    1.8089   -1.5863    0.0000 H   0  0  0  0  0  0  0  0  0  0  0  0
    2.8694   -0.9740    0.0000 H   0  0  0  0  0  0  0  0  0  0  0  0
    0.0000    0.0000    0.0000 C   0  0  0  0  0  0  0  0  0  0  0  0
    0.0000   -1.6000    0.0000 H   0  0  0  0  0  0  0  0  0  0  0  0
   -1.6000    0.0000    0.0000 C   0  0  0  0  0  0  0  0  0  0  0  0
   -3.2000    0.0000    0.0000 H   0  0  0  0  0  0  0  0  0  0  0  0
   -2.4000   -1.3856    0.0000 H   0  0  0  0  0  0  0  0  0  0  0  0
   -2.4000    1.3856    0.0000 H   0  0  0  0  0  0  0  0  0  0  0  0
    0.0000    1.6000    0.0000 C   0  0  0  0  0  0  0  0  0  0  0  0
    0.0000    3.2000    0.0000 H   0  0  0  0  0  0  0  0  0  0  0  0
    1.3857    2.4000    0.0000 H   0  0  0  0  0  0  0  0  0  0  0  0
   -1.3857    2.4000    0.0000 H   0  0  0  0  0  0  0  0  0  0  0  0
  1  2  1  0  0  0  0
  1  3  1  0  0  0  0
  3  4  1  0  0  0  0
  3  5  1  0  0  0  0
  3  6  1  0  0  0  0
  6  7  1  0  0  0  0
  6  8  1  0  0  0  0
  8  9  1  0  0  0  0
  8 10  1  0  0  0  0
  8 11  1  0  0  0  0
  6 12  1  0  0  0  0
 12 13  1  0  0  0  0
 12 14  1  0  0  0  0
 12 15  1  0  0  0  0
M  END
> <ChemID>
100467

> <source_casrn>
78-83-1

> <CAS>
78-83-1

> <SMILES>
CC(C)CO

> <NAME>
ISOBUTYL ALCOHOL

> <preferred_name>
2-Methyl-1-propanol

> <iupac>
2-methylpropan-1-ol

> <MPID>
5118

> <dsstox_substance_id>
DTXSID0021759

> <Canonical_QSARr>
CC(C)CO

> <InChI_Code_QSARr>
InChI=1S/C4H10O/c1-4(2)3-5/h4-5H,3H2,1-2H3

> <InChI Key_QSARr>
ZXEKIIBDNHEJCQ-UHFFFAOYSA-N

> <Salt_Solvent>
?

> <Salt_Solvent_ID>


> <Kow Reference>
HANSCH,C ET AL. (1995)

> <LogP>
0.76

$$$$
100471
  -INDIGO-08031718572D

 13 12  0  0  0  0  0  0  0  0999 V2000
    2.7713    0.0000    0.0000 C   0  0  0  0  0  0  0  0  0  0  0  0
    4.1569   -0.8000    0.0000 H   0  0  0  0  0  0  0  0  0  0  0  0
    4.1569    0.8000    0.0000 H   0  0  0  0  0  0  0  0  0  0  0  0
    2.7713   -1.6000    0.0000 H   0  0  0  0  0  0  0  0  0  0  0  0
    1.3856    0.8000    0.0000 C   0  0  0  0  0  0  0  0  0  0  0  0
    0.0000    0.0000    0.0000 C   0  0  0  0  0  0  0  0  0  0  0  0
    0.6123   -1.4782    0.0000 H   0  0  0  0  0  0  0  0  0  0  0  0
   -0.6123   -1.4782    0.0000 H   0  0  0  0  0  0  0  0  0  0  0  0
   -1.3856    0.8000    0.0000 C   0  0  0  0  0  0  0  0  0  0  0  0
   -2.7713    1.6000    0.0000 H   0  0  0  0  0  0  0  0  0  0  0  0
   -2.7713    0.0000    0.0000 H   0  0  0  0  0  0  0  0  0  0  0  0
   -1.3856    2.4000    0.0000 H   0  0  0  0  0  0  0  0  0  0  0  0
    1.3856    2.4000    0.0000 O   0  0  0  0  0  0  0  0  0  0  0  0
  1  2  1  0  0  0  0
  1  3  1  0  0  0  0
  1  4  1  0  0  0  0
  1  5  1  0  0  0  0
  5  6  1  0  0  0  0
  6  7  1  0  0  0  0
  6  8  1  0  0  0  0
  6  9  1  0  0  0  0
  9 10  1  0  0  0  0
  9 11  1  0  0  0  0
  9 12  1  0  0  0  0
  5 13  2  0  0  0  0
M  END
> <ChemID>
100471

> <source_casrn>
78-93-3

> <CAS>
78-93-3

> <SMILES>
CCC(C)=O

> <NAME>
2-BUTANONE

> <preferred_name>
Methyl ethyl ketone

> <iupac>
butan-2-one

> <MPID>
5122

> <dsstox_substance_id>
DTXSID3021516

> <Canonical_QSARr>
CCC(C)=O

> <InChI_Code_QSARr>
InChI=1S/C4H8O/c1-3-4(2)5/h3H2,1-2H3

> <InChI Key_QSARr>
ZWEHNKRNPOVVGH-UHFFFAOYSA-N

> <Salt_Solvent>
?

> <Salt_Solvent_ID>


> <Kow Reference>
HANSCH,C ET AL. (1995)

> <LogP>
0.29

$$$$
100475
  -INDIGO-08031718572D

  6  5  0  0  0  0  0  0  0  0999 V2000
   -0.8000   -1.3856    0.0000 Cl  0  0  0  0  0  0  0  0  0  0  0  0
    0.0000    0.0000    0.0000 C   0  0  0  0  0  0  0  0  0  0  0  0
    1.6000    0.0000    0.0000 C   0  0  0  0  0  0  0  0  0  0  0  0
    2.4000    1.3856    0.0000 H   0  0  0  0  0  0  0  0  0  0  0  0
    2.4000   -1.3856    0.0000 Cl  0  0  0  0  0  0  0  0  0  0  0  0
   -0.8000    1.3856    0.0000 Cl  0  0  0  0  0  0  0  0  0  0  0  0
  1  2  1  0  0  0  0
  2  3  2  0  0  0  0
  3  4  1  0  0  0  0
  3  5  1  0  0  0  0
  2  6  1  0  0  0  0
M  END
> <ChemID>
100475

> <source_casrn>
79-01-6

> <CAS>
79-01-6

> <SMILES>
ClC=C(Cl)Cl

> <NAME>
TRICHLOROETHENE

> <preferred_name>
Trichloroethylene

> <iupac>
1,1,2-trichloroethene

> <MPID>
5126

> <dsstox_substance_id>
DTXSID0021383

> <Canonical_QSARr>
ClC=C(Cl)Cl

> <InChI_Code_QSARr>
InChI=1S/C2HCl3/c3-1-2(4)5/h1H

> <InChI Key_QSARr>
XSTXAVWGXDQKEL-UHFFFAOYSA-N

> <Salt_Solvent>
?

> <Salt_Solvent_ID>


> <Kow Reference>
HANSCH,C ET AL. (1995)

> <LogP>
2.42

$$$$
100479
  -INDIGO-08031718572D

  8  7  0  0  0  0  0  0  0  0999 V2000
    2.4000   -1.3856    0.0000 O   0  0  0  0  0  0  0  0  0  0  0  0
    1.6000    0.0000    0.0000 C   0  0  0  0  0  0  0  0  0  0  0  0
    2.4000    1.3856    0.0000 O   0  0  0  0  0  0  0  0  0  0  0  0
    4.0000    1.3856    0.0000 H   0  0  0  0  0  0  0  0  0  0  0  0
   -0.0000    0.0000    0.0000 C   0  0  0  0  0  0  0  0  0  0  0  0
   -1.6000    0.0000    0.0000 H   0  0  0  0  0  0  0  0  0  0  0  0
   -0.8000    1.3856    0.0000 H   0  0  0  0  0  0  0  0  0  0  0  0
   -0.8000   -1.3856    0.0000 Br  0  0  0  0  0  0  0  0  0  0  0  0
  1  2  2  0  0  0  0
  2  3  1  0  0  0  0
  3  4  1  0  0  0  0
  2  5  1  0  0  0  0
  5  6  1  0  0  0  0
  5  7  1  0  0  0  0
  5  8  1  0  0  0  0
M  END
> <ChemID>
100479

> <source_casrn>
79-08-3

> <CAS>
79-08-3

> <SMILES>
OC(=O)CBr

> <NAME>
BROMOACETIC ACID

> <preferred_name>
Bromoacetic acid

> <iupac>
bromoacetic acid

> <MPID>
5130

> <dsstox_substance_id>
DTXSID7021495

> <Canonical_QSARr>
OC(=O)CBr

> <InChI_Code_QSARr>
InChI=1S/C2H3BrO2/c3-1-2(4)5/h1H2,(H,4,5)

> <InChI Key_QSARr>
KDPAWGWELVVRCH-UHFFFAOYSA-N

> <Salt_Solvent>
?

> <Salt_Solvent_ID>


> <Kow Reference>
HANSCH,C ET AL. (1995)

> <LogP>
0.41

$$$$
100483
  -INDIGO-08031718572D

  9  8  0  0  0  0  0  0  0  0999 V2000
    1.6000    0.0000    0.0000 C   0  0  0  0  0  0  0  0  0  0  0  0
    2.4000    1.3856    0.0000 O   0  0  0  0  0  0  0  0  0  0  0  0
    2.4000   -1.3856    0.0000 O   0  0  0  0  0  0  0  0  0  0  0  0
    4.0000   -1.3856    0.0000 H   0  0  0  0  0  0  0  0  0  0  0  0
    0.0000    0.0000    0.0000 C   0  0  0  0  0  0  0  0  0  0  0  0
   -0.2089   -1.5863    0.0000 H   0  0  0  0  0  0  0  0  0  0  0  0
   -1.2693   -0.9740    0.0000 H   0  0  0  0  0  0  0  0  0  0  0  0
   -0.8000    1.3856    0.0000 O   0  0  0  0  0  0  0  0  0  0  0  0
   -2.4000    1.3856    0.0000 H   0  0  0  0  0  0  0  0  0  0  0  0
  1  2  2  0  0  0  0
  1  3  1  0  0  0  0
  3  4  1  0  0  0  0
  1  5  1  0  0  0  0
  5  6  1  0  0  0  0
  5  7  1  0  0  0  0
  5  8  1  0  0  0  0
  8  9  1  0  0  0  0
M  END
> <ChemID>
100483

> <source_casrn>
79-14-1

> <CAS>
79-14-1

> <SMILES>
OCC(O)=O

> <NAME>
HYDROXYACETIC ACID

> <preferred_name>
Glycolic acid

> <iupac>
hydroxyacetic acid

> <MPID>
5134

> <dsstox_substance_id>
DTXSID0025363

> <Canonical_QSARr>
OCC(O)=O

> <InChI_Code_QSARr>
InChI=1S/C2H4O3/c3-1-2(4)5/h3H,1H2,(H,4,5)

> <InChI Key_QSARr>
AEMRFAOFKBGASW-UHFFFAOYSA-N

> <Salt_Solvent>
?

> <Salt_Solvent_ID>


> <Kow Reference>
HANSCH,C ET AL. (1995)

> <LogP>
-1.11

$$$$
100487
  -INDIGO-08031718572D

 20 19  0  0  0  0  0  0  0  0999 V2000
   -0.0001    0.0000    0.0000 C   0  0  0  0  0  0  0  0  0  0  0  0
    0.8000   -1.3856    0.0000 H   0  0  0  0  0  0  0  0  0  0  0  0
    1.5036    0.5472    0.0000 C   0  0  0  0  0  0  0  0  0  0  0  0
    0.7035    1.9329    0.0000 H   0  0  0  0  0  0  0  0  0  0  0  0
    2.8891    1.3473    0.0000 C   0  0  0  0  0  0  0  0  0  0  0  0
    4.2748    2.1472    0.0000 H   0  0  0  0  0  0  0  0  0  0  0  0
    2.8891    2.9472    0.0000 H   0  0  0  0  0  0  0  0  0  0  0  0
    4.2748    0.5472    0.0000 H   0  0  0  0  0  0  0  0  0  0  0  0
    2.3035   -0.8384    0.0000 C   0  0  0  0  0  0  0  0  0  0  0  0
    3.1035   -2.2241    0.0000 H   0  0  0  0  0  0  0  0  0  0  0  0
    3.9035   -0.8384    0.0000 H   0  0  0  0  0  0  0  0  0  0  0  0
    1.5036   -2.2241    0.0000 H   0  0  0  0  0  0  0  0  0  0  0  0
   -1.3856   -0.8000    0.0000 C   0  0  0  0  0  0  0  0  0  0  0  0
   -2.7713   -1.6000    0.0000 H   0  0  0  0  0  0  0  0  0  0  0  0
   -2.7713    0.0000    0.0000 H   0  0  0  0  0  0  0  0  0  0  0  0
   -1.3856   -2.4000    0.0000 H   0  0  0  0  0  0  0  0  0  0  0  0
   -0.8000    1.3856    0.0000 C   0  0  0  0  0  0  0  0  0  0  0  0
   -1.6000    2.7713    0.0000 H   0  0  0  0  0  0  0  0  0  0  0  0
   -2.4000    1.3856    0.0000 H   0  0  0  0  0  0  0  0  0  0  0  0
   -0.0001    2.7713    0.0000 H   0  0  0  0  0  0  0  0  0  0  0  0
  1  2  1  0  0  0  0
  1  3  1  0  0  0  0
  3  4  1  0  0  0  0
  3  5  1  0  0  0  0
  5  6  1  0  0  0  0
  5  7  1  0  0  0  0
  5  8  1  0  0  0  0
  3  9  1  0  0  0  0
  9 10  1  0  0  0  0
  9 11  1  0  0  0  0
  9 12  1  0  0  0  0
  1 13  1  0  0  0  0
 13 14  1  0  0  0  0
 13 15  1  0  0  0  0
 13 16  1  0  0  0  0
  1 17  1  0  0  0  0
 17 18  1  0  0  0  0
 17 19  1  0  0  0  0
 17 20  1  0  0  0  0
M  END
> <ChemID>
100487

> <source_casrn>
79-29-8

> <CAS>
79-29-8

> <SMILES>
CC(C)C(C)C

> <NAME>
2,3-DIMETHYLBUTANE

> <preferred_name>
2,3-Dimethylbutane

> <iupac>
2,3-dimethylbutane

> <MPID>
5138

> <dsstox_substance_id>
DTXSID9025112

> <Canonical_QSARr>
CC(C)C(C)C

> <InChI_Code_QSARr>
InChI=1S/C6H14/c1-5(2)6(3)4/h5-6H,1-4H3

> <InChI Key_QSARr>
ZFFMLCVRJBZUDZ-UHFFFAOYSA-N

> <Salt_Solvent>
?

> <Salt_Solvent_ID>


> <Kow Reference>
HANSCH,C ET AL. (1995)

> <LogP>
3.42

$$$$
100491
  -INDIGO-08031718572D

 12 11  0  0  0  0  0  0  0  0999 V2000
    1.3856    0.8000    0.0000 C   0  0  0  0  0  0  0  0  0  0  0  0
    2.7713    1.6000    0.0000 H   0  0  0  0  0  0  0  0  0  0  0  0
    2.7713    0.0000    0.0000 H   0  0  0  0  0  0  0  0  0  0  0  0
    1.3856    2.4000    0.0000 H   0  0  0  0  0  0  0  0  0  0  0  0
    0.0000    0.0000    0.0000 C   0  0  0  0  0  0  0  0  0  0  0  0
    0.0000   -1.6000    0.0000 C   0  0  0  0  0  0  0  0  0  0  0  0
   -1.3856   -2.4000    0.0000 H   0  0  0  0  0  0  0  0  0  0  0  0
    1.3856   -2.4000    0.0000 H   0  0  0  0  0  0  0  0  0  0  0  0
   -1.3856    0.8000    0.0000 C   0  0  0  0  0  0  0  0  0  0  0  0
   -2.7713   -0.0000    0.0000 O   0  0  0  0  0  0  0  0  0  0  0  0
   -4.1569    0.8000    0.0000 H   0  0  0  0  0  0  0  0  0  0  0  0
   -1.3856    2.4000    0.0000 O   0  0  0  0  0  0  0  0  0  0  0  0
  1  2  1  0  0  0  0
  1  3  1  0  0  0  0
  1  4  1  0  0  0  0
  1  5  1  0  0  0  0
  5  6  2  0  0  0  0
  6  7  1  0  0  0  0
  6  8  1  0  0  0  0
  5  9  1  0  0  0  0
  9 10  1  0  0  0  0
 10 11  1  0  0  0  0
  9 12  2  0  0  0  0
M  END
> <ChemID>
100491

> <source_casrn>
79-41-4

> <CAS>
79-41-4

> <SMILES>
CC(=C)C(O)=O

> <NAME>
METHACRYLIC ACID

> <preferred_name>
Methacrylic acid

> <iupac>
2-methylprop-2-enoic acid

> <MPID>
5142

> <dsstox_substance_id>
DTXSID3025542

> <Canonical_QSARr>
CC(=C)C(O)=O

> <InChI_Code_QSARr>
InChI=1S/C4H6O2/c1-3(2)4(5)6/h1H2,2H3,(H,5,6)

> <InChI Key_QSARr>
CERQOIWHTDAKMF-UHFFFAOYSA-N

> <Salt_Solvent>
?

> <Salt_Solvent_ID>


> <Kow Reference>
HANSCH,C ET AL. (1995)

> <LogP>
0.93

$$$$
100496
  -INDIGO-08031718572D

 33 34  0  0  0  0  0  0  0  0999 V2000
    0.0001   -1.6000    0.0000 C   0  0  0  0  0  0  0  0  0  0  0  0
    0.0001   -3.2000    0.0000 H   0  0  0  0  0  0  0  0  0  0  0  0
    1.3857   -2.4000    0.0000 H   0  0  0  0  0  0  0  0  0  0  0  0
   -1.5035   -1.0528    0.0000 H   0  0  0  0  0  0  0  0  0  0  0  0
    0.0001    0.0000    0.0000 C   0  0  0  0  0  0  0  0  0  0  0  0
    1.5757   -0.2778    0.0000 C   0  0  0  0  0  0  0  0  0  0  0  0
    2.6041    0.9479    0.0000 C   0  0  0  0  0  0  0  0  0  0  0  0
    2.0569    2.4513    0.0000 H   0  0  0  0  0  0  0  0  0  0  0  0
    4.1797    0.6700    0.0000 C   0  0  0  0  0  0  0  0  0  0  0  0
    5.2084    1.8957    0.0000 H   0  0  0  0  0  0  0  0  0  0  0  0
    4.7270   -0.8335    0.0000 C   0  0  0  0  0  0  0  0  0  0  0  0
    6.3028   -1.1114    0.0000 O   0  0  0  0  0  0  0  0  0  0  0  0
    7.3312    0.1143    0.0000 H   0  0  0  0  0  0  0  0  0  0  0  0
    3.6986   -2.0591    0.0000 C   0  0  0  0  0  0  0  0  0  0  0  0
    4.2458   -3.5627    0.0000 H   0  0  0  0  0  0  0  0  0  0  0  0
    2.1230   -1.7814    0.0000 C   0  0  0  0  0  0  0  0  0  0  0  0
    1.8451   -3.3571    0.0000 H   0  0  0  0  0  0  0  0  0  0  0  0
   -1.5999    0.0000    0.0000 C   0  0  0  0  0  0  0  0  0  0  0  0
   -2.3999    1.3857    0.0000 C   0  0  0  0  0  0  0  0  0  0  0  0
   -1.5999    2.7713    0.0000 H   0  0  0  0  0  0  0  0  0  0  0  0
   -4.0000    1.3857    0.0000 C   0  0  0  0  0  0  0  0  0  0  0  0
   -4.8000    2.7713    0.0000 H   0  0  0  0  0  0  0  0  0  0  0  0
   -4.8000    0.0000    0.0000 C   0  0  0  0  0  0  0  0  0  0  0  0
   -6.4000    0.0000    0.0000 O   0  0  0  0  0  0  0  0  0  0  0  0
   -7.2000    1.3857    0.0000 H   0  0  0  0  0  0  0  0  0  0  0  0
   -4.0000   -1.3856    0.0000 C   0  0  0  0  0  0  0  0  0  0  0  0
   -4.8000   -2.7713    0.0000 H   0  0  0  0  0  0  0  0  0  0  0  0
   -2.3999   -1.3856    0.0000 C   0  0  0  0  0  0  0  0  0  0  0  0
   -1.5999   -2.7713    0.0000 H   0  0  0  0  0  0  0  0  0  0  0  0
   -0.2777    1.5757    0.0000 C   0  0  0  0  0  0  0  0  0  0  0  0
   -0.5556    3.1514    0.0000 H   0  0  0  0  0  0  0  0  0  0  0  0
    0.9478    2.6042    0.0000 H   0  0  0  0  0  0  0  0  0  0  0  0
    1.2256    1.0284    0.0000 H   0  0  0  0  0  0  0  0  0  0  0  0
  1  2  1  0  0  0  0
  1  3  1  0  0  0  0
  1  4  1  0  0  0  0
  1  5  1  0  0  0  0
  5  6  1  0  0  0  0
  6  7  1  0  0  0  0
  7  8  1  0  0  0  0
  7  9  2  0  0  0  0
  9 10  1  0  0  0  0
  9 11  1  0  0  0  0
 11 12  1  0  0  0  0
 12 13  1  0  0  0  0
 11 14  2  0  0  0  0
 14 15  1  0  0  0  0
 14 16  1  0  0  0  0
 16  6  2  0  0  0  0
 16 17  1  0  0  0  0
  5 18  1  0  0  0  0
 18 19  1  0  0  0  0
 19 20  1  0  0  0  0
 19 21  2  0  0  0  0
 21 22  1  0  0  0  0
 21 23  1  0  0  0  0
 23 24  1  0  0  0  0
 24 25  1  0  0  0  0
 23 26  2  0  0  0  0
 26 27  1  0  0  0  0
 26 28  1  0  0  0  0
 28 18  2  0  0  0  0
 28 29  1  0  0  0  0
  5 30  1  0  0  0  0
 30 31  1  0  0  0  0
 30 32  1  0  0  0  0
 30 33  1  0  0  0  0
M  END
> <ChemID>
100496

> <source_casrn>
80-05-7

> <CAS>
80-05-7

> <SMILES>
CC(C)(c1ccc(O)cc1)c1ccc(O)cc1

> <NAME>
DIPHENYLOLPROPANE

> <preferred_name>
Bisphenol A

> <iupac>
4,4'-propane-2,2-diyldiphenol

> <MPID>
5146

> <dsstox_substance_id>
DTXSID7020182

> <Canonical_QSARr>
CC(C)(c1ccc(O)cc1)c1ccc(O)cc1

> <InChI_Code_QSARr>
InChI=1S/C15H16O2/c1-15(2,11-3-7-13(16)8-4-11)12-5-9-14(17)10-6-12/h3-10,16-17H,1-2H3

> <InChI Key_QSARr>
IISBACLAFKSPIT-UHFFFAOYSA-N

> <Salt_Solvent>
?

> <Salt_Solvent_ID>


> <Kow Reference>
HANSCH,C ET AL. (1995)

> <LogP>
3.32

$$$$
100500
  -INDIGO-08031718572D

 34 34  0  0  0  0  0  0  0  0999 V2000
   -0.0001    0.0000    0.0000 C   0  0  0  0  0  0  0  0  0  0  0  0
    0.5473    1.5035    0.0000 H   0  0  0  0  0  0  0  0  0  0  0  0
   -0.0001   -1.6000    0.0000 C   0  0  0  0  0  0  0  0  0  0  0  0
    1.5035   -1.0528    0.0000 H   0  0  0  0  0  0  0  0  0  0  0  0
    0.5473   -3.1035    0.0000 H   0  0  0  0  0  0  0  0  0  0  0  0
   -1.3857   -2.4000    0.0000 C   0  0  0  0  0  0  0  0  0  0  0  0
   -1.3857   -4.0000    0.0000 H   0  0  0  0  0  0  0  0  0  0  0  0
   -2.7712   -1.6000    0.0000 C   0  0  0  0  0  0  0  0  0  0  0  0
   -4.1570   -2.4000    0.0000 C   0  0  0  0  0  0  0  0  0  0  0  0
   -5.5426   -3.2000    0.0000 H   0  0  0  0  0  0  0  0  0  0  0  0
   -4.1570   -4.0000    0.0000 H   0  0  0  0  0  0  0  0  0  0  0  0
   -5.5426   -1.6000    0.0000 H   0  0  0  0  0  0  0  0  0  0  0  0
   -2.7712    0.0000    0.0000 C   0  0  0  0  0  0  0  0  0  0  0  0
   -4.3469   -0.2778    0.0000 H   0  0  0  0  0  0  0  0  0  0  0  0
   -3.3185    1.5035    0.0000 H   0  0  0  0  0  0  0  0  0  0  0  0
   -1.3857    0.8000    0.0000 C   0  0  0  0  0  0  0  0  0  0  0  0
   -2.4141    2.0256    0.0000 H   0  0  0  0  0  0  0  0  0  0  0  0
   -0.3572    2.0256    0.0000 H   0  0  0  0  0  0  0  0  0  0  0  0
    1.5757   -0.2778    0.0000 C   0  0  0  0  0  0  0  0  0  0  0  0
    1.2979   -1.8536    0.0000 O   0  0  0  0  0  0  0  0  0  0  0  0
    2.3264   -3.0793    0.0000 C   0  0  0  0  0  0  0  0  0  0  0  0
    3.9263   -3.0793    0.0000 O   0  0  0  0  0  0  0  0  0  0  0  0
    1.7791   -4.5827    0.0000 C   0  0  0  0  0  0  0  0  0  0  0  0
    1.2318   -6.0862    0.0000 H   0  0  0  0  0  0  0  0  0  0  0  0
    2.8076   -5.8084    0.0000 H   0  0  0  0  0  0  0  0  0  0  0  0
    0.2033   -4.8605    0.0000 H   0  0  0  0  0  0  0  0  0  0  0  0
    3.1514   -0.5557    0.0000 C   0  0  0  0  0  0  0  0  0  0  0  0
    4.7271   -0.8335    0.0000 H   0  0  0  0  0  0  0  0  0  0  0  0
    4.1799    0.6699    0.0000 H   0  0  0  0  0  0  0  0  0  0  0  0
    3.6986   -2.0592    0.0000 H   0  0  0  0  0  0  0  0  0  0  0  0
    1.8536    1.2979    0.0000 C   0  0  0  0  0  0  0  0  0  0  0  0
    2.1314    2.8735    0.0000 H   0  0  0  0  0  0  0  0  0  0  0  0
    0.6278    2.3263    0.0000 H   0  0  0  0  0  0  0  0  0  0  0  0
    3.3570    1.8450    0.0000 H   0  0  0  0  0  0  0  0  0  0  0  0
  1  2  1  0  0  0  0
  1  3  1  0  0  0  0
  3  4  1  0  0  0  0
  3  5  1  0  0  0  0
  3  6  1  0  0  0  0
  6  7  1  0  0  0  0
  6  8  2  0  0  0  0
  8  9  1  0  0  0  0
  9 10  1  0  0  0  0
  9 11  1  0  0  0  0
  9 12  1  0  0  0  0
  8 13  1  0  0  0  0
 13 14  1  0  0  0  0
 13 15  1  0  0  0  0
 13 16  1  0  0  0  0
 16  1  1  0  0  0  0
 16 17  1  0  0  0  0
 16 18  1  0  0  0  0
  1 19  1  0  0  0  0
 19 20  1  0  0  0  0
 20 21  1  0  0  0  0
 21 22  2  0  0  0  0
 21 23  1  0  0  0  0
 23 24  1  0  0  0  0
 23 25  1  0  0  0  0
 23 26  1  0  0  0  0
 19 27  1  0  0  0  0
 27 28  1  0  0  0  0
 27 29  1  0  0  0  0
 27 30  1  0  0  0  0
 19 31  1  0  0  0  0
 31 32  1  0  0  0  0
 31 33  1  0  0  0  0
 31 34  1  0  0  0  0
M  END
> <ChemID>
100500

> <source_casrn>
80-26-2

> <CAS>
80-26-2

> <SMILES>
CC1CCC(CC=1)C(C)(C)OC(C)=O

> <NAME>
alpha-Terpinyl Acetate

> <preferred_name>
alpha-Terpinyl acetate

> <iupac>
2-(4-methylcyclohex-3-en-1-yl)propan-2-yl acetate

> <MPID>
5150

> <dsstox_substance_id>
DTXSID2026496

> <Canonical_QSARr>
CC1CCC(CC=1)C(C)(C)OC(C)=O

> <InChI_Code_QSARr>
InChI=1S/C12H20O2/c1-9-5-7-11(8-6-9)12(3,4)14-10(2)13/h5,11H,6-8H2,1-4H3

> <InChI Key_QSARr>
IGODOXYLBBXFDW-UHFFFAOYSA-N

> <Salt_Solvent>
?

> <Salt_Solvent_ID>


> <Kow Reference>
GRIFFIN,S ET AL. (1999)

> <LogP>
3.96

$$$$
100504
  -INDIGO-08031718572D

 26 27  0  0  0  0  0  0  0  0999 V2000
   -1.3891   -0.8450    0.0000 C   0  0  0  0  0  0  0  0  0  0  0  0
   -0.3476   -2.0596    0.0000 H   0  0  0  0  0  0  0  0  0  0  0  0
    0.0000   -0.0000    0.0000 C   0  0  0  0  0  0  0  0  0  0  0  0
    0.6524    1.4610    0.0000 C   0  0  0  0  0  0  0  0  0  0  0  0
    1.3049    2.9218    0.0000 H   0  0  0  0  0  0  0  0  0  0  0  0
    2.2439    1.6263    0.0000 H   0  0  0  0  0  0  0  0  0  0  0  0
   -0.2865    2.7565    0.0000 H   0  0  0  0  0  0  0  0  0  0  0  0
    1.2006   -1.0576    0.0000 C   0  0  0  0  0  0  0  0  0  0  0  0
    2.4012   -2.1153    0.0000 H   0  0  0  0  0  0  0  0  0  0  0  0
    2.7168   -0.5466    0.0000 H   0  0  0  0  0  0  0  0  0  0  0  0
    0.8850   -2.6262    0.0000 H   0  0  0  0  0  0  0  0  0  0  0  0
   -2.7825    0.3296    0.0000 C   0  0  0  0  0  0  0  0  0  0  0  0
   -4.2901    0.8654    0.0000 H   0  0  0  0  0  0  0  0  0  0  0  0
   -3.9266   -0.8742    0.0000 C   0  0  0  0  0  0  0  0  0  0  0  0
   -5.4548   -1.3480    0.0000 H   0  0  0  0  0  0  0  0  0  0  0  0
   -5.1846    0.1143    0.0000 H   0  0  0  0  0  0  0  0  0  0  0  0
   -3.8602   -2.3308    0.0000 C   0  0  0  0  0  0  0  0  0  0  0  0
   -4.8573   -3.5821    0.0000 H   0  0  0  0  0  0  0  0  0  0  0  0
   -2.4195   -2.0691    0.0000 C   0  0  0  0  0  0  0  0  0  0  0  0
   -1.6170   -3.4534    0.0000 C   0  0  0  0  0  0  0  0  0  0  0  0
   -0.8146   -4.8376    0.0000 H   0  0  0  0  0  0  0  0  0  0  0  0
   -2.4145   -4.8404    0.0000 H   0  0  0  0  0  0  0  0  0  0  0  0
   -0.0170   -3.4504    0.0000 H   0  0  0  0  0  0  0  0  0  0  0  0
   -2.9050    1.9203    0.0000 C   0  0  0  0  0  0  0  0  0  0  0  0
   -4.4311    2.4011    0.0000 H   0  0  0  0  0  0  0  0  0  0  0  0
   -1.8899    3.1571    0.0000 H   0  0  0  0  0  0  0  0  0  0  0  0
  1  2  1  0  0  0  0
  1  3  1  0  0  0  0
  3  4  1  0  0  0  0
  4  5  1  0  0  0  0
  4  6  1  0  0  0  0
  4  7  1  0  0  0  0
  3  8  1  0  0  0  0
  8  9  1  0  0  0  0
  8 10  1  0  0  0  0
  8 11  1  0  0  0  0
  3 12  1  0  0  0  0
 12 13  1  0  0  0  0
 12 14  1  0  0  0  0
 14 15  1  0  0  0  0
 14 16  1  0  0  0  0
 14 17  1  0  0  0  0
 17 18  1  0  0  0  0
 17 19  2  0  0  0  0
 19  1  1  0  0  0  0
 19 20  1  0  0  0  0
 20 21  1  0  0  0  0
 20 22  1  0  0  0  0
 20 23  1  0  0  0  0
 12 24  1  0  0  0  0
 24  1  1  0  0  0  0
 24 25  1  0  0  0  0
 24 26  1  0  0  0  0
M  END
> <ChemID>
100504

> <source_casrn>
80-56-8|7785-26-4|7785-70-8

> <CAS>
80-56-8|7785-26-4|7785-70-8

> <SMILES>
CC1=CCC2CC1C2(C)C

> <NAME>
ALPHA-PINENE, Bicyclo 3.1.1 hept-2-ene, 2,6,6-trimethyl-, (1S), (+)-alpha-Pinene

> <preferred_name>
alpha-Pinene

> <iupac>
2,6,6-trimethylbicyclo[3.1.1]hept-2-ene

> <MPID>
5154|9645|9646

> <dsstox_substance_id>
DTXSID4026501|DTXSID2029290|DTXSID7041671

> <Canonical_QSARr>
CC1=CCC2CC1C2(C)C

> <InChI_Code_QSARr>
InChI=1S/C10H16/c1-7-4-5-8-6-9(7)10(8,2)3/h4,8-9H,5-6H2,1-3H3

> <InChI Key_QSARr>
GRWFGVWFFZKLTI-UHFFFAOYSA-N

> <Salt_Solvent>
?

> <Salt_Solvent_ID>


> <Kow Reference>
LI,J & PERDUE,EM (1995)

> <LogP>
4.83

$$$$
100508
  -INDIGO-08031718572D

 21 20  0  0  0  0  0  0  0  0999 V2000
    1.3857   -2.4000    0.0000 N   0  0  0  0  0  0  0  0  0  0  0  0
    2.7713   -3.2000    0.0000 H   0  0  0  0  0  0  0  0  0  0  0  0
    1.3857   -0.8000    0.0000 C   0  0  0  0  0  0  0  0  0  0  0  0
    2.7713   -0.0000    0.0000 N   0  0  0  0  0  0  0  0  0  0  0  0
    4.1570   -0.8000    0.0000 C   0  0  0  0  0  0  0  0  0  0  0  0
    5.5426   -1.6000    0.0000 H   0  0  0  0  0  0  0  0  0  0  0  0
    5.5426   -0.0000    0.0000 H   0  0  0  0  0  0  0  0  0  0  0  0
    4.1570   -2.4000    0.0000 H   0  0  0  0  0  0  0  0  0  0  0  0
    2.7713    1.6000    0.0000 C   0  0  0  0  0  0  0  0  0  0  0  0
    4.1570    2.4000    0.0000 H   0  0  0  0  0  0  0  0  0  0  0  0
    2.7713    3.2000    0.0000 H   0  0  0  0  0  0  0  0  0  0  0  0
    4.1570    0.8000    0.0000 H   0  0  0  0  0  0  0  0  0  0  0  0
    0.0000   -0.0000    0.0000 N   0  0  0  0  0  0  0  0  0  0  0  0
    0.0000    1.6000    0.0000 C   0  0  0  0  0  0  0  0  0  0  0  0
    0.0000    3.2000    0.0000 H   0  0  0  0  0  0  0  0  0  0  0  0
   -1.3856    2.4000    0.0000 H   0  0  0  0  0  0  0  0  0  0  0  0
    1.3857    2.4000    0.0000 H   0  0  0  0  0  0  0  0  0  0  0  0
   -1.3856   -0.8000    0.0000 C   0  0  0  0  0  0  0  0  0  0  0  0
   -2.7713   -1.6000    0.0000 H   0  0  0  0  0  0  0  0  0  0  0  0
   -2.7713   -0.0000    0.0000 H   0  0  0  0  0  0  0  0  0  0  0  0
   -1.3856   -2.4000    0.0000 H   0  0  0  0  0  0  0  0  0  0  0  0
  1  2  1  0  0  0  0
  1  3  2  0  0  0  0
  3  4  1  0  0  0  0
  4  5  1  0  0  0  0
  5  6  1  0  0  0  0
  5  7  1  0  0  0  0
  5  8  1  0  0  0  0
  4  9  1  0  0  0  0
  9 10  1  0  0  0  0
  9 11  1  0  0  0  0
  9 12  1  0  0  0  0
  3 13  1  0  0  0  0
 13 14  1  0  0  0  0
 14 15  1  0  0  0  0
 14 16  1  0  0  0  0
 14 17  1  0  0  0  0
 13 18  1  0  0  0  0
 18 19  1  0  0  0  0
 18 20  1  0  0  0  0
 18 21  1  0  0  0  0
M  END
> <ChemID>
100508

> <source_casrn>
80-70-6

> <CAS>
80-70-6

> <SMILES>
CN(C)C(=N)N(C)C

> <NAME>
GUANIDINE, N,N,N',N'-TETRAMETHYL-

> <preferred_name>
Guanidine, N,N,N',N'-tetramethyl-

> <iupac>
1,1,3,3-Tetramethylguanidine

> <MPID>
5158

> <dsstox_substance_id>
DTXSID2058835

> <Canonical_QSARr>
CN(C)C(=N)N(C)C

> <InChI_Code_QSARr>
InChI=1S/C5H13N3/c1-7(2)5(6)8(3)4/h6H,1-4H3

> <InChI Key_QSARr>
KYVBNYUBXIEUFW-UHFFFAOYSA-N

> <Salt_Solvent>
?

> <Salt_Solvent_ID>


> <Kow Reference>
HANSCH,C ET AL. (1995)

> <LogP>
0.41

$$$$
100512
  -INDIGO-08031718572D

 39 39  0  0  0  0  0  0  0  0999 V2000
   -7.2000   -1.3856    0.0000 O   0  0  0  0  0  0  0  0  0  0  0  0
   -6.4000   -0.0001    0.0000 C   0  0  0  0  0  0  0  0  0  0  0  0
   -4.8000    0.0001    0.0000 C   0  0  0  0  0  0  0  0  0  0  0  0
   -4.0000    1.3856    0.0000 C   0  0  0  0  0  0  0  0  0  0  0  0
   -4.8000    2.7712    0.0000 C   0  0  0  0  0  0  0  0  0  0  0  0
   -5.6000    4.1569    0.0000 H   0  0  0  0  0  0  0  0  0  0  0  0
   -4.0000    4.1569    0.0000 H   0  0  0  0  0  0  0  0  0  0  0  0
   -6.4000    2.7713    0.0000 H   0  0  0  0  0  0  0  0  0  0  0  0
   -2.4000    1.3856    0.0000 C   0  0  0  0  0  0  0  0  0  0  0  0
   -1.6000    2.7712    0.0000 N   0  0  0  0  0  0  0  0  0  0  0  0
   -2.4000    4.1569    0.0000 O   0  0  0  0  0  0  0  0  0  0  0  0
    0.0000    2.7712    0.0000 O   0  0  0  0  0  0  0  0  0  0  0  0
   -1.6000    0.0001    0.0000 C   0  0  0  0  0  0  0  0  0  0  0  0
    0.0000   -0.0001    0.0000 C   0  0  0  0  0  0  0  0  0  0  0  0
    1.6000   -0.0001    0.0000 C   0  0  0  0  0  0  0  0  0  0  0  0
    3.2000   -0.0001    0.0000 H   0  0  0  0  0  0  0  0  0  0  0  0
    2.4000   -1.3856    0.0000 H   0  0  0  0  0  0  0  0  0  0  0  0
    2.4000    1.3856    0.0000 H   0  0  0  0  0  0  0  0  0  0  0  0
    0.0000    1.6000    0.0000 C   0  0  0  0  0  0  0  0  0  0  0  0
    1.3856    2.4000    0.0000 H   0  0  0  0  0  0  0  0  0  0  0  0
    1.5035    1.0528    0.0000 H   0  0  0  0  0  0  0  0  0  0  0  0
   -1.5035    1.0528    0.0000 H   0  0  0  0  0  0  0  0  0  0  0  0
    0.0000   -1.6000    0.0000 C   0  0  0  0  0  0  0  0  0  0  0  0
    1.3856   -2.4000    0.0000 H   0  0  0  0  0  0  0  0  0  0  0  0
    1.5035   -1.0528    0.0000 H   0  0  0  0  0  0  0  0  0  0  0  0
   -1.5035   -1.0528    0.0000 H   0  0  0  0  0  0  0  0  0  0  0  0
   -2.4000   -1.3856    0.0000 C   0  0  0  0  0  0  0  0  0  0  0  0
   -1.6000   -2.7712    0.0000 N   0  0  0  0  0  0  0  0  0  0  0  0
   -2.4000   -4.1569    0.0000 O   0  0  0  0  0  0  0  0  0  0  0  0
    0.0000   -2.7712    0.0000 O   0  0  0  0  0  0  0  0  0  0  0  0
   -4.0000   -1.3856    0.0000 C   0  0  0  0  0  0  0  0  0  0  0  0
   -4.8000   -2.7712    0.0000 C   0  0  0  0  0  0  0  0  0  0  0  0
   -5.6000   -4.1569    0.0000 H   0  0  0  0  0  0  0  0  0  0  0  0
   -4.0000   -4.1569    0.0000 H   0  0  0  0  0  0  0  0  0  0  0  0
   -6.4000   -2.7712    0.0000 H   0  0  0  0  0  0  0  0  0  0  0  0
   -7.2000    1.3856    0.0000 C   0  0  0  0  0  0  0  0  0  0  0  0
   -8.8000    1.3856    0.0000 H   0  0  0  0  0  0  0  0  0  0  0  0
   -8.0000    2.7712    0.0000 H   0  0  0  0  0  0  0  0  0  0  0  0
   -8.0000   -0.0001    0.0000 H   0  0  0  0  0  0  0  0  0  0  0  0
  1  2  2  0  0  0  0
  2  3  1  0  0  0  0
  3  4  1  0  0  0  0
  4  5  1  0  0  0  0
  5  6  1  0  0  0  0
  5  7  1  0  0  0  0
  5  8  1  0  0  0  0
  4  9  2  0  0  0  0
  9 10  1  0  0  0  0
 10 11  2  0  0  0  0
 10 12  1  0  0  0  0
  9 13  1  0  0  0  0
 13 14  1  0  0  0  0
 14 15  1  0  0  0  0
 15 16  1  0  0  0  0
 15 17  1  0  0  0  0
 15 18  1  0  0  0  0
 14 19  1  0  0  0  0
 19 20  1  0  0  0  0
 19 21  1  0  0  0  0
 19 22  1  0  0  0  0
 14 23  1  0  0  0  0
 23 24  1  0  0  0  0
 23 25  1  0  0  0  0
 23 26  1  0  0  0  0
 13 27  2  0  0  0  0
 27 28  1  0  0  0  0
 28 29  1  0  0  0  0
 28 30  2  0  0  0  0
 27 31  1  0  0  0  0
 31  3  2  0  0  0  0
 31 32  1  0  0  0  0
 32 33  1  0  0  0  0
 32 34  1  0  0  0  0
 32 35  1  0  0  0  0
  2 36  1  0  0  0  0
 36 37  1  0  0  0  0
 36 38  1  0  0  0  0
 36 39  1  0  0  0  0
M  CHG  4  10   1  12  -1  28   1  29  -1
M  END
> <ChemID>
100512

> <source_casrn>
81-14-1

> <CAS>
81-14-1

> <SMILES>
CC(=O)c1c(C)c(c(c(c1C)[N+]([O-])=O)C(C)(C)C)[N+]([O-])=O

> <NAME>
Musk ketone

> <preferred_name>
Musk ketone

> <iupac>
1-(4-tert-butyl-2,6-dimethyl-3,5-dinitrophenyl)ethanone

> <MPID>
5162

> <dsstox_substance_id>
DTXSID6025690

> <Canonical_QSARr>
CC(=O)c1c(C)c(c(c(c1C)[N+]([O-])=O)C(C)(C)C)[N+]([O-])=O

> <InChI_Code_QSARr>
InChI=1S/C14H18N2O5/c1-7-10(9(3)17)8(2)13(16(20)21)11(14(4,5)6)12(7)15(18)19/h1-6H3

> <InChI Key_QSARr>
WXCMHFPAUCOJIG-UHFFFAOYSA-N

> <Salt_Solvent>
?

> <Salt_Solvent_ID>


> <Kow Reference>
TAS,JW ET AL. (1997)

> <LogP>
4.3

$$$$
100516
  -INDIGO-08031718572D

 39 41  0  0  0  0  0  0  0  0999 V2000
    7.2000    1.3856    0.0000 C   0  0  0  0  0  0  0  0  0  0  0  0
    8.8000    1.3856    0.0000 H   0  0  0  0  0  0  0  0  0  0  0  0
    6.3999    2.7713    0.0000 C   0  0  0  0  0  0  0  0  0  0  0  0
    7.2000    4.1569    0.0000 H   0  0  0  0  0  0  0  0  0  0  0  0
    4.7999    2.7713    0.0000 C   0  0  0  0  0  0  0  0  0  0  0  0
    4.0001    4.1569    0.0000 H   0  0  0  0  0  0  0  0  0  0  0  0
    4.0001    1.3856    0.0000 C   0  0  0  0  0  0  0  0  0  0  0  0
    4.7999    0.0000    0.0000 C   0  0  0  0  0  0  0  0  0  0  0  0
    4.0001   -1.3857    0.0000 O   0  0  0  0  0  0  0  0  0  0  0  0
    2.4001   -1.3857    0.0000 C   0  0  0  0  0  0  0  0  0  0  0  0
    2.3451   -2.2337    0.0000 O   0  0  0  0  0  0  0  0  0  0  0  0
    1.6001    0.0000    0.0000 C   0  0  0  0  0  0  0  0  0  0  0  0
    0.0000    0.0000    0.0000 C   0  0  0  0  0  0  0  0  0  0  0  0
    0.2778    1.5757    0.0000 H   0  0  0  0  0  0  0  0  0  0  0  0
   -0.2778   -1.5756    0.0000 C   0  0  0  0  0  0  0  0  0  0  0  0
   -1.8762   -1.5060    0.0000 H   0  0  0  0  0  0  0  0  0  0  0  0
   -1.4574   -2.6566    0.0000 H   0  0  0  0  0  0  0  0  0  0  0  0
    0.7505   -2.8014    0.0000 C   0  0  0  0  0  0  0  0  0  0  0  0
    0.2033   -4.3048    0.0000 C   0  0  0  0  0  0  0  0  0  0  0  0
   -0.3439   -5.8084    0.0000 H   0  0  0  0  0  0  0  0  0  0  0  0
    1.2318   -5.5306    0.0000 H   0  0  0  0  0  0  0  0  0  0  0  0
   -1.3722   -4.5828    0.0000 H   0  0  0  0  0  0  0  0  0  0  0  0
    1.6001   -2.7713    0.0000 O   0  0  0  0  0  0  0  0  0  0  0  0
   -1.5757    0.2779    0.0000 C   0  0  0  0  0  0  0  0  0  0  0  0
   -2.8014   -0.7507    0.0000 C   0  0  0  0  0  0  0  0  0  0  0  0
   -2.5236   -2.3263    0.0000 H   0  0  0  0  0  0  0  0  0  0  0  0
   -4.3049   -0.2034    0.0000 C   0  0  0  0  0  0  0  0  0  0  0  0
   -5.5306   -1.2318    0.0000 H   0  0  0  0  0  0  0  0  0  0  0  0
   -4.5827    1.3722    0.0000 C   0  0  0  0  0  0  0  0  0  0  0  0
   -6.0862    1.9195    0.0000 H   0  0  0  0  0  0  0  0  0  0  0  0
   -3.3570    2.4008    0.0000 C   0  0  0  0  0  0  0  0  0  0  0  0
   -3.6348    3.9764    0.0000 H   0  0  0  0  0  0  0  0  0  0  0  0
   -1.8535    1.8535    0.0000 C   0  0  0  0  0  0  0  0  0  0  0  0
   -0.6278    2.8820    0.0000 H   0  0  0  0  0  0  0  0  0  0  0  0
    2.4001    1.3856    0.0000 C   0  0  0  0  0  0  0  0  0  0  0  0
    1.6001    2.7713    0.0000 O   0  0  0  0  0  0  0  0  0  0  0  0
    2.4001    4.1569    0.0000 H   0  0  0  0  0  0  0  0  0  0  0  0
    6.3999    0.0000    0.0000 C   0  0  0  0  0  0  0  0  0  0  0  0
    7.2000   -1.3857    0.0000 H   0  0  0  0  0  0  0  0  0  0  0  0
  1  2  1  0  0  0  0
  1  3  1  0  0  0  0
  3  4  1  0  0  0  0
  3  5  2  0  0  0  0
  5  6  1  0  0  0  0
  5  7  1  0  0  0  0
  7  8  2  0  0  0  0
  8  9  1  0  0  0  0
  9 10  1  0  0  0  0
 10 11  2  0  0  0  0
 10 12  1  0  0  0  0
 12 13  1  0  0  0  0
 13 14  1  0  0  0  0
 13 15  1  0  0  0  0
 15 16  1  0  0  0  0
 15 17  1  0  0  0  0
 15 18  1  0  0  0  0
 18 19  1  0  0  0  0
 19 20  1  0  0  0  0
 19 21  1  0  0  0  0
 19 22  1  0  0  0  0
 18 23  2  0  0  0  0
 13 24  1  0  0  0  0
 24 25  1  0  0  0  0
 25 26  1  0  0  0  0
 25 27  2  0  0  0  0
 27 28  1  0  0  0  0
 27 29  1  0  0  0  0
 29 30  1  0  0  0  0
 29 31  2  0  0  0  0
 31 32  1  0  0  0  0
 31 33  1  0  0  0  0
 33 24  2  0  0  0  0
 33 34  1  0  0  0  0
 12 35  2  0  0  0  0
 35  7  1  0  0  0  0
 35 36  1  0  0  0  0
 36 37  1  0  0  0  0
  8 38  1  0  0  0  0
 38  1  2  0  0  0  0
 38 39  1  0  0  0  0
M  END
> <ChemID>
100516

> <source_casrn>
81-81-2

> <CAS>
81-81-2

> <SMILES>
CC(=O)CC(C1=C(O)c2ccccc2OC1=O)c1ccccc1

> <NAME>
WARFARIN

> <preferred_name>
Warfarin

> <iupac>
4-hydroxy-3-(3-oxo-1-phenylbutyl)-2H-chromen-2-one

> <MPID>
5166

> <dsstox_substance_id>
DTXSID5023742

> <Canonical_QSARr>
CC(=O)CC(C1=C(O)c2ccccc2OC1=O)c1ccccc1

> <InChI_Code_QSARr>
InChI=1S/C19H16O4/c1-12(20)11-15(13-7-3-2-4-8-13)17-18(21)14-9-5-6-10-16(14)23-19(17)22/h2-10,15,21H,11H2,1H3

> <InChI Key_QSARr>
PJVWKTKQMONHTI-UHFFFAOYSA-N

> <Salt_Solvent>
?

> <Salt_Solvent_ID>


> <Kow Reference>
HANSCH,C ET AL. (1995)

> <LogP>
2.7

$$$$
100520
  -INDIGO-08031718572D

 27 29  0  0  0  0  0  0  0  0999 V2000
    0.0001    3.2001    0.0000 O   0  0  0  0  0  0  0  0  0  0  0  0
   -1.3856    2.4000    0.0000 C   0  0  0  0  0  0  0  0  0  0  0  0
   -1.3856    0.8000    0.0000 C   0  0  0  0  0  0  0  0  0  0  0  0
   -2.7712   -0.0001    0.0000 C   0  0  0  0  0  0  0  0  0  0  0  0
   -2.7712   -1.6000    0.0000 H   0  0  0  0  0  0  0  0  0  0  0  0
   -4.1569    0.8000    0.0000 C   0  0  0  0  0  0  0  0  0  0  0  0
   -5.5426   -0.0001    0.0000 H   0  0  0  0  0  0  0  0  0  0  0  0
   -4.1569    2.4000    0.0000 C   0  0  0  0  0  0  0  0  0  0  0  0
   -5.5426    3.1999    0.0000 H   0  0  0  0  0  0  0  0  0  0  0  0
   -2.7712    3.1999    0.0000 C   0  0  0  0  0  0  0  0  0  0  0  0
   -2.7712    4.8000    0.0000 H   0  0  0  0  0  0  0  0  0  0  0  0
    0.0001   -0.0001    0.0000 C   0  0  0  0  0  0  0  0  0  0  0  0
   -1.0285   -1.2257    0.0000 H   0  0  0  0  0  0  0  0  0  0  0  0
    0.5473   -1.5035    0.0000 C   0  0  0  0  0  0  0  0  0  0  0  0
   -0.4811   -2.7292    0.0000 O   0  0  0  0  0  0  0  0  0  0  0  0
    0.0661   -4.2327    0.0000 H   0  0  0  0  0  0  0  0  0  0  0  0
    2.1229   -1.7814    0.0000 O   0  0  0  0  0  0  0  0  0  0  0  0
    1.3856    0.8000    0.0000 C   0  0  0  0  0  0  0  0  0  0  0  0
    1.3856    2.4000    0.0000 C   0  0  0  0  0  0  0  0  0  0  0  0
    2.7712    3.1999    0.0000 C   0  0  0  0  0  0  0  0  0  0  0  0
    2.7712    4.8000    0.0000 H   0  0  0  0  0  0  0  0  0  0  0  0
    4.1569    2.4000    0.0000 C   0  0  0  0  0  0  0  0  0  0  0  0
    5.5426    3.1999    0.0000 H   0  0  0  0  0  0  0  0  0  0  0  0
    4.1569    0.8000    0.0000 C   0  0  0  0  0  0  0  0  0  0  0  0
    5.5426    0.0001    0.0000 H   0  0  0  0  0  0  0  0  0  0  0  0
    2.7712   -0.0001    0.0000 C   0  0  0  0  0  0  0  0  0  0  0  0
    3.3184   -1.5035    0.0000 H   0  0  0  0  0  0  0  0  0  0  0  0
  1  2  1  0  0  0  0
  2  3  1  0  0  0  0
  3  4  2  0  0  0  0
  4  5  1  0  0  0  0
  4  6  1  0  0  0  0
  6  7  1  0  0  0  0
  6  8  2  0  0  0  0
  8  9  1  0  0  0  0
  8 10  1  0  0  0  0
 10  2  2  0  0  0  0
 10 11  1  0  0  0  0
  3 12  1  0  0  0  0
 12 13  1  0  0  0  0
 12 14  1  0  0  0  0
 14 15  1  0  0  0  0
 15 16  1  0  0  0  0
 14 17  2  0  0  0  0
 12 18  1  0  0  0  0
 18 19  1  0  0  0  0
 19  1  1  0  0  0  0
 19 20  2  0  0  0  0
 20 21  1  0  0  0  0
 20 22  1  0  0  0  0
 22 23  1  0  0  0  0
 22 24  2  0  0  0  0
 24 25  1  0  0  0  0
 24 26  1  0  0  0  0
 26 18  2  0  0  0  0
 26 27  1  0  0  0  0
M  END
> <ChemID>
100520

> <source_casrn>
82-07-5

> <CAS>
82-07-5

> <SMILES>
OC(=O)C1c2ccccc2Oc2ccccc21

> <NAME>
XANTHENE-9-CARBOXYLIC ACID

> <preferred_name>
Xanthene-9-carboxylic acid

> <iupac>
9H-Xanthene-9-carboxylic acid

> <MPID>
5170

> <dsstox_substance_id>
DTXSID70231501

> <Canonical_QSARr>
OC(=O)C1c2ccccc2Oc2ccccc21

> <InChI_Code_QSARr>
InChI=1S/C14H10O3/c15-14(16)13-9-5-1-3-7-11(9)17-12-8-4-2-6-10(12)13/h1-8,13H,(H,15,16)

> <InChI Key_QSARr>
VSBFNCXKYIEYIS-UHFFFAOYSA-N

> <Salt_Solvent>
?

> <Salt_Solvent_ID>


> <Kow Reference>
HANSCH,C ET AL. (1995)

> <LogP>
2.23

$$$$
100524
  -INDIGO-08031718572D

 14 14  0  0  0  0  0  0  0  0999 V2000
    0.0000    2.7713    0.0000 Cl  0  0  0  0  0  0  0  0  0  0  0  0
   -0.8000    1.3856    0.0000 C   0  0  0  0  0  0  0  0  0  0  0  0
    0.0000   -0.0000    0.0000 C   0  0  0  0  0  0  0  0  0  0  0  0
    1.6000   -0.0000    0.0000 N   0  0  0  0  0  0  0  0  0  0  0  0
    2.4000    1.3856    0.0000 O   0  0  0  0  0  0  0  0  0  0  0  0
    2.4000   -1.3856    0.0000 O   0  0  0  0  0  0  0  0  0  0  0  0
   -0.8000   -1.3856    0.0000 C   0  0  0  0  0  0  0  0  0  0  0  0
    0.0000   -2.7713    0.0000 Cl  0  0  0  0  0  0  0  0  0  0  0  0
   -2.4000   -1.3856    0.0000 C   0  0  0  0  0  0  0  0  0  0  0  0
   -3.2000   -2.7713    0.0000 Cl  0  0  0  0  0  0  0  0  0  0  0  0
   -3.2000   -0.0000    0.0000 C   0  0  0  0  0  0  0  0  0  0  0  0
   -4.8000   -0.0000    0.0000 Cl  0  0  0  0  0  0  0  0  0  0  0  0
   -2.4000    1.3856    0.0000 C   0  0  0  0  0  0  0  0  0  0  0  0
   -3.2000    2.7713    0.0000 Cl  0  0  0  0  0  0  0  0  0  0  0  0
  1  2  1  0  0  0  0
  2  3  1  0  0  0  0
  3  4  1  0  0  0  0
  4  5  2  0  0  0  0
  4  6  1  0  0  0  0
  3  7  2  0  0  0  0
  7  8  1  0  0  0  0
  7  9  1  0  0  0  0
  9 10  1  0  0  0  0
  9 11  2  0  0  0  0
 11 12  1  0  0  0  0
 11 13  1  0  0  0  0
 13  2  2  0  0  0  0
 13 14  1  0  0  0  0
M  CHG  2   4   1   6  -1
M  END
> <ChemID>
100524

> <source_casrn>
82-68-8

> <CAS>
82-68-8

> <SMILES>
[O-][N+](=O)c1c(Cl)c(Cl)c(Cl)c(Cl)c1Cl

> <NAME>
PENTACHLORONITROBENZENE

> <preferred_name>
Pentachloronitrobenzene

> <iupac>
1,2,3,4,5-pentachloro-6-nitrobenzene

> <MPID>
5174

> <dsstox_substance_id>
DTXSID2021105

> <Canonical_QSARr>
[O-][N+](=O)c1c(Cl)c(Cl)c(Cl)c(Cl)c1Cl

> <InChI_Code_QSARr>
InChI=1S/C6Cl5NO2/c7-1-2(8)4(10)6(12(13)14)5(11)3(1)9

> <InChI Key_QSARr>
LKPLKUMXSAEKID-UHFFFAOYSA-N

> <Salt_Solvent>
?

> <Salt_Solvent_ID>


> <Kow Reference>
SANGSTER (1994)

> <LogP>
4.64

$$$$
100528
  -INDIGO-08031718572D

 22 23  0  0  0  0  0  0  0  0999 V2000
   -1.0217    2.6618    0.0000 O   0  0  0  0  0  0  0  0  0  0  0  0
   -1.1891    1.0706    0.0000 C   0  0  0  0  0  0  0  0  0  0  0  0
   -0.0001    0.0000    0.0000 N   0  0  0  0  0  0  0  0  0  0  0  0
    1.5651    0.3326    0.0000 C   0  0  0  0  0  0  0  0  0  0  0  0
    2.0594    1.8544    0.0000 C   0  0  0  0  0  0  0  0  0  0  0  0
    0.9889    3.0434    0.0000 H   0  0  0  0  0  0  0  0  0  0  0  0
    3.6245    2.1870    0.0000 C   0  0  0  0  0  0  0  0  0  0  0  0
    4.1190    3.7087    0.0000 H   0  0  0  0  0  0  0  0  0  0  0  0
    4.6952    0.9980    0.0000 C   0  0  0  0  0  0  0  0  0  0  0  0
    6.2601    1.3306    0.0000 H   0  0  0  0  0  0  0  0  0  0  0  0
    4.2007   -0.5237    0.0000 C   0  0  0  0  0  0  0  0  0  0  0  0
    5.2714   -1.7127    0.0000 H   0  0  0  0  0  0  0  0  0  0  0  0
    2.6357   -0.8564    0.0000 C   0  0  0  0  0  0  0  0  0  0  0  0
    2.1412   -2.3780    0.0000 H   0  0  0  0  0  0  0  0  0  0  0  0
   -0.6508   -1.4617    0.0000 C   0  0  0  0  0  0  0  0  0  0  0  0
    0.1493   -2.8473    0.0000 O   0  0  0  0  0  0  0  0  0  0  0  0
   -2.2420   -1.2944    0.0000 C   0  0  0  0  0  0  0  0  0  0  0  0
   -2.2420   -2.8944    0.0000 H   0  0  0  0  0  0  0  0  0  0  0  0
   -3.8332   -1.4617    0.0000 H   0  0  0  0  0  0  0  0  0  0  0  0
   -2.5747    0.2707    0.0000 C   0  0  0  0  0  0  0  0  0  0  0  0
   -4.0964   -0.2239    0.0000 H   0  0  0  0  0  0  0  0  0  0  0  0
   -3.2255    1.7322    0.0000 H   0  0  0  0  0  0  0  0  0  0  0  0
  1  2  2  0  0  0  0
  2  3  1  0  0  0  0
  3  4  1  0  0  0  0
  4  5  1  0  0  0  0
  5  6  1  0  0  0  0
  5  7  2  0  0  0  0
  7  8  1  0  0  0  0
  7  9  1  0  0  0  0
  9 10  1  0  0  0  0
  9 11  2  0  0  0  0
 11 12  1  0  0  0  0
 11 13  1  0  0  0  0
 13  4  2  0  0  0  0
 13 14  1  0  0  0  0
  3 15  1  0  0  0  0
 15 16  2  0  0  0  0
 15 17  1  0  0  0  0
 17 18  1  0  0  0  0
 17 19  1  0  0  0  0
 17 20  1  0  0  0  0
 20  2  1  0  0  0  0
 20 21  1  0  0  0  0
 20 22  1  0  0  0  0
M  END
> <ChemID>
100528

> <source_casrn>
83-25-0

> <CAS>
83-25-0

> <SMILES>
O=C1CCC(=O)N1c1ccccc1

> <NAME>
N-PHENYLSUCCINIMIDE

> <preferred_name>
Succinanil

> <iupac>
1-phenylpyrrolidine-2,5-dione

> <MPID>
5178

> <dsstox_substance_id>
DTXSID60232108

> <Canonical_QSARr>
O=C1CCC(=O)N1c1ccccc1

> <InChI_Code_QSARr>
InChI=1S/C10H9NO2/c12-9-6-7-10(13)11(9)8-4-2-1-3-5-8/h1-5H,6-7H2

> <InChI Key_QSARr>
ZTUKZULGOCFJET-UHFFFAOYSA-N

> <Salt_Solvent>
?

> <Salt_Solvent_ID>


> <Kow Reference>
HANSCH,C ET AL. (1995)

> <LogP>
0.06

$$$$
100532
  -INDIGO-08031718572D

 20 20  0  0  0  0  0  0  0  0999 V2000
    2.4000    1.3856    0.0000 C   0  0  0  0  0  0  0  0  0  0  0  0
    3.2000    2.7713    0.0000 H   0  0  0  0  0  0  0  0  0  0  0  0
    4.0000    1.3856    0.0000 H   0  0  0  0  0  0  0  0  0  0  0  0
    1.6000    2.7713    0.0000 H   0  0  0  0  0  0  0  0  0  0  0  0
    1.6000    0.0000    0.0000 C   0  0  0  0  0  0  0  0  0  0  0  0
    2.4000   -1.3856    0.0000 C   0  0  0  0  0  0  0  0  0  0  0  0
    4.0000   -1.3856    0.0000 H   0  0  0  0  0  0  0  0  0  0  0  0
    1.6000   -2.7713    0.0000 C   0  0  0  0  0  0  0  0  0  0  0  0
    2.4000   -4.1569    0.0000 H   0  0  0  0  0  0  0  0  0  0  0  0
    0.0000   -2.7713    0.0000 C   0  0  0  0  0  0  0  0  0  0  0  0
   -0.8000   -4.1569    0.0000 H   0  0  0  0  0  0  0  0  0  0  0  0
   -0.8000   -1.3856    0.0000 C   0  0  0  0  0  0  0  0  0  0  0  0
   -2.4000   -1.3856    0.0000 N   0  0  0  0  0  0  0  0  0  0  0  0
   -3.2000   -2.7713    0.0000 O   0  0  0  0  0  0  0  0  0  0  0  0
   -3.2000    0.0000    0.0000 O   0  0  0  0  0  0  0  0  0  0  0  0
    0.0000    0.0000    0.0000 C   0  0  0  0  0  0  0  0  0  0  0  0
   -0.8000    1.3856    0.0000 C   0  0  0  0  0  0  0  0  0  0  0  0
   -1.6000    2.7713    0.0000 H   0  0  0  0  0  0  0  0  0  0  0  0
   -2.4000    1.3856    0.0000 H   0  0  0  0  0  0  0  0  0  0  0  0
    0.0000    2.7713    0.0000 H   0  0  0  0  0  0  0  0  0  0  0  0
  1  2  1  0  0  0  0
  1  3  1  0  0  0  0
  1  4  1  0  0  0  0
  1  5  1  0  0  0  0
  5  6  1  0  0  0  0
  6  7  1  0  0  0  0
  6  8  2  0  0  0  0
  8  9  1  0  0  0  0
  8 10  1  0  0  0  0
 10 11  1  0  0  0  0
 10 12  2  0  0  0  0
 12 13  1  0  0  0  0
 13 14  1  0  0  0  0
 13 15  2  0  0  0  0
 12 16  1  0  0  0  0
 16  5  2  0  0  0  0
 16 17  1  0  0  0  0
 17 18  1  0  0  0  0
 17 19  1  0  0  0  0
 17 20  1  0  0  0  0
M  CHG  2  13   1  14  -1
M  END
> <ChemID>
100532

> <source_casrn>
83-41-0

> <CAS>
83-41-0

> <SMILES>
Cc1cccc(c1C)[N+]([O-])=O

> <NAME>
1,2-DIMETHYL-3-NITROBENZENE

> <preferred_name>
1,2-Dimethyl-3-nitrobenzene

> <iupac>
1,2-dimethyl-3-nitrobenzene

> <MPID>
5182

> <dsstox_substance_id>
DTXSID7025132

> <Canonical_QSARr>
Cc1cccc(c1C)[N+]([O-])=O

> <InChI_Code_QSARr>
InChI=1S/C8H9NO2/c1-6-4-3-5-8(7(6)2)9(10)11/h3-5H,1-2H3

> <InChI Key_QSARr>
FVHAWXWFPBPFOS-UHFFFAOYSA-N

> <Salt_Solvent>
?

> <Salt_Solvent_ID>


> <Kow Reference>
DENEER,JW ET AL. (1987)

> <LogP>
2.83

$$$$
100537
  -INDIGO-08031718572D

 20 21  0  0  0  0  0  0  0  0999 V2000
   -0.0000    0.0000    0.0000 C   0  0  0  0  0  0  0  0  0  0  0  0
    1.6000    0.0000    0.0000 C   0  0  0  0  0  0  0  0  0  0  0  0
    2.4001   -1.3856    0.0000 O   0  0  0  0  0  0  0  0  0  0  0  0
    4.0000   -1.3856    0.0000 H   0  0  0  0  0  0  0  0  0  0  0  0
    2.4001    1.3856    0.0000 C   0  0  0  0  0  0  0  0  0  0  0  0
    4.0000    1.3856    0.0000 H   0  0  0  0  0  0  0  0  0  0  0  0
    1.6000    2.7713    0.0000 C   0  0  0  0  0  0  0  0  0  0  0  0
    2.4001    4.1569    0.0000 H   0  0  0  0  0  0  0  0  0  0  0  0
   -0.0000    2.7713    0.0000 C   0  0  0  0  0  0  0  0  0  0  0  0
   -0.8000    4.1569    0.0000 H   0  0  0  0  0  0  0  0  0  0  0  0
   -0.8000    1.3856    0.0000 C   0  0  0  0  0  0  0  0  0  0  0  0
   -2.4000    1.3856    0.0000 C   0  0  0  0  0  0  0  0  0  0  0  0
   -3.2001    2.7713    0.0000 O   0  0  0  0  0  0  0  0  0  0  0  0
   -4.8000    2.7713    0.0000 H   0  0  0  0  0  0  0  0  0  0  0  0
   -3.2001    0.0000    0.0000 C   0  0  0  0  0  0  0  0  0  0  0  0
   -4.8000    0.0000    0.0000 H   0  0  0  0  0  0  0  0  0  0  0  0
   -2.4000   -1.3856    0.0000 C   0  0  0  0  0  0  0  0  0  0  0  0
   -3.2001   -2.7713    0.0000 H   0  0  0  0  0  0  0  0  0  0  0  0
   -0.8000   -1.3856    0.0000 C   0  0  0  0  0  0  0  0  0  0  0  0
   -0.0000   -2.7713    0.0000 H   0  0  0  0  0  0  0  0  0  0  0  0
  1  2  1  0  0  0  0
  2  3  1  0  0  0  0
  3  4  1  0  0  0  0
  2  5  2  0  0  0  0
  5  6  1  0  0  0  0
  5  7  1  0  0  0  0
  7  8  1  0  0  0  0
  7  9  2  0  0  0  0
  9 10  1  0  0  0  0
  9 11  1  0  0  0  0
 11  1  1  0  0  0  0
 11 12  2  0  0  0  0
 12 13  1  0  0  0  0
 13 14  1  0  0  0  0
 12 15  1  0  0  0  0
 15 16  1  0  0  0  0
 15 17  2  0  0  0  0
 17 18  1  0  0  0  0
 17 19  1  0  0  0  0
 19  1  2  0  0  0  0
 19 20  1  0  0  0  0
M  END
> <ChemID>
100537

> <source_casrn>
83-56-7

> <CAS>
83-56-7

> <SMILES>
Oc1cccc2c1cccc2O

> <NAME>
1,5-DIHYDROXYNAPHTHALENE

> <preferred_name>
1,5-Dihydroxynaphthalene

> <iupac>
naphthalene-1,5-diol

> <MPID>
5186

> <dsstox_substance_id>
DTXSID2052574

> <Canonical_QSARr>
Oc1cccc2c1cccc2O

> <InChI_Code_QSARr>
InChI=1S/C10H8O2/c11-9-5-1-3-7-8(9)4-2-6-10(7)12/h1-6,11-12H

> <InChI Key_QSARr>
BOKGTLAJQHTOKE-UHFFFAOYSA-N

> <Salt_Solvent>
?

> <Salt_Solvent_ID>


> <Kow Reference>
HANSCH,C ET AL. (1995)

> <LogP>
1.94

$$$$
100541
  -INDIGO-08031718572D

 47 49  0  0  0  0  0  0  0  0999 V2000
    3.2001   -2.7713    0.0000 C   0  0  0  0  0  0  0  0  0  0  0  0
    3.9999   -1.3856    0.0000 N   0  0  0  0  0  0  0  0  0  0  0  0
    3.2001    0.0000    0.0000 C   0  0  0  0  0  0  0  0  0  0  0  0
    4.4693    0.9741    0.0000 H   0  0  0  0  0  0  0  0  0  0  0  0
    3.4088    1.5864    0.0000 H   0  0  0  0  0  0  0  0  0  0  0  0
    1.6001    0.0000    0.0000 C   0  0  0  0  0  0  0  0  0  0  0  0
    1.6001   -1.6000    0.0000 H   0  0  0  0  0  0  0  0  0  0  0  0
   -0.0000    0.0000    0.0000 C   0  0  0  0  0  0  0  0  0  0  0  0
   -0.0000   -1.6000    0.0000 H   0  0  0  0  0  0  0  0  0  0  0  0
   -1.6001    0.0000    0.0000 C   0  0  0  0  0  0  0  0  0  0  0  0
   -1.6001    1.6000    0.0000 H   0  0  0  0  0  0  0  0  0  0  0  0
   -3.1999    0.0000    0.0000 C   0  0  0  0  0  0  0  0  0  0  0  0
   -4.4694    0.9741    0.0000 H   0  0  0  0  0  0  0  0  0  0  0  0
   -3.4088    1.5864    0.0000 H   0  0  0  0  0  0  0  0  0  0  0  0
   -3.9999   -1.3856    0.0000 O   0  0  0  0  0  0  0  0  0  0  0  0
   -5.6000   -1.3856    0.0000 H   0  0  0  0  0  0  0  0  0  0  0  0
   -1.6001   -1.6000    0.0000 O   0  0  0  0  0  0  0  0  0  0  0  0
   -2.9856   -2.4000    0.0000 H   0  0  0  0  0  0  0  0  0  0  0  0
   -0.0000    1.6000    0.0000 O   0  0  0  0  0  0  0  0  0  0  0  0
   -1.2257    2.6285    0.0000 H   0  0  0  0  0  0  0  0  0  0  0  0
    1.6001    1.6000    0.0000 O   0  0  0  0  0  0  0  0  0  0  0  0
    2.8258    2.6285    0.0000 H   0  0  0  0  0  0  0  0  0  0  0  0
    5.6000   -1.3856    0.0000 C   0  0  0  0  0  0  0  0  0  0  0  0
    6.4000   -2.7713    0.0000 C   0  0  0  0  0  0  0  0  0  0  0  0
    8.0001   -2.7713    0.0000 C   0  0  0  0  0  0  0  0  0  0  0  0
    8.8001   -4.1570    0.0000 H   0  0  0  0  0  0  0  0  0  0  0  0
    8.8001   -1.3856    0.0000 C   0  0  0  0  0  0  0  0  0  0  0  0
    8.0001    0.0000    0.0000 C   0  0  0  0  0  0  0  0  0  0  0  0
    6.4000    0.0000    0.0000 C   0  0  0  0  0  0  0  0  0  0  0  0
    5.6000    1.3857    0.0000 H   0  0  0  0  0  0  0  0  0  0  0  0
    8.8001    1.3857    0.0000 C   0  0  0  0  0  0  0  0  0  0  0  0
    9.5999    2.7713    0.0000 H   0  0  0  0  0  0  0  0  0  0  0  0
   10.3999    1.3857    0.0000 H   0  0  0  0  0  0  0  0  0  0  0  0
    8.0001    2.7713    0.0000 H   0  0  0  0  0  0  0  0  0  0  0  0
   10.3999   -1.3856    0.0000 C   0  0  0  0  0  0  0  0  0  0  0  0
   12.0000   -1.3856    0.0000 H   0  0  0  0  0  0  0  0  0  0  0  0
   11.2000   -2.7713    0.0000 H   0  0  0  0  0  0  0  0  0  0  0  0
   11.2000    0.0000    0.0000 H   0  0  0  0  0  0  0  0  0  0  0  0
    5.6000   -4.1570    0.0000 N   0  0  0  0  0  0  0  0  0  0  0  0
    3.9999   -4.1570    0.0000 C   0  0  0  0  0  0  0  0  0  0  0  0
    3.2001   -5.5426    0.0000 C   0  0  0  0  0  0  0  0  0  0  0  0
    3.9999   -6.9282    0.0000 O   0  0  0  0  0  0  0  0  0  0  0  0
    1.6001   -5.5426    0.0000 N   0  0  0  0  0  0  0  0  0  0  0  0
    0.8000   -6.9282    0.0000 H   0  0  0  0  0  0  0  0  0  0  0  0
    0.8000   -4.1570    0.0000 C   0  0  0  0  0  0  0  0  0  0  0  0
   -0.8000   -4.1570    0.0000 O   0  0  0  0  0  0  0  0  0  0  0  0
    1.6001   -2.7713    0.0000 N   0  0  0  0  0  0  0  0  0  0  0  0
  1  2  1  0  0  0  0
  2  3  1  0  0  0  0
  3  4  1  0  0  0  0
  3  5  1  0  0  0  0
  3  6  1  0  0  0  0
  6  7  1  0  0  0  0
  6  8  1  0  0  0  0
  8  9  1  0  0  0  0
  8 10  1  0  0  0  0
 10 11  1  0  0  0  0
 10 12  1  0  0  0  0
 12 13  1  0  0  0  0
 12 14  1  0  0  0  0
 12 15  1  0  0  0  0
 15 16  1  0  0  0  0
 10 17  1  0  0  0  0
 17 18  1  0  0  0  0
  8 19  1  0  0  0  0
 19 20  1  0  0  0  0
  6 21  1  0  0  0  0
 21 22  1  0  0  0  0
  2 23  1  0  0  0  0
 23 24  1  0  0  0  0
 24 25  2  0  0  0  0
 25 26  1  0  0  0  0
 25 27  1  0  0  0  0
 27 28  2  0  0  0  0
 28 29  1  0  0  0  0
 29 23  2  0  0  0  0
 29 30  1  0  0  0  0
 28 31  1  0  0  0  0
 31 32  1  0  0  0  0
 31 33  1  0  0  0  0
 31 34  1  0  0  0  0
 27 35  1  0  0  0  0
 35 36  1  0  0  0  0
 35 37  1  0  0  0  0
 35 38  1  0  0  0  0
 24 39  1  0  0  0  0
 39 40  2  0  0  0  0
 40  1  1  0  0  0  0
 40 41  1  0  0  0  0
 41 42  2  0  0  0  0
 41 43  1  0  0  0  0
 43 44  1  0  0  0  0
 43 45  1  0  0  0  0
 45 46  2  0  0  0  0
 45 47  1  0  0  0  0
 47  1  2  0  0  0  0
M  END
> <ChemID>
100541

> <source_casrn>
83-88-5

> <CAS>
83-88-5

> <SMILES>
Cc1cc2c(cc1C)N=C1C(=NC(=O)NC1=O)N2C[C@H](O)[C@H](O)[C@H](O)CO

> <NAME>
RIBOFLAVIN

> <preferred_name>
Riboflavin

> <iupac>
1-deoxy-1-(7,8-dimethyl-2,4-dioxo-3,4-dihydrobenzo[g]pteridin-10(2H)-yl)-D-ribitol

> <MPID>
5190

> <dsstox_substance_id>
DTXSID8021777

> <Canonical_QSARr>
Cc1cc2c(cc1C)N=C1C(=NC(=O)NC1=O)N2CC(O)C(O)C(O)CO

> <InChI_Code_QSARr>
InChI=1S/C17H20N4O6/c1-7-3-9-10(4-8(7)2)21(5-11(23)14(25)12(24)6-22)15-13(18-9)16(26)20-17(27)19-15/h3-4,11-12,14,22-25H,5-6H2,1-2H3,(H,20,26,27)

> <InChI Key_QSARr>
AUNGANRZJHBGPY-UHFFFAOYSA-N

> <Salt_Solvent>
?

> <Salt_Solvent_ID>


> <Kow Reference>
HANSCH,C ET AL. (1995)

> <LogP>
-1.46

$$$$
100545
  -INDIGO-08031718572D

 24 26  0  0  0  0  0  0  0  0999 V2000
   -0.0001    0.0000    0.0000 C   0  0  0  0  0  0  0  0  0  0  0  0
    1.6001    0.0000    0.0000 C   0  0  0  0  0  0  0  0  0  0  0  0
    2.4001   -1.3856    0.0000 C   0  0  0  0  0  0  0  0  0  0  0  0
    4.0000   -1.3856    0.0000 C   0  0  0  0  0  0  0  0  0  0  0  0
    4.8000   -2.7713    0.0000 H   0  0  0  0  0  0  0  0  0  0  0  0
    4.8000    0.0000    0.0000 C   0  0  0  0  0  0  0  0  0  0  0  0
    6.4000    0.0000    0.0000 H   0  0  0  0  0  0  0  0  0  0  0  0
    4.0000    1.3856    0.0000 C   0  0  0  0  0  0  0  0  0  0  0  0
    4.8000    2.7713    0.0000 H   0  0  0  0  0  0  0  0  0  0  0  0
    2.4001    1.3856    0.0000 C   0  0  0  0  0  0  0  0  0  0  0  0
    1.6001    2.7713    0.0000 H   0  0  0  0  0  0  0  0  0  0  0  0
    1.6001   -2.7713    0.0000 C   0  0  0  0  0  0  0  0  0  0  0  0
    2.4001   -4.1569    0.0000 O   0  0  0  0  0  0  0  0  0  0  0  0
   -0.0001   -2.7713    0.0000 C   0  0  0  0  0  0  0  0  0  0  0  0
   -0.8001   -4.1569    0.0000 O   0  0  0  0  0  0  0  0  0  0  0  0
   -0.8001   -1.3856    0.0000 C   0  0  0  0  0  0  0  0  0  0  0  0
   -2.4000   -1.3856    0.0000 C   0  0  0  0  0  0  0  0  0  0  0  0
   -3.2000   -2.7713    0.0000 H   0  0  0  0  0  0  0  0  0  0  0  0
   -3.2000    0.0000    0.0000 C   0  0  0  0  0  0  0  0  0  0  0  0
   -4.8000    0.0000    0.0000 H   0  0  0  0  0  0  0  0  0  0  0  0
   -2.4000    1.3856    0.0000 C   0  0  0  0  0  0  0  0  0  0  0  0
   -3.2000    2.7713    0.0000 H   0  0  0  0  0  0  0  0  0  0  0  0
   -0.8001    1.3856    0.0000 C   0  0  0  0  0  0  0  0  0  0  0  0
   -0.0001    2.7713    0.0000 H   0  0  0  0  0  0  0  0  0  0  0  0
  1  2  1  0  0  0  0
  2  3  1  0  0  0  0
  3  4  2  0  0  0  0
  4  5  1  0  0  0  0
  4  6  1  0  0  0  0
  6  7  1  0  0  0  0
  6  8  2  0  0  0  0
  8  9  1  0  0  0  0
  8 10  1  0  0  0  0
 10  2  2  0  0  0  0
 10 11  1  0  0  0  0
  3 12  1  0  0  0  0
 12 13  2  0  0  0  0
 12 14  1  0  0  0  0
 14 15  2  0  0  0  0
 14 16  1  0  0  0  0
 16  1  1  0  0  0  0
 16 17  2  0  0  0  0
 17 18  1  0  0  0  0
 17 19  1  0  0  0  0
 19 20  1  0  0  0  0
 19 21  2  0  0  0  0
 21 22  1  0  0  0  0
 21 23  1  0  0  0  0
 23  1  2  0  0  0  0
 23 24  1  0  0  0  0
M  END
> <ChemID>
100545

> <source_casrn>
84-11-7

> <CAS>
84-11-7

> <SMILES>
O=C1c2ccccc2-c2ccccc2C1=O

> <NAME>
9,10-PHENANTHRENEDIONE

> <preferred_name>
9,10-Phenanthrenedione

> <iupac>
Phenanthrene-9,10-dione

> <MPID>
5194

> <dsstox_substance_id>
DTXSID3058901

> <Canonical_QSARr>
O=C1c2ccccc2-c2ccccc2C1=O

> <InChI_Code_QSARr>
InChI=1S/C14H8O2/c15-13-11-7-3-1-5-9(11)10-6-2-4-8-12(10)14(13)16/h1-8H

> <InChI Key_QSARr>
YYVYAPXYZVYDHN-UHFFFAOYSA-N

> <Salt_Solvent>
?

> <Salt_Solvent_ID>


> <Kow Reference>
HANSCH,C ET AL. (1995)

> <LogP>
2.52

$$$$
100549
  -INDIGO-08031718572D

 42 42  0  0  0  0  0  0  0  0999 V2000
    4.8000   -2.7713    0.0000 C   0  0  0  0  0  0  0  0  0  0  0  0
    6.4000   -2.7713    0.0000 C   0  0  0  0  0  0  0  0  0  0  0  0
    7.1999   -1.3857    0.0000 C   0  0  0  0  0  0  0  0  0  0  0  0
    8.8000   -1.3857    0.0000 O   0  0  0  0  0  0  0  0  0  0  0  0
    9.6001   -0.0001    0.0000 C   0  0  0  0  0  0  0  0  0  0  0  0
    9.3913    1.5863    0.0000 H   0  0  0  0  0  0  0  0  0  0  0  0
    8.3307    0.9740    0.0000 H   0  0  0  0  0  0  0  0  0  0  0  0
   11.1999   -0.0001    0.0000 C   0  0  0  0  0  0  0  0  0  0  0  0
   10.9221   -1.5756    0.0000 H   0  0  0  0  0  0  0  0  0  0  0  0
   12.7756   -0.2778    0.0000 C   0  0  0  0  0  0  0  0  0  0  0  0
   14.3514   -0.5556    0.0000 H   0  0  0  0  0  0  0  0  0  0  0  0
   13.8041    0.9478    0.0000 H   0  0  0  0  0  0  0  0  0  0  0  0
   13.3229   -1.7813    0.0000 H   0  0  0  0  0  0  0  0  0  0  0  0
   11.4779    1.5757    0.0000 C   0  0  0  0  0  0  0  0  0  0  0  0
   11.7557    3.1514    0.0000 H   0  0  0  0  0  0  0  0  0  0  0  0
   10.2520    2.6041    0.0000 H   0  0  0  0  0  0  0  0  0  0  0  0
   12.9813    2.1229    0.0000 H   0  0  0  0  0  0  0  0  0  0  0  0
    6.4000   -0.0001    0.0000 O   0  0  0  0  0  0  0  0  0  0  0  0
    7.1999   -4.1570    0.0000 C   0  0  0  0  0  0  0  0  0  0  0  0
    8.8000   -4.1570    0.0000 H   0  0  0  0  0  0  0  0  0  0  0  0
    6.4000   -5.5426    0.0000 C   0  0  0  0  0  0  0  0  0  0  0  0
    7.1999   -6.9282    0.0000 H   0  0  0  0  0  0  0  0  0  0  0  0
    4.8000   -5.5426    0.0000 C   0  0  0  0  0  0  0  0  0  0  0  0
    4.0001   -6.9282    0.0000 H   0  0  0  0  0  0  0  0  0  0  0  0
    4.0001   -4.1570    0.0000 C   0  0  0  0  0  0  0  0  0  0  0  0
    2.4000   -4.1570    0.0000 H   0  0  0  0  0  0  0  0  0  0  0  0
    4.0001   -1.3857    0.0000 C   0  0  0  0  0  0  0  0  0  0  0  0
    2.4000   -1.3857    0.0000 O   0  0  0  0  0  0  0  0  0  0  0  0
    1.5999   -0.0001    0.0000 C   0  0  0  0  0  0  0  0  0  0  0  0
    2.8693    0.9740    0.0000 H   0  0  0  0  0  0  0  0  0  0  0  0
    1.8087    1.5863    0.0000 H   0  0  0  0  0  0  0  0  0  0  0  0
    0.0001   -0.0001    0.0000 C   0  0  0  0  0  0  0  0  0  0  0  0
    0.2779   -1.5756    0.0000 H   0  0  0  0  0  0  0  0  0  0  0  0
   -1.5756   -0.2778    0.0000 C   0  0  0  0  0  0  0  0  0  0  0  0
   -3.1514   -0.5556    0.0000 H   0  0  0  0  0  0  0  0  0  0  0  0
   -2.6041    0.9478    0.0000 H   0  0  0  0  0  0  0  0  0  0  0  0
   -2.1229   -1.7813    0.0000 H   0  0  0  0  0  0  0  0  0  0  0  0
   -0.2779    1.5757    0.0000 C   0  0  0  0  0  0  0  0  0  0  0  0
   -0.5557    3.1514    0.0000 H   0  0  0  0  0  0  0  0  0  0  0  0
    0.9480    2.6041    0.0000 H   0  0  0  0  0  0  0  0  0  0  0  0
   -1.7813    2.1229    0.0000 H   0  0  0  0  0  0  0  0  0  0  0  0
    4.8000   -0.0001    0.0000 O   0  0  0  0  0  0  0  0  0  0  0  0
  1  2  1  0  0  0  0
  2  3  1  0  0  0  0
  3  4  1  0  0  0  0
  4  5  1  0  0  0  0
  5  6  1  0  0  0  0
  5  7  1  0  0  0  0
  5  8  1  0  0  0  0
  8  9  1  0  0  0  0
  8 10  1  0  0  0  0
 10 11  1  0  0  0  0
 10 12  1  0  0  0  0
 10 13  1  0  0  0  0
  8 14  1  0  0  0  0
 14 15  1  0  0  0  0
 14 16  1  0  0  0  0
 14 17  1  0  0  0  0
  3 18  2  0  0  0  0
  2 19  2  0  0  0  0
 19 20  1  0  0  0  0
 19 21  1  0  0  0  0
 21 22  1  0  0  0  0
 21 23  2  0  0  0  0
 23 24  1  0  0  0  0
 23 25  1  0  0  0  0
 25  1  2  0  0  0  0
 25 26  1  0  0  0  0
  1 27  1  0  0  0  0
 27 28  1  0  0  0  0
 28 29  1  0  0  0  0
 29 30  1  0  0  0  0
 29 31  1  0  0  0  0
 29 32  1  0  0  0  0
 32 33  1  0  0  0  0
 32 34  1  0  0  0  0
 34 35  1  0  0  0  0
 34 36  1  0  0  0  0
 34 37  1  0  0  0  0
 32 38  1  0  0  0  0
 38 39  1  0  0  0  0
 38 40  1  0  0  0  0
 38 41  1  0  0  0  0
 27 42  2  0  0  0  0
M  END
> <ChemID>
100549

> <source_casrn>
84-69-5

> <CAS>
84-69-5

> <SMILES>
CC(C)COC(=O)c1ccccc1C(=O)OCC(C)C

> <NAME>
DI-ISOBUTYLPHTHALATE

> <preferred_name>
Diisobutyl phthalate

> <iupac>
bis(2-methylpropyl) benzene-1,2-dicarboxylate

> <MPID>
5198

> <dsstox_substance_id>
DTXSID9022522

> <Canonical_QSARr>
CC(C)COC(=O)c1ccccc1C(=O)OCC(C)C

> <InChI_Code_QSARr>
InChI=1S/C16H22O4/c1-11(2)9-19-15(17)13-7-5-6-8-14(13)16(18)20-10-12(3)4/h5-8,11-12H,9-10H2,1-4H3

> <InChI Key_QSARr>
MGWAVDBGNNKXQV-UHFFFAOYSA-N

> <Salt_Solvent>
?

> <Salt_Solvent_ID>


> <Kow Reference>
HANSCH,C ET AL. (1995)

> <LogP>
4.11

$$$$
100553
  -INDIGO-08031718572D

 23 24  0  0  0  0  0  0  0  0999 V2000
    0.0001    0.0001    0.0000 C   0  0  0  0  0  0  0  0  0  0  0  0
    0.8000   -1.3856    0.0000 C   0  0  0  0  0  0  0  0  0  0  0  0
    2.4000   -1.3856    0.0000 S   0  0  0  0  0  0  0  0  0  0  0  0
    4.0000   -1.3856    0.0000 O   0  0  0  0  0  0  0  0  0  0  0  0
    4.8000   -2.7713    0.0000 H   0  0  0  0  0  0  0  0  0  0  0  0
    2.4000   -2.9856    0.0000 O   0  0  0  0  0  0  0  0  0  0  0  0
    2.4000    0.2143    0.0000 O   0  0  0  0  0  0  0  0  0  0  0  0
    0.0001   -2.7713    0.0000 C   0  0  0  0  0  0  0  0  0  0  0  0
    0.8000   -4.1569    0.0000 H   0  0  0  0  0  0  0  0  0  0  0  0
   -1.6000   -2.7712    0.0000 C   0  0  0  0  0  0  0  0  0  0  0  0
   -2.4000   -4.1569    0.0000 H   0  0  0  0  0  0  0  0  0  0  0  0
   -2.4000   -1.3856    0.0000 C   0  0  0  0  0  0  0  0  0  0  0  0
   -4.0000   -1.3856    0.0000 O   0  0  0  0  0  0  0  0  0  0  0  0
   -4.8000   -2.7712    0.0000 H   0  0  0  0  0  0  0  0  0  0  0  0
   -1.6000    0.0001    0.0000 C   0  0  0  0  0  0  0  0  0  0  0  0
   -2.4000    1.3856    0.0000 C   0  0  0  0  0  0  0  0  0  0  0  0
   -4.0000    1.3856    0.0000 H   0  0  0  0  0  0  0  0  0  0  0  0
   -1.6000    2.7713    0.0000 C   0  0  0  0  0  0  0  0  0  0  0  0
   -2.4000    4.1569    0.0000 H   0  0  0  0  0  0  0  0  0  0  0  0
   -0.0001    2.7713    0.0000 C   0  0  0  0  0  0  0  0  0  0  0  0
    0.8000    4.1569    0.0000 H   0  0  0  0  0  0  0  0  0  0  0  0
    0.8000    1.3856    0.0000 C   0  0  0  0  0  0  0  0  0  0  0  0
    2.4000    1.3856    0.0000 H   0  0  0  0  0  0  0  0  0  0  0  0
  1  2  1  0  0  0  0
  2  3  1  0  0  0  0
  3  4  1  0  0  0  0
  4  5  1  0  0  0  0
  3  6  2  0  0  0  0
  3  7  2  0  0  0  0
  2  8  2  0  0  0  0
  8  9  1  0  0  0  0
  8 10  1  0  0  0  0
 10 11  1  0  0  0  0
 10 12  2  0  0  0  0
 12 13  1  0  0  0  0
 13 14  1  0  0  0  0
 12 15  1  0  0  0  0
 15  1  1  0  0  0  0
 15 16  2  0  0  0  0
 16 17  1  0  0  0  0
 16 18  1  0  0  0  0
 18 19  1  0  0  0  0
 18 20  2  0  0  0  0
 20 21  1  0  0  0  0
 20 22  1  0  0  0  0
 22  1  2  0  0  0  0
 22 23  1  0  0  0  0
M  END
> <ChemID>
100553

> <source_casrn>
84-87-7

> <CAS>
84-87-7

> <SMILES>
Oc1ccc(c2ccccc12)S(O)(=O)=O

> <NAME>
1-NAPHTHOL-4-SULFONIC ACID

> <preferred_name>
1-Naphthalenesulfonic acid, 4-hydroxy-

> <iupac>
4-hydroxynaphthalene-1-sulfonic acid

> <MPID>
5202

> <dsstox_substance_id>
DTXSID2058910

> <Canonical_QSARr>
Oc1ccc(c2ccccc12)S(O)(=O)=O

> <InChI_Code_QSARr>
InChI=1S/C10H8O4S/c11-9-5-6-10(15(12,13)14)8-4-2-1-3-7(8)9/h1-6,11H,(H,12,13,14)

> <InChI Key_QSARr>
HGWQOFDAUWCQDA-UHFFFAOYSA-N

> <Salt_Solvent>
?

> <Salt_Solvent_ID>


> <Kow Reference>
HANSCH,C ET AL. (1995)

> <LogP>
-0.44

$$$$
100557
  -INDIGO-08031718572D

 23 25  0  0  0  0  0  0  0  0999 V2000
   -0.0001    0.0000    0.0000 C   0  0  0  0  0  0  0  0  0  0  0  0
   -0.8001    1.3856    0.0000 C   0  0  0  0  0  0  0  0  0  0  0  0
   -0.0001    2.7713    0.0000 H   0  0  0  0  0  0  0  0  0  0  0  0
   -2.4000    1.3856    0.0000 C   0  0  0  0  0  0  0  0  0  0  0  0
   -3.2000    2.7713    0.0000 H   0  0  0  0  0  0  0  0  0  0  0  0
   -3.2000    0.0000    0.0000 C   0  0  0  0  0  0  0  0  0  0  0  0
   -4.8000    0.0000    0.0000 H   0  0  0  0  0  0  0  0  0  0  0  0
   -2.4000   -1.3856    0.0000 C   0  0  0  0  0  0  0  0  0  0  0  0
   -3.2000   -2.7713    0.0000 H   0  0  0  0  0  0  0  0  0  0  0  0
   -0.8001   -1.3856    0.0000 C   0  0  0  0  0  0  0  0  0  0  0  0
   -0.0001   -2.7713    0.0000 C   0  0  0  0  0  0  0  0  0  0  0  0
   -0.8001   -4.1569    0.0000 H   0  0  0  0  0  0  0  0  0  0  0  0
    1.6001   -2.7713    0.0000 C   0  0  0  0  0  0  0  0  0  0  0  0
    2.4001   -4.1569    0.0000 H   0  0  0  0  0  0  0  0  0  0  0  0
    2.4001   -1.3856    0.0000 C   0  0  0  0  0  0  0  0  0  0  0  0
    1.6001    0.0000    0.0000 C   0  0  0  0  0  0  0  0  0  0  0  0
    2.4001    1.3856    0.0000 C   0  0  0  0  0  0  0  0  0  0  0  0
    1.6001    2.7713    0.0000 H   0  0  0  0  0  0  0  0  0  0  0  0
    4.0000    1.3856    0.0000 C   0  0  0  0  0  0  0  0  0  0  0  0
    4.8000    2.7713    0.0000 H   0  0  0  0  0  0  0  0  0  0  0  0
    4.8000    0.0000    0.0000 C   0  0  0  0  0  0  0  0  0  0  0  0
    6.4000    0.0000    0.0000 H   0  0  0  0  0  0  0  0  0  0  0  0
    4.0000   -1.3856    0.0000 N   0  0  0  0  0  0  0  0  0  0  0  0
  1  2  1  0  0  0  0
  2  3  1  0  0  0  0
  2  4  2  0  0  0  0
  4  5  1  0  0  0  0
  4  6  1  0  0  0  0
  6  7  1  0  0  0  0
  6  8  2  0  0  0  0
  8  9  1  0  0  0  0
  8 10  1  0  0  0  0
 10  1  1  0  0  0  0
 10 11  2  0  0  0  0
 11 12  1  0  0  0  0
 11 13  1  0  0  0  0
 13 14  1  0  0  0  0
 13 15  2  0  0  0  0
 15 16  1  0  0  0  0
 16  1  2  0  0  0  0
 16 17  1  0  0  0  0
 17 18  1  0  0  0  0
 17 19  2  0  0  0  0
 19 20  1  0  0  0  0
 19 21  1  0  0  0  0
 21 22  1  0  0  0  0
 21 23  2  0  0  0  0
 23 15  1  0  0  0  0
M  END
> <ChemID>
100557

> <source_casrn>
85-02-9

> <CAS>
85-02-9

> <SMILES>
c1cccc2c3ccc[n]c3ccc21

> <NAME>
BENZO(F)QUINOLINE

> <preferred_name>
Benzo(f)quinoline

> <iupac>
benzo[f]quinoline

> <MPID>
5206

> <dsstox_substance_id>
DTXSID2024585

> <Canonical_QSARr>
c1cccc2c3ccc[n]c3ccc21

> <InChI_Code_QSARr>
InChI=1S/C13H9N/c1-2-5-11-10(4-1)7-8-13-12(11)6-3-9-14-13/h1-9H

> <InChI Key_QSARr>
HCAUQPZEWLULFJ-UHFFFAOYSA-N

> <Salt_Solvent>
?

> <Salt_Solvent_ID>


> <Kow Reference>
HANSCH,C ET AL. (1995)

> <LogP>
3.43

$$$$
100561
  -INDIGO-08031718572D

 15 16  0  0  0  0  0  0  0  0999 V2000
   -3.6161    2.0161    0.0000 O   0  0  0  0  0  0  0  0  0  0  0  0
   -2.0944    1.5217    0.0000 C   0  0  0  0  0  0  0  0  0  0  0  0
   -1.6000   -0.0000    0.0000 C   0  0  0  0  0  0  0  0  0  0  0  0
   -0.0000   -0.0000    0.0000 C   0  0  0  0  0  0  0  0  0  0  0  0
    0.8000   -1.3857    0.0000 C   0  0  0  0  0  0  0  0  0  0  0  0
    2.4000   -1.3857    0.0000 H   0  0  0  0  0  0  0  0  0  0  0  0
   -0.0000   -2.7713    0.0000 C   0  0  0  0  0  0  0  0  0  0  0  0
    0.8000   -4.1569    0.0000 H   0  0  0  0  0  0  0  0  0  0  0  0
   -1.6000   -2.7713    0.0000 C   0  0  0  0  0  0  0  0  0  0  0  0
   -2.4000   -4.1569    0.0000 H   0  0  0  0  0  0  0  0  0  0  0  0
   -2.4000   -1.3857    0.0000 C   0  0  0  0  0  0  0  0  0  0  0  0
   -4.0000   -1.3857    0.0000 H   0  0  0  0  0  0  0  0  0  0  0  0
    0.4944    1.5217    0.0000 C   0  0  0  0  0  0  0  0  0  0  0  0
    2.0161    2.0161    0.0000 O   0  0  0  0  0  0  0  0  0  0  0  0
   -0.8000    2.4621    0.0000 O   0  0  0  0  0  0  0  0  0  0  0  0
  1  2  2  0  0  0  0
  2  3  1  0  0  0  0
  3  4  1  0  0  0  0
  4  5  2  0  0  0  0
  5  6  1  0  0  0  0
  5  7  1  0  0  0  0
  7  8  1  0  0  0  0
  7  9  2  0  0  0  0
  9 10  1  0  0  0  0
  9 11  1  0  0  0  0
 11  3  2  0  0  0  0
 11 12  1  0  0  0  0
  4 13  1  0  0  0  0
 13 14  2  0  0  0  0
 13 15  1  0  0  0  0
 15  2  1  0  0  0  0
M  END
> <ChemID>
100561

> <source_casrn>
85-44-9

> <CAS>
85-44-9

> <SMILES>
O=C1OC(=O)c2ccccc12

> <NAME>
PHTHALIC ANHYDRIDE

> <preferred_name>
Phthalic anhydride

> <iupac>
2-benzofuran-1,3-dione

> <MPID>
5210

> <dsstox_substance_id>
DTXSID2021159

> <Canonical_QSARr>
O=C1OC(=O)c2ccccc12

> <InChI_Code_QSARr>
InChI=1S/C8H4O3/c9-7-5-3-1-2-4-6(5)8(10)11-7/h1-4H

> <InChI Key_QSARr>
LGRFSURHDFAFJT-UHFFFAOYSA-N

> <Salt_Solvent>
?

> <Salt_Solvent_ID>


> <Kow Reference>
HANSCH,C ET AL. (1995)

> <LogP>
1.6

$$$$
100565
  -INDIGO-08031718572D

 23 24  0  0  0  0  0  0  0  0999 V2000
   -4.1569    0.8000    0.0000 O   0  0  0  0  0  0  0  0  0  0  0  0
   -2.7712    0.0000    0.0000 C   0  0  0  0  0  0  0  0  0  0  0  0
   -1.3857    0.8000    0.0000 C   0  0  0  0  0  0  0  0  0  0  0  0
   -1.3857    2.4000    0.0000 H   0  0  0  0  0  0  0  0  0  0  0  0
   -0.0001    0.0000    0.0000 C   0  0  0  0  0  0  0  0  0  0  0  0
    1.3856    0.8000    0.0000 C   0  0  0  0  0  0  0  0  0  0  0  0
    1.3856    2.4000    0.0000 H   0  0  0  0  0  0  0  0  0  0  0  0
    2.7713    0.0000    0.0000 C   0  0  0  0  0  0  0  0  0  0  0  0
    4.1569    0.8000    0.0000 H   0  0  0  0  0  0  0  0  0  0  0  0
    2.7713   -1.6000    0.0000 C   0  0  0  0  0  0  0  0  0  0  0  0
    4.1569   -2.4000    0.0000 H   0  0  0  0  0  0  0  0  0  0  0  0
    1.3856   -2.4000    0.0000 N   0  0  0  0  0  0  0  0  0  0  0  0
   -0.0001   -1.6000    0.0000 C   0  0  0  0  0  0  0  0  0  0  0  0
   -1.3857   -2.4000    0.0000 C   0  0  0  0  0  0  0  0  0  0  0  0
   -1.3857   -4.0000    0.0000 N   0  0  0  0  0  0  0  0  0  0  0  0
   -2.7712   -4.8000    0.0000 O   0  0  0  0  0  0  0  0  0  0  0  0
   -0.0001   -4.8000    0.0000 O   0  0  0  0  0  0  0  0  0  0  0  0
   -2.7712   -1.6000    0.0000 C   0  0  0  0  0  0  0  0  0  0  0  0
   -4.1569   -2.4000    0.0000 H   0  0  0  0  0  0  0  0  0  0  0  0
   -5.5425    0.0000    0.0000 C   0  0  0  0  0  0  0  0  0  0  0  0
   -6.9282    0.8000    0.0000 H   0  0  0  0  0  0  0  0  0  0  0  0
   -6.9282   -0.8000    0.0000 H   0  0  0  0  0  0  0  0  0  0  0  0
   -5.5425    1.6000    0.0000 H   0  0  0  0  0  0  0  0  0  0  0  0
  1  2  1  0  0  0  0
  2  3  2  0  0  0  0
  3  4  1  0  0  0  0
  3  5  1  0  0  0  0
  5  6  1  0  0  0  0
  6  7  1  0  0  0  0
  6  8  2  0  0  0  0
  8  9  1  0  0  0  0
  8 10  1  0  0  0  0
 10 11  1  0  0  0  0
 10 12  2  0  0  0  0
 12 13  1  0  0  0  0
 13  5  2  0  0  0  0
 13 14  1  0  0  0  0
 14 15  1  0  0  0  0
 15 16  1  0  0  0  0
 15 17  2  0  0  0  0
 14 18  2  0  0  0  0
 18  2  1  0  0  0  0
 18 19  1  0  0  0  0
  1 20  1  0  0  0  0
 20 21  1  0  0  0  0
 20 22  1  0  0  0  0
 20 23  1  0  0  0  0
M  CHG  2  15   1  16  -1
M  END
> <ChemID>
100565

> <source_casrn>
85-81-4

> <CAS>
85-81-4

> <SMILES>
COc1cc(c2[n]cccc2c1)[N+]([O-])=O

> <NAME>
QUINOLINE, 6-METHOXY-8-NITRO-

> <preferred_name>
Quinoline, 6-methoxy-8-nitro-

> <iupac>
6-Methoxy-8-nitroquinoline

> <MPID>
5214

> <dsstox_substance_id>
DTXSID50234050

> <Canonical_QSARr>
COc1cc(c2[n]cccc2c1)[N+]([O-])=O

> <InChI_Code_QSARr>
InChI=1S/C10H8N2O3/c1-15-8-5-7-3-2-4-11-10(7)9(6-8)12(13)14/h2-6H,1H3

> <InChI Key_QSARr>
MIMUSZHMZBJBPO-UHFFFAOYSA-N

> <Salt_Solvent>
?

> <Salt_Solvent_ID>


> <Kow Reference>
DEBNATH,AK ET AL. (1991)

> <LogP>
1.87

$$$$
100569
  -INDIGO-08031718572D

 17 19  0  0  0  0  0  0  0  0999 V2000
    1.3856    2.4000    0.0000 C   0  0  0  0  0  0  0  0  0  0  0  0
    1.3856    0.8000    0.0000 N   0  0  0  0  0  0  0  0  0  0  0  0
    2.7712    0.0000    0.0000 C   0  0  0  0  0  0  0  0  0  0  0  0
    2.7712   -1.6000    0.0000 C   0  0  0  0  0  0  0  0  0  0  0  0
    4.1569   -2.4000    0.0000 C   0  0  0  0  0  0  0  0  0  0  0  0
    5.5425   -1.6000    0.0000 C   0  0  0  0  0  0  0  0  0  0  0  0
    5.5425   -0.0000    0.0000 C   0  0  0  0  0  0  0  0  0  0  0  0
    4.1569    0.8000    0.0000 C   0  0  0  0  0  0  0  0  0  0  0  0
    6.9282    0.8000    0.0000 N   0  0  0  0  0  0  0  0  0  0  0  0
    1.3856   -2.4000    0.0000 C   0  0  0  0  0  0  0  0  0  0  0  0
    0.0001   -1.6000    0.0000 C   0  0  0  0  0  0  0  0  0  0  0  0
    0.0001    0.0000    0.0000 C   0  0  0  0  0  0  0  0  0  0  0  0
   -1.3856    0.8000    0.0000 C   0  0  0  0  0  0  0  0  0  0  0  0
   -2.7713   -0.0000    0.0000 C   0  0  0  0  0  0  0  0  0  0  0  0
   -2.7713   -1.6000    0.0000 C   0  0  0  0  0  0  0  0  0  0  0  0
   -1.3856   -2.4000    0.0000 C   0  0  0  0  0  0  0  0  0  0  0  0
   -4.1569    0.8000    0.0000 N   0  0  0  0  0  0  0  0  0  0  0  0
  1  2  1  0  0  0  0
  2  3  1  0  0  0  0
  3  4  1  0  0  0  0
  4  5  2  0  0  0  0
  5  6  1  0  0  0  0
  6  7  2  0  0  0  0
  7  8  1  0  0  0  0
  8  3  2  0  0  0  0
  7  9  1  0  0  0  0
  4 10  1  0  0  0  0
 10 11  2  0  0  0  0
 11 12  1  0  0  0  0
 12  2  2  0  0  0  0
 12 13  1  0  0  0  0
 13 14  2  0  0  0  0
 14 15  1  0  0  0  0
 15 16  2  0  0  0  0
 16 11  1  0  0  0  0
 14 17  1  0  0  0  0
M  CHG  1   2   1
M  END
> <ChemID>
100569

> <source_casrn>
86-40-8

> <CAS>
86-40-8

> <SMILES>
[Cl-].C[n+]1c2cc(N)ccc2cc2ccc(N)cc12

> <NAME>
3,6-DIAMINO-10-METHYL-ACRIDINIUM CHLORIDE

> <preferred_name>
3,6-Diamino-10-methylacridinium chloride

> <iupac>
C14H14ClN3

> <MPID>
5218

> <dsstox_substance_id>
DTXSID60273975

> <Canonical_QSARr>
C[n+]1c2cc(N)ccc2cc2ccc(N)cc12

> <InChI_Code_QSARr>
InChI=1S/C14H13N3/c1-17-13-7-11(15)4-2-9(13)6-10-3-5-12(16)8-14(10)17/h2-8H,1H3,(H3,15,16)/p+1

> <InChI Key_QSARr>
XSIOKTWDEOJMGG-UHFFFAOYSA-O

> <Salt_Solvent>
[Cl-]

> <Salt_Solvent_ID>
1

> <Kow Reference>
POMONA (1987)

> <LogP>
-1.78

$$$$
100573
  -INDIGO-08031718572D

 26 27  0  0  0  0  0  0  0  0999 V2000
   -0.8000    1.3857    0.0000 C   0  0  0  0  0  0  0  0  0  0  0  0
   -0.0000    0.0000    0.0000 C   0  0  0  0  0  0  0  0  0  0  0  0
    1.6000    0.0000    0.0000 N   0  0  0  0  0  0  0  0  0  0  0  0
    2.4001   -1.3857    0.0000 C   0  0  0  0  0  0  0  0  0  0  0  0
    3.2000   -2.7713    0.0000 H   0  0  0  0  0  0  0  0  0  0  0  0
    4.0000   -1.3857    0.0000 H   0  0  0  0  0  0  0  0  0  0  0  0
    1.6000   -2.7713    0.0000 H   0  0  0  0  0  0  0  0  0  0  0  0
    2.4001    1.3856    0.0000 C   0  0  0  0  0  0  0  0  0  0  0  0
    4.0000    1.3856    0.0000 H   0  0  0  0  0  0  0  0  0  0  0  0
    3.2000    2.7713    0.0000 H   0  0  0  0  0  0  0  0  0  0  0  0
    3.2000    0.0000    0.0000 H   0  0  0  0  0  0  0  0  0  0  0  0
   -0.8000   -1.3856    0.0000 C   0  0  0  0  0  0  0  0  0  0  0  0
   -0.0000   -2.7713    0.0000 H   0  0  0  0  0  0  0  0  0  0  0  0
   -2.4000   -1.3856    0.0000 C   0  0  0  0  0  0  0  0  0  0  0  0
   -3.2001   -2.7713    0.0000 H   0  0  0  0  0  0  0  0  0  0  0  0
   -3.2001    0.0000    0.0000 C   0  0  0  0  0  0  0  0  0  0  0  0
   -4.8000    0.0000    0.0000 H   0  0  0  0  0  0  0  0  0  0  0  0
   -2.4000    1.3857    0.0000 C   0  0  0  0  0  0  0  0  0  0  0  0
   -3.2001    2.7713    0.0000 C   0  0  0  0  0  0  0  0  0  0  0  0
   -4.8000    2.7713    0.0000 H   0  0  0  0  0  0  0  0  0  0  0  0
   -2.4000    4.1570    0.0000 C   0  0  0  0  0  0  0  0  0  0  0  0
   -3.2001    5.5426    0.0000 H   0  0  0  0  0  0  0  0  0  0  0  0
   -0.8000    4.1570    0.0000 C   0  0  0  0  0  0  0  0  0  0  0  0
   -0.0000    5.5426    0.0000 H   0  0  0  0  0  0  0  0  0  0  0  0
   -0.0000    2.7713    0.0000 C   0  0  0  0  0  0  0  0  0  0  0  0
    1.6000    2.7713    0.0000 H   0  0  0  0  0  0  0  0  0  0  0  0
  1  2  1  0  0  0  0
  2  3  1  0  0  0  0
  3  4  1  0  0  0  0
  4  5  1  0  0  0  0
  4  6  1  0  0  0  0
  4  7  1  0  0  0  0
  3  8  1  0  0  0  0
  8  9  1  0  0  0  0
  8 10  1  0  0  0  0
  8 11  1  0  0  0  0
  2 12  2  0  0  0  0
 12 13  1  0  0  0  0
 12 14  1  0  0  0  0
 14 15  1  0  0  0  0
 14 16  2  0  0  0  0
 16 17  1  0  0  0  0
 16 18  1  0  0  0  0
 18  1  1  0  0  0  0
 18 19  2  0  0  0  0
 19 20  1  0  0  0  0
 19 21  1  0  0  0  0
 21 22  1  0  0  0  0
 21 23  2  0  0  0  0
 23 24  1  0  0  0  0
 23 25  1  0  0  0  0
 25  1  2  0  0  0  0
 25 26  1  0  0  0  0
M  END
> <ChemID>
100573

> <source_casrn>
86-56-6

> <CAS>
86-56-6

> <SMILES>
CN(C)c1cccc2ccccc21

> <NAME>
1-NAPHTHALENAMINE, N,N-DIMETHYL-

> <preferred_name>
1-Naphthalenamine, N,N-dimethyl-

> <iupac>
N,N-dimethylnaphthalen-1-amine

> <MPID>
5222

> <dsstox_substance_id>
DTXSID9058941

> <Canonical_QSARr>
CN(C)c1cccc2ccccc21

> <InChI_Code_QSARr>
InChI=1S/C12H13N/c1-13(2)12-9-5-7-10-6-3-4-8-11(10)12/h3-9H,1-2H3

> <InChI Key_QSARr>
AJUXDFHPVZQOGF-UHFFFAOYSA-N

> <Salt_Solvent>
?

> <Salt_Solvent_ID>


> <Kow Reference>
HANSCH,C ET AL. (1995)

> <LogP>
3.46

$$$$
100577
  -INDIGO-08031718572D

 26 26  0  0  0  0  0  0  0  0999 V2000
    4.0000    1.3857    0.0000 C   0  0  0  0  0  0  0  0  0  0  0  0
    4.8000    2.7713    0.0000 H   0  0  0  0  0  0  0  0  0  0  0  0
    5.6000    1.3857    0.0000 H   0  0  0  0  0  0  0  0  0  0  0  0
    3.2001    2.7713    0.0000 H   0  0  0  0  0  0  0  0  0  0  0  0
    2.3999    1.3857    0.0000 O   0  0  0  0  0  0  0  0  0  0  0  0
    1.6000    0.0000    0.0000 C   0  0  0  0  0  0  0  0  0  0  0  0
    2.3999   -1.3857    0.0000 C   0  0  0  0  0  0  0  0  0  0  0  0
[truncated: 12,176,922 more chars]
