# Supplementary material for: OPERA models for predicting physicochemical properties and environmental fate endpoints
Source: J Cheminform. 2018 Mar 8;10:10. doi: 10.1186/s13321-018-0263-1 (PMC5843579; doi:10.1186/s13321-018-0263-1)
Supplement: Supplementary file 1 — Additional file 1: S1. Training and test sets of the models with the corresponding JRC validated QMRFs. [file 13321_2018_263_MOESM1_ESM.zip › OPERA_MP/TR_MP_6486.sdf]

100002
  -INDIGO-08031722462D

  9  8  0  0  0  0  0  0  0  0999 V2000
    0.0000    0.0000    0.0000 C   0  0  0  0  0  0  0  0  0  0  0  0
    0.8000   -1.3856    0.0000 N   0  0  0  0  0  0  0  0  0  0  0  0
    2.4000   -1.3856    0.0000 H   0  0  0  0  0  0  0  0  0  0  0  0
    0.8000    1.3856    0.0000 N   0  0  0  0  0  0  0  0  0  0  0  0
    2.4000    1.3856    0.0000 H   0  0  0  0  0  0  0  0  0  0  0  0
    0.0000    2.7713    0.0000 H   0  0  0  0  0  0  0  0  0  0  0  0
   -1.6000    0.0000    0.0000 N   0  0  0  0  0  0  0  0  0  0  0  0
   -2.4000   -1.3856    0.0000 H   0  0  0  0  0  0  0  0  0  0  0  0
   -2.4000    1.3856    0.0000 H   0  0  0  0  0  0  0  0  0  0  0  0
  1  2  2  0  0  0  0
  2  3  1  0  0  0  0
  1  4  1  0  0  0  0
  4  5  1  0  0  0  0
  4  6  1  0  0  0  0
  1  7  1  0  0  0  0
  7  8  1  0  0  0  0
  7  9  1  0  0  0  0
M  END
> <ChemID>
100002

> <source_casrn>
50-01-1

> <CAS>
50-01-1

> <SMILES>
Cl.NC(N)=N

> <NAME>
Guanidine hydrochloride

> <preferred_name>
Guanidine monohydrochloride

> <iupac>


> <MPID>
27422

> <dsstox_substance_id>
DTXSID7058757

> <Canonical_QSARr>
NC(N)=N

> <InChI_Code_QSARr>
InChI=1S/CH5N3/c2-1(3)4/h(H5,2,3,4)

> <InChI Key_QSARr>
ZRALSGWEFCBTJO-UHFFFAOYSA-N

> <Salt_Solvent>
Cl

> <Salt_Solvent_ID>
18179

> <MP>
182.3

$$$$
100003
  -INDIGO-08031722462D

 57 60  0  0  0  0  0  0  0  0999 V2000
   -0.0000    0.0001    0.0000 C   0  0  0  0  0  0  0  0  0  0  0  0
    1.5649    0.3326    0.0000 C   0  0  0  0  0  0  0  0  0  0  0  0
    3.1651    0.3326    0.0000 C   0  0  0  0  0  0  0  0  0  0  0  0
    4.1935    1.5584    0.0000 O   0  0  0  0  0  0  0  0  0  0  0  0
    4.3907   -0.6958    0.0000 C   0  0  0  0  0  0  0  0  0  0  0  0
    5.9892   -0.7656    0.0000 H   0  0  0  0  0  0  0  0  0  0  0  0
    5.5703    0.3852    0.0000 H   0  0  0  0  0  0  0  0  0  0  0  0
    4.1128   -2.2714    0.0000 O   0  0  0  0  0  0  0  0  0  0  0  0
    5.3386   -3.3000    0.0000 H   0  0  0  0  0  0  0  0  0  0  0  0
    1.7324   -1.2586    0.0000 O   0  0  0  0  0  0  0  0  0  0  0  0
    3.1939   -1.9094    0.0000 H   0  0  0  0  0  0  0  0  0  0  0  0
    1.7324    1.9239    0.0000 C   0  0  0  0  0  0  0  0  0  0  0  0
    3.2974    1.5912    0.0000 H   0  0  0  0  0  0  0  0  0  0  0  0
    2.4834    3.3366    0.0000 C   0  0  0  0  0  0  0  0  0  0  0  0
    3.2346    4.7493    0.0000 H   0  0  0  0  0  0  0  0  0  0  0  0
    4.0824    3.3925    0.0000 H   0  0  0  0  0  0  0  0  0  0  0  0
    1.6356    4.6935    0.0000 H   0  0  0  0  0  0  0  0  0  0  0  0
    0.2707    2.5746    0.0000 C   0  0  0  0  0  0  0  0  0  0  0  0
    1.0706    3.9603    0.0000 H   0  0  0  0  0  0  0  0  0  0  0  0
   -1.0239    3.5152    0.0000 H   0  0  0  0  0  0  0  0  0  0  0  0
   -0.8000    1.3857    0.0000 C   0  0  0  0  0  0  0  0  0  0  0  0
   -1.1870    2.9382    0.0000 H   0  0  0  0  0  0  0  0  0  0  0  0
   -2.4000    1.3857    0.0000 C   0  0  0  0  0  0  0  0  0  0  0  0
   -1.6000    2.7713    0.0000 H   0  0  0  0  0  0  0  0  0  0  0  0
   -3.2000    2.7713    0.0000 C   0  0  0  0  0  0  0  0  0  0  0  0
   -1.8143    3.5713    0.0000 H   0  0  0  0  0  0  0  0  0  0  0  0
   -3.4778    4.3470    0.0000 H   0  0  0  0  0  0  0  0  0  0  0  0
   -4.7999    2.7713    0.0000 C   0  0  0  0  0  0  0  0  0  0  0  0
   -4.5221    4.3470    0.0000 H   0  0  0  0  0  0  0  0  0  0  0  0
   -6.3035    3.3185    0.0000 H   0  0  0  0  0  0  0  0  0  0  0  0
   -5.5999    1.3857    0.0000 C   0  0  0  0  0  0  0  0  0  0  0  0
   -4.7999    0.0001    0.0000 C   0  0  0  0  0  0  0  0  0  0  0  0
   -4.3886   -0.4903    0.0000 C   0  0  0  0  0  0  0  0  0  0  0  0
   -3.9999   -1.3856    0.0000 H   0  0  0  0  0  0  0  0  0  0  0  0
   -4.9357   -1.9938    0.0000 H   0  0  0  0  0  0  0  0  0  0  0  0
   -5.9886   -0.4903    0.0000 H   0  0  0  0  0  0  0  0  0  0  0  0
   -3.2000    0.0001    0.0000 C   0  0  0  0  0  0  0  0  0  0  0  0
   -3.1762   -0.9758    0.0000 F   0  0  0  0  0  0  0  0  0  0  0  0
   -2.4000   -1.3856    0.0000 C   0  0  0  0  0  0  0  0  0  0  0  0
   -3.6258   -2.4141    0.0000 H   0  0  0  0  0  0  0  0  0  0  0  0
   -2.1221   -2.9614    0.0000 O   0  0  0  0  0  0  0  0  0  0  0  0
   -3.3479   -3.9898    0.0000 H   0  0  0  0  0  0  0  0  0  0  0  0
   -0.8000   -1.3856    0.0000 C   0  0  0  0  0  0  0  0  0  0  0  0
   -1.0779   -2.9614    0.0000 H   0  0  0  0  0  0  0  0  0  0  0  0
    0.5856   -2.1857    0.0000 H   0  0  0  0  0  0  0  0  0  0  0  0
   -5.6001   -1.3856    0.0000 C   0  0  0  0  0  0  0  0  0  0  0  0
   -4.7999   -2.7712    0.0000 H   0  0  0  0  0  0  0  0  0  0  0  0
   -7.2001   -1.3856    0.0000 C   0  0  0  0  0  0  0  0  0  0  0  0
   -8.0000   -2.7712    0.0000 H   0  0  0  0  0  0  0  0  0  0  0  0
   -8.0000    0.0001    0.0000 C   0  0  0  0  0  0  0  0  0  0  0  0
   -9.6000    0.0001    0.0000 O   0  0  0  0  0  0  0  0  0  0  0  0
   -7.2001    1.3857    0.0000 C   0  0  0  0  0  0  0  0  0  0  0  0
   -8.0000    2.7713    0.0000 H   0  0  0  0  0  0  0  0  0  0  0  0
    0.9405   -1.2944    0.0000 C   0  0  0  0  0  0  0  0  0  0  0  0
    2.0914   -2.4059    0.0000 H   0  0  0  0  0  0  0  0  0  0  0  0
    1.1077   -2.8857    0.0000 H   0  0  0  0  0  0  0  0  0  0  0  0
    2.4784   -0.8534    0.0000 H   0  0  0  0  0  0  0  0  0  0  0  0
  1  2  1  0  0  0  0
  2  3  1  0  0  0  0
  3  4  2  0  0  0  0
  3  5  1  0  0  0  0
  5  6  1  0  0  0  0
  5  7  1  0  0  0  0
  5  8  1  0  0  0  0
  8  9  1  0  0  0  0
  2 10  1  0  0  0  0
 10 11  1  0  0  0  0
  2 12  1  0  0  0  0
 12 13  1  0  0  0  0
 12 14  1  0  0  0  0
 14 15  1  0  0  0  0
 14 16  1  0  0  0  0
 14 17  1  0  0  0  0
 12 18  1  0  0  0  0
 18 19  1  0  0  0  0
 18 20  1  0  0  0  0
 18 21  1  0  0  0  0
 21  1  1  0  0  0  0
 21 22  1  0  0  0  0
 21 23  1  0  0  0  0
 23 24  1  0  0  0  0
 23 25  1  0  0  0  0
 25 26  1  0  0  0  0
 25 27  1  0  0  0  0
 25 28  1  0  0  0  0
 28 29  1  0  0  0  0
 28 30  1  0  0  0  0
 28 31  1  0  0  0  0
 31 32  1  0  0  0  0
 32 33  1  0  0  0  0
 33 34  1  0  0  0  0
 33 35  1  0  0  0  0
 33 36  1  0  0  0  0
 32 37  1  0  0  0  0
 37 23  1  0  0  0  0
 37 38  1  0  0  0  0
 37 39  1  0  0  0  0
 39 40  1  0  0  0  0
 39 41  1  0  0  0  0
 41 42  1  0  0  0  0
 39 43  1  0  0  0  0
 43  1  1  0  0  0  0
 43 44  1  0  0  0  0
 43 45  1  0  0  0  0
 32 46  1  0  0  0  0
 46 47  1  0  0  0  0
 46 48  2  0  0  0  0
 48 49  1  0  0  0  0
 48 50  1  0  0  0  0
 50 51  2  0  0  0  0
 50 52  1  0  0  0  0
 52 31  2  0  0  0  0
 52 53  1  0  0  0  0
  1 54  1  0  0  0  0
 54 55  1  0  0  0  0
 54 56  1  0  0  0  0
 54 57  1  0  0  0  0
M  END
> <ChemID>
100003

> <source_casrn>
50-02-2|378-44-9

> <CAS>
50-02-2|378-44-9

> <SMILES>
C[C@@H]1C[C@H]2[C@@H]3CCC4=CC(=O)C=C[C@]4(C)[C@@]3(F)[C@@H](O)C[C@]2(C)[C@@]1(O)C(=O)CO

> <NAME>
DEXAMETHASONE, BETAMETHASONE

> <preferred_name>
Dexamethasone

> <iupac>
(11beta,16alpha)-9-fluoro-11,17,21-trihydroxy-16-methylpregna-1,4-diene-3,20-dione

> <MPID>
27423|30304

> <dsstox_substance_id>
DTXSID3020384|DTXSID3022667

> <Canonical_QSARr>
CC1CC2C3CCC4=CC(=O)C=CC4(C)C3(F)C(O)CC2(C)C1(O)C(=O)CO

> <InChI_Code_QSARr>
InChI=1S/C22H29FO5/c1-12-8-16-15-5-4-13-9-14(25)6-7-19(13,2)21(15,23)17(26)10-20(16,3)22(12,28)18(27)11-24/h6-7,9,12,15-17,24,26,28H,4-5,8,10-11H2,1-3H3

> <InChI Key_QSARr>
UREBDLICKHMUKA-UHFFFAOYSA-N

> <Salt_Solvent>
?

> <Salt_Solvent_ID>


> <MP>
247.5

$$$$
100004
  -INDIGO-08031722462D

 59 62  0  0  0  0  0  0  0  0999 V2000
   -0.0001    0.0000    0.0000 C   0  0  0  0  0  0  0  0  0  0  0  0
    1.5650    0.3327    0.0000 C   0  0  0  0  0  0  0  0  0  0  0  0
    3.1651    0.3327    0.0000 C   0  0  0  0  0  0  0  0  0  0  0  0
    4.1934    1.5584    0.0000 C   0  0  0  0  0  0  0  0  0  0  0  0
    4.2632    3.1569    0.0000 H   0  0  0  0  0  0  0  0  0  0  0  0
    3.1126    2.7380    0.0000 H   0  0  0  0  0  0  0  0  0  0  0  0
    5.7693    1.2805    0.0000 O   0  0  0  0  0  0  0  0  0  0  0  0
    6.7975    2.5062    0.0000 C   0  0  0  0  0  0  0  0  0  0  0  0
    6.2504    4.0096    0.0000 O   0  0  0  0  0  0  0  0  0  0  0  0
    8.3734    2.2284    0.0000 C   0  0  0  0  0  0  0  0  0  0  0  0
    9.9490    1.9505    0.0000 H   0  0  0  0  0  0  0  0  0  0  0  0
    9.4017    3.4541    0.0000 H   0  0  0  0  0  0  0  0  0  0  0  0
    8.9205    0.7248    0.0000 H   0  0  0  0  0  0  0  0  0  0  0  0
    3.9652   -1.0529    0.0000 O   0  0  0  0  0  0  0  0  0  0  0  0
    1.7324   -1.2586    0.0000 O   0  0  0  0  0  0  0  0  0  0  0  0
    3.1940   -1.9094    0.0000 H   0  0  0  0  0  0  0  0  0  0  0  0
    1.7324    1.9239    0.0000 C   0  0  0  0  0  0  0  0  0  0  0  0
    3.2973    1.5913    0.0000 H   0  0  0  0  0  0  0  0  0  0  0  0
    2.2267    3.4456    0.0000 H   0  0  0  0  0  0  0  0  0  0  0  0
    0.2707    2.5746    0.0000 C   0  0  0  0  0  0  0  0  0  0  0  0
    1.0708    3.9603    0.0000 H   0  0  0  0  0  0  0  0  0  0  0  0
   -0.8407    3.7256    0.0000 H   0  0  0  0  0  0  0  0  0  0  0  0
   -0.7999    1.3856    0.0000 C   0  0  0  0  0  0  0  0  0  0  0  0
   -1.1871    2.9381    0.0000 H   0  0  0  0  0  0  0  0  0  0  0  0
   -2.4000    1.3856    0.0000 C   0  0  0  0  0  0  0  0  0  0  0  0
   -1.5999    2.7712    0.0000 H   0  0  0  0  0  0  0  0  0  0  0  0
   -3.2000    2.7712    0.0000 C   0  0  0  0  0  0  0  0  0  0  0  0
   -1.8144    3.5713    0.0000 H   0  0  0  0  0  0  0  0  0  0  0  0
   -3.4777    4.3470    0.0000 H   0  0  0  0  0  0  0  0  0  0  0  0
   -4.8001    2.7712    0.0000 C   0  0  0  0  0  0  0  0  0  0  0  0
   -4.5221    4.3470    0.0000 H   0  0  0  0  0  0  0  0  0  0  0  0
   -6.3035    3.3186    0.0000 H   0  0  0  0  0  0  0  0  0  0  0  0
   -5.6001    1.3856    0.0000 C   0  0  0  0  0  0  0  0  0  0  0  0
   -4.8001    0.0000    0.0000 C   0  0  0  0  0  0  0  0  0  0  0  0
   -4.4800   -0.5542    0.0000 C   0  0  0  0  0  0  0  0  0  0  0  0
   -4.3380   -1.4258    0.0000 H   0  0  0  0  0  0  0  0  0  0  0  0
   -6.0801   -0.5542    0.0000 H   0  0  0  0  0  0  0  0  0  0  0  0
   -4.0000   -1.3856    0.0000 H   0  0  0  0  0  0  0  0  0  0  0  0
   -3.2000    0.0000    0.0000 C   0  0  0  0  0  0  0  0  0  0  0  0
   -3.2328   -0.9595    0.0000 H   0  0  0  0  0  0  0  0  0  0  0  0
   -2.4000   -1.3856    0.0000 C   0  0  0  0  0  0  0  0  0  0  0  0
   -3.2000   -2.7713    0.0000 O   0  0  0  0  0  0  0  0  0  0  0  0
   -0.7999   -1.3856    0.0000 C   0  0  0  0  0  0  0  0  0  0  0  0
   -1.0779   -2.9613    0.0000 H   0  0  0  0  0  0  0  0  0  0  0  0
    0.5857   -2.1856    0.0000 H   0  0  0  0  0  0  0  0  0  0  0  0
   -5.6001   -1.3856    0.0000 C   0  0  0  0  0  0  0  0  0  0  0  0
   -5.8778   -2.9613    0.0000 H   0  0  0  0  0  0  0  0  0  0  0  0
   -5.0274   -2.0578    0.0000 H   0  0  0  0  0  0  0  0  0  0  0  0
   -7.1999   -1.3856    0.0000 C   0  0  0  0  0  0  0  0  0  0  0  0
   -8.7036   -1.9329    0.0000 H   0  0  0  0  0  0  0  0  0  0  0  0
   -6.9222   -2.9613    0.0000 H   0  0  0  0  0  0  0  0  0  0  0  0
   -7.9999    0.0000    0.0000 C   0  0  0  0  0  0  0  0  0  0  0  0
   -9.6000    0.0000    0.0000 O   0  0  0  0  0  0  0  0  0  0  0  0
   -7.1999    1.3856    0.0000 C   0  0  0  0  0  0  0  0  0  0  0  0
   -7.9999    2.7712    0.0000 H   0  0  0  0  0  0  0  0  0  0  0  0
    0.9404   -1.2945    0.0000 C   0  0  0  0  0  0  0  0  0  0  0  0
    2.0915   -2.4059    0.0000 H   0  0  0  0  0  0  0  0  0  0  0  0
    1.1077   -2.8856    0.0000 H   0  0  0  0  0  0  0  0  0  0  0  0
    2.4784   -0.8534    0.0000 H   0  0  0  0  0  0  0  0  0  0  0  0
  1  2  1  0  0  0  0
  2  3  1  0  0  0  0
  3  4  1  0  0  0  0
  4  5  1  0  0  0  0
  4  6  1  0  0  0  0
  4  7  1  0  0  0  0
  7  8  1  0  0  0  0
  8  9  2  0  0  0  0
  8 10  1  0  0  0  0
 10 11  1  0  0  0  0
 10 12  1  0  0  0  0
 10 13  1  0  0  0  0
  3 14  2  0  0  0  0
  2 15  1  0  0  0  0
 15 16  1  0  0  0  0
  2 17  1  0  0  0  0
 17 18  1  0  0  0  0
 17 19  1  0  0  0  0
 17 20  1  0  0  0  0
 20 21  1  0  0  0  0
 20 22  1  0  0  0  0
 20 23  1  0  0  0  0
 23  1  1  0  0  0  0
 23 24  1  0  0  0  0
 23 25  1  0  0  0  0
 25 26  1  0  0  0  0
 25 27  1  0  0  0  0
 27 28  1  0  0  0  0
 27 29  1  0  0  0  0
 27 30  1  0  0  0  0
 30 31  1  0  0  0  0
 30 32  1  0  0  0  0
 30 33  1  0  0  0  0
 33 34  1  0  0  0  0
 34 35  1  0  0  0  0
 35 36  1  0  0  0  0
 35 37  1  0  0  0  0
 35 38  1  0  0  0  0
 34 39  1  0  0  0  0
 39 25  1  0  0  0  0
 39 40  1  0  0  0  0
 39 41  1  0  0  0  0
 41 42  2  0  0  0  0
 41 43  1  0  0  0  0
 43  1  1  0  0  0  0
 43 44  1  0  0  0  0
 43 45  1  0  0  0  0
 34 46  1  0  0  0  0
 46 47  1  0  0  0  0
 46 48  1  0  0  0  0
 46 49  1  0  0  0  0
 49 50  1  0  0  0  0
 49 51  1  0  0  0  0
 49 52  1  0  0  0  0
 52 53  2  0  0  0  0
 52 54  1  0  0  0  0
 54 33  2  0  0  0  0
 54 55  1  0  0  0  0
  1 56  1  0  0  0  0
 56 57  1  0  0  0  0
 56 58  1  0  0  0  0
 56 59  1  0  0  0  0
M  END
> <ChemID>
100004

> <source_casrn>
50-04-4

> <CAS>
50-04-4

> <SMILES>
CC(=O)OCC(=O)[C@@]1(O)CC[C@H]2[C@@H]3CCC4=CC(=O)CC[C@]4(C)[C@H]3C(=O)C[C@]12C

> <NAME>
CORTISONE ACETATE

> <preferred_name>
Cortisone acetate

> <iupac>
17-hydroxy-3,11,20-trioxopregn-4-en-21-yl acetate

> <MPID>
27424

> <dsstox_substance_id>
DTXSID0022858

> <Canonical_QSARr>
CC(=O)OCC(=O)C1(O)CCC2C3CCC4=CC(=O)CCC4(C)C3C(=O)CC12C

> <InChI_Code_QSARr>
InChI=1S/C23H30O6/c1-13(24)29-12-19(27)23(28)9-7-17-16-5-4-14-10-15(25)6-8-21(14,2)20(16)18(26)11-22(17,23)3/h10,16-17,20,28H,4-9,11-12H2,1-3H3

> <InChI Key_QSARr>
ITRJWOMZKQRYTA-UHFFFAOYSA-N

> <Salt_Solvent>
?

> <Salt_Solvent_ID>


> <MP>
222.0

$$$$
100006
  -INDIGO-08031722462D

 59 60  0  0  0  0  0  0  0  0999 V2000
   -0.9478    2.6042    0.0000 C   0  0  0  0  0  0  0  0  0  0  0  0
   -0.6699    4.1798    0.0000 H   0  0  0  0  0  0  0  0  0  0  0  0
    0.5557    3.1514    0.0000 H   0  0  0  0  0  0  0  0  0  0  0  0
   -2.1734    3.6325    0.0000 H   0  0  0  0  0  0  0  0  0  0  0  0
    0.2778    1.5757    0.0000 C   0  0  0  0  0  0  0  0  0  0  0  0
    1.8763    1.5059    0.0000 H   0  0  0  0  0  0  0  0  0  0  0  0
    1.4575    2.6567    0.0000 H   0  0  0  0  0  0  0  0  0  0  0  0
   -0.0001   -0.0001    0.0000 N   0  0  0  0  0  0  0  0  0  0  0  0
   -0.2777   -1.5757    0.0000 C   0  0  0  0  0  0  0  0  0  0  0  0
    0.9479   -2.6042    0.0000 H   0  0  0  0  0  0  0  0  0  0  0  0
   -0.5556   -3.1514    0.0000 H   0  0  0  0  0  0  0  0  0  0  0  0
   -1.7815   -2.1229    0.0000 H   0  0  0  0  0  0  0  0  0  0  0  0
   -1.5756    0.2779    0.0000 C   0  0  0  0  0  0  0  0  0  0  0  0
   -2.6566    1.4574    0.0000 H   0  0  0  0  0  0  0  0  0  0  0  0
   -1.5058    1.8762    0.0000 H   0  0  0  0  0  0  0  0  0  0  0  0
   -2.6040   -0.9478    0.0000 C   0  0  0  0  0  0  0  0  0  0  0  0
   -4.1798   -0.6700    0.0000 H   0  0  0  0  0  0  0  0  0  0  0  0
   -3.6327   -2.1735    0.0000 H   0  0  0  0  0  0  0  0  0  0  0  0
   -3.1514    0.5557    0.0000 H   0  0  0  0  0  0  0  0  0  0  0  0
    1.5757   -0.2779    0.0000 C   0  0  0  0  0  0  0  0  0  0  0  0
    2.6567   -1.4574    0.0000 H   0  0  0  0  0  0  0  0  0  0  0  0
    1.5059   -1.8764    0.0000 H   0  0  0  0  0  0  0  0  0  0  0  0
    3.0792    0.2693    0.0000 C   0  0  0  0  0  0  0  0  0  0  0  0
    2.7330    1.8315    0.0000 H   0  0  0  0  0  0  0  0  0  0  0  0
    3.9388    1.6189    0.0000 H   0  0  0  0  0  0  0  0  0  0  0  0
    4.3048   -0.7590    0.0000 O   0  0  0  0  0  0  0  0  0  0  0  0
    5.8083   -0.2118    0.0000 C   0  0  0  0  0  0  0  0  0  0  0  0
    6.0862    1.3638    0.0000 O   0  0  0  0  0  0  0  0  0  0  0  0
    7.1941   -1.0118    0.0000 C   0  0  0  0  0  0  0  0  0  0  0  0
    8.5796   -1.8118    0.0000 O   0  0  0  0  0  0  0  0  0  0  0  0
    9.3962   -1.9413    0.0000 H   0  0  0  0  0  0  0  0  0  0  0  0
    6.9162   -2.5876    0.0000 C   0  0  0  0  0  0  0  0  0  0  0  0
    5.4127   -2.0403    0.0000 H   0  0  0  0  0  0  0  0  0  0  0  0
    8.5162   -2.5876    0.0000 C   0  0  0  0  0  0  0  0  0  0  0  0
    8.2383   -1.0118    0.0000 H   0  0  0  0  0  0  0  0  0  0  0  0
    8.5796   -3.4119    0.0000 H   0  0  0  0  0  0  0  0  0  0  0  0
    9.3163   -3.9732    0.0000 C   0  0  0  0  0  0  0  0  0  0  0  0
   10.5419   -2.9446    0.0000 H   0  0  0  0  0  0  0  0  0  0  0  0
   10.5419   -5.0017    0.0000 H   0  0  0  0  0  0  0  0  0  0  0  0
    8.5162   -5.3587    0.0000 C   0  0  0  0  0  0  0  0  0  0  0  0
   10.0196   -5.9060    0.0000 H   0  0  0  0  0  0  0  0  0  0  0  0
    8.2383   -6.9345    0.0000 H   0  0  0  0  0  0  0  0  0  0  0  0
    6.9162   -5.3587    0.0000 C   0  0  0  0  0  0  0  0  0  0  0  0
    7.1941   -6.9345    0.0000 H   0  0  0  0  0  0  0  0  0  0  0  0
    5.4127   -5.9060    0.0000 H   0  0  0  0  0  0  0  0  0  0  0  0
    6.1163   -3.9732    0.0000 C   0  0  0  0  0  0  0  0  0  0  0  0
    4.8905   -5.0017    0.0000 H   0  0  0  0  0  0  0  0  0  0  0  0
    4.8905   -2.9446    0.0000 H   0  0  0  0  0  0  0  0  0  0  0  0
    7.9939    0.3738    0.0000 C   0  0  0  0  0  0  0  0  0  0  0  0
    7.1941    1.7594    0.0000 C   0  0  0  0  0  0  0  0  0  0  0  0
    5.6906    2.3066    0.0000 H   0  0  0  0  0  0  0  0  0  0  0  0
    7.9939    3.1451    0.0000 C   0  0  0  0  0  0  0  0  0  0  0  0
    7.1941    4.5307    0.0000 H   0  0  0  0  0  0  0  0  0  0  0  0
    9.5939    3.1451    0.0000 C   0  0  0  0  0  0  0  0  0  0  0  0
   10.3940    4.5307    0.0000 H   0  0  0  0  0  0  0  0  0  0  0  0
   10.3940    1.7594    0.0000 C   0  0  0  0  0  0  0  0  0  0  0  0
   11.9940    1.7594    0.0000 H   0  0  0  0  0  0  0  0  0  0  0  0
    9.5939    0.3738    0.0000 C   0  0  0  0  0  0  0  0  0  0  0  0
   10.3940   -1.0118    0.0000 H   0  0  0  0  0  0  0  0  0  0  0  0
  1  2  1  0  0  0  0
  1  3  1  0  0  0  0
  1  4  1  0  0  0  0
  1  5  1  0  0  0  0
  5  6  1  0  0  0  0
  5  7  1  0  0  0  0
  5  8  1  0  0  0  0
  8  9  1  0  0  0  0
  9 10  1  0  0  0  0
  9 11  1  0  0  0  0
  9 12  1  0  0  0  0
  8 13  1  0  0  0  0
 13 14  1  0  0  0  0
 13 15  1  0  0  0  0
 13 16  1  0  0  0  0
 16 17  1  0  0  0  0
 16 18  1  0  0  0  0
 16 19  1  0  0  0  0
  8 20  1  0  0  0  0
 20 21  1  0  0  0  0
 20 22  1  0  0  0  0
 20 23  1  0  0  0  0
 23 24  1  0  0  0  0
 23 25  1  0  0  0  0
 23 26  1  0  0  0  0
 26 27  1  0  0  0  0
 27 28  2  0  0  0  0
 27 29  1  0  0  0  0
 29 30  1  0  0  0  0
 30 31  1  0  0  0  0
 29 32  1  0  0  0  0
 32 33  1  0  0  0  0
 32 34  1  0  0  0  0
 34 35  1  0  0  0  0
 34 36  1  0  0  0  0
 34 37  1  0  0  0  0
 37 38  1  0  0  0  0
 37 39  1  0  0  0  0
 37 40  1  0  0  0  0
 40 41  1  0  0  0  0
 40 42  1  0  0  0  0
 40 43  1  0  0  0  0
 43 44  1  0  0  0  0
 43 45  1  0  0  0  0
 43 46  1  0  0  0  0
 46 32  1  0  0  0  0
 46 47  1  0  0  0  0
 46 48  1  0  0  0  0
 29 49  1  0  0  0  0
 49 50  4  0  0  0  0
 50 51  1  0  0  0  0
 50 52  4  0  0  0  0
 52 53  1  0  0  0  0
 52 54  4  0  0  0  0
 54 55  1  0  0  0  0
 54 56  4  0  0  0  0
 56 57  1  0  0  0  0
 56 58  4  0  0  0  0
 58 49  4  0  0  0  0
 58 59  1  0  0  0  0
M  CHG  1   8   1
M  END
> <ChemID>
100006

> <source_casrn>
50-10-2

> <CAS>
50-10-2

> <SMILES>
[Br-].C[N+](CCOC(=O)C(O)(C1CCCCC1)c1ccccc1)(CC)CC

> <NAME>
Oxyphenonium bromide

> <preferred_name>
Oxyphenonium bromide

> <iupac>
2-{[cyclohexyl(hydroxy)phenylacetyl]oxy}-N,N-diethyl-N-methylethanaminium bromide

> <MPID>
27426

> <dsstox_substance_id>
DTXSID4045632

> <Canonical_QSARr>
C[N+](CCOC(=O)C(O)(C1CCCCC1)c1ccccc1)(CC)CC

> <InChI_Code_QSARr>
InChI=1S/C21H34NO3/c1-4-22(3,5-2)16-17-25-20(23)21(24,18-12-8-6-9-13-18)19-14-10-7-11-15-19/h6,8-9,12-13,19,24H,4-5,7,10-11,14-17H2,1-3H3/q+1

> <InChI Key_QSARr>
GFRUPHOKLBPHTQ-UHFFFAOYSA-N

> <Salt_Solvent>
[Br-]

> <Salt_Solvent_ID>
1731

> <MP>
191.5

$$$$
100007
  -INDIGO-08031722462D

 28 28  0  0  0  0  0  0  0  0999 V2000
    0.0000   -0.0000    0.0000 C   0  0  0  0  0  0  0  0  0  0  0  0
   -1.2257   -1.0285    0.0000 C   0  0  0  0  0  0  0  0  0  0  0  0
    0.0436   -2.0025    0.0000 H   0  0  0  0  0  0  0  0  0  0  0  0
   -1.0168   -2.6148    0.0000 H   0  0  0  0  0  0  0  0  0  0  0  0
   -2.8256   -1.0285    0.0000 C   0  0  0  0  0  0  0  0  0  0  0  0
   -3.6256   -2.4141    0.0000 H   0  0  0  0  0  0  0  0  0  0  0  0
   -4.4257   -1.0285    0.0000 H   0  0  0  0  0  0  0  0  0  0  0  0
   -3.6256    0.3572    0.0000 H   0  0  0  0  0  0  0  0  0  0  0  0
   -1.2257    1.0285    0.0000 C   0  0  0  0  0  0  0  0  0  0  0  0
   -2.4053   -0.0524    0.0000 H   0  0  0  0  0  0  0  0  0  0  0  0
   -2.8242    1.0982    0.0000 H   0  0  0  0  0  0  0  0  0  0  0  0
   -0.9478    2.6042    0.0000 C   0  0  0  0  0  0  0  0  0  0  0  0
   -2.1736    3.6326    0.0000 H   0  0  0  0  0  0  0  0  0  0  0  0
   -0.6699    4.1798    0.0000 H   0  0  0  0  0  0  0  0  0  0  0  0
   -2.4513    2.0569    0.0000 H   0  0  0  0  0  0  0  0  0  0  0  0
    0.8000   -1.3857    0.0000 C   0  0  0  0  0  0  0  0  0  0  0  0
    0.5221   -2.9613    0.0000 O   0  0  0  0  0  0  0  0  0  0  0  0
    2.3999   -1.3857    0.0000 N   0  0  0  0  0  0  0  0  0  0  0  0
    3.2000   -2.7713    0.0000 H   0  0  0  0  0  0  0  0  0  0  0  0
    3.2000   -0.0000    0.0000 C   0  0  0  0  0  0  0  0  0  0  0  0
    4.8000   -0.0000    0.0000 O   0  0  0  0  0  0  0  0  0  0  0  0
    2.3999    1.3856    0.0000 N   0  0  0  0  0  0  0  0  0  0  0  0
    3.2000    2.7713    0.0000 C   0  0  0  0  0  0  0  0  0  0  0  0
    4.0000    4.1570    0.0000 H   0  0  0  0  0  0  0  0  0  0  0  0
    4.8000    2.7713    0.0000 H   0  0  0  0  0  0  0  0  0  0  0  0
    2.3999    4.1570    0.0000 H   0  0  0  0  0  0  0  0  0  0  0  0
    0.8000    1.3856    0.0000 C   0  0  0  0  0  0  0  0  0  0  0  0
    0.0000    2.7713    0.0000 O   0  0  0  0  0  0  0  0  0  0  0  0
  1  2  1  0  0  0  0
  2  3  1  0  0  0  0
  2  4  1  0  0  0  0
  2  5  1  0  0  0  0
  5  6  1  0  0  0  0
  5  7  1  0  0  0  0
  5  8  1  0  0  0  0
  1  9  1  0  0  0  0
  9 10  1  0  0  0  0
  9 11  1  0  0  0  0
  9 12  1  0  0  0  0
 12 13  1  0  0  0  0
 12 14  1  0  0  0  0
 12 15  1  0  0  0  0
  1 16  1  0  0  0  0
 16 17  2  0  0  0  0
 16 18  1  0  0  0  0
 18 19  1  0  0  0  0
 18 20  1  0  0  0  0
 20 21  2  0  0  0  0
 20 22  1  0  0  0  0
 22 23  1  0  0  0  0
 23 24  1  0  0  0  0
 23 25  1  0  0  0  0
 23 26  1  0  0  0  0
 22 27  1  0  0  0  0
 27  1  1  0  0  0  0
 27 28  2  0  0  0  0
M  END
> <ChemID>
100007

> <source_casrn>
50-11-3

> <CAS>
50-11-3

> <SMILES>
CN1C(=O)NC(=O)C(CC)(CC)C1=O

> <NAME>
METHARBITAL

> <preferred_name>
Metharbital

> <iupac>
5,5-diethyl-1-methylpyrimidine-2,4,6(1H,3H,5H)-trione

> <MPID>
27427

> <dsstox_substance_id>
DTXSID6023280

> <Canonical_QSARr>
CN1C(=O)NC(=O)C(CC)(CC)C1=O

> <InChI_Code_QSARr>
InChI=1S/C9H14N2O3/c1-4-9(5-2)6(12)10-8(14)11(3)7(9)13/h4-5H2,1-3H3,(H,10,12,14)

> <InChI Key_QSARr>
FWJKNZONDWOGMI-UHFFFAOYSA-N

> <Salt_Solvent>
?

> <Salt_Solvent_ID>


> <MP>
150.5

$$$$
100008
  -INDIGO-08031722462D

 30 31  0  0  0  0  0  0  0  0999 V2000
    3.1410   -2.4647    0.0000 C   0  0  0  0  0  0  0  0  0  0  0  0
    3.2526   -4.0608    0.0000 H   0  0  0  0  0  0  0  0  0  0  0  0
    4.4674   -1.5700    0.0000 C   0  0  0  0  0  0  0  0  0  0  0  0
    5.9054   -2.2714    0.0000 H   0  0  0  0  0  0  0  0  0  0  0  0
    4.3557    0.0261    0.0000 C   0  0  0  0  0  0  0  0  0  0  0  0
    5.6822    0.9208    0.0000 H   0  0  0  0  0  0  0  0  0  0  0  0
    2.9177    0.7275    0.0000 C   0  0  0  0  0  0  0  0  0  0  0  0
    2.8060    2.3236    0.0000 H   0  0  0  0  0  0  0  0  0  0  0  0
    1.5913   -0.1673    0.0000 C   0  0  0  0  0  0  0  0  0  0  0  0
    0.0000    0.0000    0.0000 C   0  0  0  0  0  0  0  0  0  0  0  0
    0.3327    1.5651    0.0000 C   0  0  0  0  0  0  0  0  0  0  0  0
    1.5493    2.6042    0.0000 H   0  0  0  0  0  0  0  0  0  0  0  0
    1.9277    1.4395    0.0000 H   0  0  0  0  0  0  0  0  0  0  0  0
   -0.8564    2.6356    0.0000 C   0  0  0  0  0  0  0  0  0  0  0  0
   -0.5238    4.2007    0.0000 H   0  0  0  0  0  0  0  0  0  0  0  0
   -2.0454    3.7062    0.0000 H   0  0  0  0  0  0  0  0  0  0  0  0
    0.6653    3.1301    0.0000 H   0  0  0  0  0  0  0  0  0  0  0  0
   -1.5217    0.4945    0.0000 N   0  0  0  0  0  0  0  0  0  0  0  0
   -2.0162    2.0161    0.0000 H   0  0  0  0  0  0  0  0  0  0  0  0
   -2.4621   -0.7999    0.0000 C   0  0  0  0  0  0  0  0  0  0  0  0
   -4.0621   -0.7999    0.0000 O   0  0  0  0  0  0  0  0  0  0  0  0
   -1.5217   -2.0944    0.0000 N   0  0  0  0  0  0  0  0  0  0  0  0
   -2.0162   -3.6161    0.0000 C   0  0  0  0  0  0  0  0  0  0  0  0
   -2.5106   -5.1378    0.0000 H   0  0  0  0  0  0  0  0  0  0  0  0
   -3.5812   -3.9488    0.0000 H   0  0  0  0  0  0  0  0  0  0  0  0
   -0.9456   -4.8051    0.0000 H   0  0  0  0  0  0  0  0  0  0  0  0
    0.0000   -1.6001    0.0000 C   0  0  0  0  0  0  0  0  0  0  0  0
    0.2942   -2.4271    0.0000 O   0  0  0  0  0  0  0  0  0  0  0  0
    1.7029   -1.7634    0.0000 C   0  0  0  0  0  0  0  0  0  0  0  0
    1.2944   -2.5404    0.0000 H   0  0  0  0  0  0  0  0  0  0  0  0
  1  2  1  0  0  0  0
  1  3  4  0  0  0  0
  3  4  1  0  0  0  0
  3  5  4  0  0  0  0
  5  6  1  0  0  0  0
  5  7  4  0  0  0  0
  7  8  1  0  0  0  0
  7  9  4  0  0  0  0
  9 10  1  0  0  0  0
 10 11  1  0  0  0  0
 11 12  1  0  0  0  0
 11 13  1  0  0  0  0
 11 14  1  0  0  0  0
 14 15  1  0  0  0  0
 14 16  1  0  0  0  0
 14 17  1  0  0  0  0
 10 18  1  0  0  0  0
 18 19  1  0  0  0  0
 18 20  1  0  0  0  0
 20 21  2  0  0  0  0
 20 22  1  0  0  0  0
 22 23  1  0  0  0  0
 23 24  1  0  0  0  0
 23 25  1  0  0  0  0
 23 26  1  0  0  0  0
 22 27  1  0  0  0  0
 27 10  1  0  0  0  0
 27 28  2  0  0  0  0
  9 29  4  0  0  0  0
 29  1  4  0  0  0  0
 29 30  1  0  0  0  0
M  END
> <ChemID>
100008

> <source_casrn>
50-12-4

> <CAS>
50-12-4

> <SMILES>
CCC1(NC(=O)N(C)C1=O)c1ccccc1

> <NAME>
MEPHENYTOIN

> <preferred_name>
Mephenytoin

> <iupac>
5-ethyl-3-methyl-5-phenylimidazolidine-2,4-dione

> <MPID>
27428

> <dsstox_substance_id>
DTXSID9023257

> <Canonical_QSARr>
CCC1(NC(=O)N(C)C1=O)c1ccccc1

> <InChI_Code_QSARr>
InChI=1S/C12H14N2O2/c1-3-12(9-7-5-4-6-8-9)10(15)14(2)11(16)13-12/h4-8H,3H2,1-2H3,(H,13,16)

> <InChI Key_QSARr>
GMHKMTDVRCWUDX-UHFFFAOYSA-N

> <Salt_Solvent>
?

> <Salt_Solvent_ID>


> <MP>
136.5

$$$$
100011
  -INDIGO-08031722462D

 29 29  0  0  0  0  0  0  0  0999 V2000
    2.6701   -3.2848    0.0000 Cl  0  0  0  0  0  0  0  0  0  0  0  0
    3.6987   -2.0592    0.0000 C   0  0  0  0  0  0  0  0  0  0  0  0
    4.2459   -3.5627    0.0000 H   0  0  0  0  0  0  0  0  0  0  0  0
    5.2743   -2.3370    0.0000 H   0  0  0  0  0  0  0  0  0  0  0  0
    2.1229   -1.7814    0.0000 C   0  0  0  0  0  0  0  0  0  0  0  0
    1.6418   -3.3073    0.0000 H   0  0  0  0  0  0  0  0  0  0  0  0
    0.7037   -2.5201    0.0000 H   0  0  0  0  0  0  0  0  0  0  0  0
    1.5756   -0.2778    0.0000 N   0  0  0  0  0  0  0  0  0  0  0  0
    2.6042    0.9478    0.0000 C   0  0  0  0  0  0  0  0  0  0  0  0
    1.5232    2.1275    0.0000 H   0  0  0  0  0  0  0  0  0  0  0  0
    2.6740    2.5463    0.0000 H   0  0  0  0  0  0  0  0  0  0  0  0
    4.1798    0.6700    0.0000 C   0  0  0  0  0  0  0  0  0  0  0  0
    5.2083    1.8956    0.0000 H   0  0  0  0  0  0  0  0  0  0  0  0
    5.7555    0.3922    0.0000 H   0  0  0  0  0  0  0  0  0  0  0  0
    3.6327    2.1735    0.0000 Cl  0  0  0  0  0  0  0  0  0  0  0  0
    0.0000    0.0000    0.0000 P   0  0  0  0  0  0  0  0  0  0  0  0
    0.5473    1.5035    0.0000 O   0  0  0  0  0  0  0  0  0  0  0  0
   -1.3857    0.8000    0.0000 N   0  0  0  0  0  0  0  0  0  0  0  0
   -1.3857    2.4000    0.0000 H   0  0  0  0  0  0  0  0  0  0  0  0
   -2.7712    0.0000    0.0000 C   0  0  0  0  0  0  0  0  0  0  0  0
   -3.3185    1.5035    0.0000 H   0  0  0  0  0  0  0  0  0  0  0  0
   -4.3470   -0.2778    0.0000 H   0  0  0  0  0  0  0  0  0  0  0  0
   -2.7712   -1.6000    0.0000 C   0  0  0  0  0  0  0  0  0  0  0  0
   -4.3470   -1.3222    0.0000 H   0  0  0  0  0  0  0  0  0  0  0  0
   -3.3185   -3.1035    0.0000 H   0  0  0  0  0  0  0  0  0  0  0  0
   -1.3857   -2.4000    0.0000 C   0  0  0  0  0  0  0  0  0  0  0  0
   -2.4140   -3.6257    0.0000 H   0  0  0  0  0  0  0  0  0  0  0  0
   -0.3571   -3.6257    0.0000 H   0  0  0  0  0  0  0  0  0  0  0  0
    0.0000   -1.6000    0.0000 O   0  0  0  0  0  0  0  0  0  0  0  0
  1  2  1  0  0  0  0
  2  3  1  0  0  0  0
  2  4  1  0  0  0  0
  2  5  1  0  0  0  0
  5  6  1  0  0  0  0
  5  7  1  0  0  0  0
  5  8  1  0  0  0  0
  8  9  1  0  0  0  0
  9 10  1  0  0  0  0
  9 11  1  0  0  0  0
  9 12  1  0  0  0  0
 12 13  1  0  0  0  0
 12 14  1  0  0  0  0
 12 15  1  0  0  0  0
  8 16  1  0  0  0  0
 16 17  2  0  0  0  0
 16 18  1  0  0  0  0
 18 19  1  0  0  0  0
 18 20  1  0  0  0  0
 20 21  1  0  0  0  0
 20 22  1  0  0  0  0
 20 23  1  0  0  0  0
 23 24  1  0  0  0  0
 23 25  1  0  0  0  0
 23 26  1  0  0  0  0
 26 27  1  0  0  0  0
 26 28  1  0  0  0  0
 26 29  1  0  0  0  0
 29 16  1  0  0  0  0
M  END
> <ChemID>
100011

> <source_casrn>
50-18-0

> <CAS>
50-18-0

> <SMILES>
O=P1(NCCCO1)N(CCCl)CCCl

> <NAME>
CYCLOPHOSPHAMIDE

> <preferred_name>
Cyclophosphamide

> <iupac>
N,N-bis(2-chloroethyl)-1,3,2-oxazaphosphinan-2-amine 2-oxide

> <MPID>
27430

> <dsstox_substance_id>
DTXSID5020364

> <Canonical_QSARr>
O=P1(NCCCO1)N(CCCl)CCCl

> <InChI_Code_QSARr>
InChI=1S/C7H15Cl2N2O2P/c8-2-5-11(6-3-9)14(12)10-4-1-7-13-14/h1-7H2,(H,10,12)

> <InChI Key_QSARr>
CMSMOCZEIVJLDB-UHFFFAOYSA-N

> <Salt_Solvent>
?

> <Salt_Solvent_ID>


> <MP>
51.5

$$$$
100012
  -INDIGO-08031722462D

 30 30  0  0  0  0  0  0  0  0999 V2000
   -3.4285   -2.6113    0.0000 C   0  0  0  0  0  0  0  0  0  0  0  0
   -2.6284   -1.2257    0.0000 O   0  0  0  0  0  0  0  0  0  0  0  0
   -1.0284   -1.2257    0.0000 C   0  0  0  0  0  0  0  0  0  0  0  0
    0.0524   -2.4053    0.0000 H   0  0  0  0  0  0  0  0  0  0  0  0
   -1.0982   -2.8241    0.0000 H   0  0  0  0  0  0  0  0  0  0  0  0
    0.0001   -0.0000    0.0000 C   0  0  0  0  0  0  0  0  0  0  0  0
    1.2256   -1.0284    0.0000 C   0  0  0  0  0  0  0  0  0  0  0  0
    1.2256   -2.6284    0.0000 C   0  0  0  0  0  0  0  0  0  0  0  0
   -0.1599   -3.4285    0.0000 H   0  0  0  0  0  0  0  0  0  0  0  0
    2.6113   -3.4285    0.0000 C   0  0  0  0  0  0  0  0  0  0  0  0
    2.6113   -5.0285    0.0000 H   0  0  0  0  0  0  0  0  0  0  0  0
    3.9969   -2.6284    0.0000 C   0  0  0  0  0  0  0  0  0  0  0  0
    5.3826   -3.4285    0.0000 H   0  0  0  0  0  0  0  0  0  0  0  0
    3.9969   -1.0284    0.0000 C   0  0  0  0  0  0  0  0  0  0  0  0
    5.3826   -0.2285    0.0000 H   0  0  0  0  0  0  0  0  0  0  0  0
    2.6113   -0.2285    0.0000 C   0  0  0  0  0  0  0  0  0  0  0  0
    2.6113    1.3715    0.0000 H   0  0  0  0  0  0  0  0  0  0  0  0
    1.0285    1.2256    0.0000 O   0  0  0  0  0  0  0  0  0  0  0  0
    0.4813    2.7292    0.0000 H   0  0  0  0  0  0  0  0  0  0  0  0
   -1.2257    1.0285    0.0000 C   0  0  0  0  0  0  0  0  0  0  0  0
   -2.4054   -0.0524    0.0000 H   0  0  0  0  0  0  0  0  0  0  0  0
   -2.8241    1.0982    0.0000 H   0  0  0  0  0  0  0  0  0  0  0  0
   -0.9478    2.6042    0.0000 C   0  0  0  0  0  0  0  0  0  0  0  0
   -2.1736    3.6326    0.0000 H   0  0  0  0  0  0  0  0  0  0  0  0
   -0.6700    4.1798    0.0000 H   0  0  0  0  0  0  0  0  0  0  0  0
   -2.4514    2.0569    0.0000 H   0  0  0  0  0  0  0  0  0  0  0  0
   -2.6284   -3.9970    0.0000 O   0  0  0  0  0  0  0  0  0  0  0  0
   -5.0285   -2.6113    0.0000 N   0  0  0  0  0  0  0  0  0  0  0  0
   -5.8285   -3.9970    0.0000 H   0  0  0  0  0  0  0  0  0  0  0  0
   -5.8285   -1.2257    0.0000 H   0  0  0  0  0  0  0  0  0  0  0  0
  1  2  1  0  0  0  0
  2  3  1  0  0  0  0
  3  4  1  0  0  0  0
  3  5  1  0  0  0  0
  3  6  1  0  0  0  0
  6  7  1  0  0  0  0
  7  8  4  0  0  0  0
  8  9  1  0  0  0  0
  8 10  4  0  0  0  0
 10 11  1  0  0  0  0
 10 12  4  0  0  0  0
 12 13  1  0  0  0  0
 12 14  4  0  0  0  0
 14 15  1  0  0  0  0
 14 16  4  0  0  0  0
 16  7  4  0  0  0  0
 16 17  1  0  0  0  0
  6 18  1  0  0  0  0
 18 19  1  0  0  0  0
  6 20  1  0  0  0  0
 20 21  1  0  0  0  0
 20 22  1  0  0  0  0
 20 23  1  0  0  0  0
 23 24  1  0  0  0  0
 23 25  1  0  0  0  0
 23 26  1  0  0  0  0
  1 27  2  0  0  0  0
  1 28  1  0  0  0  0
 28 29  1  0  0  0  0
 28 30  1  0  0  0  0
M  END
> <ChemID>
100012

> <source_casrn>
50-19-1

> <CAS>
NOCAS_861571

> <SMILES>
CCC(O)(COC(N)=O)c1ccccc1

> <NAME>
HYDROXYPHENAMATE

> <preferred_name>


> <iupac>


> <MPID>
27431

> <dsstox_substance_id>
DTXSID40861571

> <Canonical_QSARr>
CCC(O)(COC(N)=O)c1ccccc1

> <InChI_Code_QSARr>
InChI=1S/C11H15NO3/c1-2-11(14,8-15-10(12)13)9-6-4-3-5-7-9/h3-7,14H,2,8H2,1H3,(H2,12,13)

> <InChI Key_QSARr>
WAFIYOULDIWAKR-UHFFFAOYSA-N

> <Salt_Solvent>
?

> <Salt_Solvent_ID>


> <MP>
55.0

$$$$
100013
  -INDIGO-08031722462D

 12 11  0  0  0  0  0  0  0  0999 V2000
    1.6000    0.0000    0.0000 C   0  0  0  0  0  0  0  0  0  0  0  0
    2.4000   -1.3856    0.0000 O   0  0  0  0  0  0  0  0  0  0  0  0
    4.0000   -1.3856    0.0000 H   0  0  0  0  0  0  0  0  0  0  0  0
    2.4000    1.3856    0.0000 O   0  0  0  0  0  0  0  0  0  0  0  0
    0.0000    0.0000    0.0000 C   0  0  0  0  0  0  0  0  0  0  0  0
    0.0000   -1.6000    0.0000 H   0  0  0  0  0  0  0  0  0  0  0  0
   -1.6000    0.0000    0.0000 C   0  0  0  0  0  0  0  0  0  0  0  0
   -3.2000    0.0000    0.0000 H   0  0  0  0  0  0  0  0  0  0  0  0
   -2.4000   -1.3856    0.0000 H   0  0  0  0  0  0  0  0  0  0  0  0
   -2.4000    1.3856    0.0000 H   0  0  0  0  0  0  0  0  0  0  0  0
    0.0000    1.6000    0.0000 O   0  0  0  0  0  0  0  0  0  0  0  0
    1.3857    2.4000    0.0000 H   0  0  0  0  0  0  0  0  0  0  0  0
  1  2  1  0  0  0  0
  2  3  1  0  0  0  0
  1  4  2  0  0  0  0
  1  5  1  0  0  0  0
  5  6  1  0  0  0  0
  5  7  1  0  0  0  0
  7  8  1  0  0  0  0
  7  9  1  0  0  0  0
  7 10  1  0  0  0  0
  5 11  1  0  0  0  0
 11 12  1  0  0  0  0
M  END
> <ChemID>
100013

> <source_casrn>
50-21-5|79-33-4|10326-41-7

> <CAS>
50-21-5|79-33-4|10326-41-7

> <SMILES>
CC(O)C(O)=O

> <NAME>
LACTIC ACID, L-LACTIC ACID, D-LACTIC ACID

> <preferred_name>
Lactic acid

> <iupac>
2-hydroxypropanoic acid

> <MPID>
27432|28043|34781

> <dsstox_substance_id>
DTXSID7023192|DTXSID6034689|DTXSID0047030

> <Canonical_QSARr>
CC(O)C(O)=O

> <InChI_Code_QSARr>
InChI=1S/C3H6O3/c1-2(4)3(5)6/h2,4H,1H3,(H,5,6)

> <InChI Key_QSARr>
JVTAAEKCZFNVCJ-UHFFFAOYSA-N

> <Salt_Solvent>
?

> <Salt_Solvent_ID>


> <MP>
40.8666666667

$$$$
100015
  -INDIGO-08031722462D

 56 59  0  0  0  0  0  0  0  0999 V2000
   -0.0000    0.0000    0.0000 C   0  0  0  0  0  0  0  0  0  0  0  0
    1.5652    0.3327    0.0000 C   0  0  0  0  0  0  0  0  0  0  0  0
    3.1650    0.3327    0.0000 C   0  0  0  0  0  0  0  0  0  0  0  0
    3.9650   -1.0530    0.0000 O   0  0  0  0  0  0  0  0  0  0  0  0
    4.1934    1.5584    0.0000 C   0  0  0  0  0  0  0  0  0  0  0  0
    5.7556    1.9047    0.0000 H   0  0  0  0  0  0  0  0  0  0  0  0
    5.5428    0.6987    0.0000 H   0  0  0  0  0  0  0  0  0  0  0  0
    3.6463    3.0619    0.0000 O   0  0  0  0  0  0  0  0  0  0  0  0
    4.6747    4.2876    0.0000 H   0  0  0  0  0  0  0  0  0  0  0  0
    1.7322   -1.2586    0.0000 O   0  0  0  0  0  0  0  0  0  0  0  0
    3.1938   -1.9094    0.0000 H   0  0  0  0  0  0  0  0  0  0  0  0
    1.7322    1.9239    0.0000 C   0  0  0  0  0  0  0  0  0  0  0  0
    3.2974    1.5912    0.0000 H   0  0  0  0  0  0  0  0  0  0  0  0
    2.2266    3.4456    0.0000 H   0  0  0  0  0  0  0  0  0  0  0  0
    0.2706    2.5747    0.0000 C   0  0  0  0  0  0  0  0  0  0  0  0
    1.0705    3.9603    0.0000 H   0  0  0  0  0  0  0  0  0  0  0  0
   -0.8408    3.7257    0.0000 H   0  0  0  0  0  0  0  0  0  0  0  0
   -0.8000    1.3856    0.0000 C   0  0  0  0  0  0  0  0  0  0  0  0
   -1.1871    2.9381    0.0000 H   0  0  0  0  0  0  0  0  0  0  0  0
   -2.4001    1.3856    0.0000 C   0  0  0  0  0  0  0  0  0  0  0  0
   -1.5999    2.7713    0.0000 H   0  0  0  0  0  0  0  0  0  0  0  0
   -3.2000    2.7713    0.0000 C   0  0  0  0  0  0  0  0  0  0  0  0
   -1.8143    3.5712    0.0000 H   0  0  0  0  0  0  0  0  0  0  0  0
   -3.4779    4.3470    0.0000 H   0  0  0  0  0  0  0  0  0  0  0  0
   -4.7999    2.7713    0.0000 C   0  0  0  0  0  0  0  0  0  0  0  0
   -4.5222    4.3470    0.0000 H   0  0  0  0  0  0  0  0  0  0  0  0
   -6.3035    3.3185    0.0000 H   0  0  0  0  0  0  0  0  0  0  0  0
   -5.6001    1.3856    0.0000 C   0  0  0  0  0  0  0  0  0  0  0  0
   -4.7999    0.0000    0.0000 C   0  0  0  0  0  0  0  0  0  0  0  0
   -4.3887   -0.4902    0.0000 C   0  0  0  0  0  0  0  0  0  0  0  0
   -4.2966   -1.3860    0.0000 H   0  0  0  0  0  0  0  0  0  0  0  0
   -4.0000   -1.3857    0.0000 H   0  0  0  0  0  0  0  0  0  0  0  0
   -5.9886   -0.4902    0.0000 H   0  0  0  0  0  0  0  0  0  0  0  0
   -3.2000    0.0000    0.0000 C   0  0  0  0  0  0  0  0  0  0  0  0
   -3.2907   -0.9718    0.0000 H   0  0  0  0  0  0  0  0  0  0  0  0
   -2.4001   -1.3857    0.0000 C   0  0  0  0  0  0  0  0  0  0  0  0
   -3.4285   -2.6113    0.0000 H   0  0  0  0  0  0  0  0  0  0  0  0
   -2.1222   -2.9613    0.0000 O   0  0  0  0  0  0  0  0  0  0  0  0
   -3.3479   -3.9898    0.0000 H   0  0  0  0  0  0  0  0  0  0  0  0
   -0.8000   -1.3857    0.0000 C   0  0  0  0  0  0  0  0  0  0  0  0
   -1.0779   -2.9613    0.0000 H   0  0  0  0  0  0  0  0  0  0  0  0
    0.5857   -2.1857    0.0000 H   0  0  0  0  0  0  0  0  0  0  0  0
   -5.6001   -1.3857    0.0000 C   0  0  0  0  0  0  0  0  0  0  0  0
   -5.8777   -2.9613    0.0000 H   0  0  0  0  0  0  0  0  0  0  0  0
   -4.9358   -1.9937    0.0000 H   0  0  0  0  0  0  0  0  0  0  0  0
   -7.2000   -1.3857    0.0000 C   0  0  0  0  0  0  0  0  0  0  0  0
   -8.7035   -1.9329    0.0000 H   0  0  0  0  0  0  0  0  0  0  0  0
   -6.9221   -2.9613    0.0000 H   0  0  0  0  0  0  0  0  0  0  0  0
   -7.9999    0.0000    0.0000 C   0  0  0  0  0  0  0  0  0  0  0  0
   -9.6000    0.0000    0.0000 O   0  0  0  0  0  0  0  0  0  0  0  0
   -7.2000    1.3856    0.0000 C   0  0  0  0  0  0  0  0  0  0  0  0
   -7.9999    2.7713    0.0000 H   0  0  0  0  0  0  0  0  0  0  0  0
    0.9405   -1.2944    0.0000 C   0  0  0  0  0  0  0  0  0  0  0  0
    2.0914   -2.4059    0.0000 H   0  0  0  0  0  0  0  0  0  0  0  0
    1.1078   -2.8856    0.0000 H   0  0  0  0  0  0  0  0  0  0  0  0
    2.4785   -0.8534    0.0000 H   0  0  0  0  0  0  0  0  0  0  0  0
  1  2  1  0  0  0  0
  2  3  1  0  0  0  0
  3  4  2  0  0  0  0
  3  5  1  0  0  0  0
  5  6  1  0  0  0  0
  5  7  1  0  0  0  0
  5  8  1  0  0  0  0
  8  9  1  0  0  0  0
  2 10  1  0  0  0  0
 10 11  1  0  0  0  0
  2 12  1  0  0  0  0
 12 13  1  0  0  0  0
 12 14  1  0  0  0  0
 12 15  1  0  0  0  0
 15 16  1  0  0  0  0
 15 17  1  0  0  0  0
 15 18  1  0  0  0  0
 18  1  1  0  0  0  0
 18 19  1  0  0  0  0
 18 20  1  0  0  0  0
 20 21  1  0  0  0  0
 20 22  1  0  0  0  0
 22 23  1  0  0  0  0
 22 24  1  0  0  0  0
 22 25  1  0  0  0  0
 25 26  1  0  0  0  0
 25 27  1  0  0  0  0
 25 28  1  0  0  0  0
 28 29  1  0  0  0  0
 29 30  1  0  0  0  0
 30 31  1  0  0  0  0
 30 32  1  0  0  0  0
 30 33  1  0  0  0  0
 29 34  1  0  0  0  0
 34 20  1  0  0  0  0
 34 35  1  0  0  0  0
 34 36  1  0  0  0  0
 36 37  1  0  0  0  0
 36 38  1  0  0  0  0
 38 39  1  0  0  0  0
 36 40  1  0  0  0  0
 40  1  1  0  0  0  0
 40 41  1  0  0  0  0
 40 42  1  0  0  0  0
 29 43  1  0  0  0  0
 43 44  1  0  0  0  0
 43 45  1  0  0  0  0
 43 46  1  0  0  0  0
 46 47  1  0  0  0  0
 46 48  1  0  0  0  0
 46 49  1  0  0  0  0
 49 50  2  0  0  0  0
 49 51  1  0  0  0  0
 51 28  2  0  0  0  0
 51 52  1  0  0  0  0
  1 53  1  0  0  0  0
 53 54  1  0  0  0  0
 53 55  1  0  0  0  0
 53 56  1  0  0  0  0
M  END
> <ChemID>
100015

> <source_casrn>
50-23-7

> <CAS>
50-23-7

> <SMILES>
C[C@]12CCC(=O)C=C1CC[C@@H]1[C@@H]2[C@@H](O)C[C@@]2(C)[C@H]1CC[C@]2(O)C(=O)CO

> <NAME>
HYDROCORTISONE

> <preferred_name>
Hydrocortisone

> <iupac>
(11beta)-11,17,21-trihydroxypregn-4-ene-3,20-dione

> <MPID>
27434

> <dsstox_substance_id>
DTXSID7020714

> <Canonical_QSARr>
CC12CCC(=O)C=C1CCC1C2C(O)CC2(C)C1CCC2(O)C(=O)CO

> <InChI_Code_QSARr>
InChI=1S/C21H30O5/c1-19-7-5-13(23)9-12(19)3-4-14-15-6-8-21(26,17(25)11-22)20(15,2)10-16(24)18(14)19/h9,14-16,18,22,24,26H,3-8,10-11H2,1-2H3

> <InChI Key_QSARr>
JYGXADMDTFJGBT-UHFFFAOYSA-N

> <Salt_Solvent>
?

> <Salt_Solvent_ID>


> <MP>
218.5

$$$$
100016
  -INDIGO-08031722462D

 45 48  0  0  0  0  0  0  0  0999 V2000
    0.0001   -0.0000    0.0000 C   0  0  0  0  0  0  0  0  0  0  0  0
   -0.7999    1.3856    0.0000 C   0  0  0  0  0  0  0  0  0  0  0  0
    0.5858    2.1856    0.0000 H   0  0  0  0  0  0  0  0  0  0  0  0
   -1.0777    2.9613    0.0000 H   0  0  0  0  0  0  0  0  0  0  0  0
   -2.4001    1.3856    0.0000 C   0  0  0  0  0  0  0  0  0  0  0  0
   -2.1222    2.9613    0.0000 H   0  0  0  0  0  0  0  0  0  0  0  0
   -3.7857    2.1856    0.0000 H   0  0  0  0  0  0  0  0  0  0  0  0
   -3.2000   -0.0000    0.0000 C   0  0  0  0  0  0  0  0  0  0  0  0
   -4.0000    1.3856    0.0000 H   0  0  0  0  0  0  0  0  0  0  0  0
   -4.8000   -0.0000    0.0000 C   0  0  0  0  0  0  0  0  0  0  0  0
   -5.5999   -1.3856    0.0000 C   0  0  0  0  0  0  0  0  0  0  0  0
   -4.8000   -2.7712    0.0000 C   0  0  0  0  0  0  0  0  0  0  0  0
   -6.3035   -3.3186    0.0000 H   0  0  0  0  0  0  0  0  0  0  0  0
   -4.5221   -4.3470    0.0000 H   0  0  0  0  0  0  0  0  0  0  0  0
   -3.2000   -2.7712    0.0000 C   0  0  0  0  0  0  0  0  0  0  0  0
   -3.4779   -4.3470    0.0000 H   0  0  0  0  0  0  0  0  0  0  0  0
   -1.9744   -3.7998    0.0000 H   0  0  0  0  0  0  0  0  0  0  0  0
   -2.4001   -1.3856    0.0000 C   0  0  0  0  0  0  0  0  0  0  0  0
   -1.6001   -2.7712    0.0000 H   0  0  0  0  0  0  0  0  0  0  0  0
   -0.7999   -1.3856    0.0000 C   0  0  0  0  0  0  0  0  0  0  0  0
   -1.4507   -2.8473    0.0000 H   0  0  0  0  0  0  0  0  0  0  0  0
    0.2705   -2.5746    0.0000 C   0  0  0  0  0  0  0  0  0  0  0  0
   -1.0239   -3.5152    0.0000 H   0  0  0  0  0  0  0  0  0  0  0  0
    1.0707   -3.9603    0.0000 H   0  0  0  0  0  0  0  0  0  0  0  0
    1.7323   -1.9239    0.0000 C   0  0  0  0  0  0  0  0  0  0  0  0
    2.2267   -3.4456    0.0000 H   0  0  0  0  0  0  0  0  0  0  0  0
    3.2973   -1.5913    0.0000 O   0  0  0  0  0  0  0  0  0  0  0  0
    4.3679   -2.7803    0.0000 H   0  0  0  0  0  0  0  0  0  0  0  0
    1.5651   -0.3327    0.0000 C   0  0  0  0  0  0  0  0  0  0  0  0
    2.0487    0.2953    0.0000 H   0  0  0  0  0  0  0  0  0  0  0  0
    3.1650   -0.3327    0.0000 O   0  0  0  0  0  0  0  0  0  0  0  0
    3.9650    1.0529    0.0000 H   0  0  0  0  0  0  0  0  0  0  0  0
   -7.1999   -1.3856    0.0000 C   0  0  0  0  0  0  0  0  0  0  0  0
   -8.0001   -2.7712    0.0000 H   0  0  0  0  0  0  0  0  0  0  0  0
   -8.0001   -0.0000    0.0000 C   0  0  0  0  0  0  0  0  0  0  0  0
   -9.6000   -0.0000    0.0000 O   0  0  0  0  0  0  0  0  0  0  0  0
  -10.4000    1.3856    0.0000 H   0  0  0  0  0  0  0  0  0  0  0  0
   -7.2001    1.3856    0.0000 C   0  0  0  0  0  0  0  0  0  0  0  0
   -8.0001    2.7713    0.0000 H   0  0  0  0  0  0  0  0  0  0  0  0
   -5.5999    1.3856    0.0000 C   0  0  0  0  0  0  0  0  0  0  0  0
   -4.8000    2.7713    0.0000 H   0  0  0  0  0  0  0  0  0  0  0  0
    0.9404    1.2945    0.0000 C   0  0  0  0  0  0  0  0  0  0  0  0
    2.0915    2.4059    0.0000 H   0  0  0  0  0  0  0  0  0  0  0  0
    1.7323    1.2586    0.0000 H   0  0  0  0  0  0  0  0  0  0  0  0
    1.1076    2.8856    0.0000 H   0  0  0  0  0  0  0  0  0  0  0  0
  1  2  1  0  0  0  0
  2  3  1  0  0  0  0
  2  4  1  0  0  0  0
  2  5  1  0  0  0  0
  5  6  1  0  0  0  0
  5  7  1  0  0  0  0
  5  8  1  0  0  0  0
  8  9  1  0  0  0  0
  8 10  1  0  0  0  0
 10 11  4  0  0  0  0
 11 12  1  0  0  0  0
 12 13  1  0  0  0  0
 12 14  1  0  0  0  0
 12 15  1  0  0  0  0
 15 16  1  0  0  0  0
 15 17  1  0  0  0  0
 15 18  1  0  0  0  0
 18  8  1  0  0  0  0
 18 19  1  0  0  0  0
 18 20  1  0  0  0  0
 20  1  1  0  0  0  0
 20 21  1  0  0  0  0
 20 22  1  0  0  0  0
 22 23  1  0  0  0  0
 22 24  1  0  0  0  0
 22 25  1  0  0  0  0
 25 26  1  0  0  0  0
 25 27  1  0  0  0  0
 27 28  1  0  0  0  0
 25 29  1  0  0  0  0
 29  1  1  0  0  0  0
 29 30  1  0  0  0  0
 29 31  1  0  0  0  0
 31 32  1  0  0  0  0
 11 33  4  0  0  0  0
 33 34  1  0  0  0  0
 33 35  4  0  0  0  0
 35 36  1  0  0  0  0
 36 37  1  0  0  0  0
 35 38  4  0  0  0  0
 38 39  1  0  0  0  0
 38 40  4  0  0  0  0
 40 10  4  0  0  0  0
 40 41  1  0  0  0  0
  1 42  1  0  0  0  0
 42 43  1  0  0  0  0
 42 44  1  0  0  0  0
 42 45  1  0  0  0  0
M  END
> <ChemID>
100016

> <source_casrn>
50-27-1

> <CAS>
50-27-1

> <SMILES>
C[C@]12CC[C@H]3[C@@H](CCc4cc(O)ccc43)[C@@H]1C[C@@H](O)[C@@H]2O

> <NAME>
ESTRIOL

> <preferred_name>
Estriol

> <iupac>
(16alpha,17beta)-estra-1,3,5(10)-triene-3,16,17-triol

> <MPID>
27435

> <dsstox_substance_id>
DTXSID9022366

> <Canonical_QSARr>
CC12CCC3C(CCc4cc(O)ccc43)C1CC(O)C2O

> <InChI_Code_QSARr>
InChI=1S/C18H24O3/c1-18-7-6-13-12-5-3-11(19)8-10(12)2-4-14(13)15(18)9-16(20)17(18)21/h3,5,8,13-17,19-21H,2,4,6-7,9H2,1H3

> <InChI Key_QSARr>
PROQIPRRNZUXQM-UHFFFAOYSA-N

> <Salt_Solvent>
?

> <Salt_Solvent_ID>


> <MP>
282.0

$$$$
100017
  -INDIGO-08031722462D

 44 47  0  0  0  0  0  0  0  0999 V2000
    0.0000   -0.0000    0.0000 C   0  0  0  0  0  0  0  0  0  0  0  0
   -0.8001    1.3856    0.0000 C   0  0  0  0  0  0  0  0  0  0  0  0
    0.5857    2.1856    0.0000 H   0  0  0  0  0  0  0  0  0  0  0  0
   -1.0778    2.9613    0.0000 H   0  0  0  0  0  0  0  0  0  0  0  0
   -2.4000    1.3856    0.0000 C   0  0  0  0  0  0  0  0  0  0  0  0
   -2.1223    2.9613    0.0000 H   0  0  0  0  0  0  0  0  0  0  0  0
   -3.7857    2.1856    0.0000 H   0  0  0  0  0  0  0  0  0  0  0  0
   -3.2001   -0.0000    0.0000 C   0  0  0  0  0  0  0  0  0  0  0  0
   -3.9999    1.3856    0.0000 H   0  0  0  0  0  0  0  0  0  0  0  0
   -4.8000   -0.0000    0.0000 C   0  0  0  0  0  0  0  0  0  0  0  0
   -5.6000   -1.3856    0.0000 C   0  0  0  0  0  0  0  0  0  0  0  0
   -4.8000   -2.7712    0.0000 C   0  0  0  0  0  0  0  0  0  0  0  0
   -6.3034   -3.3186    0.0000 H   0  0  0  0  0  0  0  0  0  0  0  0
   -4.5222   -4.3470    0.0000 H   0  0  0  0  0  0  0  0  0  0  0  0
   -3.2001   -2.7712    0.0000 C   0  0  0  0  0  0  0  0  0  0  0  0
   -3.4778   -4.3470    0.0000 H   0  0  0  0  0  0  0  0  0  0  0  0
   -1.9743   -3.7998    0.0000 H   0  0  0  0  0  0  0  0  0  0  0  0
   -2.4000   -1.3856    0.0000 C   0  0  0  0  0  0  0  0  0  0  0  0
   -1.5999   -2.7712    0.0000 H   0  0  0  0  0  0  0  0  0  0  0  0
   -0.8001   -1.3856    0.0000 C   0  0  0  0  0  0  0  0  0  0  0  0
   -1.4509   -2.8473    0.0000 H   0  0  0  0  0  0  0  0  0  0  0  0
    0.2707   -2.5746    0.0000 C   0  0  0  0  0  0  0  0  0  0  0  0
   -1.0239   -3.5152    0.0000 H   0  0  0  0  0  0  0  0  0  0  0  0
    1.0705   -3.9603    0.0000 H   0  0  0  0  0  0  0  0  0  0  0  0
    1.7323   -1.9239    0.0000 C   0  0  0  0  0  0  0  0  0  0  0  0
    2.2268   -3.4456    0.0000 H   0  0  0  0  0  0  0  0  0  0  0  0
    3.2974   -1.5913    0.0000 H   0  0  0  0  0  0  0  0  0  0  0  0
    1.5651   -0.3327    0.0000 C   0  0  0  0  0  0  0  0  0  0  0  0
    2.0486    0.2953    0.0000 H   0  0  0  0  0  0  0  0  0  0  0  0
    3.1650   -0.3327    0.0000 O   0  0  0  0  0  0  0  0  0  0  0  0
    3.9650    1.0529    0.0000 H   0  0  0  0  0  0  0  0  0  0  0  0
   -7.2000   -1.3856    0.0000 C   0  0  0  0  0  0  0  0  0  0  0  0
   -8.0000   -2.7712    0.0000 H   0  0  0  0  0  0  0  0  0  0  0  0
   -8.0000   -0.0000    0.0000 C   0  0  0  0  0  0  0  0  0  0  0  0
   -9.5999   -0.0000    0.0000 O   0  0  0  0  0  0  0  0  0  0  0  0
  -10.4000    1.3856    0.0000 H   0  0  0  0  0  0  0  0  0  0  0  0
   -7.2000    1.3856    0.0000 C   0  0  0  0  0  0  0  0  0  0  0  0
   -8.0000    2.7713    0.0000 H   0  0  0  0  0  0  0  0  0  0  0  0
   -5.6000    1.3856    0.0000 C   0  0  0  0  0  0  0  0  0  0  0  0
   -4.8000    2.7713    0.0000 H   0  0  0  0  0  0  0  0  0  0  0  0
    0.9406    1.2945    0.0000 C   0  0  0  0  0  0  0  0  0  0  0  0
    2.0913    2.4059    0.0000 H   0  0  0  0  0  0  0  0  0  0  0  0
    1.7323    1.2586    0.0000 H   0  0  0  0  0  0  0  0  0  0  0  0
    1.1078    2.8856    0.0000 H   0  0  0  0  0  0  0  0  0  0  0  0
  1  2  1  0  0  0  0
  2  3  1  0  0  0  0
  2  4  1  0  0  0  0
  2  5  1  0  0  0  0
  5  6  1  0  0  0  0
  5  7  1  0  0  0  0
  5  8  1  0  0  0  0
  8  9  1  0  0  0  0
  8 10  1  0  0  0  0
 10 11  4  0  0  0  0
 11 12  1  0  0  0  0
 12 13  1  0  0  0  0
 12 14  1  0  0  0  0
 12 15  1  0  0  0  0
 15 16  1  0  0  0  0
 15 17  1  0  0  0  0
 15 18  1  0  0  0  0
 18  8  1  0  0  0  0
 18 19  1  0  0  0  0
 18 20  1  0  0  0  0
 20  1  1  0  0  0  0
 20 21  1  0  0  0  0
 20 22  1  0  0  0  0
 22 23  1  0  0  0  0
 22 24  1  0  0  0  0
 22 25  1  0  0  0  0
 25 26  1  0  0  0  0
 25 27  1  0  0  0  0
 25 28  1  0  0  0  0
 28  1  1  0  0  0  0
 28 29  1  0  0  0  0
 28 30  1  0  0  0  0
 30 31  1  0  0  0  0
 11 32  4  0  0  0  0
 32 33  1  0  0  0  0
 32 34  4  0  0  0  0
 34 35  1  0  0  0  0
 35 36  1  0  0  0  0
 34 37  4  0  0  0  0
 37 38  1  0  0  0  0
 37 39  4  0  0  0  0
 39 10  4  0  0  0  0
 39 40  1  0  0  0  0
  1 41  1  0  0  0  0
 41 42  1  0  0  0  0
 41 43  1  0  0  0  0
 41 44  1  0  0  0  0
M  END
> <ChemID>
100017

> <source_casrn>
50-28-2|57-91-0

> <CAS>
50-28-2|57-91-0

> <SMILES>
C[C@]12CC[C@H]3[C@@H](CCc4cc(O)ccc43)[C@@H]1CC[C@@H]2O

> <NAME>
ESTRADIOL, a-Estradiol

> <preferred_name>
17beta-Estradiol

> <iupac>
(17beta)-estra-1(10),2,4-triene-3,17-diol

> <MPID>
27436|27592

> <dsstox_substance_id>
DTXSID0020573|DTXSID8022377

> <Canonical_QSARr>
CC12CCC3C(CCc4cc(O)ccc43)C1CCC2O

> <InChI_Code_QSARr>
InChI=1S/C18H24O2/c1-18-9-8-14-13-5-3-12(19)10-11(13)2-4-15(14)16(18)6-7-17(18)20/h3,5,10,14-17,19-20H,2,4,6-9H2,1H3

> <InChI Key_QSARr>
VOXZDWNPVJITMN-UHFFFAOYSA-N

> <Salt_Solvent>
?

> <Salt_Solvent_ID>


> <MP>
200.0

$$$$
100019
  -INDIGO-08031722462D

 15 15  0  0  0  0  0  0  0  0999 V2000
   -1.3856    0.8000    0.0000 C   0  0  0  0  0  0  0  0  0  0  0  0
   -1.3856    2.4000    0.0000 O   0  0  0  0  0  0  0  0  0  0  0  0
   -2.7713   -0.0000    0.0000 O   0  0  0  0  0  0  0  0  0  0  0  0
   -4.1569    0.8000    0.0000 H   0  0  0  0  0  0  0  0  0  0  0  0
   -0.0001   -0.0000    0.0000 C   0  0  0  0  0  0  0  0  0  0  0  0
   -0.0001   -1.6000    0.0000 C   0  0  0  0  0  0  0  0  0  0  0  0
   -1.3856   -2.4000    0.0000 Cl  0  0  0  0  0  0  0  0  0  0  0  0
    1.3856   -2.4000    0.0000 C   0  0  0  0  0  0  0  0  0  0  0  0
    1.3856   -4.0000    0.0000 H   0  0  0  0  0  0  0  0  0  0  0  0
    2.7713   -1.6000    0.0000 C   0  0  0  0  0  0  0  0  0  0  0  0
    4.1569   -2.4000    0.0000 H   0  0  0  0  0  0  0  0  0  0  0  0
    2.7712   -0.0000    0.0000 C   0  0  0  0  0  0  0  0  0  0  0  0
    4.1569    0.8000    0.0000 H   0  0  0  0  0  0  0  0  0  0  0  0
    1.3856    0.8000    0.0000 C   0  0  0  0  0  0  0  0  0  0  0  0
    1.3856    2.4000    0.0000 Cl  0  0  0  0  0  0  0  0  0  0  0  0
  1  2  2  0  0  0  0
  1  3  1  0  0  0  0
  3  4  1  0  0  0  0
  1  5  1  0  0  0  0
  5  6  4  0  0  0  0
  6  7  1  0  0  0  0
  6  8  4  0  0  0  0
  8  9  1  0  0  0  0
  8 10  4  0  0  0  0
 10 11  1  0  0  0  0
 10 12  4  0  0  0  0
 12 13  1  0  0  0  0
 12 14  4  0  0  0  0
 14  5  4  0  0  0  0
 14 15  1  0  0  0  0
M  END
> <ChemID>
100019

> <source_casrn>
50-30-6

> <CAS>
50-30-6

> <SMILES>
OC(=O)c1c(Cl)cccc1Cl

> <NAME>
2,6-DICHLOROBENZOIC ACID

> <preferred_name>
2,6-Dichlorobenzoic acid

> <iupac>
2,6-dichlorobenzoic acid

> <MPID>
27438

> <dsstox_substance_id>
DTXSID0024979

> <Canonical_QSARr>
OC(=O)c1c(Cl)cccc1Cl

> <InChI_Code_QSARr>
InChI=1S/C7H4Cl2O2/c8-4-2-1-3-5(9)6(4)7(10)11/h1-3H,(H,10,11)

> <InChI Key_QSARr>
MRUDNSFOFOQZDA-UHFFFAOYSA-N

> <Salt_Solvent>
?

> <Salt_Solvent_ID>


> <MP>
144.0

$$$$
100020
  -INDIGO-08031722462D

 15 15  0  0  0  0  0  0  0  0999 V2000
   -1.3856    0.8000    0.0000 C   0  0  0  0  0  0  0  0  0  0  0  0
   -1.3856    2.4000    0.0000 O   0  0  0  0  0  0  0  0  0  0  0  0
   -0.0001   -0.0000    0.0000 C   0  0  0  0  0  0  0  0  0  0  0  0
   -0.0001   -1.6000    0.0000 C   0  0  0  0  0  0  0  0  0  0  0  0
   -1.3856   -2.4000    0.0000 Cl  0  0  0  0  0  0  0  0  0  0  0  0
    1.3856   -2.4000    0.0000 C   0  0  0  0  0  0  0  0  0  0  0  0
    1.3856   -4.0000    0.0000 Cl  0  0  0  0  0  0  0  0  0  0  0  0
    2.7713   -1.6000    0.0000 C   0  0  0  0  0  0  0  0  0  0  0  0
    4.1569   -2.4000    0.0000 H   0  0  0  0  0  0  0  0  0  0  0  0
    2.7712   -0.0000    0.0000 C   0  0  0  0  0  0  0  0  0  0  0  0
    4.1569    0.8000    0.0000 H   0  0  0  0  0  0  0  0  0  0  0  0
    1.3856    0.8000    0.0000 C   0  0  0  0  0  0  0  0  0  0  0  0
    1.3856    2.4000    0.0000 Cl  0  0  0  0  0  0  0  0  0  0  0  0
   -2.7713   -0.0000    0.0000 O   0  0  0  0  0  0  0  0  0  0  0  0
   -4.1569    0.8000    0.0000 H   0  0  0  0  0  0  0  0  0  0  0  0
  1  2  2  0  0  0  0
  1  3  1  0  0  0  0
  3  4  4  0  0  0  0
  4  5  1  0  0  0  0
  4  6  4  0  0  0  0
  6  7  1  0  0  0  0
  6  8  4  0  0  0  0
  8  9  1  0  0  0  0
  8 10  4  0  0  0  0
 10 11  1  0  0  0  0
 10 12  4  0  0  0  0
 12  3  4  0  0  0  0
 12 13  1  0  0  0  0
  1 14  1  0  0  0  0
 14 15  1  0  0  0  0
M  END
> <ChemID>
100020

> <source_casrn>
50-31-7

> <CAS>
50-31-7

> <SMILES>
OC(=O)c1c(Cl)c(Cl)ccc1Cl

> <NAME>
2,3,6-TRICHLOROBENZOIC ACID

> <preferred_name>
2,3,6-Trichlorobenzoic acid

> <iupac>
2,3,6-trichlorobenzoic acid

> <MPID>
27439

> <dsstox_substance_id>
DTXSID6040296

> <Canonical_QSARr>
OC(=O)c1c(Cl)c(Cl)ccc1Cl

> <InChI_Code_QSARr>
InChI=1S/C7H3Cl3O2/c8-3-1-2-4(9)6(10)5(3)7(11)12/h1-2H,(H,11,12)

> <InChI Key_QSARr>
XZIDTOHMJBOSOX-UHFFFAOYSA-N

> <Salt_Solvent>
?

> <Salt_Solvent_ID>


> <MP>
124.5

$$$$
100021
  -INDIGO-08031722462D

 32 36  0  0  0  0  0  0  0  0999 V2000
    0.0000    2.7712    0.0000 C   0  0  0  0  0  0  0  0  0  0  0  0
    0.8000    4.1569    0.0000 H   0  0  0  0  0  0  0  0  0  0  0  0
   -1.6000    2.7712    0.0000 C   0  0  0  0  0  0  0  0  0  0  0  0
   -2.4000    4.1569    0.0000 H   0  0  0  0  0  0  0  0  0  0  0  0
   -2.4000    1.3856    0.0000 C   0  0  0  0  0  0  0  0  0  0  0  0
   -1.6000    0.0001    0.0000 C   0  0  0  0  0  0  0  0  0  0  0  0
   -2.4000   -1.3856    0.0000 C   0  0  0  0  0  0  0  0  0  0  0  0
   -4.0000   -1.3856    0.0000 C   0  0  0  0  0  0  0  0  0  0  0  0
   -4.8000   -2.7712    0.0000 H   0  0  0  0  0  0  0  0  0  0  0  0
   -4.8000    0.0001    0.0000 C   0  0  0  0  0  0  0  0  0  0  0  0
   -6.4000    0.0001    0.0000 H   0  0  0  0  0  0  0  0  0  0  0  0
   -4.0000    1.3856    0.0000 C   0  0  0  0  0  0  0  0  0  0  0  0
   -4.8000    2.7713    0.0000 H   0  0  0  0  0  0  0  0  0  0  0  0
   -1.6000   -2.7712    0.0000 C   0  0  0  0  0  0  0  0  0  0  0  0
   -2.4000   -4.1569    0.0000 H   0  0  0  0  0  0  0  0  0  0  0  0
    0.0000   -2.7712    0.0000 C   0  0  0  0  0  0  0  0  0  0  0  0
    0.8000   -4.1569    0.0000 H   0  0  0  0  0  0  0  0  0  0  0  0
    0.8000   -1.3856    0.0000 C   0  0  0  0  0  0  0  0  0  0  0  0
    0.0000   -0.0001    0.0000 C   0  0  0  0  0  0  0  0  0  0  0  0
    0.8000    1.3856    0.0000 C   0  0  0  0  0  0  0  0  0  0  0  0
    2.4000    1.3856    0.0000 C   0  0  0  0  0  0  0  0  0  0  0  0
    3.2000    0.0001    0.0000 C   0  0  0  0  0  0  0  0  0  0  0  0
    2.4000   -1.3856    0.0000 C   0  0  0  0  0  0  0  0  0  0  0  0
    3.2000   -2.7713    0.0000 H   0  0  0  0  0  0  0  0  0  0  0  0
    4.8000    0.0001    0.0000 C   0  0  0  0  0  0  0  0  0  0  0  0
    5.6000   -1.3856    0.0000 H   0  0  0  0  0  0  0  0  0  0  0  0
    5.6000    1.3856    0.0000 C   0  0  0  0  0  0  0  0  0  0  0  0
    7.2000    1.3856    0.0000 H   0  0  0  0  0  0  0  0  0  0  0  0
    4.8000    2.7712    0.0000 C   0  0  0  0  0  0  0  0  0  0  0  0
    5.6000    4.1569    0.0000 H   0  0  0  0  0  0  0  0  0  0  0  0
    3.2000    2.7712    0.0000 C   0  0  0  0  0  0  0  0  0  0  0  0
    2.4000    4.1569    0.0000 H   0  0  0  0  0  0  0  0  0  0  0  0
  1  2  1  0  0  0  0
  1  3  4  0  0  0  0
  3  4  1  0  0  0  0
  3  5  4  0  0  0  0
  5  6  4  0  0  0  0
  6  7  4  0  0  0  0
  7  8  4  0  0  0  0
  8  9  1  0  0  0  0
  8 10  4  0  0  0  0
 10 11  1  0  0  0  0
 10 12  4  0  0  0  0
 12  5  4  0  0  0  0
 12 13  1  0  0  0  0
  7 14  4  0  0  0  0
 14 15  1  0  0  0  0
 14 16  4  0  0  0  0
 16 17  1  0  0  0  0
 16 18  4  0  0  0  0
 18 19  4  0  0  0  0
 19  6  4  0  0  0  0
 19 20  4  0  0  0  0
 20  1  4  0  0  0  0
 20 21  4  0  0  0  0
 21 22  4  0  0  0  0
 22 23  4  0  0  0  0
 23 18  4  0  0  0  0
 23 24  1  0  0  0  0
 22 25  4  0  0  0  0
 25 26  1  0  0  0  0
 25 27  4  0  0  0  0
 27 28  1  0  0  0  0
 27 29  4  0  0  0  0
 29 30  1  0  0  0  0
 29 31  4  0  0  0  0
 31 21  4  0  0  0  0
 31 32  1  0  0  0  0
M  END
> <ChemID>
100021

> <source_casrn>
50-32-8

> <CAS>
50-32-8

> <SMILES>
c1c2ccccc2c2ccc3cccc4ccc1c2c34

> <NAME>
BENZO(A)PYRENE

> <preferred_name>
Benzo(a)pyrene

> <iupac>
benzo[pqr]tetraphene

> <MPID>
27440

> <dsstox_substance_id>
DTXSID2020139

> <Canonical_QSARr>
c1c2ccccc2c2ccc3cccc4ccc1c2c34

> <InChI_Code_QSARr>
InChI=1S/C20H12/c1-2-7-17-15(4-1)12-16-9-8-13-5-3-6-14-10-11-18(17)20(16)19(13)14/h1-12H

> <InChI Key_QSARr>
FMMWHPNWAFZXNH-UHFFFAOYSA-N

> <Salt_Solvent>
?

> <Salt_Solvent_ID>


> <MP>
176.5

$$$$
100023
  -INDIGO-08031722462D

 57 59  0  0  0  0  0  0  0  0999 V2000
   -8.0184    4.8909    0.0000 C   0  0  0  0  0  0  0  0  0  0  0  0
   -7.2184    6.2766    0.0000 H   0  0  0  0  0  0  0  0  0  0  0  0
   -9.6182    4.8909    0.0000 C   0  0  0  0  0  0  0  0  0  0  0  0
  -10.4183    6.2766    0.0000 H   0  0  0  0  0  0  0  0  0  0  0  0
  -10.4183    3.5052    0.0000 C   0  0  0  0  0  0  0  0  0  0  0  0
  -12.0183    3.5052    0.0000 H   0  0  0  0  0  0  0  0  0  0  0  0
   -9.6182    2.1196    0.0000 C   0  0  0  0  0  0  0  0  0  0  0  0
   -8.0184    2.1196    0.0000 C   0  0  0  0  0  0  0  0  0  0  0  0
   -7.2184    0.7341    0.0000 C   0  0  0  0  0  0  0  0  0  0  0  0
   -5.9927   -0.2945    0.0000 H   0  0  0  0  0  0  0  0  0  0  0  0
   -5.7149    1.2813    0.0000 C   0  0  0  0  0  0  0  0  0  0  0  0
   -5.4369    2.8569    0.0000 O   0  0  0  0  0  0  0  0  0  0  0  0
   -4.4892    0.2527    0.0000 O   0  0  0  0  0  0  0  0  0  0  0  0
   -2.9857    0.8000    0.0000 C   0  0  0  0  0  0  0  0  0  0  0  0
   -3.3320    2.3621    0.0000 H   0  0  0  0  0  0  0  0  0  0  0  0
   -2.1259    2.1495    0.0000 H   0  0  0  0  0  0  0  0  0  0  0  0
   -1.6001   -0.0000    0.0000 C   0  0  0  0  0  0  0  0  0  0  0  0
   -1.8088   -1.5863    0.0000 H   0  0  0  0  0  0  0  0  0  0  0  0
   -2.8695   -0.9740    0.0000 H   0  0  0  0  0  0  0  0  0  0  0  0
   -0.0000   -0.0000    0.0000 N   0  0  0  0  0  0  0  0  0  0  0  0
   -0.0000   -1.6000    0.0000 C   0  0  0  0  0  0  0  0  0  0  0  0
   -0.0000   -3.2000    0.0000 H   0  0  0  0  0  0  0  0  0  0  0  0
    1.2257   -2.6284    0.0000 H   0  0  0  0  0  0  0  0  0  0  0  0
   -1.2257   -2.6284    0.0000 H   0  0  0  0  0  0  0  0  0  0  0  0
    1.5758   -0.2778    0.0000 C   0  0  0  0  0  0  0  0  0  0  0  0
    1.2978    1.2978    0.0000 H   0  0  0  0  0  0  0  0  0  0  0  0
    3.1513   -0.0000    0.0000 C   0  0  0  0  0  0  0  0  0  0  0  0
    4.7271    0.2779    0.0000 H   0  0  0  0  0  0  0  0  0  0  0  0
    3.9513    1.3856    0.0000 H   0  0  0  0  0  0  0  0  0  0  0  0
    4.3770   -1.0284    0.0000 H   0  0  0  0  0  0  0  0  0  0  0  0
    1.8535   -1.8536    0.0000 C   0  0  0  0  0  0  0  0  0  0  0  0
    1.8535   -3.4535    0.0000 H   0  0  0  0  0  0  0  0  0  0  0  0
    3.2392   -2.6535    0.0000 H   0  0  0  0  0  0  0  0  0  0  0  0
    3.2392   -1.0535    0.0000 H   0  0  0  0  0  0  0  0  0  0  0  0
   -0.0000    1.5999    0.0000 C   0  0  0  0  0  0  0  0  0  0  0  0
   -1.5035    1.0528    0.0000 H   0  0  0  0  0  0  0  0  0  0  0  0
   -0.5473    3.1035    0.0000 C   0  0  0  0  0  0  0  0  0  0  0  0
   -1.0944    4.6071    0.0000 H   0  0  0  0  0  0  0  0  0  0  0  0
    0.4811    4.3292    0.0000 H   0  0  0  0  0  0  0  0  0  0  0  0
   -2.1229    3.3814    0.0000 H   0  0  0  0  0  0  0  0  0  0  0  0
    1.3857    2.4000    0.0000 C   0  0  0  0  0  0  0  0  0  0  0  0
    2.7713    3.1999    0.0000 H   0  0  0  0  0  0  0  0  0  0  0  0
    1.3857    4.0000    0.0000 H   0  0  0  0  0  0  0  0  0  0  0  0
    2.7713    1.5999    0.0000 H   0  0  0  0  0  0  0  0  0  0  0  0
   -8.0184   -0.6516    0.0000 C   0  0  0  0  0  0  0  0  0  0  0  0
   -9.6182   -0.6516    0.0000 C   0  0  0  0  0  0  0  0  0  0  0  0
  -10.4183    0.7341    0.0000 O   0  0  0  0  0  0  0  0  0  0  0  0
  -10.4183   -2.0372    0.0000 C   0  0  0  0  0  0  0  0  0  0  0  0
  -12.0183   -2.0372    0.0000 H   0  0  0  0  0  0  0  0  0  0  0  0
   -9.6182   -3.4229    0.0000 C   0  0  0  0  0  0  0  0  0  0  0  0
  -10.4183   -4.8086    0.0000 H   0  0  0  0  0  0  0  0  0  0  0  0
   -8.0184   -3.4229    0.0000 C   0  0  0  0  0  0  0  0  0  0  0  0
   -7.2184   -4.8086    0.0000 H   0  0  0  0  0  0  0  0  0  0  0  0
   -7.2184   -2.0372    0.0000 C   0  0  0  0  0  0  0  0  0  0  0  0
   -5.6184   -2.0372    0.0000 H   0  0  0  0  0  0  0  0  0  0  0  0
   -7.2184    3.5052    0.0000 C   0  0  0  0  0  0  0  0  0  0  0  0
   -5.7149    4.0524    0.0000 H   0  0  0  0  0  0  0  0  0  0  0  0
  1  2  1  0  0  0  0
  1  3  4  0  0  0  0
  3  4  1  0  0  0  0
  3  5  4  0  0  0  0
  5  6  1  0  0  0  0
  5  7  4  0  0  0  0
  7  8  4  0  0  0  0
  8  9  1  0  0  0  0
  9 10  1  0  0  0  0
  9 11  1  0  0  0  0
 11 12  2  0  0  0  0
 11 13  1  0  0  0  0
 13 14  1  0  0  0  0
 14 15  1  0  0  0  0
 14 16  1  0  0  0  0
 14 17  1  0  0  0  0
 17 18  1  0  0  0  0
 17 19  1  0  0  0  0
 17 20  1  0  0  0  0
 20 21  1  0  0  0  0
 21 22  1  0  0  0  0
 21 23  1  0  0  0  0
 21 24  1  0  0  0  0
 20 25  1  0  0  0  0
 25 26  1  0  0  0  0
 25 27  1  0  0  0  0
 27 28  1  0  0  0  0
 27 29  1  0  0  0  0
 27 30  1  0  0  0  0
 25 31  1  0  0  0  0
 31 32  1  0  0  0  0
 31 33  1  0  0  0  0
 31 34  1  0  0  0  0
 20 35  1  0  0  0  0
 35 36  1  0  0  0  0
 35 37  1  0  0  0  0
 37 38  1  0  0  0  0
 37 39  1  0  0  0  0
 37 40  1  0  0  0  0
 35 41  1  0  0  0  0
 41 42  1  0  0  0  0
 41 43  1  0  0  0  0
 41 44  1  0  0  0  0
  9 45  1  0  0  0  0
 45 46  4  0  0  0  0
 46 47  1  0  0  0  0
 47  7  1  0  0  0  0
 46 48  4  0  0  0  0
 48 49  1  0  0  0  0
 48 50  4  0  0  0  0
 50 51  1  0  0  0  0
 50 52  4  0  0  0  0
 52 53  1  0  0  0  0
 52 54  4  0  0  0  0
 54 45  4  0  0  0  0
 54 55  1  0  0  0  0
  8 56  4  0  0  0  0
 56  1  4  0  0  0  0
 56 57  1  0  0  0  0
M  CHG  1  20   1
M  END
> <ChemID>
100023

> <source_casrn>
50-34-0

> <CAS>
50-34-0

> <SMILES>
[Br-].C[N+](CCOC(=O)C1c2ccccc2Oc2ccccc21)(C(C)C)C(C)C

> <NAME>
Propantheline bromide

> <preferred_name>
Propantheline bromide

> <iupac>
N-methyl-N-(propan-2-yl)-N-{2-[(9H-xanthen-9-ylcarbonyl)oxy]ethyl}propan-2-aminium bromide

> <MPID>
27442

> <dsstox_substance_id>
DTXSID2023519

> <Canonical_QSARr>
C[N+](CCOC(=O)C1c2ccccc2Oc2ccccc21)(C(C)C)C(C)C

> <InChI_Code_QSARr>
InChI=1S/C23H30NO3/c1-16(2)24(5,17(3)4)14-15-26-23(25)22-18-10-6-8-12-20(18)27-21-13-9-7-11-19(21)22/h6-13,16-17,22H,14-15H2,1-5H3/q+1

> <InChI Key_QSARr>
VVWYOYDLCMFIEM-UHFFFAOYSA-N

> <Salt_Solvent>
[Br-]

> <Salt_Solvent_ID>
1731

> <MP>
159.5

$$$$
100024
  -INDIGO-08031722462D

 29 31  0  0  0  0  0  0  0  0999 V2000
    1.5756   -0.2779    0.0000 N   0  0  0  0  0  0  0  0  0  0  0  0
    2.5161   -1.5723    0.0000 C   0  0  0  0  0  0  0  0  0  0  0  0
    2.0217   -3.0940    0.0000 O   0  0  0  0  0  0  0  0  0  0  0  0
    4.0378   -1.0779    0.0000 C   0  0  0  0  0  0  0  0  0  0  0  0
    4.0378    0.5222    0.0000 C   0  0  0  0  0  0  0  0  0  0  0  0
    5.4234    1.3222    0.0000 C   0  0  0  0  0  0  0  0  0  0  0  0
    5.4234    2.9222    0.0000 H   0  0  0  0  0  0  0  0  0  0  0  0
    6.8092    0.5222    0.0000 C   0  0  0  0  0  0  0  0  0  0  0  0
    8.1948    1.3222    0.0000 H   0  0  0  0  0  0  0  0  0  0  0  0
    6.8092   -1.0779    0.0000 C   0  0  0  0  0  0  0  0  0  0  0  0
    8.1948   -1.8778    0.0000 H   0  0  0  0  0  0  0  0  0  0  0  0
    5.4234   -1.8778    0.0000 C   0  0  0  0  0  0  0  0  0  0  0  0
    5.4234   -3.4779    0.0000 H   0  0  0  0  0  0  0  0  0  0  0  0
    2.5161    1.0166    0.0000 C   0  0  0  0  0  0  0  0  0  0  0  0
    2.0217    2.5383    0.0000 O   0  0  0  0  0  0  0  0  0  0  0  0
    0.0001   -0.0000    0.0000 C   0  0  0  0  0  0  0  0  0  0  0  0
    0.8000    1.3856    0.0000 H   0  0  0  0  0  0  0  0  0  0  0  0
   -0.2778   -1.5756    0.0000 C   0  0  0  0  0  0  0  0  0  0  0  0
    0.9479   -2.6042    0.0000 O   0  0  0  0  0  0  0  0  0  0  0  0
   -1.7814   -2.1229    0.0000 N   0  0  0  0  0  0  0  0  0  0  0  0
   -2.0592   -3.6986    0.0000 H   0  0  0  0  0  0  0  0  0  0  0  0
   -3.0071   -1.0945    0.0000 C   0  0  0  0  0  0  0  0  0  0  0  0
   -4.5105   -1.6417    0.0000 O   0  0  0  0  0  0  0  0  0  0  0  0
   -2.7292    0.4813    0.0000 C   0  0  0  0  0  0  0  0  0  0  0  0
   -4.3293    0.4813    0.0000 H   0  0  0  0  0  0  0  0  0  0  0  0
   -3.0071    2.0570    0.0000 H   0  0  0  0  0  0  0  0  0  0  0  0
   -1.2256    1.0284    0.0000 C   0  0  0  0  0  0  0  0  0  0  0  0
   -2.0257    2.4141    0.0000 H   0  0  0  0  0  0  0  0  0  0  0  0
    0.0001    2.0570    0.0000 H   0  0  0  0  0  0  0  0  0  0  0  0
  1  2  1  0  0  0  0
  2  3  2  0  0  0  0
  2  4  1  0  0  0  0
  4  5  4  0  0  0  0
  5  6  4  0  0  0  0
  6  7  1  0  0  0  0
  6  8  4  0  0  0  0
  8  9  1  0  0  0  0
  8 10  4  0  0  0  0
 10 11  1  0  0  0  0
 10 12  4  0  0  0  0
 12  4  4  0  0  0  0
 12 13  1  0  0  0  0
  5 14  1  0  0  0  0
 14  1  1  0  0  0  0
 14 15  2  0  0  0  0
  1 16  1  0  0  0  0
 16 17  1  0  0  0  0
 16 18  1  0  0  0  0
 18 19  2  0  0  0  0
 18 20  1  0  0  0  0
 20 21  1  0  0  0  0
 20 22  1  0  0  0  0
 22 23  2  0  0  0  0
 22 24  1  0  0  0  0
 24 25  1  0  0  0  0
 24 26  1  0  0  0  0
 24 27  1  0  0  0  0
 27 16  1  0  0  0  0
 27 28  1  0  0  0  0
 27 29  1  0  0  0  0
M  END
> <ChemID>
100024

> <source_casrn>
50-35-1

> <CAS>
50-35-1

> <SMILES>
O=C1CCC(C(=O)N1)N1C(=O)c2ccccc2C1=O

> <NAME>
THALIDOMIDE

> <preferred_name>
Thalidomide

> <iupac>
2-(2,6-dioxopiperidin-3-yl)-1H-isoindole-1,3(2H)-dione

> <MPID>
27443

> <dsstox_substance_id>
DTXSID9022524

> <Canonical_QSARr>
O=C1CCC(C(=O)N1)N1C(=O)c2ccccc2C1=O

> <InChI_Code_QSARr>
InChI=1S/C13H10N2O4/c16-10-6-5-9(11(17)14-10)15-12(18)7-3-1-2-4-8(7)13(15)19/h1-4,9H,5-6H2,(H,14,16,17)

> <InChI Key_QSARr>
UEJJHQNACJXSKW-UHFFFAOYSA-N

> <Salt_Solvent>
?

> <Salt_Solvent_ID>


> <MP>
270.0

$$$$
100025
  -INDIGO-08031722462D

 43 45  0  0  0  0  0  0  0  0999 V2000
    7.1373    1.0220    0.0000 C   0  0  0  0  0  0  0  0  0  0  0  0
    8.4179    0.0627    0.0000 C   0  0  0  0  0  0  0  0  0  0  0  0
    8.2272   -1.5258    0.0000 H   0  0  0  0  0  0  0  0  0  0  0  0
    9.8888    0.6921    0.0000 C   0  0  0  0  0  0  0  0  0  0  0  0
   11.1694   -0.2672    0.0000 H   0  0  0  0  0  0  0  0  0  0  0  0
   10.0795    2.2807    0.0000 C   0  0  0  0  0  0  0  0  0  0  0  0
   11.5504    2.9100    0.0000 H   0  0  0  0  0  0  0  0  0  0  0  0
    8.7989    3.2399    0.0000 C   0  0  0  0  0  0  0  0  0  0  0  0
    8.9893    4.8286    0.0000 H   0  0  0  0  0  0  0  0  0  0  0  0
    7.3277    2.6107    0.0000 C   0  0  0  0  0  0  0  0  0  0  0  0
    6.0472    3.5700    0.0000 H   0  0  0  0  0  0  0  0  0  0  0  0
    5.6662    0.3928    0.0000 C   0  0  0  0  0  0  0  0  0  0  0  0
    4.3856    1.3521    0.0000 O   0  0  0  0  0  0  0  0  0  0  0  0
    2.9147    0.7228    0.0000 C   0  0  0  0  0  0  0  0  0  0  0  0
    3.7215    0.3904    0.0000 H   0  0  0  0  0  0  0  0  0  0  0  0
    1.8899    1.9616    0.0000 C   0  0  0  0  0  0  0  0  0  0  0  0
    3.1726    2.9181    0.0000 H   0  0  0  0  0  0  0  0  0  0  0  0
    0.9991    3.2906    0.0000 H   0  0  0  0  0  0  0  0  0  0  0  0
    0.3451    1.0349    0.0000 C   0  0  0  0  0  0  0  0  0  0  0  0
    0.0283    2.6033    0.0000 H   0  0  0  0  0  0  0  0  0  0  0  0
   -1.0231    1.2302    0.0000 N   0  0  0  0  0  0  0  0  0  0  0  0
   -2.4200    2.0105    0.0000 C   0  0  0  0  0  0  0  0  0  0  0  0
   -3.8168    2.7906    0.0000 H   0  0  0  0  0  0  0  0  0  0  0  0
   -3.7941    1.1909    0.0000 H   0  0  0  0  0  0  0  0  0  0  0  0
   -2.4427    3.6102    0.0000 H   0  0  0  0  0  0  0  0  0  0  0  0
   -0.0000    0.0000    0.0000 C   0  0  0  0  0  0  0  0  0  0  0  0
   -1.5317   -0.4628    0.0000 H   0  0  0  0  0  0  0  0  0  0  0  0
   -0.1825   -1.7005    0.0000 C   0  0  0  0  0  0  0  0  0  0  0  0
   -1.7179   -2.1507    0.0000 H   0  0  0  0  0  0  0  0  0  0  0  0
    0.8204   -2.9472    0.0000 H   0  0  0  0  0  0  0  0  0  0  0  0
    0.4938   -0.4660    0.0000 C   0  0  0  0  0  0  0  0  0  0  0  0
    1.3593   -1.8117    0.0000 H   0  0  0  0  0  0  0  0  0  0  0  0
    1.2988   -0.6114    0.0000 H   0  0  0  0  0  0  0  0  0  0  0  0
    1.6320    0.9422    0.0000 C   0  0  0  0  0  0  0  0  0  0  0  0
    1.9533    0.1900    0.0000 H   0  0  0  0  0  0  0  0  0  0  0  0
    2.7339   -0.2178    0.0000 C   0  0  0  0  0  0  0  0  0  0  0  0
    2.2801   -1.7521    0.0000 O   0  0  0  0  0  0  0  0  0  0  0  0
    3.3822   -2.9122    0.0000 C   0  0  0  0  0  0  0  0  0  0  0  0
    4.4841   -4.0724    0.0000 H   0  0  0  0  0  0  0  0  0  0  0  0
    4.9378   -2.5380    0.0000 H   0  0  0  0  0  0  0  0  0  0  0  0
    2.9285   -4.4466    0.0000 H   0  0  0  0  0  0  0  0  0  0  0  0
    3.3752   -0.8095    0.0000 O   0  0  0  0  0  0  0  0  0  0  0  0
    5.4758   -1.1959    0.0000 O   0  0  0  0  0  0  0  0  0  0  0  0
  1  2  4  0  0  0  0
  2  3  1  0  0  0  0
  2  4  4  0  0  0  0
  4  5  1  0  0  0  0
  4  6  4  0  0  0  0
  6  7  1  0  0  0  0
  6  8  4  0  0  0  0
  8  9  1  0  0  0  0
  8 10  4  0  0  0  0
 10  1  4  0  0  0  0
 10 11  1  0  0  0  0
  1 12  1  0  0  0  0
 12 13  1  0  0  0  0
 13 14  1  0  0  0  0
 14 15  1  0  0  0  0
 14 16  1  0  0  0  0
 16 17  1  0  0  0  0
 16 18  1  0  0  0  0
 16 19  1  0  0  0  0
 19 20  1  0  0  0  0
 19 21  1  0  0  0  0
 21 22  1  0  0  0  0
 22 23  1  0  0  0  0
 22 24  1  0  0  0  0
 22 25  1  0  0  0  0
 21 26  1  0  0  0  0
 26 27  1  0  0  0  0
 26 28  1  0  0  0  0
 28 29  1  0  0  0  0
 28 30  1  0  0  0  0
 28 31  1  0  0  0  0
 31 19  1  0  0  0  0
 31 32  1  0  0  0  0
 31 33  1  0  0  0  0
 26 34  1  0  0  0  0
 34 14  1  0  0  0  0
 34 35  1  0  0  0  0
 34 36  1  0  0  0  0
 36 37  1  0  0  0  0
 37 38  1  0  0  0  0
 38 39  1  0  0  0  0
 38 40  1  0  0  0  0
 38 41  1  0  0  0  0
 36 42  2  0  0  0  0
 12 43  2  0  0  0  0
M  END
> <ChemID>
100025

> <source_casrn>
50-36-2

> <CAS>
50-36-2

> <SMILES>
COC(=O)[C@@H]1C2CCC(C[C@@H]1OC(=O)c1ccccc1)[N@@]2C

> <NAME>
COCAINE

> <preferred_name>
Cocaine

> <iupac>
methyl (1R,2R,3S,5S)-3-(benzoyloxy)-8-methyl-8-azabicyclo[3.2.1]octane-2-carboxylate

> <MPID>
27444

> <dsstox_substance_id>
DTXSID2038443

> <Canonical_QSARr>
COC(=O)C1C2CCC(CC1OC(=O)c1ccccc1)N2C

> <InChI_Code_QSARr>
InChI=1S/C17H21NO4/c1-18-12-8-9-13(18)15(17(20)21-2)14(10-12)22-16(19)11-6-4-3-5-7-11/h3-7,12-15H,8-10H2,1-2H3

> <InChI Key_QSARr>
ZPUCINDJVBIVPJ-UHFFFAOYSA-N

> <Salt_Solvent>
?

> <Salt_Solvent_ID>


> <MP>
98.0

$$$$
100027
  -INDIGO-08031722462D

 31 32  0  0  0  0  0  0  0  0999 V2000
   -4.1570    2.4001    0.0000 C   0  0  0  0  0  0  0  0  0  0  0  0
   -2.7713    3.2000    0.0000 N   0  0  0  0  0  0  0  0  0  0  0  0
   -2.7713    4.8000    0.0000 C   0  0  0  0  0  0  0  0  0  0  0  0
   -2.7713    6.4000    0.0000 H   0  0  0  0  0  0  0  0  0  0  0  0
   -1.3857    5.6001    0.0000 H   0  0  0  0  0  0  0  0  0  0  0  0
   -4.1570    5.6001    0.0000 H   0  0  0  0  0  0  0  0  0  0  0  0
   -1.3857    2.4001    0.0000 C   0  0  0  0  0  0  0  0  0  0  0  0
    0.0001    3.2000    0.0000 O   0  0  0  0  0  0  0  0  0  0  0  0
   -1.3857    0.8001    0.0000 N   0  0  0  0  0  0  0  0  0  0  0  0
    0.0001   -0.0000    0.0000 C   0  0  0  0  0  0  0  0  0  0  0  0
   -0.6124   -1.4782    0.0000 H   0  0  0  0  0  0  0  0  0  0  0  0
    0.6123   -1.4782    0.0000 H   0  0  0  0  0  0  0  0  0  0  0  0
    1.3856    0.8001    0.0000 C   0  0  0  0  0  0  0  0  0  0  0  0
    0.5857    2.1856    0.0000 H   0  0  0  0  0  0  0  0  0  0  0  0
    2.1856   -0.5856    0.0000 O   0  0  0  0  0  0  0  0  0  0  0  0
    3.7857   -0.5856    0.0000 H   0  0  0  0  0  0  0  0  0  0  0  0
    2.7714    1.6000    0.0000 C   0  0  0  0  0  0  0  0  0  0  0  0
    4.1569    2.4001    0.0000 H   0  0  0  0  0  0  0  0  0  0  0  0
    4.1569    0.8001    0.0000 H   0  0  0  0  0  0  0  0  0  0  0  0
    2.7714    3.2000    0.0000 H   0  0  0  0  0  0  0  0  0  0  0  0
   -2.7713   -0.0000    0.0000 C   0  0  0  0  0  0  0  0  0  0  0  0
   -2.7713   -1.6000    0.0000 O   0  0  0  0  0  0  0  0  0  0  0  0
   -4.1570    0.8001    0.0000 C   0  0  0  0  0  0  0  0  0  0  0  0
   -5.6785    0.3056    0.0000 N   0  0  0  1  0  0  0  0  0  0  0  0
   -6.1731   -1.2162    0.0000 C   0  0  0  0  0  0  0  0  0  0  0  0
   -6.6675   -2.7378    0.0000 H   0  0  0  0  0  0  0  0  0  0  0  0
   -7.7381   -1.5487    0.0000 H   0  0  0  0  0  0  0  0  0  0  0  0
   -5.1024   -2.4051    0.0000 H   0  0  0  0  0  0  0  0  0  0  0  0
   -6.6190    1.6000    0.0000 C   0  0  0  0  0  0  0  0  0  0  0  0
   -8.2191    1.6000    0.0000 H   0  0  0  0  0  0  0  0  0  0  0  0
   -5.6785    2.8945    0.0000 N   0  0  0  1  0  0  0  0  0  0  0  0
  1  2  1  0  0  0  0
  2  3  1  0  0  0  0
  3  4  1  0  0  0  0
  3  5  1  0  0  0  0
  3  6  1  0  0  0  0
  2  7  1  0  0  0  0
  7  8  2  0  0  0  0
  7  9  1  0  0  0  0
  9 10  1  0  0  0  0
 10 11  1  0  0  0  0
 10 12  1  0  0  0  0
 10 13  1  0  0  0  0
 13 14  1  0  0  0  0
 13 15  1  0  0  0  0
 15 16  1  0  0  0  0
 13 17  1  0  0  0  0
 17 18  1  0  0  0  0
 17 19  1  0  0  0  0
 17 20  1  0  0  0  0
  9 21  1  0  0  0  0
 21 22  2  0  0  0  0
 21 23  1  0  0  0  0
 23  1  4  0  0  0  0
 23 24  4  0  0  0  0
 24 25  1  0  0  0  0
 25 26  1  0  0  0  0
 25 27  1  0  0  0  0
 25 28  1  0  0  0  0
 24 29  4  0  0  0  0
 29 30  1  0  0  0  0
 29 31  4  0  0  0  0
 31  1  4  0  0  0  0
M  END
> <ChemID>
100027

> <source_casrn>
50-39-5

> <CAS>
NOCAS_861572

> <SMILES>
CN1c2[n]c[n](C)c2C(=O)N(CC(C)O)C1=O

> <NAME>
Protheobromine

> <preferred_name>


> <iupac>


> <MPID>
27446

> <dsstox_substance_id>
DTXSID00861572

> <Canonical_QSARr>
CN1c2[n]c[n](C)c2C(=O)N(CC(C)O)C1=O

> <InChI_Code_QSARr>
InChI=1S/C10H14N4O3/c1-6(15)4-14-9(16)7-8(11-5-12(7)2)13(3)10(14)17/h5-6,15H,4H2,1-3H3

> <InChI Key_QSARr>
MXRGZXBFSKSZPH-UHFFFAOYSA-N

> <Salt_Solvent>
?

> <Salt_Solvent_ID>


> <MP>
141.0

$$$$
100028
  -INDIGO-08031722462D

 48 49  0  0  0  0  0  0  0  0999 V2000
    1.3855    4.0000    0.0000 C   0  0  0  0  0  0  0  0  0  0  0  0
    2.7712    4.8001    0.0000 H   0  0  0  0  0  0  0  0  0  0  0  0
    0.0001    4.8001    0.0000 C   0  0  0  0  0  0  0  0  0  0  0  0
    0.0001    6.4000    0.0000 H   0  0  0  0  0  0  0  0  0  0  0  0
   -1.3856    4.0000    0.0000 C   0  0  0  0  0  0  0  0  0  0  0  0
   -2.7713    4.8001    0.0000 H   0  0  0  0  0  0  0  0  0  0  0  0
   -1.3856    2.4000    0.0000 C   0  0  0  0  0  0  0  0  0  0  0  0
   -2.7713    1.6001    0.0000 H   0  0  0  0  0  0  0  0  0  0  0  0
    0.0001    1.6001    0.0000 C   0  0  0  0  0  0  0  0  0  0  0  0
    0.0001    0.0000    0.0000 C   0  0  0  0  0  0  0  0  0  0  0  0
    1.5757    0.2779    0.0000 H   0  0  0  0  0  0  0  0  0  0  0  0
   -1.5035   -0.5473    0.0000 C   0  0  0  0  0  0  0  0  0  0  0  0
   -1.5035   -2.1472    0.0000 O   0  0  0  0  0  0  0  0  0  0  0  0
   -2.8891    0.2527    0.0000 O   0  0  0  0  0  0  0  0  0  0  0  0
   -4.2748   -0.5473    0.0000 C   0  0  0  0  0  0  0  0  0  0  0  0
   -3.6625   -2.0253    0.0000 H   0  0  0  0  0  0  0  0  0  0  0  0
   -4.8871   -2.0253    0.0000 H   0  0  0  0  0  0  0  0  0  0  0  0
   -5.6605    0.2527    0.0000 C   0  0  0  0  0  0  0  0  0  0  0  0
   -6.2728    1.7310    0.0000 H   0  0  0  0  0  0  0  0  0  0  0  0
   -5.0482    1.7310    0.0000 H   0  0  0  0  0  0  0  0  0  0  0  0
   -7.0462   -0.5473    0.0000 N   0  0  0  0  0  0  0  0  0  0  0  0
   -8.4316    0.2527    0.0000 C   0  0  0  0  0  0  0  0  0  0  0  0
   -9.0439    1.7310    0.0000 H   0  0  0  0  0  0  0  0  0  0  0  0
   -7.8193    1.7310    0.0000 H   0  0  0  0  0  0  0  0  0  0  0  0
   -9.8173   -0.5473    0.0000 C   0  0  0  0  0  0  0  0  0  0  0  0
  -11.2030    0.2527    0.0000 H   0  0  0  0  0  0  0  0  0  0  0  0
  -11.2030   -1.3472    0.0000 H   0  0  0  0  0  0  0  0  0  0  0  0
   -9.8173    1.0528    0.0000 H   0  0  0  0  0  0  0  0  0  0  0  0
   -7.0462   -2.1472    0.0000 C   0  0  0  0  0  0  0  0  0  0  0  0
   -8.6324   -2.3560    0.0000 H   0  0  0  0  0  0  0  0  0  0  0  0
   -8.0201   -3.4166    0.0000 H   0  0  0  0  0  0  0  0  0  0  0  0
   -5.6605   -2.9473    0.0000 C   0  0  0  0  0  0  0  0  0  0  0  0
   -5.6605   -4.5472    0.0000 H   0  0  0  0  0  0  0  0  0  0  0  0
   -4.2748   -3.7473    0.0000 H   0  0  0  0  0  0  0  0  0  0  0  0
   -7.0462   -3.7473    0.0000 H   0  0  0  0  0  0  0  0  0  0  0  0
    0.2779   -1.5757    0.0000 C   0  0  0  0  0  0  0  0  0  0  0  0
   -0.5222   -2.9614    0.0000 C   0  0  0  0  0  0  0  0  0  0  0  0
   -2.1221   -2.9614    0.0000 H   0  0  0  0  0  0  0  0  0  0  0  0
    0.2779   -4.3469    0.0000 C   0  0  0  0  0  0  0  0  0  0  0  0
   -0.5222   -5.7326    0.0000 H   0  0  0  0  0  0  0  0  0  0  0  0
    1.8778   -4.3469    0.0000 C   0  0  0  0  0  0  0  0  0  0  0  0
    2.6779   -5.7326    0.0000 H   0  0  0  0  0  0  0  0  0  0  0  0
    2.6779   -2.9614    0.0000 C   0  0  0  0  0  0  0  0  0  0  0  0
    4.2778   -2.9614    0.0000 H   0  0  0  0  0  0  0  0  0  0  0  0
    1.8778   -1.5757    0.0000 C   0  0  0  0  0  0  0  0  0  0  0  0
    2.6779   -0.1901    0.0000 H   0  0  0  0  0  0  0  0  0  0  0  0
    1.3855    2.4000    0.0000 C   0  0  0  0  0  0  0  0  0  0  0  0
    2.7712    1.6001    0.0000 H   0  0  0  0  0  0  0  0  0  0  0  0
  1  2  1  0  0  0  0
  1  3  4  0  0  0  0
  3  4  1  0  0  0  0
  3  5  4  0  0  0  0
  5  6  1  0  0  0  0
  5  7  4  0  0  0  0
  7  8  1  0  0  0  0
  7  9  4  0  0  0  0
  9 10  1  0  0  0  0
 10 11  1  0  0  0  0
 10 12  1  0  0  0  0
 12 13  2  0  0  0  0
 12 14  1  0  0  0  0
 14 15  1  0  0  0  0
 15 16  1  0  0  0  0
 15 17  1  0  0  0  0
 15 18  1  0  0  0  0
 18 19  1  0  0  0  0
 18 20  1  0  0  0  0
 18 21  1  0  0  0  0
 21 22  1  0  0  0  0
 22 23  1  0  0  0  0
 22 24  1  0  0  0  0
 22 25  1  0  0  0  0
 25 26  1  0  0  0  0
 25 27  1  0  0  0  0
 25 28  1  0  0  0  0
 21 29  1  0  0  0  0
 29 30  1  0  0  0  0
 29 31  1  0  0  0  0
 29 32  1  0  0  0  0
 32 33  1  0  0  0  0
 32 34  1  0  0  0  0
 32 35  1  0  0  0  0
 10 36  1  0  0  0  0
 36 37  4  0  0  0  0
 37 38  1  0  0  0  0
 37 39  4  0  0  0  0
 39 40  1  0  0  0  0
 39 41  4  0  0  0  0
 41 42  1  0  0  0  0
 41 43  4  0  0  0  0
 43 44  1  0  0  0  0
 43 45  4  0  0  0  0
 45 36  4  0  0  0  0
 45 46  1  0  0  0  0
  9 47  4  0  0  0  0
 47  1  4  0  0  0  0
 47 48  1  0  0  0  0
M  END
> <ChemID>
100028

> <source_casrn>
50-42-0

> <CAS>
64-95-9

> <SMILES>
CCN(CCOC(=O)C(c1ccccc1)c1ccccc1)CC

> <NAME>
Adiphenine

> <preferred_name>
Adiphenine

> <iupac>
2-(diethylamino)ethyl diphenylacetate

> <MPID>
27447

> <dsstox_substance_id>
DTXSID0022561

> <Canonical_QSARr>
CCN(CCOC(=O)C(c1ccccc1)c1ccccc1)CC

> <InChI_Code_QSARr>
InChI=1S/C20H25NO2/c1-3-21(4-2)15-16-23-20(22)19(17-11-7-5-8-12-17)18-13-9-6-10-14-18/h5-14,19H,3-4,15-16H2,1-2H3

> <InChI Key_QSARr>
JGOAIQNSOGZNBX-UHFFFAOYSA-N

> <Salt_Solvent>
?

> <Salt_Solvent_ID>


> <MP>
113.5

$$$$
100029
  -INDIGO-08031722462D

 15 15  0  0  0  0  0  0  0  0999 V2000
    2.4000    1.3856    0.0000 C   0  0  0  0  0  0  0  0  0  0  0  0
    3.2001    2.7713    0.0000 H   0  0  0  0  0  0  0  0  0  0  0  0
    3.2001   -0.0000    0.0000 C   0  0  0  0  0  0  0  0  0  0  0  0
    4.8000   -0.0000    0.0000 Cl  0  0  0  0  0  0  0  0  0  0  0  0
    2.4000   -1.3856    0.0000 C   0  0  0  0  0  0  0  0  0  0  0  0
    3.2001   -2.7713    0.0000 H   0  0  0  0  0  0  0  0  0  0  0  0
    0.8000   -1.3856    0.0000 C   0  0  0  0  0  0  0  0  0  0  0  0
    0.0000   -2.7713    0.0000 Cl  0  0  0  0  0  0  0  0  0  0  0  0
    0.0000    0.0000    0.0000 C   0  0  0  0  0  0  0  0  0  0  0  0
   -1.6000    0.0000    0.0000 C   0  0  0  0  0  0  0  0  0  0  0  0
   -2.4001    1.3856    0.0000 O   0  0  0  0  0  0  0  0  0  0  0  0
   -2.4001   -1.3856    0.0000 O   0  0  0  0  0  0  0  0  0  0  0  0
   -4.0000   -1.3856    0.0000 H   0  0  0  0  0  0  0  0  0  0  0  0
    0.8000    1.3856    0.0000 C   0  0  0  0  0  0  0  0  0  0  0  0
    0.0000    2.7713    0.0000 Cl  0  0  0  0  0  0  0  0  0  0  0  0
  1  2  1  0  0  0  0
  1  3  4  0  0  0  0
  3  4  1  0  0  0  0
  3  5  4  0  0  0  0
  5  6  1  0  0  0  0
  5  7  4  0  0  0  0
  7  8  1  0  0  0  0
  7  9  4  0  0  0  0
  9 10  1  0  0  0  0
 10 11  2  0  0  0  0
 10 12  1  0  0  0  0
 12 13  1  0  0  0  0
  9 14  4  0  0  0  0
 14  1  4  0  0  0  0
 14 15  1  0  0  0  0
M  END
> <ChemID>
100029

> <source_casrn>
50-43-1

> <CAS>
50-43-1

> <SMILES>
OC(=O)c1c(Cl)cc(Cl)cc1Cl

> <NAME>
2,4,6-Trichlorobenzoic acid

> <preferred_name>
2,4,6-Trichlorobenzoic acid

> <iupac>
2,4,6-TRICHLOROBENZOIC ACID

> <MPID>
27448

> <dsstox_substance_id>
DTXSID9075329

> <Canonical_QSARr>
OC(=O)c1c(Cl)cc(Cl)cc1Cl

> <InChI_Code_QSARr>
InChI=1S/C7H3Cl3O2/c8-3-1-4(9)6(7(11)12)5(10)2-3/h1-2H,(H,11,12)

> <InChI Key_QSARr>
RAFFVQBMVYYTQS-UHFFFAOYSA-N

> <Salt_Solvent>
?

> <Salt_Solvent_ID>


> <MP>
162.0

$$$$
100031
  -INDIGO-08031722462D

 44 46  0  0  0  0  0  0  0  0999 V2000
    4.2607    2.1846    0.0000 C   0  0  0  0  0  0  0  0  0  0  0  0
    5.6463    2.9845    0.0000 H   0  0  0  0  0  0  0  0  0  0  0  0
    2.8751    2.9845    0.0000 C   0  0  0  0  0  0  0  0  0  0  0  0
    2.8751    4.5846    0.0000 H   0  0  0  0  0  0  0  0  0  0  0  0
    1.4895    2.1846    0.0000 C   0  0  0  0  0  0  0  0  0  0  0  0
    0.1038    2.9845    0.0000 H   0  0  0  0  0  0  0  0  0  0  0  0
    1.4895    0.5846    0.0000 C   0  0  0  0  0  0  0  0  0  0  0  0
    2.8751   -0.2155    0.0000 C   0  0  0  0  0  0  0  0  0  0  0  0
    3.1135   -1.7975    0.0000 C   0  0  0  0  0  0  0  0  0  0  0  0
    4.2307   -2.9430    0.0000 H   0  0  0  0  0  0  0  0  0  0  0  0
    4.6030   -1.2130    0.0000 H   0  0  0  0  0  0  0  0  0  0  0  0
    2.0252   -2.9704    0.0000 C   0  0  0  0  0  0  0  0  0  0  0  0
    1.5535   -4.4995    0.0000 H   0  0  0  0  0  0  0  0  0  0  0  0
    3.4108   -3.7705    0.0000 H   0  0  0  0  0  0  0  0  0  0  0  0
    0.4297   -2.8510    0.0000 C   0  0  0  0  0  0  0  0  0  0  0  0
   -0.4717   -1.5290    0.0000 C   0  0  0  0  0  0  0  0  0  0  0  0
    0.0000    0.0001    0.0000 C   0  0  0  0  0  0  0  0  0  0  0  0
   -1.1730    1.0883    0.0000 C   0  0  0  0  0  0  0  0  0  0  0  0
   -0.8169    2.6482    0.0000 H   0  0  0  0  0  0  0  0  0  0  0  0
   -2.7605    0.8893    0.0000 C   0  0  0  0  0  0  0  0  0  0  0  0
   -4.2148    0.2222    0.0000 H   0  0  0  0  0  0  0  0  0  0  0  0
   -3.3170   -0.6107    0.0000 H   0  0  0  0  0  0  0  0  0  0  0  0
   -3.2321    2.4183    0.0000 C   0  0  0  0  0  0  0  0  0  0  0  0
   -1.7778    3.0854    0.0000 H   0  0  0  0  0  0  0  0  0  0  0  0
   -2.6754    3.9183    0.0000 H   0  0  0  0  0  0  0  0  0  0  0  0
   -4.7919    2.7742    0.0000 N   0  0  0  0  0  0  0  0  0  0  0  0
   -5.2635    4.3033    0.0000 C   0  0  0  0  0  0  0  0  0  0  0  0
   -5.7352    5.8321    0.0000 H   0  0  0  0  0  0  0  0  0  0  0  0
   -6.8235    4.6592    0.0000 H   0  0  0  0  0  0  0  0  0  0  0  0
   -4.1753    5.4760    0.0000 H   0  0  0  0  0  0  0  0  0  0  0  0
   -5.8802    1.6013    0.0000 C   0  0  0  0  0  0  0  0  0  0  0  0
   -7.4401    1.9574    0.0000 H   0  0  0  0  0  0  0  0  0  0  0  0
   -6.9685    0.4285    0.0000 H   0  0  0  0  0  0  0  0  0  0  0  0
   -5.4087    0.0725    0.0000 H   0  0  0  0  0  0  0  0  0  0  0  0
   -2.0672   -1.6484    0.0000 C   0  0  0  0  0  0  0  0  0  0  0  0
   -2.4619   -0.0980    0.0000 H   0  0  0  0  0  0  0  0  0  0  0  0
   -2.7613   -3.0901    0.0000 C   0  0  0  0  0  0  0  0  0  0  0  0
   -4.3570   -3.2096    0.0000 H   0  0  0  0  0  0  0  0  0  0  0  0
   -1.8601   -4.4121    0.0000 C   0  0  0  0  0  0  0  0  0  0  0  0
   -2.5542   -5.8536    0.0000 H   0  0  0  0  0  0  0  0  0  0  0  0
   -0.2646   -4.2924    0.0000 C   0  0  0  0  0  0  0  0  0  0  0  0
    0.6368   -5.6144    0.0000 H   0  0  0  0  0  0  0  0  0  0  0  0
    4.2607    0.5846    0.0000 C   0  0  0  0  0  0  0  0  0  0  0  0
    5.6463   -0.2155    0.0000 H   0  0  0  0  0  0  0  0  0  0  0  0
  1  2  1  0  0  0  0
  1  3  4  0  0  0  0
  3  4  1  0  0  0  0
  3  5  4  0  0  0  0
  5  6  1  0  0  0  0
  5  7  4  0  0  0  0
  7  8  4  0  0  0  0
  8  9  1  0  0  0  0
  9 10  1  0  0  0  0
  9 11  1  0  0  0  0
  9 12  1  0  0  0  0
 12 13  1  0  0  0  0
 12 14  1  0  0  0  0
 12 15  1  0  0  0  0
 15 16  4  0  0  0  0
 16 17  1  0  0  0  0
 17  7  1  0  0  0  0
 17 18  2  0  0  0  0
 18 19  1  0  0  0  0
 18 20  1  0  0  0  0
 20 21  1  0  0  0  0
 20 22  1  0  0  0  0
 20 23  1  0  0  0  0
 23 24  1  0  0  0  0
 23 25  1  0  0  0  0
 23 26  1  0  0  0  0
 26 27  1  0  0  0  0
 27 28  1  0  0  0  0
 27 29  1  0  0  0  0
 27 30  1  0  0  0  0
 26 31  1  0  0  0  0
 31 32  1  0  0  0  0
 31 33  1  0  0  0  0
 31 34  1  0  0  0  0
 16 35  4  0  0  0  0
 35 36  1  0  0  0  0
 35 37  4  0  0  0  0
 37 38  1  0  0  0  0
 37 39  4  0  0  0  0
 39 40  1  0  0  0  0
 39 41  4  0  0  0  0
 41 15  4  0  0  0  0
 41 42  1  0  0  0  0
  8 43  4  0  0  0  0
 43  1  4  0  0  0  0
 43 44  1  0  0  0  0
M  END
> <ChemID>
100031

> <source_casrn>
50-48-6

> <CAS>
50-48-6

> <SMILES>
CN(C)CCC=C1c2ccccc2CCc2ccccc21

> <NAME>
AMITRYPTYLINE

> <preferred_name>
Amitriptyline

> <iupac>
3-(10,11-dihydro-5H-dibenzo[a,d][7]annulen-5-ylidene)-N,N-dimethylpropan-1-amine

> <MPID>
27450

> <dsstox_substance_id>
DTXSID7022594

> <Canonical_QSARr>
CN(C)CCC=C1c2ccccc2CCc2ccccc21

> <InChI_Code_QSARr>
InChI=1S/C20H23N/c1-21(2)15-7-12-20-18-10-5-3-8-16(18)13-14-17-9-4-6-11-19(17)20/h3-6,8-12H,7,13-15H2,1-2H3

> <InChI Key_QSARr>
KRMDCWKBEZIMAB-UHFFFAOYSA-N

> <Salt_Solvent>
?

> <Salt_Solvent_ID>


> <MP>
196.5

$$$$
100032
  -INDIGO-08031722462D

 45 47  0  0  0  0  0  0  0  0999 V2000
    0.0001    0.0000    0.0000 N   0  0  0  0  0  0  0  0  0  0  0  0
   -0.3561    1.5599    0.0000 C   0  0  0  0  0  0  0  0  0  0  0  0
   -1.7975    2.2540    0.0000 C   0  0  0  0  0  0  0  0  0  0  0  0
   -1.9171    3.8496    0.0000 C   0  0  0  0  0  0  0  0  0  0  0  0
   -3.3587    4.5439    0.0000 H   0  0  0  0  0  0  0  0  0  0  0  0
   -0.5952    4.7509    0.0000 C   0  0  0  0  0  0  0  0  0  0  0  0
   -0.7147    6.3465    0.0000 H   0  0  0  0  0  0  0  0  0  0  0  0
    0.8463    4.0568    0.0000 C   0  0  0  0  0  0  0  0  0  0  0  0
    2.1684    4.9580    0.0000 H   0  0  0  0  0  0  0  0  0  0  0  0
    0.9660    2.4612    0.0000 C   0  0  0  0  0  0  0  0  0  0  0  0
    2.5062    2.0278    0.0000 H   0  0  0  0  0  0  0  0  0  0  0  0
   -3.2392    1.5599    0.0000 C   0  0  0  0  0  0  0  0  0  0  0  0
   -3.5952    3.1198    0.0000 H   0  0  0  0  0  0  0  0  0  0  0  0
   -4.8391    1.5599    0.0000 H   0  0  0  0  0  0  0  0  0  0  0  0
   -3.5952    0.0000    0.0000 C   0  0  0  0  0  0  0  0  0  0  0  0
   -5.1354    0.4333    0.0000 H   0  0  0  0  0  0  0  0  0  0  0  0
   -4.5928   -1.2508    0.0000 H   0  0  0  0  0  0  0  0  0  0  0  0
   -2.5975   -1.2508    0.0000 C   0  0  0  0  0  0  0  0  0  0  0  0
   -0.9976   -1.2508    0.0000 C   0  0  0  0  0  0  0  0  0  0  0  0
   -0.1977   -2.6366    0.0000 C   0  0  0  0  0  0  0  0  0  0  0  0
    1.3781   -2.3587    0.0000 H   0  0  0  0  0  0  0  0  0  0  0  0
   -0.9976   -4.0223    0.0000 C   0  0  0  0  0  0  0  0  0  0  0  0
   -0.1977   -5.4079    0.0000 H   0  0  0  0  0  0  0  0  0  0  0  0
   -2.5975   -4.0223    0.0000 C   0  0  0  0  0  0  0  0  0  0  0  0
   -3.3976   -5.4079    0.0000 H   0  0  0  0  0  0  0  0  0  0  0  0
   -3.3976   -2.6366    0.0000 C   0  0  0  0  0  0  0  0  0  0  0  0
   -4.9975   -2.6366    0.0000 H   0  0  0  0  0  0  0  0  0  0  0  0
    1.5598   -0.3560    0.0000 C   0  0  0  0  0  0  0  0  0  0  0  0
    1.2919    1.2214    0.0000 H   0  0  0  0  0  0  0  0  0  0  0  0
    2.4857    0.9488    0.0000 H   0  0  0  0  0  0  0  0  0  0  0  0
    2.7328   -1.4444    0.0000 C   0  0  0  0  0  0  0  0  0  0  0  0
    3.5241   -2.8349    0.0000 H   0  0  0  0  0  0  0  0  0  0  0  0
    2.3089   -2.9872    0.0000 H   0  0  0  0  0  0  0  0  0  0  0  0
    4.1565   -0.7144    0.0000 C   0  0  0  0  0  0  0  0  0  0  0  0
    3.6187    0.7926    0.0000 H   0  0  0  0  0  0  0  0  0  0  0  0
    4.8419    0.7314    0.0000 H   0  0  0  0  0  0  0  0  0  0  0  0
    5.5007   -1.5825    0.0000 N   0  0  0  0  0  0  0  0  0  0  0  0
    6.9244   -0.8525    0.0000 C   0  0  0  0  0  0  0  0  0  0  0  0
    8.3482   -0.1225    0.0000 H   0  0  0  0  0  0  0  0  0  0  0  0
    8.2684   -1.7206    0.0000 H   0  0  0  0  0  0  0  0  0  0  0  0
    7.0041    0.7454    0.0000 H   0  0  0  0  0  0  0  0  0  0  0  0
    5.4208   -3.1804    0.0000 C   0  0  0  0  0  0  0  0  0  0  0  0
    6.7650   -4.0485    0.0000 H   0  0  0  0  0  0  0  0  0  0  0  0
    5.3410   -4.7785    0.0000 H   0  0  0  0  0  0  0  0  0  0  0  0
    3.9971   -3.9104    0.0000 H   0  0  0  0  0  0  0  0  0  0  0  0
  1  2  1  0  0  0  0
  2  3  4  0  0  0  0
  3  4  4  0  0  0  0
  4  5  1  0  0  0  0
  4  6  4  0  0  0  0
  6  7  1  0  0  0  0
  6  8  4  0  0  0  0
  8  9  1  0  0  0  0
  8 10  4  0  0  0  0
 10  2  4  0  0  0  0
 10 11  1  0  0  0  0
  3 12  1  0  0  0  0
 12 13  1  0  0  0  0
 12 14  1  0  0  0  0
 12 15  1  0  0  0  0
 15 16  1  0  0  0  0
 15 17  1  0  0  0  0
 15 18  1  0  0  0  0
 18 19  4  0  0  0  0
 19  1  1  0  0  0  0
 19 20  4  0  0  0  0
 20 21  1  0  0  0  0
 20 22  4  0  0  0  0
 22 23  1  0  0  0  0
 22 24  4  0  0  0  0
 24 25  1  0  0  0  0
 24 26  4  0  0  0  0
 26 18  4  0  0  0  0
 26 27  1  0  0  0  0
  1 28  1  0  0  0  0
 28 29  1  0  0  0  0
 28 30  1  0  0  0  0
 28 31  1  0  0  0  0
 31 32  1  0  0  0  0
 31 33  1  0  0  0  0
 31 34  1  0  0  0  0
 34 35  1  0  0  0  0
 34 36  1  0  0  0  0
 34 37  1  0  0  0  0
 37 38  1  0  0  0  0
 38 39  1  0  0  0  0
 38 40  1  0  0  0  0
 38 41  1  0  0  0  0
 37 42  1  0  0  0  0
 42 43  1  0  0  0  0
 42 44  1  0  0  0  0
 42 45  1  0  0  0  0
M  END
> <ChemID>
100032

> <source_casrn>
50-49-7

> <CAS>
50-49-7

> <SMILES>
CN(C)CCCN1c2ccccc2CCc2ccccc12

> <NAME>
IMIPRAMINE

> <preferred_name>
Imipramine

> <iupac>
3-(10,11-dihydro-5H-dibenzo[b,f]azepin-5-yl)-N,N-dimethylpropan-1-amine

> <MPID>
27451

> <dsstox_substance_id>
DTXSID1043881

> <Canonical_QSARr>
CN(C)CCCN1c2ccccc2CCc2ccccc12

> <InChI_Code_QSARr>
InChI=1S/C19H24N2/c1-20(2)14-7-15-21-18-10-5-3-8-16(18)12-13-17-9-4-6-11-19(17)21/h3-6,8-11H,7,12-15H2,1-2H3

> <InChI Key_QSARr>
BCGWQEUPMDMJNV-UHFFFAOYSA-N

> <Salt_Solvent>
?

> <Salt_Solvent_ID>


> <MP>
174.5

$$$$
100033
  -INDIGO-08031722462D

 56 60  0  0  0  0  0  0  0  0999 V2000
   -0.0001    0.0000    0.0000 C   0  0  0  0  0  0  0  0  0  0  0  0
   -0.8001    1.3856    0.0000 C   0  0  0  0  0  0  0  0  0  0  0  0
    0.5858    2.1856    0.0000 H   0  0  0  0  0  0  0  0  0  0  0  0
   -1.0777    2.9613    0.0000 H   0  0  0  0  0  0  0  0  0  0  0  0
   -2.3999    1.3856    0.0000 C   0  0  0  0  0  0  0  0  0  0  0  0
   -2.1220    2.9613    0.0000 H   0  0  0  0  0  0  0  0  0  0  0  0
   -3.7855    2.1856    0.0000 H   0  0  0  0  0  0  0  0  0  0  0  0
   -3.2000    0.0000    0.0000 C   0  0  0  0  0  0  0  0  0  0  0  0
   -4.0000    1.3856    0.0000 H   0  0  0  0  0  0  0  0  0  0  0  0
   -4.8001    0.0000    0.0000 C   0  0  0  0  0  0  0  0  0  0  0  0
   -5.6002   -1.3857    0.0000 C   0  0  0  0  0  0  0  0  0  0  0  0
   -4.8001   -2.7713    0.0000 C   0  0  0  0  0  0  0  0  0  0  0  0
   -6.3036   -3.3185    0.0000 H   0  0  0  0  0  0  0  0  0  0  0  0
   -4.5222   -4.3470    0.0000 H   0  0  0  0  0  0  0  0  0  0  0  0
   -3.2000   -2.7713    0.0000 C   0  0  0  0  0  0  0  0  0  0  0  0
   -3.4779   -4.3470    0.0000 H   0  0  0  0  0  0  0  0  0  0  0  0
   -1.9744   -3.7998    0.0000 H   0  0  0  0  0  0  0  0  0  0  0  0
   -2.3999   -1.3857    0.0000 C   0  0  0  0  0  0  0  0  0  0  0  0
   -1.5999   -2.7713    0.0000 H   0  0  0  0  0  0  0  0  0  0  0  0
   -0.8001   -1.3857    0.0000 C   0  0  0  0  0  0  0  0  0  0  0  0
   -1.4506   -2.8473    0.0000 H   0  0  0  0  0  0  0  0  0  0  0  0
    0.2705   -2.5747    0.0000 C   0  0  0  0  0  0  0  0  0  0  0  0
   -1.0238   -3.5151    0.0000 H   0  0  0  0  0  0  0  0  0  0  0  0
    1.0706   -3.9603    0.0000 H   0  0  0  0  0  0  0  0  0  0  0  0
    1.7322   -1.9239    0.0000 C   0  0  0  0  0  0  0  0  0  0  0  0
    2.2268   -3.4455    0.0000 H   0  0  0  0  0  0  0  0  0  0  0  0
    3.2974   -1.5912    0.0000 H   0  0  0  0  0  0  0  0  0  0  0  0
    1.5652   -0.3327    0.0000 C   0  0  0  0  0  0  0  0  0  0  0  0
    2.0487    0.2954    0.0000 H   0  0  0  0  0  0  0  0  0  0  0  0
    3.1650   -0.3327    0.0000 O   0  0  0  0  0  0  0  0  0  0  0  0
    3.9650    1.0530    0.0000 H   0  0  0  0  0  0  0  0  0  0  0  0
   -7.2000   -1.3857    0.0000 C   0  0  0  0  0  0  0  0  0  0  0  0
   -8.0000   -2.7713    0.0000 H   0  0  0  0  0  0  0  0  0  0  0  0
   -8.0000    0.0000    0.0000 C   0  0  0  0  0  0  0  0  0  0  0  0
   -9.6001    0.0000    0.0000 O   0  0  0  0  0  0  0  0  0  0  0  0
  -10.3999    1.3856    0.0000 C   0  0  0  0  0  0  0  0  0  0  0  0
   -9.6001    2.7713    0.0000 O   0  0  0  0  0  0  0  0  0  0  0  0
  -12.0000    1.3856    0.0000 C   0  0  0  0  0  0  0  0  0  0  0  0
  -12.8000    2.7713    0.0000 C   0  0  0  0  0  0  0  0  0  0  0  0
  -12.0000    4.1569    0.0000 H   0  0  0  0  0  0  0  0  0  0  0  0
  -14.4001    2.7713    0.0000 C   0  0  0  0  0  0  0  0  0  0  0  0
  -15.1999    4.1569    0.0000 H   0  0  0  0  0  0  0  0  0  0  0  0
  -15.1999    1.3856    0.0000 C   0  0  0  0  0  0  0  0  0  0  0  0
  -16.8000    1.3856    0.0000 H   0  0  0  0  0  0  0  0  0  0  0  0
  -14.4001    0.0000    0.0000 C   0  0  0  0  0  0  0  0  0  0  0  0
  -15.1999   -1.3857    0.0000 H   0  0  0  0  0  0  0  0  0  0  0  0
  -12.8000    0.0000    0.0000 C   0  0  0  0  0  0  0  0  0  0  0  0
  -12.0000   -1.3857    0.0000 H   0  0  0  0  0  0  0  0  0  0  0  0
   -7.2000    1.3856    0.0000 C   0  0  0  0  0  0  0  0  0  0  0  0
   -8.0000    2.7713    0.0000 H   0  0  0  0  0  0  0  0  0  0  0  0
   -5.6002    1.3856    0.0000 C   0  0  0  0  0  0  0  0  0  0  0  0
   -4.8001    2.7713    0.0000 H   0  0  0  0  0  0  0  0  0  0  0  0
    0.9403    1.2944    0.0000 C   0  0  0  0  0  0  0  0  0  0  0  0
    2.0915    2.4059    0.0000 H   0  0  0  0  0  0  0  0  0  0  0  0
    1.7322    1.2586    0.0000 H   0  0  0  0  0  0  0  0  0  0  0  0
    1.1076    2.8857    0.0000 H   0  0  0  0  0  0  0  0  0  0  0  0
  1  2  1  0  0  0  0
  2  3  1  0  0  0  0
  2  4  1  0  0  0  0
  2  5  1  0  0  0  0
  5  6  1  0  0  0  0
  5  7  1  0  0  0  0
  5  8  1  0  0  0  0
  8  9  1  0  0  0  0
  8 10  1  0  0  0  0
 10 11  4  0  0  0  0
 11 12  1  0  0  0  0
 12 13  1  0  0  0  0
 12 14  1  0  0  0  0
 12 15  1  0  0  0  0
 15 16  1  0  0  0  0
 15 17  1  0  0  0  0
 15 18  1  0  0  0  0
 18  8  1  0  0  0  0
 18 19  1  0  0  0  0
 18 20  1  0  0  0  0
 20  1  1  0  0  0  0
 20 21  1  0  0  0  0
 20 22  1  0  0  0  0
 22 23  1  0  0  0  0
 22 24  1  0  0  0  0
 22 25  1  0  0  0  0
 25 26  1  0  0  0  0
 25 27  1  0  0  0  0
 25 28  1  0  0  0  0
 28  1  1  0  0  0  0
 28 29  1  0  0  0  0
 28 30  1  0  0  0  0
 30 31  1  0  0  0  0
 11 32  4  0  0  0  0
 32 33  1  0  0  0  0
 32 34  4  0  0  0  0
 34 35  1  0  0  0  0
 35 36  1  0  0  0  0
 36 37  2  0  0  0  0
 36 38  1  0  0  0  0
 38 39  4  0  0  0  0
 39 40  1  0  0  0  0
 39 41  4  0  0  0  0
 41 42  1  0  0  0  0
 41 43  4  0  0  0  0
 43 44  1  0  0  0  0
 43 45  4  0  0  0  0
 45 46  1  0  0  0  0
 45 47  4  0  0  0  0
 47 38  4  0  0  0  0
 47 48  1  0  0  0  0
 34 49  4  0  0  0  0
 49 50  1  0  0  0  0
 49 51  4  0  0  0  0
 51 10  4  0  0  0  0
 51 52  1  0  0  0  0
  1 53  1  0  0  0  0
 53 54  1  0  0  0  0
 53 55  1  0  0  0  0
 53 56  1  0  0  0  0
M  END
> <ChemID>
100033

> <source_casrn>
50-50-0

> <CAS>
50-50-0

> <SMILES>
C[C@]12CC[C@H]3[C@@H](CCc4cc(ccc43)OC(=O)c3ccccc3)[C@@H]1CC[C@@H]2O

> <NAME>
Estradiol benzoate

> <preferred_name>
Estradiol benzoate

> <iupac>
(17beta)-17-hydroxyestra-1(10),2,4-trien-3-yl benzoate

> <MPID>
27452

> <dsstox_substance_id>
DTXSID9022998

> <Canonical_QSARr>
CC12CCC3C(CCc4cc(ccc43)OC(=O)c3ccccc3)C1CCC2O

> <InChI_Code_QSARr>
InChI=1S/C25H28O3/c1-25-14-13-20-19-10-8-18(28-24(27)16-5-3-2-4-6-16)15-17(19)7-9-21(20)22(25)11-12-23(25)26/h2-6,8,10,15,20-23,26H,7,9,11-14H2,1H3

> <InChI Key_QSARr>
UYIFTLBWAOGQBI-UHFFFAOYSA-N

> <Salt_Solvent>
?

> <Salt_Solvent_ID>


> <MP>
196.0

$$$$
100035
  -INDIGO-08031722462D

 84 89  0  0  0  0  0  0  0  0999 V2000
   -4.0002   -1.3858    0.0000 C   0  0  0  0  0  0  0  0  0  0  0  0
   -5.0704   -0.1967    0.0000 N   0  0  0  1  0  0  0  0  0  0  0  0
   -4.7379    1.3684    0.0000 H   0  0  0  0  0  0  0  0  0  0  0  0
   -6.5321   -0.8474    0.0000 C   0  0  0  0  0  0  0  0  0  0  0  0
   -6.3652   -2.4387    0.0000 C   0  0  0  0  0  0  0  0  0  0  0  0
   -7.6595   -3.3792    0.0000 C   0  0  0  0  0  0  0  0  0  0  0  0
   -7.4922   -4.9704    0.0000 H   0  0  0  0  0  0  0  0  0  0  0  0
   -9.1212   -2.7282    0.0000 C   0  0  0  0  0  0  0  0  0  0  0  0
  -10.4155   -3.6687    0.0000 H   0  0  0  0  0  0  0  0  0  0  0  0
   -9.2885   -1.1370    0.0000 C   0  0  0  0  0  0  0  0  0  0  0  0
   -7.9938   -0.1967    0.0000 C   0  0  0  0  0  0  0  0  0  0  0  0
   -8.1611    1.3945    0.0000 H   0  0  0  0  0  0  0  0  0  0  0  0
  -10.7502   -0.4863    0.0000 O   0  0  0  0  0  0  0  0  0  0  0  0
  -12.0445   -1.4268    0.0000 C   0  0  0  0  0  0  0  0  0  0  0  0
  -13.5062   -0.7761    0.0000 H   0  0  0  0  0  0  0  0  0  0  0  0
  -13.3388   -2.3673    0.0000 H   0  0  0  0  0  0  0  0  0  0  0  0
  -12.2118    0.1644    0.0000 H   0  0  0  0  0  0  0  0  0  0  0  0
   -4.8001   -2.7714    0.0000 C   0  0  0  0  0  0  0  0  0  0  0  0
   -4.0002   -4.1570    0.0000 C   0  0  0  0  0  0  0  0  0  0  0  0
   -3.7223   -5.7326    0.0000 H   0  0  0  0  0  0  0  0  0  0  0  0
   -5.5036   -4.7041    0.0000 H   0  0  0  0  0  0  0  0  0  0  0  0
   -2.4000   -4.1570    0.0000 C   0  0  0  0  0  0  0  0  0  0  0  0
   -1.1745   -5.1854    0.0000 H   0  0  0  0  0  0  0  0  0  0  0  0
   -2.6779   -5.7326    0.0000 H   0  0  0  0  0  0  0  0  0  0  0  0
   -1.6001   -2.7714    0.0000 N   0  0  0  0  0  0  0  0  0  0  0  0
   -2.4000   -1.3855    0.0000 C   0  0  0  0  0  0  0  0  0  0  0  0
   -3.4285   -0.1599    0.0000 H   0  0  0  0  0  0  0  0  0  0  0  0
   -1.6001    0.0001    0.0000 C   0  0  0  0  0  0  0  0  0  0  0  0
   -2.9858    0.8000    0.0000 H   0  0  0  0  0  0  0  0  0  0  0  0
   -1.8780    1.5757    0.0000 H   0  0  0  0  0  0  0  0  0  0  0  0
    0.0001    0.0001    0.0000 C   0  0  0  0  0  0  0  0  0  0  0  0
   -0.7998    1.3857    0.0000 H   0  0  0  0  0  0  0  0  0  0  0  0
    0.8000    1.3857    0.0000 C   0  0  0  0  0  0  0  0  0  0  0  0
   -0.4255    2.4141    0.0000 H   0  0  0  0  0  0  0  0  0  0  0  0
    0.8000    2.9855    0.0000 C   0  0  0  0  0  0  0  0  0  0  0  0
    2.0259    4.0142    0.0000 O   0  0  0  0  0  0  0  0  0  0  0  0
   -0.5857    3.7857    0.0000 O   0  0  0  0  0  0  0  0  0  0  0  0
   -0.5857    5.3855    0.0000 C   0  0  0  0  0  0  0  0  0  0  0  0
   -0.5857    6.9856    0.0000 H   0  0  0  0  0  0  0  0  0  0  0  0
   -1.9715    6.1857    0.0000 H   0  0  0  0  0  0  0  0  0  0  0  0
    0.8000    6.1857    0.0000 H   0  0  0  0  0  0  0  0  0  0  0  0
    2.4002    1.3857    0.0000 C   0  0  0  0  0  0  0  0  0  0  0  0
    2.1223    2.9613    0.0000 H   0  0  0  0  0  0  0  0  0  0  0  0
    3.9035    1.9329    0.0000 O   0  0  0  0  0  0  0  0  0  0  0  0
    4.1814    3.5085    0.0000 C   0  0  0  0  0  0  0  0  0  0  0  0
    4.4593    5.0843    0.0000 H   0  0  0  0  0  0  0  0  0  0  0  0
    5.6848    4.0559    0.0000 H   0  0  0  0  0  0  0  0  0  0  0  0
    5.4069    2.4801    0.0000 H   0  0  0  0  0  0  0  0  0  0  0  0
    3.2000    0.0001    0.0000 C   0  0  0  0  0  0  0  0  0  0  0  0
    4.4255    1.0285    0.0000 H   0  0  0  0  0  0  0  0  0  0  0  0
    4.4255   -1.0283    0.0000 O   0  0  0  0  0  0  0  0  0  0  0  0
    5.9293   -0.4811    0.0000 C   0  0  0  0  0  0  0  0  0  0  0  0
    7.1548   -1.5098    0.0000 C   0  0  0  0  0  0  0  0  0  0  0  0
    8.6582   -0.9624    0.0000 C   0  0  0  0  0  0  0  0  0  0  0  0
    8.9361    0.6132    0.0000 H   0  0  0  0  0  0  0  0  0  0  0  0
    9.8841   -1.9910    0.0000 C   0  0  0  0  0  0  0  0  0  0  0  0
   11.3875   -1.4436    0.0000 O   0  0  0  0  0  0  0  0  0  0  0  0
   11.6654    0.1320    0.0000 C   0  0  0  0  0  0  0  0  0  0  0  0
   13.1688    0.6792    0.0000 H   0  0  0  0  0  0  0  0  0  0  0  0
   11.9433    1.7076    0.0000 H   0  0  0  0  0  0  0  0  0  0  0  0
   12.8909   -0.8964    0.0000 H   0  0  0  0  0  0  0  0  0  0  0  0
    9.6062   -3.5666    0.0000 C   0  0  0  0  0  0  0  0  0  0  0  0
   10.8317   -4.5950    0.0000 O   0  0  0  0  0  0  0  0  0  0  0  0
   12.3355   -4.0478    0.0000 C   0  0  0  0  0  0  0  0  0  0  0  0
   13.5610   -5.0763    0.0000 H   0  0  0  0  0  0  0  0  0  0  0  0
   13.8389   -3.5006    0.0000 H   0  0  0  0  0  0  0  0  0  0  0  0
   12.0576   -5.6235    0.0000 H   0  0  0  0  0  0  0  0  0  0  0  0
    8.1028   -4.1138    0.0000 C   0  0  0  0  0  0  0  0  0  0  0  0
    7.8249   -5.6894    0.0000 O   0  0  0  0  0  0  0  0  0  0  0  0
    9.0504   -6.7181    0.0000 C   0  0  0  0  0  0  0  0  0  0  0  0
    8.7725   -8.2937    0.0000 H   0  0  0  0  0  0  0  0  0  0  0  0
   10.2763   -7.7465    0.0000 H   0  0  0  0  0  0  0  0  0  0  0  0
    7.5470   -7.2653    0.0000 H   0  0  0  0  0  0  0  0  0  0  0  0
    6.8769   -3.0854    0.0000 C   0  0  0  0  0  0  0  0  0  0  0  0
    5.3735   -3.6326    0.0000 H   0  0  0  0  0  0  0  0  0  0  0  0
    6.2072    1.0945    0.0000 O   0  0  0  0  0  0  0  0  0  0  0  0
    2.4002   -1.3855    0.0000 C   0  0  0  0  0  0  0  0  0  0  0  0
    3.9035   -1.9330    0.0000 H   0  0  0  0  0  0  0  0  0  0  0  0
    2.6776   -2.9614    0.0000 H   0  0  0  0  0  0  0  0  0  0  0  0
    0.8000   -1.3855    0.0000 C   0  0  0  0  0  0  0  0  0  0  0  0
    1.5999   -2.7714    0.0000 H   0  0  0  0  0  0  0  0  0  0  0  0
    0.0001   -2.7714    0.0000 C   0  0  0  0  0  0  0  0  0  0  0  0
    1.2256   -3.7998    0.0000 H   0  0  0  0  0  0  0  0  0  0  0  0
   -0.2778   -4.3470    0.0000 H   0  0  0  0  0  0  0  0  0  0  0  0
  1  2  4  0  0  0  0
  2  3  1  0  0  0  0
  2  4  4  0  0  0  0
  4  5  4  0  0  0  0
  5  6  4  0  0  0  0
  6  7  1  0  0  0  0
  6  8  4  0  0  0  0
  8  9  1  0  0  0  0
  8 10  4  0  0  0  0
 10 11  4  0  0  0  0
 11  4  4  0  0  0  0
 11 12  1  0  0  0  0
 10 13  1  0  0  0  0
 13 14  1  0  0  0  0
 14 15  1  0  0  0  0
 14 16  1  0  0  0  0
 14 17  1  0  0  0  0
  5 18  4  0  0  0  0
 18  1  4  0  0  0  0
 18 19  1  0  0  0  0
 19 20  1  0  0  0  0
 19 21  1  0  0  0  0
 19 22  1  0  0  0  0
 22 23  1  0  0  0  0
 22 24  1  0  0  0  0
 22 25  1  0  0  0  0
 25 26  1  0  0  0  0
 26  1  1  0  0  0  0
 26 27  1  0  0  0  0
 26 28  1  0  0  0  0
 28 29  1  0  0  0  0
 28 30  1  0  0  0  0
 28 31  1  0  0  0  0
 31 32  1  0  0  0  0
 31 33  1  0  0  0  0
 33 34  1  0  0  0  0
 33 35  1  0  0  0  0
 35 36  2  0  0  0  0
 35 37  1  0  0  0  0
 37 38  1  0  0  0  0
 38 39  1  0  0  0  0
 38 40  1  0  0  0  0
 38 41  1  0  0  0  0
 33 42  1  0  0  0  0
 42 43  1  0  0  0  0
 42 44  1  0  0  0  0
 44 45  1  0  0  0  0
 45 46  1  0  0  0  0
 45 47  1  0  0  0  0
 45 48  1  0  0  0  0
 42 49  1  0  0  0  0
 49 50  1  0  0  0  0
 49 51  1  0  0  0  0
 51 52  1  0  0  0  0
 52 53  1  0  0  0  0
 53 54  4  0  0  0  0
 54 55  1  0  0  0  0
 54 56  4  0  0  0  0
 56 57  1  0  0  0  0
 57 58  1  0  0  0  0
 58 59  1  0  0  0  0
 58 60  1  0  0  0  0
 58 61  1  0  0  0  0
 56 62  4  0  0  0  0
 62 63  1  0  0  0  0
 63 64  1  0  0  0  0
 64 65  1  0  0  0  0
 64 66  1  0  0  0  0
 64 67  1  0  0  0  0
 62 68  4  0  0  0  0
 68 69  1  0  0  0  0
 69 70  1  0  0  0  0
 70 71  1  0  0  0  0
 70 72  1  0  0  0  0
 70 73  1  0  0  0  0
 68 74  4  0  0  0  0
 74 53  4  0  0  0  0
 74 75  1  0  0  0  0
 52 76  2  0  0  0  0
 49 77  1  0  0  0  0
 77 78  1  0  0  0  0
 77 79  1  0  0  0  0
 77 80  1  0  0  0  0
 80 31  1  0  0  0  0
 80 81  1  0  0  0  0
 80 82  1  0  0  0  0
 82 25  1  0  0  0  0
 82 83  1  0  0  0  0
 82 84  1  0  0  0  0
M  END
> <ChemID>
100035

> <source_casrn>
50-55-5

> <CAS>
50-55-5

> <SMILES>
COC(=O)[C@@H]1[C@@H](OC)[C@@H](C[C@@H]2CN3CCc4c([nH]c5cc(ccc45)OC)[C@H]3C[C@@H]21)OC(=O)c1cc(OC)c(OC)c(c1)OC

> <NAME>
RESERPINE

> <preferred_name>
Reserpine

> <iupac>
methyl (3beta,16beta,17alpha,18beta,20alpha)-11,17-dimethoxy-18-[(3,4,5-trimethoxybenzoyl)oxy]yohimban-16-carboxylate

> <MPID>
27454

> <dsstox_substance_id>
DTXSID7021237

> <Canonical_QSARr>
COC(=O)C1C(OC)C(CC2CN3CCc4c([nH]c5cc(ccc45)OC)C3CC21)OC(=O)c1cc(OC)c(OC)c(c1)OC

> <InChI_Code_QSARr>
InChI=1S/C33H40N2O9/c1-38-19-7-8-20-21-9-10-35-16-18-13-27(44-32(36)17-11-25(39-2)30(41-4)26(12-17)40-3)31(42-5)28(33(37)43-6)22(18)15-24(35)29(21)34-23(20)14-19/h7-8,11-12,14,18,22,24,27-28,31,34H,9-10,13,15-16H2,1-6H3

> <InChI Key_QSARr>
QEVHRUUCFGRFIF-UHFFFAOYSA-N

> <Salt_Solvent>
?

> <Salt_Solvent_ID>


> <MP>
264.5

$$$$
100036
  -INDIGO-08031722462D

 40 42  0  0  0  0  0  0  0  0999 V2000
   -2.7714    3.2000    0.0000 C   0  0  0  0  0  0  0  0  0  0  0  0
   -2.7714    4.8000    0.0000 H   0  0  0  0  0  0  0  0  0  0  0  0
   -4.1569    2.4000    0.0000 C   0  0  0  0  0  0  0  0  0  0  0  0
   -5.5427    3.2000    0.0000 C   0  0  0  0  0  0  0  0  0  0  0  0
   -6.9282    4.0000    0.0000 H   0  0  0  0  0  0  0  0  0  0  0  0
   -6.9282    2.4000    0.0000 H   0  0  0  0  0  0  0  0  0  0  0  0
   -5.5427    4.8000    0.0000 H   0  0  0  0  0  0  0  0  0  0  0  0
   -4.1569    0.8000    0.0000 C   0  0  0  0  0  0  0  0  0  0  0  0
   -5.5427    0.0000    0.0000 H   0  0  0  0  0  0  0  0  0  0  0  0
   -2.7714    0.0000    0.0000 C   0  0  0  0  0  0  0  0  0  0  0  0
   -3.1578   -0.8701    0.0000 H   0  0  0  0  0  0  0  0  0  0  0  0
   -1.3856    0.8000    0.0000 C   0  0  0  0  0  0  0  0  0  0  0  0
   -0.0001    0.0000    0.0000 N   0  0  0  0  0  0  0  0  0  0  0  0
    1.3857    0.8000    0.0000 C   0  0  0  0  0  0  0  0  0  0  0  0
    0.7733    2.2782    0.0000 H   0  0  0  0  0  0  0  0  0  0  0  0
    1.9980    2.2782    0.0000 H   0  0  0  0  0  0  0  0  0  0  0  0
    2.7712    0.0000    0.0000 C   0  0  0  0  0  0  0  0  0  0  0  0
    2.9386   -1.5912    0.0000 N   0  0  0  0  0  0  0  0  0  0  0  0
    4.5035   -1.9239    0.0000 C   0  0  0  0  0  0  0  0  0  0  0  0
    4.0092   -3.4455    0.0000 H   0  0  0  0  0  0  0  0  0  0  0  0
    5.9652   -2.5748    0.0000 H   0  0  0  0  0  0  0  0  0  0  0  0
    5.3035   -0.5382    0.0000 C   0  0  0  0  0  0  0  0  0  0  0  0
    6.5980   -1.4787    0.0000 H   0  0  0  0  0  0  0  0  0  0  0  0
    6.3743    0.6508    0.0000 H   0  0  0  0  0  0  0  0  0  0  0  0
    4.2329    0.6508    0.0000 N   0  0  0  0  0  0  0  0  0  0  0  0
    4.5656    2.2158    0.0000 H   0  0  0  0  0  0  0  0  0  0  0  0
   -0.2779   -1.5758    0.0000 C   0  0  0  0  0  0  0  0  0  0  0  0
   -1.8535   -1.8535    0.0000 C   0  0  0  0  0  0  0  0  0  0  0  0
   -2.7714   -1.6000    0.0000 H   0  0  0  0  0  0  0  0  0  0  0  0
   -2.4007   -3.3570    0.0000 C   0  0  0  0  0  0  0  0  0  0  0  0
   -3.9765   -3.6349    0.0000 O   0  0  0  0  0  0  0  0  0  0  0  0
   -4.5237   -5.1384    0.0000 H   0  0  0  0  0  0  0  0  0  0  0  0
   -1.3722   -4.5827    0.0000 C   0  0  0  0  0  0  0  0  0  0  0  0
   -1.9196   -6.0862    0.0000 H   0  0  0  0  0  0  0  0  0  0  0  0
    0.2034   -4.3048    0.0000 C   0  0  0  0  0  0  0  0  0  0  0  0
    1.2319   -5.5306    0.0000 H   0  0  0  0  0  0  0  0  0  0  0  0
    0.7506   -2.8013    0.0000 C   0  0  0  0  0  0  0  0  0  0  0  0
    2.3264   -2.5236    0.0000 H   0  0  0  0  0  0  0  0  0  0  0  0
   -1.3856    2.4000    0.0000 C   0  0  0  0  0  0  0  0  0  0  0  0
   -0.0001    3.2000    0.0000 H   0  0  0  0  0  0  0  0  0  0  0  0
  1  2  1  0  0  0  0
  1  3  4  0  0  0  0
  3  4  1  0  0  0  0
  4  5  1  0  0  0  0
  4  6  1  0  0  0  0
  4  7  1  0  0  0  0
  3  8  4  0  0  0  0
  8  9  1  0  0  0  0
  8 10  4  0  0  0  0
 10 11  1  0  0  0  0
 10 12  4  0  0  0  0
 12 13  1  0  0  0  0
 13 14  1  0  0  0  0
 14 15  1  0  0  0  0
 14 16  1  0  0  0  0
 14 17  1  0  0  0  0
 17 18  2  0  0  0  0
 18 19  1  0  0  0  0
 19 20  1  0  0  0  0
 19 21  1  0  0  0  0
 19 22  1  0  0  0  0
 22 23  1  0  0  0  0
 22 24  1  0  0  0  0
 22 25  1  0  0  0  0
 25 17  1  0  0  0  0
 25 26  1  0  0  0  0
 13 27  1  0  0  0  0
 27 28  4  0  0  0  0
 28 29  1  0  0  0  0
 28 30  4  0  0  0  0
 30 31  1  0  0  0  0
 31 32  1  0  0  0  0
 30 33  4  0  0  0  0
 33 34  1  0  0  0  0
 33 35  4  0  0  0  0
 35 36  1  0  0  0  0
 35 37  4  0  0  0  0
 37 27  4  0  0  0  0
 37 38  1  0  0  0  0
 12 39  4  0  0  0  0
 39  1  4  0  0  0  0
 39 40  1  0  0  0  0
M  END
> <ChemID>
100036

> <source_casrn>
50-60-2

> <CAS>
50-60-2

> <SMILES>
Cc1ccc(cc1)N(CC1NCCN=1)c1cc(O)ccc1

> <NAME>
Phentolamine

> <preferred_name>
Phentolamine

> <iupac>
3-[(4,5-dihydro-1H-imidazol-2-ylmethyl)(4-methylphenyl)amino]phenol

> <MPID>
27455

> <dsstox_substance_id>
DTXSID4023462

> <Canonical_QSARr>
Cc1ccc(cc1)N(CC1NCCN=1)c1cc(O)ccc1

> <InChI_Code_QSARr>
InChI=1S/C17H19N3O/c1-13-5-7-14(8-6-13)20(12-17-18-9-10-19-17)15-3-2-4-16(21)11-15/h2-8,11,21H,9-10,12H2,1H3,(H,18,19)

> <InChI Key_QSARr>
MRBDMNSDAVCSSF-UHFFFAOYSA-N

> <Salt_Solvent>
?

> <Salt_Solvent_ID>


> <MP>
174.5

$$$$
100038
  -INDIGO-08031722462D

 29 30  0  0  0  0  0  0  0  0999 V2000
   -2.4001    1.3856    0.0000 O   0  0  0  0  0  0  0  0  0  0  0  0
   -1.6001    0.0000    0.0000 C   0  0  0  0  0  0  0  0  0  0  0  0
    0.0000    0.0000    0.0000 C   0  0  0  0  0  0  0  0  0  0  0  0
    0.8000   -1.3856    0.0000 C   0  0  0  0  0  0  0  0  0  0  0  0
    0.0000   -2.7713    0.0000 O   0  0  0  0  0  0  0  0  0  0  0  0
    0.8000   -4.1569    0.0000 H   0  0  0  0  0  0  0  0  0  0  0  0
    2.4001   -1.3856    0.0000 C   0  0  0  0  0  0  0  0  0  0  0  0
    3.1999   -2.7713    0.0000 H   0  0  0  0  0  0  0  0  0  0  0  0
    3.1999    0.0000    0.0000 C   0  0  0  0  0  0  0  0  0  0  0  0
    4.8000    0.0000    0.0000 H   0  0  0  0  0  0  0  0  0  0  0  0
    2.4001    1.3856    0.0000 C   0  0  0  0  0  0  0  0  0  0  0  0
    3.1999    2.7713    0.0000 Cl  0  0  0  0  0  0  0  0  0  0  0  0
    0.8000    1.3856    0.0000 C   0  0  0  0  0  0  0  0  0  0  0  0
    0.0000    2.7713    0.0000 H   0  0  0  0  0  0  0  0  0  0  0  0
   -2.4001   -1.3856    0.0000 N   0  0  0  0  0  0  0  0  0  0  0  0
   -1.6001   -2.7713    0.0000 H   0  0  0  0  0  0  0  0  0  0  0  0
   -4.0000   -1.3856    0.0000 C   0  0  0  0  0  0  0  0  0  0  0  0
   -4.8000    0.0000    0.0000 C   0  0  0  0  0  0  0  0  0  0  0  0
   -4.0000    1.3856    0.0000 H   0  0  0  0  0  0  0  0  0  0  0  0
   -6.4001    0.0000    0.0000 C   0  0  0  0  0  0  0  0  0  0  0  0
   -7.1999    1.3856    0.0000 H   0  0  0  0  0  0  0  0  0  0  0  0
   -7.1999   -1.3856    0.0000 C   0  0  0  0  0  0  0  0  0  0  0  0
   -8.8000   -1.3856    0.0000 N   0  0  0  0  0  0  0  0  0  0  0  0
   -9.6000   -2.7713    0.0000 O   0  0  0  0  0  0  0  0  0  0  0  0
   -9.6000    0.0000    0.0000 O   0  0  0  0  0  0  0  0  0  0  0  0
   -6.4001   -2.7713    0.0000 C   0  0  0  0  0  0  0  0  0  0  0  0
   -7.1999   -4.1569    0.0000 H   0  0  0  0  0  0  0  0  0  0  0  0
   -4.8000   -2.7713    0.0000 C   0  0  0  0  0  0  0  0  0  0  0  0
   -4.0000   -4.1569    0.0000 Cl  0  0  0  0  0  0  0  0  0  0  0  0
  1  2  2  0  0  0  0
  2  3  1  0  0  0  0
  3  4  4  0  0  0  0
  4  5  1  0  0  0  0
  5  6  1  0  0  0  0
  4  7  4  0  0  0  0
  7  8  1  0  0  0  0
  7  9  4  0  0  0  0
  9 10  1  0  0  0  0
  9 11  4  0  0  0  0
 11 12  1  0  0  0  0
 11 13  4  0  0  0  0
 13  3  4  0  0  0  0
 13 14  1  0  0  0  0
  2 15  1  0  0  0  0
 15 16  1  0  0  0  0
 15 17  1  0  0  0  0
 17 18  4  0  0  0  0
 18 19  1  0  0  0  0
 18 20  4  0  0  0  0
 20 21  1  0  0  0  0
 20 22  4  0  0  0  0
 22 23  1  0  0  0  0
 23 24  2  0  0  0  0
 23 25  1  0  0  0  0
 22 26  4  0  0  0  0
 26 27  1  0  0  0  0
 26 28  4  0  0  0  0
 28 17  4  0  0  0  0
 28 29  1  0  0  0  0
M  CHG  2  23   1  25  -1
M  END
> <ChemID>
100038

> <source_casrn>
50-65-7

> <CAS>
50-65-7

> <SMILES>
[O-][N+](=O)c1cc(Cl)c(cc1)NC(=O)c1cc(Cl)ccc1O

> <NAME>
NICLOSAMIDE

> <preferred_name>
Niclosamide

> <iupac>
5-chloro-N-(2-chloro-4-nitrophenyl)-2-hydroxybenzamide

> <MPID>
27456

> <dsstox_substance_id>
DTXSID7040362

> <Canonical_QSARr>
[O-][N+](=O)c1cc(Cl)c(cc1)NC(=O)c1cc(Cl)ccc1O

> <InChI_Code_QSARr>
InChI=1S/C13H8Cl2N2O4/c14-7-1-4-12(18)9(5-7)13(19)16-11-3-2-8(17(20)21)6-10(11)15/h1-6,18H,(H,16,19)

> <InChI Key_QSARr>
RJMUSRYZPJIFPJ-UHFFFAOYSA-N

> <Salt_Solvent>
?

> <Salt_Solvent_ID>


> <MP>
230.0

$$$$
100042
  -INDIGO-08031722462D

 15 15  0  0  0  0  0  0  0  0999 V2000
    3.2001    2.7713    0.0000 Cl  0  0  0  0  0  0  0  0  0  0  0  0
    2.4000    1.3856    0.0000 C   0  0  0  0  0  0  0  0  0  0  0  0
    3.2001   -0.0000    0.0000 C   0  0  0  0  0  0  0  0  0  0  0  0
    4.8000   -0.0000    0.0000 H   0  0  0  0  0  0  0  0  0  0  0  0
    2.4000   -1.3856    0.0000 C   0  0  0  0  0  0  0  0  0  0  0  0
    3.2001   -2.7713    0.0000 Cl  0  0  0  0  0  0  0  0  0  0  0  0
    0.8000   -1.3856    0.0000 C   0  0  0  0  0  0  0  0  0  0  0  0
    0.0000   -2.7713    0.0000 H   0  0  0  0  0  0  0  0  0  0  0  0
    0.0000    0.0000    0.0000 C   0  0  0  0  0  0  0  0  0  0  0  0
   -1.6000    0.0000    0.0000 C   0  0  0  0  0  0  0  0  0  0  0  0
   -2.4001    1.3856    0.0000 O   0  0  0  0  0  0  0  0  0  0  0  0
   -2.4001   -1.3856    0.0000 O   0  0  0  0  0  0  0  0  0  0  0  0
   -4.0000   -1.3856    0.0000 H   0  0  0  0  0  0  0  0  0  0  0  0
    0.8000    1.3856    0.0000 C   0  0  0  0  0  0  0  0  0  0  0  0
    0.0000    2.7713    0.0000 Cl  0  0  0  0  0  0  0  0  0  0  0  0
  1  2  1  0  0  0  0
  2  3  4  0  0  0  0
  3  4  1  0  0  0  0
  3  5  4  0  0  0  0
  5  6  1  0  0  0  0
  5  7  4  0  0  0  0
  7  8  1  0  0  0  0
  7  9  4  0  0  0  0
  9 10  1  0  0  0  0
 10 11  2  0  0  0  0
 10 12  1  0  0  0  0
 12 13  1  0  0  0  0
  9 14  4  0  0  0  0
 14  2  4  0  0  0  0
 14 15  1  0  0  0  0
M  END
> <ChemID>
100042

> <source_casrn>
50-73-7

> <CAS>
50-73-7

> <SMILES>
OC(=O)c1cc(Cl)cc(Cl)c1Cl

> <NAME>
Benzoic acid, 2,3,5-trichloro-

> <preferred_name>
2,3,5-Trichlorobenzoic acid

> <iupac>
2,3,5-Trichlorobenzoic acid

> <MPID>
27458

> <dsstox_substance_id>
DTXSID8074285

> <Canonical_QSARr>
OC(=O)c1cc(Cl)cc(Cl)c1Cl

> <InChI_Code_QSARr>
InChI=1S/C7H3Cl3O2/c8-3-1-4(7(11)12)6(10)5(9)2-3/h1-2H,(H,11,12)

> <InChI Key_QSARr>
CGFDSIZRJWMQPP-UHFFFAOYSA-N

> <Salt_Solvent>
?

> <Salt_Solvent_ID>


> <MP>
166.5

$$$$
100043
  -INDIGO-08031722462D

 15 15  0  0  0  0  0  0  0  0999 V2000
   -1.3856    0.8000    0.0000 C   0  0  0  0  0  0  0  0  0  0  0  0
   -1.3856    2.4000    0.0000 O   0  0  0  0  0  0  0  0  0  0  0  0
   -0.0001   -0.0000    0.0000 C   0  0  0  0  0  0  0  0  0  0  0  0
   -0.0001   -1.6000    0.0000 C   0  0  0  0  0  0  0  0  0  0  0  0
   -1.3856   -2.4000    0.0000 Cl  0  0  0  0  0  0  0  0  0  0  0  0
    1.3856   -2.4000    0.0000 C   0  0  0  0  0  0  0  0  0  0  0  0
    1.3856   -4.0000    0.0000 Cl  0  0  0  0  0  0  0  0  0  0  0  0
    2.7713   -1.6000    0.0000 C   0  0  0  0  0  0  0  0  0  0  0  0
    4.1569   -2.4000    0.0000 Cl  0  0  0  0  0  0  0  0  0  0  0  0
    2.7712   -0.0000    0.0000 C   0  0  0  0  0  0  0  0  0  0  0  0
    4.1569    0.8000    0.0000 Cl  0  0  0  0  0  0  0  0  0  0  0  0
    1.3856    0.8000    0.0000 C   0  0  0  0  0  0  0  0  0  0  0  0
    1.3856    2.4000    0.0000 H   0  0  0  0  0  0  0  0  0  0  0  0
   -2.7713   -0.0000    0.0000 O   0  0  0  0  0  0  0  0  0  0  0  0
   -4.1569    0.8000    0.0000 H   0  0  0  0  0  0  0  0  0  0  0  0
  1  2  2  0  0  0  0
  1  3  1  0  0  0  0
  3  4  4  0  0  0  0
  4  5  1  0  0  0  0
  4  6  4  0  0  0  0
  6  7  1  0  0  0  0
  6  8  4  0  0  0  0
  8  9  1  0  0  0  0
  8 10  4  0  0  0  0
 10 11  1  0  0  0  0
 10 12  4  0  0  0  0
 12  3  4  0  0  0  0
 12 13  1  0  0  0  0
  1 14  1  0  0  0  0
 14 15  1  0  0  0  0
M  END
> <ChemID>
100043

> <source_casrn>
50-74-8

> <CAS>
NOCAS_870383

> <SMILES>
OC(=O)c1cc(Cl)c(Cl)c(Cl)c1Cl

> <NAME>
Benzoic acid, 2,3,4,5-tetrachloro-

> <preferred_name>


> <iupac>


> <MPID>
27459

> <dsstox_substance_id>
DTXSID20870383

> <Canonical_QSARr>
OC(=O)c1cc(Cl)c(Cl)c(Cl)c1Cl

> <InChI_Code_QSARr>
InChI=1S/C7H2Cl4O2/c8-3-1-2(7(12)13)4(9)6(11)5(3)10/h1H,(H,12,13)

> <InChI Key_QSARr>
FUXMTEKFGUWSNC-UHFFFAOYSA-N

> <Salt_Solvent>
?

> <Salt_Solvent_ID>


> <MP>
194.5

$$$$
100044
  -INDIGO-08031722462D

 21 21  0  0  0  0  0  0  0  0999 V2000
    0.0000    2.7713    0.0000 O   0  0  0  0  0  0  0  0  0  0  0  0
    0.8000    4.1569    0.0000 H   0  0  0  0  0  0  0  0  0  0  0  0
    0.8000    1.3856    0.0000 C   0  0  0  0  0  0  0  0  0  0  0  0
    2.4000    1.3856    0.0000 O   0  0  0  0  0  0  0  0  0  0  0  0
    0.0000    0.0001    0.0000 C   0  0  0  0  0  0  0  0  0  0  0  0
    0.8000   -1.3856    0.0000 C   0  0  0  0  0  0  0  0  0  0  0  0
    2.4000   -1.3856    0.0000 O   0  0  0  0  0  0  0  0  0  0  0  0
    3.1999   -2.7712    0.0000 C   0  0  0  0  0  0  0  0  0  0  0  0
    2.4000   -4.1569    0.0000 O   0  0  0  0  0  0  0  0  0  0  0  0
    4.8000   -2.7713    0.0000 C   0  0  0  0  0  0  0  0  0  0  0  0
    6.4000   -2.7713    0.0000 H   0  0  0  0  0  0  0  0  0  0  0  0
    5.6000   -4.1569    0.0000 H   0  0  0  0  0  0  0  0  0  0  0  0
    5.6000   -1.3856    0.0000 H   0  0  0  0  0  0  0  0  0  0  0  0
    0.0000   -2.7712    0.0000 C   0  0  0  0  0  0  0  0  0  0  0  0
    0.8000   -4.1569    0.0000 H   0  0  0  0  0  0  0  0  0  0  0  0
   -1.6001   -2.7712    0.0000 C   0  0  0  0  0  0  0  0  0  0  0  0
   -2.4000   -4.1569    0.0000 H   0  0  0  0  0  0  0  0  0  0  0  0
   -2.4000   -1.3856    0.0000 C   0  0  0  0  0  0  0  0  0  0  0  0
   -4.0000   -1.3856    0.0000 H   0  0  0  0  0  0  0  0  0  0  0  0
   -1.6001    0.0001    0.0000 C   0  0  0  0  0  0  0  0  0  0  0  0
   -2.4000    1.3856    0.0000 H   0  0  0  0  0  0  0  0  0  0  0  0
  1  2  1  0  0  0  0
  1  3  1  0  0  0  0
  3  4  2  0  0  0  0
  3  5  1  0  0  0  0
  5  6  4  0  0  0  0
  6  7  1  0  0  0  0
  7  8  1  0  0  0  0
  8  9  2  0  0  0  0
  8 10  1  0  0  0  0
 10 11  1  0  0  0  0
 10 12  1  0  0  0  0
 10 13  1  0  0  0  0
  6 14  4  0  0  0  0
 14 15  1  0  0  0  0
 14 16  4  0  0  0  0
 16 17  1  0  0  0  0
 16 18  4  0  0  0  0
 18 19  1  0  0  0  0
 18 20  4  0  0  0  0
 20  5  4  0  0  0  0
 20 21  1  0  0  0  0
M  END
> <ChemID>
100044

> <source_casrn>
50-78-2

> <CAS>
50-78-2

> <SMILES>
CC(=O)Oc1ccccc1C(O)=O

> <NAME>
ACETYLSALICYLIC ACID

> <preferred_name>
Aspirin

> <iupac>
2-(acetyloxy)benzoic acid

> <MPID>
27460

> <dsstox_substance_id>
DTXSID5020108

> <Canonical_QSARr>
CC(=O)Oc1ccccc1C(O)=O

> <InChI_Code_QSARr>
InChI=1S/C9H8O4/c1-6(10)13-8-5-3-2-4-7(8)9(11)12/h2-5H,1H3,(H,11,12)

> <InChI Key_QSARr>
BSYNRYMUTXBXSQ-UHFFFAOYSA-N

> <Salt_Solvent>
?

> <Salt_Solvent_ID>


> <MP>
135.0

$$$$
100046
  -INDIGO-08031722462D

 15 15  0  0  0  0  0  0  0  0999 V2000
   -0.8000    1.3856    0.0000 C   0  0  0  0  0  0  0  0  0  0  0  0
   -0.0000    2.7713    0.0000 H   0  0  0  0  0  0  0  0  0  0  0  0
   -0.0000   -0.0000    0.0000 C   0  0  0  0  0  0  0  0  0  0  0  0
    1.6000   -0.0000    0.0000 C   0  0  0  0  0  0  0  0  0  0  0  0
    2.4001   -1.3856    0.0000 O   0  0  0  0  0  0  0  0  0  0  0  0
    2.4001    1.3856    0.0000 O   0  0  0  0  0  0  0  0  0  0  0  0
    4.0000    1.3856    0.0000 H   0  0  0  0  0  0  0  0  0  0  0  0
   -0.8000   -1.3856    0.0000 C   0  0  0  0  0  0  0  0  0  0  0  0
   -0.0000   -2.7713    0.0000 Cl  0  0  0  0  0  0  0  0  0  0  0  0
   -2.4000   -1.3856    0.0000 C   0  0  0  0  0  0  0  0  0  0  0  0
   -3.2001   -2.7713    0.0000 H   0  0  0  0  0  0  0  0  0  0  0  0
   -3.2001   -0.0000    0.0000 C   0  0  0  0  0  0  0  0  0  0  0  0
   -4.8000   -0.0000    0.0000 Cl  0  0  0  0  0  0  0  0  0  0  0  0
   -2.4000    1.3856    0.0000 C   0  0  0  0  0  0  0  0  0  0  0  0
   -3.2001    2.7713    0.0000 Cl  0  0  0  0  0  0  0  0  0  0  0  0
  1  2  1  0  0  0  0
  1  3  4  0  0  0  0
  3  4  1  0  0  0  0
  4  5  2  0  0  0  0
  4  6  1  0  0  0  0
  6  7  1  0  0  0  0
  3  8  4  0  0  0  0
  8  9  1  0  0  0  0
  8 10  4  0  0  0  0
 10 11  1  0  0  0  0
 10 12  4  0  0  0  0
 12 13  1  0  0  0  0
 12 14  4  0  0  0  0
 14  1  4  0  0  0  0
 14 15  1  0  0  0  0
M  END
> <ChemID>
100046

> <source_casrn>
50-82-8

> <CAS>
50-82-8

> <SMILES>
OC(=O)c1cc(Cl)c(Cl)cc1Cl

> <NAME>
2,4,5-TRICHLOROBENZOIC ACID

> <preferred_name>
2,4,5-Trichlorobenzoic acid

> <iupac>
2,4,5-TRICHLOROBENZOIC ACID

> <MPID>
27462

> <dsstox_substance_id>
DTXSID8075332

> <Canonical_QSARr>
OC(=O)c1cc(Cl)c(Cl)cc1Cl

> <InChI_Code_QSARr>
InChI=1S/C7H3Cl3O2/c8-4-2-6(10)5(9)1-3(4)7(11)12/h1-2H,(H,11,12)

> <InChI Key_QSARr>
PTFNNDHASFGWFI-UHFFFAOYSA-N

> <Salt_Solvent>
?

> <Salt_Solvent_ID>


> <MP>
166.5

$$$$
100047
  -INDIGO-08031722462D

 15 15  0  0  0  0  0  0  0  0999 V2000
   -1.3856    0.8000    0.0000 C   0  0  0  0  0  0  0  0  0  0  0  0
   -1.3856    2.4000    0.0000 O   0  0  0  0  0  0  0  0  0  0  0  0
   -2.7713   -0.0000    0.0000 O   0  0  0  0  0  0  0  0  0  0  0  0
   -4.1569    0.8000    0.0000 H   0  0  0  0  0  0  0  0  0  0  0  0
   -0.0001   -0.0000    0.0000 C   0  0  0  0  0  0  0  0  0  0  0  0
   -0.0001   -1.6000    0.0000 C   0  0  0  0  0  0  0  0  0  0  0  0
   -1.3856   -2.4000    0.0000 H   0  0  0  0  0  0  0  0  0  0  0  0
    1.3856   -2.4000    0.0000 C   0  0  0  0  0  0  0  0  0  0  0  0
    1.3856   -4.0000    0.0000 H   0  0  0  0  0  0  0  0  0  0  0  0
    2.7713   -1.6000    0.0000 C   0  0  0  0  0  0  0  0  0  0  0  0
    4.1569   -2.4000    0.0000 Cl  0  0  0  0  0  0  0  0  0  0  0  0
    2.7712   -0.0000    0.0000 C   0  0  0  0  0  0  0  0  0  0  0  0
    4.1569    0.8000    0.0000 H   0  0  0  0  0  0  0  0  0  0  0  0
    1.3856    0.8000    0.0000 C   0  0  0  0  0  0  0  0  0  0  0  0
    1.3856    2.4000    0.0000 Cl  0  0  0  0  0  0  0  0  0  0  0  0
  1  2  2  0  0  0  0
  1  3  1  0  0  0  0
  3  4  1  0  0  0  0
  1  5  1  0  0  0  0
  5  6  4  0  0  0  0
  6  7  1  0  0  0  0
  6  8  4  0  0  0  0
  8  9  1  0  0  0  0
  8 10  4  0  0  0  0
 10 11  1  0  0  0  0
 10 12  4  0  0  0  0
 12 13  1  0  0  0  0
 12 14  4  0  0  0  0
 14  5  4  0  0  0  0
 14 15  1  0  0  0  0
M  END
> <ChemID>
100047

> <source_casrn>
50-84-0

> <CAS>
50-84-0

> <SMILES>
OC(=O)c1ccc(Cl)cc1Cl

> <NAME>
2,4-DICHLOROBENZOIC ACID

> <preferred_name>
2,4-Dichlorobenzoic acid

> <iupac>
2,4-dichlorobenzoic acid

> <MPID>
27463

> <dsstox_substance_id>
DTXSID0024977

> <Canonical_QSARr>
OC(=O)c1ccc(Cl)cc1Cl

> <InChI_Code_QSARr>
InChI=1S/C7H4Cl2O2/c8-4-1-2-5(7(10)11)6(9)3-4/h1-3H,(H,10,11)

> <InChI Key_QSARr>
ATCRIUVQKHMXSH-UHFFFAOYSA-N

> <Salt_Solvent>
?

> <Salt_Solvent_ID>


> <MP>
164.2

$$$$
100048
  -INDIGO-08031722462D

 19 19  0  0  0  0  0  0  0  0999 V2000
   -3.2000    2.7713    0.0000 O   0  0  0  0  0  0  0  0  0  0  0  0
   -2.4000    4.1569    0.0000 H   0  0  0  0  0  0  0  0  0  0  0  0
   -2.4000    1.3856    0.0000 C   0  0  0  0  0  0  0  0  0  0  0  0
   -3.2000    0.0000    0.0000 C   0  0  0  0  0  0  0  0  0  0  0  0
   -4.8001    0.0000    0.0000 C   0  0  0  0  0  0  0  0  0  0  0  0
   -5.6000   -1.3856    0.0000 O   0  0  0  0  0  0  0  0  0  0  0  0
   -7.2000   -1.3856    0.0000 H   0  0  0  0  0  0  0  0  0  0  0  0
   -5.6000    1.3856    0.0000 O   0  0  0  0  0  0  0  0  0  0  0  0
   -2.4000   -1.3856    0.0000 C   0  0  0  0  0  0  0  0  0  0  0  0
   -3.2000   -2.7713    0.0000 H   0  0  0  0  0  0  0  0  0  0  0  0
   -0.8000   -1.3856    0.0000 C   0  0  0  0  0  0  0  0  0  0  0  0
   -0.0001   -2.7713    0.0000 H   0  0  0  0  0  0  0  0  0  0  0  0
   -0.0001    0.0000    0.0000 C   0  0  0  0  0  0  0  0  0  0  0  0
    1.6000    0.0000    0.0000 C   0  0  0  0  0  0  0  0  0  0  0  0
    3.2000    0.0000    0.0000 H   0  0  0  0  0  0  0  0  0  0  0  0
    2.4000   -1.3856    0.0000 H   0  0  0  0  0  0  0  0  0  0  0  0
    2.4000    1.3856    0.0000 H   0  0  0  0  0  0  0  0  0  0  0  0
   -0.8000    1.3856    0.0000 C   0  0  0  0  0  0  0  0  0  0  0  0
   -0.0001    2.7713    0.0000 H   0  0  0  0  0  0  0  0  0  0  0  0
  1  2  1  0  0  0  0
  1  3  1  0  0  0  0
  3  4  4  0  0  0  0
  4  5  1  0  0  0  0
  5  6  1  0  0  0  0
  6  7  1  0  0  0  0
  5  8  2  0  0  0  0
  4  9  4  0  0  0  0
  9 10  1  0  0  0  0
  9 11  4  0  0  0  0
 11 12  1  0  0  0  0
 11 13  4  0  0  0  0
 13 14  1  0  0  0  0
 14 15  1  0  0  0  0
 14 16  1  0  0  0  0
 14 17  1  0  0  0  0
 13 18  4  0  0  0  0
 18  3  4  0  0  0  0
 18 19  1  0  0  0  0
M  END
> <ChemID>
100048

> <source_casrn>
50-85-1

> <CAS>
50-85-1

> <SMILES>
Cc1cc(O)c(cc1)C(O)=O

> <NAME>
4-METHYLSALICYLIC ACID

> <preferred_name>
m-Cresotic acid

> <iupac>
2-Hydroxy-4-methylbenzoic acid

> <MPID>
27464

> <dsstox_substance_id>
DTXSID30198166

> <Canonical_QSARr>
Cc1cc(O)c(cc1)C(O)=O

> <InChI_Code_QSARr>
InChI=1S/C8H8O3/c1-5-2-3-6(8(10)11)7(9)4-5/h2-4,9H,1H3,(H,10,11)

> <InChI Key_QSARr>
NJESAXZANHETJV-UHFFFAOYSA-N

> <Salt_Solvent>
?

> <Salt_Solvent_ID>


> <MP>
177.0

$$$$
100050
  -INDIGO-08031722462D

 28 29  0  0  0  0  0  0  0  0999 V2000
   -1.5218   -0.4945    0.0000 N   0  0  0  0  0  0  0  0  0  0  0  0
   -0.0000   -0.0000    0.0000 C   0  0  0  0  0  0  0  0  0  0  0  0
   -0.6508    1.4617    0.0000 H   0  0  0  0  0  0  0  0  0  0  0  0
    0.3327   -1.5650    0.0000 O   0  0  0  0  0  0  0  0  0  0  0  0
    1.9238   -1.7323    0.0000 C   0  0  0  0  0  0  0  0  0  0  0  0
    1.5913   -3.2973    0.0000 H   0  0  0  0  0  0  0  0  0  0  0  0
    3.3366   -2.4835    0.0000 C   0  0  0  0  0  0  0  0  0  0  0  0
    2.7762   -3.9821    0.0000 H   0  0  0  0  0  0  0  0  0  0  0  0
    4.0002   -3.9393    0.0000 H   0  0  0  0  0  0  0  0  0  0  0  0
    4.8201   -1.8841    0.0000 O   0  0  0  0  0  0  0  0  0  0  0  0
    6.0809   -2.8691    0.0000 H   0  0  0  0  0  0  0  0  0  0  0  0
    2.5746   -0.2706    0.0000 C   0  0  0  0  0  0  0  0  0  0  0  0
    3.9602   -1.0706    0.0000 H   0  0  0  0  0  0  0  0  0  0  0  0
    3.5152    1.0238    0.0000 O   0  0  0  0  0  0  0  0  0  0  0  0
    5.1064    0.8566    0.0000 H   0  0  0  0  0  0  0  0  0  0  0  0
    1.3856    0.8000    0.0000 C   0  0  0  0  0  0  0  0  0  0  0  0
    2.5746    1.8706    0.0000 H   0  0  0  0  0  0  0  0  0  0  0  0
    0.4452    2.0944    0.0000 H   0  0  0  0  0  0  0  0  0  0  0  0
   -2.7108    0.5762    0.0000 C   0  0  0  0  0  0  0  0  0  0  0  0
   -2.3781    2.1412    0.0000 O   0  0  0  0  0  0  0  0  0  0  0  0
   -4.2325    0.0817    0.0000 N   0  0  0  0  0  0  0  0  0  0  0  0
   -5.4215    1.1524    0.0000 H   0  0  0  0  0  0  0  0  0  0  0  0
   -4.5650   -1.4832    0.0000 C   0  0  0  0  0  0  0  0  0  0  0  0
   -6.0868   -1.9777    0.0000 O   0  0  0  0  0  0  0  0  0  0  0  0
   -3.3760   -2.5539    0.0000 C   0  0  0  0  0  0  0  0  0  0  0  0
   -3.7087   -4.1189    0.0000 F   0  0  0  0  0  0  0  0  0  0  0  0
   -1.8543   -2.0594    0.0000 C   0  0  0  0  0  0  0  0  0  0  0  0
   -0.6653   -3.1301    0.0000 H   0  0  0  0  0  0  0  0  0  0  0  0
  1  2  1  0  0  0  0
  2  3  1  0  0  0  0
  2  4  1  0  0  0  0
  4  5  1  0  0  0  0
  5  6  1  0  0  0  0
  5  7  1  0  0  0  0
  7  8  1  0  0  0  0
  7  9  1  0  0  0  0
  7 10  1  0  0  0  0
 10 11  1  0  0  0  0
  5 12  1  0  0  0  0
 12 13  1  0  0  0  0
 12 14  1  0  0  0  0
 14 15  1  0  0  0  0
 12 16  1  0  0  0  0
 16  2  1  0  0  0  0
 16 17  1  0  0  0  0
 16 18  1  0  0  0  0
  1 19  1  0  0  0  0
 19 20  2  0  0  0  0
 19 21  1  0  0  0  0
 21 22  1  0  0  0  0
 21 23  1  0  0  0  0
 23 24  2  0  0  0  0
 23 25  1  0  0  0  0
 25 26  1  0  0  0  0
 25 27  2  0  0  0  0
 27  1  1  0  0  0  0
 27 28  1  0  0  0  0
M  END
> <ChemID>
100050

> <source_casrn>
50-91-9

> <CAS>
50-91-9

> <SMILES>
O[C@H]1C[C@@H](O[C@@H]1CO)N1C=C(F)C(=O)NC1=O

> <NAME>
FLOXURIDINE

> <preferred_name>
Floxuridine

> <iupac>
2'-deoxy-5-fluorouridine

> <MPID>
27466

> <dsstox_substance_id>
DTXSID3023057

> <Canonical_QSARr>
OC1CC(OC1CO)N1C=C(F)C(=O)NC1=O

> <InChI_Code_QSARr>
InChI=1S/C9H11FN2O5/c10-4-2-12(9(16)11-8(4)15)7-1-5(14)6(3-13)17-7/h2,5-7,13-14H,1,3H2,(H,11,15,16)

> <InChI Key_QSARr>
ODKNJVUHOIMIIZ-UHFFFAOYSA-N

> <Salt_Solvent>
?

> <Salt_Solvent_ID>


> <MP>
150.5

$$$$
100052
  -INDIGO-08031722462D

 24 24  0  0  0  0  0  0  0  0999 V2000
    3.1035    0.5473    0.0000 O   0  0  0  0  0  0  0  0  0  0  0  0
    3.3813    2.1229    0.0000 H   0  0  0  0  0  0  0  0  0  0  0  0
    1.6000    0.0000    0.0000 C   0  0  0  0  0  0  0  0  0  0  0  0
    1.3222    1.5757    0.0000 H   0  0  0  0  0  0  0  0  0  0  0  0
    0.0001    0.0000    0.0000 C   0  0  0  0  0  0  0  0  0  0  0  0
    0.2779    1.5757    0.0000 H   0  0  0  0  0  0  0  0  0  0  0  0
   -1.5035    0.5473    0.0000 O   0  0  0  0  0  0  0  0  0  0  0  0
   -1.7813    2.1229    0.0000 H   0  0  0  0  0  0  0  0  0  0  0  0
   -0.8000   -1.3857    0.0000 C   0  0  0  0  0  0  0  0  0  0  0  0
   -2.0256   -0.3572    0.0000 H   0  0  0  0  0  0  0  0  0  0  0  0
   -2.0256   -2.4141    0.0000 C   0  0  0  0  0  0  0  0  0  0  0  0
   -1.1659   -3.7635    0.0000 H   0  0  0  0  0  0  0  0  0  0  0  0
   -2.3720   -3.9762    0.0000 H   0  0  0  0  0  0  0  0  0  0  0  0
   -3.5291   -1.8668    0.0000 O   0  0  0  0  0  0  0  0  0  0  0  0
   -4.7548   -2.8953    0.0000 H   0  0  0  0  0  0  0  0  0  0  0  0
    0.0001   -2.7713    0.0000 O   0  0  0  0  0  0  0  0  0  0  0  0
    1.6000   -2.7713    0.0000 C   0  0  0  0  0  0  0  0  0  0  0  0
    3.1035   -3.3185    0.0000 H   0  0  0  0  0  0  0  0  0  0  0  0
    1.3222   -4.3469    0.0000 O   0  0  0  0  0  0  0  0  0  0  0  0
    2.5479   -5.3754    0.0000 H   0  0  0  0  0  0  0  0  0  0  0  0
    2.3999   -1.3857    0.0000 C   0  0  0  0  0  0  0  0  0  0  0  0
    3.6256   -0.3572    0.0000 H   0  0  0  0  0  0  0  0  0  0  0  0
    3.6256   -2.4141    0.0000 O   0  0  0  0  0  0  0  0  0  0  0  0
    5.1292   -1.8668    0.0000 H   0  0  0  0  0  0  0  0  0  0  0  0
  1  2  1  0  0  0  0
  1  3  1  0  0  0  0
  3  4  1  0  0  0  0
  3  5  1  0  0  0  0
  5  6  1  0  0  0  0
  5  7  1  0  0  0  0
  7  8  1  0  0  0  0
  5  9  1  0  0  0  0
  9 10  1  0  0  0  0
  9 11  1  0  0  0  0
 11 12  1  0  0  0  0
 11 13  1  0  0  0  0
 11 14  1  0  0  0  0
 14 15  1  0  0  0  0
  9 16  1  0  0  0  0
 16 17  1  0  0  0  0
 17 18  1  0  0  0  0
 17 19  1  0  0  0  0
 19 20  1  0  0  0  0
 17 21  1  0  0  0  0
 21  3  1  0  0  0  0
 21 22  1  0  0  0  0
 21 23  1  0  0  0  0
 23 24  1  0  0  0  0
M  END
> <ChemID>
100052

> <source_casrn>
50-99-7|59-23-4|492-62-6

> <CAS>
50-99-7|59-23-4|492-62-6

> <SMILES>
OC[C@H]1OC(O)[C@H](O)[C@@H](O)[C@@H]1O

> <NAME>
GLUCOSE, GALACTOSE, alpha-D-Glucose

> <preferred_name>
D-Glucose

> <iupac>
D-glucopyranose

> <MPID>
27467|27623|30627

> <dsstox_substance_id>
DTXSID7022910|DTXSID0023088|DTXSID30197710

> <Canonical_QSARr>
OCC1OC(O)C(O)C(O)C1O

> <InChI_Code_QSARr>
InChI=1S/C6H12O6/c7-1-2-3(8)4(9)5(10)6(11)12-2/h2-11H,1H2

> <InChI Key_QSARr>
WQZGKKKJIJFFOK-UHFFFAOYSA-N

> <Salt_Solvent>
?

> <Salt_Solvent_ID>


> <MP>
133.0

$$$$
100054
  -INDIGO-08031722462D

 37 37  0  0  0  0  0  0  0  0999 V2000
    5.5426   -0.0000    0.0000 C   0  0  0  0  0  0  0  0  0  0  0  0
    6.9282   -0.8000    0.0000 C   0  0  0  0  0  0  0  0  0  0  0  0
    6.9282   -2.4000    0.0000 C   0  0  0  0  0  0  0  0  0  0  0  0
    5.5426   -3.2001    0.0000 H   0  0  0  0  0  0  0  0  0  0  0  0
    8.3138   -3.2001    0.0000 C   0  0  0  0  0  0  0  0  0  0  0  0
    8.3138   -4.8000    0.0000 H   0  0  0  0  0  0  0  0  0  0  0  0
    9.6996   -2.4000    0.0000 C   0  0  0  0  0  0  0  0  0  0  0  0
   11.0852   -3.2001    0.0000 N   0  0  0  0  0  0  0  0  0  0  0  0
   12.4708   -2.4000    0.0000 H   0  0  0  0  0  0  0  0  0  0  0  0
   11.0852   -4.8000    0.0000 H   0  0  0  0  0  0  0  0  0  0  0  0
    9.6996   -0.8000    0.0000 C   0  0  0  0  0  0  0  0  0  0  0  0
   11.0852   -0.0000    0.0000 H   0  0  0  0  0  0  0  0  0  0  0  0
    8.3138   -0.0000    0.0000 C   0  0  0  0  0  0  0  0  0  0  0  0
    8.3138    1.6000    0.0000 H   0  0  0  0  0  0  0  0  0  0  0  0
    5.5426    1.6000    0.0000 O   0  0  0  0  0  0  0  0  0  0  0  0
    4.1570   -0.8000    0.0000 O   0  0  0  0  0  0  0  0  0  0  0  0
    2.7712   -0.0000    0.0000 C   0  0  0  0  0  0  0  0  0  0  0  0
    2.1590    1.4782    0.0000 H   0  0  0  0  0  0  0  0  0  0  0  0
    3.3834    1.4782    0.0000 H   0  0  0  0  0  0  0  0  0  0  0  0
    1.3856   -0.8000    0.0000 C   0  0  0  0  0  0  0  0  0  0  0  0
    1.9979   -2.2782    0.0000 H   0  0  0  0  0  0  0  0  0  0  0  0
    0.7734   -2.2782    0.0000 H   0  0  0  0  0  0  0  0  0  0  0  0
    0.0001   -0.0000    0.0000 N   0  0  0  0  0  0  0  0  0  0  0  0
   -1.3855   -0.8000    0.0000 C   0  0  0  0  0  0  0  0  0  0  0  0
   -0.7733   -2.2782    0.0000 H   0  0  0  0  0  0  0  0  0  0  0  0
   -1.9980   -2.2782    0.0000 H   0  0  0  0  0  0  0  0  0  0  0  0
   -2.7713   -0.0000    0.0000 C   0  0  0  0  0  0  0  0  0  0  0  0
   -4.1569   -0.8000    0.0000 H   0  0  0  0  0  0  0  0  0  0  0  0
   -4.1569    0.8000    0.0000 H   0  0  0  0  0  0  0  0  0  0  0  0
   -2.7713   -1.6000    0.0000 H   0  0  0  0  0  0  0  0  0  0  0  0
    0.0001    1.6000    0.0000 C   0  0  0  0  0  0  0  0  0  0  0  0
   -0.9740    2.8694    0.0000 H   0  0  0  0  0  0  0  0  0  0  0  0
   -1.5862    1.8088    0.0000 H   0  0  0  0  0  0  0  0  0  0  0  0
    1.3856    2.4001    0.0000 C   0  0  0  0  0  0  0  0  0  0  0  0
    1.3856    4.0000    0.0000 H   0  0  0  0  0  0  0  0  0  0  0  0
    2.7712    3.2000    0.0000 H   0  0  0  0  0  0  0  0  0  0  0  0
    0.0001    3.2000    0.0000 H   0  0  0  0  0  0  0  0  0  0  0  0
  1  2  1  0  0  0  0
  2  3  4  0  0  0  0
  3  4  1  0  0  0  0
  3  5  4  0  0  0  0
  5  6  1  0  0  0  0
  5  7  4  0  0  0  0
  7  8  1  0  0  0  0
  8  9  1  0  0  0  0
  8 10  1  0  0  0  0
  7 11  4  0  0  0  0
 11 12  1  0  0  0  0
 11 13  4  0  0  0  0
 13  2  4  0  0  0  0
 13 14  1  0  0  0  0
  1 15  2  0  0  0  0
  1 16  1  0  0  0  0
 16 17  1  0  0  0  0
 17 18  1  0  0  0  0
 17 19  1  0  0  0  0
 17 20  1  0  0  0  0
 20 21  1  0  0  0  0
 20 22  1  0  0  0  0
 20 23  1  0  0  0  0
 23 24  1  0  0  0  0
 24 25  1  0  0  0  0
 24 26  1  0  0  0  0
 24 27  1  0  0  0  0
 27 28  1  0  0  0  0
 27 29  1  0  0  0  0
 27 30  1  0  0  0  0
 23 31  1  0  0  0  0
 31 32  1  0  0  0  0
 31 33  1  0  0  0  0
 31 34  1  0  0  0  0
 34 35  1  0  0  0  0
 34 36  1  0  0  0  0
 34 37  1  0  0  0  0
M  END
> <ChemID>
100054

> <source_casrn>
51-05-8

> <CAS>
51-05-8

> <SMILES>
Cl.CCN(CCOC(=O)c1ccc(N)cc1)CC

> <NAME>
PROCAINE HYDROCHLORIDE

> <preferred_name>
Procaine hydrochloride

> <iupac>
2-(diethylamino)ethyl 4-aminobenzoate hydrochloride (1:1)

> <MPID>
27468

> <dsstox_substance_id>
DTXSID1044435

> <Canonical_QSARr>
CCN(CCOC(=O)c1ccc(N)cc1)CC

> <InChI_Code_QSARr>
InChI=1S/C13H20N2O2/c1-3-15(4-2)9-10-17-13(16)11-5-7-12(14)8-6-11/h5-8H,3-4,9-10,14H2,1-2H3

> <InChI Key_QSARr>
MFDFERRIHVXMIY-UHFFFAOYSA-N

> <Salt_Solvent>
Cl

> <Salt_Solvent_ID>
18179

> <MP>
155.5

$$$$
100056
  -INDIGO-08031722462D

 15 16  0  0  0  0  0  0  0  0999 V2000
   -0.8000    1.3856    0.0000 C   0  0  0  0  0  0  0  0  0  0  0  0
    0.2706    2.5746    0.0000 N   0  0  0  1  0  0  0  0  0  0  0  0
    1.7322    1.9239    0.0000 C   0  0  0  0  0  0  0  0  0  0  0  0
    3.1179    2.7239    0.0000 H   0  0  0  0  0  0  0  0  0  0  0  0
    1.5650    0.3327    0.0000 N   0  0  0  1  0  0  0  0  0  0  0  0
    2.7540   -0.7380    0.0000 H   0  0  0  0  0  0  0  0  0  0  0  0
    0.0000   -0.0000    0.0000 C   0  0  0  0  0  0  0  0  0  0  0  0
   -0.8000   -1.3856    0.0000 C   0  0  0  0  0  0  0  0  0  0  0  0
    0.0000   -2.7713    0.0000 H   0  0  0  0  0  0  0  0  0  0  0  0
   -2.4000   -1.3856    0.0000 C   0  0  0  0  0  0  0  0  0  0  0  0
   -3.2000   -2.7713    0.0000 H   0  0  0  0  0  0  0  0  0  0  0  0
   -3.2000   -0.0000    0.0000 C   0  0  0  0  0  0  0  0  0  0  0  0
   -4.8000   -0.0000    0.0000 H   0  0  0  0  0  0  0  0  0  0  0  0
   -2.4000    1.3856    0.0000 C   0  0  0  0  0  0  0  0  0  0  0  0
   -3.2000    2.7713    0.0000 H   0  0  0  0  0  0  0  0  0  0  0  0
  1  2  4  0  0  0  0
  2  3  4  0  0  0  0
  3  4  1  0  0  0  0
  3  5  4  0  0  0  0
  5  6  1  0  0  0  0
  5  7  4  0  0  0  0
  7  1  4  0  0  0  0
  7  8  4  0  0  0  0
  8  9  1  0  0  0  0
  8 10  4  0  0  0  0
 10 11  1  0  0  0  0
 10 12  4  0  0  0  0
 12 13  1  0  0  0  0
 12 14  4  0  0  0  0
 14  1  4  0  0  0  0
 14 15  1  0  0  0  0
M  END
> <ChemID>
100056

> <source_casrn>
51-17-2

> <CAS>
51-17-2

> <SMILES>
c1[nH]c2ccccc2[n]1

> <NAME>
BENZIMIDAZOLE

> <preferred_name>
Benzimidazole

> <iupac>
1H-benzimidazole

> <MPID>
27470

> <dsstox_substance_id>
DTXSID8024573

> <Canonical_QSARr>
c1[nH]c2ccccc2[n]1

> <InChI_Code_QSARr>
InChI=1S/C7H6N2/c1-2-4-7-6(3-1)8-5-9-7/h1-5H,(H,8,9)

> <InChI Key_QSARr>
HYZJCKYKOHLVJF-UHFFFAOYSA-N

> <Salt_Solvent>
?

> <Salt_Solvent_ID>


> <MP>
170.5

$$$$
100057
  -INDIGO-08031722462D

 12 12  0  0  0  0  0  0  0  0999 V2000
   -0.0000   -0.0000    0.0000 C   0  0  0  0  0  0  0  0  0  0  0  0
    0.8000   -1.3857    0.0000 C   0  0  0  0  0  0  0  0  0  0  0  0
    2.4000   -1.3857    0.0000 Br  0  0  0  0  0  0  0  0  0  0  0  0
   -0.0000   -2.7713    0.0000 C   0  0  0  0  0  0  0  0  0  0  0  0
    0.8000   -4.1569    0.0000 H   0  0  0  0  0  0  0  0  0  0  0  0
   -1.6000   -2.7713    0.0000 N   0  0  0  0  0  0  0  0  0  0  0  0
   -2.4000   -4.1569    0.0000 H   0  0  0  0  0  0  0  0  0  0  0  0
   -2.4000   -1.3856    0.0000 C   0  0  0  0  0  0  0  0  0  0  0  0
   -4.0000   -1.3856    0.0000 O   0  0  0  0  0  0  0  0  0  0  0  0
   -1.6000   -0.0000    0.0000 N   0  0  0  0  0  0  0  0  0  0  0  0
   -2.4000    1.3856    0.0000 H   0  0  0  0  0  0  0  0  0  0  0  0
    0.8000    1.3856    0.0000 O   0  0  0  0  0  0  0  0  0  0  0  0
  1  2  1  0  0  0  0
  2  3  1  0  0  0  0
  2  4  2  0  0  0  0
  4  5  1  0  0  0  0
  4  6  1  0  0  0  0
  6  7  1  0  0  0  0
  6  8  1  0  0  0  0
  8  9  2  0  0  0  0
  8 10  1  0  0  0  0
 10  1  1  0  0  0  0
 10 11  1  0  0  0  0
  1 12  2  0  0  0  0
M  END
> <ChemID>
100057

> <source_casrn>
51-20-7

> <CAS>
51-20-7

> <SMILES>
O=C1NC=C(Br)C(=O)N1

> <NAME>
5-BROMOURACIL

> <preferred_name>
5-Bromouracil

> <iupac>
5-bromo-1H-pyrimidine-2,4-dione

> <MPID>
27471

> <dsstox_substance_id>
DTXSID2058758

> <Canonical_QSARr>
O=C1NC=C(Br)C(=O)N1

> <InChI_Code_QSARr>
InChI=1S/C4H3BrN2O2/c5-2-1-6-4(9)7-3(2)8/h1H,(H2,6,7,8,9)

> <InChI Key_QSARr>
LQLQRFGHAALLLE-UHFFFAOYSA-N

> <Salt_Solvent>
?

> <Salt_Solvent_ID>


> <MP>
310.0

$$$$
100058
  -INDIGO-08031722462D

 12 12  0  0  0  0  0  0  0  0999 V2000
    0.8000    1.3856    0.0000 O   0  0  0  0  0  0  0  0  0  0  0  0
   -0.0000   -0.0000    0.0000 C   0  0  0  0  0  0  0  0  0  0  0  0
    0.8000   -1.3857    0.0000 C   0  0  0  0  0  0  0  0  0  0  0  0
    2.4000   -1.3857    0.0000 F   0  0  0  0  0  0  0  0  0  0  0  0
   -0.0000   -2.7713    0.0000 C   0  0  0  0  0  0  0  0  0  0  0  0
    0.8000   -4.1569    0.0000 H   0  0  0  0  0  0  0  0  0  0  0  0
   -1.6000   -2.7713    0.0000 N   0  0  0  0  0  0  0  0  0  0  0  0
   -2.4000   -4.1569    0.0000 H   0  0  0  0  0  0  0  0  0  0  0  0
   -2.4000   -1.3856    0.0000 C   0  0  0  0  0  0  0  0  0  0  0  0
   -4.0000   -1.3856    0.0000 O   0  0  0  0  0  0  0  0  0  0  0  0
   -1.6000   -0.0000    0.0000 N   0  0  0  0  0  0  0  0  0  0  0  0
   -2.4000    1.3856    0.0000 H   0  0  0  0  0  0  0  0  0  0  0  0
  1  2  2  0  0  0  0
  2  3  1  0  0  0  0
  3  4  1  0  0  0  0
  3  5  2  0  0  0  0
  5  6  1  0  0  0  0
  5  7  1  0  0  0  0
  7  8  1  0  0  0  0
  7  9  1  0  0  0  0
  9 10  2  0  0  0  0
  9 11  1  0  0  0  0
 11  2  1  0  0  0  0
 11 12  1  0  0  0  0
M  END
> <ChemID>
100058

> <source_casrn>
51-21-8

> <CAS>
51-21-8

> <SMILES>
O=C1NC=C(F)C(=O)N1

> <NAME>
5-FLUOROURACIL

> <preferred_name>
5-Fluorouracil

> <iupac>
5-fluoropyrimidine-2,4(1H,3H)-dione

> <MPID>
27472

> <dsstox_substance_id>
DTXSID2020634

> <Canonical_QSARr>
O=C1NC=C(F)C(=O)N1

> <InChI_Code_QSARr>
InChI=1S/C4H3FN2O2/c5-2-1-6-4(9)7-3(2)8/h1H,(H2,6,7,8,9)

> <InChI Key_QSARr>
GHASVSINZRGABV-UHFFFAOYSA-N

> <Salt_Solvent>
?

> <Salt_Solvent_ID>


> <MP>
283.0

$$$$
100060
  -INDIGO-08031722462D

 33 34  0  0  0  0  0  0  0  0999 V2000
   -5.5427    0.0000    0.0000 I   0  0  0  0  0  0  0  0  0  0  0  0
   -4.1570   -0.8000    0.0000 C   0  0  0  0  0  0  0  0  0  0  0  0
   -2.7713    0.0000    0.0000 C   0  0  0  0  0  0  0  0  0  0  0  0
   -2.7713    1.6000    0.0000 H   0  0  0  0  0  0  0  0  0  0  0  0
   -1.3856   -0.8000    0.0000 C   0  0  0  0  0  0  0  0  0  0  0  0
    0.0001    0.0000    0.0000 C   0  0  0  0  0  0  0  0  0  0  0  0
    0.6124    1.4782    0.0000 H   0  0  0  0  0  0  0  0  0  0  0  0
   -0.6122    1.4782    0.0000 H   0  0  0  0  0  0  0  0  0  0  0  0
    1.3858   -0.8000    0.0000 C   0  0  0  0  0  0  0  0  0  0  0  0
    0.7734   -2.2782    0.0000 H   0  0  0  0  0  0  0  0  0  0  0  0
    1.9978   -2.2782    0.0000 H   0  0  0  0  0  0  0  0  0  0  0  0
    2.7712    0.0000    0.0000 C   0  0  0  0  0  0  0  0  0  0  0  0
    4.1569   -0.8000    0.0000 O   0  0  0  0  0  0  0  0  0  0  0  0
    5.5426    0.0000    0.0000 H   0  0  0  0  0  0  0  0  0  0  0  0
    2.7712    1.6000    0.0000 O   0  0  0  0  0  0  0  0  0  0  0  0
   -1.3856   -2.4001    0.0000 C   0  0  0  0  0  0  0  0  0  0  0  0
    0.0001   -3.2000    0.0000 H   0  0  0  0  0  0  0  0  0  0  0  0
   -2.7713   -3.2000    0.0000 C   0  0  0  0  0  0  0  0  0  0  0  0
   -2.7713   -4.8000    0.0000 I   0  0  0  0  0  0  0  0  0  0  0  0
   -4.1570   -2.4001    0.0000 C   0  0  0  0  0  0  0  0  0  0  0  0
   -5.5427   -3.2000    0.0000 O   0  0  0  0  0  0  0  0  0  0  0  0
   -7.1183   -2.9222    0.0000 C   0  0  0  0  0  0  0  0  0  0  0  0
   -8.1468   -4.1479    0.0000 C   0  0  0  0  0  0  0  0  0  0  0  0
   -7.5994   -5.6513    0.0000 H   0  0  0  0  0  0  0  0  0  0  0  0
   -9.7225   -3.8700    0.0000 C   0  0  0  0  0  0  0  0  0  0  0  0
  -10.7510   -5.0957    0.0000 I   0  0  0  0  0  0  0  0  0  0  0  0
  -10.2696   -2.3665    0.0000 C   0  0  0  0  0  0  0  0  0  0  0  0
  -11.8453   -2.0887    0.0000 O   0  0  0  0  0  0  0  0  0  0  0  0
  -12.8738   -3.3143    0.0000 H   0  0  0  0  0  0  0  0  0  0  0  0
   -9.2411   -1.1409    0.0000 C   0  0  0  0  0  0  0  0  0  0  0  0
   -9.7885    0.3627    0.0000 H   0  0  0  0  0  0  0  0  0  0  0  0
   -7.6654   -1.4187    0.0000 C   0  0  0  0  0  0  0  0  0  0  0  0
   -6.6369   -0.1929    0.0000 H   0  0  0  0  0  0  0  0  0  0  0  0
  1  2  1  0  0  0  0
  2  3  4  0  0  0  0
  3  4  1  0  0  0  0
  3  5  4  0  0  0  0
  5  6  1  0  0  0  0
  6  7  1  0  0  0  0
  6  8  1  0  0  0  0
  6  9  1  0  0  0  0
  9 10  1  0  0  0  0
  9 11  1  0  0  0  0
  9 12  1  0  0  0  0
 12 13  1  0  0  0  0
 13 14  1  0  0  0  0
 12 15  2  0  0  0  0
  5 16  4  0  0  0  0
 16 17  1  0  0  0  0
 16 18  4  0  0  0  0
 18 19  1  0  0  0  0
 18 20  4  0  0  0  0
 20  2  4  0  0  0  0
 20 21  1  0  0  0  0
 21 22  1  0  0  0  0
 22 23  4  0  0  0  0
 23 24  1  0  0  0  0
 23 25  4  0  0  0  0
 25 26  1  0  0  0  0
 25 27  4  0  0  0  0
 27 28  1  0  0  0  0
 28 29  1  0  0  0  0
 27 30  4  0  0  0  0
 30 31  1  0  0  0  0
 30 32  4  0  0  0  0
 32 22  4  0  0  0  0
 32 33  1  0  0  0  0
M  END
> <ChemID>
100060

> <source_casrn>
51-26-3

> <CAS>
51-26-3

> <SMILES>
Oc1ccc(cc1I)Oc1c(I)cc(CCC(O)=O)cc1I

> <NAME>
Thyropropic Acid

> <preferred_name>
Thyropropic acid

> <iupac>
3-[4-(4-hydroxy-3-iodophenoxy)-3,5-diiodophenyl]propanoic acid

> <MPID>
27474

> <dsstox_substance_id>
DTXSID20198998

> <Canonical_QSARr>
Oc1ccc(cc1I)Oc1c(I)cc(CCC(O)=O)cc1I

> <InChI_Code_QSARr>
InChI=1S/C15H11I3O4/c16-10-7-9(2-3-13(10)19)22-15-11(17)5-8(6-12(15)18)1-4-14(20)21/h2-3,5-7,19H,1,4H2,(H,20,21)

> <InChI Key_QSARr>
VRORTNGXAKZJML-UHFFFAOYSA-N

> <Salt_Solvent>
?

> <Salt_Solvent_ID>


> <MP>
200.0

$$$$
100061
  -INDIGO-08031722462D

 17 17  0  0  0  0  0  0  0  0999 V2000
    1.3856   -2.4000    0.0000 O   0  0  0  0  0  0  0  0  0  0  0  0
    1.3856   -4.0000    0.0000 H   0  0  0  0  0  0  0  0  0  0  0  0
    0.0000   -1.6000    0.0000 C   0  0  0  0  0  0  0  0  0  0  0  0
    0.0000   -0.0000    0.0000 C   0  0  0  0  0  0  0  0  0  0  0  0
    1.3857    0.8000    0.0000 N   0  0  0  0  0  0  0  0  0  0  0  0
    1.3857    2.4000    0.0000 O   0  0  0  0  0  0  0  0  0  0  0  0
    2.7713   -0.0000    0.0000 O   0  0  0  0  0  0  0  0  0  0  0  0
   -1.3857    0.8000    0.0000 C   0  0  0  0  0  0  0  0  0  0  0  0
   -1.3856    2.4000    0.0000 H   0  0  0  0  0  0  0  0  0  0  0  0
   -2.7713   -0.0000    0.0000 C   0  0  0  0  0  0  0  0  0  0  0  0
   -4.1570    0.8000    0.0000 N   0  0  0  0  0  0  0  0  0  0  0  0
   -5.5426   -0.0000    0.0000 O   0  0  0  0  0  0  0  0  0  0  0  0
   -4.1570    2.4000    0.0000 O   0  0  0  0  0  0  0  0  0  0  0  0
   -2.7713   -1.6000    0.0000 C   0  0  0  0  0  0  0  0  0  0  0  0
   -4.1570   -2.4000    0.0000 H   0  0  0  0  0  0  0  0  0  0  0  0
   -1.3857   -2.4000    0.0000 C   0  0  0  0  0  0  0  0  0  0  0  0
   -1.3856   -4.0000    0.0000 H   0  0  0  0  0  0  0  0  0  0  0  0
  1  2  1  0  0  0  0
  1  3  1  0  0  0  0
  3  4  4  0  0  0  0
  4  5  1  0  0  0  0
  5  6  2  0  0  0  0
  5  7  1  0  0  0  0
  4  8  4  0  0  0  0
  8  9  1  0  0  0  0
  8 10  4  0  0  0  0
 10 11  1  0  0  0  0
 11 12  2  0  0  0  0
 11 13  1  0  0  0  0
 10 14  4  0  0  0  0
 14 15  1  0  0  0  0
 14 16  4  0  0  0  0
 16  3  4  0  0  0  0
 16 17  1  0  0  0  0
M  CHG  4   5   1   7  -1  11   1  13  -1
M  END
> <ChemID>
100061

> <source_casrn>
51-28-5

> <CAS>
51-28-5

> <SMILES>
[O-][N+](=O)c1cc(ccc1O)[N+]([O-])=O

> <NAME>
2,4-DINITROPHENOL

> <preferred_name>
2,4-Dinitrophenol

> <iupac>
2,4-dinitrophenol

> <MPID>
27475

> <dsstox_substance_id>
DTXSID0020523

> <Canonical_QSARr>
[O-][N+](=O)c1cc(ccc1O)[N+]([O-])=O

> <InChI_Code_QSARr>
InChI=1S/C6H4N2O5/c9-6-2-1-4(7(10)11)3-5(6)8(12)13/h1-3,9H

> <InChI Key_QSARr>
UFBJCMHMOXMLKC-UHFFFAOYSA-N

> <Salt_Solvent>
?

> <Salt_Solvent_ID>


> <MP>
115.5

$$$$
100062
  -INDIGO-08031722462D

 43 46  0  0  0  0  0  0  0  0999 V2000
    2.7713    1.6000    0.0000 C   0  0  0  0  0  0  0  0  0  0  0  0
    3.3184    3.1035    0.0000 H   0  0  0  0  0  0  0  0  0  0  0  0
    4.3469    1.3221    0.0000 H   0  0  0  0  0  0  0  0  0  0  0  0
    1.3856    2.4000    0.0000 C   0  0  0  0  0  0  0  0  0  0  0  0
    1.9136    3.9104    0.0000 H   0  0  0  0  0  0  0  0  0  0  0  0
    0.0000    1.6000    0.0000 N   0  0  0  0  0  0  0  0  0  0  0  0
   -1.5036    2.1472    0.0000 C   0  0  0  0  0  0  0  0  0  0  0  0
   -3.0070    2.6945    0.0000 H   0  0  0  0  0  0  0  0  0  0  0  0
   -2.7291    1.1188    0.0000 H   0  0  0  0  0  0  0  0  0  0  0  0
   -1.7813    3.7230    0.0000 H   0  0  0  0  0  0  0  0  0  0  0  0
    0.0000   -0.0000    0.0000 C   0  0  0  0  0  0  0  0  0  0  0  0
   -1.0441   -1.2123    0.0000 H   0  0  0  0  0  0  0  0  0  0  0  0
   -0.9967    1.2516    0.0000 C   0  0  0  0  0  0  0  0  0  0  0  0
   -2.3190    0.3509    0.0000 H   0  0  0  0  0  0  0  0  0  0  0  0
   -1.7967    2.6373    0.0000 O   0  0  0  0  0  0  0  0  0  0  0  0
   -0.1967    2.6373    0.0000 C   0  0  0  0  0  0  0  0  0  0  0  0
   -0.0776    4.2329    0.0000 H   0  0  0  0  0  0  0  0  0  0  0  0
    1.3856   -0.8000    0.0000 C   0  0  0  0  0  0  0  0  0  0  0  0
    0.3571   -2.0257    0.0000 H   0  0  0  0  0  0  0  0  0  0  0  0
    2.4140   -2.0257    0.0000 H   0  0  0  0  0  0  0  0  0  0  0  0
    2.7713   -0.0000    0.0000 C   0  0  0  0  0  0  0  0  0  0  0  0
    3.3184   -1.5035    0.0000 H   0  0  0  0  0  0  0  0  0  0  0  0
    4.3469    0.2778    0.0000 O   0  0  0  0  0  0  0  0  0  0  0  0
    5.3754   -0.9479    0.0000 C   0  0  0  0  0  0  0  0  0  0  0  0
    6.9510   -0.6700    0.0000 C   0  0  0  0  0  0  0  0  0  0  0  0
    6.6734    0.9057    0.0000 H   0  0  0  0  0  0  0  0  0  0  0  0
    7.2289   -2.2457    0.0000 C   0  0  0  0  0  0  0  0  0  0  0  0
    8.4085   -3.3267    0.0000 H   0  0  0  0  0  0  0  0  0  0  0  0
    8.8273   -2.1760    0.0000 H   0  0  0  0  0  0  0  0  0  0  0  0
    6.0034   -3.2742    0.0000 O   0  0  0  0  0  0  0  0  0  0  0  0
    6.2811   -4.8498    0.0000 H   0  0  0  0  0  0  0  0  0  0  0  0
    8.5269   -0.3921    0.0000 C   0  0  0  0  0  0  0  0  0  0  0  0
    9.5553   -1.6178    0.0000 C   0  0  0  0  0  0  0  0  0  0  0  0
    9.0080   -3.1213    0.0000 H   0  0  0  0  0  0  0  0  0  0  0  0
   11.1309   -1.3400    0.0000 C   0  0  0  0  0  0  0  0  0  0  0  0
   12.1594   -2.5657    0.0000 H   0  0  0  0  0  0  0  0  0  0  0  0
   11.6783    0.1635    0.0000 C   0  0  0  0  0  0  0  0  0  0  0  0
   13.2539    0.4414    0.0000 H   0  0  0  0  0  0  0  0  0  0  0  0
   10.6498    1.3892    0.0000 C   0  0  0  0  0  0  0  0  0  0  0  0
   11.1969    2.8927    0.0000 H   0  0  0  0  0  0  0  0  0  0  0  0
    9.0740    1.1113    0.0000 C   0  0  0  0  0  0  0  0  0  0  0  0
    8.0455    2.3371    0.0000 H   0  0  0  0  0  0  0  0  0  0  0  0
    4.8283   -2.4513    0.0000 O   0  0  0  0  0  0  0  0  0  0  0  0
  1  2  1  0  0  0  0
  1  3  1  0  0  0  0
  1  4  1  0  0  0  0
  4  5  1  0  0  0  0
  4  6  1  0  0  0  0
  6  7  1  0  0  0  0
  7  8  1  0  0  0  0
  7  9  1  0  0  0  0
  7 10  1  0  0  0  0
  6 11  1  0  0  0  0
 11 12  1  0  0  0  0
 11 13  1  0  0  0  0
 13 14  1  0  0  0  0
 13 15  1  0  0  0  0
 15 16  1  0  0  0  0
 16 13  1  0  0  0  0
 16  4  1  0  0  0  0
 16 17  1  0  0  0  0
 11 18  1  0  0  0  0
 18 19  1  0  0  0  0
 18 20  1  0  0  0  0
 18 21  1  0  0  0  0
 21  1  1  0  0  0  0
 21 22  1  0  0  0  0
 21 23  1  0  0  0  0
 23 24  1  0  0  0  0
 24 25  1  0  0  0  0
 25 26  1  0  0  0  0
 25 27  1  0  0  0  0
 27 28  1  0  0  0  0
 27 29  1  0  0  0  0
 27 30  1  0  0  0  0
 30 31  1  0  0  0  0
 25 32  1  0  0  0  0
 32 33  4  0  0  0  0
 33 34  1  0  0  0  0
 33 35  4  0  0  0  0
 35 36  1  0  0  0  0
 35 37  4  0  0  0  0
 37 38  1  0  0  0  0
 37 39  4  0  0  0  0
 39 40  1  0  0  0  0
 39 41  4  0  0  0  0
 41 32  4  0  0  0  0
 41 42  1  0  0  0  0
 24 43  2  0  0  0  0
M  END
> <ChemID>
100062

> <source_casrn>
51-34-3

> <CAS>
51-34-3

> <SMILES>
CN1[C@@H]2C[C@H](C[C@H]1[C@@H]1O[C@@H]12)OC(=O)[C@H](CO)c1ccccc1

> <NAME>
SCOPOLAMINE

> <preferred_name>
Scopolamine

> <iupac>
(1R,2R,4S,5S,7s)-9-methyl-3-oxa-9-azatricyclo[3.3.1.0~2,4~]non-7-yl (2S)-3-hydroxy-2-phenylpropanoate

> <MPID>
27476

> <dsstox_substance_id>
DTXSID6023573

> <Canonical_QSARr>
CN1C2CC(CC1C1OC12)OC(=O)C(CO)c1ccccc1

> <InChI_Code_QSARr>
InChI=1S/C17H21NO4/c1-18-13-7-11(8-14(18)16-15(13)22-16)21-17(20)12(9-19)10-5-3-2-4-6-10/h2-6,11-16,19H,7-9H2,1H3

> <InChI Key_QSARr>
STECJAGHUSJQJN-UHFFFAOYSA-N

> <Salt_Solvent>
?

> <Salt_Solvent_ID>


> <MP>
59.0

$$$$
100065
  -INDIGO-08031722462D

 26 26  0  0  0  0  0  0  0  0999 V2000
    4.0000    1.3856    0.0000 C   0  0  0  0  0  0  0  0  0  0  0  0
    5.6000    1.3856    0.0000 H   0  0  0  0  0  0  0  0  0  0  0  0
    4.8000    2.7713    0.0000 H   0  0  0  0  0  0  0  0  0  0  0  0
    4.8000   -0.0000    0.0000 H   0  0  0  0  0  0  0  0  0  0  0  0
    2.4000    1.3856    0.0000 N   0  0  0  0  0  0  0  0  0  0  0  0
    1.5999    2.7713    0.0000 H   0  0  0  0  0  0  0  0  0  0  0  0
    1.5999   -0.0000    0.0000 C   0  0  0  0  0  0  0  0  0  0  0  0
    2.8693   -0.9740    0.0000 H   0  0  0  0  0  0  0  0  0  0  0  0
    1.8089   -1.5863    0.0000 H   0  0  0  0  0  0  0  0  0  0  0  0
   -0.0001   -0.0000    0.0000 C   0  0  0  0  0  0  0  0  0  0  0  0
   -0.0001    1.6000    0.0000 H   0  0  0  0  0  0  0  0  0  0  0  0
   -1.5999   -0.0000    0.0000 C   0  0  0  0  0  0  0  0  0  0  0  0
   -2.3999    1.3856    0.0000 C   0  0  0  0  0  0  0  0  0  0  0  0
   -1.5999    2.7713    0.0000 H   0  0  0  0  0  0  0  0  0  0  0  0
   -4.0000    1.3856    0.0000 C   0  0  0  0  0  0  0  0  0  0  0  0
   -4.8000    2.7713    0.0000 O   0  0  0  0  0  0  0  0  0  0  0  0
   -6.4000    2.7713    0.0000 H   0  0  0  0  0  0  0  0  0  0  0  0
   -4.8000   -0.0000    0.0000 C   0  0  0  0  0  0  0  0  0  0  0  0
   -6.4000   -0.0000    0.0000 O   0  0  0  0  0  0  0  0  0  0  0  0
   -7.2000   -1.3856    0.0000 H   0  0  0  0  0  0  0  0  0  0  0  0
   -4.0000   -1.3856    0.0000 C   0  0  0  0  0  0  0  0  0  0  0  0
   -4.8000   -2.7713    0.0000 H   0  0  0  0  0  0  0  0  0  0  0  0
   -2.3999   -1.3856    0.0000 C   0  0  0  0  0  0  0  0  0  0  0  0
   -1.5999   -2.7713    0.0000 H   0  0  0  0  0  0  0  0  0  0  0  0
   -0.2778   -1.5757    0.0000 O   0  0  0  0  0  0  0  0  0  0  0  0
    0.9478   -2.6042    0.0000 H   0  0  0  0  0  0  0  0  0  0  0  0
  1  2  1  0  0  0  0
  1  3  1  0  0  0  0
  1  4  1  0  0  0  0
  1  5  1  0  0  0  0
  5  6  1  0  0  0  0
  5  7  1  0  0  0  0
  7  8  1  0  0  0  0
  7  9  1  0  0  0  0
  7 10  1  0  0  0  0
 10 11  1  0  0  0  0
 10 12  1  0  0  0  0
 12 13  4  0  0  0  0
 13 14  1  0  0  0  0
 13 15  4  0  0  0  0
 15 16  1  0  0  0  0
 16 17  1  0  0  0  0
 15 18  4  0  0  0  0
 18 19  1  0  0  0  0
 19 20  1  0  0  0  0
 18 21  4  0  0  0  0
 21 22  1  0  0  0  0
 21 23  4  0  0  0  0
 23 12  4  0  0  0  0
 23 24  1  0  0  0  0
 10 25  1  0  0  0  0
 25 26  1  0  0  0  0
M  END
> <ChemID>
100065

> <source_casrn>
51-42-3

> <CAS>
51-42-3

> <SMILES>
CNC[C@H](O)c1cc(O)c(O)cc1.OC(=O)[C@H](O)[C@@H](O)C(O)=O

> <NAME>
ADRENALINE TARTRATE (1:1)

> <preferred_name>
Epinephrine bitartrate

> <iupac>
(2R,3R)-2,3-dihydroxybutanedioic acid - 4-[(1R)-1-hydroxy-2-(methylamino)ethyl]benzene-1,2-diol (1:1)

> <MPID>
27478

> <dsstox_substance_id>
DTXSID3049415

> <Canonical_QSARr>
CNCC(O)c1cc(O)c(O)cc1

> <InChI_Code_QSARr>
InChI=1S/C9H13NO3/c1-10-5-9(13)6-2-3-7(11)8(12)4-6/h2-4,9-13H,5H2,1H3

> <InChI Key_QSARr>
UCTWMZQNUQWSLP-UHFFFAOYSA-N

> <Salt_Solvent>
[C@@H]([C@H](C(O)=O)O)(C(O)=O)O

> <Salt_Solvent_ID>
5

> <MP>
150.5

$$$$
100066
  -INDIGO-08031722462D

 26 26  0  0  0  0  0  0  0  0999 V2000
   -2.3999    1.3856    0.0000 C   0  0  0  0  0  0  0  0  0  0  0  0
   -1.5999    2.7713    0.0000 H   0  0  0  0  0  0  0  0  0  0  0  0
   -4.0000    1.3856    0.0000 C   0  0  0  0  0  0  0  0  0  0  0  0
   -4.8000    2.7713    0.0000 O   0  0  0  0  0  0  0  0  0  0  0  0
   -6.4000    2.7713    0.0000 H   0  0  0  0  0  0  0  0  0  0  0  0
   -4.8000   -0.0000    0.0000 C   0  0  0  0  0  0  0  0  0  0  0  0
   -6.4000    0.0000    0.0000 O   0  0  0  0  0  0  0  0  0  0  0  0
   -7.2000   -1.3856    0.0000 H   0  0  0  0  0  0  0  0  0  0  0  0
   -4.0000   -1.3856    0.0000 C   0  0  0  0  0  0  0  0  0  0  0  0
   -4.8000   -2.7713    0.0000 H   0  0  0  0  0  0  0  0  0  0  0  0
   -2.3999   -1.3856    0.0000 C   0  0  0  0  0  0  0  0  0  0  0  0
   -1.5999   -2.7713    0.0000 H   0  0  0  0  0  0  0  0  0  0  0  0
   -1.5999   -0.0000    0.0000 C   0  0  0  0  0  0  0  0  0  0  0  0
   -0.0001    0.0000    0.0000 C   0  0  0  0  0  0  0  0  0  0  0  0
   -0.0001    1.6000    0.0000 H   0  0  0  0  0  0  0  0  0  0  0  0
   -0.2778   -1.5757    0.0000 O   0  0  0  0  0  0  0  0  0  0  0  0
    0.9478   -2.6042    0.0000 H   0  0  0  0  0  0  0  0  0  0  0  0
    1.5999    0.0000    0.0000 C   0  0  0  0  0  0  0  0  0  0  0  0
    2.8693   -0.9740    0.0000 H   0  0  0  0  0  0  0  0  0  0  0  0
    1.8089   -1.5863    0.0000 H   0  0  0  0  0  0  0  0  0  0  0  0
    2.4000    1.3856    0.0000 N   0  0  0  0  0  0  0  0  0  0  0  0
    1.5999    2.7713    0.0000 H   0  0  0  0  0  0  0  0  0  0  0  0
    4.0000    1.3856    0.0000 C   0  0  0  0  0  0  0  0  0  0  0  0
    5.6000    1.3856    0.0000 H   0  0  0  0  0  0  0  0  0  0  0  0
    4.8000    2.7713    0.0000 H   0  0  0  0  0  0  0  0  0  0  0  0
    4.8000    0.0000    0.0000 H   0  0  0  0  0  0  0  0  0  0  0  0
  1  2  1  0  0  0  0
  1  3  4  0  0  0  0
  3  4  1  0  0  0  0
  4  5  1  0  0  0  0
  3  6  4  0  0  0  0
  6  7  1  0  0  0  0
  7  8  1  0  0  0  0
  6  9  4  0  0  0  0
  9 10  1  0  0  0  0
  9 11  4  0  0  0  0
 11 12  1  0  0  0  0
 11 13  4  0  0  0  0
 13  1  4  0  0  0  0
 13 14  1  0  0  0  0
 14 15  1  0  0  0  0
 14 16  1  0  0  0  0
 16 17  1  0  0  0  0
 14 18  1  0  0  0  0
 18 19  1  0  0  0  0
 18 20  1  0  0  0  0
 18 21  1  0  0  0  0
 21 22  1  0  0  0  0
 21 23  1  0  0  0  0
 23 24  1  0  0  0  0
 23 25  1  0  0  0  0
 23 26  1  0  0  0  0
M  END
> <ChemID>
100066

> <source_casrn>
51-43-4|329-65-7

> <CAS>
51-43-4

> <SMILES>
CNC[C@H](O)c1cc(O)c(O)cc1

> <NAME>
EPINEPHRINE, Racepinephrine

> <preferred_name>
Epinephrine

> <iupac>
4-[(1R)-1-hydroxy-2-(methylamino)ethyl]benzene-1,2-diol

> <MPID>
27479|30167

> <dsstox_substance_id>
DTXSID5022986

> <Canonical_QSARr>
CNCC(O)c1cc(O)c(O)cc1

> <InChI_Code_QSARr>
InChI=1S/C9H13NO3/c1-10-5-9(13)6-2-3-7(11)8(12)4-6/h2-4,9-13H,5H2,1H3

> <InChI Key_QSARr>
UCTWMZQNUQWSLP-UHFFFAOYSA-N

> <Salt_Solvent>
?

> <Salt_Solvent_ID>


> <MP>
211.5

$$$$
100067
  -INDIGO-08031722462D

 17 17  0  0  0  0  0  0  0  0999 V2000
   -1.2944    2.5404    0.0000 C   0  0  0  0  0  0  0  0  0  0  0  0
    0.0000    3.4809    0.0000 H   0  0  0  0  0  0  0  0  0  0  0  0
   -2.8161    3.0349    0.0000 N   0  0  0  1  0  0  0  0  0  0  0  0
   -3.7565    1.7404    0.0000 C   0  0  0  0  0  0  0  0  0  0  0  0
   -5.3566    1.7404    0.0000 H   0  0  0  0  0  0  0  0  0  0  0  0
   -2.8161    0.4460    0.0000 N   0  0  0  1  0  0  0  0  0  0  0  0
   -3.3105   -1.0757    0.0000 H   0  0  0  0  0  0  0  0  0  0  0  0
   -1.2944    0.9404    0.0000 C   0  0  0  0  0  0  0  0  0  0  0  0
    0.0000   -0.0000    0.0000 C   0  0  0  0  0  0  0  0  0  0  0  0
    0.4544   -1.5341    0.0000 H   0  0  0  0  0  0  0  0  0  0  0  0
   -0.7635   -1.4061    0.0000 H   0  0  0  0  0  0  0  0  0  0  0  0
    1.4617    0.6508    0.0000 C   0  0  0  0  0  0  0  0  0  0  0  0
    1.0072    2.1849    0.0000 H   0  0  0  0  0  0  0  0  0  0  0  0
    2.2252    2.0569    0.0000 H   0  0  0  0  0  0  0  0  0  0  0  0
    2.7561   -0.2897    0.0000 N   0  0  0  0  0  0  0  0  0  0  0  0
    4.2178    0.3611    0.0000 H   0  0  0  0  0  0  0  0  0  0  0  0
    2.5888   -1.8809    0.0000 H   0  0  0  0  0  0  0  0  0  0  0  0
  1  2  1  0  0  0  0
  1  3  4  0  0  0  0
  3  4  4  0  0  0  0
  4  5  1  0  0  0  0
  4  6  4  0  0  0  0
  6  7  1  0  0  0  0
  6  8  4  0  0  0  0
  8  1  4  0  0  0  0
  8  9  1  0  0  0  0
  9 10  1  0  0  0  0
  9 11  1  0  0  0  0
  9 12  1  0  0  0  0
 12 13  1  0  0  0  0
 12 14  1  0  0  0  0
 12 15  1  0  0  0  0
 15 16  1  0  0  0  0
 15 17  1  0  0  0  0
M  END
> <ChemID>
100067

> <source_casrn>
51-45-6

> <CAS>
51-45-6

> <SMILES>
NCCc1c[n]c[nH]1

> <NAME>
1H-IMIDAZOLE-4-ETHANAMINE

> <preferred_name>
Histamine

> <iupac>
2-(1H-imidazol-5-yl)ethanamine

> <MPID>
27480

> <dsstox_substance_id>
DTXSID4023125

> <Canonical_QSARr>
NCCc1c[n]c[nH]1

> <InChI_Code_QSARr>
InChI=1S/C5H9N3/c6-2-1-5-3-7-4-8-5/h3-4H,1-2,6H2,(H,7,8)

> <InChI Key_QSARr>
NTYJJOPFIAHURM-UHFFFAOYSA-N

> <Salt_Solvent>
?

> <Salt_Solvent_ID>


> <MP>
86.0

$$$$
100069
  -INDIGO-08031722462D

 21 21  0  0  0  0  0  0  0  0999 V2000
   -4.8000    2.7713    0.0000 O   0  0  0  0  0  0  0  0  0  0  0  0
   -4.0001    1.3857    0.0000 C   0  0  0  0  0  0  0  0  0  0  0  0
   -2.4000    1.3857    0.0000 C   0  0  0  0  0  0  0  0  0  0  0  0
   -1.6000    2.7713    0.0000 H   0  0  0  0  0  0  0  0  0  0  0  0
   -1.6000   -0.0000    0.0000 C   0  0  0  0  0  0  0  0  0  0  0  0
   -0.0000   -0.0000    0.0000 C   0  0  0  0  0  0  0  0  0  0  0  0
    1.2694    0.9740    0.0000 H   0  0  0  0  0  0  0  0  0  0  0  0
    0.2088    1.5864    0.0000 H   0  0  0  0  0  0  0  0  0  0  0  0
    0.7999   -1.3857    0.0000 C   0  0  0  0  0  0  0  0  0  0  0  0
   -0.4693   -2.3596    0.0000 H   0  0  0  0  0  0  0  0  0  0  0  0
    0.5911   -2.9720    0.0000 H   0  0  0  0  0  0  0  0  0  0  0  0
    2.4000   -1.3857    0.0000 C   0  0  0  0  0  0  0  0  0  0  0  0
    4.0000   -1.3857    0.0000 H   0  0  0  0  0  0  0  0  0  0  0  0
    3.2000   -2.7713    0.0000 H   0  0  0  0  0  0  0  0  0  0  0  0
    3.2000   -0.0000    0.0000 H   0  0  0  0  0  0  0  0  0  0  0  0
   -2.4000   -1.3857    0.0000 N   0  0  0  0  0  0  0  0  0  0  0  0
   -1.6000   -2.7713    0.0000 H   0  0  0  0  0  0  0  0  0  0  0  0
   -4.0001   -1.3857    0.0000 C   0  0  0  0  0  0  0  0  0  0  0  0
   -4.8000   -2.7713    0.0000 S   0  0  0  0  0  0  0  0  0  0  0  0
   -4.8000   -0.0000    0.0000 N   0  0  0  0  0  0  0  0  0  0  0  0
   -6.4000   -0.0000    0.0000 H   0  0  0  0  0  0  0  0  0  0  0  0
  1  2  2  0  0  0  0
  2  3  1  0  0  0  0
  3  4  1  0  0  0  0
  3  5  2  0  0  0  0
  5  6  1  0  0  0  0
  6  7  1  0  0  0  0
  6  8  1  0  0  0  0
  6  9  1  0  0  0  0
  9 10  1  0  0  0  0
  9 11  1  0  0  0  0
  9 12  1  0  0  0  0
 12 13  1  0  0  0  0
 12 14  1  0  0  0  0
 12 15  1  0  0  0  0
  5 16  1  0  0  0  0
 16 17  1  0  0  0  0
 16 18  1  0  0  0  0
 18 19  2  0  0  0  0
 18 20  1  0  0  0  0
 20  2  1  0  0  0  0
 20 21  1  0  0  0  0
M  END
> <ChemID>
100069

> <source_casrn>
51-52-5

> <CAS>
51-52-5

> <SMILES>
CCCC1=CC(=O)NC(=S)N1

> <NAME>
Propylthiouracil

> <preferred_name>
6-Propyl-2-thiouracil

> <iupac>
6-propyl-2-thioxo-2,3-dihydropyrimidin-4(1H)-one

> <MPID>
27482

> <dsstox_substance_id>
DTXSID5021209

> <Canonical_QSARr>
CCCC1=CC(=O)NC(=S)N1

> <InChI_Code_QSARr>
InChI=1S/C7H10N2OS/c1-2-3-5-4-6(10)9-7(11)8-5/h4H,2-3H2,1H3,(H2,8,9,10,11)

> <InChI Key_QSARr>
KNAHARQHSZJURB-UHFFFAOYSA-N

> <Salt_Solvent>
?

> <Salt_Solvent_ID>


> <MP>
219.0

$$$$
100070
  -INDIGO-08031722462D

 44 46  0  0  0  0  0  0  0  0999 V2000
    5.6662    0.3927    0.0000 C   0  0  0  0  0  0  0  0  0  0  0  0
    7.1373    1.0221    0.0000 C   0  0  0  0  0  0  0  0  0  0  0  0
    6.5079    2.4932    0.0000 H   0  0  0  0  0  0  0  0  0  0  0  0
    8.6085    1.6514    0.0000 C   0  0  0  0  0  0  0  0  0  0  0  0
   10.0360    0.9290    0.0000 C   0  0  0  0  0  0  0  0  0  0  0  0
   10.1242   -0.6685    0.0000 H   0  0  0  0  0  0  0  0  0  0  0  0
   11.3755    1.8042    0.0000 C   0  0  0  0  0  0  0  0  0  0  0  0
   12.8030    1.0819    0.0000 H   0  0  0  0  0  0  0  0  0  0  0  0
   11.2873    3.4018    0.0000 C   0  0  0  0  0  0  0  0  0  0  0  0
   12.6265    4.2770    0.0000 H   0  0  0  0  0  0  0  0  0  0  0  0
    9.8595    4.1242    0.0000 C   0  0  0  0  0  0  0  0  0  0  0  0
    9.7712    5.7217    0.0000 H   0  0  0  0  0  0  0  0  0  0  0  0
    8.5202    3.2489    0.0000 C   0  0  0  0  0  0  0  0  0  0  0  0
    7.0924    3.9713    0.0000 H   0  0  0  0  0  0  0  0  0  0  0  0
    7.7665   -0.4489    0.0000 C   0  0  0  0  0  0  0  0  0  0  0  0
    9.1613   -1.2330    0.0000 H   0  0  0  0  0  0  0  0  0  0  0  0
    9.3071   -0.0171    0.0000 H   0  0  0  0  0  0  0  0  0  0  0  0
    6.8074   -1.7295    0.0000 O   0  0  0  0  0  0  0  0  0  0  0  0
    7.4366   -3.2005    0.0000 H   0  0  0  0  0  0  0  0  0  0  0  0
    5.4757   -1.1958    0.0000 O   0  0  0  0  0  0  0  0  0  0  0  0
    4.3857    1.3520    0.0000 O   0  0  0  0  0  0  0  0  0  0  0  0
    2.9146    0.7228    0.0000 C   0  0  0  0  0  0  0  0  0  0  0  0
    3.3751   -0.8095    0.0000 H   0  0  0  0  0  0  0  0  0  0  0  0
    1.8900    1.9617    0.0000 C   0  0  0  0  0  0  0  0  0  0  0  0
    3.1725    2.9182    0.0000 H   0  0  0  0  0  0  0  0  0  0  0  0
    0.9991    3.2906    0.0000 H   0  0  0  0  0  0  0  0  0  0  0  0
    0.3451    1.0349    0.0000 C   0  0  0  0  0  0  0  0  0  0  0  0
    0.0283    2.6033    0.0000 H   0  0  0  0  0  0  0  0  0  0  0  0
   -1.0231    1.2302    0.0000 N   0  0  0  0  0  0  0  0  0  0  0  0
   -2.4200    2.0104    0.0000 C   0  0  0  0  0  0  0  0  0  0  0  0
   -3.8168    2.7907    0.0000 H   0  0  0  0  0  0  0  0  0  0  0  0
   -3.7940    1.1908    0.0000 H   0  0  0  0  0  0  0  0  0  0  0  0
   -2.4428    3.6103    0.0000 H   0  0  0  0  0  0  0  0  0  0  0  0
   -0.0001   -0.0000    0.0000 C   0  0  0  0  0  0  0  0  0  0  0  0
   -1.5316   -0.4628    0.0000 H   0  0  0  0  0  0  0  0  0  0  0  0
   -0.1824   -1.7005    0.0000 C   0  0  0  0  0  0  0  0  0  0  0  0
   -1.7177   -2.1507    0.0000 H   0  0  0  0  0  0  0  0  0  0  0  0
    0.8203   -2.9472    0.0000 H   0  0  0  0  0  0  0  0  0  0  0  0
    0.4939   -0.4659    0.0000 C   0  0  0  0  0  0  0  0  0  0  0  0
    1.5799   -1.6410    0.0000 H   0  0  0  0  0  0  0  0  0  0  0  0
    1.2989   -0.6113    0.0000 H   0  0  0  0  0  0  0  0  0  0  0  0
    1.6321    0.9422    0.0000 C   0  0  0  0  0  0  0  0  0  0  0  0
    1.9532    0.1900    0.0000 H   0  0  0  0  0  0  0  0  0  0  0  0
    2.7340   -0.2179    0.0000 H   0  0  0  0  0  0  0  0  0  0  0  0
  1  2  1  0  0  0  0
  2  3  1  0  0  0  0
  2  4  1  0  0  0  0
  4  5  4  0  0  0  0
  5  6  1  0  0  0  0
  5  7  4  0  0  0  0
  7  8  1  0  0  0  0
  7  9  4  0  0  0  0
  9 10  1  0  0  0  0
  9 11  4  0  0  0  0
 11 12  1  0  0  0  0
 11 13  4  0  0  0  0
 13  4  4  0  0  0  0
 13 14  1  0  0  0  0
  2 15  1  0  0  0  0
 15 16  1  0  0  0  0
 15 17  1  0  0  0  0
 15 18  1  0  0  0  0
 18 19  1  0  0  0  0
  1 20  2  0  0  0  0
  1 21  1  0  0  0  0
 21 22  1  0  0  0  0
 22 23  1  0  0  0  0
 22 24  1  0  0  0  0
 24 25  1  0  0  0  0
 24 26  1  0  0  0  0
 24 27  1  0  0  0  0
 27 28  1  0  0  0  0
 27 29  1  0  0  0  0
 29 30  1  0  0  0  0
 30 31  1  0  0  0  0
 30 32  1  0  0  0  0
 30 33  1  0  0  0  0
 29 34  1  0  0  0  0
 34 35  1  0  0  0  0
 34 36  1  0  0  0  0
 36 37  1  0  0  0  0
 36 38  1  0  0  0  0
 36 39  1  0  0  0  0
 39 27  1  0  0  0  0
 39 40  1  0  0  0  0
 39 41  1  0  0  0  0
 34 42  1  0  0  0  0
 42 22  1  0  0  0  0
 42 43  1  0  0  0  0
 42 44  1  0  0  0  0
M  END
> <ChemID>
100070

> <source_casrn>
51-55-8|101-31-5

> <CAS>
51-55-8

> <SMILES>
CN1[C@@H]2C[C@H](C[C@H]1CC2)OC(=O)C(CO)c1ccccc1

> <NAME>
ATROPINE, Hyoscyamine

> <preferred_name>
Atropine

> <iupac>
(3-endo)-8-methyl-8-azabicyclo[3.2.1]oct-3-yl 3-hydroxy-2-phenylpropanoate

> <MPID>
27483|28838

> <dsstox_substance_id>
DTXSID4020113

> <Canonical_QSARr>
CN1C2CC(CC1CC2)OC(=O)C(CO)c1ccccc1

> <InChI_Code_QSARr>
InChI=1S/C17H23NO3/c1-18-13-7-8-14(18)10-15(9-13)21-17(20)16(11-19)12-5-3-2-4-6-12/h2-6,13-16,19H,7-11H2,1H3

> <InChI Key_QSARr>
RKUNBYITZUJHSG-UHFFFAOYSA-N

> <Salt_Solvent>
?

> <Salt_Solvent_ID>


> <MP>
113.5

$$$$
100071
  -INDIGO-08031722462D

 26 26  0  0  0  0  0  0  0  0999 V2000
   -1.2256   -1.0284    0.0000 N   0  0  0  0  0  0  0  0  0  0  0  0
   -0.9479   -2.6042    0.0000 H   0  0  0  0  0  0  0  0  0  0  0  0
    0.0001    0.0000    0.0000 C   0  0  0  0  0  0  0  0  0  0  0  0
    1.0285   -1.2257    0.0000 H   0  0  0  0  0  0  0  0  0  0  0  0
    1.3857    0.8000    0.0000 C   0  0  0  0  0  0  0  0  0  0  0  0
    1.9979    2.2782    0.0000 H   0  0  0  0  0  0  0  0  0  0  0  0
    0.7734    2.2782    0.0000 H   0  0  0  0  0  0  0  0  0  0  0  0
    2.7712    0.0000    0.0000 C   0  0  0  0  0  0  0  0  0  0  0  0
    4.1568    0.8000    0.0000 C   0  0  0  0  0  0  0  0  0  0  0  0
    4.1568    2.4000    0.0000 H   0  0  0  0  0  0  0  0  0  0  0  0
    5.5426    0.0000    0.0000 C   0  0  0  0  0  0  0  0  0  0  0  0
    6.9282    0.8000    0.0000 H   0  0  0  0  0  0  0  0  0  0  0  0
    5.5426   -1.6000    0.0000 C   0  0  0  0  0  0  0  0  0  0  0  0
    6.9282   -2.4000    0.0000 H   0  0  0  0  0  0  0  0  0  0  0  0
    4.1568   -2.4000    0.0000 C   0  0  0  0  0  0  0  0  0  0  0  0
    4.1568   -4.0000    0.0000 H   0  0  0  0  0  0  0  0  0  0  0  0
    2.7712   -1.6000    0.0000 C   0  0  0  0  0  0  0  0  0  0  0  0
    1.3857   -2.4000    0.0000 H   0  0  0  0  0  0  0  0  0  0  0  0
   -1.0284    1.2256    0.0000 C   0  0  0  0  0  0  0  0  0  0  0  0
   -2.0569    2.4513    0.0000 H   0  0  0  0  0  0  0  0  0  0  0  0
   -0.4812    2.7292    0.0000 H   0  0  0  0  0  0  0  0  0  0  0  0
   -2.6041    0.9479    0.0000 H   0  0  0  0  0  0  0  0  0  0  0  0
   -2.7292   -0.4812    0.0000 C   0  0  0  0  0  0  0  0  0  0  0  0
   -3.9549   -1.5097    0.0000 H   0  0  0  0  0  0  0  0  0  0  0  0
   -4.2327    0.0661    0.0000 H   0  0  0  0  0  0  0  0  0  0  0  0
   -2.4513   -2.0569    0.0000 H   0  0  0  0  0  0  0  0  0  0  0  0
  1  2  1  0  0  0  0
  1  3  1  0  0  0  0
  3  4  1  0  0  0  0
  3  5  1  0  0  0  0
  5  6  1  0  0  0  0
  5  7  1  0  0  0  0
  5  8  1  0  0  0  0
  8  9  4  0  0  0  0
  9 10  1  0  0  0  0
  9 11  4  0  0  0  0
 11 12  1  0  0  0  0
 11 13  4  0  0  0  0
 13 14  1  0  0  0  0
 13 15  4  0  0  0  0
 15 16  1  0  0  0  0
 15 17  4  0  0  0  0
 17  8  4  0  0  0  0
 17 18  1  0  0  0  0
  3 19  1  0  0  0  0
 19 20  1  0  0  0  0
 19 21  1  0  0  0  0
 19 22  1  0  0  0  0
  1 23  1  0  0  0  0
 23 24  1  0  0  0  0
 23 25  1  0  0  0  0
 23 26  1  0  0  0  0
M  END
> <ChemID>
100071

> <source_casrn>
51-57-0

> <CAS>
51-57-0

> <SMILES>
Cl.CN[C@@H](C)Cc1ccccc1

> <NAME>
Methamphetamine hydrochloride

> <preferred_name>
S-(+)-Methamphetamine hydrochloride

> <iupac>
(2S)-N-methyl-1-phenylpropan-2-amine hydrochloride (1:1)

> <MPID>
27484

> <dsstox_substance_id>
DTXSID8048864

> <Canonical_QSARr>
CNC(C)Cc1ccccc1

> <InChI_Code_QSARr>
InChI=1S/C10H15N/c1-9(11-2)8-10-6-4-3-5-7-10/h3-7,9,11H,8H2,1-2H3

> <InChI Key_QSARr>
MYWUZJCMWCOHBA-UHFFFAOYSA-N

> <Salt_Solvent>
Cl

> <Salt_Solvent_ID>
18179

> <MP>
172.5

$$$$
100073
  -INDIGO-08031722462D

 22 22  0  0  0  0  0  0  0  0999 V2000
    2.4000   -1.3857    0.0000 N   0  0  0  0  0  0  0  0  0  0  0  0
    3.2000   -2.7713    0.0000 H   0  0  0  0  0  0  0  0  0  0  0  0
    3.2000   -0.0000    0.0000 H   0  0  0  0  0  0  0  0  0  0  0  0
    0.8001   -1.3857    0.0000 C   0  0  0  0  0  0  0  0  0  0  0  0
    0.5912   -2.9720    0.0000 H   0  0  0  0  0  0  0  0  0  0  0  0
   -0.4693   -2.3596    0.0000 H   0  0  0  0  0  0  0  0  0  0  0  0
   -0.0001   -0.0000    0.0000 C   0  0  0  0  0  0  0  0  0  0  0  0
    0.2088    1.5864    0.0000 H   0  0  0  0  0  0  0  0  0  0  0  0
    1.2693    0.9740    0.0000 H   0  0  0  0  0  0  0  0  0  0  0  0
   -1.6000   -0.0000    0.0000 C   0  0  0  0  0  0  0  0  0  0  0  0
   -2.4000    1.3857    0.0000 C   0  0  0  0  0  0  0  0  0  0  0  0
   -1.6000    2.7713    0.0000 H   0  0  0  0  0  0  0  0  0  0  0  0
   -3.9999    1.3857    0.0000 C   0  0  0  0  0  0  0  0  0  0  0  0
   -4.8001    2.7713    0.0000 O   0  0  0  0  0  0  0  0  0  0  0  0
   -6.4000    2.7713    0.0000 H   0  0  0  0  0  0  0  0  0  0  0  0
   -4.8001   -0.0000    0.0000 C   0  0  0  0  0  0  0  0  0  0  0  0
   -6.4000   -0.0000    0.0000 O   0  0  0  0  0  0  0  0  0  0  0  0
   -7.2000   -1.3857    0.0000 H   0  0  0  0  0  0  0  0  0  0  0  0
   -3.9999   -1.3857    0.0000 C   0  0  0  0  0  0  0  0  0  0  0  0
   -4.8001   -2.7713    0.0000 H   0  0  0  0  0  0  0  0  0  0  0  0
   -2.4000   -1.3857    0.0000 C   0  0  0  0  0  0  0  0  0  0  0  0
   -1.6000   -2.7713    0.0000 H   0  0  0  0  0  0  0  0  0  0  0  0
  1  2  1  0  0  0  0
  1  3  1  0  0  0  0
  1  4  1  0  0  0  0
  4  5  1  0  0  0  0
  4  6  1  0  0  0  0
  4  7  1  0  0  0  0
  7  8  1  0  0  0  0
  7  9  1  0  0  0  0
  7 10  1  0  0  0  0
 10 11  4  0  0  0  0
 11 12  1  0  0  0  0
 11 13  4  0  0  0  0
 13 14  1  0  0  0  0
 14 15  1  0  0  0  0
 13 16  4  0  0  0  0
 16 17  1  0  0  0  0
 17 18  1  0  0  0  0
 16 19  4  0  0  0  0
 19 20  1  0  0  0  0
 19 21  4  0  0  0  0
 21 10  4  0  0  0  0
 21 22  1  0  0  0  0
M  END
> <ChemID>
100073

> <source_casrn>
51-61-6

> <CAS>
51-61-6

> <SMILES>
NCCc1cc(O)c(O)cc1

> <NAME>
DOPAMINE

> <preferred_name>
Dopamine

> <iupac>
4-(2-aminoethyl)benzene-1,2-diol

> <MPID>
27486

> <dsstox_substance_id>
DTXSID6022420

> <Canonical_QSARr>
NCCc1cc(O)c(O)cc1

> <InChI_Code_QSARr>
InChI=1S/C8H11NO2/c9-4-3-6-1-2-7(10)8(11)5-6/h1-2,5,10-11H,3-4,9H2

> <InChI Key_QSARr>
VYFYYTLLBUKUHU-UHFFFAOYSA-N

> <Salt_Solvent>
?

> <Salt_Solvent_ID>


> <MP>
128.0

$$$$
100074
  -INDIGO-08031722462D

 23 23  0  0  0  0  0  0  0  0999 V2000
   -2.7713   -0.0000    0.0000 C   0  0  0  0  0  0  0  0  0  0  0  0
   -2.7713   -1.6000    0.0000 O   0  0  0  0  0  0  0  0  0  0  0  0
   -1.3856    0.8000    0.0000 N   0  0  0  0  0  0  0  0  0  0  0  0
   -1.3856    2.4000    0.0000 H   0  0  0  0  0  0  0  0  0  0  0  0
    0.0001   -0.0000    0.0000 C   0  0  0  0  0  0  0  0  0  0  0  0
    0.0001   -1.6000    0.0000 C   0  0  0  0  0  0  0  0  0  0  0  0
   -1.3856   -2.4000    0.0000 H   0  0  0  0  0  0  0  0  0  0  0  0
    1.3856   -2.4000    0.0000 C   0  0  0  0  0  0  0  0  0  0  0  0
    1.3856   -4.0000    0.0000 H   0  0  0  0  0  0  0  0  0  0  0  0
    2.7713   -1.6000    0.0000 C   0  0  0  0  0  0  0  0  0  0  0  0
    4.1570   -2.4000    0.0000 O   0  0  0  0  0  0  0  0  0  0  0  0
    5.5425   -1.6000    0.0000 C   0  0  0  0  0  0  0  0  0  0  0  0
    6.9282   -2.4000    0.0000 H   0  0  0  0  0  0  0  0  0  0  0  0
    6.9282   -0.8000    0.0000 H   0  0  0  0  0  0  0  0  0  0  0  0
    5.5425   -3.2000    0.0000 H   0  0  0  0  0  0  0  0  0  0  0  0
    2.7713   -0.0000    0.0000 C   0  0  0  0  0  0  0  0  0  0  0  0
    4.1570    0.8000    0.0000 H   0  0  0  0  0  0  0  0  0  0  0  0
    1.3856    0.8000    0.0000 C   0  0  0  0  0  0  0  0  0  0  0  0
    1.3856    2.4000    0.0000 H   0  0  0  0  0  0  0  0  0  0  0  0
   -4.1569    0.8000    0.0000 C   0  0  0  0  0  0  0  0  0  0  0  0
   -5.5426    1.6000    0.0000 H   0  0  0  0  0  0  0  0  0  0  0  0
   -5.5426   -0.0000    0.0000 H   0  0  0  0  0  0  0  0  0  0  0  0
   -4.1569    2.4000    0.0000 H   0  0  0  0  0  0  0  0  0  0  0  0
  1  2  2  0  0  0  0
  1  3  1  0  0  0  0
  3  4  1  0  0  0  0
  3  5  1  0  0  0  0
  5  6  4  0  0  0  0
  6  7  1  0  0  0  0
  6  8  4  0  0  0  0
  8  9  1  0  0  0  0
  8 10  4  0  0  0  0
 10 11  1  0  0  0  0
 11 12  1  0  0  0  0
 12 13  1  0  0  0  0
 12 14  1  0  0  0  0
 12 15  1  0  0  0  0
 10 16  4  0  0  0  0
 16 17  1  0  0  0  0
 16 18  4  0  0  0  0
 18  5  4  0  0  0  0
 18 19  1  0  0  0  0
  1 20  1  0  0  0  0
 20 21  1  0  0  0  0
 20 22  1  0  0  0  0
 20 23  1  0  0  0  0
M  END
> <ChemID>
100074

> <source_casrn>
51-66-1

> <CAS>
51-66-1

> <SMILES>
CC(=O)Nc1ccc(cc1)OC

> <NAME>
P-METHOXYACETANILIDE

> <preferred_name>
N-(4-Methoxyphenyl)acetamide

> <iupac>
N-(4-methoxyphenyl)acetamide

> <MPID>
27487

> <dsstox_substance_id>
DTXSID6026325

> <Canonical_QSARr>
CC(=O)Nc1ccc(cc1)OC

> <InChI_Code_QSARr>
InChI=1S/C9H11NO2/c1-7(11)10-8-3-5-9(12-2)6-4-8/h3-6H,1-2H3,(H,10,11)

> <InChI Key_QSARr>
XVAIDCNLVLTVFM-UHFFFAOYSA-N

> <Salt_Solvent>
?

> <Salt_Solvent_ID>


> <MP>
131.0

$$$$
100075
  -INDIGO-08031722462D

 21 21  0  0  0  0  0  0  0  0999 V2000
    4.8001    0.0000    0.0000 C   0  0  0  0  0  0  0  0  0  0  0  0
    3.9999    1.3857    0.0000 C   0  0  0  0  0  0  0  0  0  0  0  0
    4.8001    2.7713    0.0000 H   0  0  0  0  0  0  0  0  0  0  0  0
    2.4000    1.3857    0.0000 C   0  0  0  0  0  0  0  0  0  0  0  0
    1.6000    2.7713    0.0000 H   0  0  0  0  0  0  0  0  0  0  0  0
    1.6000    0.0000    0.0000 C   0  0  0  0  0  0  0  0  0  0  0  0
    0.0001    0.0000    0.0000 C   0  0  0  0  0  0  0  0  0  0  0  0
   -0.2088   -1.5864    0.0000 H   0  0  0  0  0  0  0  0  0  0  0  0
   -1.2693   -0.9740    0.0000 H   0  0  0  0  0  0  0  0  0  0  0  0
   -0.8001    1.3857    0.0000 C   0  0  0  0  0  0  0  0  0  0  0  0
   -0.5912    2.9720    0.0000 H   0  0  0  0  0  0  0  0  0  0  0  0
    0.4693    2.3596    0.0000 H   0  0  0  0  0  0  0  0  0  0  0  0
   -2.4000    1.3857    0.0000 N   0  0  0  0  0  0  0  0  0  0  0  0
   -3.2000    2.7713    0.0000 H   0  0  0  0  0  0  0  0  0  0  0  0
   -3.2000    0.0000    0.0000 H   0  0  0  0  0  0  0  0  0  0  0  0
    2.4000   -1.3857    0.0000 C   0  0  0  0  0  0  0  0  0  0  0  0
    1.6000   -2.7713    0.0000 H   0  0  0  0  0  0  0  0  0  0  0  0
    3.9999   -1.3857    0.0000 C   0  0  0  0  0  0  0  0  0  0  0  0
    4.8001   -2.7713    0.0000 H   0  0  0  0  0  0  0  0  0  0  0  0
    6.4000    0.0000    0.0000 O   0  0  0  0  0  0  0  0  0  0  0  0
    7.2000   -1.3857    0.0000 H   0  0  0  0  0  0  0  0  0  0  0  0
  1  2  4  0  0  0  0
  2  3  1  0  0  0  0
  2  4  4  0  0  0  0
  4  5  1  0  0  0  0
  4  6  4  0  0  0  0
  6  7  1  0  0  0  0
  7  8  1  0  0  0  0
  7  9  1  0  0  0  0
  7 10  1  0  0  0  0
 10 11  1  0  0  0  0
 10 12  1  0  0  0  0
 10 13  1  0  0  0  0
 13 14  1  0  0  0  0
 13 15  1  0  0  0  0
  6 16  4  0  0  0  0
 16 17  1  0  0  0  0
 16 18  4  0  0  0  0
 18  1  4  0  0  0  0
 18 19  1  0  0  0  0
  1 20  1  0  0  0  0
 20 21  1  0  0  0  0
M  END
> <ChemID>
100075

> <source_casrn>
51-67-2

> <CAS>
51-67-2

> <SMILES>
NCCc1ccc(O)cc1

> <NAME>
4-(2-AMINOETHYL)PHENOL

> <preferred_name>
Tyramine

> <iupac>
4-(2-aminoethyl)phenol

> <MPID>
27488

> <dsstox_substance_id>
DTXSID2043874

> <Canonical_QSARr>
NCCc1ccc(O)cc1

> <InChI_Code_QSARr>
InChI=1S/C8H11NO/c9-6-5-7-1-3-8(10)4-2-7/h1-4,10H,5-6,9H2

> <InChI Key_QSARr>
DZGWFCGJZKJUFP-UHFFFAOYSA-N

> <Salt_Solvent>
?

> <Salt_Solvent_ID>


> <MP>
164.5

$$$$
100077
  -INDIGO-08031722462D

 13 12  0  0  0  0  0  0  0  0999 V2000
    4.1569    0.8000    0.0000 N   0  0  0  0  0  0  0  0  0  0  0  0
    5.5426    0.0000    0.0000 H   0  0  0  0  0  0  0  0  0  0  0  0
    4.1570    2.4000    0.0000 H   0  0  0  0  0  0  0  0  0  0  0  0
    2.7713    0.0000    0.0000 C   0  0  0  0  0  0  0  0  0  0  0  0
    2.7713   -1.6000    0.0000 O   0  0  0  0  0  0  0  0  0  0  0  0
    1.3857    0.8000    0.0000 O   0  0  0  0  0  0  0  0  0  0  0  0
    0.0000    0.0000    0.0000 C   0  0  0  0  0  0  0  0  0  0  0  0
   -0.6122   -1.4782    0.0000 H   0  0  0  0  0  0  0  0  0  0  0  0
    0.6122   -1.4782    0.0000 H   0  0  0  0  0  0  0  0  0  0  0  0
   -1.3856    0.8000    0.0000 C   0  0  0  0  0  0  0  0  0  0  0  0
   -2.7713    1.6000    0.0000 H   0  0  0  0  0  0  0  0  0  0  0  0
   -2.7713    0.0000    0.0000 H   0  0  0  0  0  0  0  0  0  0  0  0
   -1.3856    2.4000    0.0000 H   0  0  0  0  0  0  0  0  0  0  0  0
  1  2  1  0  0  0  0
  1  3  1  0  0  0  0
  1  4  1  0  0  0  0
  4  5  2  0  0  0  0
  4  6  1  0  0  0  0
  6  7  1  0  0  0  0
  7  8  1  0  0  0  0
  7  9  1  0  0  0  0
  7 10  1  0  0  0  0
 10 11  1  0  0  0  0
 10 12  1  0  0  0  0
 10 13  1  0  0  0  0
M  END
> <ChemID>
100077

> <source_casrn>
51-79-6

> <CAS>
51-79-6

> <SMILES>
CCOC(N)=O

> <NAME>
O-ETHYL CARBAMATE (URETHANE)

> <preferred_name>
Urethane

> <iupac>
ethyl carbamate

> <MPID>
27490

> <dsstox_substance_id>
DTXSID9021427

> <Canonical_QSARr>
CCOC(N)=O

> <InChI_Code_QSARr>
InChI=1S/C3H7NO2/c1-2-6-3(4)5/h2H2,1H3,(H2,4,5)

> <InChI Key_QSARr>
JOYRKODLDBILNP-UHFFFAOYSA-N

> <Salt_Solvent>
?

> <Salt_Solvent_ID>


> <MP>
49.0

$$$$
100078
  -INDIGO-08031722462D

 53 56  0  0  0  0  0  0  0  0999 V2000
   -0.0001   -0.0000    0.0000 C   0  0  0  0  0  0  0  0  0  0  0  0
   -1.5649    0.3327    0.0000 C   0  0  0  0  0  0  0  0  0  0  0  0
   -1.7322   -1.2585    0.0000 C   0  0  0  0  0  0  0  0  0  0  0  0
   -1.8995   -2.8499    0.0000 C   0  0  0  0  0  0  0  0  0  0  0  0
   -2.0668   -4.4410    0.0000 H   0  0  0  0  0  0  0  0  0  0  0  0
   -3.1651    0.3327    0.0000 O   0  0  0  0  0  0  0  0  0  0  0  0
   -3.9650   -1.0530    0.0000 C   0  0  0  0  0  0  0  0  0  0  0  0
   -3.1651   -2.4386    0.0000 O   0  0  0  0  0  0  0  0  0  0  0  0
   -5.5652   -1.0530    0.0000 C   0  0  0  0  0  0  0  0  0  0  0  0
   -7.1650   -1.0530    0.0000 H   0  0  0  0  0  0  0  0  0  0  0  0
   -6.3651   -2.4386    0.0000 H   0  0  0  0  0  0  0  0  0  0  0  0
   -6.3651    0.3327    0.0000 H   0  0  0  0  0  0  0  0  0  0  0  0
   -1.7322    1.9238    0.0000 C   0  0  0  0  0  0  0  0  0  0  0  0
   -3.2973    1.5913    0.0000 H   0  0  0  0  0  0  0  0  0  0  0  0
   -2.2267    3.4456    0.0000 H   0  0  0  0  0  0  0  0  0  0  0  0
   -0.2705    2.5746    0.0000 C   0  0  0  0  0  0  0  0  0  0  0  0
   -1.0707    3.9604    0.0000 H   0  0  0  0  0  0  0  0  0  0  0  0
    1.0237    3.5152    0.0000 H   0  0  0  0  0  0  0  0  0  0  0  0
    0.8001    1.3856    0.0000 C   0  0  0  0  0  0  0  0  0  0  0  0
    1.1872    2.9382    0.0000 H   0  0  0  0  0  0  0  0  0  0  0  0
    2.4000    1.3856    0.0000 C   0  0  0  0  0  0  0  0  0  0  0  0
    1.6001    2.7713    0.0000 H   0  0  0  0  0  0  0  0  0  0  0  0
    3.1999   -0.0000    0.0000 C   0  0  0  0  0  0  0  0  0  0  0  0
    3.7714   -1.2257    0.0000 H   0  0  0  0  0  0  0  0  0  0  0  0
    4.8001   -0.0000    0.0000 C   0  0  0  0  0  0  0  0  0  0  0  0
    4.2286   -1.2257    0.0000 H   0  0  0  0  0  0  0  0  0  0  0  0
    5.6000    1.3856    0.0000 C   0  0  0  0  0  0  0  0  0  0  0  0
    4.8001    2.7713    0.0000 C   0  0  0  0  0  0  0  0  0  0  0  0
    4.5223    4.3470    0.0000 H   0  0  0  0  0  0  0  0  0  0  0  0
    6.3035    3.3185    0.0000 H   0  0  0  0  0  0  0  0  0  0  0  0
    3.1999    2.7713    0.0000 C   0  0  0  0  0  0  0  0  0  0  0  0
    1.8144    3.5712    0.0000 H   0  0  0  0  0  0  0  0  0  0  0  0
    3.4778    4.3470    0.0000 H   0  0  0  0  0  0  0  0  0  0  0  0
    7.1999    1.3856    0.0000 C   0  0  0  0  0  0  0  0  0  0  0  0
    8.0001    2.7713    0.0000 H   0  0  0  0  0  0  0  0  0  0  0  0
    8.0001   -0.0000    0.0000 C   0  0  0  0  0  0  0  0  0  0  0  0
    9.6000   -0.0000    0.0000 O   0  0  0  0  0  0  0  0  0  0  0  0
    7.1999   -1.3857    0.0000 C   0  0  0  0  0  0  0  0  0  0  0  0
    8.7036   -1.9329    0.0000 H   0  0  0  0  0  0  0  0  0  0  0  0
    6.9221   -2.9613    0.0000 H   0  0  0  0  0  0  0  0  0  0  0  0
    5.6000   -1.3857    0.0000 C   0  0  0  0  0  0  0  0  0  0  0  0
    5.8778   -2.9613    0.0000 H   0  0  0  0  0  0  0  0  0  0  0  0
    4.3744   -2.4140    0.0000 H   0  0  0  0  0  0  0  0  0  0  0  0
    2.4000   -1.3857    0.0000 C   0  0  0  0  0  0  0  0  0  0  0  0
    3.9034   -1.9329    0.0000 H   0  0  0  0  0  0  0  0  0  0  0  0
    2.1222   -2.9613    0.0000 H   0  0  0  0  0  0  0  0  0  0  0  0
    0.8001   -1.3857    0.0000 C   0  0  0  0  0  0  0  0  0  0  0  0
    1.0779   -2.9613    0.0000 H   0  0  0  0  0  0  0  0  0  0  0  0
   -0.7036   -1.9329    0.0000 H   0  0  0  0  0  0  0  0  0  0  0  0
   -1.1510   -1.1114    0.0000 C   0  0  0  0  0  0  0  0  0  0  0  0
   -2.3019   -2.2230    0.0000 H   0  0  0  0  0  0  0  0  0  0  0  0
   -0.7640   -2.6639    0.0000 H   0  0  0  0  0  0  0  0  0  0  0  0
   -2.6890   -0.6704    0.0000 H   0  0  0  0  0  0  0  0  0  0  0  0
  1  2  1  0  0  0  0
  2  3  1  0  0  0  0
  3  4  3  0  0  0  0
  4  5  1  0  0  0  0
  2  6  1  0  0  0  0
  6  7  1  0  0  0  0
  7  8  2  0  0  0  0
  7  9  1  0  0  0  0
  9 10  1  0  0  0  0
  9 11  1  0  0  0  0
  9 12  1  0  0  0  0
  2 13  1  0  0  0  0
 13 14  1  0  0  0  0
 13 15  1  0  0  0  0
 13 16  1  0  0  0  0
 16 17  1  0  0  0  0
 16 18  1  0  0  0  0
 16 19  1  0  0  0  0
 19  1  1  0  0  0  0
 19 20  1  0  0  0  0
 19 21  1  0  0  0  0
 21 22  1  0  0  0  0
 21 23  1  0  0  0  0
 23 24  1  0  0  0  0
 23 25  1  0  0  0  0
 25 26  1  0  0  0  0
 25 27  1  0  0  0  0
 27 28  1  0  0  0  0
 28 29  1  0  0  0  0
 28 30  1  0  0  0  0
 28 31  1  0  0  0  0
 31 21  1  0  0  0  0
 31 32  1  0  0  0  0
 31 33  1  0  0  0  0
 27 34  2  0  0  0  0
 34 35  1  0  0  0  0
 34 36  1  0  0  0  0
 36 37  2  0  0  0  0
 36 38  1  0  0  0  0
 38 39  1  0  0  0  0
 38 40  1  0  0  0  0
 38 41  1  0  0  0  0
 41 25  1  0  0  0  0
 41 42  1  0  0  0  0
 41 43  1  0  0  0  0
 23 44  1  0  0  0  0
 44 45  1  0  0  0  0
 44 46  1  0  0  0  0
 44 47  1  0  0  0  0
 47  1  1  0  0  0  0
 47 48  1  0  0  0  0
 47 49  1  0  0  0  0
  1 50  1  0  0  0  0
 50 51  1  0  0  0  0
 50 52  1  0  0  0  0
 50 53  1  0  0  0  0
M  END
> <ChemID>
100078

> <source_casrn>
51-98-9

> <CAS>
51-98-9

> <SMILES>
C[C@]12CC[C@@H]3[C@H]4CCC(=O)C=C4CC[C@H]3[C@@H]1CC[C@]2(C#C)OC(C)=O

> <NAME>
Norethindrone acetate

> <preferred_name>
Norethindrone acetate

> <iupac>
(17beta)-17-ethynyl-3-oxoestr-4-en-17-yl acetate

> <MPID>
27491

> <dsstox_substance_id>
DTXSID4023381

> <Canonical_QSARr>
CC12CCC3C4CCC(=O)C=C4CCC3C1CCC2(C#C)OC(C)=O

> <InChI_Code_QSARr>
InChI=1S/C22H28O3/c1-4-22(25-14(2)23)12-10-20-19-7-5-15-13-16(24)6-8-17(15)18(19)9-11-21(20,22)3/h1,13,17-20H,5-12H2,2-3H3

> <InChI Key_QSARr>
IMONTRJLAWHYGT-UHFFFAOYSA-N

> <Salt_Solvent>
?

> <Salt_Solvent_ID>


> <MP>
161.5

$$$$
100079
  -INDIGO-08031722462D

 61 65  0  0  0  0  0  0  0  0999 V2000
   -4.1570    2.4000    0.0000 C   0  0  0  0  0  0  0  0  0  0  0  0
   -4.1570    4.0000    0.0000 C   0  0  0  0  0  0  0  0  0  0  0  0
   -3.2778    4.1945    0.0000 H   0  0  0  0  0  0  0  0  0  0  0  0
   -3.6098    5.5035    0.0000 H   0  0  0  0  0  0  0  0  0  0  0  0
   -5.5425    4.8000    0.0000 C   0  0  0  0  0  0  0  0  0  0  0  0
   -4.5141    6.0257    0.0000 H   0  0  0  0  0  0  0  0  0  0  0  0
   -6.5710    6.0257    0.0000 H   0  0  0  0  0  0  0  0  0  0  0  0
   -6.9283    4.0000    0.0000 C   0  0  0  0  0  0  0  0  0  0  0  0
   -8.3138    4.8000    0.0000 O   0  0  0  0  0  0  0  0  0  0  0  0
   -6.9283    2.4000    0.0000 C   0  0  0  0  0  0  0  0  0  0  0  0
   -8.3138    1.6000    0.0000 H   0  0  0  0  0  0  0  0  0  0  0  0
   -5.5425    1.6000    0.0000 C   0  0  0  0  0  0  0  0  0  0  0  0
   -5.5425   -0.0000    0.0000 C   0  0  0  0  0  0  0  0  0  0  0  0
   -7.1182    0.2778    0.0000 H   0  0  0  0  0  0  0  0  0  0  0  0
   -6.0897   -1.5035    0.0000 H   0  0  0  0  0  0  0  0  0  0  0  0
   -4.1570   -0.8000    0.0000 C   0  0  0  0  0  0  0  0  0  0  0  0
   -3.1286   -2.0257    0.0000 H   0  0  0  0  0  0  0  0  0  0  0  0
   -5.1854   -2.0257    0.0000 S   0  0  0  0  0  0  0  0  0  0  0  0
   -4.6382   -3.5292    0.0000 C   0  0  0  0  0  0  0  0  0  0  0  0
   -3.0624   -3.8070    0.0000 O   0  0  0  0  0  0  0  0  0  0  0  0
   -5.6666   -4.7549    0.0000 C   0  0  0  0  0  0  0  0  0  0  0  0
   -6.6951   -5.9806    0.0000 H   0  0  0  0  0  0  0  0  0  0  0  0
   -5.1194   -6.2584    0.0000 H   0  0  0  0  0  0  0  0  0  0  0  0
   -7.2423   -4.4771    0.0000 H   0  0  0  0  0  0  0  0  0  0  0  0
   -2.7712   -0.0000    0.0000 C   0  0  0  0  0  0  0  0  0  0  0  0
   -2.7712   -1.6000    0.0000 H   0  0  0  0  0  0  0  0  0  0  0  0
   -2.7712    1.6000    0.0000 C   0  0  0  0  0  0  0  0  0  0  0  0
   -2.3639    2.4869    0.0000 H   0  0  0  0  0  0  0  0  0  0  0  0
   -1.3857    2.4000    0.0000 C   0  0  0  0  0  0  0  0  0  0  0  0
   -0.3572    3.6257    0.0000 H   0  0  0  0  0  0  0  0  0  0  0  0
   -1.9329    3.9034    0.0000 H   0  0  0  0  0  0  0  0  0  0  0  0
    0.0001    1.6000    0.0000 C   0  0  0  0  0  0  0  0  0  0  0  0
    0.6100    2.0474    0.0000 H   0  0  0  0  0  0  0  0  0  0  0  0
    0.5473    3.1034    0.0000 H   0  0  0  0  0  0  0  0  0  0  0  0
    0.0001   -0.0000    0.0000 C   0  0  0  0  0  0  0  0  0  0  0  0
    1.1891   -1.0705    0.0000 C   0  0  0  0  0  0  0  0  0  0  0  0
    2.3782   -2.1412    0.0000 C   0  0  0  0  0  0  0  0  0  0  0  0
    2.0598   -3.0267    0.0000 H   0  0  0  0  0  0  0  0  0  0  0  0
    3.3186   -3.4357    0.0000 H   0  0  0  0  0  0  0  0  0  0  0  0
    3.7637   -1.3412    0.0000 C   0  0  0  0  0  0  0  0  0  0  0  0
    4.4145   -2.8029    0.0000 H   0  0  0  0  0  0  0  0  0  0  0  0
    5.2854   -0.8467    0.0000 H   0  0  0  0  0  0  0  0  0  0  0  0
    3.4311    0.2238    0.0000 C   0  0  0  0  0  0  0  0  0  0  0  0
    4.5016    1.4129    0.0000 O   0  0  0  0  0  0  0  0  0  0  0  0
    1.8399    0.3912    0.0000 O   0  0  0  0  0  0  0  0  0  0  0  0
    0.5382   -2.5322    0.0000 C   0  0  0  0  0  0  0  0  0  0  0  0
    0.2055   -4.0973    0.0000 H   0  0  0  0  0  0  0  0  0  0  0  0
    1.1891   -3.2119    0.0000 H   0  0  0  0  0  0  0  0  0  0  0  0
   -1.0530   -2.3650    0.0000 C   0  0  0  0  0  0  0  0  0  0  0  0
   -2.5911   -2.8060    0.0000 H   0  0  0  0  0  0  0  0  0  0  0  0
   -1.0530   -3.9650    0.0000 H   0  0  0  0  0  0  0  0  0  0  0  0
   -1.3857   -0.8000    0.0000 C   0  0  0  0  0  0  0  0  0  0  0  0
   -2.2803   -2.1264    0.0000 H   0  0  0  0  0  0  0  0  0  0  0  0
    1.3265    0.8946    0.0000 C   0  0  0  0  0  0  0  0  0  0  0  0
    2.6529    1.7895    0.0000 H   0  0  0  0  0  0  0  0  0  0  0  0
    1.6000    1.6000    0.0000 H   0  0  0  0  0  0  0  0  0  0  0  0
    2.7646    0.1934    0.0000 H   0  0  0  0  0  0  0  0  0  0  0  0
   -3.5556    2.6189    0.0000 C   0  0  0  0  0  0  0  0  0  0  0  0
   -2.9594    3.2939    0.0000 H   0  0  0  0  0  0  0  0  0  0  0  0
   -2.7712    3.2000    0.0000 H   0  0  0  0  0  0  0  0  0  0  0  0
   -3.8333    1.0433    0.0000 H   0  0  0  0  0  0  0  0  0  0  0  0
  1  2  1  0  0  0  0
  2  3  1  0  0  0  0
  2  4  1  0  0  0  0
  2  5  1  0  0  0  0
  5  6  1  0  0  0  0
  5  7  1  0  0  0  0
  5  8  1  0  0  0  0
  8  9  2  0  0  0  0
  8 10  1  0  0  0  0
 10 11  1  0  0  0  0
 10 12  2  0  0  0  0
 12  1  1  0  0  0  0
 12 13  1  0  0  0  0
 13 14  1  0  0  0  0
 13 15  1  0  0  0  0
 13 16  1  0  0  0  0
 16 17  1  0  0  0  0
 16 18  1  0  0  0  0
 18 19  1  0  0  0  0
 19 20  2  0  0  0  0
 19 21  1  0  0  0  0
 21 22  1  0  0  0  0
 21 23  1  0  0  0  0
 21 24  1  0  0  0  0
 16 25  1  0  0  0  0
 25 26  1  0  0  0  0
 25 27  1  0  0  0  0
 27  1  1  0  0  0  0
 27 28  1  0  0  0  0
 27 29  1  0  0  0  0
 29 30  1  0  0  0  0
 29 31  1  0  0  0  0
 29 32  1  0  0  0  0
 32 33  1  0  0  0  0
 32 34  1  0  0  0  0
 32 35  1  0  0  0  0
 35 36  1  0  0  0  0
 36 37  1  0  0  0  0
 37 38  1  0  0  0  0
 37 39  1  0  0  0  0
 37 40  1  0  0  0  0
 40 41  1  0  0  0  0
 40 42  1  0  0  0  0
 40 43  1  0  0  0  0
 43 44  2  0  0  0  0
 43 45  1  0  0  0  0
 45 36  1  0  0  0  0
 36 46  1  0  0  0  0
 46 47  1  0  0  0  0
 46 48  1  0  0  0  0
 46 49  1  0  0  0  0
 49 50  1  0  0  0  0
 49 51  1  0  0  0  0
 49 52  1  0  0  0  0
 52 35  1  0  0  0  0
 52 25  1  0  0  0  0
 52 53  1  0  0  0  0
 35 54  1  0  0  0  0
 54 55  1  0  0  0  0
 54 56  1  0  0  0  0
 54 57  1  0  0  0  0
  1 58  1  0  0  0  0
 58 59  1  0  0  0  0
 58 60  1  0  0  0  0
 58 61  1  0  0  0  0
M  END
> <ChemID>
100079

> <source_casrn>
52-01-7

> <CAS>
52-01-7

> <SMILES>
CC(=O)S[C@@H]1CC2=CC(=O)CC[C@]2(C)[C@H]2CC[C@@]3(C)[C@@H](CC[C@]43CCC(=O)O4)[C@@H]21

> <NAME>
SPIRONOLACTONE

> <preferred_name>
Spironolactone

> <iupac>
S-[(7R,8R,9S,10R,13S,14S,17R)-10,13-dimethyl-3,5'-dioxo-1,2,3,4',5',6,7,8,9,10,11,12,13,14,15,16-hexadecahydro-3'H-spiro[cyclopenta[a]phenanthrene-17,2'-furan]-7-yl] ethanethioate

> <MPID>
27492

> <dsstox_substance_id>
DTXSID6034186

> <Canonical_QSARr>
CC(=O)SC1CC2=CC(=O)CCC2(C)C2CCC3(C)C(CCC43CCC(=O)O4)C21

> <InChI_Code_QSARr>
InChI=1S/C24H32O4S/c1-14(25)29-19-13-15-12-16(26)4-8-22(15,2)17-5-9-23(3)18(21(17)19)6-10-24(23)11-7-20(27)28-24/h12,17-19,21H,4-11,13H2,1-3H3

> <InChI Key_QSARr>
LXMSZDCAJNLERA-UHFFFAOYSA-N

> <Salt_Solvent>
?

> <Salt_Solvent_ID>


> <MP>
207.5

$$$$
100081
  -INDIGO-08031722462D

 33 34  0  0  0  0  0  0  0  0999 V2000
    2.0569    2.4514    0.0000 C   0  0  0  0  0  0  0  0  0  0  0  0
    3.0854    3.6771    0.0000 O   0  0  0  0  0  0  0  0  0  0  0  0
    0.4813    2.7292    0.0000 N   0  0  0  0  0  0  0  0  0  0  0  0
   -0.0660    4.2327    0.0000 H   0  0  0  0  0  0  0  0  0  0  0  0
   -0.5473    1.5035    0.0000 C   0  0  0  0  0  0  0  0  0  0  0  0
   -1.0656    2.0024    0.0000 O   0  0  0  0  0  0  0  0  0  0  0  0
    0.0000   -0.0000    0.0000 C   0  0  0  0  0  0  0  0  0  0  0  0
   -1.5758   -0.2778    0.0000 C   0  0  0  0  0  0  0  0  0  0  0  0
   -2.3757    1.1078    0.0000 C   0  0  0  0  0  0  0  0  0  0  0  0
   -2.1229    1.7813    0.0000 H   0  0  0  0  0  0  0  0  0  0  0  0
   -3.9757    1.1078    0.0000 C   0  0  0  0  0  0  0  0  0  0  0  0
   -3.6979    2.6835    0.0000 H   0  0  0  0  0  0  0  0  0  0  0  0
   -5.4792    1.6550    0.0000 H   0  0  0  0  0  0  0  0  0  0  0  0
   -4.7758   -0.2778    0.0000 C   0  0  0  0  0  0  0  0  0  0  0  0
   -6.0014    0.7507    0.0000 H   0  0  0  0  0  0  0  0  0  0  0  0
   -6.0014   -1.3063    0.0000 H   0  0  0  0  0  0  0  0  0  0  0  0
   -3.9757   -1.6634    0.0000 C   0  0  0  0  0  0  0  0  0  0  0  0
   -5.4792   -2.2108    0.0000 H   0  0  0  0  0  0  0  0  0  0  0  0
   -3.6979   -3.2392    0.0000 H   0  0  0  0  0  0  0  0  0  0  0  0
   -2.3757   -1.6634    0.0000 C   0  0  0  0  0  0  0  0  0  0  0  0
   -2.6535   -3.2392    0.0000 H   0  0  0  0  0  0  0  0  0  0  0  0
   -1.5863   -1.8089    0.0000 H   0  0  0  0  0  0  0  0  0  0  0  0
    0.0000   -1.6000    0.0000 C   0  0  0  0  0  0  0  0  0  0  0  0
   -0.9741   -2.8694    0.0000 H   0  0  0  0  0  0  0  0  0  0  0  0
   -0.7382   -1.9150    0.0000 H   0  0  0  0  0  0  0  0  0  0  0  0
    1.3856   -2.3999    0.0000 C   0  0  0  0  0  0  0  0  0  0  0  0
    1.3856   -4.0000    0.0000 H   0  0  0  0  0  0  0  0  0  0  0  0
    2.7712   -3.2000    0.0000 H   0  0  0  0  0  0  0  0  0  0  0  0
    0.0000   -3.2000    0.0000 H   0  0  0  0  0  0  0  0  0  0  0  0
    1.5756   -0.2778    0.0000 C   0  0  0  0  0  0  0  0  0  0  0  0
    2.1229   -1.7814    0.0000 O   0  0  0  0  0  0  0  0  0  0  0  0
    2.6042    0.9478    0.0000 N   0  0  0  0  0  0  0  0  0  0  0  0
    4.1798    0.6700    0.0000 H   0  0  0  0  0  0  0  0  0  0  0  0
  1  2  2  0  0  0  0
  1  3  1  0  0  0  0
  3  4  1  0  0  0  0
  3  5  1  0  0  0  0
  5  6  2  0  0  0  0
  5  7  1  0  0  0  0
  7  8  1  0  0  0  0
  8  9  2  0  0  0  0
  9 10  1  0  0  0  0
  9 11  1  0  0  0  0
 11 12  1  0  0  0  0
 11 13  1  0  0  0  0
 11 14  1  0  0  0  0
 14 15  1  0  0  0  0
 14 16  1  0  0  0  0
 14 17  1  0  0  0  0
 17 18  1  0  0  0  0
 17 19  1  0  0  0  0
 17 20  1  0  0  0  0
 20  8  1  0  0  0  0
 20 21  1  0  0  0  0
 20 22  1  0  0  0  0
  7 23  1  0  0  0  0
 23 24  1  0  0  0  0
 23 25  1  0  0  0  0
 23 26  1  0  0  0  0
 26 27  1  0  0  0  0
 26 28  1  0  0  0  0
 26 29  1  0  0  0  0
  7 30  1  0  0  0  0
 30 31  2  0  0  0  0
 30 32  1  0  0  0  0
 32  1  1  0  0  0  0
 32 33  1  0  0  0  0
M  END
> <ChemID>
100081

> <source_casrn>
52-31-3

> <CAS>
52-31-3

> <SMILES>
CCC1(C2CCCCC=2)C(=O)NC(=O)NC1=O

> <NAME>
CYCLOBARBITAL

> <preferred_name>
Cyclobarbital

> <iupac>
5-(cyclohex-1-en-1-yl)-5-ethylpyrimidine-2,4,6(1H,3H,5H)-trione

> <MPID>
27494

> <dsstox_substance_id>
DTXSID9022865

> <Canonical_QSARr>
CCC1(C2CCCCC=2)C(=O)NC(=O)NC1=O

> <InChI_Code_QSARr>
InChI=1S/C12H16N2O3/c1-2-12(8-6-4-3-5-7-8)9(15)13-11(17)14-10(12)16/h6H,2-5,7H2,1H3,(H2,13,14,15,16,17)

> <InChI Key_QSARr>
WTYGAUXICFETTC-UHFFFAOYSA-N

> <Salt_Solvent>
?

> <Salt_Solvent_ID>


> <MP>
173.0

$$$$
100083
  -INDIGO-08031722462D

 27 27  0  0  0  0  0  0  0  0999 V2000
    0.0001   -0.0000    0.0000 C   0  0  0  0  0  0  0  0  0  0  0  0
    1.2257    1.0285    0.0000 C   0  0  0  0  0  0  0  0  0  0  0  0
    0.3660    2.3778    0.0000 H   0  0  0  0  0  0  0  0  0  0  0  0
    1.5720    2.5905    0.0000 H   0  0  0  0  0  0  0  0  0  0  0  0
    2.7292    0.4812    0.0000 C   0  0  0  0  0  0  0  0  0  0  0  0
    3.0071   -1.0945    0.0000 H   0  0  0  0  0  0  0  0  0  0  0  0
    3.9549    1.5097    0.0000 C   0  0  0  0  0  0  0  0  0  0  0  0
    5.4584    0.9625    0.0000 H   0  0  0  0  0  0  0  0  0  0  0  0
    3.6770    3.0854    0.0000 H   0  0  0  0  0  0  0  0  0  0  0  0
    1.2257   -1.0285    0.0000 C   0  0  0  0  0  0  0  0  0  0  0  0
    0.6134   -2.5067    0.0000 H   0  0  0  0  0  0  0  0  0  0  0  0
    1.8379   -2.5067    0.0000 H   0  0  0  0  0  0  0  0  0  0  0  0
    2.6113   -0.2285    0.0000 C   0  0  0  0  0  0  0  0  0  0  0  0
    2.6113    1.3716    0.0000 H   0  0  0  0  0  0  0  0  0  0  0  0
    3.9970   -1.0285    0.0000 C   0  0  0  0  0  0  0  0  0  0  0  0
    5.3826   -0.2285    0.0000 H   0  0  0  0  0  0  0  0  0  0  0  0
    3.9970   -2.6284    0.0000 H   0  0  0  0  0  0  0  0  0  0  0  0
   -0.8000    1.3856    0.0000 C   0  0  0  0  0  0  0  0  0  0  0  0
   -0.2527    2.8892    0.0000 O   0  0  0  0  0  0  0  0  0  0  0  0
   -2.4000    1.3856    0.0000 N   0  0  0  0  0  0  0  0  0  0  0  0
   -3.1999    2.7713    0.0000 H   0  0  0  0  0  0  0  0  0  0  0  0
   -3.1999   -0.0000    0.0000 C   0  0  0  0  0  0  0  0  0  0  0  0
   -4.8000   -0.0000    0.0000 O   0  0  0  0  0  0  0  0  0  0  0  0
   -2.4000   -1.3856    0.0000 N   0  0  0  0  0  0  0  0  0  0  0  0
   -3.1999   -2.7713    0.0000 H   0  0  0  0  0  0  0  0  0  0  0  0
   -0.8000   -1.3856    0.0000 C   0  0  0  0  0  0  0  0  0  0  0  0
   -0.2527   -2.8891    0.0000 O   0  0  0  0  0  0  0  0  0  0  0  0
  1  2  1  0  0  0  0
  2  3  1  0  0  0  0
  2  4  1  0  0  0  0
  2  5  1  0  0  0  0
  5  6  1  0  0  0  0
  5  7  2  0  0  0  0
  7  8  1  0  0  0  0
  7  9  1  0  0  0  0
  1 10  1  0  0  0  0
 10 11  1  0  0  0  0
 10 12  1  0  0  0  0
 10 13  1  0  0  0  0
 13 14  1  0  0  0  0
 13 15  2  0  0  0  0
 15 16  1  0  0  0  0
 15 17  1  0  0  0  0
  1 18  1  0  0  0  0
 18 19  2  0  0  0  0
 18 20  1  0  0  0  0
 20 21  1  0  0  0  0
 20 22  1  0  0  0  0
 22 23  2  0  0  0  0
 22 24  1  0  0  0  0
 24 25  1  0  0  0  0
 24 26  1  0  0  0  0
 26  1  1  0  0  0  0
 26 27  2  0  0  0  0
M  END
> <ChemID>
100083

> <source_casrn>
52-43-7

> <CAS>
52-43-7

> <SMILES>
C=CCC1(CC=C)C(=O)NC(=O)NC1=O

> <NAME>
ALLOBARBITAL

> <preferred_name>
Allobarbital

> <iupac>
5,5-di(prop-2-en-1-yl)pyrimidine-2,4,6(1H,3H,5H)-trione

> <MPID>
27495

> <dsstox_substance_id>
DTXSID9022572

> <Canonical_QSARr>
C=CCC1(CC=C)C(=O)NC(=O)NC1=O

> <InChI_Code_QSARr>
InChI=1S/C10H12N2O3/c1-3-5-10(6-4-2)7(13)11-9(15)12-8(10)14/h3-4H,1-2,5-6H2,(H2,11,12,13,14,15)

> <InChI Key_QSARr>
FDQGNLOWMMVRQL-UHFFFAOYSA-N

> <Salt_Solvent>
?

> <Salt_Solvent_ID>


> <MP>
172.0

$$$$
100084
  -INDIGO-08031722462D

 48 54  0  0  0  0  0  0  0  0999 V2000
   -0.0000   -0.0000    0.0000 P   0  0  0  0  0  0  0  0  0  0  0  0
   -0.5473    1.5035    0.0000 N   0  0  0  0  0  0  0  0  0  0  0  0
    0.2527    2.8892    0.0000 C   0  0  0  0  0  0  0  0  0  0  0  0
    1.7563    2.3420    0.0000 H   0  0  0  0  0  0  0  0  0  0  0  0
    0.5306    4.4648    0.0000 H   0  0  0  0  0  0  0  0  0  0  0  0
   -1.3472    2.8892    0.0000 C   0  0  0  0  0  0  0  0  0  0  0  0
   -1.6251    4.4648    0.0000 H   0  0  0  0  0  0  0  0  0  0  0  0
   -2.9229    3.1670    0.0000 H   0  0  0  0  0  0  0  0  0  0  0  0
   -1.5999   -0.0000    0.0000 N   0  0  0  0  0  0  0  0  0  0  0  0
   -2.9856   -0.8001    0.0000 C   0  0  0  0  0  0  0  0  0  0  0  0
   -2.7077   -2.3757    0.0000 H   0  0  0  0  0  0  0  0  0  0  0  0
   -4.5613   -1.0779    0.0000 H   0  0  0  0  0  0  0  0  0  0  0  0
   -2.9856    0.8000    0.0000 C   0  0  0  0  0  0  0  0  0  0  0  0
   -4.5613    1.0778    0.0000 H   0  0  0  0  0  0  0  0  0  0  0  0
   -2.4385    2.3034    0.0000 H   0  0  0  0  0  0  0  0  0  0  0  0
    1.3856    0.8000    0.0000 N   0  0  0  0  0  0  0  0  0  0  0  0
    2.7713   -0.0000    0.0000 P   0  0  0  0  0  0  0  0  0  0  0  0
    3.5714    1.3857    0.0000 N   0  0  0  0  0  0  0  0  0  0  0  0
    3.5714    2.9856    0.0000 C   0  0  0  0  0  0  0  0  0  0  0  0
    2.0678    3.5328    0.0000 H   0  0  0  0  0  0  0  0  0  0  0  0
    4.1185    4.4891    0.0000 H   0  0  0  0  0  0  0  0  0  0  0  0
    4.9568    2.1857    0.0000 C   0  0  0  0  0  0  0  0  0  0  0  0
    5.9855    3.4113    0.0000 H   0  0  0  0  0  0  0  0  0  0  0  0
    5.9855    0.9599    0.0000 H   0  0  0  0  0  0  0  0  0  0  0  0
    4.3470   -0.2778    0.0000 N   0  0  0  0  0  0  0  0  0  0  0  0
    5.9470   -0.2778    0.0000 C   0  0  0  0  0  0  0  0  0  0  0  0
    6.9754    0.9478    0.0000 H   0  0  0  0  0  0  0  0  0  0  0  0
    7.4505   -0.8251    0.0000 H   0  0  0  0  0  0  0  0  0  0  0  0
    5.1469   -1.6635    0.0000 C   0  0  0  0  0  0  0  0  0  0  0  0
    6.3726   -2.6920    0.0000 H   0  0  0  0  0  0  0  0  0  0  0  0
    3.9213   -2.6920    0.0000 H   0  0  0  0  0  0  0  0  0  0  0  0
    2.7713   -1.5999    0.0000 N   0  0  0  0  0  0  0  0  0  0  0  0
    1.3856   -2.4000    0.0000 P   0  0  0  0  0  0  0  0  0  0  0  0
    2.1857   -3.7857    0.0000 N   0  0  0  0  0  0  0  0  0  0  0  0
    2.1857   -5.3856    0.0000 C   0  0  0  0  0  0  0  0  0  0  0  0
    0.6100   -5.6636    0.0000 H   0  0  0  0  0  0  0  0  0  0  0  0
    2.7328   -6.8891    0.0000 H   0  0  0  0  0  0  0  0  0  0  0  0
    3.5714   -4.5857    0.0000 C   0  0  0  0  0  0  0  0  0  0  0  0
    4.5998   -5.8113    0.0000 H   0  0  0  0  0  0  0  0  0  0  0  0
    4.7970   -3.5572    0.0000 H   0  0  0  0  0  0  0  0  0  0  0  0
    0.3572   -3.6258    0.0000 N   0  0  0  0  0  0  0  0  0  0  0  0
   -0.4428   -5.0113    0.0000 C   0  0  0  0  0  0  0  0  0  0  0  0
    0.1045   -6.5148    0.0000 H   0  0  0  0  0  0  0  0  0  0  0  0
   -1.6685   -6.0398    0.0000 H   0  0  0  0  0  0  0  0  0  0  0  0
   -1.2429   -3.6258    0.0000 C   0  0  0  0  0  0  0  0  0  0  0  0
   -2.7464   -4.1728    0.0000 H   0  0  0  0  0  0  0  0  0  0  0  0
   -1.5206   -2.0500    0.0000 H   0  0  0  0  0  0  0  0  0  0  0  0
   -0.0000   -1.5999    0.0000 N   0  0  0  0  0  0  0  0  0  0  0  0
  1  2  1  0  0  0  0
  2  3  1  0  0  0  0
  3  4  1  0  0  0  0
  3  5  1  0  0  0  0
  3  6  1  0  0  0  0
  6  2  1  0  0  0  0
  6  7  1  0  0  0  0
  6  8  1  0  0  0  0
  1  9  1  0  0  0  0
  9 10  1  0  0  0  0
 10 11  1  0  0  0  0
 10 12  1  0  0  0  0
 10 13  1  0  0  0  0
 13  9  1  0  0  0  0
 13 14  1  0  0  0  0
 13 15  1  0  0  0  0
  1 16  2  0  0  0  0
 16 17  1  0  0  0  0
 17 18  1  0  0  0  0
 18 19  1  0  0  0  0
 19 20  1  0  0  0  0
 19 21  1  0  0  0  0
 19 22  1  0  0  0  0
 22 18  1  0  0  0  0
 22 23  1  0  0  0  0
 22 24  1  0  0  0  0
 17 25  1  0  0  0  0
 25 26  1  0  0  0  0
 26 27  1  0  0  0  0
 26 28  1  0  0  0  0
 26 29  1  0  0  0  0
 29 25  1  0  0  0  0
 29 30  1  0  0  0  0
 29 31  1  0  0  0  0
 17 32  2  0  0  0  0
 32 33  1  0  0  0  0
 33 34  1  0  0  0  0
 34 35  1  0  0  0  0
 35 36  1  0  0  0  0
 35 37  1  0  0  0  0
 35 38  1  0  0  0  0
 38 34  1  0  0  0  0
 38 39  1  0  0  0  0
 38 40  1  0  0  0  0
 33 41  1  0  0  0  0
 41 42  1  0  0  0  0
 42 43  1  0  0  0  0
 42 44  1  0  0  0  0
 42 45  1  0  0  0  0
 45 41  1  0  0  0  0
 45 46  1  0  0  0  0
 45 47  1  0  0  0  0
 33 48  2  0  0  0  0
 48  1  1  0  0  0  0
M  END
> <ChemID>
100084

> <source_casrn>
52-46-0

> <CAS>
52-46-0

> <SMILES>
C1CN1[p]1([n][p]([n][p]([n]1)(N1CC1)N1CC1)(N1CC1)N1CC1)N1CC1

> <NAME>
Apholate

> <preferred_name>
1,3,5,2,4,6-Triazatriphosphorine, 2,2,4,4,6,6-hexakis(1-aziridinyl)-2,2,4,4,6,6-hexahydro-

> <iupac>
2,2,4,4,6,6-hexakis(aziridin-1-yl)-1,3,5-triaza-2$l^{5},4$l^{5},6$l^{5}-triphosphacyclohexa-1,3,5-triene

> <MPID>
27496

> <dsstox_substance_id>
DTXSID7073149

> <Canonical_QSARr>
C1CN1[p]1([n][p]([n][p]([n]1)(N1CC1)N1CC1)(N1CC1)N1CC1)N1CC1

> <InChI_Code_QSARr>
InChI=1S/C12H24N9P3/c1-2-16(1)22(17-3-4-17)13-23(18-5-6-18,19-7-8-19)15-24(14-22,20-9-10-20)21-11-12-21/h1-12H2

> <InChI Key_QSARr>
PXZAWHSJYIECNQ-UHFFFAOYSA-N

> <Salt_Solvent>
?

> <Salt_Solvent_ID>


> <MP>
147.5

$$$$
100087
  -INDIGO-08031722462D

 20 19  0  0  0  0  0  0  0  0999 V2000
   -1.5036    0.5473    0.0000 C   0  0  0  0  0  0  0  0  0  0  0  0
   -0.7036    1.9328    0.0000 H   0  0  0  0  0  0  0  0  0  0  0  0
   -2.8891    1.3473    0.0000 C   0  0  0  0  0  0  0  0  0  0  0  0
   -2.8891    2.9472    0.0000 O   0  0  0  0  0  0  0  0  0  0  0  0
   -4.2748    0.5473    0.0000 O   0  0  0  0  0  0  0  0  0  0  0  0
   -5.6604    1.3473    0.0000 H   0  0  0  0  0  0  0  0  0  0  0  0
   -0.0000   -0.0000    0.0000 C   0  0  0  0  0  0  0  0  0  0  0  0
   -0.8001   -1.3856    0.0000 S   0  0  0  0  0  0  0  0  0  0  0  0
   -0.0000   -2.7713    0.0000 H   0  0  0  0  0  0  0  0  0  0  0  0
    1.3856   -0.8000    0.0000 C   0  0  0  0  0  0  0  0  0  0  0  0
    2.7713   -1.6000    0.0000 H   0  0  0  0  0  0  0  0  0  0  0  0
    1.3856   -2.4000    0.0000 H   0  0  0  0  0  0  0  0  0  0  0  0
    2.7713   -0.0000    0.0000 H   0  0  0  0  0  0  0  0  0  0  0  0
    0.8000    1.3856    0.0000 C   0  0  0  0  0  0  0  0  0  0  0  0
    1.6000    2.7713    0.0000 H   0  0  0  0  0  0  0  0  0  0  0  0
    2.4000    1.3856    0.0000 H   0  0  0  0  0  0  0  0  0  0  0  0
   -0.0000    2.7713    0.0000 H   0  0  0  0  0  0  0  0  0  0  0  0
   -2.3036   -0.8384    0.0000 N   0  0  0  0  0  0  0  0  0  0  0  0
   -3.9035   -0.8384    0.0000 H   0  0  0  0  0  0  0  0  0  0  0  0
   -1.5036   -2.2241    0.0000 H   0  0  0  0  0  0  0  0  0  0  0  0
  1  2  1  0  0  0  0
  1  3  1  0  0  0  0
  3  4  2  0  0  0  0
  3  5  1  0  0  0  0
  5  6  1  0  0  0  0
  1  7  1  0  0  0  0
  7  8  1  0  0  0  0
  8  9  1  0  0  0  0
  7 10  1  0  0  0  0
 10 11  1  0  0  0  0
 10 12  1  0  0  0  0
 10 13  1  0  0  0  0
  7 14  1  0  0  0  0
 14 15  1  0  0  0  0
 14 16  1  0  0  0  0
 14 17  1  0  0  0  0
  1 18  1  0  0  0  0
 18 19  1  0  0  0  0
 18 20  1  0  0  0  0
M  END
> <ChemID>
100087

> <source_casrn>
52-67-5

> <CAS>
52-67-5

> <SMILES>
CC(C)(S)[C@@H](N)C(O)=O

> <NAME>
PENCILLAMINE

> <preferred_name>
D-Penicillamine

> <iupac>
3-sulfanyl-D-valine

> <MPID>
27498

> <dsstox_substance_id>
DTXSID6037069

> <Canonical_QSARr>
CC(C)(S)C(N)C(O)=O

> <InChI_Code_QSARr>
InChI=1S/C5H11NO2S/c1-5(2,9)3(6)4(7)8/h3,9H,6H2,1-2H3,(H,7,8)

> <InChI Key_QSARr>
VVNCNSJFMMFHPL-UHFFFAOYSA-N

> <Salt_Solvent>
?

> <Salt_Solvent_ID>


> <MP>
198.5

$$$$
100088
  -INDIGO-08031722462D

 20 19  0  0  0  0  0  0  0  0999 V2000
    0.0000    0.0000    0.0000 P   0  0  0  0  0  0  0  0  0  0  0  0
    1.6000    0.0000    0.0000 C   0  0  0  0  0  0  0  0  0  0  0  0
    1.6000    1.6000    0.0000 H   0  0  0  0  0  0  0  0  0  0  0  0
    3.2001    0.0000    0.0000 C   0  0  0  0  0  0  0  0  0  0  0  0
    4.8000    0.0000    0.0000 Cl  0  0  0  0  0  0  0  0  0  0  0  0
    4.0000    1.3856    0.0000 Cl  0  0  0  0  0  0  0  0  0  0  0  0
    4.0000   -1.3856    0.0000 Cl  0  0  0  0  0  0  0  0  0  0  0  0
    1.6000   -1.6000    0.0000 O   0  0  0  0  0  0  0  0  0  0  0  0
    2.9856   -2.4000    0.0000 H   0  0  0  0  0  0  0  0  0  0  0  0
   -0.8000   -1.3856    0.0000 O   0  0  0  0  0  0  0  0  0  0  0  0
   -1.6000    0.0000    0.0000 O   0  0  0  0  0  0  0  0  0  0  0  0
   -2.4001   -1.3856    0.0000 C   0  0  0  0  0  0  0  0  0  0  0  0
   -3.2000   -2.7713    0.0000 H   0  0  0  0  0  0  0  0  0  0  0  0
   -4.0000   -1.3856    0.0000 H   0  0  0  0  0  0  0  0  0  0  0  0
   -1.6000   -2.7713    0.0000 H   0  0  0  0  0  0  0  0  0  0  0  0
   -0.8000    1.3856    0.0000 O   0  0  0  0  0  0  0  0  0  0  0  0
    0.0000    2.7713    0.0000 C   0  0  0  0  0  0  0  0  0  0  0  0
   -0.8000    4.1569    0.0000 H   0  0  0  0  0  0  0  0  0  0  0  0
    0.8000    4.1569    0.0000 H   0  0  0  0  0  0  0  0  0  0  0  0
   -1.6000    2.7713    0.0000 H   0  0  0  0  0  0  0  0  0  0  0  0
  1  2  1  0  0  0  0
  2  3  1  0  0  0  0
  2  4  1  0  0  0  0
  4  5  1  0  0  0  0
  4  6  1  0  0  0  0
  4  7  1  0  0  0  0
  2  8  1  0  0  0  0
  8  9  1  0  0  0  0
  1 10  2  0  0  0  0
  1 11  1  0  0  0  0
 11 12  1  0  0  0  0
 12 13  1  0  0  0  0
 12 14  1  0  0  0  0
 12 15  1  0  0  0  0
  1 16  1  0  0  0  0
 16 17  1  0  0  0  0
 17 18  1  0  0  0  0
 17 19  1  0  0  0  0
 17 20  1  0  0  0  0
M  END
> <ChemID>
100088

> <source_casrn>
52-68-6

> <CAS>
52-68-6

> <SMILES>
COP(=O)(OC)C(O)C(Cl)(Cl)Cl

> <NAME>
TRICHLORFON

> <preferred_name>
Trichlorfon

> <iupac>
dimethyl (2,2,2-trichloro-1-hydroxyethyl)phosphonate

> <MPID>
27499

> <dsstox_substance_id>
DTXSID0021389

> <Canonical_QSARr>
COP(=O)(OC)C(O)C(Cl)(Cl)Cl

> <InChI_Code_QSARr>
InChI=1S/C4H8Cl3O4P/c1-10-12(9,11-2)3(8)4(5,6)7/h3,8H,1-2H3

> <InChI Key_QSARr>
NFACJZMKEDPNKN-UHFFFAOYSA-N

> <Salt_Solvent>
?

> <Salt_Solvent_ID>


> <MP>
77.0

$$$$
100090
  -INDIGO-08031722462D

 52 55  0  0  0  0  0  0  0  0999 V2000
   -0.0001    0.0000    0.0000 C   0  0  0  0  0  0  0  0  0  0  0  0
   -1.5651    0.3327    0.0000 C   0  0  0  0  0  0  0  0  0  0  0  0
   -1.7324   -1.2586    0.0000 O   0  0  0  0  0  0  0  0  0  0  0  0
   -3.1939   -1.9094    0.0000 H   0  0  0  0  0  0  0  0  0  0  0  0
   -3.1408    0.6105    0.0000 C   0  0  0  0  0  0  0  0  0  0  0  0
   -3.6218   -0.9154    0.0000 H   0  0  0  0  0  0  0  0  0  0  0  0
   -4.5600   -0.1283    0.0000 H   0  0  0  0  0  0  0  0  0  0  0  0
   -3.9408    1.9962    0.0000 C   0  0  0  0  0  0  0  0  0  0  0  0
   -5.5407    1.9962    0.0000 H   0  0  0  0  0  0  0  0  0  0  0  0
   -4.7407    3.3818    0.0000 H   0  0  0  0  0  0  0  0  0  0  0  0
   -4.7407    0.6105    0.0000 H   0  0  0  0  0  0  0  0  0  0  0  0
   -1.7324    1.9239    0.0000 C   0  0  0  0  0  0  0  0  0  0  0  0
   -3.2974    1.5913    0.0000 H   0  0  0  0  0  0  0  0  0  0  0  0
   -2.2268    3.4456    0.0000 H   0  0  0  0  0  0  0  0  0  0  0  0
   -0.2706    2.5746    0.0000 C   0  0  0  0  0  0  0  0  0  0  0  0
   -1.0707    3.9603    0.0000 H   0  0  0  0  0  0  0  0  0  0  0  0
    1.0238    3.5152    0.0000 H   0  0  0  0  0  0  0  0  0  0  0  0
    0.8000    1.3856    0.0000 C   0  0  0  0  0  0  0  0  0  0  0  0
    1.1872    2.9381    0.0000 H   0  0  0  0  0  0  0  0  0  0  0  0
    2.4001    1.3856    0.0000 C   0  0  0  0  0  0  0  0  0  0  0  0
    1.6000    2.7712    0.0000 H   0  0  0  0  0  0  0  0  0  0  0  0
    3.1999    0.0000    0.0000 C   0  0  0  0  0  0  0  0  0  0  0  0
    3.5744   -1.0285    0.0000 H   0  0  0  0  0  0  0  0  0  0  0  0
    4.8001    0.0000    0.0000 C   0  0  0  0  0  0  0  0  0  0  0  0
    4.4256   -1.0285    0.0000 H   0  0  0  0  0  0  0  0  0  0  0  0
    5.5999    1.3856    0.0000 C   0  0  0  0  0  0  0  0  0  0  0  0
    4.8001    2.7712    0.0000 C   0  0  0  0  0  0  0  0  0  0  0  0
    4.5221    4.3470    0.0000 H   0  0  0  0  0  0  0  0  0  0  0  0
    6.3034    3.3186    0.0000 H   0  0  0  0  0  0  0  0  0  0  0  0
    3.1999    2.7712    0.0000 C   0  0  0  0  0  0  0  0  0  0  0  0
    1.8144    3.5713    0.0000 H   0  0  0  0  0  0  0  0  0  0  0  0
    3.4779    4.3470    0.0000 H   0  0  0  0  0  0  0  0  0  0  0  0
    7.2000    1.3856    0.0000 C   0  0  0  0  0  0  0  0  0  0  0  0
    8.0001    2.7712    0.0000 H   0  0  0  0  0  0  0  0  0  0  0  0
    8.0001    0.0000    0.0000 C   0  0  0  0  0  0  0  0  0  0  0  0
    9.6000    0.0000    0.0000 O   0  0  0  0  0  0  0  0  0  0  0  0
    7.2000   -1.3856    0.0000 C   0  0  0  0  0  0  0  0  0  0  0  0
    8.7036   -1.9329    0.0000 H   0  0  0  0  0  0  0  0  0  0  0  0
    6.9221   -2.9613    0.0000 H   0  0  0  0  0  0  0  0  0  0  0  0
    5.5999   -1.3856    0.0000 C   0  0  0  0  0  0  0  0  0  0  0  0
    5.8778   -2.9613    0.0000 H   0  0  0  0  0  0  0  0  0  0  0  0
    4.5716   -2.6113    0.0000 H   0  0  0  0  0  0  0  0  0  0  0  0
    2.4001   -1.3856    0.0000 C   0  0  0  0  0  0  0  0  0  0  0  0
    3.9034   -1.9329    0.0000 H   0  0  0  0  0  0  0  0  0  0  0  0
    2.1222   -2.9613    0.0000 H   0  0  0  0  0  0  0  0  0  0  0  0
    0.8000   -1.3856    0.0000 C   0  0  0  0  0  0  0  0  0  0  0  0
    1.0779   -2.9613    0.0000 H   0  0  0  0  0  0  0  0  0  0  0  0
   -0.5855   -2.1856    0.0000 H   0  0  0  0  0  0  0  0  0  0  0  0
   -0.9404   -1.2945    0.0000 C   0  0  0  0  0  0  0  0  0  0  0  0
   -2.0914   -2.4059    0.0000 H   0  0  0  0  0  0  0  0  0  0  0  0
   -1.1077   -2.8856    0.0000 H   0  0  0  0  0  0  0  0  0  0  0  0
   -2.4784   -0.8534    0.0000 H   0  0  0  0  0  0  0  0  0  0  0  0
  1  2  1  0  0  0  0
  2  3  1  0  0  0  0
  3  4  1  0  0  0  0
  2  5  1  0  0  0  0
  5  6  1  0  0  0  0
  5  7  1  0  0  0  0
  5  8  1  0  0  0  0
  8  9  1  0  0  0  0
  8 10  1  0  0  0  0
  8 11  1  0  0  0  0
  2 12  1  0  0  0  0
 12 13  1  0  0  0  0
 12 14  1  0  0  0  0
 12 15  1  0  0  0  0
 15 16  1  0  0  0  0
 15 17  1  0  0  0  0
 15 18  1  0  0  0  0
 18  1  1  0  0  0  0
 18 19  1  0  0  0  0
 18 20  1  0  0  0  0
 20 21  1  0  0  0  0
 20 22  1  0  0  0  0
 22 23  1  0  0  0  0
 22 24  1  0  0  0  0
 24 25  1  0  0  0  0
 24 26  1  0  0  0  0
 26 27  1  0  0  0  0
 27 28  1  0  0  0  0
 27 29  1  0  0  0  0
 27 30  1  0  0  0  0
 30 20  1  0  0  0  0
 30 31  1  0  0  0  0
 30 32  1  0  0  0  0
 26 33  2  0  0  0  0
 33 34  1  0  0  0  0
 33 35  1  0  0  0  0
 35 36  2  0  0  0  0
 35 37  1  0  0  0  0
 37 38  1  0  0  0  0
 37 39  1  0  0  0  0
 37 40  1  0  0  0  0
 40 24  1  0  0  0  0
 40 41  1  0  0  0  0
 40 42  1  0  0  0  0
 22 43  1  0  0  0  0
 43 44  1  0  0  0  0
 43 45  1  0  0  0  0
 43 46  1  0  0  0  0
 46  1  1  0  0  0  0
 46 47  1  0  0  0  0
 46 48  1  0  0  0  0
  1 49  1  0  0  0  0
 49 50  1  0  0  0  0
 49 51  1  0  0  0  0
 49 52  1  0  0  0  0
M  END
> <ChemID>
100090

> <source_casrn>
52-78-8

> <CAS>
52-78-8

> <SMILES>
C[C@]12CC[C@@H]3[C@H]4CCC(=O)C=C4CC[C@H]3[C@@H]1CC[C@@]2(O)CC

> <NAME>
Norethandrolone

> <preferred_name>
Norethandrolone

> <iupac>
(17beta)-17-ethyl-17-hydroxyestr-4-en-3-one

> <MPID>
27500

> <dsstox_substance_id>
DTXSID0023379

> <Canonical_QSARr>
CC12CCC3C4CCC(=O)C=C4CCC3C1CCC2(O)CC

> <InChI_Code_QSARr>
InChI=1S/C20H30O2/c1-3-20(22)11-9-18-17-6-4-13-12-14(21)5-7-15(13)16(17)8-10-19(18,20)2/h12,15-18,22H,3-11H2,1-2H3

> <InChI Key_QSARr>
ZDHCJEIGTNNEMY-UHFFFAOYSA-N

> <Salt_Solvent>
?

> <Salt_Solvent_ID>


> <MP>
140.5

$$$$
100092
  -INDIGO-08031722462D

 49 51  0  0  0  0  0  0  0  0999 V2000
   -1.5035   -0.5472    0.0000 C   0  0  0  0  0  0  0  0  0  0  0  0
    0.0001    0.0001    0.0000 C   0  0  0  0  0  0  0  0  0  0  0  0
    0.7999    1.3856    0.0000 C   0  0  0  0  0  0  0  0  0  0  0  0
   -0.7034    1.9328    0.0000 H   0  0  0  0  0  0  0  0  0  0  0  0
    1.0778    2.9613    0.0000 H   0  0  0  0  0  0  0  0  0  0  0  0
    2.4000    1.3856    0.0000 C   0  0  0  0  0  0  0  0  0  0  0  0
    2.1220    2.9613    0.0000 H   0  0  0  0  0  0  0  0  0  0  0  0
    3.9036    1.9328    0.0000 H   0  0  0  0  0  0  0  0  0  0  0  0
    3.2001    0.0001    0.0000 N   0  0  0  0  0  0  0  0  0  0  0  0
    4.8000    0.0001    0.0000 C   0  0  0  0  0  0  0  0  0  0  0  0
    5.0089   -1.5863    0.0000 H   0  0  0  0  0  0  0  0  0  0  0  0
    6.0693   -0.9740    0.0000 H   0  0  0  0  0  0  0  0  0  0  0  0
    5.8283    1.2257    0.0000 C   0  0  0  0  0  0  0  0  0  0  0  0
    5.8983    2.8242    0.0000 H   0  0  0  0  0  0  0  0  0  0  0  0
    4.7474    2.4054    0.0000 H   0  0  0  0  0  0  0  0  0  0  0  0
    7.4041    0.9478    0.0000 C   0  0  0  0  0  0  0  0  0  0  0  0
    7.3345   -0.6506    0.0000 H   0  0  0  0  0  0  0  0  0  0  0  0
    8.4851   -0.2318    0.0000 H   0  0  0  0  0  0  0  0  0  0  0  0
    8.4325    2.1735    0.0000 C   0  0  0  0  0  0  0  0  0  0  0  0
   10.0083    1.8956    0.0000 C   0  0  0  0  0  0  0  0  0  0  0  0
   11.0367    3.1213    0.0000 C   0  0  0  0  0  0  0  0  0  0  0  0
   10.4896    4.6248    0.0000 H   0  0  0  0  0  0  0  0  0  0  0  0
   12.6125    2.8435    0.0000 C   0  0  0  0  0  0  0  0  0  0  0  0
   13.6408    4.0692    0.0000 H   0  0  0  0  0  0  0  0  0  0  0  0
   13.1596    1.3400    0.0000 C   0  0  0  0  0  0  0  0  0  0  0  0
   14.7354    1.0622    0.0000 F   0  0  0  0  0  0  0  0  0  0  0  0
   12.1312    0.1143    0.0000 C   0  0  0  0  0  0  0  0  0  0  0  0
   12.6783   -1.3893    0.0000 H   0  0  0  0  0  0  0  0  0  0  0  0
   10.5554    0.3922    0.0000 C   0  0  0  0  0  0  0  0  0  0  0  0
    9.5271   -0.8335    0.0000 H   0  0  0  0  0  0  0  0  0  0  0  0
    7.8854    3.6771    0.0000 O   0  0  0  0  0  0  0  0  0  0  0  0
    2.4000   -1.3856    0.0000 C   0  0  0  0  0  0  0  0  0  0  0  0
    3.9036   -1.9328    0.0000 H   0  0  0  0  0  0  0  0  0  0  0  0
    2.1220   -2.9613    0.0000 H   0  0  0  0  0  0  0  0  0  0  0  0
    0.7999   -1.3856    0.0000 C   0  0  0  0  0  0  0  0  0  0  0  0
    1.0778   -2.9613    0.0000 H   0  0  0  0  0  0  0  0  0  0  0  0
   -0.7034   -1.9328    0.0000 H   0  0  0  0  0  0  0  0  0  0  0  0
   -1.2255    1.0285    0.0000 O   0  0  0  0  0  0  0  0  0  0  0  0
   -1.5035    2.6041    0.0000 H   0  0  0  0  0  0  0  0  0  0  0  0
   -1.7812   -2.1229    0.0000 C   0  0  0  0  0  0  0  0  0  0  0  0
   -0.5556   -3.1513    0.0000 H   0  0  0  0  0  0  0  0  0  0  0  0
   -3.2848   -2.6701    0.0000 C   0  0  0  0  0  0  0  0  0  0  0  0
   -3.5628   -4.2458    0.0000 H   0  0  0  0  0  0  0  0  0  0  0  0
   -4.5104   -1.6417    0.0000 C   0  0  0  0  0  0  0  0  0  0  0  0
   -6.0140   -2.1889    0.0000 Cl  0  0  0  0  0  0  0  0  0  0  0  0
   -4.2328   -0.0660    0.0000 C   0  0  0  0  0  0  0  0  0  0  0  0
   -5.4584    0.9625    0.0000 H   0  0  0  0  0  0  0  0  0  0  0  0
   -2.7291    0.4813    0.0000 C   0  0  0  0  0  0  0  0  0  0  0  0
   -2.4515    2.0570    0.0000 H   0  0  0  0  0  0  0  0  0  0  0  0
  1  2  1  0  0  0  0
  2  3  1  0  0  0  0
  3  4  1  0  0  0  0
  3  5  1  0  0  0  0
  3  6  1  0  0  0  0
  6  7  1  0  0  0  0
  6  8  1  0  0  0  0
  6  9  1  0  0  0  0
  9 10  1  0  0  0  0
 10 11  1  0  0  0  0
 10 12  1  0  0  0  0
 10 13  1  0  0  0  0
 13 14  1  0  0  0  0
 13 15  1  0  0  0  0
 13 16  1  0  0  0  0
 16 17  1  0  0  0  0
 16 18  1  0  0  0  0
 16 19  1  0  0  0  0
 19 20  1  0  0  0  0
 20 21  4  0  0  0  0
 21 22  1  0  0  0  0
 21 23  4  0  0  0  0
 23 24  1  0  0  0  0
 23 25  4  0  0  0  0
 25 26  1  0  0  0  0
 25 27  4  0  0  0  0
 27 28  1  0  0  0  0
 27 29  4  0  0  0  0
 29 20  4  0  0  0  0
 29 30  1  0  0  0  0
 19 31  2  0  0  0  0
  9 32  1  0  0  0  0
 32 33  1  0  0  0  0
 32 34  1  0  0  0  0
 32 35  1  0  0  0  0
 35  2  1  0  0  0  0
 35 36  1  0  0  0  0
 35 37  1  0  0  0  0
  2 38  1  0  0  0  0
 38 39  1  0  0  0  0
  1 40  4  0  0  0  0
 40 41  1  0  0  0  0
 40 42  4  0  0  0  0
 42 43  1  0  0  0  0
 42 44  4  0  0  0  0
 44 45  1  0  0  0  0
 44 46  4  0  0  0  0
 46 47  1  0  0  0  0
 46 48  4  0  0  0  0
 48  1  4  0  0  0  0
 48 49  1  0  0  0  0
M  END
> <ChemID>
100092

> <source_casrn>
52-86-8

> <CAS>
52-86-8

> <SMILES>
OC1(CCN(CCCC(=O)c2ccc(F)cc2)CC1)c1ccc(Cl)cc1

> <NAME>
HALOPERIDOL

> <preferred_name>
Haloperidol

> <iupac>
4-[4-(4-chlorophenyl)-4-hydroxypiperidin-1-yl]-1-(4-fluorophenyl)butan-1-one

> <MPID>
27502

> <dsstox_substance_id>
DTXSID4034150

> <Canonical_QSARr>
OC1(CCN(CCCC(=O)c2ccc(F)cc2)CC1)c1ccc(Cl)cc1

> <InChI_Code_QSARr>
InChI=1S/C21H23ClFNO2/c22-18-7-5-17(6-8-18)21(26)11-14-24(15-12-21)13-1-2-20(25)16-3-9-19(23)10-4-16/h3-10,26H,1-2,11-15H2

> <InChI Key_QSARr>
LNEPOXFFQSENCJ-UHFFFAOYSA-N

> <Salt_Solvent>
?

> <Salt_Solvent_ID>


> <MP>
151.5

$$$$
100094
  -INDIGO-08031722462D

 58 61  0  0  0  0  0  0  0  0999 V2000
    4.8001   -0.0000    0.0000 C   0  0  0  0  0  0  0  0  0  0  0  0
    6.3651   -0.3327    0.0000 C   0  0  0  0  0  0  0  0  0  0  0  0
    7.9649   -0.3327    0.0000 C   0  0  0  0  0  0  0  0  0  0  0  0
    8.7651    1.0529    0.0000 O   0  0  0  0  0  0  0  0  0  0  0  0
    8.9935   -1.5584    0.0000 C   0  0  0  0  0  0  0  0  0  0  0  0
   10.3430   -0.6987    0.0000 H   0  0  0  0  0  0  0  0  0  0  0  0
   10.5556   -1.9046    0.0000 H   0  0  0  0  0  0  0  0  0  0  0  0
    8.4461   -3.0618    0.0000 O   0  0  0  0  0  0  0  0  0  0  0  0
    9.4747   -4.2875    0.0000 H   0  0  0  0  0  0  0  0  0  0  0  0
    6.5322    1.2586    0.0000 O   0  0  0  0  0  0  0  0  0  0  0  0
    7.9939    1.9094    0.0000 H   0  0  0  0  0  0  0  0  0  0  0  0
    6.5322   -1.9239    0.0000 C   0  0  0  0  0  0  0  0  0  0  0  0
    7.0267   -3.4456    0.0000 H   0  0  0  0  0  0  0  0  0  0  0  0
    8.0973   -1.5913    0.0000 H   0  0  0  0  0  0  0  0  0  0  0  0
    5.0707   -2.5746    0.0000 C   0  0  0  0  0  0  0  0  0  0  0  0
    3.9592   -3.7256    0.0000 H   0  0  0  0  0  0  0  0  0  0  0  0
    5.8706   -3.9603    0.0000 H   0  0  0  0  0  0  0  0  0  0  0  0
    3.9999   -1.3856    0.0000 C   0  0  0  0  0  0  0  0  0  0  0  0
    3.6130   -2.9381    0.0000 H   0  0  0  0  0  0  0  0  0  0  0  0
    2.4001   -1.3856    0.0000 C   0  0  0  0  0  0  0  0  0  0  0  0
    3.2000   -2.7712    0.0000 H   0  0  0  0  0  0  0  0  0  0  0  0
    1.6000   -2.7712    0.0000 C   0  0  0  0  0  0  0  0  0  0  0  0
    1.3222   -4.3470    0.0000 H   0  0  0  0  0  0  0  0  0  0  0  0
    2.9857   -3.5713    0.0000 H   0  0  0  0  0  0  0  0  0  0  0  0
   -0.0001   -2.7712    0.0000 C   0  0  0  0  0  0  0  0  0  0  0  0
   -1.5036   -3.3186    0.0000 H   0  0  0  0  0  0  0  0  0  0  0  0
    0.2779   -4.3470    0.0000 H   0  0  0  0  0  0  0  0  0  0  0  0
   -0.8000   -1.3856    0.0000 C   0  0  0  0  0  0  0  0  0  0  0  0
   -1.5999   -2.7712    0.0000 H   0  0  0  0  0  0  0  0  0  0  0  0
   -0.0001   -0.0000    0.0000 C   0  0  0  0  0  0  0  0  0  0  0  0
    0.3201    0.5542    0.0000 C   0  0  0  0  0  0  0  0  0  0  0  0
    0.4620    1.4258    0.0000 H   0  0  0  0  0  0  0  0  0  0  0  0
    0.9286    0.7521    0.0000 H   0  0  0  0  0  0  0  0  0  0  0  0
    0.8000    1.3856    0.0000 H   0  0  0  0  0  0  0  0  0  0  0  0
    1.6000   -0.0000    0.0000 C   0  0  0  0  0  0  0  0  0  0  0  0
    1.9199    0.5542    0.0000 H   0  0  0  0  0  0  0  0  0  0  0  0
    2.4001    1.3856    0.0000 C   0  0  0  0  0  0  0  0  0  0  0  0
    1.6000    2.7713    0.0000 O   0  0  0  0  0  0  0  0  0  0  0  0
    3.9999    1.3856    0.0000 C   0  0  0  0  0  0  0  0  0  0  0  0
    5.3856    2.1856    0.0000 H   0  0  0  0  0  0  0  0  0  0  0  0
    3.7222    2.9613    0.0000 H   0  0  0  0  0  0  0  0  0  0  0  0
   -0.8000    1.3856    0.0000 C   0  0  0  0  0  0  0  0  0  0  0  0
   -0.2272    2.0578    0.0000 H   0  0  0  0  0  0  0  0  0  0  0  0
   -1.0780    2.9613    0.0000 H   0  0  0  0  0  0  0  0  0  0  0  0
   -2.4001    1.3856    0.0000 C   0  0  0  0  0  0  0  0  0  0  0  0
   -2.1221    2.9613    0.0000 H   0  0  0  0  0  0  0  0  0  0  0  0
   -3.9035    1.9329    0.0000 H   0  0  0  0  0  0  0  0  0  0  0  0
   -3.2000   -0.0000    0.0000 C   0  0  0  0  0  0  0  0  0  0  0  0
   -4.4257   -1.0284    0.0000 H   0  0  0  0  0  0  0  0  0  0  0  0
   -4.4257    1.0285    0.0000 O   0  0  0  0  0  0  0  0  0  0  0  0
   -5.9292    0.4812    0.0000 H   0  0  0  0  0  0  0  0  0  0  0  0
   -2.4001   -1.3856    0.0000 C   0  0  0  0  0  0  0  0  0  0  0  0
   -3.9035   -1.9328    0.0000 H   0  0  0  0  0  0  0  0  0  0  0  0
   -2.4001   -2.9857    0.0000 H   0  0  0  0  0  0  0  0  0  0  0  0
    5.7406    1.2945    0.0000 C   0  0  0  0  0  0  0  0  0  0  0  0
    6.8914    2.4059    0.0000 H   0  0  0  0  0  0  0  0  0  0  0  0
    5.9076    2.8856    0.0000 H   0  0  0  0  0  0  0  0  0  0  0  0
    7.2785    0.8534    0.0000 H   0  0  0  0  0  0  0  0  0  0  0  0
  1  2  1  0  0  0  0
  2  3  1  0  0  0  0
  3  4  2  0  0  0  0
  3  5  1  0  0  0  0
  5  6  1  0  0  0  0
  5  7  1  0  0  0  0
  5  8  1  0  0  0  0
  8  9  1  0  0  0  0
  2 10  1  0  0  0  0
 10 11  1  0  0  0  0
  2 12  1  0  0  0  0
 12 13  1  0  0  0  0
 12 14  1  0  0  0  0
 12 15  1  0  0  0  0
 15 16  1  0  0  0  0
 15 17  1  0  0  0  0
 15 18  1  0  0  0  0
 18  1  1  0  0  0  0
 18 19  1  0  0  0  0
 18 20  1  0  0  0  0
 20 21  1  0  0  0  0
 20 22  1  0  0  0  0
 22 23  1  0  0  0  0
 22 24  1  0  0  0  0
 22 25  1  0  0  0  0
 25 26  1  0  0  0  0
 25 27  1  0  0  0  0
 25 28  1  0  0  0  0
 28 29  1  0  0  0  0
 28 30  1  0  0  0  0
 30 31  1  0  0  0  0
 31 32  1  0  0  0  0
 31 33  1  0  0  0  0
 31 34  1  0  0  0  0
 30 35  1  0  0  0  0
 35 20  1  0  0  0  0
 35 36  1  0  0  0  0
 35 37  1  0  0  0  0
 37 38  2  0  0  0  0
 37 39  1  0  0  0  0
 39  1  1  0  0  0  0
 39 40  1  0  0  0  0
 39 41  1  0  0  0  0
 30 42  1  0  0  0  0
 42 43  1  0  0  0  0
 42 44  1  0  0  0  0
 42 45  1  0  0  0  0
 45 46  1  0  0  0  0
 45 47  1  0  0  0  0
 45 48  1  0  0  0  0
 48 49  1  0  0  0  0
 48 50  1  0  0  0  0
 50 51  1  0  0  0  0
 48 52  1  0  0  0  0
 52 28  1  0  0  0  0
 52 53  1  0  0  0  0
 52 54  1  0  0  0  0
  1 55  1  0  0  0  0
 55 56  1  0  0  0  0
 55 57  1  0  0  0  0
 55 58  1  0  0  0  0
M  END
> <ChemID>
100094

> <source_casrn>
53-05-4|516-45-0|547-77-3

> <CAS>
53-05-4|516-45-0|547-77-3

> <SMILES>
C[C@]12CC(=O)[C@H]3[C@@H](CC[C@@H]4C[C@H](O)CC[C@@]43C)[C@@H]1CC[C@]2(O)C(=O)CO

> <NAME>
Tetrahydrocortisone, Allopregnane-3b,17a,21-triol-11,20-dione, Allotetrahydrocortisone

> <preferred_name>


> <iupac>


> <MPID>
27503|30825|31116

> <dsstox_substance_id>
DTXSID70878591|DTXSID10878590|DTXSID30878592

> <Canonical_QSARr>
CC12CC(=O)C3C(CCC4CC(O)CCC43C)C1CCC2(O)C(=O)CO

> <InChI_Code_QSARr>
InChI=1S/C21H32O5/c1-19-7-5-13(23)9-12(19)3-4-14-15-6-8-21(26,17(25)11-22)20(15,2)10-16(24)18(14)19/h12-15,18,22-23,26H,3-11H2,1-2H3

> <InChI Key_QSARr>
SYGWGHVTLUBCEM-UHFFFAOYSA-N

> <Salt_Solvent>
?

> <Salt_Solvent_ID>


> <MP>
214.3333333333

$$$$
100095
  -INDIGO-08031722462D

 54 57  0  0  0  0  0  0  0  0999 V2000
   -0.0000    0.0000    0.0000 C   0  0  0  0  0  0  0  0  0  0  0  0
    1.5652    0.3327    0.0000 C   0  0  0  0  0  0  0  0  0  0  0  0
    3.1650    0.3327    0.0000 C   0  0  0  0  0  0  0  0  0  0  0  0
    3.9650   -1.0529    0.0000 O   0  0  0  0  0  0  0  0  0  0  0  0
    4.1934    1.5584    0.0000 C   0  0  0  0  0  0  0  0  0  0  0  0
    5.7556    1.9046    0.0000 H   0  0  0  0  0  0  0  0  0  0  0  0
    5.5428    0.6987    0.0000 H   0  0  0  0  0  0  0  0  0  0  0  0
    3.6463    3.0618    0.0000 O   0  0  0  0  0  0  0  0  0  0  0  0
    4.6747    4.2875    0.0000 H   0  0  0  0  0  0  0  0  0  0  0  0
    1.7322   -1.2586    0.0000 O   0  0  0  0  0  0  0  0  0  0  0  0
    3.1938   -1.9094    0.0000 H   0  0  0  0  0  0  0  0  0  0  0  0
    1.7322    1.9239    0.0000 C   0  0  0  0  0  0  0  0  0  0  0  0
    3.2974    1.5913    0.0000 H   0  0  0  0  0  0  0  0  0  0  0  0
    2.2266    3.4456    0.0000 H   0  0  0  0  0  0  0  0  0  0  0  0
    0.2706    2.5746    0.0000 C   0  0  0  0  0  0  0  0  0  0  0  0
    1.0705    3.9603    0.0000 H   0  0  0  0  0  0  0  0  0  0  0  0
   -0.8408    3.7256    0.0000 H   0  0  0  0  0  0  0  0  0  0  0  0
   -0.8000    1.3856    0.0000 C   0  0  0  0  0  0  0  0  0  0  0  0
   -1.1871    2.9381    0.0000 H   0  0  0  0  0  0  0  0  0  0  0  0
   -2.4001    1.3856    0.0000 C   0  0  0  0  0  0  0  0  0  0  0  0
   -1.5999    2.7712    0.0000 H   0  0  0  0  0  0  0  0  0  0  0  0
   -3.2000    2.7712    0.0000 C   0  0  0  0  0  0  0  0  0  0  0  0
   -1.8143    3.5713    0.0000 H   0  0  0  0  0  0  0  0  0  0  0  0
   -3.4779    4.3470    0.0000 H   0  0  0  0  0  0  0  0  0  0  0  0
   -4.7999    2.7712    0.0000 C   0  0  0  0  0  0  0  0  0  0  0  0
   -4.5222    4.3470    0.0000 H   0  0  0  0  0  0  0  0  0  0  0  0
   -6.3035    3.3186    0.0000 H   0  0  0  0  0  0  0  0  0  0  0  0
   -5.6001    1.3856    0.0000 C   0  0  0  0  0  0  0  0  0  0  0  0
   -4.7999    0.0000    0.0000 C   0  0  0  0  0  0  0  0  0  0  0  0
   -4.4801   -0.5542    0.0000 C   0  0  0  0  0  0  0  0  0  0  0  0
   -4.3381   -1.4258    0.0000 H   0  0  0  0  0  0  0  0  0  0  0  0
   -6.0799   -0.5542    0.0000 H   0  0  0  0  0  0  0  0  0  0  0  0
   -4.0000   -1.3856    0.0000 H   0  0  0  0  0  0  0  0  0  0  0  0
   -3.2000    0.0000    0.0000 C   0  0  0  0  0  0  0  0  0  0  0  0
   -3.2328   -0.9595    0.0000 H   0  0  0  0  0  0  0  0  0  0  0  0
   -2.4001   -1.3856    0.0000 C   0  0  0  0  0  0  0  0  0  0  0  0
   -3.2000   -2.7713    0.0000 O   0  0  0  0  0  0  0  0  0  0  0  0
   -0.8000   -1.3856    0.0000 C   0  0  0  0  0  0  0  0  0  0  0  0
   -1.0779   -2.9613    0.0000 H   0  0  0  0  0  0  0  0  0  0  0  0
    0.5857   -2.1856    0.0000 H   0  0  0  0  0  0  0  0  0  0  0  0
   -5.6001   -1.3856    0.0000 C   0  0  0  0  0  0  0  0  0  0  0  0
   -5.8777   -2.9613    0.0000 H   0  0  0  0  0  0  0  0  0  0  0  0
   -5.0272   -2.0578    0.0000 H   0  0  0  0  0  0  0  0  0  0  0  0
   -7.2000   -1.3856    0.0000 C   0  0  0  0  0  0  0  0  0  0  0  0
   -8.7035   -1.9329    0.0000 H   0  0  0  0  0  0  0  0  0  0  0  0
   -6.9221   -2.9613    0.0000 H   0  0  0  0  0  0  0  0  0  0  0  0
   -7.9999    0.0000    0.0000 C   0  0  0  0  0  0  0  0  0  0  0  0
   -9.6000    0.0000    0.0000 O   0  0  0  0  0  0  0  0  0  0  0  0
   -7.2000    1.3856    0.0000 C   0  0  0  0  0  0  0  0  0  0  0  0
   -7.9999    2.7712    0.0000 H   0  0  0  0  0  0  0  0  0  0  0  0
    0.9405   -1.2945    0.0000 C   0  0  0  0  0  0  0  0  0  0  0  0
    2.0914   -2.4059    0.0000 H   0  0  0  0  0  0  0  0  0  0  0  0
    1.1078   -2.8856    0.0000 H   0  0  0  0  0  0  0  0  0  0  0  0
    2.4785   -0.8534    0.0000 H   0  0  0  0  0  0  0  0  0  0  0  0
  1  2  1  0  0  0  0
  2  3  1  0  0  0  0
  3  4  2  0  0  0  0
  3  5  1  0  0  0  0
  5  6  1  0  0  0  0
  5  7  1  0  0  0  0
  5  8  1  0  0  0  0
  8  9  1  0  0  0  0
  2 10  1  0  0  0  0
 10 11  1  0  0  0  0
  2 12  1  0  0  0  0
 12 13  1  0  0  0  0
 12 14  1  0  0  0  0
 12 15  1  0  0  0  0
 15 16  1  0  0  0  0
 15 17  1  0  0  0  0
 15 18  1  0  0  0  0
 18  1  1  0  0  0  0
 18 19  1  0  0  0  0
 18 20  1  0  0  0  0
 20 21  1  0  0  0  0
 20 22  1  0  0  0  0
 22 23  1  0  0  0  0
 22 24  1  0  0  0  0
 22 25  1  0  0  0  0
 25 26  1  0  0  0  0
 25 27  1  0  0  0  0
 25 28  1  0  0  0  0
 28 29  1  0  0  0  0
 29 30  1  0  0  0  0
 30 31  1  0  0  0  0
 30 32  1  0  0  0  0
 30 33  1  0  0  0  0
 29 34  1  0  0  0  0
 34 20  1  0  0  0  0
 34 35  1  0  0  0  0
 34 36  1  0  0  0  0
 36 37  2  0  0  0  0
 36 38  1  0  0  0  0
 38  1  1  0  0  0  0
 38 39  1  0  0  0  0
 38 40  1  0  0  0  0
 29 41  1  0  0  0  0
 41 42  1  0  0  0  0
 41 43  1  0  0  0  0
 41 44  1  0  0  0  0
 44 45  1  0  0  0  0
 44 46  1  0  0  0  0
 44 47  1  0  0  0  0
 47 48  2  0  0  0  0
 47 49  1  0  0  0  0
 49 28  2  0  0  0  0
 49 50  1  0  0  0  0
  1 51  1  0  0  0  0
 51 52  1  0  0  0  0
 51 53  1  0  0  0  0
 51 54  1  0  0  0  0
M  END
> <ChemID>
100095

> <source_casrn>
53-06-5

> <CAS>
53-06-5

> <SMILES>
C[C@]12CCC(=O)C=C1CC[C@@H]1[C@@H]2C(=O)C[C@@]2(C)[C@H]1CC[C@]2(O)C(=O)CO

> <NAME>
CORTISONE

> <preferred_name>
Cortisone

> <iupac>
17,21-dihydroxypregn-4-ene-3,11,20-trione

> <MPID>
27504

> <dsstox_substance_id>
DTXSID5022857

> <Canonical_QSARr>
CC12CCC(=O)C=C1CCC1C2C(=O)CC2(C)C1CCC2(O)C(=O)CO

> <InChI_Code_QSARr>
InChI=1S/C21H28O5/c1-19-7-5-13(23)9-12(19)3-4-14-15-6-8-21(26,17(25)11-22)20(15,2)10-16(24)18(14)19/h9,14-15,18,22,26H,3-8,10-11H2,1-2H3

> <InChI Key_QSARr>
MFYSYFVPBJMHGN-UHFFFAOYSA-N

> <Salt_Solvent>
?

> <Salt_Solvent_ID>


> <MP>
222.0

$$$$
100097
  -INDIGO-08031722462D

 28 29  0  0  0  0  0  0  0  0999 V2000
   -1.3856    0.8000    0.0000 Cl  0  0  0  0  0  0  0  0  0  0  0  0
    0.0001    1.6001    0.0000 C   0  0  0  0  0  0  0  0  0  0  0  0
    0.0001    3.2000    0.0000 H   0  0  0  0  0  0  0  0  0  0  0  0
    0.0001    0.0000    0.0000 C   0  0  0  0  0  0  0  0  0  0  0  0
    0.0001   -1.6000    0.0000 H   0  0  0  0  0  0  0  0  0  0  0  0
   -1.5034   -0.5472    0.0000 C   0  0  0  0  0  0  0  0  0  0  0  0
   -2.7292    0.4813    0.0000 C   0  0  0  0  0  0  0  0  0  0  0  0
   -2.4513    2.0569    0.0000 Cl  0  0  0  0  0  0  0  0  0  0  0  0
   -4.2327   -0.0660    0.0000 C   0  0  0  0  0  0  0  0  0  0  0  0
   -5.4584    0.9624    0.0000 H   0  0  0  0  0  0  0  0  0  0  0  0
   -4.5106   -1.6416    0.0000 C   0  0  0  0  0  0  0  0  0  0  0  0
   -6.0140   -2.1889    0.0000 H   0  0  0  0  0  0  0  0  0  0  0  0
   -3.2848   -2.6701    0.0000 C   0  0  0  0  0  0  0  0  0  0  0  0
   -3.5627   -4.2459    0.0000 H   0  0  0  0  0  0  0  0  0  0  0  0
   -1.7813   -2.1229    0.0000 C   0  0  0  0  0  0  0  0  0  0  0  0
   -0.5557   -3.1514    0.0000 H   0  0  0  0  0  0  0  0  0  0  0  0
    1.5999    0.0000    0.0000 C   0  0  0  0  0  0  0  0  0  0  0  0
    2.4001    1.3857    0.0000 C   0  0  0  0  0  0  0  0  0  0  0  0
    1.5999    2.7713    0.0000 H   0  0  0  0  0  0  0  0  0  0  0  0
    4.0000    1.3857    0.0000 C   0  0  0  0  0  0  0  0  0  0  0  0
    4.7999    2.7713    0.0000 H   0  0  0  0  0  0  0  0  0  0  0  0
    4.7999    0.0000    0.0000 C   0  0  0  0  0  0  0  0  0  0  0  0
    6.4000    0.0000    0.0000 Cl  0  0  0  0  0  0  0  0  0  0  0  0
    4.0000   -1.3857    0.0000 C   0  0  0  0  0  0  0  0  0  0  0  0
    4.7999   -2.7712    0.0000 H   0  0  0  0  0  0  0  0  0  0  0  0
    2.4001   -1.3857    0.0000 C   0  0  0  0  0  0  0  0  0  0  0  0
    1.5999   -2.7712    0.0000 H   0  0  0  0  0  0  0  0  0  0  0  0
   -1.3856    2.4000    0.0000 Cl  0  0  0  0  0  0  0  0  0  0  0  0
  1  2  1  0  0  0  0
  2  3  1  0  0  0  0
  2  4  1  0  0  0  0
  4  5  1  0  0  0  0
  4  6  1  0  0  0  0
  6  7  4  0  0  0  0
  7  8  1  0  0  0  0
  7  9  4  0  0  0  0
  9 10  1  0  0  0  0
  9 11  4  0  0  0  0
 11 12  1  0  0  0  0
 11 13  4  0  0  0  0
 13 14  1  0  0  0  0
 13 15  4  0  0  0  0
 15  6  4  0  0  0  0
 15 16  1  0  0  0  0
  4 17  1  0  0  0  0
 17 18  4  0  0  0  0
 18 19  1  0  0  0  0
 18 20  4  0  0  0  0
 20 21  1  0  0  0  0
 20 22  4  0  0  0  0
 22 23  1  0  0  0  0
 22 24  4  0  0  0  0
 24 25  1  0  0  0  0
 24 26  4  0  0  0  0
 26 17  4  0  0  0  0
 26 27  1  0  0  0  0
  2 28  1  0  0  0  0
M  END
> <ChemID>
100097

> <source_casrn>
53-19-0

> <CAS>
53-19-0

> <SMILES>
ClC(Cl)C(c1ccccc1Cl)c1ccc(Cl)cc1

> <NAME>
O,P'-DDD

> <preferred_name>
o,p'-DDD

> <iupac>
1-chloro-2-[2,2-dichloro-1-(4-chlorophenyl)ethyl]benzene

> <MPID>
27506

> <dsstox_substance_id>
DTXSID9020372

> <Canonical_QSARr>
ClC(Cl)C(c1ccccc1Cl)c1ccc(Cl)cc1

> <InChI_Code_QSARr>
InChI=1S/C14H10Cl4/c15-10-7-5-9(6-8-10)13(14(17)18)11-3-1-2-4-12(11)16/h1-8,13-14H

> <InChI Key_QSARr>
JWBOIMRXGHLCPP-UHFFFAOYSA-N

> <Salt_Solvent>
?

> <Salt_Solvent_ID>


> <MP>
77.0

$$$$
100098
  -INDIGO-08031722462D

 54 57  0  0  0  0  0  0  0  0999 V2000
   -4.7999    0.0000    0.0000 C   0  0  0  0  0  0  0  0  0  0  0  0
   -3.2000    0.0000    0.0000 C   0  0  0  0  0  0  0  0  0  0  0  0
   -3.1761   -0.9758    0.0000 H   0  0  0  0  0  0  0  0  0  0  0  0
   -2.4001    1.3856    0.0000 C   0  0  0  0  0  0  0  0  0  0  0  0
   -1.5999    2.7713    0.0000 H   0  0  0  0  0  0  0  0  0  0  0  0
   -0.8000    1.3856    0.0000 C   0  0  0  0  0  0  0  0  0  0  0  0
   -1.1871    2.9381    0.0000 H   0  0  0  0  0  0  0  0  0  0  0  0
   -0.0000    0.0000    0.0000 C   0  0  0  0  0  0  0  0  0  0  0  0
   -0.8000   -1.3857    0.0000 C   0  0  0  0  0  0  0  0  0  0  0  0
   -1.0779   -2.9613    0.0000 H   0  0  0  0  0  0  0  0  0  0  0  0
    0.5857   -2.1857    0.0000 H   0  0  0  0  0  0  0  0  0  0  0  0
   -2.4001   -1.3857    0.0000 C   0  0  0  0  0  0  0  0  0  0  0  0
   -3.6258   -2.4142    0.0000 H   0  0  0  0  0  0  0  0  0  0  0  0
   -2.1222   -2.9613    0.0000 O   0  0  0  0  0  0  0  0  0  0  0  0
   -3.3479   -3.9898    0.0000 H   0  0  0  0  0  0  0  0  0  0  0  0
    0.9405   -1.2944    0.0000 C   0  0  0  0  0  0  0  0  0  0  0  0
    2.0914   -2.4059    0.0000 H   0  0  0  0  0  0  0  0  0  0  0  0
    1.1078   -2.8856    0.0000 H   0  0  0  0  0  0  0  0  0  0  0  0
    2.4785   -0.8534    0.0000 H   0  0  0  0  0  0  0  0  0  0  0  0
    1.5652    0.3327    0.0000 C   0  0  0  0  0  0  0  0  0  0  0  0
    3.1650    0.3327    0.0000 C   0  0  0  0  0  0  0  0  0  0  0  0
    3.9650   -1.0530    0.0000 O   0  0  0  0  0  0  0  0  0  0  0  0
    4.1934    1.5584    0.0000 C   0  0  0  0  0  0  0  0  0  0  0  0
    5.7556    1.9047    0.0000 H   0  0  0  0  0  0  0  0  0  0  0  0
    5.5428    0.6987    0.0000 H   0  0  0  0  0  0  0  0  0  0  0  0
    3.6463    3.0619    0.0000 O   0  0  0  0  0  0  0  0  0  0  0  0
    4.6747    4.2876    0.0000 H   0  0  0  0  0  0  0  0  0  0  0  0
    1.7322   -1.2586    0.0000 O   0  0  0  0  0  0  0  0  0  0  0  0
    3.1938   -1.9094    0.0000 H   0  0  0  0  0  0  0  0  0  0  0  0
    1.7322    1.9239    0.0000 C   0  0  0  0  0  0  0  0  0  0  0  0
    3.2974    1.5912    0.0000 H   0  0  0  0  0  0  0  0  0  0  0  0
    2.2266    3.4456    0.0000 H   0  0  0  0  0  0  0  0  0  0  0  0
    0.2706    2.5747    0.0000 C   0  0  0  0  0  0  0  0  0  0  0  0
    1.0705    3.9603    0.0000 H   0  0  0  0  0  0  0  0  0  0  0  0
   -1.0238    3.5151    0.0000 H   0  0  0  0  0  0  0  0  0  0  0  0
   -3.2000    2.7713    0.0000 C   0  0  0  0  0  0  0  0  0  0  0  0
   -1.8143    3.5712    0.0000 H   0  0  0  0  0  0  0  0  0  0  0  0
   -3.4779    4.3470    0.0000 H   0  0  0  0  0  0  0  0  0  0  0  0
   -4.7999    2.7713    0.0000 C   0  0  0  0  0  0  0  0  0  0  0  0
   -4.5222    4.3470    0.0000 H   0  0  0  0  0  0  0  0  0  0  0  0
   -6.3035    3.3185    0.0000 F   0  0  0  0  0  0  0  0  0  0  0  0
   -5.6001    1.3856    0.0000 C   0  0  0  0  0  0  0  0  0  0  0  0
   -7.2000    1.3856    0.0000 C   0  0  0  0  0  0  0  0  0  0  0  0
   -7.9999    2.7713    0.0000 H   0  0  0  0  0  0  0  0  0  0  0  0
   -7.9999    0.0000    0.0000 C   0  0  0  0  0  0  0  0  0  0  0  0
   -9.6000    0.0000    0.0000 O   0  0  0  0  0  0  0  0  0  0  0  0
   -7.2000   -1.3857    0.0000 C   0  0  0  0  0  0  0  0  0  0  0  0
   -7.9999   -2.7712    0.0000 H   0  0  0  0  0  0  0  0  0  0  0  0
   -5.6001   -1.3857    0.0000 C   0  0  0  0  0  0  0  0  0  0  0  0
   -4.7999   -2.7712    0.0000 H   0  0  0  0  0  0  0  0  0  0  0  0
   -4.3887   -0.4902    0.0000 C   0  0  0  0  0  0  0  0  0  0  0  0
   -4.0000   -1.3857    0.0000 H   0  0  0  0  0  0  0  0  0  0  0  0
   -4.9358   -1.9937    0.0000 H   0  0  0  0  0  0  0  0  0  0  0  0
   -5.9886   -0.4902    0.0000 H   0  0  0  0  0  0  0  0  0  0  0  0
  1  2  1  0  0  0  0
  2  3  1  0  0  0  0
  2  4  1  0  0  0  0
  4  5  1  0  0  0  0
  4  6  1  0  0  0  0
  6  7  1  0  0  0  0
  6  8  1  0  0  0  0
  8  9  1  0  0  0  0
  9 10  1  0  0  0  0
  9 11  1  0  0  0  0
  9 12  1  0  0  0  0
 12  2  1  0  0  0  0
 12 13  1  0  0  0  0
 12 14  1  0  0  0  0
 14 15  1  0  0  0  0
  8 16  1  0  0  0  0
 16 17  1  0  0  0  0
 16 18  1  0  0  0  0
 16 19  1  0  0  0  0
  8 20  1  0  0  0  0
 20 21  1  0  0  0  0
 21 22  2  0  0  0  0
 21 23  1  0  0  0  0
 23 24  1  0  0  0  0
 23 25  1  0  0  0  0
 23 26  1  0  0  0  0
 26 27  1  0  0  0  0
 20 28  1  0  0  0  0
 28 29  1  0  0  0  0
 20 30  1  0  0  0  0
 30 31  1  0  0  0  0
 30 32  1  0  0  0  0
 30 33  1  0  0  0  0
 33  6  1  0  0  0  0
 33 34  1  0  0  0  0
 33 35  1  0  0  0  0
  4 36  1  0  0  0  0
 36 37  1  0  0  0  0
 36 38  1  0  0  0  0
 36 39  1  0  0  0  0
 39 40  1  0  0  0  0
 39 41  1  0  0  0  0
 39 42  1  0  0  0  0
 42  1  1  0  0  0  0
 42 43  2  0  0  0  0
 43 44  1  0  0  0  0
 43 45  1  0  0  0  0
 45 46  2  0  0  0  0
 45 47  1  0  0  0  0
 47 48  1  0  0  0  0
 47 49  2  0  0  0  0
 49  1  1  0  0  0  0
 49 50  1  0  0  0  0
  1 51  1  0  0  0  0
 51 52  1  0  0  0  0
 51 53  1  0  0  0  0
 51 54  1  0  0  0  0
M  END
> <ChemID>
100098

> <source_casrn>
53-34-9

> <CAS>
53-34-9

> <SMILES>
C[C@]12C=CC(=O)C=C1[C@@H](F)C[C@@H]1[C@@H]2[C@@H](O)C[C@@]2(C)[C@H]1CC[C@]2(O)C(=O)CO

> <NAME>
FLUPREDNISOLONE

> <preferred_name>
Fluprednisolone

> <iupac>
(6alpha,11beta)-6-fluoro-11,17,21-trihydroxypregna-1,4-diene-3,20-dione

> <MPID>
27507

> <dsstox_substance_id>
DTXSID5046067

> <Canonical_QSARr>
CC12C=CC(=O)C=C1C(F)CC1C2C(O)CC2(C)C1CCC2(O)C(=O)CO

> <InChI_Code_QSARr>
InChI=1S/C21H27FO5/c1-19-5-3-11(24)7-14(19)15(22)8-12-13-4-6-21(27,17(26)10-23)20(13,2)9-16(25)18(12)19/h3,5,7,12-13,15-16,18,23,25,27H,4,6,8-10H2,1-2H3

> <InChI Key_QSARr>
MYYIMZRZXIQBGI-UHFFFAOYSA-N

> <Salt_Solvent>
?

> <Salt_Solvent_ID>


> <MP>
210.5

$$$$
100099
  -INDIGO-08031722462D

 62 65  0  0  0  0  0  0  0  0999 V2000
   -4.8001   -0.0000    0.0000 C   0  0  0  0  0  0  0  0  0  0  0  0
   -3.2000   -0.0000    0.0000 C   0  0  0  0  0  0  0  0  0  0  0  0
   -3.1761   -0.9757    0.0000 H   0  0  0  0  0  0  0  0  0  0  0  0
   -2.4000    1.3857    0.0000 C   0  0  0  0  0  0  0  0  0  0  0  0
   -1.5999    2.7713    0.0000 H   0  0  0  0  0  0  0  0  0  0  0  0
   -0.7999    1.3857    0.0000 C   0  0  0  0  0  0  0  0  0  0  0  0
   -1.1871    2.9380    0.0000 H   0  0  0  0  0  0  0  0  0  0  0  0
   -0.0001   -0.0000    0.0000 C   0  0  0  0  0  0  0  0  0  0  0  0
   -0.7999   -1.3856    0.0000 C   0  0  0  0  0  0  0  0  0  0  0  0
   -1.0779   -2.9614    0.0000 H   0  0  0  0  0  0  0  0  0  0  0  0
    0.5857   -2.1856    0.0000 H   0  0  0  0  0  0  0  0  0  0  0  0
   -2.4000   -1.3856    0.0000 C   0  0  0  0  0  0  0  0  0  0  0  0
   -3.6257   -2.4140    0.0000 H   0  0  0  0  0  0  0  0  0  0  0  0
   -2.1222   -2.9614    0.0000 O   0  0  0  0  0  0  0  0  0  0  0  0
   -3.3479   -3.9898    0.0000 H   0  0  0  0  0  0  0  0  0  0  0  0
    0.9404   -1.2944    0.0000 C   0  0  0  0  0  0  0  0  0  0  0  0
    2.0915   -2.4058    0.0000 H   0  0  0  0  0  0  0  0  0  0  0  0
    1.1077   -2.8857    0.0000 H   0  0  0  0  0  0  0  0  0  0  0  0
    2.4784   -0.8534    0.0000 H   0  0  0  0  0  0  0  0  0  0  0  0
    1.5650    0.3327    0.0000 C   0  0  0  0  0  0  0  0  0  0  0  0
    3.1651    0.3327    0.0000 C   0  0  0  0  0  0  0  0  0  0  0  0
    4.1933    1.5584    0.0000 C   0  0  0  0  0  0  0  0  0  0  0  0
    4.2632    3.1568    0.0000 H   0  0  0  0  0  0  0  0  0  0  0  0
    3.1126    2.7380    0.0000 H   0  0  0  0  0  0  0  0  0  0  0  0
    5.7693    1.2805    0.0000 O   0  0  0  0  0  0  0  0  0  0  0  0
    6.7975    2.5062    0.0000 C   0  0  0  0  0  0  0  0  0  0  0  0
    6.2504    4.0096    0.0000 O   0  0  0  0  0  0  0  0  0  0  0  0
    8.3734    2.2284    0.0000 C   0  0  0  0  0  0  0  0  0  0  0  0
    9.9490    1.9505    0.0000 H   0  0  0  0  0  0  0  0  0  0  0  0
    9.4019    3.4541    0.0000 H   0  0  0  0  0  0  0  0  0  0  0  0
    8.9205    0.7248    0.0000 H   0  0  0  0  0  0  0  0  0  0  0  0
    3.9652   -1.0529    0.0000 O   0  0  0  0  0  0  0  0  0  0  0  0
    1.7324   -1.2586    0.0000 O   0  0  0  0  0  0  0  0  0  0  0  0
    3.1940   -1.9094    0.0000 H   0  0  0  0  0  0  0  0  0  0  0  0
    1.7324    1.9239    0.0000 C   0  0  0  0  0  0  0  0  0  0  0  0
    3.2973    1.5912    0.0000 H   0  0  0  0  0  0  0  0  0  0  0  0
    2.2267    3.4456    0.0000 H   0  0  0  0  0  0  0  0  0  0  0  0
    0.2707    2.5746    0.0000 C   0  0  0  0  0  0  0  0  0  0  0  0
    1.0708    3.9604    0.0000 H   0  0  0  0  0  0  0  0  0  0  0  0
   -1.0239    3.5152    0.0000 H   0  0  0  0  0  0  0  0  0  0  0  0
   -3.2000    2.7713    0.0000 C   0  0  0  0  0  0  0  0  0  0  0  0
   -1.8144    3.5713    0.0000 H   0  0  0  0  0  0  0  0  0  0  0  0
   -3.4777    4.3470    0.0000 H   0  0  0  0  0  0  0  0  0  0  0  0
   -4.8001    2.7713    0.0000 C   0  0  0  0  0  0  0  0  0  0  0  0
   -6.3035    3.3185    0.0000 H   0  0  0  0  0  0  0  0  0  0  0  0
   -4.8001    4.3712    0.0000 C   0  0  0  0  0  0  0  0  0  0  0  0
   -6.1857    5.1713    0.0000 H   0  0  0  0  0  0  0  0  0  0  0  0
   -4.8001    5.9713    0.0000 H   0  0  0  0  0  0  0  0  0  0  0  0
   -3.4145    5.1713    0.0000 H   0  0  0  0  0  0  0  0  0  0  0  0
   -5.6001    1.3857    0.0000 C   0  0  0  0  0  0  0  0  0  0  0  0
   -7.1999    1.3857    0.0000 C   0  0  0  0  0  0  0  0  0  0  0  0
   -7.9999    2.7713    0.0000 H   0  0  0  0  0  0  0  0  0  0  0  0
   -7.9999   -0.0000    0.0000 C   0  0  0  0  0  0  0  0  0  0  0  0
   -9.6000   -0.0000    0.0000 O   0  0  0  0  0  0  0  0  0  0  0  0
   -7.1999   -1.3856    0.0000 C   0  0  0  0  0  0  0  0  0  0  0  0
   -7.9999   -2.7712    0.0000 H   0  0  0  0  0  0  0  0  0  0  0  0
   -5.6001   -1.3856    0.0000 C   0  0  0  0  0  0  0  0  0  0  0  0
   -4.8001   -2.7712    0.0000 H   0  0  0  0  0  0  0  0  0  0  0  0
   -4.3887   -0.4902    0.0000 C   0  0  0  0  0  0  0  0  0  0  0  0
   -4.0000   -1.3856    0.0000 H   0  0  0  0  0  0  0  0  0  0  0  0
   -4.9358   -1.9938    0.0000 H   0  0  0  0  0  0  0  0  0  0  0  0
   -5.9885   -0.4902    0.0000 H   0  0  0  0  0  0  0  0  0  0  0  0
  1  2  1  0  0  0  0
  2  3  1  0  0  0  0
  2  4  1  0  0  0  0
  4  5  1  0  0  0  0
  4  6  1  0  0  0  0
  6  7  1  0  0  0  0
  6  8  1  0  0  0  0
  8  9  1  0  0  0  0
  9 10  1  0  0  0  0
  9 11  1  0  0  0  0
  9 12  1  0  0  0  0
 12  2  1  0  0  0  0
 12 13  1  0  0  0  0
 12 14  1  0  0  0  0
 14 15  1  0  0  0  0
  8 16  1  0  0  0  0
 16 17  1  0  0  0  0
 16 18  1  0  0  0  0
 16 19  1  0  0  0  0
  8 20  1  0  0  0  0
 20 21  1  0  0  0  0
 21 22  1  0  0  0  0
 22 23  1  0  0  0  0
 22 24  1  0  0  0  0
 22 25  1  0  0  0  0
 25 26  1  0  0  0  0
 26 27  2  0  0  0  0
 26 28  1  0  0  0  0
 28 29  1  0  0  0  0
 28 30  1  0  0  0  0
 28 31  1  0  0  0  0
 21 32  2  0  0  0  0
 20 33  1  0  0  0  0
 33 34  1  0  0  0  0
 20 35  1  0  0  0  0
 35 36  1  0  0  0  0
 35 37  1  0  0  0  0
 35 38  1  0  0  0  0
 38  6  1  0  0  0  0
 38 39  1  0  0  0  0
 38 40  1  0  0  0  0
  4 41  1  0  0  0  0
 41 42  1  0  0  0  0
 41 43  1  0  0  0  0
 41 44  1  0  0  0  0
 44 45  1  0  0  0  0
 44 46  1  0  0  0  0
 46 47  1  0  0  0  0
 46 48  1  0  0  0  0
 46 49  1  0  0  0  0
 44 50  1  0  0  0  0
 50  1  1  0  0  0  0
 50 51  2  0  0  0  0
 51 52  1  0  0  0  0
 51 53  1  0  0  0  0
 53 54  2  0  0  0  0
 53 55  1  0  0  0  0
 55 56  1  0  0  0  0
 55 57  2  0  0  0  0
 57  1  1  0  0  0  0
 57 58  1  0  0  0  0
  1 59  1  0  0  0  0
 59 60  1  0  0  0  0
 59 61  1  0  0  0  0
 59 62  1  0  0  0  0
M  END
> <ChemID>
100099

> <source_casrn>
53-36-1

> <CAS>
53-36-1

> <SMILES>
CC(=O)OCC(=O)[C@@]1(O)CC[C@H]2[C@@H]3C[C@H](C)C4=CC(=O)C=C[C@]4(C)[C@H]3[C@@H](O)C[C@]12C

> <NAME>
Methylprednisolone acetate [USAN:JAN]

> <preferred_name>
Methylprednisolone acetate

> <iupac>
(6alpha,11beta)-11,17-dihydroxy-6-methyl-3,20-dioxopregna-1,4-dien-21-yl acetate

> <MPID>
27508

> <dsstox_substance_id>
DTXSID7023302

> <Canonical_QSARr>
CC(=O)OCC(=O)C1(O)CCC2C3CC(C)C4=CC(=O)C=CC4(C)C3C(O)CC12C

> <InChI_Code_QSARr>
InChI=1S/C24H32O6/c1-13-9-16-17-6-8-24(29,20(28)12-30-14(2)25)23(17,4)11-19(27)21(16)22(3)7-5-15(26)10-18(13)22/h5,7,10,13,16-17,19,21,27,29H,6,8-9,11-12H2,1-4H3

> <InChI Key_QSARr>
PLBHSZGDDKCEHR-UHFFFAOYSA-N

> <Salt_Solvent>
?

> <Salt_Solvent_ID>


> <MP>
206.5

$$$$
100101
  -INDIGO-08031722462D

 51 54  0  0  0  0  0  0  0  0999 V2000
   -0.0001   -0.0000    0.0000 C   0  0  0  0  0  0  0  0  0  0  0  0
    1.6000   -0.0000    0.0000 C   0  0  0  0  0  0  0  0  0  0  0  0
    1.5092    0.9719    0.0000 H   0  0  0  0  0  0  0  0  0  0  0  0
    2.4000   -1.3856    0.0000 C   0  0  0  0  0  0  0  0  0  0  0  0
    3.2001   -2.7712    0.0000 H   0  0  0  0  0  0  0  0  0  0  0  0
    3.9999   -1.3856    0.0000 C   0  0  0  0  0  0  0  0  0  0  0  0
    3.6129   -2.9381    0.0000 H   0  0  0  0  0  0  0  0  0  0  0  0
    4.8000   -0.0000    0.0000 C   0  0  0  0  0  0  0  0  0  0  0  0
    3.9999    1.3856    0.0000 C   0  0  0  0  0  0  0  0  0  0  0  0
    3.7221    2.9613    0.0000 H   0  0  0  0  0  0  0  0  0  0  0  0
    4.4239    1.9186    0.0000 H   0  0  0  0  0  0  0  0  0  0  0  0
    2.4000    1.3856    0.0000 C   0  0  0  0  0  0  0  0  0  0  0  0
    1.1743    2.4141    0.0000 H   0  0  0  0  0  0  0  0  0  0  0  0
    2.6778    2.9613    0.0000 H   0  0  0  0  0  0  0  0  0  0  0  0
    5.7404    1.2945    0.0000 C   0  0  0  0  0  0  0  0  0  0  0  0
    6.6809    2.5889    0.0000 H   0  0  0  0  0  0  0  0  0  0  0  0
    5.5035    1.9329    0.0000 H   0  0  0  0  0  0  0  0  0  0  0  0
    7.3317    1.1272    0.0000 H   0  0  0  0  0  0  0  0  0  0  0  0
    6.3650   -0.3327    0.0000 C   0  0  0  0  0  0  0  0  0  0  0  0
    7.7219    0.5152    0.0000 O   0  0  0  0  0  0  0  0  0  0  0  0
    6.5323   -1.9239    0.0000 C   0  0  0  0  0  0  0  0  0  0  0  0
    8.0973   -1.5913    0.0000 H   0  0  0  0  0  0  0  0  0  0  0  0
    7.0267   -3.4456    0.0000 H   0  0  0  0  0  0  0  0  0  0  0  0
    5.0707   -2.5746    0.0000 C   0  0  0  0  0  0  0  0  0  0  0  0
    5.8705   -3.9603    0.0000 H   0  0  0  0  0  0  0  0  0  0  0  0
    3.7763   -3.5152    0.0000 H   0  0  0  0  0  0  0  0  0  0  0  0
    1.6000   -2.7712    0.0000 C   0  0  0  0  0  0  0  0  0  0  0  0
    2.9856   -3.5713    0.0000 H   0  0  0  0  0  0  0  0  0  0  0  0
    1.3222   -4.3470    0.0000 H   0  0  0  0  0  0  0  0  0  0  0  0
   -0.0001   -2.7712    0.0000 C   0  0  0  0  0  0  0  0  0  0  0  0
    0.2779   -4.3470    0.0000 H   0  0  0  0  0  0  0  0  0  0  0  0
   -1.5035   -3.3186    0.0000 H   0  0  0  0  0  0  0  0  0  0  0  0
   -0.7999   -1.3856    0.0000 C   0  0  0  0  0  0  0  0  0  0  0  0
   -1.6000   -2.7712    0.0000 H   0  0  0  0  0  0  0  0  0  0  0  0
   -2.4000   -1.3856    0.0000 C   0  0  0  0  0  0  0  0  0  0  0  0
   -2.4000   -2.9857    0.0000 H   0  0  0  0  0  0  0  0  0  0  0  0
   -3.9036   -1.9328    0.0000 H   0  0  0  0  0  0  0  0  0  0  0  0
   -3.2001   -0.0000    0.0000 C   0  0  0  0  0  0  0  0  0  0  0  0
   -4.4256   -1.0284    0.0000 H   0  0  0  0  0  0  0  0  0  0  0  0
   -4.4256    1.0285    0.0000 O   0  0  0  0  0  0  0  0  0  0  0  0
   -5.9292    0.4812    0.0000 H   0  0  0  0  0  0  0  0  0  0  0  0
   -2.4000    1.3856    0.0000 C   0  0  0  0  0  0  0  0  0  0  0  0
   -3.9036    1.9329    0.0000 H   0  0  0  0  0  0  0  0  0  0  0  0
   -2.1222    2.9613    0.0000 H   0  0  0  0  0  0  0  0  0  0  0  0
   -0.7999    1.3856    0.0000 C   0  0  0  0  0  0  0  0  0  0  0  0
   -1.0777    2.9613    0.0000 H   0  0  0  0  0  0  0  0  0  0  0  0
   -0.1358    1.9938    0.0000 H   0  0  0  0  0  0  0  0  0  0  0  0
    0.4115    0.4902    0.0000 C   0  0  0  0  0  0  0  0  0  0  0  0
    0.5902    1.3729    0.0000 H   0  0  0  0  0  0  0  0  0  0  0  0
    0.7999    1.3856    0.0000 H   0  0  0  0  0  0  0  0  0  0  0  0
   -1.1642    0.7681    0.0000 H   0  0  0  0  0  0  0  0  0  0  0  0
  1  2  1  0  0  0  0
  2  3  1  0  0  0  0
  2  4  1  0  0  0  0
  4  5  1  0  0  0  0
  4  6  1  0  0  0  0
  6  7  1  0  0  0  0
  6  8  1  0  0  0  0
  8  9  1  0  0  0  0
  9 10  1  0  0  0  0
  9 11  1  0  0  0  0
  9 12  1  0  0  0  0
 12  2  1  0  0  0  0
 12 13  1  0  0  0  0
 12 14  1  0  0  0  0
  8 15  1  0  0  0  0
 15 16  1  0  0  0  0
 15 17  1  0  0  0  0
 15 18  1  0  0  0  0
  8 19  1  0  0  0  0
 19 20  2  0  0  0  0
 19 21  1  0  0  0  0
 21 22  1  0  0  0  0
 21 23  1  0  0  0  0
 21 24  1  0  0  0  0
 24  6  1  0  0  0  0
 24 25  1  0  0  0  0
 24 26  1  0  0  0  0
  4 27  1  0  0  0  0
 27 28  1  0  0  0  0
 27 29  1  0  0  0  0
 27 30  1  0  0  0  0
 30 31  1  0  0  0  0
 30 32  1  0  0  0  0
 30 33  1  0  0  0  0
 33  1  1  0  0  0  0
 33 34  1  0  0  0  0
 33 35  1  0  0  0  0
 35 36  1  0  0  0  0
 35 37  1  0  0  0  0
 35 38  1  0  0  0  0
 38 39  1  0  0  0  0
 38 40  1  0  0  0  0
 40 41  1  0  0  0  0
 38 42  1  0  0  0  0
 42 43  1  0  0  0  0
 42 44  1  0  0  0  0
 42 45  1  0  0  0  0
 45  1  1  0  0  0  0
 45 46  1  0  0  0  0
 45 47  1  0  0  0  0
  1 48  1  0  0  0  0
 48 49  1  0  0  0  0
 48 50  1  0  0  0  0
 48 51  1  0  0  0  0
M  END
> <ChemID>
100101

> <source_casrn>
53-41-8|481-29-8

> <CAS>
53-41-8|571-31-3

> <SMILES>
C[C@]12CC[C@H]3[C@@H](CC[C@H]4C[C@H](O)CC[C@@]43C)[C@@H]1CCC2=O

> <NAME>
ANDROSTERONE, Epiandrosterone

> <preferred_name>
Androsterone

> <iupac>
(3alpha,5alpha)-3-hydroxyandrostan-17-one

> <MPID>
27510|30545

> <dsstox_substance_id>
DTXSID3036525|DTXSID20289698

> <Canonical_QSARr>
CC12CCC3C(CCC4CC(O)CCC43C)C1CCC2=O

> <InChI_Code_QSARr>
InChI=1S/C19H30O2/c1-18-9-7-13(20)11-12(18)3-4-14-15-5-6-17(21)19(15,2)10-8-16(14)18/h12-16,20H,3-11H2,1-2H3

> <InChI Key_QSARr>
QGXBDMJGAMFCBF-UHFFFAOYSA-N

> <Salt_Solvent>
?

> <Salt_Solvent_ID>


> <MP>
181.5

$$$$
100102
  -INDIGO-08031722462D

 49 52  0  0  0  0  0  0  0  0999 V2000
   -0.0001    0.0000    0.0000 C   0  0  0  0  0  0  0  0  0  0  0  0
    1.6000    0.0000    0.0000 C   0  0  0  0  0  0  0  0  0  0  0  0
    1.5092   -0.9719    0.0000 H   0  0  0  0  0  0  0  0  0  0  0  0
    2.4000    1.3856    0.0000 C   0  0  0  0  0  0  0  0  0  0  0  0
    3.2001    2.7712    0.0000 H   0  0  0  0  0  0  0  0  0  0  0  0
    3.9999    1.3856    0.0000 C   0  0  0  0  0  0  0  0  0  0  0  0
    3.6129    2.9381    0.0000 H   0  0  0  0  0  0  0  0  0  0  0  0
    4.8000    0.0000    0.0000 C   0  0  0  0  0  0  0  0  0  0  0  0
    3.9999   -1.3856    0.0000 C   0  0  0  0  0  0  0  0  0  0  0  0
    3.7221   -2.9613    0.0000 H   0  0  0  0  0  0  0  0  0  0  0  0
    4.4239   -1.9186    0.0000 H   0  0  0  0  0  0  0  0  0  0  0  0
    2.4000   -1.3856    0.0000 C   0  0  0  0  0  0  0  0  0  0  0  0
    1.1743   -2.4141    0.0000 H   0  0  0  0  0  0  0  0  0  0  0  0
    2.6778   -2.9613    0.0000 H   0  0  0  0  0  0  0  0  0  0  0  0
    5.7404   -1.2945    0.0000 C   0  0  0  0  0  0  0  0  0  0  0  0
    6.6809   -2.5889    0.0000 H   0  0  0  0  0  0  0  0  0  0  0  0
    5.5035   -1.9329    0.0000 H   0  0  0  0  0  0  0  0  0  0  0  0
    7.3317   -1.1272    0.0000 H   0  0  0  0  0  0  0  0  0  0  0  0
    6.3650    0.3327    0.0000 C   0  0  0  0  0  0  0  0  0  0  0  0
    7.7219   -0.5152    0.0000 O   0  0  0  0  0  0  0  0  0  0  0  0
    6.5323    1.9239    0.0000 C   0  0  0  0  0  0  0  0  0  0  0  0
    8.0973    1.5913    0.0000 H   0  0  0  0  0  0  0  0  0  0  0  0
    7.0267    3.4456    0.0000 H   0  0  0  0  0  0  0  0  0  0  0  0
    5.0707    2.5746    0.0000 C   0  0  0  0  0  0  0  0  0  0  0  0
    5.8705    3.9603    0.0000 H   0  0  0  0  0  0  0  0  0  0  0  0
    3.7763    3.5152    0.0000 H   0  0  0  0  0  0  0  0  0  0  0  0
    1.6000    2.7712    0.0000 C   0  0  0  0  0  0  0  0  0  0  0  0
    2.9856    3.5713    0.0000 H   0  0  0  0  0  0  0  0  0  0  0  0
    1.3222    4.3470    0.0000 H   0  0  0  0  0  0  0  0  0  0  0  0
   -0.0001    2.7712    0.0000 C   0  0  0  0  0  0  0  0  0  0  0  0
   -0.7999    4.1569    0.0000 H   0  0  0  0  0  0  0  0  0  0  0  0
   -0.7999    1.3856    0.0000 C   0  0  0  0  0  0  0  0  0  0  0  0
   -2.4000    1.3856    0.0000 C   0  0  0  0  0  0  0  0  0  0  0  0
   -2.1222    2.9614    0.0000 H   0  0  0  0  0  0  0  0  0  0  0  0
   -3.9036    1.9328    0.0000 H   0  0  0  0  0  0  0  0  0  0  0  0
   -3.2001    0.0000    0.0000 C   0  0  0  0  0  0  0  0  0  0  0  0
   -4.4256   -1.0285    0.0000 H   0  0  0  0  0  0  0  0  0  0  0  0
   -4.4256    1.0284    0.0000 O   0  0  0  0  0  0  0  0  0  0  0  0
   -5.9292    0.4812    0.0000 H   0  0  0  0  0  0  0  0  0  0  0  0
   -2.4000   -1.3856    0.0000 C   0  0  0  0  0  0  0  0  0  0  0  0
   -3.9036   -1.9329    0.0000 H   0  0  0  0  0  0  0  0  0  0  0  0
   -2.1222   -2.9613    0.0000 H   0  0  0  0  0  0  0  0  0  0  0  0
   -0.7999   -1.3856    0.0000 C   0  0  0  0  0  0  0  0  0  0  0  0
   -1.0777   -2.9613    0.0000 H   0  0  0  0  0  0  0  0  0  0  0  0
   -0.1358   -1.9938    0.0000 H   0  0  0  0  0  0  0  0  0  0  0  0
    0.4115   -0.4902    0.0000 C   0  0  0  0  0  0  0  0  0  0  0  0
    0.5902   -1.3729    0.0000 H   0  0  0  0  0  0  0  0  0  0  0  0
    0.7999   -1.3856    0.0000 H   0  0  0  0  0  0  0  0  0  0  0  0
   -1.1642   -0.7681    0.0000 H   0  0  0  0  0  0  0  0  0  0  0  0
  1  2  1  0  0  0  0
  2  3  1  0  0  0  0
  2  4  1  0  0  0  0
  4  5  1  0  0  0  0
  4  6  1  0  0  0  0
  6  7  1  0  0  0  0
  6  8  1  0  0  0  0
  8  9  1  0  0  0  0
  9 10  1  0  0  0  0
  9 11  1  0  0  0  0
  9 12  1  0  0  0  0
 12  2  1  0  0  0  0
 12 13  1  0  0  0  0
 12 14  1  0  0  0  0
  8 15  1  0  0  0  0
 15 16  1  0  0  0  0
 15 17  1  0  0  0  0
 15 18  1  0  0  0  0
  8 19  1  0  0  0  0
 19 20  2  0  0  0  0
 19 21  1  0  0  0  0
 21 22  1  0  0  0  0
 21 23  1  0  0  0  0
 21 24  1  0  0  0  0
 24  6  1  0  0  0  0
 24 25  1  0  0  0  0
 24 26  1  0  0  0  0
  4 27  1  0  0  0  0
 27 28  1  0  0  0  0
 27 29  1  0  0  0  0
 27 30  1  0  0  0  0
 30 31  1  0  0  0  0
 30 32  2  0  0  0  0
 32  1  1  0  0  0  0
 32 33  1  0  0  0  0
 33 34  1  0  0  0  0
 33 35  1  0  0  0  0
 33 36  1  0  0  0  0
 36 37  1  0  0  0  0
 36 38  1  0  0  0  0
 38 39  1  0  0  0  0
 36 40  1  0  0  0  0
 40 41  1  0  0  0  0
 40 42  1  0  0  0  0
 40 43  1  0  0  0  0
 43  1  1  0  0  0  0
 43 44  1  0  0  0  0
 43 45  1  0  0  0  0
  1 46  1  0  0  0  0
 46 47  1  0  0  0  0
 46 48  1  0  0  0  0
 46 49  1  0  0  0  0
M  END
> <ChemID>
100102

> <source_casrn>
53-43-0

> <CAS>
53-43-0

> <SMILES>
C[C@]12CC[C@H]3[C@@H](CC=C4C[C@@H](O)CC[C@@]43C)[C@@H]1CCC2=O

> <NAME>
PRASTERONE

> <preferred_name>
Dehydroepiandrosterone

> <iupac>
(3beta)-3-hydroxyandrost-5-en-17-one

> <MPID>
27511

> <dsstox_substance_id>
DTXSID4020379

> <Canonical_QSARr>
CC12CCC3C(CC=C4CC(O)CCC43C)C1CCC2=O

> <InChI_Code_QSARr>
InChI=1S/C19H28O2/c1-18-9-7-13(20)11-12(18)3-4-14-15-5-6-17(21)19(15,2)10-8-16(14)18/h3,13-16,20H,4-11H2,1-2H3

> <InChI Key_QSARr>
FMGSKLZLMKYGDP-UHFFFAOYSA-N

> <Salt_Solvent>
?

> <Salt_Solvent_ID>


> <MP>
140.5

$$$$
100103
  -INDIGO-08031722462D

 51 53  0  0  0  0  0  0  0  0999 V2000
   -7.2184    4.8085    0.0000 C   0  0  0  0  0  0  0  0  0  0  0  0
   -6.4182    6.1942    0.0000 H   0  0  0  0  0  0  0  0  0  0  0  0
   -8.8184    4.8085    0.0000 C   0  0  0  0  0  0  0  0  0  0  0  0
   -9.6184    6.1942    0.0000 H   0  0  0  0  0  0  0  0  0  0  0  0
   -9.6184    3.4229    0.0000 C   0  0  0  0  0  0  0  0  0  0  0  0
  -11.2183    3.4229    0.0000 H   0  0  0  0  0  0  0  0  0  0  0  0
   -8.8184    2.0372    0.0000 C   0  0  0  0  0  0  0  0  0  0  0  0
   -7.2184    2.0372    0.0000 C   0  0  0  0  0  0  0  0  0  0  0  0
   -6.4182    0.6516    0.0000 C   0  0  0  0  0  0  0  0  0  0  0  0
   -5.1926   -0.3769    0.0000 H   0  0  0  0  0  0  0  0  0  0  0  0
   -5.0326    1.4516    0.0000 C   0  0  0  0  0  0  0  0  0  0  0  0
   -5.3106    3.0274    0.0000 O   0  0  0  0  0  0  0  0  0  0  0  0
   -3.5292    0.9044    0.0000 O   0  0  0  0  0  0  0  0  0  0  0  0
   -2.3035    1.9329    0.0000 C   0  0  0  0  0  0  0  0  0  0  0  0
   -3.1632    3.2823    0.0000 H   0  0  0  0  0  0  0  0  0  0  0  0
   -1.9572    3.4949    0.0000 H   0  0  0  0  0  0  0  0  0  0  0  0
   -0.8001    1.3857    0.0000 C   0  0  0  0  0  0  0  0  0  0  0  0
    0.4693    2.3596    0.0000 H   0  0  0  0  0  0  0  0  0  0  0  0
   -0.5911    2.9719    0.0000 H   0  0  0  0  0  0  0  0  0  0  0  0
    0.0001    0.0000    0.0000 N   0  0  0  0  0  0  0  0  0  0  0  0
   -1.3857   -0.8001    0.0000 C   0  0  0  0  0  0  0  0  0  0  0  0
   -2.7713    0.0000    0.0000 H   0  0  0  0  0  0  0  0  0  0  0  0
   -2.7713   -1.6000    0.0000 H   0  0  0  0  0  0  0  0  0  0  0  0
   -1.6635   -2.3757    0.0000 H   0  0  0  0  0  0  0  0  0  0  0  0
    0.8001   -1.3857    0.0000 C   0  0  0  0  0  0  0  0  0  0  0  0
   -0.4693   -2.3596    0.0000 H   0  0  0  0  0  0  0  0  0  0  0  0
    0.5911   -2.9719    0.0000 H   0  0  0  0  0  0  0  0  0  0  0  0
    2.3757   -1.6634    0.0000 C   0  0  0  0  0  0  0  0  0  0  0  0
    3.9514   -1.9413    0.0000 H   0  0  0  0  0  0  0  0  0  0  0  0
    2.9229   -3.1670    0.0000 H   0  0  0  0  0  0  0  0  0  0  0  0
    3.4042   -0.4378    0.0000 H   0  0  0  0  0  0  0  0  0  0  0  0
    1.3857    0.8001    0.0000 C   0  0  0  0  0  0  0  0  0  0  0  0
    2.3598   -0.4694    0.0000 H   0  0  0  0  0  0  0  0  0  0  0  0
    2.9720    0.5912    0.0000 H   0  0  0  0  0  0  0  0  0  0  0  0
    1.6635    2.3757    0.0000 C   0  0  0  0  0  0  0  0  0  0  0  0
    0.4378    3.4041    0.0000 H   0  0  0  0  0  0  0  0  0  0  0  0
    1.9413    3.9513    0.0000 H   0  0  0  0  0  0  0  0  0  0  0  0
    3.1669    2.9229    0.0000 H   0  0  0  0  0  0  0  0  0  0  0  0
   -7.2184   -0.7339    0.0000 C   0  0  0  0  0  0  0  0  0  0  0  0
   -8.8184   -0.7339    0.0000 C   0  0  0  0  0  0  0  0  0  0  0  0
   -9.6184    0.6516    0.0000 O   0  0  0  0  0  0  0  0  0  0  0  0
   -9.6184   -2.1196    0.0000 C   0  0  0  0  0  0  0  0  0  0  0  0
  -11.2183   -2.1196    0.0000 H   0  0  0  0  0  0  0  0  0  0  0  0
   -8.8184   -3.5053    0.0000 C   0  0  0  0  0  0  0  0  0  0  0  0
   -9.6184   -4.8909    0.0000 H   0  0  0  0  0  0  0  0  0  0  0  0
   -7.2184   -3.5053    0.0000 C   0  0  0  0  0  0  0  0  0  0  0  0
   -6.4182   -4.8909    0.0000 H   0  0  0  0  0  0  0  0  0  0  0  0
   -6.4182   -2.1196    0.0000 C   0  0  0  0  0  0  0  0  0  0  0  0
   -4.8183   -2.1196    0.0000 H   0  0  0  0  0  0  0  0  0  0  0  0
   -6.4182    3.4229    0.0000 C   0  0  0  0  0  0  0  0  0  0  0  0
   -4.9148    3.9701    0.0000 H   0  0  0  0  0  0  0  0  0  0  0  0
  1  2  1  0  0  0  0
  1  3  4  0  0  0  0
  3  4  1  0  0  0  0
  3  5  4  0  0  0  0
  5  6  1  0  0  0  0
  5  7  4  0  0  0  0
  7  8  4  0  0  0  0
  8  9  1  0  0  0  0
  9 10  1  0  0  0  0
  9 11  1  0  0  0  0
 11 12  2  0  0  0  0
 11 13  1  0  0  0  0
 13 14  1  0  0  0  0
 14 15  1  0  0  0  0
 14 16  1  0  0  0  0
 14 17  1  0  0  0  0
 17 18  1  0  0  0  0
 17 19  1  0  0  0  0
 17 20  1  0  0  0  0
 20 21  1  0  0  0  0
 21 22  1  0  0  0  0
 21 23  1  0  0  0  0
 21 24  1  0  0  0  0
 20 25  1  0  0  0  0
 25 26  1  0  0  0  0
 25 27  1  0  0  0  0
 25 28  1  0  0  0  0
 28 29  1  0  0  0  0
 28 30  1  0  0  0  0
 28 31  1  0  0  0  0
 20 32  1  0  0  0  0
 32 33  1  0  0  0  0
 32 34  1  0  0  0  0
 32 35  1  0  0  0  0
 35 36  1  0  0  0  0
 35 37  1  0  0  0  0
 35 38  1  0  0  0  0
  9 39  1  0  0  0  0
 39 40  4  0  0  0  0
 40 41  1  0  0  0  0
 41  7  1  0  0  0  0
 40 42  4  0  0  0  0
 42 43  1  0  0  0  0
 42 44  4  0  0  0  0
 44 45  1  0  0  0  0
 44 46  4  0  0  0  0
 46 47  1  0  0  0  0
 46 48  4  0  0  0  0
 48 39  4  0  0  0  0
 48 49  1  0  0  0  0
  8 50  4  0  0  0  0
 50  1  4  0  0  0  0
 50 51  1  0  0  0  0
M  CHG  1  20   1
M  END
> <ChemID>
100103

> <source_casrn>
53-46-3

> <CAS>
53-46-3

> <SMILES>
[Br-].C[N+](CCOC(=O)C1c2ccccc2Oc2ccccc21)(CC)CC

> <NAME>
Methantheline Bromide

> <preferred_name>
Methantheline bromide

> <iupac>
N,N-diethyl-N-methyl-2-[(9H-xanthen-9-ylcarbonyl)oxy]ethanaminium bromide

> <MPID>
27512

> <dsstox_substance_id>
DTXSID7023277

> <Canonical_QSARr>
C[N+](CCOC(=O)C1c2ccccc2Oc2ccccc21)(CC)CC

> <InChI_Code_QSARr>
InChI=1S/C21H26NO3/c1-4-22(3,5-2)14-15-24-21(23)20-16-10-6-8-12-18(16)25-19-13-9-7-11-17(19)20/h6-13,20H,4-5,14-15H2,1-3H3/q+1

> <InChI Key_QSARr>
GZHFODJQISUKAY-UHFFFAOYSA-N

> <Salt_Solvent>
[Br-]

> <Salt_Solvent_ID>
1731

> <MP>
174.5

$$$$
100105
  -INDIGO-08031722462D

 63 66  0  0  0  0  0  0  0  0999 V2000
    3.7527    0.7103    0.0000 N   0  0  0  1  0  0  0  0  0  0  0  0
    2.5636   -0.3603    0.0000 C   0  0  0  0  0  0  0  0  0  0  0  0
    3.9207   -1.2081    0.0000 H   0  0  0  0  0  0  0  0  0  0  0  0
    1.4129    0.7512    0.0000 C   0  0  0  0  0  0  0  0  0  0  0  0
    2.6382    1.7795    0.0000 H   0  0  0  0  0  0  0  0  0  0  0  0
    0.5179    2.0777    0.0000 O   0  0  0  0  0  0  0  0  0  0  0  0
    1.2193    3.5157    0.0000 H   0  0  0  0  0  0  0  0  0  0  0  0
    0.0002    0.0000    0.0000 C   0  0  0  0  0  0  0  0  0  0  0  0
   -0.5995    1.4835    0.0000 H   0  0  0  0  0  0  0  0  0  0  0  0
   -1.5962    0.1117    0.0000 N   0  0  0  0  0  0  0  0  0  0  0  0
   -2.4908   -1.2148    0.0000 H   0  0  0  0  0  0  0  0  0  0  0  0
   -2.2976    1.5497    0.0000 C   0  0  0  0  0  0  0  0  0  0  0  0
   -3.8936    1.6614    0.0000 C   0  0  0  0  0  0  0  0  0  0  0  0
   -4.0052    0.0652    0.0000 H   0  0  0  0  0  0  0  0  0  0  0  0
   -5.4896    1.7728    0.0000 C   0  0  0  0  0  0  0  0  0  0  0  0
   -5.5873    3.3699    0.0000 H   0  0  0  0  0  0  0  0  0  0  0  0
   -6.6879    2.8331    0.0000 H   0  0  0  0  0  0  0  0  0  0  0  0
   -6.3846    0.4465    0.0000 C   0  0  0  0  0  0  0  0  0  0  0  0
   -5.6832   -0.9917    0.0000 C   0  0  0  0  0  0  0  0  0  0  0  0
   -4.0868   -1.1032    0.0000 H   0  0  0  0  0  0  0  0  0  0  0  0
   -6.5778   -2.3180    0.0000 C   0  0  0  0  0  0  0  0  0  0  0  0
   -5.8764   -3.7562    0.0000 H   0  0  0  0  0  0  0  0  0  0  0  0
   -8.1738   -2.2065    0.0000 C   0  0  0  0  0  0  0  0  0  0  0  0
   -9.0684   -3.5329    0.0000 O   0  0  0  0  0  0  0  0  0  0  0  0
  -10.6647   -3.4214    0.0000 C   0  0  0  0  0  0  0  0  0  0  0  0
  -11.5593   -4.7477    0.0000 H   0  0  0  0  0  0  0  0  0  0  0  0
  -12.2607   -3.3097    0.0000 H   0  0  0  0  0  0  0  0  0  0  0  0
   -9.9633   -4.8594    0.0000 H   0  0  0  0  0  0  0  0  0  0  0  0
   -8.8752   -0.7684    0.0000 C   0  0  0  0  0  0  0  0  0  0  0  0
  -10.4712   -0.6569    0.0000 H   0  0  0  0  0  0  0  0  0  0  0  0
   -7.9806    0.5580    0.0000 C   0  0  0  0  0  0  0  0  0  0  0  0
   -8.6820    1.9962    0.0000 H   0  0  0  0  0  0  0  0  0  0  0  0
   -3.7820    3.2573    0.0000 N   0  0  0  0  0  0  0  0  0  0  0  0
   -4.9331    4.3688    0.0000 H   0  0  0  0  0  0  0  0  0  0  0  0
   -2.3441    3.9588    0.0000 H   0  0  0  0  0  0  0  0  0  0  0  0
   -1.4026    2.8762    0.0000 O   0  0  0  0  0  0  0  0  0  0  0  0
    0.2779   -1.5757    0.0000 C   0  0  0  0  0  0  0  0  0  0  0  0
   -1.3181   -1.6873    0.0000 H   0  0  0  0  0  0  0  0  0  0  0  0
    0.2219   -3.1746    0.0000 C   0  0  0  0  0  0  0  0  0  0  0  0
   -0.7956   -4.4094    0.0000 H   0  0  0  0  0  0  0  0  0  0  0  0
   -1.3708   -3.3280    0.0000 H   0  0  0  0  0  0  0  0  0  0  0  0
    1.5790   -4.0226    0.0000 O   0  0  0  0  0  0  0  0  0  0  0  0
    1.5230   -5.6216    0.0000 H   0  0  0  0  0  0  0  0  0  0  0  0
    1.8622   -1.7983    0.0000 O   0  0  0  0  0  0  0  0  0  0  0  0
    5.3176    0.3776    0.0000 C   0  0  0  0  0  0  0  0  0  0  0  0
    6.1178    1.7633    0.0000 C   0  0  0  0  0  0  0  0  0  0  0  0
    7.7178    1.7633    0.0000 C   0  0  0  0  0  0  0  0  0  0  0  0
    8.5177    3.1490    0.0000 N   0  0  0  0  0  0  0  0  0  0  0  0
   10.1177    3.1490    0.0000 C   0  0  0  0  0  0  0  0  0  0  0  0
   11.7177    3.1490    0.0000 H   0  0  0  0  0  0  0  0  0  0  0  0
   10.9179    4.5345    0.0000 H   0  0  0  0  0  0  0  0  0  0  0  0
   10.9179    1.7633    0.0000 H   0  0  0  0  0  0  0  0  0  0  0  0
    7.7178    4.5345    0.0000 C   0  0  0  0  0  0  0  0  0  0  0  0
    6.9176    5.9202    0.0000 H   0  0  0  0  0  0  0  0  0  0  0  0
    8.5177    5.9202    0.0000 H   0  0  0  0  0  0  0  0  0  0  0  0
    6.1178    4.5345    0.0000 H   0  0  0  0  0  0  0  0  0  0  0  0
    8.5177    0.3776    0.0000 N   0  0  0  1  0  0  0  0  0  0  0  0
    7.7178   -1.0081    0.0000 C   0  0  0  0  0  0  0  0  0  0  0  0
    8.5177   -2.3936    0.0000 H   0  0  0  0  0  0  0  0  0  0  0  0
    6.1178   -1.0081    0.0000 N   0  0  0  1  0  0  0  0  0  0  0  0
    5.0472    2.9523    0.0000 N   0  0  0  1  0  0  0  0  0  0  0  0
    3.5855    2.3015    0.0000 C   0  0  0  0  0  0  0  0  0  0  0  0
    2.1999    3.1015    0.0000 H   0  0  0  0  0  0  0  0  0  0  0  0
  1  2  1  0  0  0  0
  2  3  1  0  0  0  0
  2  4  1  0  0  0  0
  4  5  1  0  0  0  0
  4  6  1  0  0  0  0
  6  7  1  0  0  0  0
  4  8  1  0  0  0  0
  8  9  1  0  0  0  0
  8 10  1  0  0  0  0
 10 11  1  0  0  0  0
 10 12  1  0  0  0  0
 12 13  1  0  0  0  0
 13 14  1  0  0  0  0
 13 15  1  0  0  0  0
 15 16  1  0  0  0  0
 15 17  1  0  0  0  0
 15 18  1  0  0  0  0
 18 19  4  0  0  0  0
 19 20  1  0  0  0  0
 19 21  4  0  0  0  0
 21 22  1  0  0  0  0
 21 23  4  0  0  0  0
 23 24  1  0  0  0  0
 24 25  1  0  0  0  0
 25 26  1  0  0  0  0
 25 27  1  0  0  0  0
 25 28  1  0  0  0  0
 23 29  4  0  0  0  0
 29 30  1  0  0  0  0
 29 31  4  0  0  0  0
 31 18  4  0  0  0  0
 31 32  1  0  0  0  0
 13 33  1  0  0  0  0
 33 34  1  0  0  0  0
 33 35  1  0  0  0  0
 12 36  2  0  0  0  0
  8 37  1  0  0  0  0
 37 38  1  0  0  0  0
 37 39  1  0  0  0  0
 39 40  1  0  0  0  0
 39 41  1  0  0  0  0
 39 42  1  0  0  0  0
 42 43  1  0  0  0  0
 37 44  1  0  0  0  0
 44  2  1  0  0  0  0
  1 45  4  0  0  0  0
 45 46  4  0  0  0  0
 46 47  4  0  0  0  0
 47 48  1  0  0  0  0
 48 49  1  0  0  0  0
 49 50  1  0  0  0  0
 49 51  1  0  0  0  0
 49 52  1  0  0  0  0
 48 53  1  0  0  0  0
 53 54  1  0  0  0  0
 53 55  1  0  0  0  0
 53 56  1  0  0  0  0
 47 57  4  0  0  0  0
 57 58  4  0  0  0  0
 58 59  1  0  0  0  0
 58 60  4  0  0  0  0
 60 45  4  0  0  0  0
 46 61  4  0  0  0  0
 61 62  4  0  0  0  0
 62  1  4  0  0  0  0
 62 63  1  0  0  0  0
M  END
> <ChemID>
100105

> <source_casrn>
53-79-2

> <CAS>
53-79-2

> <SMILES>
CN(C)c1[n]c[n]c2c1[n]c[n]2[C@@H]1O[C@H](CO)[C@@H](NC(=O)[C@@H](N)Cc2ccc(cc2)OC)[C@H]1O

> <NAME>
PUROMYCIN

> <preferred_name>
Puromycin

> <iupac>
3'-deoxy-N,N-dimethyl-3'-[(O-methyl-L-tyrosyl)amino]adenosine

> <MPID>
27514

> <dsstox_substance_id>
DTXSID8036788

> <Canonical_QSARr>
CN(C)c1[n]c[n]c2c1[n]c[n]2C1OC(CO)C(NC(=O)C(N)Cc2ccc(cc2)OC)C1O

> <InChI_Code_QSARr>
InChI=1S/C22H29N7O5/c1-28(2)19-17-20(25-10-24-19)29(11-26-17)22-18(31)16(15(9-30)34-22)27-21(32)14(23)8-12-4-6-13(33-3)7-5-12/h4-7,10-11,14-16,18,22,30-31H,8-9,23H2,1-3H3,(H,27,32)

> <InChI Key_QSARr>
RXWNCPJZOCPEPQ-UHFFFAOYSA-N

> <Salt_Solvent>
?

> <Salt_Solvent_ID>


> <MP>
176.25

$$$$
100106
  -INDIGO-08031722462D

 41 43  0  0  0  0  0  0  0  0999 V2000
    2.3913    1.5529    0.0000 C   0  0  0  0  0  0  0  0  0  0  0  0
    3.1913    2.9385    0.0000 H   0  0  0  0  0  0  0  0  0  0  0  0
    1.5913    2.9385    0.0000 H   0  0  0  0  0  0  0  0  0  0  0  0
    3.9912    1.5529    0.0000 H   0  0  0  0  0  0  0  0  0  0  0  0
    1.5913    0.1672    0.0000 C   0  0  0  0  0  0  0  0  0  0  0  0
   -0.0001   -0.0000    0.0000 C   0  0  0  0  0  0  0  0  0  0  0  0
   -1.0706    1.1891    0.0000 C   0  0  0  0  0  0  0  0  0  0  0  0
   -0.0315    2.4056    0.0000 H   0  0  0  0  0  0  0  0  0  0  0  0
   -1.1961    2.7841    0.0000 H   0  0  0  0  0  0  0  0  0  0  0  0
   -2.6697    1.1332    0.0000 C   0  0  0  0  0  0  0  0  0  0  0  0
   -3.4207   -0.2796    0.0000 O   0  0  0  0  0  0  0  0  0  0  0  0
   -3.5174    2.4901    0.0000 O   0  0  0  0  0  0  0  0  0  0  0  0
   -5.1165    2.4342    0.0000 H   0  0  0  0  0  0  0  0  0  0  0  0
   -0.3327   -1.5650    0.0000 C   0  0  0  0  0  0  0  0  0  0  0  0
    1.0530   -2.3651    0.0000 C   0  0  0  0  0  0  0  0  0  0  0  0
    1.0530   -3.9650    0.0000 C   0  0  0  0  0  0  0  0  0  0  0  0
    2.2787   -4.9935    0.0000 H   0  0  0  0  0  0  0  0  0  0  0  0
   -0.3327   -4.7651    0.0000 C   0  0  0  0  0  0  0  0  0  0  0  0
   -0.3327   -6.3650    0.0000 H   0  0  0  0  0  0  0  0  0  0  0  0
   -1.7183   -3.9650    0.0000 C   0  0  0  0  0  0  0  0  0  0  0  0
   -1.7183   -2.3651    0.0000 C   0  0  0  0  0  0  0  0  0  0  0  0
   -3.1040   -1.5650    0.0000 H   0  0  0  0  0  0  0  0  0  0  0  0
   -3.1040   -4.7651    0.0000 O   0  0  0  0  0  0  0  0  0  0  0  0
   -3.1040   -6.3650    0.0000 C   0  0  0  0  0  0  0  0  0  0  0  0
   -4.4895   -7.1651    0.0000 H   0  0  0  0  0  0  0  0  0  0  0  0
   -3.1040   -7.9650    0.0000 H   0  0  0  0  0  0  0  0  0  0  0  0
   -4.4895   -5.5650    0.0000 H   0  0  0  0  0  0  0  0  0  0  0  0
    2.2419   -1.2945    0.0000 N   0  0  0  1  0  0  0  0  0  0  0  0
    3.8264   -1.0717    0.0000 C   0  0  0  0  0  0  0  0  0  0  0  0
    4.4257    0.4117    0.0000 O   0  0  0  0  0  0  0  0  0  0  0  0
    4.8114   -2.3327    0.0000 C   0  0  0  0  0  0  0  0  0  0  0  0
    6.3959   -2.1099    0.0000 C   0  0  0  0  0  0  0  0  0  0  0  0
    6.9952   -0.6265    0.0000 H   0  0  0  0  0  0  0  0  0  0  0  0
    7.3809   -3.3707    0.0000 C   0  0  0  0  0  0  0  0  0  0  0  0
    8.9654   -3.1481    0.0000 H   0  0  0  0  0  0  0  0  0  0  0  0
    6.7816   -4.8543    0.0000 C   0  0  0  0  0  0  0  0  0  0  0  0
    7.7666   -6.1151    0.0000 Cl  0  0  0  0  0  0  0  0  0  0  0  0
    5.1971   -5.0769    0.0000 C   0  0  0  0  0  0  0  0  0  0  0  0
    4.5978   -6.5603    0.0000 H   0  0  0  0  0  0  0  0  0  0  0  0
    4.2121   -3.8161    0.0000 C   0  0  0  0  0  0  0  0  0  0  0  0
    2.6276   -4.0387    0.0000 H   0  0  0  0  0  0  0  0  0  0  0  0
  1  2  1  0  0  0  0
  1  3  1  0  0  0  0
  1  4  1  0  0  0  0
  1  5  1  0  0  0  0
  5  6  4  0  0  0  0
  6  7  1  0  0  0  0
  7  8  1  0  0  0  0
  7  9  1  0  0  0  0
  7 10  1  0  0  0  0
 10 11  2  0  0  0  0
 10 12  1  0  0  0  0
 12 13  1  0  0  0  0
  6 14  4  0  0  0  0
 14 15  4  0  0  0  0
 15 16  4  0  0  0  0
 16 17  1  0  0  0  0
 16 18  4  0  0  0  0
 18 19  1  0  0  0  0
 18 20  4  0  0  0  0
 20 21  4  0  0  0  0
 21 14  4  0  0  0  0
 21 22  1  0  0  0  0
 20 23  1  0  0  0  0
 23 24  1  0  0  0  0
 24 25  1  0  0  0  0
 24 26  1  0  0  0  0
 24 27  1  0  0  0  0
 15 28  4  0  0  0  0
 28  5  4  0  0  0  0
 28 29  1  0  0  0  0
 29 30  2  0  0  0  0
 29 31  1  0  0  0  0
 31 32  4  0  0  0  0
 32 33  1  0  0  0  0
 32 34  4  0  0  0  0
 34 35  1  0  0  0  0
 34 36  4  0  0  0  0
 36 37  1  0  0  0  0
 36 38  4  0  0  0  0
 38 39  1  0  0  0  0
 38 40  4  0  0  0  0
 40 31  4  0  0  0  0
 40 41  1  0  0  0  0
M  END
> <ChemID>
100106

> <source_casrn>
53-86-1

> <CAS>
53-86-1

> <SMILES>
Cc1c(CC(O)=O)c2cc(ccc2[n]1C(=O)c1ccc(Cl)cc1)OC

> <NAME>
INDOMETHACIN

> <preferred_name>
Indomethacin

> <iupac>
[1-(4-chlorobenzoyl)-5-methoxy-2-methyl-1H-indol-3-yl]acetic acid

> <MPID>
27515

> <dsstox_substance_id>
DTXSID9020740

> <Canonical_QSARr>
Cc1c(CC(O)=O)c2cc(ccc2[n]1C(=O)c1ccc(Cl)cc1)OC

> <InChI_Code_QSARr>
InChI=1S/C19H16ClNO4/c1-11-15(10-18(22)23)16-9-14(25-2)7-8-17(16)21(11)19(24)12-3-5-13(20)6-4-12/h3-9H,10H2,1-2H3,(H,22,23)

> <InChI Key_QSARr>
CGIGDMFJXJATDK-UHFFFAOYSA-N

> <Salt_Solvent>
?

> <Salt_Solvent_ID>


> <MP>
158.0

$$$$
100107
  -INDIGO-08031722462D

 30 32  0  0  0  0  0  0  0  0999 V2000
    0.8001   -1.3856    0.0000 C   0  0  0  0  0  0  0  0  0  0  0  0
    2.3650   -1.0529    0.0000 C   0  0  0  0  0  0  0  0  0  0  0  0
    2.5322    0.5383    0.0000 C   0  0  0  0  0  0  0  0  0  0  0  0
    3.9941    1.1891    0.0000 C   0  0  0  0  0  0  0  0  0  0  0  0
    4.1613    2.7803    0.0000 H   0  0  0  0  0  0  0  0  0  0  0  0
    5.2884    0.2485    0.0000 C   0  0  0  0  0  0  0  0  0  0  0  0
    6.7501    0.8993    0.0000 H   0  0  0  0  0  0  0  0  0  0  0  0
    5.1212   -1.3427    0.0000 C   0  0  0  0  0  0  0  0  0  0  0  0
    6.4156   -2.2831    0.0000 H   0  0  0  0  0  0  0  0  0  0  0  0
    3.6594   -1.9935    0.0000 C   0  0  0  0  0  0  0  0  0  0  0  0
    3.4921   -3.5847    0.0000 H   0  0  0  0  0  0  0  0  0  0  0  0
    1.0706    1.1891    0.0000 C   0  0  0  0  0  0  0  0  0  0  0  0
    1.8705    2.5747    0.0000 H   0  0  0  0  0  0  0  0  0  0  0  0
   -0.2238    2.1295    0.0000 H   0  0  0  0  0  0  0  0  0  0  0  0
   -0.0001    0.0000    0.0000 C   0  0  0  0  0  0  0  0  0  0  0  0
   -1.6001    0.0000    0.0000 C   0  0  0  0  0  0  0  0  0  0  0  0
   -2.4000    1.3856    0.0000 H   0  0  0  0  0  0  0  0  0  0  0  0
   -2.4000   -1.3856    0.0000 C   0  0  0  0  0  0  0  0  0  0  0  0
   -4.0000   -1.3856    0.0000 N   0  0  0  0  0  0  0  0  0  0  0  0
   -4.7999    0.0000    0.0000 H   0  0  0  0  0  0  0  0  0  0  0  0
   -4.7999   -2.7713    0.0000 C   0  0  0  0  0  0  0  0  0  0  0  0
   -6.4000   -2.7713    0.0000 C   0  0  0  0  0  0  0  0  0  0  0  0
   -8.0000   -2.7713    0.0000 H   0  0  0  0  0  0  0  0  0  0  0  0
   -7.2001   -4.1569    0.0000 H   0  0  0  0  0  0  0  0  0  0  0  0
   -7.2001   -1.3856    0.0000 H   0  0  0  0  0  0  0  0  0  0  0  0
   -4.0000   -4.1569    0.0000 O   0  0  0  0  0  0  0  0  0  0  0  0
   -1.6001   -2.7713    0.0000 C   0  0  0  0  0  0  0  0  0  0  0  0
   -2.4000   -4.1569    0.0000 H   0  0  0  0  0  0  0  0  0  0  0  0
   -0.0001   -2.7713    0.0000 C   0  0  0  0  0  0  0  0  0  0  0  0
    0.8001   -4.1569    0.0000 H   0  0  0  0  0  0  0  0  0  0  0  0
  1  2  1  0  0  0  0
  2  3  4  0  0  0  0
  3  4  4  0  0  0  0
  4  5  1  0  0  0  0
  4  6  4  0  0  0  0
  6  7  1  0  0  0  0
  6  8  4  0  0  0  0
  8  9  1  0  0  0  0
  8 10  4  0  0  0  0
 10  2  4  0  0  0  0
 10 11  1  0  0  0  0
  3 12  1  0  0  0  0
 12 13  1  0  0  0  0
 12 14  1  0  0  0  0
 12 15  1  0  0  0  0
 15  1  4  0  0  0  0
 15 16  4  0  0  0  0
 16 17  1  0  0  0  0
 16 18  4  0  0  0  0
 18 19  1  0  0  0  0
 19 20  1  0  0  0  0
 19 21  1  0  0  0  0
 21 22  1  0  0  0  0
 22 23  1  0  0  0  0
 22 24  1  0  0  0  0
 22 25  1  0  0  0  0
 21 26  2  0  0  0  0
 18 27  4  0  0  0  0
 27 28  1  0  0  0  0
 27 29  4  0  0  0  0
 29  1  4  0  0  0  0
 29 30  1  0  0  0  0
M  END
> <ChemID>
100107

> <source_casrn>
53-96-3

> <CAS>
53-96-3

> <SMILES>
CC(=O)Nc1cc2Cc3ccccc3-c2cc1

> <NAME>
N-2-FLUORENYLACETAMIDE

> <preferred_name>
2-Acetylaminofluorene

> <iupac>
N-(9H-fluoren-2-yl)acetamide

> <MPID>
27516

> <dsstox_substance_id>
DTXSID0039227

> <Canonical_QSARr>
CC(=O)Nc1cc2Cc3ccccc3-c2cc1

> <InChI_Code_QSARr>
InChI=1S/C15H13NO/c1-10(17)16-13-6-7-15-12(9-13)8-11-4-2-3-5-14(11)15/h2-7,9H,8H2,1H3,(H,16,17)

> <InChI Key_QSARr>
CZIHNRWJTSTCEX-UHFFFAOYSA-N

> <Salt_Solvent>
?

> <Salt_Solvent_ID>


> <MP>
193.0

$$$$
100109
  -INDIGO-08031722462D

 32 32  0  0  0  0  0  0  0  0999 V2000
   -4.8000   -2.7713    0.0000 O   0  0  0  0  0  0  0  0  0  0  0  0
   -3.2001   -2.7713    0.0000 C   0  0  0  0  0  0  0  0  0  0  0  0
   -2.4001   -1.3856    0.0000 C   0  0  0  0  0  0  0  0  0  0  0  0
   -3.2001    0.0000    0.0000 H   0  0  0  0  0  0  0  0  0  0  0  0
   -0.7999   -1.3856    0.0000 C   0  0  0  0  0  0  0  0  0  0  0  0
    0.0001    0.0000    0.0000 C   0  0  0  0  0  0  0  0  0  0  0  0
   -0.2088    1.5864    0.0000 H   0  0  0  0  0  0  0  0  0  0  0  0
   -1.2694    0.9741    0.0000 H   0  0  0  0  0  0  0  0  0  0  0  0
    1.6000    0.0000    0.0000 C   0  0  0  0  0  0  0  0  0  0  0  0
    1.8089   -1.5863    0.0000 H   0  0  0  0  0  0  0  0  0  0  0  0
    2.8693   -0.9740    0.0000 H   0  0  0  0  0  0  0  0  0  0  0  0
    2.4000    1.3857    0.0000 N   0  0  0  0  0  0  0  0  0  0  0  0
    4.0000    1.3857    0.0000 H   0  0  0  0  0  0  0  0  0  0  0  0
    1.6000    2.7713    0.0000 H   0  0  0  0  0  0  0  0  0  0  0  0
    0.0001   -2.7713    0.0000 C   0  0  0  0  0  0  0  0  0  0  0  0
    1.6000   -2.7713    0.0000 H   0  0  0  0  0  0  0  0  0  0  0  0
   -0.7999   -4.1570    0.0000 C   0  0  0  0  0  0  0  0  0  0  0  0
    0.0001   -5.5426    0.0000 O   0  0  0  0  0  0  0  0  0  0  0  0
    1.6000   -5.5426    0.0000 C   0  0  0  0  0  0  0  0  0  0  0  0
    2.4000   -6.9282    0.0000 H   0  0  0  0  0  0  0  0  0  0  0  0
    3.2000   -5.5426    0.0000 H   0  0  0  0  0  0  0  0  0  0  0  0
    0.8000   -6.9282    0.0000 H   0  0  0  0  0  0  0  0  0  0  0  0
   -2.4001   -4.1570    0.0000 C   0  0  0  0  0  0  0  0  0  0  0  0
   -3.2001   -5.5426    0.0000 O   0  0  0  0  0  0  0  0  0  0  0  0
   -4.8000   -5.5426    0.0000 C   0  0  0  0  0  0  0  0  0  0  0  0
   -5.6000   -6.9282    0.0000 H   0  0  0  0  0  0  0  0  0  0  0  0
   -6.4000   -5.5426    0.0000 H   0  0  0  0  0  0  0  0  0  0  0  0
   -4.0000   -6.9282    0.0000 H   0  0  0  0  0  0  0  0  0  0  0  0
   -5.6000   -1.3856    0.0000 C   0  0  0  0  0  0  0  0  0  0  0  0
   -6.4000    0.0000    0.0000 H   0  0  0  0  0  0  0  0  0  0  0  0
   -7.2000   -1.3856    0.0000 H   0  0  0  0  0  0  0  0  0  0  0  0
   -4.8000    0.0000    0.0000 H   0  0  0  0  0  0  0  0  0  0  0  0
  1  2  1  0  0  0  0
  2  3  4  0  0  0  0
  3  4  1  0  0  0  0
  3  5  4  0  0  0  0
  5  6  1  0  0  0  0
  6  7  1  0  0  0  0
  6  8  1  0  0  0  0
  6  9  1  0  0  0  0
  9 10  1  0  0  0  0
  9 11  1  0  0  0  0
  9 12  1  0  0  0  0
 12 13  1  0  0  0  0
 12 14  1  0  0  0  0
  5 15  4  0  0  0  0
 15 16  1  0  0  0  0
 15 17  4  0  0  0  0
 17 18  1  0  0  0  0
 18 19  1  0  0  0  0
 19 20  1  0  0  0  0
 19 21  1  0  0  0  0
 19 22  1  0  0  0  0
 17 23  4  0  0  0  0
 23  2  4  0  0  0  0
 23 24  1  0  0  0  0
 24 25  1  0  0  0  0
 25 26  1  0  0  0  0
 25 27  1  0  0  0  0
 25 28  1  0  0  0  0
  1 29  1  0  0  0  0
 29 30  1  0  0  0  0
 29 31  1  0  0  0  0
 29 32  1  0  0  0  0
M  END
> <ChemID>
100109

> <source_casrn>
54-04-6

> <CAS>
54-04-6

> <SMILES>
COc1c(cc(CCN)cc1OC)OC

> <NAME>
MESCALINE

> <preferred_name>
Mescaline

> <iupac>
2-(3,4,5-trimethoxyphenyl)ethanamine

> <MPID>
27518

> <dsstox_substance_id>
DTXSID80202303

> <Canonical_QSARr>
COc1c(cc(CCN)cc1OC)OC

> <InChI_Code_QSARr>
InChI=1S/C11H17NO3/c1-13-9-6-8(4-5-12)7-10(14-2)11(9)15-3/h6-7H,4-5,12H2,1-3H3

> <InChI Key_QSARr>
RHCSKNNOAZULRK-UHFFFAOYSA-N

> <Salt_Solvent>
?

> <Salt_Solvent_ID>


> <MP>
35.5

$$$$
100110
  -INDIGO-08031722462D

 26 27  0  0  0  0  0  0  0  0999 V2000
   -0.4944    1.5217    0.0000 N   0  0  0  0  0  0  0  0  0  0  0  0
   -0.0001    0.0000    0.0000 C   0  0  0  0  0  0  0  0  0  0  0  0
    0.8001   -1.3857    0.0000 H   0  0  0  0  0  0  0  0  0  0  0  0
    1.5960    0.1116    0.0000 C   0  0  0  0  0  0  0  0  0  0  0  0
    2.5365    1.4061    0.0000 C   0  0  0  0  0  0  0  0  0  0  0  0
    1.8857    2.8677    0.0000 H   0  0  0  0  0  0  0  0  0  0  0  0
    4.1278    1.2388    0.0000 N   0  0  0  1  0  0  0  0  0  0  0  0
    4.7785   -0.2229    0.0000 C   0  0  0  0  0  0  0  0  0  0  0  0
    6.3698   -0.3901    0.0000 H   0  0  0  0  0  0  0  0  0  0  0  0
    3.8381   -1.5173    0.0000 C   0  0  0  0  0  0  0  0  0  0  0  0
    4.4889   -2.9790    0.0000 H   0  0  0  0  0  0  0  0  0  0  0  0
    2.2468   -1.3500    0.0000 C   0  0  0  0  0  0  0  0  0  0  0  0
    1.3065   -2.6445    0.0000 H   0  0  0  0  0  0  0  0  0  0  0  0
   -1.2944   -0.9404    0.0000 C   0  0  0  0  0  0  0  0  0  0  0  0
   -0.2238   -2.1295    0.0000 H   0  0  0  0  0  0  0  0  0  0  0  0
   -2.3651   -2.1295    0.0000 H   0  0  0  0  0  0  0  0  0  0  0  0
   -2.5888    0.0000    0.0000 C   0  0  0  0  0  0  0  0  0  0  0  0
   -3.3889   -1.3857    0.0000 H   0  0  0  0  0  0  0  0  0  0  0  0
   -4.0505    0.6508    0.0000 H   0  0  0  0  0  0  0  0  0  0  0  0
   -2.0945    1.5217    0.0000 C   0  0  0  0  0  0  0  0  0  0  0  0
   -3.6595    1.8543    0.0000 H   0  0  0  0  0  0  0  0  0  0  0  0
   -2.2061    3.1178    0.0000 H   0  0  0  0  0  0  0  0  0  0  0  0
    0.4460    2.8161    0.0000 C   0  0  0  0  0  0  0  0  0  0  0  0
   -0.2047    4.2778    0.0000 H   0  0  0  0  0  0  0  0  0  0  0  0
    1.3865    4.1106    0.0000 H   0  0  0  0  0  0  0  0  0  0  0  0
   -1.1452    2.9833    0.0000 H   0  0  0  0  0  0  0  0  0  0  0  0
  1  2  1  0  0  0  0
  2  3  1  0  0  0  0
  2  4  1  0  0  0  0
  4  5  4  0  0  0  0
  5  6  1  0  0  0  0
  5  7  4  0  0  0  0
  7  8  4  0  0  0  0
  8  9  1  0  0  0  0
  8 10  4  0  0  0  0
 10 11  1  0  0  0  0
 10 12  4  0  0  0  0
 12  4  4  0  0  0  0
 12 13  1  0  0  0  0
  2 14  1  0  0  0  0
 14 15  1  0  0  0  0
 14 16  1  0  0  0  0
 14 17  1  0  0  0  0
 17 18  1  0  0  0  0
 17 19  1  0  0  0  0
 17 20  1  0  0  0  0
 20  1  1  0  0  0  0
 20 21  1  0  0  0  0
 20 22  1  0  0  0  0
  1 23  1  0  0  0  0
 23 24  1  0  0  0  0
 23 25  1  0  0  0  0
 23 26  1  0  0  0  0
M  END
> <ChemID>
100110

> <source_casrn>
54-11-5

> <CAS>
54-11-5

> <SMILES>
CN1CCC[C@H]1c1c[n]ccc1

> <NAME>
NICOTINE

> <preferred_name>
Nicotine

> <iupac>
C10H14N2

> <MPID>
27519

> <dsstox_substance_id>
DTXSID1020930

> <Canonical_QSARr>
CN1CCCC1c1c[n]ccc1

> <InChI_Code_QSARr>
InChI=1S/C10H14N2/c1-12-7-3-5-10(12)9-4-2-6-11-8-9/h2,4,6,8,10H,3,5,7H2,1H3

> <InChI Key_QSARr>
SNICXCGAKADSCV-UHFFFAOYSA-N

> <Salt_Solvent>
?

> <Salt_Solvent_ID>


> <MP>
-79.0

$$$$
100111
  -INDIGO-08031722462D

 15 15  0  0  0  0  0  0  0  0999 V2000
    2.4001    1.3856    0.0000 F   0  0  0  0  0  0  0  0  0  0  0  0
    1.6000   -0.0000    0.0000 C   0  0  0  0  0  0  0  0  0  0  0  0
    3.2000   -0.0000    0.0000 F   0  0  0  0  0  0  0  0  0  0  0  0
    2.4001   -1.3856    0.0000 F   0  0  0  0  0  0  0  0  0  0  0  0
    0.0000   -0.0000    0.0000 C   0  0  0  0  0  0  0  0  0  0  0  0
   -0.7999    1.3856    0.0000 C   0  0  0  0  0  0  0  0  0  0  0  0
    0.0000    2.7713    0.0000 O   0  0  0  0  0  0  0  0  0  0  0  0
   -2.4001    1.3856    0.0000 N   0  0  0  0  0  0  0  0  0  0  0  0
   -3.2000    2.7713    0.0000 H   0  0  0  0  0  0  0  0  0  0  0  0
   -3.2000   -0.0000    0.0000 C   0  0  0  0  0  0  0  0  0  0  0  0
   -4.8000   -0.0000    0.0000 O   0  0  0  0  0  0  0  0  0  0  0  0
   -2.4001   -1.3856    0.0000 N   0  0  0  0  0  0  0  0  0  0  0  0
   -3.2000   -2.7713    0.0000 H   0  0  0  0  0  0  0  0  0  0  0  0
   -0.8001   -1.3856    0.0000 C   0  0  0  0  0  0  0  0  0  0  0  0
    0.0000   -2.7713    0.0000 H   0  0  0  0  0  0  0  0  0  0  0  0
  1  2  1  0  0  0  0
  2  3  1  0  0  0  0
  2  4  1  0  0  0  0
  2  5  1  0  0  0  0
  5  6  1  0  0  0  0
  6  7  2  0  0  0  0
  6  8  1  0  0  0  0
  8  9  1  0  0  0  0
  8 10  1  0  0  0  0
 10 11  2  0  0  0  0
 10 12  1  0  0  0  0
 12 13  1  0  0  0  0
 12 14  1  0  0  0  0
 14  5  2  0  0  0  0
 14 15  1  0  0  0  0
M  END
> <ChemID>
100111

> <source_casrn>
54-20-6

> <CAS>
54-20-6

> <SMILES>
O=C1NC=C(C(=O)N1)C(F)(F)F

> <NAME>
TRIFLUOROMETHYLURACIL

> <preferred_name>
Trifluorothymine

> <iupac>
5-(trifluoromethyl)-1H-pyrimidine-2,4-dione

> <MPID>
27520

> <dsstox_substance_id>
DTXSID40202304

> <Canonical_QSARr>
O=C1NC=C(C(=O)N1)C(F)(F)F

> <InChI_Code_QSARr>
InChI=1S/C5H3F3N2O2/c6-5(7,8)2-1-9-4(12)10-3(2)11/h1H,(H2,9,10,11,12)

> <InChI Key_QSARr>
LMNPKIOZMGYQIU-UHFFFAOYSA-N

> <Salt_Solvent>
?

> <Salt_Solvent_ID>


> <MP>
316.0

$$$$
100114
  -INDIGO-08031722462D

 45 45  0  0  0  0  0  0  0  0999 V2000
   -0.8000    4.1570    0.0000 C   0  0  0  0  0  0  0  0  0  0  0  0
    0.0000    5.5426    0.0000 H   0  0  0  0  0  0  0  0  0  0  0  0
    0.0000    2.7714    0.0000 C   0  0  0  0  0  0  0  0  0  0  0  0
    1.5999    2.7714    0.0000 O   0  0  0  0  0  0  0  0  0  0  0  0
    2.4000    4.1570    0.0000 C   0  0  0  0  0  0  0  0  0  0  0  0
    2.1911    5.7433    0.0000 H   0  0  0  0  0  0  0  0  0  0  0  0
    1.1305    5.1309    0.0000 H   0  0  0  0  0  0  0  0  0  0  0  0
    3.9999    4.1570    0.0000 C   0  0  0  0  0  0  0  0  0  0  0  0
    4.2088    2.5707    0.0000 H   0  0  0  0  0  0  0  0  0  0  0  0
    5.2693    3.1828    0.0000 H   0  0  0  0  0  0  0  0  0  0  0  0
    4.8000    5.5426    0.0000 N   0  0  0  0  0  0  0  0  0  0  0  0
    6.4001    5.5426    0.0000 C   0  0  0  0  0  0  0  0  0  0  0  0
    8.0000    5.5426    0.0000 H   0  0  0  0  0  0  0  0  0  0  0  0
    7.1999    6.9282    0.0000 H   0  0  0  0  0  0  0  0  0  0  0  0
    7.1999    4.1570    0.0000 H   0  0  0  0  0  0  0  0  0  0  0  0
    3.9999    6.9282    0.0000 C   0  0  0  0  0  0  0  0  0  0  0  0
    3.2001    8.3138    0.0000 H   0  0  0  0  0  0  0  0  0  0  0  0
    4.8000    8.3138    0.0000 H   0  0  0  0  0  0  0  0  0  0  0  0
    2.4000    6.9282    0.0000 H   0  0  0  0  0  0  0  0  0  0  0  0
   -0.8000    1.3856    0.0000 C   0  0  0  0  0  0  0  0  0  0  0  0
    0.0000   -0.0001    0.0000 C   0  0  0  0  0  0  0  0  0  0  0  0
    1.3856    0.8000    0.0000 H   0  0  0  0  0  0  0  0  0  0  0  0
    1.0285   -1.2256    0.0000 C   0  0  0  0  0  0  0  0  0  0  0  0
    2.0570   -2.4513    0.0000 H   0  0  0  0  0  0  0  0  0  0  0  0
    0.4812   -2.7292    0.0000 H   0  0  0  0  0  0  0  0  0  0  0  0
    2.6041   -0.9479    0.0000 H   0  0  0  0  0  0  0  0  0  0  0  0
   -1.3855   -0.8000    0.0000 C   0  0  0  0  0  0  0  0  0  0  0  0
   -2.7714   -1.6000    0.0000 H   0  0  0  0  0  0  0  0  0  0  0  0
   -1.3855   -2.3999    0.0000 H   0  0  0  0  0  0  0  0  0  0  0  0
    0.0000   -1.6000    0.0000 H   0  0  0  0  0  0  0  0  0  0  0  0
   -2.3999    1.3856    0.0000 C   0  0  0  0  0  0  0  0  0  0  0  0
   -3.2000   -0.0001    0.0000 H   0  0  0  0  0  0  0  0  0  0  0  0
   -3.2000    2.7714    0.0000 C   0  0  0  0  0  0  0  0  0  0  0  0
   -4.7999    2.7714    0.0000 O   0  0  0  0  0  0  0  0  0  0  0  0
   -5.6000    1.3856    0.0000 C   0  0  0  0  0  0  0  0  0  0  0  0
   -7.2001    1.3856    0.0000 C   0  0  0  0  0  0  0  0  0  0  0  0
   -8.8000    1.3856    0.0000 H   0  0  0  0  0  0  0  0  0  0  0  0
   -7.9999   -0.0001    0.0000 H   0  0  0  0  0  0  0  0  0  0  0  0
   -7.9999    2.7714    0.0000 H   0  0  0  0  0  0  0  0  0  0  0  0
   -4.7999   -0.0001    0.0000 O   0  0  0  0  0  0  0  0  0  0  0  0
   -2.3999    4.1570    0.0000 C   0  0  0  0  0  0  0  0  0  0  0  0
   -3.2000    5.5426    0.0000 C   0  0  0  0  0  0  0  0  0  0  0  0
   -4.0001    6.9282    0.0000 H   0  0  0  0  0  0  0  0  0  0  0  0
   -4.7999    5.5426    0.0000 H   0  0  0  0  0  0  0  0  0  0  0  0
   -2.3999    6.9282    0.0000 H   0  0  0  0  0  0  0  0  0  0  0  0
  1  2  1  0  0  0  0
  1  3  4  0  0  0  0
  3  4  1  0  0  0  0
  4  5  1  0  0  0  0
  5  6  1  0  0  0  0
  5  7  1  0  0  0  0
  5  8  1  0  0  0  0
  8  9  1  0  0  0  0
  8 10  1  0  0  0  0
  8 11  1  0  0  0  0
 11 12  1  0  0  0  0
 12 13  1  0  0  0  0
 12 14  1  0  0  0  0
 12 15  1  0  0  0  0
 11 16  1  0  0  0  0
 16 17  1  0  0  0  0
 16 18  1  0  0  0  0
 16 19  1  0  0  0  0
  3 20  4  0  0  0  0
 20 21  1  0  0  0  0
 21 22  1  0  0  0  0
 21 23  1  0  0  0  0
 23 24  1  0  0  0  0
 23 25  1  0  0  0  0
 23 26  1  0  0  0  0
 21 27  1  0  0  0  0
 27 28  1  0  0  0  0
 27 29  1  0  0  0  0
 27 30  1  0  0  0  0
 20 31  4  0  0  0  0
 31 32  1  0  0  0  0
 31 33  4  0  0  0  0
 33 34  1  0  0  0  0
 34 35  1  0  0  0  0
 35 36  1  0  0  0  0
 36 37  1  0  0  0  0
 36 38  1  0  0  0  0
 36 39  1  0  0  0  0
 35 40  2  0  0  0  0
 33 41  4  0  0  0  0
 41  1  4  0  0  0  0
 41 42  1  0  0  0  0
 42 43  1  0  0  0  0
 42 44  1  0  0  0  0
 42 45  1  0  0  0  0
M  END
> <ChemID>
100114

> <source_casrn>
54-32-0

> <CAS>
54-32-0

> <SMILES>
Cc1cc(OCCN(C)C)c(cc1OC(C)=O)C(C)C

> <NAME>
MOXISYLYTE

> <preferred_name>
Moxisylyte

> <iupac>
4-[2-(dimethylamino)ethoxy]-2-methyl-5-(propan-2-yl)phenyl acetate

> <MPID>
27522

> <dsstox_substance_id>
DTXSID4023339

> <Canonical_QSARr>
Cc1cc(OCCN(C)C)c(cc1OC(C)=O)C(C)C

> <InChI_Code_QSARr>
InChI=1S/C16H25NO3/c1-11(2)14-10-15(20-13(4)18)12(3)9-16(14)19-8-7-17(5)6/h9-11H,7-8H2,1-6H3

> <InChI Key_QSARr>
VRYMTAVOXVTQEF-UHFFFAOYSA-N

> <Salt_Solvent>
?

> <Salt_Solvent_ID>


> <MP>
144.5

$$$$
100115
  -INDIGO-08031722462D

 31 32  0  0  0  0  0  0  0  0999 V2000
    5.2891   -1.1329    0.0000 N   0  0  0  1  0  0  0  0  0  0  0  0
    6.0891    0.2527    0.0000 C   0  0  0  0  0  0  0  0  0  0  0  0
    7.6891    0.2527    0.0000 H   0  0  0  0  0  0  0  0  0  0  0  0
    5.2891    1.6384    0.0000 C   0  0  0  0  0  0  0  0  0  0  0  0
    6.0891    3.0241    0.0000 H   0  0  0  0  0  0  0  0  0  0  0  0
    3.6892    1.6384    0.0000 C   0  0  0  0  0  0  0  0  0  0  0  0
    2.8891    3.0241    0.0000 H   0  0  0  0  0  0  0  0  0  0  0  0
    2.8891    0.2527    0.0000 C   0  0  0  0  0  0  0  0  0  0  0  0
    1.3857    0.8000    0.0000 C   0  0  0  0  0  0  0  0  0  0  0  0
    1.3857    2.4000    0.0000 O   0  0  0  0  0  0  0  0  0  0  0  0
    0.0001    0.0000    0.0000 C   0  0  0  0  0  0  0  0  0  0  0  0
    1.2256   -1.0284    0.0000 C   0  0  0  0  0  0  0  0  0  0  0  0
    2.6113   -1.8285    0.0000 H   0  0  0  0  0  0  0  0  0  0  0  0
    1.2256   -2.6285    0.0000 H   0  0  0  0  0  0  0  0  0  0  0  0
   -0.1600   -1.8285    0.0000 H   0  0  0  0  0  0  0  0  0  0  0  0
   -1.0284    1.2256    0.0000 C   0  0  0  0  0  0  0  0  0  0  0  0
   -2.0569    2.4514    0.0000 H   0  0  0  0  0  0  0  0  0  0  0  0
   -0.4813    2.7292    0.0000 H   0  0  0  0  0  0  0  0  0  0  0  0
    0.5472    1.5035    0.0000 H   0  0  0  0  0  0  0  0  0  0  0  0
   -1.3856   -0.8000    0.0000 C   0  0  0  0  0  0  0  0  0  0  0  0
   -1.3856   -2.4000    0.0000 C   0  0  0  0  0  0  0  0  0  0  0  0
    0.0001   -3.2000    0.0000 H   0  0  0  0  0  0  0  0  0  0  0  0
   -2.7712   -3.2000    0.0000 N   0  0  0  1  0  0  0  0  0  0  0  0
   -4.1569   -2.4000    0.0000 C   0  0  0  0  0  0  0  0  0  0  0  0
   -5.5426   -3.2000    0.0000 H   0  0  0  0  0  0  0  0  0  0  0  0
   -4.1569   -0.8000    0.0000 C   0  0  0  0  0  0  0  0  0  0  0  0
   -5.5426    0.0000    0.0000 H   0  0  0  0  0  0  0  0  0  0  0  0
   -2.7712    0.0000    0.0000 C   0  0  0  0  0  0  0  0  0  0  0  0
   -2.7712    1.6000    0.0000 H   0  0  0  0  0  0  0  0  0  0  0  0
    3.6892   -1.1329    0.0000 C   0  0  0  0  0  0  0  0  0  0  0  0
    3.1419   -2.6363    0.0000 H   0  0  0  0  0  0  0  0  0  0  0  0
  1  2  4  0  0  0  0
  2  3  1  0  0  0  0
  2  4  4  0  0  0  0
  4  5  1  0  0  0  0
  4  6  4  0  0  0  0
  6  7  1  0  0  0  0
  6  8  4  0  0  0  0
  8  9  1  0  0  0  0
  9 10  2  0  0  0  0
  9 11  1  0  0  0  0
 11 12  1  0  0  0  0
 12 13  1  0  0  0  0
 12 14  1  0  0  0  0
 12 15  1  0  0  0  0
 11 16  1  0  0  0  0
 16 17  1  0  0  0  0
 16 18  1  0  0  0  0
 16 19  1  0  0  0  0
 11 20  1  0  0  0  0
 20 21  4  0  0  0  0
 21 22  1  0  0  0  0
 21 23  4  0  0  0  0
 23 24  4  0  0  0  0
 24 25  1  0  0  0  0
 24 26  4  0  0  0  0
 26 27  1  0  0  0  0
 26 28  4  0  0  0  0
 28 20  4  0  0  0  0
 28 29  1  0  0  0  0
  8 30  4  0  0  0  0
 30  1  4  0  0  0  0
 30 31  1  0  0  0  0
M  END
> <ChemID>
100115

> <source_casrn>
54-36-4

> <CAS>
54-36-4

> <SMILES>
CC(C)(C(=O)c1c[n]ccc1)c1c[n]ccc1

> <NAME>
Metyrapone

> <preferred_name>
Metyrapone

> <iupac>
2-methyl-1,2-di(pyridin-3-yl)propan-1-one

> <MPID>
27523

> <dsstox_substance_id>
DTXSID1023314

> <Canonical_QSARr>
CC(C)(C(=O)c1c[n]ccc1)c1c[n]ccc1

> <InChI_Code_QSARr>
InChI=1S/C14H14N2O/c1-14(2,12-6-4-8-16-10-12)13(17)11-5-3-7-15-9-11/h3-10H,1-2H3

> <InChI Key_QSARr>
FJLBFSROUSIWMA-UHFFFAOYSA-N

> <Salt_Solvent>
?

> <Salt_Solvent_ID>


> <MP>
50.5

$$$$
100117
  -INDIGO-08031722462D

 26 26  0  0  0  0  0  0  0  0999 V2000
   -4.1570    0.8000    0.0000 P   0  0  0  0  0  0  0  0  0  0  0  0
   -2.7713   -0.0000    0.0000 O   0  0  0  0  0  0  0  0  0  0  0  0
   -1.3856    0.8000    0.0000 C   0  0  0  0  0  0  0  0  0  0  0  0
   -0.7734    2.2782    0.0000 H   0  0  0  0  0  0  0  0  0  0  0  0
   -1.9979    2.2782    0.0000 H   0  0  0  0  0  0  0  0  0  0  0  0
   -0.0001   -0.0000    0.0000 C   0  0  0  0  0  0  0  0  0  0  0  0
    1.3856    0.8000    0.0000 C   0  0  0  0  0  0  0  0  0  0  0  0
    1.3856    2.4000    0.0000 C   0  0  0  0  0  0  0  0  0  0  0  0
    2.7713    3.2000    0.0000 H   0  0  0  0  0  0  0  0  0  0  0  0
   -0.0001    3.2000    0.0000 O   0  0  0  0  0  0  0  0  0  0  0  0
    2.7713   -0.0000    0.0000 C   0  0  0  0  0  0  0  0  0  0  0  0
    4.1569    0.8000    0.0000 O   0  0  0  0  0  0  0  0  0  0  0  0
    4.1569    2.4000    0.0000 H   0  0  0  0  0  0  0  0  0  0  0  0
    2.7713   -1.6000    0.0000 C   0  0  0  0  0  0  0  0  0  0  0  0
    4.1569   -2.4000    0.0000 C   0  0  0  0  0  0  0  0  0  0  0  0
    5.5426   -3.2000    0.0000 H   0  0  0  0  0  0  0  0  0  0  0  0
    4.1569   -4.0000    0.0000 H   0  0  0  0  0  0  0  0  0  0  0  0
    5.5426   -1.6000    0.0000 H   0  0  0  0  0  0  0  0  0  0  0  0
    1.3856   -2.4000    0.0000 N   0  0  0  1  0  0  0  0  0  0  0  0
   -0.0001   -1.6000    0.0000 C   0  0  0  0  0  0  0  0  0  0  0  0
   -1.3856   -2.4000    0.0000 H   0  0  0  0  0  0  0  0  0  0  0  0
   -4.1570    2.4000    0.0000 O   0  0  0  0  0  0  0  0  0  0  0  0
   -5.5425    1.6000    0.0000 O   0  0  0  0  0  0  0  0  0  0  0  0
   -6.9282    0.8000    0.0000 H   0  0  0  0  0  0  0  0  0  0  0  0
   -5.5425   -0.0000    0.0000 O   0  0  0  0  0  0  0  0  0  0  0  0
   -5.5425   -1.6000    0.0000 H   0  0  0  0  0  0  0  0  0  0  0  0
  1  2  1  0  0  0  0
  2  3  1  0  0  0  0
  3  4  1  0  0  0  0
  3  5  1  0  0  0  0
  3  6  1  0  0  0  0
  6  7  4  0  0  0  0
  7  8  1  0  0  0  0
  8  9  1  0  0  0  0
  8 10  2  0  0  0  0
  7 11  4  0  0  0  0
 11 12  1  0  0  0  0
 12 13  1  0  0  0  0
 11 14  4  0  0  0  0
 14 15  1  0  0  0  0
 15 16  1  0  0  0  0
 15 17  1  0  0  0  0
 15 18  1  0  0  0  0
 14 19  4  0  0  0  0
 19 20  4  0  0  0  0
 20  6  4  0  0  0  0
 20 21  1  0  0  0  0
  1 22  2  0  0  0  0
  1 23  1  0  0  0  0
 23 24  1  0  0  0  0
  1 25  1  0  0  0  0
 25 26  1  0  0  0  0
M  END
> <ChemID>
100117

> <source_casrn>
54-47-7

> <CAS>
54-47-7

> <SMILES>
Cc1[n]cc(COP(O)(O)=O)c(C=O)c1O

> <NAME>
PYRIDOXAL-5-PHOSPHATE

> <preferred_name>
Pyridoxal phosphate

> <iupac>
(4-formyl-5-hydroxy-6-methylpyridin-3-yl)methyl dihydrogen phosphate

> <MPID>
27525

> <dsstox_substance_id>
DTXSID4048351

> <Canonical_QSARr>
Cc1[n]cc(COP(O)(O)=O)c(C=O)c1O

> <InChI_Code_QSARr>
InChI=1S/C8H10NO6P/c1-5-8(11)7(3-10)6(2-9-5)4-15-16(12,13)14/h2-3,11H,4H2,1H3,(H2,12,13,14)

> <InChI Key_QSARr>
NGVDGCNFYWLIFO-UHFFFAOYSA-N

> <Salt_Solvent>
?

> <Salt_Solvent_ID>


> <MP>
255.0

$$$$
100118
  -INDIGO-08031722462D

 25 25  0  0  0  0  0  0  0  0999 V2000
   -1.6000   -0.0000    0.0000 C   0  0  0  0  0  0  0  0  0  0  0  0
   -2.4001    1.3856    0.0000 C   0  0  0  0  0  0  0  0  0  0  0  0
   -1.6000    2.7713    0.0000 H   0  0  0  0  0  0  0  0  0  0  0  0
   -4.0001    1.3856    0.0000 C   0  0  0  0  0  0  0  0  0  0  0  0
   -4.8000    2.7713    0.0000 O   0  0  0  0  0  0  0  0  0  0  0  0
   -6.4000    2.7713    0.0000 H   0  0  0  0  0  0  0  0  0  0  0  0
   -4.8000   -0.0000    0.0000 C   0  0  0  0  0  0  0  0  0  0  0  0
   -6.4000   -0.0000    0.0000 H   0  0  0  0  0  0  0  0  0  0  0  0
   -4.0001   -1.3856    0.0000 C   0  0  0  0  0  0  0  0  0  0  0  0
   -4.8000   -2.7713    0.0000 H   0  0  0  0  0  0  0  0  0  0  0  0
   -2.4001   -1.3856    0.0000 C   0  0  0  0  0  0  0  0  0  0  0  0
   -1.6000   -2.7713    0.0000 H   0  0  0  0  0  0  0  0  0  0  0  0
    0.0000   -0.0000    0.0000 C   0  0  0  0  0  0  0  0  0  0  0  0
    0.0000    1.6000    0.0000 H   0  0  0  0  0  0  0  0  0  0  0  0
    1.6000   -0.0000    0.0000 C   0  0  0  0  0  0  0  0  0  0  0  0
    1.3222   -1.5757    0.0000 H   0  0  0  0  0  0  0  0  0  0  0  0
    3.1757   -0.2779    0.0000 C   0  0  0  0  0  0  0  0  0  0  0  0
    4.7514   -0.5557    0.0000 H   0  0  0  0  0  0  0  0  0  0  0  0
    4.2042    0.9479    0.0000 H   0  0  0  0  0  0  0  0  0  0  0  0
    3.7229   -1.7813    0.0000 H   0  0  0  0  0  0  0  0  0  0  0  0
    1.8779    1.5757    0.0000 N   0  0  0  0  0  0  0  0  0  0  0  0
    0.6522    2.6042    0.0000 H   0  0  0  0  0  0  0  0  0  0  0  0
    3.3813    2.1229    0.0000 H   0  0  0  0  0  0  0  0  0  0  0  0
   -0.2778   -1.5757    0.0000 O   0  0  0  0  0  0  0  0  0  0  0  0
    0.9478   -2.6042    0.0000 H   0  0  0  0  0  0  0  0  0  0  0  0
  1  2  4  0  0  0  0
  2  3  1  0  0  0  0
  2  4  4  0  0  0  0
  4  5  1  0  0  0  0
  5  6  1  0  0  0  0
  4  7  4  0  0  0  0
  7  8  1  0  0  0  0
  7  9  4  0  0  0  0
  9 10  1  0  0  0  0
  9 11  4  0  0  0  0
 11  1  4  0  0  0  0
 11 12  1  0  0  0  0
  1 13  1  0  0  0  0
 13 14  1  0  0  0  0
 13 15  1  0  0  0  0
 15 16  1  0  0  0  0
 15 17  1  0  0  0  0
 17 18  1  0  0  0  0
 17 19  1  0  0  0  0
 17 20  1  0  0  0  0
 15 21  1  0  0  0  0
 21 22  1  0  0  0  0
 21 23  1  0  0  0  0
 13 24  1  0  0  0  0
 24 25  1  0  0  0  0
M  END
> <ChemID>
100118

> <source_casrn>
54-49-9

> <CAS>
54-49-9

> <SMILES>
C[C@H](N)[C@H](O)c1cc(O)ccc1

> <NAME>
METARAMINOL

> <preferred_name>
Metaraminol

> <iupac>
3-[(1R,2S)-2-amino-1-hydroxypropyl]phenol

> <MPID>
27526

> <dsstox_substance_id>
DTXSID8023268

> <Canonical_QSARr>
CC(N)C(O)c1cc(O)ccc1

> <InChI_Code_QSARr>
InChI=1S/C9H13NO2/c1-6(10)9(12)7-3-2-4-8(11)5-7/h2-6,9,11-12H,10H2,1H3

> <InChI Key_QSARr>
WXFIGDLSSYIKKV-UHFFFAOYSA-N

> <Salt_Solvent>
?

> <Salt_Solvent_ID>


> <MP>
107.5

$$$$
100119
  -INDIGO-08031722462D

 31 32  0  0  0  0  0  0  0  0999 V2000
    2.2975    1.5496    0.0000 C   0  0  0  0  0  0  0  0  0  0  0  0
    3.8732    1.8275    0.0000 N   0  0  0  1  0  0  0  0  0  0  0  0
    5.0242    0.7161    0.0000 C   0  0  0  0  0  0  0  0  0  0  0  0
    6.1751   -0.3954    0.0000 H   0  0  0  0  0  0  0  0  0  0  0  0
    6.5622    1.1571    0.0000 H   0  0  0  0  0  0  0  0  0  0  0  0
    4.6370   -0.8364    0.0000 H   0  0  0  0  0  0  0  0  0  0  0  0
    4.0959    3.4120    0.0000 C   0  0  0  0  0  0  0  0  0  0  0  0
    5.5085    4.1631    0.0000 H   0  0  0  0  0  0  0  0  0  0  0  0
    2.6578    4.1133    0.0000 N   0  0  0  1  0  0  0  0  0  0  0  0
    1.5463    2.9624    0.0000 C   0  0  0  0  0  0  0  0  0  0  0  0
   -0.0382    3.1851    0.0000 H   0  0  0  0  0  0  0  0  0  0  0  0
    1.5962    0.1116    0.0000 C   0  0  0  0  0  0  0  0  0  0  0  0
    2.9304   -0.7715    0.0000 H   0  0  0  0  0  0  0  0  0  0  0  0
    2.1825   -1.3771    0.0000 H   0  0  0  0  0  0  0  0  0  0  0  0
   -0.0001    0.0000    0.0000 C   0  0  0  0  0  0  0  0  0  0  0  0
    0.3326    1.5650    0.0000 H   0  0  0  0  0  0  0  0  0  0  0  0
   -1.5218    0.4944    0.0000 C   0  0  0  0  0  0  0  0  0  0  0  0
   -0.8708    1.9561    0.0000 H   0  0  0  0  0  0  0  0  0  0  0  0
   -2.9073    1.2944    0.0000 C   0  0  0  0  0  0  0  0  0  0  0  0
   -2.2951    2.7726    0.0000 H   0  0  0  0  0  0  0  0  0  0  0  0
   -3.5196    2.7726    0.0000 H   0  0  0  0  0  0  0  0  0  0  0  0
   -4.2931    0.4944    0.0000 C   0  0  0  0  0  0  0  0  0  0  0  0
   -5.6786    1.2944    0.0000 H   0  0  0  0  0  0  0  0  0  0  0  0
   -5.6786   -0.3056    0.0000 H   0  0  0  0  0  0  0  0  0  0  0  0
   -4.2931    2.0944    0.0000 H   0  0  0  0  0  0  0  0  0  0  0  0
   -2.4622   -0.8000    0.0000 C   0  0  0  0  0  0  0  0  0  0  0  0
   -4.0622   -0.8000    0.0000 O   0  0  0  0  0  0  0  0  0  0  0  0
   -1.5218   -2.0944    0.0000 O   0  0  0  0  0  0  0  0  0  0  0  0
   -0.0001   -1.6000    0.0000 C   0  0  0  0  0  0  0  0  0  0  0  0
    0.5993   -3.0835    0.0000 H   0  0  0  0  0  0  0  0  0  0  0  0
    1.4382   -0.8986    0.0000 H   0  0  0  0  0  0  0  0  0  0  0  0
  1  2  4  0  0  0  0
  2  3  1  0  0  0  0
  3  4  1  0  0  0  0
  3  5  1  0  0  0  0
  3  6  1  0  0  0  0
  2  7  4  0  0  0  0
  7  8  1  0  0  0  0
  7  9  4  0  0  0  0
  9 10  4  0  0  0  0
 10  1  4  0  0  0  0
 10 11  1  0  0  0  0
  1 12  1  0  0  0  0
 12 13  1  0  0  0  0
 12 14  1  0  0  0  0
 12 15  1  0  0  0  0
 15 16  1  0  0  0  0
 15 17  1  0  0  0  0
 17 18  1  0  0  0  0
 17 19  1  0  0  0  0
 19 20  1  0  0  0  0
 19 21  1  0  0  0  0
 19 22  1  0  0  0  0
 22 23  1  0  0  0  0
 22 24  1  0  0  0  0
 22 25  1  0  0  0  0
 17 26  1  0  0  0  0
 26 27  2  0  0  0  0
 26 28  1  0  0  0  0
 28 29  1  0  0  0  0
 29 15  1  0  0  0  0
 29 30  1  0  0  0  0
 29 31  1  0  0  0  0
M  END
> <ChemID>
100119

> <source_casrn>
54-71-7

> <CAS>
54-71-7

> <SMILES>
Cl.CC[C@H]1[C@H](COC1=O)Cc1c[n]c[n]1C

> <NAME>
PILOCARPINE, MONOHYDROCHLORIDE

> <preferred_name>
Pilocarpine hydrochloride

> <iupac>
(3S,4R)-3-ethyl-4-[(1-methyl-1H-imidazol-5-yl)methyl]dihydrofuran-2(3H)-one hydrochloride (1:1)

> <MPID>
27527

> <dsstox_substance_id>
DTXSID2041096

> <Canonical_QSARr>
CCC1C(COC1=O)Cc1c[n]c[n]1C

> <InChI_Code_QSARr>
InChI=1S/C11H16N2O2/c1-3-10-8(6-15-11(10)14)4-9-5-12-7-13(9)2/h5,7-8,10H,3-4,6H2,1-2H3

> <InChI Key_QSARr>
QCHFTSOMWOSFHM-UHFFFAOYSA-N

> <Salt_Solvent>
Cl

> <Salt_Solvent_ID>
18179

> <MP>
204.5

$$$$
100121
  -INDIGO-08031722462D

 17 17  0  0  0  0  0  0  0  0999 V2000
   -2.4001    1.3856    0.0000 O   0  0  0  0  0  0  0  0  0  0  0  0
   -1.6000   -0.0000    0.0000 C   0  0  0  0  0  0  0  0  0  0  0  0
    0.0000    0.0000    0.0000 C   0  0  0  0  0  0  0  0  0  0  0  0
    0.7999    1.3856    0.0000 C   0  0  0  0  0  0  0  0  0  0  0  0
    0.0000    2.7713    0.0000 H   0  0  0  0  0  0  0  0  0  0  0  0
    2.4001    1.3856    0.0000 C   0  0  0  0  0  0  0  0  0  0  0  0
    3.2000    2.7713    0.0000 H   0  0  0  0  0  0  0  0  0  0  0  0
    3.2000    0.0000    0.0000 N   0  0  0  1  0  0  0  0  0  0  0  0
    2.4001   -1.3856    0.0000 C   0  0  0  0  0  0  0  0  0  0  0  0
    3.2000   -2.7713    0.0000 H   0  0  0  0  0  0  0  0  0  0  0  0
    0.8001   -1.3856    0.0000 C   0  0  0  0  0  0  0  0  0  0  0  0
    0.0000   -2.7713    0.0000 H   0  0  0  0  0  0  0  0  0  0  0  0
   -2.3999   -1.3856    0.0000 N   0  0  0  0  0  0  0  0  0  0  0  0
   -1.6000   -2.7713    0.0000 H   0  0  0  0  0  0  0  0  0  0  0  0
   -4.0001   -1.3856    0.0000 N   0  0  0  0  0  0  0  0  0  0  0  0
   -4.8000   -2.7713    0.0000 H   0  0  0  0  0  0  0  0  0  0  0  0
   -4.8000   -0.0000    0.0000 H   0  0  0  0  0  0  0  0  0  0  0  0
  1  2  2  0  0  0  0
  2  3  1  0  0  0  0
  3  4  4  0  0  0  0
  4  5  1  0  0  0  0
  4  6  4  0  0  0  0
  6  7  1  0  0  0  0
  6  8  4  0  0  0  0
  8  9  4  0  0  0  0
  9 10  1  0  0  0  0
  9 11  4  0  0  0  0
 11  3  4  0  0  0  0
 11 12  1  0  0  0  0
  2 13  1  0  0  0  0
 13 14  1  0  0  0  0
 13 15  1  0  0  0  0
 15 16  1  0  0  0  0
 15 17  1  0  0  0  0
M  END
> <ChemID>
100121

> <source_casrn>
54-85-3

> <CAS>
54-85-3

> <SMILES>
NNC(=O)c1cc[n]cc1

> <NAME>
ISONIAZID

> <preferred_name>
Isoniazid

> <iupac>
pyridine-4-carbohydrazide

> <MPID>
27529

> <dsstox_substance_id>
DTXSID8020755

> <Canonical_QSARr>
NNC(=O)c1cc[n]cc1

> <InChI_Code_QSARr>
InChI=1S/C6H7N3O/c7-9-6(10)5-1-3-8-4-2-5/h1-4H,7H2,(H,9,10)

> <InChI Key_QSARr>
QRXWMOHMRWLFEY-UHFFFAOYSA-N

> <Salt_Solvent>
?

> <Salt_Solvent_ID>


> <MP>
171.4

$$$$
100122
  -INDIGO-08031722462D

 35 36  0  0  0  0  0  0  0  0999 V2000
    3.2001    0.0001    0.0000 C   0  0  0  0  0  0  0  0  0  0  0  0
    2.4000    1.3856    0.0000 C   0  0  0  0  0  0  0  0  0  0  0  0
    3.2001    2.7713    0.0000 C   0  0  0  0  0  0  0  0  0  0  0  0
    4.0001    4.1569    0.0000 H   0  0  0  0  0  0  0  0  0  0  0  0
    4.7999    2.7713    0.0000 H   0  0  0  0  0  0  0  0  0  0  0  0
    2.4000    4.1569    0.0000 H   0  0  0  0  0  0  0  0  0  0  0  0
    0.8001    1.3856    0.0000 C   0  0  0  0  0  0  0  0  0  0  0  0
    0.0001    2.7713    0.0000 H   0  0  0  0  0  0  0  0  0  0  0  0
    0.0001    0.0001    0.0000 C   0  0  0  0  0  0  0  0  0  0  0  0
   -1.6001   -0.0001    0.0000 N   0  0  0  0  0  0  0  0  0  0  0  0
   -2.3999   -1.3856    0.0000 C   0  0  0  0  0  0  0  0  0  0  0  0
   -3.1999   -2.7712    0.0000 H   0  0  0  0  0  0  0  0  0  0  0  0
   -4.0000   -1.3856    0.0000 H   0  0  0  0  0  0  0  0  0  0  0  0
   -1.6001   -2.7713    0.0000 H   0  0  0  0  0  0  0  0  0  0  0  0
   -2.4001    1.3856    0.0000 C   0  0  0  0  0  0  0  0  0  0  0  0
   -3.1999    2.7712    0.0000 H   0  0  0  0  0  0  0  0  0  0  0  0
   -4.0000    1.3856    0.0000 H   0  0  0  0  0  0  0  0  0  0  0  0
   -1.6001    2.7712    0.0000 H   0  0  0  0  0  0  0  0  0  0  0  0
    0.8001   -1.3856    0.0000 C   0  0  0  0  0  0  0  0  0  0  0  0
    0.0001   -2.7712    0.0000 H   0  0  0  0  0  0  0  0  0  0  0  0
    2.4000   -1.3856    0.0000 C   0  0  0  0  0  0  0  0  0  0  0  0
    3.2001   -2.7712    0.0000 H   0  0  0  0  0  0  0  0  0  0  0  0
    4.7999   -0.0001    0.0000 N   0  0  0  0  0  0  0  0  0  0  0  0
    5.6000   -1.3856    0.0000 N   0  0  0  0  0  0  0  0  0  0  0  0
    7.2001   -1.3856    0.0000 C   0  0  0  0  0  0  0  0  0  0  0  0
    7.9999   -2.7713    0.0000 C   0  0  0  0  0  0  0  0  0  0  0  0
    7.2001   -4.1569    0.0000 H   0  0  0  0  0  0  0  0  0  0  0  0
    9.6001   -2.7712    0.0000 C   0  0  0  0  0  0  0  0  0  0  0  0
   10.4001   -4.1569    0.0000 H   0  0  0  0  0  0  0  0  0  0  0  0
   10.4001   -1.3856    0.0000 C   0  0  0  0  0  0  0  0  0  0  0  0
   12.0000   -1.3856    0.0000 H   0  0  0  0  0  0  0  0  0  0  0  0
    9.6001    0.0001    0.0000 C   0  0  0  0  0  0  0  0  0  0  0  0
   10.4001    1.3856    0.0000 H   0  0  0  0  0  0  0  0  0  0  0  0
    7.9999    0.0001    0.0000 C   0  0  0  0  0  0  0  0  0  0  0  0
    7.2001    1.3856    0.0000 H   0  0  0  0  0  0  0  0  0  0  0  0
  1  2  4  0  0  0  0
  2  3  1  0  0  0  0
  3  4  1  0  0  0  0
  3  5  1  0  0  0  0
  3  6  1  0  0  0  0
  2  7  4  0  0  0  0
  7  8  1  0  0  0  0
  7  9  4  0  0  0  0
  9 10  1  0  0  0  0
 10 11  1  0  0  0  0
 11 12  1  0  0  0  0
 11 13  1  0  0  0  0
 11 14  1  0  0  0  0
 10 15  1  0  0  0  0
 15 16  1  0  0  0  0
 15 17  1  0  0  0  0
 15 18  1  0  0  0  0
  9 19  4  0  0  0  0
 19 20  1  0  0  0  0
 19 21  4  0  0  0  0
 21  1  4  0  0  0  0
 21 22  1  0  0  0  0
  1 23  1  0  0  0  0
 23 24  2  0  0  0  0
 24 25  1  0  0  0  0
 25 26  4  0  0  0  0
 26 27  1  0  0  0  0
 26 28  4  0  0  0  0
 28 29  1  0  0  0  0
 28 30  4  0  0  0  0
 30 31  1  0  0  0  0
 30 32  4  0  0  0  0
 32 33  1  0  0  0  0
 32 34  4  0  0  0  0
 34 25  4  0  0  0  0
 34 35  1  0  0  0  0
M  END
> <ChemID>
100122

> <source_casrn>
54-88-6

> <CAS>
54-88-6

> <SMILES>
Cc1cc(ccc1N=Nc1ccccc1)N(C)C

> <NAME>
2-Methyl-4-dimethylaminoazobenzene

> <preferred_name>
2-Methyl-4-(dimethylamino)azobenzene

> <iupac>
N,N,3-trimethyl-4-phenyldiazenylaniline

> <MPID>
27530

> <dsstox_substance_id>
DTXSID0074845

> <Canonical_QSARr>
Cc1cc(ccc1N=Nc1ccccc1)N(C)C

> <InChI_Code_QSARr>
InChI=1S/C15H17N3/c1-12-11-14(18(2)3)9-10-15(12)17-16-13-7-5-4-6-8-13/h4-11H,1-3H3/b17-16+

> <InChI Key_QSARr>
QXTOLYZIJUDOIT-WUKNDPDISA-N

> <Salt_Solvent>
?

> <Salt_Solvent_ID>


> <MP>
68.0

$$$$
100123
  -INDIGO-08031722462D

 20 21  0  0  0  0  0  0  0  0999 V2000
   -4.8275    3.5074    0.0000 N   0  0  0  1  0  0  0  0  0  0  0  0
   -3.3059    4.0018    0.0000 N   0  0  0  1  0  0  0  0  0  0  0  0
   -2.3654    2.7075    0.0000 N   0  0  0  1  0  0  0  0  0  0  0  0
   -3.3059    1.4130    0.0000 C   0  0  0  0  0  0  0  0  0  0  0  0
   -2.8802   -0.1293    0.0000 C   0  0  0  0  0  0  0  0  0  0  0  0
   -3.4350   -1.6301    0.0000 H   0  0  0  0  0  0  0  0  0  0  0  0
   -4.4786   -0.2011    0.0000 H   0  0  0  0  0  0  0  0  0  0  0  0
   -1.4090   -0.7582    0.0000 C   0  0  0  0  0  0  0  0  0  0  0  0
   -0.3563   -1.9631    0.0000 H   0  0  0  0  0  0  0  0  0  0  0  0
   -2.3494   -2.0526    0.0000 H   0  0  0  0  0  0  0  0  0  0  0  0
    0.0000    0.0000    0.0000 C   0  0  0  0  0  0  0  0  0  0  0  0
    1.5983    0.0718    0.0000 H   0  0  0  0  0  0  0  0  0  0  0  0
    0.6870   -1.4450    0.0000 H   0  0  0  0  0  0  0  0  0  0  0  0
    0.2857    1.5742    0.0000 C   0  0  0  0  0  0  0  0  0  0  0  0
    1.2262    2.8687    0.0000 H   0  0  0  0  0  0  0  0  0  0  0  0
    1.8438    1.2105    0.0000 H   0  0  0  0  0  0  0  0  0  0  0  0
   -0.7670    2.7792    0.0000 C   0  0  0  0  0  0  0  0  0  0  0  0
   -1.1926    4.3215    0.0000 H   0  0  0  0  0  0  0  0  0  0  0  0
    0.4888    3.7705    0.0000 H   0  0  0  0  0  0  0  0  0  0  0  0
   -4.8275    1.9075    0.0000 N   0  0  0  1  0  0  0  0  0  0  0  0
  1  2  4  0  0  0  0
  2  3  4  0  0  0  0
  3  4  4  0  0  0  0
  4  5  1  0  0  0  0
  5  6  1  0  0  0  0
  5  7  1  0  0  0  0
  5  8  1  0  0  0  0
  8  9  1  0  0  0  0
  8 10  1  0  0  0  0
  8 11  1  0  0  0  0
 11 12  1  0  0  0  0
 11 13  1  0  0  0  0
 11 14  1  0  0  0  0
 14 15  1  0  0  0  0
 14 16  1  0  0  0  0
 14 17  1  0  0  0  0
 17  3  1  0  0  0  0
 17 18  1  0  0  0  0
 17 19  1  0  0  0  0
  4 20  4  0  0  0  0
 20  1  4  0  0  0  0
M  END
> <ChemID>
100123

> <source_casrn>
54-95-5

> <CAS>
54-95-5

> <SMILES>
C1CCCC[n]2[n][n][n]c21

> <NAME>
PENTYLENETETRAZOLE

> <preferred_name>
Pentylenetetrazol

> <iupac>
6,7,8,9-tetrahydro-5H-tetrazolo[1,5-a]azepine

> <MPID>
27531

> <dsstox_substance_id>
DTXSID7041091

> <Canonical_QSARr>
C1CCCC[n]2[n][n][n]c21

> <InChI_Code_QSARr>
InChI=1S/C6H10N4/c1-2-4-6-7-8-9-10(6)5-3-1/h1-5H2

> <InChI Key_QSARr>
CWRVKFFCRWGWCS-UHFFFAOYSA-N

> <Salt_Solvent>
?

> <Salt_Solvent_ID>


> <MP>
59.5

$$$$
100127
  -INDIGO-08031722462D

 14 14  0  0  0  0  0  0  0  0999 V2000
    2.7713   -0.0000    0.0000 O   0  0  0  0  0  0  0  0  0  0  0  0
    4.1569    0.8000    0.0000 H   0  0  0  0  0  0  0  0  0  0  0  0
    1.3856    0.8000    0.0000 C   0  0  0  0  0  0  0  0  0  0  0  0
    1.3856    2.4000    0.0000 O   0  0  0  0  0  0  0  0  0  0  0  0
    0.0001   -0.0000    0.0000 C   0  0  0  0  0  0  0  0  0  0  0  0
    0.0001   -1.6000    0.0000 C   0  0  0  0  0  0  0  0  0  0  0  0
    1.3856   -2.4000    0.0000 H   0  0  0  0  0  0  0  0  0  0  0  0
   -1.3856   -2.4000    0.0000 C   0  0  0  0  0  0  0  0  0  0  0  0
   -1.3856   -4.0000    0.0000 H   0  0  0  0  0  0  0  0  0  0  0  0
   -2.7713   -1.6000    0.0000 N   0  0  0  1  0  0  0  0  0  0  0  0
   -2.7712   -0.0000    0.0000 C   0  0  0  0  0  0  0  0  0  0  0  0
   -4.1569    0.8000    0.0000 H   0  0  0  0  0  0  0  0  0  0  0  0
   -1.3856    0.8000    0.0000 C   0  0  0  0  0  0  0  0  0  0  0  0
   -1.3856    2.4000    0.0000 H   0  0  0  0  0  0  0  0  0  0  0  0
  1  2  1  0  0  0  0
  1  3  1  0  0  0  0
  3  4  2  0  0  0  0
  3  5  1  0  0  0  0
  5  6  4  0  0  0  0
  6  7  1  0  0  0  0
  6  8  4  0  0  0  0
  8  9  1  0  0  0  0
  8 10  4  0  0  0  0
 10 11  4  0  0  0  0
 11 12  1  0  0  0  0
 11 13  4  0  0  0  0
 13  5  4  0  0  0  0
 13 14  1  0  0  0  0
M  END
> <ChemID>
100127

> <source_casrn>
55-22-1

> <CAS>
55-22-1

> <SMILES>
OC(=O)c1cc[n]cc1

> <NAME>
ISONICOTINIC ACID

> <preferred_name>
Isonicotinic acid

> <iupac>
pyridine-4-carboxylic acid

> <MPID>
27533

> <dsstox_substance_id>
DTXSID8020757

> <Canonical_QSARr>
OC(=O)c1cc[n]cc1

> <InChI_Code_QSARr>
InChI=1S/C6H5NO2/c8-6(9)5-1-3-7-4-2-5/h1-4H,(H,8,9)

> <InChI Key_QSARr>
TWBYWOBDOCUKOW-UHFFFAOYSA-N

> <Salt_Solvent>
?

> <Salt_Solvent_ID>


> <MP>
315.0

$$$$
100128
  -INDIGO-08031722462D

 31 31  0  0  0  0  0  0  0  0999 V2000
   -5.5426    1.5999    0.0000 S   0  0  0  0  0  0  0  0  0  0  0  0
   -5.5426   -0.0001    0.0000 P   0  0  0  0  0  0  0  0  0  0  0  0
   -4.1569    0.8000    0.0000 O   0  0  0  0  0  0  0  0  0  0  0  0
   -2.7713    0.0001    0.0000 C   0  0  0  0  0  0  0  0  0  0  0  0
   -1.3856    0.8000    0.0000 C   0  0  0  0  0  0  0  0  0  0  0  0
   -1.3856    2.4000    0.0000 H   0  0  0  0  0  0  0  0  0  0  0  0
    0.0001    0.0001    0.0000 C   0  0  0  0  0  0  0  0  0  0  0  0
    1.3856    0.8000    0.0000 C   0  0  0  0  0  0  0  0  0  0  0  0
    2.7713    1.6001    0.0000 H   0  0  0  0  0  0  0  0  0  0  0  0
    1.3856    2.4000    0.0000 H   0  0  0  0  0  0  0  0  0  0  0  0
    2.7713    0.0001    0.0000 H   0  0  0  0  0  0  0  0  0  0  0  0
    0.0001   -1.5999    0.0000 C   0  0  0  0  0  0  0  0  0  0  0  0
    1.3856   -2.4000    0.0000 S   0  0  0  0  0  0  0  0  0  0  0  0
    1.3856   -4.0000    0.0000 C   0  0  0  0  0  0  0  0  0  0  0  0
    2.7713   -4.7999    0.0000 H   0  0  0  0  0  0  0  0  0  0  0  0
    1.3856   -5.6000    0.0000 H   0  0  0  0  0  0  0  0  0  0  0  0
    2.7713   -3.2001    0.0000 H   0  0  0  0  0  0  0  0  0  0  0  0
   -1.3856   -2.4000    0.0000 C   0  0  0  0  0  0  0  0  0  0  0  0
   -1.3856   -4.0000    0.0000 H   0  0  0  0  0  0  0  0  0  0  0  0
   -2.7713   -1.6001    0.0000 C   0  0  0  0  0  0  0  0  0  0  0  0
   -4.1569   -2.4000    0.0000 H   0  0  0  0  0  0  0  0  0  0  0  0
   -6.9283    0.8000    0.0000 O   0  0  0  0  0  0  0  0  0  0  0  0
   -8.3138   -0.0001    0.0000 C   0  0  0  0  0  0  0  0  0  0  0  0
   -9.6995    0.8000    0.0000 H   0  0  0  0  0  0  0  0  0  0  0  0
   -9.6995   -0.8000    0.0000 H   0  0  0  0  0  0  0  0  0  0  0  0
   -8.3138    1.5999    0.0000 H   0  0  0  0  0  0  0  0  0  0  0  0
   -6.9283   -0.8000    0.0000 O   0  0  0  0  0  0  0  0  0  0  0  0
   -6.9283   -2.4000    0.0000 C   0  0  0  0  0  0  0  0  0  0  0  0
   -6.9283   -4.0000    0.0000 H   0  0  0  0  0  0  0  0  0  0  0  0
   -8.3138   -3.2001    0.0000 H   0  0  0  0  0  0  0  0  0  0  0  0
   -5.5426   -3.2001    0.0000 H   0  0  0  0  0  0  0  0  0  0  0  0
  1  2  2  0  0  0  0
  2  3  1  0  0  0  0
  3  4  1  0  0  0  0
  4  5  4  0  0  0  0
  5  6  1  0  0  0  0
  5  7  4  0  0  0  0
  7  8  1  0  0  0  0
  8  9  1  0  0  0  0
  8 10  1  0  0  0  0
  8 11  1  0  0  0  0
  7 12  4  0  0  0  0
 12 13  1  0  0  0  0
 13 14  1  0  0  0  0
 14 15  1  0  0  0  0
 14 16  1  0  0  0  0
 14 17  1  0  0  0  0
 12 18  4  0  0  0  0
 18 19  1  0  0  0  0
 18 20  4  0  0  0  0
 20  4  4  0  0  0  0
 20 21  1  0  0  0  0
  2 22  1  0  0  0  0
 22 23  1  0  0  0  0
 23 24  1  0  0  0  0
 23 25  1  0  0  0  0
 23 26  1  0  0  0  0
  2 27  1  0  0  0  0
 27 28  1  0  0  0  0
 28 29  1  0  0  0  0
 28 30  1  0  0  0  0
 28 31  1  0  0  0  0
M  END
> <ChemID>
100128

> <source_casrn>
55-38-9

> <CAS>
55-38-9

> <SMILES>
Cc1cc(ccc1SC)OP(=S)(OC)OC

> <NAME>
FENTHION

> <preferred_name>
Fenthion

> <iupac>
O,O-dimethyl O-[3-methyl-4-(methylsulfanyl)phenyl] phosphorothioate

> <MPID>
27534

> <dsstox_substance_id>
DTXSID8020620

> <Canonical_QSARr>
Cc1cc(ccc1SC)OP(=S)(OC)OC

> <InChI_Code_QSARr>
InChI=1S/C10H15O3PS2/c1-8-7-9(5-6-10(8)16-4)13-14(15,11-2)12-3/h5-7H,1-4H3

> <InChI Key_QSARr>
PNVJTZOFSHSLTO-UHFFFAOYSA-N

> <Salt_Solvent>
?

> <Salt_Solvent_ID>


> <MP>
7.5

$$$$
100129
  -INDIGO-08031722462D

 36 37  0  0  0  0  0  0  0  0999 V2000
   -0.0001    0.0001    0.0000 N   0  0  0  0  0  0  0  0  0  0  0  0
    1.5758    0.2778    0.0000 C   0  0  0  0  0  0  0  0  0  0  0  0
    1.2294    1.8399    0.0000 H   0  0  0  0  0  0  0  0  0  0  0  0
    2.4354    1.6273    0.0000 H   0  0  0  0  0  0  0  0  0  0  0  0
    2.8013   -0.7506    0.0000 C   0  0  0  0  0  0  0  0  0  0  0  0
    2.8013   -2.3507    0.0000 C   0  0  0  0  0  0  0  0  0  0  0  0
    1.4157   -3.1506    0.0000 H   0  0  0  0  0  0  0  0  0  0  0  0
    4.1871   -3.1506    0.0000 C   0  0  0  0  0  0  0  0  0  0  0  0
    4.1871   -4.7507    0.0000 H   0  0  0  0  0  0  0  0  0  0  0  0
    5.5727   -2.3507    0.0000 C   0  0  0  0  0  0  0  0  0  0  0  0
    6.9583   -3.1506    0.0000 H   0  0  0  0  0  0  0  0  0  0  0  0
    5.5727   -0.7506    0.0000 C   0  0  0  0  0  0  0  0  0  0  0  0
    6.9583    0.0493    0.0000 H   0  0  0  0  0  0  0  0  0  0  0  0
    4.1871    0.0493    0.0000 C   0  0  0  0  0  0  0  0  0  0  0  0
    4.1871    1.6494    0.0000 H   0  0  0  0  0  0  0  0  0  0  0  0
   -0.5473   -1.5035    0.0000 C   0  0  0  0  0  0  0  0  0  0  0  0
    0.1916   -2.9228    0.0000 H   0  0  0  0  0  0  0  0  0  0  0  0
    0.9787   -1.9846    0.0000 H   0  0  0  0  0  0  0  0  0  0  0  0
   -2.0507   -2.0507    0.0000 C   0  0  0  0  0  0  0  0  0  0  0  0
   -3.4365   -1.2507    0.0000 C   0  0  0  0  0  0  0  0  0  0  0  0
   -3.4365    0.3492    0.0000 H   0  0  0  0  0  0  0  0  0  0  0  0
   -4.8221   -2.0507    0.0000 C   0  0  0  0  0  0  0  0  0  0  0  0
   -6.2077   -1.2507    0.0000 H   0  0  0  0  0  0  0  0  0  0  0  0
   -4.8221   -3.6507    0.0000 C   0  0  0  0  0  0  0  0  0  0  0  0
   -6.2077   -4.4507    0.0000 H   0  0  0  0  0  0  0  0  0  0  0  0
   -3.4365   -4.4507    0.0000 C   0  0  0  0  0  0  0  0  0  0  0  0
   -3.4365   -6.0507    0.0000 H   0  0  0  0  0  0  0  0  0  0  0  0
   -2.0507   -3.6507    0.0000 C   0  0  0  0  0  0  0  0  0  0  0  0
   -0.6650   -4.4507    0.0000 H   0  0  0  0  0  0  0  0  0  0  0  0
   -1.0285    1.2257    0.0000 C   0  0  0  0  0  0  0  0  0  0  0  0
   -2.5905    1.5720    0.0000 H   0  0  0  0  0  0  0  0  0  0  0  0
   -2.3779    0.3660    0.0000 H   0  0  0  0  0  0  0  0  0  0  0  0
   -0.4812    2.7291    0.0000 C   0  0  0  0  0  0  0  0  0  0  0  0
   -1.5096    3.9548    0.0000 H   0  0  0  0  0  0  0  0  0  0  0  0
    0.0660    4.2327    0.0000 H   0  0  0  0  0  0  0  0  0  0  0  0
   -2.0569    2.4514    0.0000 Cl  0  0  0  0  0  0  0  0  0  0  0  0
  1  2  1  0  0  0  0
  2  3  1  0  0  0  0
  2  4  1  0  0  0  0
  2  5  1  0  0  0  0
  5  6  4  0  0  0  0
  6  7  1  0  0  0  0
  6  8  4  0  0  0  0
  8  9  1  0  0  0  0
  8 10  4  0  0  0  0
 10 11  1  0  0  0  0
 10 12  4  0  0  0  0
 12 13  1  0  0  0  0
 12 14  4  0  0  0  0
 14  5  4  0  0  0  0
 14 15  1  0  0  0  0
  1 16  1  0  0  0  0
 16 17  1  0  0  0  0
 16 18  1  0  0  0  0
 16 19  1  0  0  0  0
 19 20  4  0  0  0  0
 20 21  1  0  0  0  0
 20 22  4  0  0  0  0
 22 23  1  0  0  0  0
 22 24  4  0  0  0  0
 24 25  1  0  0  0  0
 24 26  4  0  0  0  0
 26 27  1  0  0  0  0
 26 28  4  0  0  0  0
 28 19  4  0  0  0  0
 28 29  1  0  0  0  0
  1 30  1  0  0  0  0
 30 31  1  0  0  0  0
 30 32  1  0  0  0  0
 30 33  1  0  0  0  0
 33 34  1  0  0  0  0
 33 35  1  0  0  0  0
 33 36  1  0  0  0  0
M  END
> <ChemID>
100129

> <source_casrn>
55-43-6

> <CAS>
55-43-6

> <SMILES>
Cl.ClCCN(Cc1ccccc1)Cc1ccccc1

> <NAME>
N-(2-Chloroethyl)dibenzylamine Hydrochloride

> <preferred_name>
N-(2-Chloroethyl)dibenzylamine hydrochloride

> <iupac>


> <MPID>
27535

> <dsstox_substance_id>
DTXSID3075337

> <Canonical_QSARr>
ClCCN(Cc1ccccc1)Cc1ccccc1

> <InChI_Code_QSARr>
InChI=1S/C16H18ClN/c17-11-12-18(13-15-7-3-1-4-8-15)14-16-9-5-2-6-10-16/h1-10H,11-14H2

> <InChI Key_QSARr>
GSLWSSUWNCJILM-UHFFFAOYSA-N

> <Salt_Solvent>
Cl

> <Salt_Solvent_ID>
18179

> <MP>
192.0

$$$$
100131
  -INDIGO-08031722462D

 20 19  0  0  0  0  0  0  0  0999 V2000
   -2.7291    2.0812    0.0000 O   0  0  0  0  0  0  0  0  0  0  0  0
   -1.2257    2.6284    0.0000 N   0  0  0  0  0  0  0  0  0  0  0  0
    0.0001    1.6000    0.0000 O   0  0  0  0  0  0  0  0  0  0  0  0
    0.0001    0.0001    0.0000 C   0  0  0  0  0  0  0  0  0  0  0  0
    0.0001   -1.6000    0.0000 H   0  0  0  0  0  0  0  0  0  0  0  0
    1.6000    0.0001    0.0000 C   0  0  0  0  0  0  0  0  0  0  0  0
    2.8693    0.9741    0.0000 H   0  0  0  0  0  0  0  0  0  0  0  0
    1.8089    1.5863    0.0000 H   0  0  0  0  0  0  0  0  0  0  0  0
    2.4000   -1.3857    0.0000 O   0  0  0  0  0  0  0  0  0  0  0  0
    4.0000   -1.3857    0.0000 N   0  0  0  0  0  0  0  0  0  0  0  0
    4.8000   -2.7713    0.0000 O   0  0  0  0  0  0  0  0  0  0  0  0
    4.8000    0.0001    0.0000 O   0  0  0  0  0  0  0  0  0  0  0  0
   -1.6000    0.0001    0.0000 C   0  0  0  0  0  0  0  0  0  0  0  0
   -1.8089    1.5863    0.0000 H   0  0  0  0  0  0  0  0  0  0  0  0
   -2.8693    0.9741    0.0000 H   0  0  0  0  0  0  0  0  0  0  0  0
   -2.4000   -1.3857    0.0000 O   0  0  0  0  0  0  0  0  0  0  0  0
   -4.0000   -1.3857    0.0000 N   0  0  0  0  0  0  0  0  0  0  0  0
   -4.8000   -2.7713    0.0000 O   0  0  0  0  0  0  0  0  0  0  0  0
   -4.8000    0.0001    0.0000 O   0  0  0  0  0  0  0  0  0  0  0  0
   -0.9478    4.2042    0.0000 O   0  0  0  0  0  0  0  0  0  0  0  0
  1  2  2  0  0  0  0
  2  3  1  0  0  0  0
  3  4  1  0  0  0  0
  4  5  1  0  0  0  0
  4  6  1  0  0  0  0
  6  7  1  0  0  0  0
  6  8  1  0  0  0  0
  6  9  1  0  0  0  0
  9 10  1  0  0  0  0
 10 11  2  0  0  0  0
 10 12  1  0  0  0  0
  4 13  1  0  0  0  0
 13 14  1  0  0  0  0
 13 15  1  0  0  0  0
 13 16  1  0  0  0  0
 16 17  1  0  0  0  0
 17 18  2  0  0  0  0
 17 19  1  0  0  0  0
  2 20  1  0  0  0  0
M  CHG  6   2   1  10   1  12  -1  17   1  19  -1  20  -1
M  END
> <ChemID>
100131

> <source_casrn>
55-63-0

> <CAS>
55-63-0

> <SMILES>
[O-][N+](=O)OC(CO[N+]([O-])=O)CO[N+]([O-])=O

> <NAME>
1,2,3-PROPANETRIOL TRINITRATE

> <preferred_name>
Trinitroglycerin

> <iupac>
propane-1,2,3-triyl trinitrate

> <MPID>
27537

> <dsstox_substance_id>
DTXSID1021407

> <Canonical_QSARr>
[O-][N+](=O)OC(CO[N+]([O-])=O)CO[N+]([O-])=O

> <InChI_Code_QSARr>
InChI=1S/C3H5N3O9/c7-4(8)13-1-3(15-6(11)12)2-14-5(9)10/h3H,1-2H2

> <InChI Key_QSARr>
SNIOPGDIGTZGOP-UHFFFAOYSA-N

> <Salt_Solvent>
?

> <Salt_Solvent_ID>


> <MP>
13.5

$$$$
100133
  -INDIGO-08031722462D

 28 28  0  0  0  0  0  0  0  0999 V2000
    4.0000    1.3856    0.0000 C   0  0  0  0  0  0  0  0  0  0  0  0
    4.8000    2.7713    0.0000 H   0  0  0  0  0  0  0  0  0  0  0  0
    4.8000    0.0000    0.0000 C   0  0  0  0  0  0  0  0  0  0  0  0
    6.4000    0.0000    0.0000 H   0  0  0  0  0  0  0  0  0  0  0  0
    4.0000   -1.3856    0.0000 C   0  0  0  0  0  0  0  0  0  0  0  0
    4.8000   -2.7713    0.0000 H   0  0  0  0  0  0  0  0  0  0  0  0
    2.3999   -1.3856    0.0000 C   0  0  0  0  0  0  0  0  0  0  0  0
    1.5999   -2.7713    0.0000 H   0  0  0  0  0  0  0  0  0  0  0  0
    1.5999    0.0000    0.0000 C   0  0  0  0  0  0  0  0  0  0  0  0
   -0.0001    0.0000    0.0000 C   0  0  0  0  0  0  0  0  0  0  0  0
   -0.2089    1.5863    0.0000 H   0  0  0  0  0  0  0  0  0  0  0  0
   -1.2695    0.9740    0.0000 H   0  0  0  0  0  0  0  0  0  0  0  0
   -0.7999   -1.3856    0.0000 N   0  0  0  0  0  0  0  0  0  0  0  0
   -0.0001   -2.7713    0.0000 H   0  0  0  0  0  0  0  0  0  0  0  0
   -2.3999   -1.3856    0.0000 C   0  0  0  0  0  0  0  0  0  0  0  0
   -3.2000   -2.7713    0.0000 N   0  0  0  0  0  0  0  0  0  0  0  0
   -2.3999   -4.1569    0.0000 H   0  0  0  0  0  0  0  0  0  0  0  0
   -4.8000   -2.7713    0.0000 C   0  0  0  0  0  0  0  0  0  0  0  0
   -6.4000   -2.7713    0.0000 H   0  0  0  0  0  0  0  0  0  0  0  0
   -5.6000   -4.1569    0.0000 H   0  0  0  0  0  0  0  0  0  0  0  0
   -5.6000   -1.3856    0.0000 H   0  0  0  0  0  0  0  0  0  0  0  0
   -3.2000    0.0000    0.0000 N   0  0  0  0  0  0  0  0  0  0  0  0
   -4.8000    0.0000    0.0000 C   0  0  0  0  0  0  0  0  0  0  0  0
   -5.6000    1.3856    0.0000 H   0  0  0  0  0  0  0  0  0  0  0  0
   -6.4000    0.0000    0.0000 H   0  0  0  0  0  0  0  0  0  0  0  0
   -4.0000    1.3856    0.0000 H   0  0  0  0  0  0  0  0  0  0  0  0
    2.3999    1.3856    0.0000 C   0  0  0  0  0  0  0  0  0  0  0  0
    1.5999    2.7713    0.0000 H   0  0  0  0  0  0  0  0  0  0  0  0
  1  2  1  0  0  0  0
  1  3  4  0  0  0  0
  3  4  1  0  0  0  0
  3  5  4  0  0  0  0
  5  6  1  0  0  0  0
  5  7  4  0  0  0  0
  7  8  1  0  0  0  0
  7  9  4  0  0  0  0
  9 10  1  0  0  0  0
 10 11  1  0  0  0  0
 10 12  1  0  0  0  0
 10 13  1  0  0  0  0
 13 14  1  0  0  0  0
 13 15  1  0  0  0  0
 15 16  1  0  0  0  0
 16 17  1  0  0  0  0
 16 18  1  0  0  0  0
 18 19  1  0  0  0  0
 18 20  1  0  0  0  0
 18 21  1  0  0  0  0
 15 22  2  0  0  0  0
 22 23  1  0  0  0  0
 23 24  1  0  0  0  0
 23 25  1  0  0  0  0
 23 26  1  0  0  0  0
  9 27  4  0  0  0  0
 27  1  4  0  0  0  0
 27 28  1  0  0  0  0
M  END
> <ChemID>
100133

> <source_casrn>
55-73-2

> <CAS>
55-73-2

> <SMILES>
CN/C(/NCc1ccccc1)=N\C

> <NAME>
Bethanidine

> <preferred_name>
Bethanidine

> <iupac>
1-benzyl-2,3-dimethylguanidine

> <MPID>
27538

> <dsstox_substance_id>
DTXSID7022677

> <Canonical_QSARr>
CNC(NCc1ccccc1)=NC

> <InChI_Code_QSARr>
InChI=1S/C10H15N3/c1-11-10(12-2)13-8-9-6-4-3-5-7-9/h3-7H,8H2,1-2H3,(H2,11,12,13)

> <InChI Key_QSARr>
NIVZHWNOUVJHKV-UHFFFAOYSA-N

> <Salt_Solvent>
?

> <Salt_Solvent_ID>


> <MP>
196.0

$$$$
100134
  -INDIGO-08031722462D

 35 36  0  0  0  0  0  0  0  0999 V2000
    2.4001    1.3857    0.0000 C   0  0  0  0  0  0  0  0  0  0  0  0
    3.1999    2.7713    0.0000 H   0  0  0  0  0  0  0  0  0  0  0  0
    4.0000    1.3856    0.0000 H   0  0  0  0  0  0  0  0  0  0  0  0
    1.6001    2.7713    0.0000 H   0  0  0  0  0  0  0  0  0  0  0  0
    1.6001    0.0000    0.0000 N   0  0  0  0  0  0  0  0  0  0  0  0
   -0.0001    0.0000    0.0000 C   0  0  0  0  0  0  0  0  0  0  0  0
   -0.7999    1.3857    0.0000 C   0  0  0  0  0  0  0  0  0  0  0  0
   -0.0001    2.7713    0.0000 H   0  0  0  0  0  0  0  0  0  0  0  0
   -2.4000    1.3857    0.0000 C   0  0  0  0  0  0  0  0  0  0  0  0
   -3.2001    2.7713    0.0000 H   0  0  0  0  0  0  0  0  0  0  0  0
   -3.2001    0.0000    0.0000 C   0  0  0  0  0  0  0  0  0  0  0  0
   -4.7999    0.0000    0.0000 N   0  0  0  0  0  0  0  0  0  0  0  0
   -5.6000    1.3857    0.0000 N   0  0  0  0  0  0  0  0  0  0  0  0
   -7.2001    1.3857    0.0000 C   0  0  0  0  0  0  0  0  0  0  0  0
   -7.9999    2.7713    0.0000 C   0  0  0  0  0  0  0  0  0  0  0  0
   -7.2001    4.1570    0.0000 H   0  0  0  0  0  0  0  0  0  0  0  0
   -9.6001    2.7713    0.0000 C   0  0  0  0  0  0  0  0  0  0  0  0
  -10.4001    4.1570    0.0000 C   0  0  0  0  0  0  0  0  0  0  0  0
  -11.1999    5.5426    0.0000 H   0  0  0  0  0  0  0  0  0  0  0  0
  -12.0000    4.1570    0.0000 H   0  0  0  0  0  0  0  0  0  0  0  0
   -9.6001    5.5426    0.0000 H   0  0  0  0  0  0  0  0  0  0  0  0
  -10.4001    1.3856    0.0000 C   0  0  0  0  0  0  0  0  0  0  0  0
  -12.0000    1.3856    0.0000 H   0  0  0  0  0  0  0  0  0  0  0  0
   -9.6001    0.0000    0.0000 C   0  0  0  0  0  0  0  0  0  0  0  0
  -10.3999   -1.3857    0.0000 H   0  0  0  0  0  0  0  0  0  0  0  0
   -7.9999    0.0000    0.0000 C   0  0  0  0  0  0  0  0  0  0  0  0
   -7.2001   -1.3856    0.0000 H   0  0  0  0  0  0  0  0  0  0  0  0
   -2.4000   -1.3856    0.0000 C   0  0  0  0  0  0  0  0  0  0  0  0
   -3.2001   -2.7713    0.0000 H   0  0  0  0  0  0  0  0  0  0  0  0
   -0.7999   -1.3856    0.0000 C   0  0  0  0  0  0  0  0  0  0  0  0
   -0.0001   -2.7713    0.0000 H   0  0  0  0  0  0  0  0  0  0  0  0
    2.4001   -1.3857    0.0000 C   0  0  0  0  0  0  0  0  0  0  0  0
    3.1999   -2.7713    0.0000 H   0  0  0  0  0  0  0  0  0  0  0  0
    4.0000   -1.3857    0.0000 H   0  0  0  0  0  0  0  0  0  0  0  0
    1.6001   -2.7713    0.0000 H   0  0  0  0  0  0  0  0  0  0  0  0
  1  2  1  0  0  0  0
  1  3  1  0  0  0  0
  1  4  1  0  0  0  0
  1  5  1  0  0  0  0
  5  6  1  0  0  0  0
  6  7  4  0  0  0  0
  7  8  1  0  0  0  0
  7  9  4  0  0  0  0
  9 10  1  0  0  0  0
  9 11  4  0  0  0  0
 11 12  1  0  0  0  0
 12 13  2  0  0  0  0
 13 14  1  0  0  0  0
 14 15  4  0  0  0  0
 15 16  1  0  0  0  0
 15 17  4  0  0  0  0
 17 18  1  0  0  0  0
 18 19  1  0  0  0  0
 18 20  1  0  0  0  0
 18 21  1  0  0  0  0
 17 22  4  0  0  0  0
 22 23  1  0  0  0  0
 22 24  4  0  0  0  0
 24 25  1  0  0  0  0
 24 26  4  0  0  0  0
 26 14  4  0  0  0  0
 26 27  1  0  0  0  0
 11 28  4  0  0  0  0
 28 29  1  0  0  0  0
 28 30  4  0  0  0  0
 30  6  4  0  0  0  0
 30 31  1  0  0  0  0
  5 32  1  0  0  0  0
 32 33  1  0  0  0  0
 32 34  1  0  0  0  0
 32 35  1  0  0  0  0
M  END
> <ChemID>
100134

> <source_casrn>
55-80-1

> <CAS>
NOCAS_858996

> <SMILES>
Cc1cc(ccc1)N=Nc1ccc(cc1)N(C)C

> <NAME>
4-DIMETHYLAMINO-3'-METHYLAZOBENZENE

> <preferred_name>
3'-Methyl-4-dimethylaminoazobenzene

> <iupac>
N,N-dimethyl-4-[(3-methylphenyl)diazenyl]aniline

> <MPID>
27539

> <dsstox_substance_id>
DTXSID90858996

> <Canonical_QSARr>
Cc1cc(ccc1)N=Nc1ccc(cc1)N(C)C

> <InChI_Code_QSARr>
InChI=1S/C15H17N3/c1-12-5-4-6-14(11-12)17-16-13-7-9-15(10-8-13)18(2)3/h4-11H,1-3H3/b17-16+

> <InChI Key_QSARr>
LVTFSVIRYMXRSR-WUKNDPDISA-N

> <Salt_Solvent>
?

> <Salt_Solvent_ID>


> <MP>
138.5

$$$$
100136
  -INDIGO-08031722462D

 25 24  0  0  0  0  0  0  0  0999 V2000
    2.3035    1.9329    0.0000 P   0  0  0  0  0  0  0  0  0  0  0  0
    3.1632    3.2823    0.0000 O   0  0  0  0  0  0  0  0  0  0  0  0
    3.5292    0.9044    0.0000 O   0  0  0  0  0  0  0  0  0  0  0  0
    5.0327    1.4517    0.0000 C   0  0  0  0  0  0  0  0  0  0  0  0
    4.4855    2.9552    0.0000 H   0  0  0  0  0  0  0  0  0  0  0  0
    6.5362    1.9989    0.0000 C   0  0  0  0  0  0  0  0  0  0  0  0
    8.0397    2.5461    0.0000 H   0  0  0  0  0  0  0  0  0  0  0  0
    7.7619    0.9704    0.0000 H   0  0  0  0  0  0  0  0  0  0  0  0
    6.8140    3.5746    0.0000 H   0  0  0  0  0  0  0  0  0  0  0  0
    5.5799   -0.0518    0.0000 C   0  0  0  0  0  0  0  0  0  0  0  0
    6.1271   -1.5553    0.0000 H   0  0  0  0  0  0  0  0  0  0  0  0
    4.5515   -1.2776    0.0000 H   0  0  0  0  0  0  0  0  0  0  0  0
    7.1557   -0.3297    0.0000 H   0  0  0  0  0  0  0  0  0  0  0  0
    0.8000    1.3857    0.0000 O   0  0  0  0  0  0  0  0  0  0  0  0
   -0.0000    0.0000    0.0000 C   0  0  0  0  0  0  0  0  0  0  0  0
   -0.7999   -1.3856    0.0000 H   0  0  0  0  0  0  0  0  0  0  0  0
   -1.3856    0.8000    0.0000 C   0  0  0  0  0  0  0  0  0  0  0  0
   -2.7713    1.6000    0.0000 H   0  0  0  0  0  0  0  0  0  0  0  0
   -2.7713    0.0000    0.0000 H   0  0  0  0  0  0  0  0  0  0  0  0
   -1.3856    2.4000    0.0000 H   0  0  0  0  0  0  0  0  0  0  0  0
    1.3857   -0.8000    0.0000 C   0  0  0  0  0  0  0  0  0  0  0  0
    2.7712   -1.6000    0.0000 H   0  0  0  0  0  0  0  0  0  0  0  0
    1.3857   -2.4000    0.0000 H   0  0  0  0  0  0  0  0  0  0  0  0
    2.7712    0.0000    0.0000 H   0  0  0  0  0  0  0  0  0  0  0  0
    1.9573    3.4950    0.0000 F   0  0  0  0  0  0  0  0  0  0  0  0
  1  2  2  0  0  0  0
  1  3  1  0  0  0  0
  3  4  1  0  0  0  0
  4  5  1  0  0  0  0
  4  6  1  0  0  0  0
  6  7  1  0  0  0  0
  6  8  1  0  0  0  0
  6  9  1  0  0  0  0
  4 10  1  0  0  0  0
 10 11  1  0  0  0  0
 10 12  1  0  0  0  0
 10 13  1  0  0  0  0
  1 14  1  0  0  0  0
 14 15  1  0  0  0  0
 15 16  1  0  0  0  0
 15 17  1  0  0  0  0
 17 18  1  0  0  0  0
 17 19  1  0  0  0  0
 17 20  1  0  0  0  0
 15 21  1  0  0  0  0
 21 22  1  0  0  0  0
 21 23  1  0  0  0  0
 21 24  1  0  0  0  0
  1 25  1  0  0  0  0
M  END
> <ChemID>
100136

> <source_casrn>
55-91-4

> <CAS>
55-91-4

> <SMILES>
CC(C)OP(=O)(F)OC(C)C

> <NAME>
ISOFLUROPHATE

> <preferred_name>
Diisopropyl fluorophosphate

> <iupac>
dipropan-2-yl phosphorofluoridate

> <MPID>
27541

> <dsstox_substance_id>
DTXSID1040667

> <Canonical_QSARr>
CC(C)OP(=O)(F)OC(C)C

> <InChI_Code_QSARr>
InChI=1S/C6H14FO3P/c1-5(2)9-11(7,8)10-6(3)4/h5-6H,1-4H3

> <InChI Key_QSARr>
MUCZHBLJLSDCSD-UHFFFAOYSA-N

> <Salt_Solvent>
?

> <Salt_Solvent_ID>


> <MP>
-82.0

$$$$
100137
  -INDIGO-08031722462D

 50 49  0  0  0  0  0  0  0  0999 V2000
    5.0326   -1.4517    0.0000 C   0  0  0  0  0  0  0  0  0  0  0  0
    5.3106   -3.0273    0.0000 O   0  0  0  0  0  0  0  0  0  0  0  0
    6.2583   -0.4232    0.0000 C   0  0  0  0  0  0  0  0  0  0  0  0
    6.6046    1.1389    0.0000 H   0  0  0  0  0  0  0  0  0  0  0  0
    5.3986    0.9262    0.0000 H   0  0  0  0  0  0  0  0  0  0  0  0
    7.7619   -0.9704    0.0000 C   0  0  0  0  0  0  0  0  0  0  0  0
    7.4156   -2.5325    0.0000 H   0  0  0  0  0  0  0  0  0  0  0  0
    8.6216   -2.3199    0.0000 H   0  0  0  0  0  0  0  0  0  0  0  0
    8.9876    0.0580    0.0000 C   0  0  0  0  0  0  0  0  0  0  0  0
    8.7097    1.6337    0.0000 O   0  0  0  0  0  0  0  0  0  0  0  0
   10.4912   -0.4892    0.0000 O   0  0  0  0  0  0  0  0  0  0  0  0
   11.7169    0.5392    0.0000 C   0  0  0  0  0  0  0  0  0  0  0  0
   12.0631    2.1013    0.0000 H   0  0  0  0  0  0  0  0  0  0  0  0
   10.8572    1.8887    0.0000 H   0  0  0  0  0  0  0  0  0  0  0  0
   13.2201   -0.0079    0.0000 C   0  0  0  0  0  0  0  0  0  0  0  0
   13.4291    1.5784    0.0000 H   0  0  0  0  0  0  0  0  0  0  0  0
   14.4897    0.9661    0.0000 H   0  0  0  0  0  0  0  0  0  0  0  0
   14.0202   -1.3936    0.0000 N   0  0  0  0  0  0  0  0  0  0  0  0
   14.8202   -2.7792    0.0000 C   0  0  0  0  0  0  0  0  0  0  0  0
   15.6202   -4.1649    0.0000 H   0  0  0  0  0  0  0  0  0  0  0  0
   16.4202   -2.7792    0.0000 H   0  0  0  0  0  0  0  0  0  0  0  0
   14.0202   -4.1649    0.0000 H   0  0  0  0  0  0  0  0  0  0  0  0
   15.4058   -0.5936    0.0000 C   0  0  0  0  0  0  0  0  0  0  0  0
   16.7915    0.2064    0.0000 H   0  0  0  0  0  0  0  0  0  0  0  0
   16.7915   -1.3936    0.0000 H   0  0  0  0  0  0  0  0  0  0  0  0
   15.6837    0.9821    0.0000 H   0  0  0  0  0  0  0  0  0  0  0  0
   12.6345   -2.1936    0.0000 C   0  0  0  0  0  0  0  0  0  0  0  0
   11.2491   -2.9936    0.0000 H   0  0  0  0  0  0  0  0  0  0  0  0
   11.2491   -1.3936    0.0000 H   0  0  0  0  0  0  0  0  0  0  0  0
   12.6345   -3.7936    0.0000 H   0  0  0  0  0  0  0  0  0  0  0  0
    3.5291   -0.9044    0.0000 O   0  0  0  0  0  0  0  0  0  0  0  0
    2.3034   -1.9328    0.0000 C   0  0  0  0  0  0  0  0  0  0  0  0
    1.9571   -3.4949    0.0000 H   0  0  0  0  0  0  0  0  0  0  0  0
    3.1631   -3.2823    0.0000 H   0  0  0  0  0  0  0  0  0  0  0  0
    0.8001   -1.3857    0.0000 C   0  0  0  0  0  0  0  0  0  0  0  0
    0.5911   -2.9720    0.0000 H   0  0  0  0  0  0  0  0  0  0  0  0
   -0.4695   -2.3597    0.0000 H   0  0  0  0  0  0  0  0  0  0  0  0
    0.0001    0.0000    0.0000 N   0  0  0  0  0  0  0  0  0  0  0  0
   -0.7999    1.3856    0.0000 C   0  0  0  0  0  0  0  0  0  0  0  0
   -1.5999    2.7713    0.0000 H   0  0  0  0  0  0  0  0  0  0  0  0
    0.0001    2.7713    0.0000 H   0  0  0  0  0  0  0  0  0  0  0  0
   -2.3999    1.3856    0.0000 H   0  0  0  0  0  0  0  0  0  0  0  0
   -1.3856   -0.8000    0.0000 C   0  0  0  0  0  0  0  0  0  0  0  0
   -2.7713   -1.6000    0.0000 H   0  0  0  0  0  0  0  0  0  0  0  0
   -2.7713    0.0000    0.0000 H   0  0  0  0  0  0  0  0  0  0  0  0
   -1.6635   -2.3757    0.0000 H   0  0  0  0  0  0  0  0  0  0  0  0
    1.3858    0.8000    0.0000 C   0  0  0  0  0  0  0  0  0  0  0  0
    2.7711    1.6000    0.0000 H   0  0  0  0  0  0  0  0  0  0  0  0
    2.7711    0.0000    0.0000 H   0  0  0  0  0  0  0  0  0  0  0  0
    1.3858    2.4000    0.0000 H   0  0  0  0  0  0  0  0  0  0  0  0
  1  2  2  0  0  0  0
  1  3  1  0  0  0  0
  3  4  1  0  0  0  0
  3  5  1  0  0  0  0
  3  6  1  0  0  0  0
  6  7  1  0  0  0  0
  6  8  1  0  0  0  0
  6  9  1  0  0  0  0
  9 10  2  0  0  0  0
  9 11  1  0  0  0  0
 11 12  1  0  0  0  0
 12 13  1  0  0  0  0
 12 14  1  0  0  0  0
 12 15  1  0  0  0  0
 15 16  1  0  0  0  0
 15 17  1  0  0  0  0
 15 18  1  0  0  0  0
 18 19  1  0  0  0  0
 19 20  1  0  0  0  0
 19 21  1  0  0  0  0
 19 22  1  0  0  0  0
 18 23  1  0  0  0  0
 23 24  1  0  0  0  0
 23 25  1  0  0  0  0
 23 26  1  0  0  0  0
 18 27  1  0  0  0  0
 27 28  1  0  0  0  0
 27 29  1  0  0  0  0
 27 30  1  0  0  0  0
  1 31  1  0  0  0  0
 31 32  1  0  0  0  0
 32 33  1  0  0  0  0
 32 34  1  0  0  0  0
 32 35  1  0  0  0  0
 35 36  1  0  0  0  0
 35 37  1  0  0  0  0
 35 38  1  0  0  0  0
 38 39  1  0  0  0  0
 39 40  1  0  0  0  0
 39 41  1  0  0  0  0
 39 42  1  0  0  0  0
 38 43  1  0  0  0  0
 43 44  1  0  0  0  0
 43 45  1  0  0  0  0
 43 46  1  0  0  0  0
 38 47  1  0  0  0  0
 47 48  1  0  0  0  0
 47 49  1  0  0  0  0
 47 50  1  0  0  0  0
M  CHG  2  18   1  38   1
M  END
> <ChemID>
100137

> <source_casrn>
55-94-7

> <CAS>
55-94-7

> <SMILES>
[Br-].[Br-].C[N+](C)(C)CCOC(=O)CCC(=O)OCC[N+](C)(C)C

> <NAME>
Succinylcholine Bromide

> <preferred_name>


> <iupac>


> <MPID>
27542

> <dsstox_substance_id>
DTXSID30877661

> <Canonical_QSARr>
C[N+](C)(C)CCOC(=O)CCC(=O)OCC[N+](C)(C)C

> <InChI_Code_QSARr>
InChI=1S/C14H30N2O4/c1-15(2,3)9-11-19-13(17)7-8-14(18)20-12-10-16(4,5)6/h7-12H2,1-6H3/q+2

> <InChI Key_QSARr>
AXOIZCJOOAYSMI-UHFFFAOYSA-N

> <Salt_Solvent>
[Br-].[Br-]

> <Salt_Solvent_ID>
175

> <MP>
225.0

$$$$
100139
  -INDIGO-08031722462D

 14 13  0  0  0  0  0  0  0  0999 V2000
   -1.3856    0.8000    0.0000 C   0  0  0  0  0  0  0  0  0  0  0  0
    0.0001    0.0000    0.0000 N   0  0  0  0  0  0  0  0  0  0  0  0
    0.0001   -1.6000    0.0000 H   0  0  0  0  0  0  0  0  0  0  0  0
    1.3856    0.8000    0.0000 C   0  0  0  0  0  0  0  0  0  0  0  0
    2.7713    0.0000    0.0000 N   0  0  0  0  0  0  0  0  0  0  0  0
    4.1569    0.8000    0.0000 H   0  0  0  0  0  0  0  0  0  0  0  0
    2.7713   -1.6000    0.0000 H   0  0  0  0  0  0  0  0  0  0  0  0
    1.3856    2.4000    0.0000 N   0  0  0  0  0  0  0  0  0  0  0  0
    2.7713    3.2000    0.0000 H   0  0  0  0  0  0  0  0  0  0  0  0
   -2.7713    0.0000    0.0000 N   0  0  0  0  0  0  0  0  0  0  0  0
   -4.1569    0.8000    0.0000 H   0  0  0  0  0  0  0  0  0  0  0  0
   -2.7713   -1.6000    0.0000 H   0  0  0  0  0  0  0  0  0  0  0  0
   -1.3856    2.4000    0.0000 N   0  0  0  0  0  0  0  0  0  0  0  0
   -2.7713    3.2000    0.0000 H   0  0  0  0  0  0  0  0  0  0  0  0
  1  2  1  0  0  0  0
  2  3  1  0  0  0  0
  2  4  1  0  0  0  0
  4  5  1  0  0  0  0
  5  6  1  0  0  0  0
  5  7  1  0  0  0  0
  4  8  2  0  0  0  0
  8  9  1  0  0  0  0
  1 10  1  0  0  0  0
 10 11  1  0  0  0  0
 10 12  1  0  0  0  0
  1 13  2  0  0  0  0
 13 14  1  0  0  0  0
M  END
> <ChemID>
100139

> <source_casrn>
56-03-1

> <CAS>
56-03-1

> <SMILES>
NC(=N)NC(N)=N

> <NAME>
Biguanide

> <preferred_name>
Imidodicarbonimidic diamide

> <iupac>


> <MPID>
27543

> <dsstox_substance_id>
DTXSID7074664

> <Canonical_QSARr>
NC(=N)NC(N)=N

> <InChI_Code_QSARr>
InChI=1S/C2H7N5/c3-1(4)7-2(5)6/h(H7,3,4,5,6,7)

> <InChI Key_QSARr>
XNCOSPRUTUOJCJ-UHFFFAOYSA-N

> <Salt_Solvent>
?

> <Salt_Solvent_ID>


> <MP>
136.0

$$$$
100142
  -INDIGO-08031722462D

 26 25  0  0  0  0  0  0  0  0999 V2000
    2.7712   -0.0000    0.0000 N   0  0  0  0  0  0  0  0  0  0  0  0
    2.7712   -1.6000    0.0000 H   0  0  0  0  0  0  0  0  0  0  0  0
    4.1569    0.8000    0.0000 C   0  0  0  0  0  0  0  0  0  0  0  0
    3.5446    2.2782    0.0000 H   0  0  0  0  0  0  0  0  0  0  0  0
    4.7692    2.2782    0.0000 H   0  0  0  0  0  0  0  0  0  0  0  0
    5.5427   -0.0000    0.0000 C   0  0  0  0  0  0  0  0  0  0  0  0
    6.1548   -1.4782    0.0000 H   0  0  0  0  0  0  0  0  0  0  0  0
    4.9304   -1.4782    0.0000 H   0  0  0  0  0  0  0  0  0  0  0  0
    6.9282    0.8000    0.0000 C   0  0  0  0  0  0  0  0  0  0  0  0
    6.3159    2.2782    0.0000 H   0  0  0  0  0  0  0  0  0  0  0  0
    7.5405    2.2782    0.0000 H   0  0  0  0  0  0  0  0  0  0  0  0
    8.3139   -0.0000    0.0000 N   0  0  0  0  0  0  0  0  0  0  0  0
    9.6995    0.8000    0.0000 H   0  0  0  0  0  0  0  0  0  0  0  0
    8.3139   -1.6000    0.0000 H   0  0  0  0  0  0  0  0  0  0  0  0
    1.3856    0.8000    0.0000 C   0  0  0  0  0  0  0  0  0  0  0  0
    0.7733    2.2782    0.0000 H   0  0  0  0  0  0  0  0  0  0  0  0
    1.9980    2.2782    0.0000 H   0  0  0  0  0  0  0  0  0  0  0  0
   -0.0001   -0.0000    0.0000 C   0  0  0  0  0  0  0  0  0  0  0  0
    0.6122   -1.4782    0.0000 H   0  0  0  0  0  0  0  0  0  0  0  0
   -0.6122   -1.4782    0.0000 H   0  0  0  0  0  0  0  0  0  0  0  0
   -1.3856    0.8000    0.0000 C   0  0  0  0  0  0  0  0  0  0  0  0
   -1.9980    2.2782    0.0000 H   0  0  0  0  0  0  0  0  0  0  0  0
   -0.7733    2.2782    0.0000 H   0  0  0  0  0  0  0  0  0  0  0  0
   -2.7714   -0.0000    0.0000 N   0  0  0  0  0  0  0  0  0  0  0  0
   -4.1569    0.8000    0.0000 H   0  0  0  0  0  0  0  0  0  0  0  0
   -2.7712   -1.6000    0.0000 H   0  0  0  0  0  0  0  0  0  0  0  0
  1  2  1  0  0  0  0
  1  3  1  0  0  0  0
  3  4  1  0  0  0  0
  3  5  1  0  0  0  0
  3  6  1  0  0  0  0
  6  7  1  0  0  0  0
  6  8  1  0  0  0  0
  6  9  1  0  0  0  0
  9 10  1  0  0  0  0
  9 11  1  0  0  0  0
  9 12  1  0  0  0  0
 12 13  1  0  0  0  0
 12 14  1  0  0  0  0
  1 15  1  0  0  0  0
 15 16  1  0  0  0  0
 15 17  1  0  0  0  0
 15 18  1  0  0  0  0
 18 19  1  0  0  0  0
 18 20  1  0  0  0  0
 18 21  1  0  0  0  0
 21 22  1  0  0  0  0
 21 23  1  0  0  0  0
 21 24  1  0  0  0  0
 24 25  1  0  0  0  0
 24 26  1  0  0  0  0
M  END
> <ChemID>
100142

> <source_casrn>
56-18-8

> <CAS>
56-18-8

> <SMILES>
NCCCNCCCN

> <NAME>
1,3-Propanediamine, N-(3-aminopropyl)-

> <preferred_name>
Iminobis-3-propylamine

> <iupac>
N-(3-aminopropyl)propane-1,3-diamine

> <MPID>
27545

> <dsstox_substance_id>
DTXSID0025440

> <Canonical_QSARr>
NCCCNCCCN

> <InChI_Code_QSARr>
InChI=1S/C6H17N3/c7-3-1-5-9-6-2-4-8/h9H,1-8H2

> <InChI Key_QSARr>
OTBHHUPVCYLGQO-UHFFFAOYSA-N

> <Salt_Solvent>
?

> <Salt_Solvent_ID>


> <MP>
-14.0

$$$$
100143
  -INDIGO-08031722462D

  5  4  0  0  0  0  0  0  0  0999 V2000
   -0.8000   -1.3856    0.0000 Cl  0  0  0  0  0  0  0  0  0  0  0  0
    0.0000    0.0000    0.0000 C   0  0  0  0  0  0  0  0  0  0  0  0
    0.8000    1.3856    0.0000 Cl  0  0  0  0  0  0  0  0  0  0  0  0
   -1.3856    0.8000    0.0000 Cl  0  0  0  0  0  0  0  0  0  0  0  0
    1.3856   -0.8000    0.0000 Cl  0  0  0  0  0  0  0  0  0  0  0  0
  1  2  1  0  0  0  0
  2  3  1  0  0  0  0
  2  4  1  0  0  0  0
  2  5  1  0  0  0  0
M  END
> <ChemID>
100143

> <source_casrn>
56-23-5

> <CAS>
56-23-5

> <SMILES>
ClC(Cl)(Cl)Cl

> <NAME>
CARBON TETRACHLORIDE

> <preferred_name>
Carbon tetrachloride

> <iupac>
tetrachloromethane

> <MPID>
27546

> <dsstox_substance_id>
DTXSID8020250

> <Canonical_QSARr>
ClC(Cl)(Cl)Cl

> <InChI_Code_QSARr>
InChI=1S/CCl4/c2-1(3,4)5

> <InChI Key_QSARr>
VZGDMQKNWNREIO-UHFFFAOYSA-N

> <Salt_Solvent>
?

> <Salt_Solvent_ID>


> <MP>
-23.0

$$$$
100144
  -INDIGO-08031722462D

 26 28  0  0  0  0  0  0  0  0999 V2000
    0.6327    2.9769    0.0000 C   0  0  0  0  0  0  0  0  0  0  0  0
    0.8000    4.5681    0.0000 H   0  0  0  0  0  0  0  0  0  0  0  0
    2.2327    2.9769    0.0000 H   0  0  0  0  0  0  0  0  0  0  0  0
   -0.9323    3.3095    0.0000 C   0  0  0  0  0  0  0  0  0  0  0  0
   -0.4379    4.8312    0.0000 H   0  0  0  0  0  0  0  0  0  0  0  0
   -2.3939    3.9603    0.0000 H   0  0  0  0  0  0  0  0  0  0  0  0
   -1.7323    1.9238    0.0000 C   0  0  0  0  0  0  0  0  0  0  0  0
   -3.2158    2.5232    0.0000 H   0  0  0  0  0  0  0  0  0  0  0  0
   -0.2706    2.5746    0.0000 O   0  0  0  0  0  0  0  0  0  0  0  0
    0.8000    1.3856    0.0000 C   0  0  0  0  0  0  0  0  0  0  0  0
    2.3991    1.3298    0.0000 H   0  0  0  0  0  0  0  0  0  0  0  0
    0.0000    0.0000    0.0000 C   0  0  0  0  0  0  0  0  0  0  0  0
   -1.5650    0.3327    0.0000 C   0  0  0  0  0  0  0  0  0  0  0  0
   -3.1301    0.6654    0.0000 C   0  0  0  0  0  0  0  0  0  0  0  0
   -4.6951    0.9979    0.0000 H   0  0  0  0  0  0  0  0  0  0  0  0
   -4.2007   -0.5238    0.0000 H   0  0  0  0  0  0  0  0  0  0  0  0
   -4.1152    1.9261    0.0000 H   0  0  0  0  0  0  0  0  0  0  0  0
   -2.3650   -1.0530    0.0000 C   0  0  0  0  0  0  0  0  0  0  0  0
   -3.9031   -1.4940    0.0000 O   0  0  0  0  0  0  0  0  0  0  0  0
   -1.2945   -2.2420    0.0000 O   0  0  0  0  0  0  0  0  0  0  0  0
    0.1673   -1.5912    0.0000 C   0  0  0  0  0  0  0  0  0  0  0  0
    1.3930   -2.6197    0.0000 O   0  0  0  0  0  0  0  0  0  0  0  0
    1.5650   -0.3326    0.0000 C   0  0  0  0  0  0  0  0  0  0  0  0
    3.1301   -0.6653    0.0000 H   0  0  0  0  0  0  0  0  0  0  0  0
    2.9777    0.4185    0.0000 H   0  0  0  0  0  0  0  0  0  0  0  0
    2.0595   -1.8543    0.0000 H   0  0  0  0  0  0  0  0  0  0  0  0
  1  2  1  0  0  0  0
  1  3  1  0  0  0  0
  1  4  1  0  0  0  0
  4  5  1  0  0  0  0
  4  6  1  0  0  0  0
  4  7  1  0  0  0  0
  7  8  1  0  0  0  0
  7  9  1  0  0  0  0
  9 10  1  0  0  0  0
 10  1  1  0  0  0  0
 10 11  1  0  0  0  0
 10 12  1  0  0  0  0
 12 13  1  0  0  0  0
 13  7  1  0  0  0  0
 13 14  1  0  0  0  0
 14 15  1  0  0  0  0
 14 16  1  0  0  0  0
 14 17  1  0  0  0  0
 13 18  1  0  0  0  0
 18 19  2  0  0  0  0
 18 20  1  0  0  0  0
 20 21  1  0  0  0  0
 21 12  1  0  0  0  0
 21 22  2  0  0  0  0
 12 23  1  0  0  0  0
 23 24  1  0  0  0  0
 23 25  1  0  0  0  0
 23 26  1  0  0  0  0
M  END
> <ChemID>
100144

> <source_casrn>
56-25-7

> <CAS>
56-25-7

> <SMILES>
C[C@]12C3CCC(O3)[C@@]1(C)C(=O)OC2=O

> <NAME>
Cantharidin

> <preferred_name>
Cantharidin

> <iupac>
(3aR,7aS)-3a,7a-dimethylhexahydro-4,7-epoxy-2-benzofuran-1,3-dione

> <MPID>
27547

> <dsstox_substance_id>
DTXSID7041752

> <Canonical_QSARr>
CC12C3CCC(O3)C1(C)C(=O)OC2=O

> <InChI_Code_QSARr>
InChI=1S/C10H12O4/c1-9-5-3-4-6(13-5)10(9,2)8(12)14-7(9)11/h5-6H,3-4H2,1-2H3

> <InChI Key_QSARr>
DHZBEENLJMYSHQ-UHFFFAOYSA-N

> <Salt_Solvent>
?

> <Salt_Solvent_ID>


> <MP>
218.0

$$$$
100148
  -INDIGO-08031722462D

 32 32  0  0  0  0  0  0  0  0999 V2000
    0.0000    1.6000    0.0000 S   0  0  0  0  0  0  0  0  0  0  0  0
    0.0000    0.0000    0.0000 P   0  0  0  0  0  0  0  0  0  0  0  0
    1.3857    0.8000    0.0000 O   0  0  0  0  0  0  0  0  0  0  0  0
    2.7713    0.0000    0.0000 C   0  0  0  0  0  0  0  0  0  0  0  0
    2.7713   -1.6000    0.0000 C   0  0  0  0  0  0  0  0  0  0  0  0
    1.3857   -2.4000    0.0000 H   0  0  0  0  0  0  0  0  0  0  0  0
    4.1570   -2.4000    0.0000 C   0  0  0  0  0  0  0  0  0  0  0  0
    4.1570   -4.0000    0.0000 H   0  0  0  0  0  0  0  0  0  0  0  0
    5.5426   -1.6000    0.0000 C   0  0  0  0  0  0  0  0  0  0  0  0
    6.9283   -2.4000    0.0000 N   0  0  0  0  0  0  0  0  0  0  0  0
    8.3138   -1.6000    0.0000 O   0  0  0  0  0  0  0  0  0  0  0  0
    6.9283   -4.0000    0.0000 O   0  0  0  0  0  0  0  0  0  0  0  0
    5.5426    0.0000    0.0000 C   0  0  0  0  0  0  0  0  0  0  0  0
    6.9283    0.8000    0.0000 H   0  0  0  0  0  0  0  0  0  0  0  0
    4.1570    0.8000    0.0000 C   0  0  0  0  0  0  0  0  0  0  0  0
    4.1570    2.4000    0.0000 H   0  0  0  0  0  0  0  0  0  0  0  0
   -1.3855    0.8000    0.0000 O   0  0  0  0  0  0  0  0  0  0  0  0
   -2.7713    0.0000    0.0000 C   0  0  0  0  0  0  0  0  0  0  0  0
   -2.1590   -1.4782    0.0000 H   0  0  0  0  0  0  0  0  0  0  0  0
   -3.3836   -1.4782    0.0000 H   0  0  0  0  0  0  0  0  0  0  0  0
   -4.1568    0.8000    0.0000 C   0  0  0  0  0  0  0  0  0  0  0  0
   -5.5426    1.6000    0.0000 H   0  0  0  0  0  0  0  0  0  0  0  0
   -5.5426    0.0000    0.0000 H   0  0  0  0  0  0  0  0  0  0  0  0
   -4.1568    2.4000    0.0000 H   0  0  0  0  0  0  0  0  0  0  0  0
   -1.3855   -0.8000    0.0000 O   0  0  0  0  0  0  0  0  0  0  0  0
   -1.3855   -2.4000    0.0000 C   0  0  0  0  0  0  0  0  0  0  0  0
    0.2007   -2.6089    0.0000 H   0  0  0  0  0  0  0  0  0  0  0  0
   -0.4117   -3.6694    0.0000 H   0  0  0  0  0  0  0  0  0  0  0  0
   -2.7713   -3.2000    0.0000 C   0  0  0  0  0  0  0  0  0  0  0  0
   -4.1568   -4.0000    0.0000 H   0  0  0  0  0  0  0  0  0  0  0  0
   -2.7713   -4.8000    0.0000 H   0  0  0  0  0  0  0  0  0  0  0  0
   -4.1568   -2.4000    0.0000 H   0  0  0  0  0  0  0  0  0  0  0  0
  1  2  2  0  0  0  0
  2  3  1  0  0  0  0
  3  4  1  0  0  0  0
  4  5  4  0  0  0  0
  5  6  1  0  0  0  0
  5  7  4  0  0  0  0
  7  8  1  0  0  0  0
  7  9  4  0  0  0  0
  9 10  1  0  0  0  0
 10 11  2  0  0  0  0
 10 12  1  0  0  0  0
  9 13  4  0  0  0  0
 13 14  1  0  0  0  0
 13 15  4  0  0  0  0
 15  4  4  0  0  0  0
 15 16  1  0  0  0  0
  2 17  1  0  0  0  0
 17 18  1  0  0  0  0
 18 19  1  0  0  0  0
 18 20  1  0  0  0  0
 18 21  1  0  0  0  0
 21 22  1  0  0  0  0
 21 23  1  0  0  0  0
 21 24  1  0  0  0  0
  2 25  1  0  0  0  0
 25 26  1  0  0  0  0
 26 27  1  0  0  0  0
 26 28  1  0  0  0  0
 26 29  1  0  0  0  0
 29 30  1  0  0  0  0
 29 31  1  0  0  0  0
 29 32  1  0  0  0  0
M  CHG  2  10   1  12  -1
M  END
> <ChemID>
100148

> <source_casrn>
56-38-2

> <CAS>
56-38-2

> <SMILES>
CCOP(=S)(Oc1ccc(cc1)[N+]([O-])=O)OCC

> <NAME>
PARATHION

> <preferred_name>
Parathion

> <iupac>
O,O-diethyl O-(4-nitrophenyl) phosphorothioate

> <MPID>
27549

> <dsstox_substance_id>
DTXSID7021100

> <Canonical_QSARr>
CCOP(=S)(Oc1ccc(cc1)[N+]([O-])=O)OCC

> <InChI_Code_QSARr>
InChI=1S/C10H14NO5PS/c1-3-14-17(18,15-4-2)16-10-7-5-9(6-8-10)11(12)13/h5-8H,3-4H2,1-2H3

> <InChI Key_QSARr>
LCCNCVORNKJIRZ-UHFFFAOYSA-N

> <Salt_Solvent>
?

> <Salt_Solvent_ID>


> <MP>
6.1

$$$$
100149
  -INDIGO-08031722462D

 59 62  0  0  0  0  0  0  0  0999 V2000
   -0.0001    0.0000    0.0000 C   0  0  0  0  0  0  0  0  0  0  0  0
    1.5650    0.3327    0.0000 C   0  0  0  0  0  0  0  0  0  0  0  0
    2.0486   -0.2953    0.0000 H   0  0  0  0  0  0  0  0  0  0  0  0
    3.1651    0.3327    0.0000 C   0  0  0  0  0  0  0  0  0  0  0  0
    4.1934    1.5584    0.0000 C   0  0  0  0  0  0  0  0  0  0  0  0
    4.2632    3.1569    0.0000 H   0  0  0  0  0  0  0  0  0  0  0  0
    3.1126    2.7380    0.0000 H   0  0  0  0  0  0  0  0  0  0  0  0
    5.7693    1.2805    0.0000 O   0  0  0  0  0  0  0  0  0  0  0  0
    6.7975    2.5062    0.0000 C   0  0  0  0  0  0  0  0  0  0  0  0
    6.2504    4.0096    0.0000 O   0  0  0  0  0  0  0  0  0  0  0  0
    8.3734    2.2284    0.0000 C   0  0  0  0  0  0  0  0  0  0  0  0
    9.9490    1.9505    0.0000 H   0  0  0  0  0  0  0  0  0  0  0  0
    9.4017    3.4541    0.0000 H   0  0  0  0  0  0  0  0  0  0  0  0
    8.9205    0.7248    0.0000 H   0  0  0  0  0  0  0  0  0  0  0  0
    3.9652   -1.0529    0.0000 O   0  0  0  0  0  0  0  0  0  0  0  0
    1.7324    1.9239    0.0000 C   0  0  0  0  0  0  0  0  0  0  0  0
    3.2973    1.5913    0.0000 H   0  0  0  0  0  0  0  0  0  0  0  0
    2.2267    3.4456    0.0000 H   0  0  0  0  0  0  0  0  0  0  0  0
    0.2707    2.5746    0.0000 C   0  0  0  0  0  0  0  0  0  0  0  0
    1.0708    3.9603    0.0000 H   0  0  0  0  0  0  0  0  0  0  0  0
   -0.8407    3.7256    0.0000 H   0  0  0  0  0  0  0  0  0  0  0  0
   -0.7999    1.3856    0.0000 C   0  0  0  0  0  0  0  0  0  0  0  0
   -1.1871    2.9381    0.0000 H   0  0  0  0  0  0  0  0  0  0  0  0
   -2.4000    1.3856    0.0000 C   0  0  0  0  0  0  0  0  0  0  0  0
   -1.5999    2.7712    0.0000 H   0  0  0  0  0  0  0  0  0  0  0  0
   -3.2000    2.7712    0.0000 C   0  0  0  0  0  0  0  0  0  0  0  0
   -1.8144    3.5713    0.0000 H   0  0  0  0  0  0  0  0  0  0  0  0
   -3.4777    4.3470    0.0000 H   0  0  0  0  0  0  0  0  0  0  0  0
   -4.8001    2.7712    0.0000 C   0  0  0  0  0  0  0  0  0  0  0  0
   -4.5221    4.3470    0.0000 H   0  0  0  0  0  0  0  0  0  0  0  0
   -6.3035    3.3186    0.0000 H   0  0  0  0  0  0  0  0  0  0  0  0
   -5.6001    1.3856    0.0000 C   0  0  0  0  0  0  0  0  0  0  0  0
   -4.8001    0.0000    0.0000 C   0  0  0  0  0  0  0  0  0  0  0  0
   -4.3887   -0.4902    0.0000 C   0  0  0  0  0  0  0  0  0  0  0  0
   -4.2965   -1.3860    0.0000 H   0  0  0  0  0  0  0  0  0  0  0  0
   -4.0000   -1.3856    0.0000 H   0  0  0  0  0  0  0  0  0  0  0  0
   -5.9885   -0.4902    0.0000 H   0  0  0  0  0  0  0  0  0  0  0  0
   -3.2000    0.0000    0.0000 C   0  0  0  0  0  0  0  0  0  0  0  0
   -3.2907   -0.9719    0.0000 H   0  0  0  0  0  0  0  0  0  0  0  0
   -2.4000   -1.3856    0.0000 C   0  0  0  0  0  0  0  0  0  0  0  0
   -3.4285   -2.6113    0.0000 H   0  0  0  0  0  0  0  0  0  0  0  0
   -2.1222   -2.9613    0.0000 H   0  0  0  0  0  0  0  0  0  0  0  0
   -0.7999   -1.3856    0.0000 C   0  0  0  0  0  0  0  0  0  0  0  0
   -1.0779   -2.9613    0.0000 H   0  0  0  0  0  0  0  0  0  0  0  0
    0.5857   -2.1856    0.0000 H   0  0  0  0  0  0  0  0  0  0  0  0
   -5.6001   -1.3856    0.0000 C   0  0  0  0  0  0  0  0  0  0  0  0
   -5.8778   -2.9613    0.0000 H   0  0  0  0  0  0  0  0  0  0  0  0
   -4.9358   -1.9938    0.0000 H   0  0  0  0  0  0  0  0  0  0  0  0
   -7.1999   -1.3856    0.0000 C   0  0  0  0  0  0  0  0  0  0  0  0
   -8.7036   -1.9329    0.0000 H   0  0  0  0  0  0  0  0  0  0  0  0
   -6.9222   -2.9613    0.0000 H   0  0  0  0  0  0  0  0  0  0  0  0
   -7.9999    0.0000    0.0000 C   0  0  0  0  0  0  0  0  0  0  0  0
   -9.6000    0.0000    0.0000 O   0  0  0  0  0  0  0  0  0  0  0  0
   -7.1999    1.3856    0.0000 C   0  0  0  0  0  0  0  0  0  0  0  0
   -7.9999    2.7712    0.0000 H   0  0  0  0  0  0  0  0  0  0  0  0
    0.9404   -1.2945    0.0000 C   0  0  0  0  0  0  0  0  0  0  0  0
    2.0915   -2.4059    0.0000 H   0  0  0  0  0  0  0  0  0  0  0  0
    1.1077   -2.8856    0.0000 H   0  0  0  0  0  0  0  0  0  0  0  0
    1.7324   -1.2586    0.0000 H   0  0  0  0  0  0  0  0  0  0  0  0
  1  2  1  0  0  0  0
  2  3  1  0  0  0  0
  2  4  1  0  0  0  0
  4  5  1  0  0  0  0
  5  6  1  0  0  0  0
  5  7  1  0  0  0  0
  5  8  1  0  0  0  0
  8  9  1  0  0  0  0
  9 10  2  0  0  0  0
  9 11  1  0  0  0  0
 11 12  1  0  0  0  0
 11 13  1  0  0  0  0
 11 14  1  0  0  0  0
  4 15  2  0  0  0  0
  2 16  1  0  0  0  0
 16 17  1  0  0  0  0
 16 18  1  0  0  0  0
 16 19  1  0  0  0  0
 19 20  1  0  0  0  0
 19 21  1  0  0  0  0
 19 22  1  0  0  0  0
 22  1  1  0  0  0  0
 22 23  1  0  0  0  0
 22 24  1  0  0  0  0
 24 25  1  0  0  0  0
 24 26  1  0  0  0  0
 26 27  1  0  0  0  0
 26 28  1  0  0  0  0
 26 29  1  0  0  0  0
 29 30  1  0  0  0  0
 29 31  1  0  0  0  0
 29 32  1  0  0  0  0
 32 33  1  0  0  0  0
 33 34  1  0  0  0  0
 34 35  1  0  0  0  0
 34 36  1  0  0  0  0
 34 37  1  0  0  0  0
 33 38  1  0  0  0  0
 38 24  1  0  0  0  0
 38 39  1  0  0  0  0
 38 40  1  0  0  0  0
 40 41  1  0  0  0  0
 40 42  1  0  0  0  0
 40 43  1  0  0  0  0
 43  1  1  0  0  0  0
 43 44  1  0  0  0  0
 43 45  1  0  0  0  0
 33 46  1  0  0  0  0
 46 47  1  0  0  0  0
 46 48  1  0  0  0  0
 46 49  1  0  0  0  0
 49 50  1  0  0  0  0
 49 51  1  0  0  0  0
 49 52  1  0  0  0  0
 52 53  2  0  0  0  0
 52 54  1  0  0  0  0
 54 32  2  0  0  0  0
 54 55  1  0  0  0  0
  1 56  1  0  0  0  0
 56 57  1  0  0  0  0
 56 58  1  0  0  0  0
 56 59  1  0  0  0  0
M  END
> <ChemID>
100149

> <source_casrn>
56-47-3

> <CAS>
56-47-3

> <SMILES>
CC(=O)OCC(=O)[C@H]1CC[C@H]2[C@@H]3CCC4=CC(=O)CC[C@]4(C)[C@H]3CC[C@@]21C

> <NAME>
DEOXYCORTICOSTERONE ACETATE

> <preferred_name>
Deoxycorticosterone acetate

> <iupac>
3,20-dioxopregn-4-en-21-yl acetate

> <MPID>
27550

> <dsstox_substance_id>
DTXSID6022894

> <Canonical_QSARr>
CC(=O)OCC(=O)C1CCC2C3CCC4=CC(=O)CCC4(C)C3CCC21C

> <InChI_Code_QSARr>
InChI=1S/C23H32O4/c1-14(24)27-13-21(26)20-7-6-18-17-5-4-15-12-16(25)8-10-22(15,2)19(17)9-11-23(18,20)3/h12,17-20H,4-11,13H2,1-3H3

> <InChI Key_QSARr>
VPGRYOFKCNULNK-UHFFFAOYSA-N

> <Salt_Solvent>
?

> <Salt_Solvent_ID>


> <MP>
157.0

$$$$
100150
  -INDIGO-08031722462D

 37 41  0  0  0  0  0  0  0  0999 V2000
    4.8001    2.7713    0.0000 C   0  0  0  0  0  0  0  0  0  0  0  0
    6.4000    2.7713    0.0000 H   0  0  0  0  0  0  0  0  0  0  0  0
    5.6000    4.1570    0.0000 H   0  0  0  0  0  0  0  0  0  0  0  0
    5.6000    1.3857    0.0000 H   0  0  0  0  0  0  0  0  0  0  0  0
    3.2000    2.7713    0.0000 C   0  0  0  0  0  0  0  0  0  0  0  0
    2.4000    1.3857    0.0000 C   0  0  0  0  0  0  0  0  0  0  0  0
    0.8001    1.3856    0.0000 C   0  0  0  0  0  0  0  0  0  0  0  0
   -0.0001    0.0000    0.0000 C   0  0  0  0  0  0  0  0  0  0  0  0
    1.2517   -0.9966    0.0000 C   0  0  0  0  0  0  0  0  0  0  0  0
    0.1068   -2.1144    0.0000 H   0  0  0  0  0  0  0  0  0  0  0  0
    2.2182   -2.2718    0.0000 H   0  0  0  0  0  0  0  0  0  0  0  0
    2.6373   -0.1966    0.0000 C   0  0  0  0  0  0  0  0  0  0  0  0
    3.2584   -1.6711    0.0000 H   0  0  0  0  0  0  0  0  0  0  0  0
    4.1778    0.2360    0.0000 H   0  0  0  0  0  0  0  0  0  0  0  0
   -1.6000    0.0000    0.0000 C   0  0  0  0  0  0  0  0  0  0  0  0
   -2.3999    1.3856    0.0000 C   0  0  0  0  0  0  0  0  0  0  0  0
   -1.6000    2.7713    0.0000 C   0  0  0  0  0  0  0  0  0  0  0  0
   -2.3999    4.1570    0.0000 H   0  0  0  0  0  0  0  0  0  0  0  0
   -0.0001    2.7713    0.0000 C   0  0  0  0  0  0  0  0  0  0  0  0
    0.8001    4.1569    0.0000 C   0  0  0  0  0  0  0  0  0  0  0  0
   -0.0001    5.5426    0.0000 H   0  0  0  0  0  0  0  0  0  0  0  0
    2.4000    4.1569    0.0000 C   0  0  0  0  0  0  0  0  0  0  0  0
    3.2000    5.5426    0.0000 H   0  0  0  0  0  0  0  0  0  0  0  0
   -4.0001    1.3856    0.0000 C   0  0  0  0  0  0  0  0  0  0  0  0
   -4.8000    0.0000    0.0000 C   0  0  0  0  0  0  0  0  0  0  0  0
   -6.3999    0.0000    0.0000 C   0  0  0  0  0  0  0  0  0  0  0  0
   -7.2001   -1.3857    0.0000 H   0  0  0  0  0  0  0  0  0  0  0  0
   -7.2001    1.3856    0.0000 C   0  0  0  0  0  0  0  0  0  0  0  0
   -8.8000    1.3856    0.0000 H   0  0  0  0  0  0  0  0  0  0  0  0
   -6.3999    2.7713    0.0000 C   0  0  0  0  0  0  0  0  0  0  0  0
   -7.2001    4.1569    0.0000 H   0  0  0  0  0  0  0  0  0  0  0  0
   -4.8000    2.7713    0.0000 C   0  0  0  0  0  0  0  0  0  0  0  0
   -4.0001    4.1569    0.0000 H   0  0  0  0  0  0  0  0  0  0  0  0
   -4.0001   -1.3856    0.0000 C   0  0  0  0  0  0  0  0  0  0  0  0
   -4.8000   -2.7713    0.0000 H   0  0  0  0  0  0  0  0  0  0  0  0
   -2.3999   -1.3856    0.0000 C   0  0  0  0  0  0  0  0  0  0  0  0
   -1.6000   -2.7713    0.0000 H   0  0  0  0  0  0  0  0  0  0  0  0
  1  2  1  0  0  0  0
  1  3  1  0  0  0  0
  1  4  1  0  0  0  0
  1  5  1  0  0  0  0
  5  6  4  0  0  0  0
  6  7  4  0  0  0  0
  7  8  4  0  0  0  0
  8  9  1  0  0  0  0
  9 10  1  0  0  0  0
  9 11  1  0  0  0  0
  9 12  1  0  0  0  0
 12  6  1  0  0  0  0
 12 13  1  0  0  0  0
 12 14  1  0  0  0  0
  8 15  4  0  0  0  0
 15 16  4  0  0  0  0
 16 17  4  0  0  0  0
 17 18  1  0  0  0  0
 17 19  4  0  0  0  0
 19  7  4  0  0  0  0
 19 20  4  0  0  0  0
 20 21  1  0  0  0  0
 20 22  4  0  0  0  0
 22  5  4  0  0  0  0
 22 23  1  0  0  0  0
 16 24  4  0  0  0  0
 24 25  4  0  0  0  0
 25 26  4  0  0  0  0
 26 27  1  0  0  0  0
 26 28  4  0  0  0  0
 28 29  1  0  0  0  0
 28 30  4  0  0  0  0
 30 31  1  0  0  0  0
 30 32  4  0  0  0  0
 32 24  4  0  0  0  0
 32 33  1  0  0  0  0
 25 34  4  0  0  0  0
 34 35  1  0  0  0  0
 34 36  4  0  0  0  0
 36 15  4  0  0  0  0
 36 37  1  0  0  0  0
M  END
> <ChemID>
100150

> <source_casrn>
56-49-5

> <CAS>
56-49-5

> <SMILES>
Cc1ccc2cc3c(ccc4ccccc43)c3CCc1c32

> <NAME>
3-METHYLCHOLANTHRENE

> <preferred_name>
3-Methylcholanthrene

> <iupac>
3-methyl-1,2-dihydrocyclopenta[ij]tetraphene

> <MPID>
27551

> <dsstox_substance_id>
DTXSID0020862

> <Canonical_QSARr>
Cc1ccc2cc3c(ccc4ccccc43)c3CCc1c32

> <InChI_Code_QSARr>
InChI=1S/C21H16/c1-13-6-7-15-12-20-17-5-3-2-4-14(17)8-9-18(20)19-11-10-16(13)21(15)19/h2-9,12H,10-11H2,1H3

> <InChI Key_QSARr>
PPQNQXQZIWHJRB-UHFFFAOYSA-N

> <Salt_Solvent>
?

> <Salt_Solvent_ID>


> <MP>
180.0

$$$$
100154
  -INDIGO-08031722462D

 20 21  0  0  0  0  0  0  0  0999 V2000
    2.4001    1.3856    0.0000 N   0  0  0  0  0  0  0  0  0  0  0  0
    4.0000    1.3856    0.0000 O   0  0  0  0  0  0  0  0  0  0  0  0
    1.6000    2.7713    0.0000 O   0  0  0  0  0  0  0  0  0  0  0  0
    1.6000    0.0000    0.0000 C   0  0  0  0  0  0  0  0  0  0  0  0
    2.4001   -1.3856    0.0000 C   0  0  0  0  0  0  0  0  0  0  0  0
    4.0000   -1.3856    0.0000 H   0  0  0  0  0  0  0  0  0  0  0  0
    1.6000   -2.7713    0.0000 C   0  0  0  0  0  0  0  0  0  0  0  0
    2.4001   -4.1569    0.0000 H   0  0  0  0  0  0  0  0  0  0  0  0
   -0.0000   -2.7713    0.0000 N   0  0  0  1  0  0  0  0  0  0  0  0
   -0.8000   -4.1569    0.0000 O   0  0  0  0  0  0  0  0  0  0  0  0
   -0.8000   -1.3856    0.0000 C   0  0  0  0  0  0  0  0  0  0  0  0
   -0.0000    0.0000    0.0000 C   0  0  0  0  0  0  0  0  0  0  0  0
   -0.8000    1.3856    0.0000 C   0  0  0  0  0  0  0  0  0  0  0  0
   -0.0000    2.7713    0.0000 H   0  0  0  0  0  0  0  0  0  0  0  0
   -2.4000    1.3856    0.0000 C   0  0  0  0  0  0  0  0  0  0  0  0
   -3.2001    2.7713    0.0000 H   0  0  0  0  0  0  0  0  0  0  0  0
   -3.2001    0.0000    0.0000 C   0  0  0  0  0  0  0  0  0  0  0  0
   -4.8000    0.0000    0.0000 H   0  0  0  0  0  0  0  0  0  0  0  0
   -2.4000   -1.3856    0.0000 C   0  0  0  0  0  0  0  0  0  0  0  0
   -3.2001   -2.7713    0.0000 H   0  0  0  0  0  0  0  0  0  0  0  0
  1  2  2  0  0  0  0
  1  3  1  0  0  0  0
  1  4  1  0  0  0  0
  4  5  4  0  0  0  0
  5  6  1  0  0  0  0
  5  7  4  0  0  0  0
  7  8  1  0  0  0  0
  7  9  4  0  0  0  0
  9 10  1  0  0  0  0
  9 11  4  0  0  0  0
 11 12  4  0  0  0  0
 12  4  4  0  0  0  0
 12 13  4  0  0  0  0
 13 14  1  0  0  0  0
 13 15  4  0  0  0  0
 15 16  1  0  0  0  0
 15 17  4  0  0  0  0
 17 18  1  0  0  0  0
 17 19  4  0  0  0  0
 19 11  4  0  0  0  0
 19 20  1  0  0  0  0
M  CHG  4   1   1   3  -1   9   1  10  -1
M  END
> <ChemID>
100154

> <source_casrn>
56-57-5

> <CAS>
56-57-5

> <SMILES>
[O-][n+]1ccc(c2ccccc12)[N+]([O-])=O

> <NAME>
4-NITROQUINOLINE OXIDE

> <preferred_name>
4-Nitroquinoline-1-oxide

> <iupac>
4-nitroquinoline 1-oxide

> <MPID>
27552

> <dsstox_substance_id>
DTXSID5025780

> <Canonical_QSARr>
[O-][n+]1ccc(c2ccccc12)[N+]([O-])=O

> <InChI_Code_QSARr>
InChI=1S/C9H6N2O3/c12-10-6-5-9(11(13)14)7-3-1-2-4-8(7)10/h1-6H

> <InChI Key_QSARr>
YHQDZJICGQWFHK-UHFFFAOYSA-N

> <Salt_Solvent>
?

> <Salt_Solvent_ID>


> <MP>
154.0

$$$$
100155
  -INDIGO-08031722462D

 38 39  0  0  0  0  0  0  0  0999 V2000
   -1.3857    2.4000    0.0000 C   0  0  0  0  0  0  0  0  0  0  0  0
   -1.3857    4.0000    0.0000 H   0  0  0  0  0  0  0  0  0  0  0  0
   -2.7712    3.2001    0.0000 H   0  0  0  0  0  0  0  0  0  0  0  0
   -0.0000    3.2001    0.0000 H   0  0  0  0  0  0  0  0  0  0  0  0
   -1.3857    0.8000    0.0000 C   0  0  0  0  0  0  0  0  0  0  0  0
   -2.7712   -0.0001    0.0000 C   0  0  0  0  0  0  0  0  0  0  0  0
   -4.1569    0.8000    0.0000 Cl  0  0  0  0  0  0  0  0  0  0  0  0
   -2.7712   -1.5999    0.0000 C   0  0  0  0  0  0  0  0  0  0  0  0
   -4.1569   -2.4000    0.0000 O   0  0  0  0  0  0  0  0  0  0  0  0
   -1.3857   -2.4000    0.0000 O   0  0  0  0  0  0  0  0  0  0  0  0
   -0.0000   -1.6001    0.0000 C   0  0  0  0  0  0  0  0  0  0  0  0
   -0.0000    0.0001    0.0000 C   0  0  0  0  0  0  0  0  0  0  0  0
    1.3857    0.8000    0.0000 C   0  0  0  0  0  0  0  0  0  0  0  0
    1.3857    2.4000    0.0000 H   0  0  0  0  0  0  0  0  0  0  0  0
    2.7714    0.0001    0.0000 C   0  0  0  0  0  0  0  0  0  0  0  0
    4.1568    0.8000    0.0000 H   0  0  0  0  0  0  0  0  0  0  0  0
    2.7714   -1.5999    0.0000 C   0  0  0  0  0  0  0  0  0  0  0  0
    1.3857   -2.4000    0.0000 C   0  0  0  0  0  0  0  0  0  0  0  0
    1.3857   -4.0000    0.0000 H   0  0  0  0  0  0  0  0  0  0  0  0
    4.1568   -2.4000    0.0000 O   0  0  0  0  0  0  0  0  0  0  0  0
    5.5425   -1.5999    0.0000 P   0  0  0  0  0  0  0  0  0  0  0  0
    5.5425   -3.1999    0.0000 S   0  0  0  0  0  0  0  0  0  0  0  0
    6.9282   -2.4000    0.0000 O   0  0  0  0  0  0  0  0  0  0  0  0
    8.3139   -1.5999    0.0000 C   0  0  0  0  0  0  0  0  0  0  0  0
    7.7016   -0.1218    0.0000 H   0  0  0  0  0  0  0  0  0  0  0  0
    8.9261   -0.1218    0.0000 H   0  0  0  0  0  0  0  0  0  0  0  0
    9.6994   -2.4000    0.0000 C   0  0  0  0  0  0  0  0  0  0  0  0
   11.0851   -3.1999    0.0000 H   0  0  0  0  0  0  0  0  0  0  0  0
   11.0851   -1.5999    0.0000 H   0  0  0  0  0  0  0  0  0  0  0  0
    9.6994   -4.0000    0.0000 H   0  0  0  0  0  0  0  0  0  0  0  0
    6.9282   -0.8000    0.0000 O   0  0  0  0  0  0  0  0  0  0  0  0
    6.9282    0.8000    0.0000 C   0  0  0  0  0  0  0  0  0  0  0  0
    5.3418    1.0089    0.0000 H   0  0  0  0  0  0  0  0  0  0  0  0
    5.9542    2.0694    0.0000 H   0  0  0  0  0  0  0  0  0  0  0  0
    8.3139    1.6001    0.0000 C   0  0  0  0  0  0  0  0  0  0  0  0
    9.6994    2.4000    0.0000 H   0  0  0  0  0  0  0  0  0  0  0  0
    8.3139    3.2001    0.0000 H   0  0  0  0  0  0  0  0  0  0  0  0
    9.6994    0.8000    0.0000 H   0  0  0  0  0  0  0  0  0  0  0  0
  1  2  1  0  0  0  0
  1  3  1  0  0  0  0
  1  4  1  0  0  0  0
  1  5  1  0  0  0  0
  5  6  2  0  0  0  0
  6  7  1  0  0  0  0
  6  8  1  0  0  0  0
  8  9  2  0  0  0  0
  8 10  1  0  0  0  0
 10 11  1  0  0  0  0
 11 12  4  0  0  0  0
 12  5  1  0  0  0  0
 12 13  4  0  0  0  0
 13 14  1  0  0  0  0
 13 15  4  0  0  0  0
 15 16  1  0  0  0  0
 15 17  4  0  0  0  0
 17 18  4  0  0  0  0
 18 11  4  0  0  0  0
 18 19  1  0  0  0  0
 17 20  1  0  0  0  0
 20 21  1  0  0  0  0
 21 22  2  0  0  0  0
 21 23  1  0  0  0  0
 23 24  1  0  0  0  0
 24 25  1  0  0  0  0
 24 26  1  0  0  0  0
 24 27  1  0  0  0  0
 27 28  1  0  0  0  0
 27 29  1  0  0  0  0
 27 30  1  0  0  0  0
 21 31  1  0  0  0  0
 31 32  1  0  0  0  0
 32 33  1  0  0  0  0
 32 34  1  0  0  0  0
 32 35  1  0  0  0  0
 35 36  1  0  0  0  0
 35 37  1  0  0  0  0
 35 38  1  0  0  0  0
M  END
> <ChemID>
100155

> <source_casrn>
56-72-4

> <CAS>
56-72-4

> <SMILES>
CC1c2ccc(cc2OC(=O)C=1Cl)OP(=S)(OCC)OCC

> <NAME>
COUMAPHOS

> <preferred_name>
Coumaphos

> <iupac>
O-(3-chloro-4-methyl-2-oxo-2H-chromen-7-yl) O,O-diethyl phosphorothioate

> <MPID>
27553

> <dsstox_substance_id>
DTXSID2020347

> <Canonical_QSARr>
CC1c2ccc(cc2OC(=O)C=1Cl)OP(=S)(OCC)OCC

> <InChI_Code_QSARr>
InChI=1S/C14H16ClO5PS/c1-4-17-21(22,18-5-2)20-10-6-7-11-9(3)13(15)14(16)19-12(11)8-10/h6-8H,4-5H2,1-3H3

> <InChI Key_QSARr>
BXNANOICGRISHX-UHFFFAOYSA-N

> <Salt_Solvent>
?

> <Salt_Solvent_ID>


> <MP>
93.0

$$$$
100157
  -INDIGO-08031722462D

 14 13  0  0  0  0  0  0  0  0999 V2000
    0.0001    0.0000    0.0000 C   0  0  0  0  0  0  0  0  0  0  0  0
    0.0001   -1.6000    0.0000 H   0  0  0  0  0  0  0  0  0  0  0  0
    0.0001    1.6000    0.0000 O   0  0  0  0  0  0  0  0  0  0  0  0
    1.3856    2.4000    0.0000 H   0  0  0  0  0  0  0  0  0  0  0  0
   -1.5999    0.0000    0.0000 C   0  0  0  0  0  0  0  0  0  0  0  0
   -1.8088   -1.5863    0.0000 H   0  0  0  0  0  0  0  0  0  0  0  0
   -2.8694   -0.9740    0.0000 H   0  0  0  0  0  0  0  0  0  0  0  0
   -2.4000    1.3856    0.0000 O   0  0  0  0  0  0  0  0  0  0  0  0
   -4.0000    1.3856    0.0000 H   0  0  0  0  0  0  0  0  0  0  0  0
    1.6001    0.0000    0.0000 C   0  0  0  0  0  0  0  0  0  0  0  0
    1.8088   -1.5863    0.0000 H   0  0  0  0  0  0  0  0  0  0  0  0
    2.8694   -0.9740    0.0000 H   0  0  0  0  0  0  0  0  0  0  0  0
    2.4000    1.3856    0.0000 O   0  0  0  0  0  0  0  0  0  0  0  0
    4.0000    1.3856    0.0000 H   0  0  0  0  0  0  0  0  0  0  0  0
  1  2  1  0  0  0  0
  1  3  1  0  0  0  0
  3  4  1  0  0  0  0
  1  5  1  0  0  0  0
  5  6  1  0  0  0  0
  5  7  1  0  0  0  0
  5  8  1  0  0  0  0
  8  9  1  0  0  0  0
  1 10  1  0  0  0  0
 10 11  1  0  0  0  0
 10 12  1  0  0  0  0
 10 13  1  0  0  0  0
 13 14  1  0  0  0  0
M  END
> <ChemID>
100157

> <source_casrn>
56-81-5

> <CAS>
56-81-5

> <SMILES>
OC(CO)CO

> <NAME>
GLYCEROL

> <preferred_name>
Glycerol

> <iupac>
propane-1,2,3-triol

> <MPID>
27555

> <dsstox_substance_id>
DTXSID9020663

> <Canonical_QSARr>
OC(CO)CO

> <InChI_Code_QSARr>
InChI=1S/C3H8O3/c4-1-3(6)2-5/h3-6H,1-2H2

> <InChI Key_QSARr>
PEDCQBHIVMGVHV-UHFFFAOYSA-N

> <Salt_Solvent>
?

> <Salt_Solvent_ID>


> <MP>
18.2

$$$$
100159
  -INDIGO-08031722462D

 16 15  0  0  0  0  0  0  0  0999 V2000
    3.6986   -2.0592    0.0000 O   0  0  0  0  0  0  0  0  0  0  0  0
    4.2458   -3.5627    0.0000 H   0  0  0  0  0  0  0  0  0  0  0  0
    2.1230   -1.7814    0.0000 C   0  0  0  0  0  0  0  0  0  0  0  0
    1.0945   -3.0070    0.0000 O   0  0  0  0  0  0  0  0  0  0  0  0
    1.5757   -0.2779    0.0000 C   0  0  0  0  0  0  0  0  0  0  0  0
    2.0568    1.2481    0.0000 H   0  0  0  0  0  0  0  0  0  0  0  0
    2.9949    0.4609    0.0000 H   0  0  0  0  0  0  0  0  0  0  0  0
    0.0001    0.0000    0.0000 C   0  0  0  0  0  0  0  0  0  0  0  0
    0.0001   -1.6000    0.0000 H   0  0  0  0  0  0  0  0  0  0  0  0
    0.0001    1.6000    0.0000 N   0  0  0  0  0  0  0  0  0  0  0  0
    1.3856    2.4000    0.0000 H   0  0  0  0  0  0  0  0  0  0  0  0
   -1.3856    2.4000    0.0000 H   0  0  0  0  0  0  0  0  0  0  0  0
   -1.6000    0.0000    0.0000 C   0  0  0  0  0  0  0  0  0  0  0  0
   -2.4000   -1.3856    0.0000 O   0  0  0  0  0  0  0  0  0  0  0  0
   -4.0000   -1.3856    0.0000 H   0  0  0  0  0  0  0  0  0  0  0  0
   -2.4000    1.3856    0.0000 O   0  0  0  0  0  0  0  0  0  0  0  0
  1  2  1  0  0  0  0
  1  3  1  0  0  0  0
  3  4  2  0  0  0  0
  3  5  1  0  0  0  0
  5  6  1  0  0  0  0
  5  7  1  0  0  0  0
  5  8  1  0  0  0  0
  8  9  1  0  0  0  0
  8 10  1  0  0  0  0
 10 11  1  0  0  0  0
 10 12  1  0  0  0  0
  8 13  1  0  0  0  0
 13 14  1  0  0  0  0
 14 15  1  0  0  0  0
 13 16  2  0  0  0  0
M  END
> <ChemID>
100159

> <source_casrn>
56-84-8|617-45-8

> <CAS>
56-84-8|1783-96-6

> <SMILES>
N[C@@H](CC(O)=O)C(O)=O

> <NAME>
ASPARTIC ACID, DL-Aspartic acid

> <preferred_name>
L-Aspartic acid

> <iupac>
L-aspartic acid

> <MPID>
27556|31779

> <dsstox_substance_id>
DTXSID7022621|DTXSID2045650

> <Canonical_QSARr>
NC(CC(O)=O)C(O)=O

> <InChI_Code_QSARr>
InChI=1S/C4H7NO4/c5-2(4(8)9)1-3(6)7/h2H,1,5H2,(H,6,7)(H,8,9)

> <InChI Key_QSARr>
CKLJMWTZIZZHCS-UHFFFAOYSA-N

> <Salt_Solvent>
?

> <Salt_Solvent_ID>


> <MP>
272.5

$$$$
100160
  -INDIGO-08031722462D

 17 17  0  0  0  0  0  0  0  0999 V2000
   -1.5913   -0.1673    0.0000 C   0  0  0  0  0  0  0  0  0  0  0  0
   -0.0000   -0.0000    0.0000 C   0  0  0  0  0  0  0  0  0  0  0  0
    0.0419    1.5995    0.0000 H   0  0  0  0  0  0  0  0  0  0  0  0
    1.1606    1.1014    0.0000 H   0  0  0  0  0  0  0  0  0  0  0  0
    0.9405   -1.2945    0.0000 C   0  0  0  0  0  0  0  0  0  0  0  0
    0.8986   -2.8939    0.0000 H   0  0  0  0  0  0  0  0  0  0  0  0
   -0.2201   -2.3958    0.0000 H   0  0  0  0  0  0  0  0  0  0  0  0
    2.5317   -1.1272    0.0000 N   0  0  0  0  0  0  0  0  0  0  0  0
    3.4721   -2.4216    0.0000 H   0  0  0  0  0  0  0  0  0  0  0  0
    3.1824    0.3345    0.0000 H   0  0  0  0  0  0  0  0  0  0  0  0
   -2.6619    1.0218    0.0000 C   0  0  0  0  0  0  0  0  0  0  0  0
   -2.3291    2.5868    0.0000 H   0  0  0  0  0  0  0  0  0  0  0  0
   -4.1235    0.3710    0.0000 N   0  0  0  1  0  0  0  0  0  0  0  0
   -5.5092    1.1710    0.0000 H   0  0  0  0  0  0  0  0  0  0  0  0
   -3.9563   -1.2202    0.0000 C   0  0  0  0  0  0  0  0  0  0  0  0
   -5.1453   -2.2908    0.0000 H   0  0  0  0  0  0  0  0  0  0  0  0
   -2.3912   -1.5529    0.0000 N   0  0  0  1  0  0  0  0  0  0  0  0
  1  2  1  0  0  0  0
  2  3  1  0  0  0  0
  2  4  1  0  0  0  0
  2  5  1  0  0  0  0
  5  6  1  0  0  0  0
  5  7  1  0  0  0  0
  5  8  1  0  0  0  0
  8  9  1  0  0  0  0
  8 10  1  0  0  0  0
  1 11  4  0  0  0  0
 11 12  1  0  0  0  0
 11 13  4  0  0  0  0
 13 14  1  0  0  0  0
 13 15  4  0  0  0  0
 15 16  1  0  0  0  0
 15 17  4  0  0  0  0
 17  1  4  0  0  0  0
M  END
> <ChemID>
100160

> <source_casrn>
56-92-8

> <CAS>
56-92-8

> <SMILES>
Cl.Cl.NCCc1c[nH]c[n]1

> <NAME>
Histamine dihydrochloride [USAN]

> <preferred_name>
1H-Imidazole-4-ethanamine, dihydrochloride

> <iupac>


> <MPID>
27557

> <dsstox_substance_id>
DTXSID1058767

> <Canonical_QSARr>
NCCc1c[nH]c[n]1

> <InChI_Code_QSARr>
InChI=1S/C5H9N3/c6-2-1-5-3-7-4-8-5/h3-4H,1-2,6H2,(H,7,8)

> <InChI Key_QSARr>
NTYJJOPFIAHURM-UHFFFAOYSA-N

> <Salt_Solvent>
Cl.Cl

> <Salt_Solvent_ID>
183

> <MP>
250.5

$$$$
100162
  -INDIGO-08031722462D

 19 18  0  0  0  0  0  0  0  0999 V2000
   -1.3856    0.8000    0.0000 C   0  0  0  0  0  0  0  0  0  0  0  0
   -0.7734    2.2782    0.0000 H   0  0  0  0  0  0  0  0  0  0  0  0
   -1.9979    2.2782    0.0000 H   0  0  0  0  0  0  0  0  0  0  0  0
   -2.7712   -0.0000    0.0000 O   0  0  0  0  0  0  0  0  0  0  0  0
   -4.1569    0.8000    0.0000 P   0  0  0  0  0  0  0  0  0  0  0  0
   -5.5425    1.6000    0.0000 O   0  0  0  0  0  0  0  0  0  0  0  0
   -6.9282    0.8000    0.0000 H   0  0  0  0  0  0  0  0  0  0  0  0
   -4.1569    2.4000    0.0000 O   0  0  0  0  0  0  0  0  0  0  0  0
   -5.5425   -0.0000    0.0000 O   0  0  0  0  0  0  0  0  0  0  0  0
   -5.5425   -1.6000    0.0000 H   0  0  0  0  0  0  0  0  0  0  0  0
   -0.0001   -0.0000    0.0000 C   0  0  0  0  0  0  0  0  0  0  0  0
   -0.8000   -1.3856    0.0000 H   0  0  0  0  0  0  0  0  0  0  0  0
    0.8000    1.3856    0.0000 O   0  0  0  0  0  0  0  0  0  0  0  0
    2.4000    1.3856    0.0000 H   0  0  0  0  0  0  0  0  0  0  0  0
    1.3856   -0.8000    0.0000 C   0  0  0  0  0  0  0  0  0  0  0  0
    0.7733   -2.2782    0.0000 H   0  0  0  0  0  0  0  0  0  0  0  0
    1.9979   -2.2782    0.0000 H   0  0  0  0  0  0  0  0  0  0  0  0
    2.7713   -0.0000    0.0000 O   0  0  0  0  0  0  0  0  0  0  0  0
    4.1569   -0.8000    0.0000 H   0  0  0  0  0  0  0  0  0  0  0  0
  1  2  1  0  0  0  0
  1  3  1  0  0  0  0
  1  4  1  0  0  0  0
  4  5  1  0  0  0  0
  5  6  1  0  0  0  0
  6  7  1  0  0  0  0
  5  8  2  0  0  0  0
  5  9  1  0  0  0  0
  9 10  1  0  0  0  0
  1 11  1  0  0  0  0
 11 12  1  0  0  0  0
 11 13  1  0  0  0  0
 13 14  1  0  0  0  0
 11 15  1  0  0  0  0
 15 16  1  0  0  0  0
 15 17  1  0  0  0  0
 15 18  1  0  0  0  0
 18 19  1  0  0  0  0
M  END
> <ChemID>
100162

> <source_casrn>
57-03-4

> <CAS>
57-03-4

> <SMILES>
OCC(O)COP(O)(O)=O

> <NAME>
Glycerophosphoric Acid

> <preferred_name>
Glycerophosphoric acid I

> <iupac>
2,3-dihydroxypropyl dihydrogen phosphate

> <MPID>
27559

> <dsstox_substance_id>
DTXSID6023105

> <Canonical_QSARr>
OCC(O)COP(O)(O)=O

> <InChI_Code_QSARr>
InChI=1S/C3H9O6P/c4-1-3(5)2-9-10(6,7)8/h3-5H,1-2H2,(H2,6,7,8)

> <InChI Key_QSARr>
AWUCVROLDVIAJX-UHFFFAOYSA-N

> <Salt_Solvent>
?

> <Salt_Solvent_ID>


> <MP>
-25.0

$$$$
100163
  -INDIGO-08031722462D

 11 10  0  0  0  0  0  0  0  0999 V2000
    2.7713    0.0000    0.0000 C   0  0  0  0  0  0  0  0  0  0  0  0
    4.1569    0.8000    0.0000 H   0  0  0  0  0  0  0  0  0  0  0  0
    2.7713   -1.6000    0.0000 H   0  0  0  0  0  0  0  0  0  0  0  0
    1.3856    0.8000    0.0000 C   0  0  0  0  0  0  0  0  0  0  0  0
    1.3856    2.4000    0.0000 H   0  0  0  0  0  0  0  0  0  0  0  0
    0.0001    0.0000    0.0000 C   0  0  0  0  0  0  0  0  0  0  0  0
    0.6123   -1.4782    0.0000 H   0  0  0  0  0  0  0  0  0  0  0  0
   -0.6123   -1.4782    0.0000 H   0  0  0  0  0  0  0  0  0  0  0  0
   -1.3856    0.8000    0.0000 N   0  0  0  0  0  0  0  0  0  0  0  0
   -2.7713    0.0000    0.0000 C   0  0  0  0  0  0  0  0  0  0  0  0
   -4.1569   -0.8000    0.0000 S   0  0  0  0  0  0  0  0  0  0  0  0
  1  2  1  0  0  0  0
  1  3  1  0  0  0  0
  1  4  2  0  0  0  0
  4  5  1  0  0  0  0
  4  6  1  0  0  0  0
  6  7  1  0  0  0  0
  6  8  1  0  0  0  0
  6  9  1  0  0  0  0
  9 10  2  0  0  0  0
 10 11  2  0  0  0  0
M  END
> <ChemID>
100163

> <source_casrn>
57-06-7

> <CAS>
57-06-7

> <SMILES>
C=CCN=C=S

> <NAME>
3-ISOTHIOCYANATO-1-PROPENE

> <preferred_name>
Allyl isothiocyanate

> <iupac>
3-isothiocyanatoprop-1-ene

> <MPID>
27560

> <dsstox_substance_id>
DTXSID3020047

> <Canonical_QSARr>
C=CCN=C=S

> <InChI_Code_QSARr>
InChI=1S/C4H5NS/c1-2-3-5-4-6/h2H,1,3H2

> <InChI Key_QSARr>
ZOJBYZNEUISWFT-UHFFFAOYSA-N

> <Salt_Solvent>
?

> <Salt_Solvent_ID>


> <MP>
-80.0

$$$$
100164
  -INDIGO-08031722462D

 27 26  0  0  0  0  0  0  0  0999 V2000
    5.5427    0.0000    0.0000 C   0  0  0  0  0  0  0  0  0  0  0  0
    5.5427   -1.6000    0.0000 O   0  0  0  0  0  0  0  0  0  0  0  0
    4.1570    0.8000    0.0000 N   0  0  0  0  0  0  0  0  0  0  0  0
    4.1570    2.4000    0.0000 H   0  0  0  0  0  0  0  0  0  0  0  0
    2.7713    0.0000    0.0000 C   0  0  0  0  0  0  0  0  0  0  0  0
    3.3836   -1.4782    0.0000 H   0  0  0  0  0  0  0  0  0  0  0  0
    2.1589   -1.4782    0.0000 H   0  0  0  0  0  0  0  0  0  0  0  0
    1.3856    0.8000    0.0000 C   0  0  0  0  0  0  0  0  0  0  0  0
    0.7734    2.2782    0.0000 H   0  0  0  0  0  0  0  0  0  0  0  0
    1.9979    2.2782    0.0000 H   0  0  0  0  0  0  0  0  0  0  0  0
    0.0001    0.0000    0.0000 C   0  0  0  0  0  0  0  0  0  0  0  0
    0.6122   -1.4782    0.0000 H   0  0  0  0  0  0  0  0  0  0  0  0
   -0.6123   -1.4782    0.0000 H   0  0  0  0  0  0  0  0  0  0  0  0
   -1.3856    0.8000    0.0000 C   0  0  0  0  0  0  0  0  0  0  0  0
   -1.9980    2.2782    0.0000 H   0  0  0  0  0  0  0  0  0  0  0  0
   -0.7732    2.2782    0.0000 H   0  0  0  0  0  0  0  0  0  0  0  0
   -2.7713    0.0000    0.0000 C   0  0  0  0  0  0  0  0  0  0  0  0
   -2.1589   -1.4782    0.0000 H   0  0  0  0  0  0  0  0  0  0  0  0
   -3.3835   -1.4782    0.0000 H   0  0  0  0  0  0  0  0  0  0  0  0
   -4.1570    0.8000    0.0000 C   0  0  0  0  0  0  0  0  0  0  0  0
   -4.1570    2.4000    0.0000 O   0  0  0  0  0  0  0  0  0  0  0  0
   -5.5425    0.0000    0.0000 O   0  0  0  0  0  0  0  0  0  0  0  0
   -6.9282    0.8000    0.0000 H   0  0  0  0  0  0  0  0  0  0  0  0
    6.9281    0.8000    0.0000 C   0  0  0  0  0  0  0  0  0  0  0  0
    8.3138    1.6000    0.0000 H   0  0  0  0  0  0  0  0  0  0  0  0
    8.3138    0.0000    0.0000 H   0  0  0  0  0  0  0  0  0  0  0  0
    6.9281    2.4000    0.0000 H   0  0  0  0  0  0  0  0  0  0  0  0
  1  2  2  0  0  0  0
  1  3  1  0  0  0  0
  3  4  1  0  0  0  0
  3  5  1  0  0  0  0
  5  6  1  0  0  0  0
  5  7  1  0  0  0  0
  5  8  1  0  0  0  0
  8  9  1  0  0  0  0
  8 10  1  0  0  0  0
  8 11  1  0  0  0  0
 11 12  1  0  0  0  0
 11 13  1  0  0  0  0
 11 14  1  0  0  0  0
 14 15  1  0  0  0  0
 14 16  1  0  0  0  0
 14 17  1  0  0  0  0
 17 18  1  0  0  0  0
 17 19  1  0  0  0  0
 17 20  1  0  0  0  0
 20 21  2  0  0  0  0
 20 22  1  0  0  0  0
 22 23  1  0  0  0  0
  1 24  1  0  0  0  0
 24 25  1  0  0  0  0
 24 26  1  0  0  0  0
 24 27  1  0  0  0  0
M  END
> <ChemID>
100164

> <source_casrn>
57-08-9

> <CAS>
57-08-9

> <SMILES>
CC(=O)NCCCCCC(O)=O

> <NAME>
e-Acetamidocaproic acid

> <preferred_name>
Acexamic acid

> <iupac>
6-(acetylamino)hexanoic acid

> <MPID>
27561

> <dsstox_substance_id>
DTXSID1045879

> <Canonical_QSARr>
CC(=O)NCCCCCC(O)=O

> <InChI_Code_QSARr>
InChI=1S/C8H15NO3/c1-7(10)9-6-4-2-3-5-8(11)12/h2-6H2,1H3,(H,9,10)(H,11,12)

> <InChI Key_QSARr>
WDSCBUNMANHPFH-UHFFFAOYSA-N

> <Salt_Solvent>
?

> <Salt_Solvent_ID>


> <MP>
104.5

$$$$
100166
  -INDIGO-08031722462D

 50 49  0  0  0  0  0  0  0  0999 V2000
   12.4707    0.8000    0.0000 O   0  0  0  0  0  0  0  0  0  0  0  0
   13.8564    0.0000    0.0000 H   0  0  0  0  0  0  0  0  0  0  0  0
   11.0850    0.0000    0.0000 C   0  0  0  0  0  0  0  0  0  0  0  0
   11.0850   -1.6000    0.0000 O   0  0  0  0  0  0  0  0  0  0  0  0
    9.6997    0.8000    0.0000 C   0  0  0  0  0  0  0  0  0  0  0  0
    9.0873    2.2782    0.0000 H   0  0  0  0  0  0  0  0  0  0  0  0
   10.3117    2.2782    0.0000 H   0  0  0  0  0  0  0  0  0  0  0  0
    8.3140    0.0000    0.0000 C   0  0  0  0  0  0  0  0  0  0  0  0
    8.9259   -1.4782    0.0000 H   0  0  0  0  0  0  0  0  0  0  0  0
    7.7016   -1.4782    0.0000 H   0  0  0  0  0  0  0  0  0  0  0  0
    6.9283    0.8000    0.0000 C   0  0  0  0  0  0  0  0  0  0  0  0
    6.3159    2.2782    0.0000 H   0  0  0  0  0  0  0  0  0  0  0  0
    7.5406    2.2782    0.0000 H   0  0  0  0  0  0  0  0  0  0  0  0
    5.5426    0.0000    0.0000 C   0  0  0  0  0  0  0  0  0  0  0  0
    6.1549   -1.4782    0.0000 H   0  0  0  0  0  0  0  0  0  0  0  0
    4.9302   -1.4782    0.0000 H   0  0  0  0  0  0  0  0  0  0  0  0
    4.1569    0.8000    0.0000 C   0  0  0  0  0  0  0  0  0  0  0  0
    3.5445    2.2782    0.0000 H   0  0  0  0  0  0  0  0  0  0  0  0
    4.7692    2.2782    0.0000 H   0  0  0  0  0  0  0  0  0  0  0  0
    2.7712    0.0000    0.0000 C   0  0  0  0  0  0  0  0  0  0  0  0
    3.3835   -1.4782    0.0000 H   0  0  0  0  0  0  0  0  0  0  0  0
    2.1592   -1.4782    0.0000 H   0  0  0  0  0  0  0  0  0  0  0  0
    1.3855    0.8000    0.0000 C   0  0  0  0  0  0  0  0  0  0  0  0
    0.7735    2.2782    0.0000 H   0  0  0  0  0  0  0  0  0  0  0  0
    1.9978    2.2782    0.0000 H   0  0  0  0  0  0  0  0  0  0  0  0
    0.0001    0.0000    0.0000 C   0  0  0  0  0  0  0  0  0  0  0  0
    0.6121   -1.4782    0.0000 H   0  0  0  0  0  0  0  0  0  0  0  0
   -0.6122   -1.4782    0.0000 H   0  0  0  0  0  0  0  0  0  0  0  0
   -1.3856    0.8000    0.0000 C   0  0  0  0  0  0  0  0  0  0  0  0
   -1.9979    2.2782    0.0000 H   0  0  0  0  0  0  0  0  0  0  0  0
   -0.7732    2.2782    0.0000 H   0  0  0  0  0  0  0  0  0  0  0  0
   -2.7713    0.0000    0.0000 C   0  0  0  0  0  0  0  0  0  0  0  0
   -2.1589   -1.4782    0.0000 H   0  0  0  0  0  0  0  0  0  0  0  0
   -3.3836   -1.4782    0.0000 H   0  0  0  0  0  0  0  0  0  0  0  0
   -4.1570    0.8000    0.0000 C   0  0  0  0  0  0  0  0  0  0  0  0
   -4.7693    2.2782    0.0000 H   0  0  0  0  0  0  0  0  0  0  0  0
   -3.5446    2.2782    0.0000 H   0  0  0  0  0  0  0  0  0  0  0  0
   -5.5427    0.0000    0.0000 C   0  0  0  0  0  0  0  0  0  0  0  0
   -4.9303   -1.4782    0.0000 H   0  0  0  0  0  0  0  0  0  0  0  0
   -6.1547   -1.4782    0.0000 H   0  0  0  0  0  0  0  0  0  0  0  0
   -6.9284    0.8000    0.0000 C   0  0  0  0  0  0  0  0  0  0  0  0
   -7.5404    2.2782    0.0000 H   0  0  0  0  0  0  0  0  0  0  0  0
   -6.3160    2.2782    0.0000 H   0  0  0  0  0  0  0  0  0  0  0  0
   -8.3137    0.0000    0.0000 C   0  0  0  0  0  0  0  0  0  0  0  0
   -7.7017   -1.4782    0.0000 H   0  0  0  0  0  0  0  0  0  0  0  0
   -8.9261   -1.4782    0.0000 H   0  0  0  0  0  0  0  0  0  0  0  0
   -9.6994    0.8000    0.0000 C   0  0  0  0  0  0  0  0  0  0  0  0
  -11.0851    1.6000    0.0000 H   0  0  0  0  0  0  0  0  0  0  0  0
  -11.0851    0.0000    0.0000 H   0  0  0  0  0  0  0  0  0  0  0  0
   -9.6994    2.4000    0.0000 H   0  0  0  0  0  0  0  0  0  0  0  0
  1  2  1  0  0  0  0
  1  3  1  0  0  0  0
  3  4  2  0  0  0  0
  3  5  1  0  0  0  0
  5  6  1  0  0  0  0
  5  7  1  0  0  0  0
  5  8  1  0  0  0  0
  8  9  1  0  0  0  0
  8 10  1  0  0  0  0
  8 11  1  0  0  0  0
 11 12  1  0  0  0  0
 11 13  1  0  0  0  0
 11 14  1  0  0  0  0
 14 15  1  0  0  0  0
 14 16  1  0  0  0  0
 14 17  1  0  0  0  0
 17 18  1  0  0  0  0
 17 19  1  0  0  0  0
 17 20  1  0  0  0  0
 20 21  1  0  0  0  0
 20 22  1  0  0  0  0
 20 23  1  0  0  0  0
 23 24  1  0  0  0  0
 23 25  1  0  0  0  0
 23 26  1  0  0  0  0
 26 27  1  0  0  0  0
 26 28  1  0  0  0  0
 26 29  1  0  0  0  0
 29 30  1  0  0  0  0
 29 31  1  0  0  0  0
 29 32  1  0  0  0  0
 32 33  1  0  0  0  0
 32 34  1  0  0  0  0
 32 35  1  0  0  0  0
 35 36  1  0  0  0  0
 35 37  1  0  0  0  0
 35 38  1  0  0  0  0
 38 39  1  0  0  0  0
 38 40  1  0  0  0  0
 38 41  1  0  0  0  0
 41 42  1  0  0  0  0
 41 43  1  0  0  0  0
 41 44  1  0  0  0  0
 44 45  1  0  0  0  0
 44 46  1  0  0  0  0
 44 47  1  0  0  0  0
 47 48  1  0  0  0  0
 47 49  1  0  0  0  0
 47 50  1  0  0  0  0
M  END
> <ChemID>
100166

> <source_casrn>
57-10-3

> <CAS>
57-10-3

> <SMILES>
CCCCCCCCCCCCCCCC(O)=O

> <NAME>
PALMITIC ACID

> <preferred_name>
Hexadecanoic acid

> <iupac>
hexadecanoic acid

> <MPID>
27563

> <dsstox_substance_id>
DTXSID2021602

> <Canonical_QSARr>
CCCCCCCCCCCCCCCC(O)=O

> <InChI_Code_QSARr>
InChI=1S/C16H32O2/c1-2-3-4-5-6-7-8-9-10-11-12-13-14-15-16(17)18/h2-15H2,1H3,(H,17,18)

> <InChI Key_QSARr>
IPCSVZSSVZVIGE-UHFFFAOYSA-N

> <Salt_Solvent>
?

> <Salt_Solvent_ID>


> <MP>
61.8

$$$$
100167
  -INDIGO-08031722462D

 56 55  0  0  0  0  0  0  0  0999 V2000
    9.6994   -0.8000    0.0000 C   0  0  0  0  0  0  0  0  0  0  0  0
   11.0851   -1.6000    0.0000 H   0  0  0  0  0  0  0  0  0  0  0  0
   11.0851    0.0000    0.0000 H   0  0  0  0  0  0  0  0  0  0  0  0
    9.6994   -2.4000    0.0000 H   0  0  0  0  0  0  0  0  0  0  0  0
    8.3141    0.0000    0.0000 C   0  0  0  0  0  0  0  0  0  0  0  0
    8.9259    1.4782    0.0000 H   0  0  0  0  0  0  0  0  0  0  0  0
    7.7017    1.4782    0.0000 H   0  0  0  0  0  0  0  0  0  0  0  0
    6.9283   -0.8000    0.0000 C   0  0  0  0  0  0  0  0  0  0  0  0
    6.3160   -2.2782    0.0000 H   0  0  0  0  0  0  0  0  0  0  0  0
    7.5406   -2.2782    0.0000 H   0  0  0  0  0  0  0  0  0  0  0  0
    5.5426    0.0000    0.0000 C   0  0  0  0  0  0  0  0  0  0  0  0
    6.1549    1.4782    0.0000 H   0  0  0  0  0  0  0  0  0  0  0  0
    4.9302    1.4782    0.0000 H   0  0  0  0  0  0  0  0  0  0  0  0
    4.1568   -0.8000    0.0000 C   0  0  0  0  0  0  0  0  0  0  0  0
    3.5445   -2.2782    0.0000 H   0  0  0  0  0  0  0  0  0  0  0  0
    4.7691   -2.2782    0.0000 H   0  0  0  0  0  0  0  0  0  0  0  0
    2.7715    0.0000    0.0000 C   0  0  0  0  0  0  0  0  0  0  0  0
    3.3834    1.4782    0.0000 H   0  0  0  0  0  0  0  0  0  0  0  0
    2.1592    1.4782    0.0000 H   0  0  0  0  0  0  0  0  0  0  0  0
    1.3857   -0.8000    0.0000 C   0  0  0  0  0  0  0  0  0  0  0  0
    0.7734   -2.2782    0.0000 H   0  0  0  0  0  0  0  0  0  0  0  0
    1.9981   -2.2782    0.0000 H   0  0  0  0  0  0  0  0  0  0  0  0
    0.0000    0.0000    0.0000 C   0  0  0  0  0  0  0  0  0  0  0  0
    0.6123    1.4782    0.0000 H   0  0  0  0  0  0  0  0  0  0  0  0
   -0.6123    1.4782    0.0000 H   0  0  0  0  0  0  0  0  0  0  0  0
   -1.3857   -0.8000    0.0000 C   0  0  0  0  0  0  0  0  0  0  0  0
   -1.9981   -2.2782    0.0000 H   0  0  0  0  0  0  0  0  0  0  0  0
   -0.7734   -2.2782    0.0000 H   0  0  0  0  0  0  0  0  0  0  0  0
   -2.7711    0.0000    0.0000 C   0  0  0  0  0  0  0  0  0  0  0  0
   -2.1592    1.4782    0.0000 H   0  0  0  0  0  0  0  0  0  0  0  0
   -3.3834    1.4782    0.0000 H   0  0  0  0  0  0  0  0  0  0  0  0
   -4.1568   -0.8000    0.0000 C   0  0  0  0  0  0  0  0  0  0  0  0
   -4.7691   -2.2782    0.0000 H   0  0  0  0  0  0  0  0  0  0  0  0
   -3.5445   -2.2782    0.0000 H   0  0  0  0  0  0  0  0  0  0  0  0
   -5.5426    0.0000    0.0000 C   0  0  0  0  0  0  0  0  0  0  0  0
   -4.9302    1.4782    0.0000 H   0  0  0  0  0  0  0  0  0  0  0  0
   -6.1549    1.4782    0.0000 H   0  0  0  0  0  0  0  0  0  0  0  0
   -6.9283   -0.8000    0.0000 C   0  0  0  0  0  0  0  0  0  0  0  0
   -7.5406   -2.2782    0.0000 H   0  0  0  0  0  0  0  0  0  0  0  0
   -6.3160   -2.2782    0.0000 H   0  0  0  0  0  0  0  0  0  0  0  0
   -8.3136    0.0000    0.0000 C   0  0  0  0  0  0  0  0  0  0  0  0
   -7.7017    1.4782    0.0000 H   0  0  0  0  0  0  0  0  0  0  0  0
   -8.9260    1.4782    0.0000 H   0  0  0  0  0  0  0  0  0  0  0  0
   -9.6994   -0.8000    0.0000 C   0  0  0  0  0  0  0  0  0  0  0  0
  -10.3117   -2.2782    0.0000 H   0  0  0  0  0  0  0  0  0  0  0  0
   -9.0871   -2.2782    0.0000 H   0  0  0  0  0  0  0  0  0  0  0  0
  -11.0851    0.0000    0.0000 C   0  0  0  0  0  0  0  0  0  0  0  0
  -10.4728    1.4782    0.0000 H   0  0  0  0  0  0  0  0  0  0  0  0
  -11.6974    1.4782    0.0000 H   0  0  0  0  0  0  0  0  0  0  0  0
  -12.4709   -0.8000    0.0000 C   0  0  0  0  0  0  0  0  0  0  0  0
  -13.0832   -2.2782    0.0000 H   0  0  0  0  0  0  0  0  0  0  0  0
  -11.8586   -2.2782    0.0000 H   0  0  0  0  0  0  0  0  0  0  0  0
  -13.8562    0.0000    0.0000 C   0  0  0  0  0  0  0  0  0  0  0  0
  -15.2419   -0.8000    0.0000 O   0  0  0  0  0  0  0  0  0  0  0  0
  -16.6277    0.0000    0.0000 H   0  0  0  0  0  0  0  0  0  0  0  0
  -13.8566    1.6000    0.0000 O   0  0  0  0  0  0  0  0  0  0  0  0
  1  2  1  0  0  0  0
  1  3  1  0  0  0  0
  1  4  1  0  0  0  0
  1  5  1  0  0  0  0
  5  6  1  0  0  0  0
  5  7  1  0  0  0  0
  5  8  1  0  0  0  0
  8  9  1  0  0  0  0
  8 10  1  0  0  0  0
  8 11  1  0  0  0  0
 11 12  1  0  0  0  0
 11 13  1  0  0  0  0
 11 14  1  0  0  0  0
 14 15  1  0  0  0  0
 14 16  1  0  0  0  0
 14 17  1  0  0  0  0
 17 18  1  0  0  0  0
 17 19  1  0  0  0  0
 17 20  1  0  0  0  0
 20 21  1  0  0  0  0
 20 22  1  0  0  0  0
 20 23  1  0  0  0  0
 23 24  1  0  0  0  0
 23 25  1  0  0  0  0
 23 26  1  0  0  0  0
 26 27  1  0  0  0  0
 26 28  1  0  0  0  0
 26 29  1  0  0  0  0
 29 30  1  0  0  0  0
 29 31  1  0  0  0  0
 29 32  1  0  0  0  0
 32 33  1  0  0  0  0
 32 34  1  0  0  0  0
 32 35  1  0  0  0  0
 35 36  1  0  0  0  0
 35 37  1  0  0  0  0
 35 38  1  0  0  0  0
 38 39  1  0  0  0  0
 38 40  1  0  0  0  0
 38 41  1  0  0  0  0
 41 42  1  0  0  0  0
 41 43  1  0  0  0  0
 41 44  1  0  0  0  0
 44 45  1  0  0  0  0
 44 46  1  0  0  0  0
 44 47  1  0  0  0  0
 47 48  1  0  0  0  0
 47 49  1  0  0  0  0
 47 50  1  0  0  0  0
 50 51  1  0  0  0  0
 50 52  1  0  0  0  0
 50 53  1  0  0  0  0
 53 54  1  0  0  0  0
 54 55  1  0  0  0  0
 53 56  2  0  0  0  0
M  END
> <ChemID>
100167

> <source_casrn>
57-11-4

> <CAS>
57-11-4

> <SMILES>
CCCCCCCCCCCCCCCCCC(O)=O

> <NAME>
STEARIC ACID

> <preferred_name>
Octadecanoic acid

> <iupac>
octadecanoic acid

> <MPID>
27564

> <dsstox_substance_id>
DTXSID8021642

> <Canonical_QSARr>
CCCCCCCCCCCCCCCCCC(O)=O

> <InChI_Code_QSARr>
InChI=1S/C18H36O2/c1-2-3-4-5-6-7-8-9-10-11-12-13-14-15-16-17-18(19)20/h2-17H2,1H3,(H,19,20)

> <InChI Key_QSARr>
QIQXTHQIDYTFRH-UHFFFAOYSA-N

> <Salt_Solvent>
?

> <Salt_Solvent_ID>


> <MP>
68.8

$$$$
100168
  -INDIGO-08031722462D

  8  7  0  0  0  0  0  0  0  0999 V2000
    0.0000    0.0000    0.0000 C   0  0  0  0  0  0  0  0  0  0  0  0
    1.3856    0.8000    0.0000 N   0  0  0  0  0  0  0  0  0  0  0  0
    2.7713    0.0000    0.0000 H   0  0  0  0  0  0  0  0  0  0  0  0
    1.3856    2.4000    0.0000 H   0  0  0  0  0  0  0  0  0  0  0  0
   -1.3856    0.8000    0.0000 N   0  0  0  0  0  0  0  0  0  0  0  0
   -2.7713    0.0000    0.0000 H   0  0  0  0  0  0  0  0  0  0  0  0
   -1.3856    2.4000    0.0000 H   0  0  0  0  0  0  0  0  0  0  0  0
   -0.0000   -1.6000    0.0000 O   0  0  0  0  0  0  0  0  0  0  0  0
  1  2  1  0  0  0  0
  2  3  1  0  0  0  0
  2  4  1  0  0  0  0
  1  5  1  0  0  0  0
  5  6  1  0  0  0  0
  5  7  1  0  0  0  0
  1  8  2  0  0  0  0
M  END
> <ChemID>
100168

> <source_casrn>
57-13-6

> <CAS>
57-13-6

> <SMILES>
NC(N)=O

> <NAME>
UREA

> <preferred_name>
Urea

> <iupac>
urea

> <MPID>
27565

> <dsstox_substance_id>
DTXSID4021426

> <Canonical_QSARr>
NC(N)=O

> <InChI_Code_QSARr>
InChI=1S/CH4N2O/c2-1(3)4/h(H4,2,3,4)

> <InChI Key_QSARr>
XSQUKJJJFZCRTK-UHFFFAOYSA-N

> <Salt_Solvent>
?

> <Salt_Solvent_ID>


> <MP>
132.7

$$$$
100170
  -INDIGO-08031722462D

 15 14  0  0  0  0  0  0  0  0999 V2000
   -0.8000   -1.3856    0.0000 C   0  0  0  0  0  0  0  0  0  0  0  0
    0.0000    0.0000    0.0000 C   0  0  0  0  0  0  0  0  0  0  0  0
    1.3856   -0.8000    0.0000 O   0  0  0  0  0  0  0  0  0  0  0  0
    1.3856   -2.4000    0.0000 H   0  0  0  0  0  0  0  0  0  0  0  0
    0.8000    1.3856    0.0000 C   0  0  0  0  0  0  0  0  0  0  0  0
    1.6000    2.7713    0.0000 H   0  0  0  0  0  0  0  0  0  0  0  0
    2.4000    1.3856    0.0000 H   0  0  0  0  0  0  0  0  0  0  0  0
    0.0000    2.7713    0.0000 H   0  0  0  0  0  0  0  0  0  0  0  0
   -1.3856    0.8000    0.0000 C   0  0  0  0  0  0  0  0  0  0  0  0
   -2.7713    1.6000    0.0000 H   0  0  0  0  0  0  0  0  0  0  0  0
   -2.7713    0.0000    0.0000 H   0  0  0  0  0  0  0  0  0  0  0  0
   -1.3856    2.4000    0.0000 H   0  0  0  0  0  0  0  0  0  0  0  0
   -1.6000   -2.7713    0.0000 Cl  0  0  0  0  0  0  0  0  0  0  0  0
    0.0000   -2.7713    0.0000 Cl  0  0  0  0  0  0  0  0  0  0  0  0
   -2.4000   -1.3856    0.0000 Cl  0  0  0  0  0  0  0  0  0  0  0  0
  1  2  1  0  0  0  0
  2  3  1  0  0  0  0
  3  4  1  0  0  0  0
  2  5  1  0  0  0  0
  5  6  1  0  0  0  0
  5  7  1  0  0  0  0
  5  8  1  0  0  0  0
  2  9  1  0  0  0  0
  9 10  1  0  0  0  0
  9 11  1  0  0  0  0
  9 12  1  0  0  0  0
  1 13  1  0  0  0  0
  1 14  1  0  0  0  0
  1 15  1  0  0  0  0
M  END
> <ChemID>
100170

> <source_casrn>
57-15-8

> <CAS>
57-15-8

> <SMILES>
CC(C)(O)C(Cl)(Cl)Cl

> <NAME>
B,B,B-TRICHLORO-T-BUTANOL

> <preferred_name>
1,1,1-Trichloro-2-methyl-2-propanol

> <iupac>
1,1,1-trichloro-2-methylpropan-2-ol

> <MPID>
27567

> <dsstox_substance_id>
DTXSID1041217

> <Canonical_QSARr>
CC(C)(O)C(Cl)(Cl)Cl

> <InChI_Code_QSARr>
InChI=1S/C4H7Cl3O/c1-3(2,8)4(5,6)7/h8H,1-2H3

> <InChI Key_QSARr>
OSASVXMJTNOKOY-UHFFFAOYSA-N

> <Salt_Solvent>
?

> <Salt_Solvent_ID>


> <MP>
97.0

$$$$
100172
  -INDIGO-08031722462D

 47 53  0  0  0  0  0  0  0  0999 V2000
    3.2001   -0.0000    0.0000 C   0  0  0  0  0  0  0  0  0  0  0  0
    3.8210    1.4745    0.0000 H   0  0  0  0  0  0  0  0  0  0  0  0
    2.4000    1.3856    0.0000 C   0  0  0  0  0  0  0  0  0  0  0  0
    3.7857    2.1857    0.0000 H   0  0  0  0  0  0  0  0  0  0  0  0
    2.1222    2.9613    0.0000 H   0  0  0  0  0  0  0  0  0  0  0  0
    0.8000    1.3856    0.0000 C   0  0  0  0  0  0  0  0  0  0  0  0
   -0.7912    1.2184    0.0000 H   0  0  0  0  0  0  0  0  0  0  0  0
   -0.2707    2.5747    0.0000 N   0  0  0  0  0  0  0  0  0  0  0  0
   -1.7323    1.9239    0.0000 C   0  0  0  0  0  0  0  0  0  0  0  0
   -2.2268    3.4456    0.0000 H   0  0  0  0  0  0  0  0  0  0  0  0
   -3.2974    1.5912    0.0000 H   0  0  0  0  0  0  0  0  0  0  0  0
   -1.5651    0.3327    0.0000 C   0  0  0  0  0  0  0  0  0  0  0  0
   -1.9655    0.8984    0.0000 H   0  0  0  0  0  0  0  0  0  0  0  0
   -1.7323   -1.2586    0.0000 H   0  0  0  0  0  0  0  0  0  0  0  0
    0.0001   -0.0000    0.0000 C   0  0  0  0  0  0  0  0  0  0  0  0
    0.8000   -1.3857    0.0000 C   0  0  0  0  0  0  0  0  0  0  0  0
    1.0778   -2.9613    0.0000 H   0  0  0  0  0  0  0  0  0  0  0  0
    2.4000   -1.3857    0.0000 C   0  0  0  0  0  0  0  0  0  0  0  0
    1.8528   -2.8892    0.0000 H   0  0  0  0  0  0  0  0  0  0  0  0
[truncated: 20,381,503 more chars]
