# Supplementary material for: OPERA models for predicting physicochemical properties and environmental fate endpoints
Source: J Cheminform. 2018 Mar 8;10:10. doi: 10.1186/s13321-018-0263-1 (PMC5843579; doi:10.1186/s13321-018-0263-1)
Supplement: Supplementary file 1 — Additional file 1: S1. Training and test sets of the models with the corresponding JRC validated QMRFs. [file 13321_2018_263_MOESM1_ESM.zip › OPERA_MP/TST_MP_2167.sdf]

100005
  -INDIGO-08031722462D

 29 30  0  0  0  0  0  0  0  0999 V2000
    0.3164    2.2461    0.0000 O   0  0  0  0  0  0  0  0  0  0  0  0
    0.0000    1.6000    0.0000 C   0  0  0  0  0  0  0  0  0  0  0  0
    0.0000    0.0000    0.0000 C   0  0  0  0  0  0  0  0  0  0  0  0
    1.5757    0.2778    0.0000 C   0  0  0  0  0  0  0  0  0  0  0  0
    2.8014   -0.7507    0.0000 C   0  0  0  0  0  0  0  0  0  0  0  0
    2.8014   -2.3506    0.0000 H   0  0  0  0  0  0  0  0  0  0  0  0
    4.3049   -0.2033    0.0000 C   0  0  0  0  0  0  0  0  0  0  0  0
    5.5306   -1.2318    0.0000 H   0  0  0  0  0  0  0  0  0  0  0  0
    4.5828    1.3723    0.0000 C   0  0  0  0  0  0  0  0  0  0  0  0
    6.0862    1.9196    0.0000 H   0  0  0  0  0  0  0  0  0  0  0  0
    3.3571    2.4008    0.0000 C   0  0  0  0  0  0  0  0  0  0  0  0
    3.6348    3.9765    0.0000 H   0  0  0  0  0  0  0  0  0  0  0  0
    1.8536    1.8535    0.0000 C   0  0  0  0  0  0  0  0  0  0  0  0
    1.3856    2.3999    0.0000 H   0  0  0  0  0  0  0  0  0  0  0  0
    0.5472   -1.5035    0.0000 C   0  0  0  0  0  0  0  0  0  0  0  0
    1.8966   -2.3632    0.0000 H   0  0  0  0  0  0  0  0  0  0  0  0
    2.1093   -1.1572    0.0000 H   0  0  0  0  0  0  0  0  0  0  0  0
   -0.4812   -2.7292    0.0000 C   0  0  0  0  0  0  0  0  0  0  0  0
    0.0660   -4.2327    0.0000 H   0  0  0  0  0  0  0  0  0  0  0  0
   -1.5097   -3.9548    0.0000 H   0  0  0  0  0  0  0  0  0  0  0  0
    1.0945   -3.0070    0.0000 H   0  0  0  0  0  0  0  0  0  0  0  0
   -1.3857   -0.8000    0.0000 C   0  0  0  0  0  0  0  0  0  0  0  0
   -1.6635   -2.3757    0.0000 O   0  0  0  0  0  0  0  0  0  0  0  0
   -2.7713    0.0000    0.0000 N   0  0  0  0  0  0  0  0  0  0  0  0
   -4.1569   -0.8000    0.0000 H   0  0  0  0  0  0  0  0  0  0  0  0
   -2.7713    1.6000    0.0000 C   0  0  0  0  0  0  0  0  0  0  0  0
   -4.1569    2.3999    0.0000 O   0  0  0  0  0  0  0  0  0  0  0  0
   -1.3857    2.3999    0.0000 N   0  0  0  0  0  0  0  0  0  0  0  0
   -1.3856    4.0000    0.0000 H   0  0  0  0  0  0  0  0  0  0  0  0
  1  2  2  0  0  0  0
  2  3  1  0  0  0  0
  3  4  1  0  0  0  0
  4  5  4  0  0  0  0
  5  6  1  0  0  0  0
  5  7  4  0  0  0  0
  7  8  1  0  0  0  0
  7  9  4  0  0  0  0
  9 10  1  0  0  0  0
  9 11  4  0  0  0  0
 11 12  1  0  0  0  0
 11 13  4  0  0  0  0
 13  4  4  0  0  0  0
 13 14  1  0  0  0  0
  3 15  1  0  0  0  0
 15 16  1  0  0  0  0
 15 17  1  0  0  0  0
 15 18  1  0  0  0  0
 18 19  1  0  0  0  0
 18 20  1  0  0  0  0
 18 21  1  0  0  0  0
  3 22  1  0  0  0  0
 22 23  2  0  0  0  0
 22 24  1  0  0  0  0
 24 25  1  0  0  0  0
 24 26  1  0  0  0  0
 26 27  2  0  0  0  0
 26 28  1  0  0  0  0
 28  2  1  0  0  0  0
 28 29  1  0  0  0  0
M  END
> <ChemID>
100005

> <source_casrn>
50-06-6

> <CAS>
50-06-6

> <SMILES>
CCC1(c2ccccc2)C(=O)NC(=O)NC1=O

> <NAME>
PHENOBARBITAL

> <preferred_name>
Phenobarbital

> <iupac>
5-ethyl-5-phenylpyrimidine-2,4,6(1H,3H,5H)-trione

> <MPID>
27425

> <dsstox_substance_id>
DTXSID5021122

> <Canonical_QSARr>
CCC1(c2ccccc2)C(=O)NC(=O)NC1=O

> <InChI_Code_QSARr>
InChI=1S/C12H12N2O3/c1-2-12(8-6-4-3-5-7-8)9(15)13-11(17)14-10(12)16/h3-7H,2H2,1H3,(H2,13,14,15,16,17)

> <InChI Key_QSARr>
DDBREPKUVSBGFI-UHFFFAOYSA-N

> <Salt_Solvent>
?

> <Salt_Solvent_ID>


> <MP>
174.0

$$$$
100010
  -INDIGO-08031722462D

 73 75  0  0  0  0  0  0  0  0999 V2000
   -0.0001    0.0001    0.0000 C   0  0  0  0  0  0  0  0  0  0  0  0
    1.5651    0.3326    0.0000 C   0  0  0  0  0  0  0  0  0  0  0  0
    1.7324   -1.2585    0.0000 H   0  0  0  0  0  0  0  0  0  0  0  0
    3.1409    0.6105    0.0000 C   0  0  0  0  0  0  0  0  0  0  0  0
    3.2972    1.5912    0.0000 H   0  0  0  0  0  0  0  0  0  0  0  0
    4.7164    0.8883    0.0000 C   0  0  0  0  0  0  0  0  0  0  0  0
    5.7447   -0.3373    0.0000 H   0  0  0  0  0  0  0  0  0  0  0  0
    5.2638    2.3919    0.0000 C   0  0  0  0  0  0  0  0  0  0  0  0
    4.2351    3.6175    0.0000 H   0  0  0  0  0  0  0  0  0  0  0  0
    6.8393    2.6696    0.0000 C   0  0  0  0  0  0  0  0  0  0  0  0
    7.1171    1.0940    0.0000 H   0  0  0  0  0  0  0  0  0  0  0  0
    8.4151    2.9476    0.0000 C   0  0  0  0  0  0  0  0  0  0  0  0
    8.1374    4.5233    0.0000 H   0  0  0  0  0  0  0  0  0  0  0  0
    9.9906    3.2254    0.0000 C   0  0  0  0  0  0  0  0  0  0  0  0
   11.5664    3.5031    0.0000 H   0  0  0  0  0  0  0  0  0  0  0  0
   11.0193    1.9997    0.0000 H   0  0  0  0  0  0  0  0  0  0  0  0
   10.5381    4.7290    0.0000 H   0  0  0  0  0  0  0  0  0  0  0  0
    8.6929    1.3718    0.0000 C   0  0  0  0  0  0  0  0  0  0  0  0
   10.1963    0.8246    0.0000 H   0  0  0  0  0  0  0  0  0  0  0  0
    8.9706   -0.2039    0.0000 H   0  0  0  0  0  0  0  0  0  0  0  0
    9.9186    2.4003    0.0000 H   0  0  0  0  0  0  0  0  0  0  0  0
    6.5615    4.2453    0.0000 C   0  0  0  0  0  0  0  0  0  0  0  0
    6.2838    5.8211    0.0000 H   0  0  0  0  0  0  0  0  0  0  0  0
    7.7872    5.2738    0.0000 H   0  0  0  0  0  0  0  0  0  0  0  0
    5.0581    4.7926    0.0000 H   0  0  0  0  0  0  0  0  0  0  0  0
    3.4186   -0.9651    0.0000 C   0  0  0  0  0  0  0  0  0  0  0  0
    4.9221   -1.5125    0.0000 H   0  0  0  0  0  0  0  0  0  0  0  0
    3.6964   -2.5410    0.0000 H   0  0  0  0  0  0  0  0  0  0  0  0
    4.6443    0.0632    0.0000 H   0  0  0  0  0  0  0  0  0  0  0  0
    1.7324    1.9239    0.0000 C   0  0  0  0  0  0  0  0  0  0  0  0
    2.6997    2.1484    0.0000 H   0  0  0  0  0  0  0  0  0  0  0  0
    2.2268    3.4456    0.0000 H   0  0  0  0  0  0  0  0  0  0  0  0
    0.2706    2.5747    0.0000 C   0  0  0  0  0  0  0  0  0  0  0  0
    1.0706    3.9603    0.0000 H   0  0  0  0  0  0  0  0  0  0  0  0
   -1.0239    3.5151    0.0000 H   0  0  0  0  0  0  0  0  0  0  0  0
   -0.8001    1.3857    0.0000 C   0  0  0  0  0  0  0  0  0  0  0  0
   -1.4509    2.8473    0.0000 H   0  0  0  0  0  0  0  0  0  0  0  0
   -2.4002    1.3857    0.0000 C   0  0  0  0  0  0  0  0  0  0  0  0
   -3.1999    2.7713    0.0000 C   0  0  0  0  0  0  0  0  0  0  0  0
   -2.4002    4.1568    0.0000 H   0  0  0  0  0  0  0  0  0  0  0  0
   -4.7999    2.7713    0.0000 C   0  0  0  0  0  0  0  0  0  0  0  0
   -5.5999    1.3857    0.0000 H   0  0  0  0  0  0  0  0  0  0  0  0
   -5.5999    4.1568    0.0000 C   0  0  0  0  0  0  0  0  0  0  0  0
   -7.1999    4.1568    0.0000 C   0  0  0  0  0  0  0  0  0  0  0  0
   -8.0000    2.7713    0.0000 C   0  0  0  0  0  0  0  0  0  0  0  0
   -9.6000    2.7713    0.0000 H   0  0  0  0  0  0  0  0  0  0  0  0
   -7.1999    1.3857    0.0000 H   0  0  0  0  0  0  0  0  0  0  0  0
   -8.0000    5.5426    0.0000 C   0  0  0  0  0  0  0  0  0  0  0  0
   -9.2257    4.5141    0.0000 H   0  0  0  0  0  0  0  0  0  0  0  0
   -9.2257    6.5709    0.0000 H   0  0  0  0  0  0  0  0  0  0  0  0
   -7.1999    6.9282    0.0000 C   0  0  0  0  0  0  0  0  0  0  0  0
   -8.7034    7.4755    0.0000 H   0  0  0  0  0  0  0  0  0  0  0  0
   -6.9222    8.5038    0.0000 H   0  0  0  0  0  0  0  0  0  0  0  0
   -5.5999    6.9282    0.0000 C   0  0  0  0  0  0  0  0  0  0  0  0
   -4.0964    7.4755    0.0000 H   0  0  0  0  0  0  0  0  0  0  0  0
   -5.8780    8.5038    0.0000 O   0  0  0  0  0  0  0  0  0  0  0  0
   -4.6523    9.5324    0.0000 H   0  0  0  0  0  0  0  0  0  0  0  0
   -4.7999    5.5426    0.0000 C   0  0  0  0  0  0  0  0  0  0  0  0
   -3.5742    6.5709    0.0000 H   0  0  0  0  0  0  0  0  0  0  0  0
   -3.5742    4.5141    0.0000 H   0  0  0  0  0  0  0  0  0  0  0  0
   -3.1999    0.0001    0.0000 C   0  0  0  0  0  0  0  0  0  0  0  0
   -4.4256    1.0284    0.0000 H   0  0  0  0  0  0  0  0  0  0  0  0
   -4.4256   -1.0284    0.0000 H   0  0  0  0  0  0  0  0  0  0  0  0
   -2.4002   -1.3857    0.0000 C   0  0  0  0  0  0  0  0  0  0  0  0
   -3.9036   -1.9328    0.0000 H   0  0  0  0  0  0  0  0  0  0  0  0
   -2.1221   -2.9613    0.0000 H   0  0  0  0  0  0  0  0  0  0  0  0
   -0.8001   -1.3857    0.0000 C   0  0  0  0  0  0  0  0  0  0  0  0
   -1.0779   -2.9613    0.0000 H   0  0  0  0  0  0  0  0  0  0  0  0
   -0.4952   -2.0781    0.0000 H   0  0  0  0  0  0  0  0  0  0  0  0
    0.7014   -1.4381    0.0000 C   0  0  0  0  0  0  0  0  0  0  0  0
    1.4029   -2.8761    0.0000 H   0  0  0  0  0  0  0  0  0  0  0  0
    0.5858   -2.1856    0.0000 H   0  0  0  0  0  0  0  0  0  0  0  0
    2.2540   -1.8251    0.0000 H   0  0  0  0  0  0  0  0  0  0  0  0
  1  2  1  0  0  0  0
  2  3  1  0  0  0  0
  2  4  1  0  0  0  0
  4  5  1  0  0  0  0
  4  6  1  0  0  0  0
  6  7  1  0  0  0  0
  6  8  2  0  0  0  0
  8  9  1  0  0  0  0
  8 10  1  0  0  0  0
 10 11  1  0  0  0  0
 10 12  1  0  0  0  0
 12 13  1  0  0  0  0
 12 14  1  0  0  0  0
 14 15  1  0  0  0  0
 14 16  1  0  0  0  0
 14 17  1  0  0  0  0
 12 18  1  0  0  0  0
 18 19  1  0  0  0  0
 18 20  1  0  0  0  0
 18 21  1  0  0  0  0
 10 22  1  0  0  0  0
 22 23  1  0  0  0  0
 22 24  1  0  0  0  0
 22 25  1  0  0  0  0
  4 26  1  0  0  0  0
 26 27  1  0  0  0  0
 26 28  1  0  0  0  0
 26 29  1  0  0  0  0
  2 30  1  0  0  0  0
 30 31  1  0  0  0  0
 30 32  1  0  0  0  0
 30 33  1  0  0  0  0
 33 34  1  0  0  0  0
 33 35  1  0  0  0  0
 33 36  1  0  0  0  0
 36  1  1  0  0  0  0
 36 37  1  0  0  0  0
 36 38  1  0  0  0  0
 38 39  2  0  0  0  0
 39 40  1  0  0  0  0
 39 41  1  0  0  0  0
 41 42  1  0  0  0  0
 41 43  2  0  0  0  0
 43 44  1  0  0  0  0
 44 45  2  0  0  0  0
 45 46  1  0  0  0  0
 45 47  1  0  0  0  0
 44 48  1  0  0  0  0
 48 49  1  0  0  0  0
 48 50  1  0  0  0  0
 48 51  1  0  0  0  0
 51 52  1  0  0  0  0
 51 53  1  0  0  0  0
 51 54  1  0  0  0  0
 54 55  1  0  0  0  0
 54 56  1  0  0  0  0
 56 57  1  0  0  0  0
 54 58  1  0  0  0  0
 58 43  1  0  0  0  0
 58 59  1  0  0  0  0
 58 60  1  0  0  0  0
 38 61  1  0  0  0  0
 61 62  1  0  0  0  0
 61 63  1  0  0  0  0
 61 64  1  0  0  0  0
 64 65  1  0  0  0  0
 64 66  1  0  0  0  0
 64 67  1  0  0  0  0
 67  1  1  0  0  0  0
 67 68  1  0  0  0  0
 67 69  1  0  0  0  0
  1 70  1  0  0  0  0
 70 71  1  0  0  0  0
 70 72  1  0  0  0  0
 70 73  1  0  0  0  0
M  END
> <ChemID>
100010

> <source_casrn>
50-14-6

> <CAS>
50-14-6

> <SMILES>
CC(C)[C@@H](C)/C=C/[C@@H](C)[C@H]1CC[C@H]2/C(/CCC[C@@]21C)=C/C=C1/C[C@@H](O)CCC/1=C

> <NAME>
Vitamin D2

> <preferred_name>
Ergocalciferol

> <iupac>
(3S,5Z,7E,22E)-9,10-secoergosta-5,7,10,22-tetraen-3-ol

> <MPID>
27429

> <dsstox_substance_id>
DTXSID5020233

> <Canonical_QSARr>
CC(C)C(C)C=CC(C)C1CCC2C(CCCC21C)=CC=C1CC(O)CCC1=C

> <InChI_Code_QSARr>
InChI=1S/C28H44O/c1-19(2)20(3)9-10-22(5)26-15-16-27-23(8-7-17-28(26,27)6)12-13-24-18-25(29)14-11-21(24)4/h9-10,12-13,19-20,22,25-27,29H,4,7-8,11,14-18H2,1-3,5-6H3/b10-9+,23-12+,24-13+

> <InChI Key_QSARr>
MECHNRXZTMCUDQ-ZJGOHBTISA-N

> <Salt_Solvent>
?

> <Salt_Solvent_ID>


> <MP>
116.5

$$$$
100014
  -INDIGO-08031722462D

 55 58  0  0  0  0  0  0  0  0999 V2000
    0.0000   -0.0000    0.0000 C   0  0  0  0  0  0  0  0  0  0  0  0
   -0.7999    1.3857    0.0000 C   0  0  0  0  0  0  0  0  0  0  0  0
    0.5856    2.1857    0.0000 H   0  0  0  0  0  0  0  0  0  0  0  0
   -1.0779    2.9613    0.0000 H   0  0  0  0  0  0  0  0  0  0  0  0
   -2.4001    1.3857    0.0000 C   0  0  0  0  0  0  0  0  0  0  0  0
   -3.4284    2.6113    0.0000 H   0  0  0  0  0  0  0  0  0  0  0  0
   -2.1221    2.9613    0.0000 O   0  0  0  0  0  0  0  0  0  0  0  0
   -3.3479    3.9898    0.0000 H   0  0  0  0  0  0  0  0  0  0  0  0
   -3.2001   -0.0000    0.0000 C   0  0  0  0  0  0  0  0  0  0  0  0
   -3.2698    0.7494    0.0000 H   0  0  0  0  0  0  0  0  0  0  0  0
   -4.8000   -0.0000    0.0000 C   0  0  0  0  0  0  0  0  0  0  0  0
   -5.5999   -1.3856    0.0000 C   0  0  0  0  0  0  0  0  0  0  0  0
   -4.8000   -2.7713    0.0000 C   0  0  0  0  0  0  0  0  0  0  0  0
   -6.3035   -3.3185    0.0000 H   0  0  0  0  0  0  0  0  0  0  0  0
   -4.5222   -4.3470    0.0000 H   0  0  0  0  0  0  0  0  0  0  0  0
   -3.2001   -2.7713    0.0000 C   0  0  0  0  0  0  0  0  0  0  0  0
   -3.4778   -4.3470    0.0000 H   0  0  0  0  0  0  0  0  0  0  0  0
   -1.8143   -3.5712    0.0000 H   0  0  0  0  0  0  0  0  0  0  0  0
   -2.4001   -1.3856    0.0000 C   0  0  0  0  0  0  0  0  0  0  0  0
   -1.5999   -2.7713    0.0000 H   0  0  0  0  0  0  0  0  0  0  0  0
   -0.7999   -1.3856    0.0000 C   0  0  0  0  0  0  0  0  0  0  0  0
   -1.4507   -2.8473    0.0000 H   0  0  0  0  0  0  0  0  0  0  0  0
    0.2707   -2.5747    0.0000 C   0  0  0  0  0  0  0  0  0  0  0  0
   -1.0237   -3.5151    0.0000 H   0  0  0  0  0  0  0  0  0  0  0  0
    1.0706   -3.9603    0.0000 H   0  0  0  0  0  0  0  0  0  0  0  0
    1.7322   -1.9239    0.0000 C   0  0  0  0  0  0  0  0  0  0  0  0
    2.2266   -3.4456    0.0000 H   0  0  0  0  0  0  0  0  0  0  0  0
    3.2972   -1.5912    0.0000 H   0  0  0  0  0  0  0  0  0  0  0  0
    1.5651   -0.3327    0.0000 C   0  0  0  0  0  0  0  0  0  0  0  0
    2.0487    0.2953    0.0000 H   0  0  0  0  0  0  0  0  0  0  0  0
    3.1650   -0.3327    0.0000 C   0  0  0  0  0  0  0  0  0  0  0  0
    4.1936   -1.5584    0.0000 O   0  0  0  0  0  0  0  0  0  0  0  0
    3.9650    1.0530    0.0000 C   0  0  0  0  0  0  0  0  0  0  0  0
    5.4432    0.4407    0.0000 H   0  0  0  0  0  0  0  0  0  0  0  0
    5.4432    1.6653    0.0000 H   0  0  0  0  0  0  0  0  0  0  0  0
    3.1650    2.4386    0.0000 O   0  0  0  0  0  0  0  0  0  0  0  0
    3.9650    3.8243    0.0000 H   0  0  0  0  0  0  0  0  0  0  0  0
   -7.2001   -1.3856    0.0000 C   0  0  0  0  0  0  0  0  0  0  0  0
   -8.0001   -2.7713    0.0000 H   0  0  0  0  0  0  0  0  0  0  0  0
   -8.0001   -0.0000    0.0000 C   0  0  0  0  0  0  0  0  0  0  0  0
   -9.6000   -0.0000    0.0000 O   0  0  0  0  0  0  0  0  0  0  0  0
   -7.2001    1.3857    0.0000 C   0  0  0  0  0  0  0  0  0  0  0  0
   -6.9221    2.9613    0.0000 H   0  0  0  0  0  0  0  0  0  0  0  0
   -8.7034    1.9329    0.0000 H   0  0  0  0  0  0  0  0  0  0  0  0
   -5.5999    1.3857    0.0000 C   0  0  0  0  0  0  0  0  0  0  0  0
   -4.9359    1.9937    0.0000 H   0  0  0  0  0  0  0  0  0  0  0  0
   -5.8779    2.9613    0.0000 H   0  0  0  0  0  0  0  0  0  0  0  0
   -4.3886    0.4902    0.0000 C   0  0  0  0  0  0  0  0  0  0  0  0
   -4.2098    1.3728    0.0000 H   0  0  0  0  0  0  0  0  0  0  0  0
   -4.2284    1.2256    0.0000 H   0  0  0  0  0  0  0  0  0  0  0  0
   -3.8414   -1.0133    0.0000 H   0  0  0  0  0  0  0  0  0  0  0  0
    0.9405    1.2944    0.0000 C   0  0  0  0  0  0  0  0  0  0  0  0
    2.0914    2.4059    0.0000 H   0  0  0  0  0  0  0  0  0  0  0  0
    1.7322    1.2586    0.0000 H   0  0  0  0  0  0  0  0  0  0  0  0
    1.1076    2.8856    0.0000 H   0  0  0  0  0  0  0  0  0  0  0  0
  1  2  1  0  0  0  0
  2  3  1  0  0  0  0
  2  4  1  0  0  0  0
  2  5  1  0  0  0  0
  5  6  1  0  0  0  0
  5  7  1  0  0  0  0
  7  8  1  0  0  0  0
  5  9  1  0  0  0  0
  9 10  1  0  0  0  0
  9 11  1  0  0  0  0
 11 12  1  0  0  0  0
 12 13  1  0  0  0  0
 13 14  1  0  0  0  0
 13 15  1  0  0  0  0
 13 16  1  0  0  0  0
 16 17  1  0  0  0  0
 16 18  1  0  0  0  0
 16 19  1  0  0  0  0
 19  9  1  0  0  0  0
 19 20  1  0  0  0  0
 19 21  1  0  0  0  0
 21  1  1  0  0  0  0
 21 22  1  0  0  0  0
 21 23  1  0  0  0  0
 23 24  1  0  0  0  0
 23 25  1  0  0  0  0
 23 26  1  0  0  0  0
 26 27  1  0  0  0  0
 26 28  1  0  0  0  0
 26 29  1  0  0  0  0
 29  1  1  0  0  0  0
 29 30  1  0  0  0  0
 29 31  1  0  0  0  0
 31 32  2  0  0  0  0
 31 33  1  0  0  0  0
 33 34  1  0  0  0  0
 33 35  1  0  0  0  0
 33 36  1  0  0  0  0
 36 37  1  0  0  0  0
 12 38  2  0  0  0  0
 38 39  1  0  0  0  0
 38 40  1  0  0  0  0
 40 41  2  0  0  0  0
 40 42  1  0  0  0  0
 42 43  1  0  0  0  0
 42 44  1  0  0  0  0
 42 45  1  0  0  0  0
 45 11  1  0  0  0  0
 45 46  1  0  0  0  0
 45 47  1  0  0  0  0
 11 48  1  0  0  0  0
 48 49  1  0  0  0  0
 48 50  1  0  0  0  0
 48 51  1  0  0  0  0
  1 52  1  0  0  0  0
 52 53  1  0  0  0  0
 52 54  1  0  0  0  0
 52 55  1  0  0  0  0
M  END
> <ChemID>
100014

> <source_casrn>
50-22-6

> <CAS>
50-22-6

> <SMILES>
C[C@]12CCC(=O)C=C1CC[C@@H]1[C@@H]2[C@@H](O)C[C@]2(C)[C@H](CC[C@H]21)C(=O)CO

> <NAME>
CORTICOSTERONE

> <preferred_name>
Corticosterone

> <iupac>
(11beta)-11,21-dihydroxypregn-4-ene-3,20-dione

> <MPID>
27433

> <dsstox_substance_id>
DTXSID6022474

> <Canonical_QSARr>
CC12CCC(=O)C=C1CCC1C2C(O)CC2(C)C(CCC21)C(=O)CO

> <InChI_Code_QSARr>
InChI=1S/C21H30O4/c1-20-8-7-13(23)9-12(20)3-4-14-15-5-6-16(18(25)11-22)21(15,2)10-17(24)19(14)20/h9,14-17,19,22,24H,3-8,10-11H2,1-2H3

> <InChI Key_QSARr>
OMFXVFTZEKFJBZ-UHFFFAOYSA-N

> <Salt_Solvent>
?

> <Salt_Solvent_ID>


> <MP>
181.0

$$$$
100018
  -INDIGO-08031722462D

 28 29  0  0  0  0  0  0  0  0999 V2000
   -1.3856    0.8000    0.0000 Cl  0  0  0  0  0  0  0  0  0  0  0  0
    0.0001    1.6001    0.0000 C   0  0  0  0  0  0  0  0  0  0  0  0
    0.0001    0.0000    0.0000 C   0  0  0  0  0  0  0  0  0  0  0  0
    0.0001   -1.6000    0.0000 H   0  0  0  0  0  0  0  0  0  0  0  0
   -1.5034   -0.5472    0.0000 C   0  0  0  0  0  0  0  0  0  0  0  0
   -2.7292    0.4813    0.0000 C   0  0  0  0  0  0  0  0  0  0  0  0
   -2.4513    2.0569    0.0000 H   0  0  0  0  0  0  0  0  0  0  0  0
   -4.2327   -0.0660    0.0000 C   0  0  0  0  0  0  0  0  0  0  0  0
   -5.4584    0.9624    0.0000 H   0  0  0  0  0  0  0  0  0  0  0  0
   -4.5106   -1.6416    0.0000 C   0  0  0  0  0  0  0  0  0  0  0  0
   -6.0140   -2.1889    0.0000 Cl  0  0  0  0  0  0  0  0  0  0  0  0
   -3.2848   -2.6701    0.0000 C   0  0  0  0  0  0  0  0  0  0  0  0
   -3.5627   -4.2459    0.0000 H   0  0  0  0  0  0  0  0  0  0  0  0
   -1.7813   -2.1229    0.0000 C   0  0  0  0  0  0  0  0  0  0  0  0
   -0.5557   -3.1514    0.0000 H   0  0  0  0  0  0  0  0  0  0  0  0
    1.5999    0.0000    0.0000 C   0  0  0  0  0  0  0  0  0  0  0  0
    2.4001    1.3857    0.0000 C   0  0  0  0  0  0  0  0  0  0  0  0
    1.5999    2.7713    0.0000 H   0  0  0  0  0  0  0  0  0  0  0  0
    4.0000    1.3857    0.0000 C   0  0  0  0  0  0  0  0  0  0  0  0
    4.7999    2.7713    0.0000 H   0  0  0  0  0  0  0  0  0  0  0  0
    4.7999    0.0000    0.0000 C   0  0  0  0  0  0  0  0  0  0  0  0
    6.4000    0.0000    0.0000 Cl  0  0  0  0  0  0  0  0  0  0  0  0
    4.0000   -1.3857    0.0000 C   0  0  0  0  0  0  0  0  0  0  0  0
    4.7999   -2.7712    0.0000 H   0  0  0  0  0  0  0  0  0  0  0  0
    2.4001   -1.3857    0.0000 C   0  0  0  0  0  0  0  0  0  0  0  0
    1.5999   -2.7712    0.0000 H   0  0  0  0  0  0  0  0  0  0  0  0
    0.0001    3.2000    0.0000 Cl  0  0  0  0  0  0  0  0  0  0  0  0
   -1.3856    2.4000    0.0000 Cl  0  0  0  0  0  0  0  0  0  0  0  0
  1  2  1  0  0  0  0
  2  3  1  0  0  0  0
  3  4  1  0  0  0  0
  3  5  1  0  0  0  0
  5  6  4  0  0  0  0
  6  7  1  0  0  0  0
  6  8  4  0  0  0  0
  8  9  1  0  0  0  0
  8 10  4  0  0  0  0
 10 11  1  0  0  0  0
 10 12  4  0  0  0  0
 12 13  1  0  0  0  0
 12 14  4  0  0  0  0
 14  5  4  0  0  0  0
 14 15  1  0  0  0  0
  3 16  1  0  0  0  0
 16 17  4  0  0  0  0
 17 18  1  0  0  0  0
 17 19  4  0  0  0  0
 19 20  1  0  0  0  0
 19 21  4  0  0  0  0
 21 22  1  0  0  0  0
 21 23  4  0  0  0  0
 23 24  1  0  0  0  0
 23 25  4  0  0  0  0
 25 16  4  0  0  0  0
 25 26  1  0  0  0  0
  2 27  1  0  0  0  0
  2 28  1  0  0  0  0
M  END
> <ChemID>
100018

> <source_casrn>
50-29-3

> <CAS>
50-29-3

> <SMILES>
ClC(Cl)(Cl)C(c1ccc(Cl)cc1)c1ccc(Cl)cc1

> <NAME>
P,P'-DDT

> <preferred_name>
p,p'-DDT

> <iupac>
1,1'-(2,2,2-trichloroethane-1,1-diyl)bis(4-chlorobenzene)

> <MPID>
27437

> <dsstox_substance_id>
DTXSID4020375

> <Canonical_QSARr>
ClC(Cl)(Cl)C(c1ccc(Cl)cc1)c1ccc(Cl)cc1

> <InChI_Code_QSARr>
InChI=1S/C14H9Cl5/c15-11-5-1-9(2-6-11)13(14(17,18)19)10-3-7-12(16)8-4-10/h1-8,13H

> <InChI Key_QSARr>
YVGGHNCTFXOJCH-UHFFFAOYSA-N

> <Salt_Solvent>
?

> <Salt_Solvent_ID>


> <MP>
108.5

$$$$
100022
  -INDIGO-08031722462D

 43 45  0  0  0  0  0  0  0  0999 V2000
    0.1491    2.8473    0.0000 O   0  0  0  0  0  0  0  0  0  0  0  0
    0.7999    1.3856    0.0000 C   0  0  0  0  0  0  0  0  0  0  0  0
    2.3651    1.0531    0.0000 N   0  0  0  0  0  0  0  0  0  0  0  0
    3.5540    2.1236    0.0000 C   0  0  0  0  0  0  0  0  0  0  0  0
    3.2214    3.6886    0.0000 C   0  0  0  0  0  0  0  0  0  0  0  0
    1.6996    4.1830    0.0000 H   0  0  0  0  0  0  0  0  0  0  0  0
    4.4103    4.7593    0.0000 C   0  0  0  0  0  0  0  0  0  0  0  0
    4.0777    6.3243    0.0000 H   0  0  0  0  0  0  0  0  0  0  0  0
    5.9321    4.2649    0.0000 C   0  0  0  0  0  0  0  0  0  0  0  0
    7.1213    5.3354    0.0000 H   0  0  0  0  0  0  0  0  0  0  0  0
    6.2647    2.6997    0.0000 C   0  0  0  0  0  0  0  0  0  0  0  0
    7.7865    2.2053    0.0000 H   0  0  0  0  0  0  0  0  0  0  0  0
    5.0758    1.6292    0.0000 C   0  0  0  0  0  0  0  0  0  0  0  0
    5.4085    0.0642    0.0000 H   0  0  0  0  0  0  0  0  0  0  0  0
    2.5322   -0.5382    0.0000 N   0  0  0  0  0  0  0  0  0  0  0  0
    3.9179   -1.3383    0.0000 C   0  0  0  0  0  0  0  0  0  0  0  0
    5.4935   -1.0604    0.0000 C   0  0  0  0  0  0  0  0  0  0  0  0
    6.5220    0.1653    0.0000 H   0  0  0  0  0  0  0  0  0  0  0  0
    6.5220   -2.2862    0.0000 C   0  0  0  0  0  0  0  0  0  0  0  0
    8.0978   -2.0083    0.0000 H   0  0  0  0  0  0  0  0  0  0  0  0
    5.9749   -3.7896    0.0000 C   0  0  0  0  0  0  0  0  0  0  0  0
    7.0033   -5.0153    0.0000 H   0  0  0  0  0  0  0  0  0  0  0  0
    4.3991   -4.0675    0.0000 C   0  0  0  0  0  0  0  0  0  0  0  0
    3.8520   -5.5709    0.0000 H   0  0  0  0  0  0  0  0  0  0  0  0
    3.3706   -2.8418    0.0000 C   0  0  0  0  0  0  0  0  0  0  0  0
    1.7950   -3.1197    0.0000 H   0  0  0  0  0  0  0  0  0  0  0  0
    1.0707   -1.1889    0.0000 C   0  0  0  0  0  0  0  0  0  0  0  0
    0.7378   -2.7541    0.0000 O   0  0  0  0  0  0  0  0  0  0  0  0
   -0.0001   -0.0001    0.0000 C   0  0  0  0  0  0  0  0  0  0  0  0
   -1.0706   -1.1889    0.0000 H   0  0  0  0  0  0  0  0  0  0  0  0
   -1.4382    0.7015    0.0000 C   0  0  0  0  0  0  0  0  0  0  0  0
   -0.9304    2.2187    0.0000 H   0  0  0  0  0  0  0  0  0  0  0  0
   -2.1519    2.1332    0.0000 H   0  0  0  0  0  0  0  0  0  0  0  0
   -2.7645   -0.1934    0.0000 C   0  0  0  0  0  0  0  0  0  0  0  0
   -3.2721   -1.7106    0.0000 H   0  0  0  0  0  0  0  0  0  0  0  0
   -2.0506   -1.6253    0.0000 H   0  0  0  0  0  0  0  0  0  0  0  0
   -4.2026    0.5082    0.0000 C   0  0  0  0  0  0  0  0  0  0  0  0
   -3.6949    2.0254    0.0000 H   0  0  0  0  0  0  0  0  0  0  0  0
   -4.9164    1.9399    0.0000 H   0  0  0  0  0  0  0  0  0  0  0  0
   -5.5290   -0.3867    0.0000 C   0  0  0  0  0  0  0  0  0  0  0  0
   -6.8554   -1.2813    0.0000 H   0  0  0  0  0  0  0  0  0  0  0  0
   -6.9671    0.3147    0.0000 H   0  0  0  0  0  0  0  0  0  0  0  0
   -5.4175   -1.9827    0.0000 H   0  0  0  0  0  0  0  0  0  0  0  0
  1  2  2  0  0  0  0
  2  3  1  0  0  0  0
  3  4  1  0  0  0  0
  4  5  4  0  0  0  0
  5  6  1  0  0  0  0
  5  7  4  0  0  0  0
  7  8  1  0  0  0  0
  7  9  4  0  0  0  0
  9 10  1  0  0  0  0
  9 11  4  0  0  0  0
 11 12  1  0  0  0  0
 11 13  4  0  0  0  0
 13  4  4  0  0  0  0
 13 14  1  0  0  0  0
  3 15  1  0  0  0  0
 15 16  1  0  0  0  0
 16 17  4  0  0  0  0
 17 18  1  0  0  0  0
 17 19  4  0  0  0  0
 19 20  1  0  0  0  0
 19 21  4  0  0  0  0
 21 22  1  0  0  0  0
 21 23  4  0  0  0  0
 23 24  1  0  0  0  0
 23 25  4  0  0  0  0
 25 16  4  0  0  0  0
 25 26  1  0  0  0  0
 15 27  1  0  0  0  0
 27 28  2  0  0  0  0
 27 29  1  0  0  0  0
 29  2  1  0  0  0  0
 29 30  1  0  0  0  0
 29 31  1  0  0  0  0
 31 32  1  0  0  0  0
 31 33  1  0  0  0  0
 31 34  1  0  0  0  0
 34 35  1  0  0  0  0
 34 36  1  0  0  0  0
 34 37  1  0  0  0  0
 37 38  1  0  0  0  0
 37 39  1  0  0  0  0
 37 40  1  0  0  0  0
 40 41  1  0  0  0  0
 40 42  1  0  0  0  0
 40 43  1  0  0  0  0
M  END
> <ChemID>
100022

> <source_casrn>
50-33-9

> <CAS>
50-33-9

> <SMILES>
CCCCC1C(=O)N(c2ccccc2)N(c2ccccc2)C1=O

> <NAME>
PHENYLBUTAZONE

> <preferred_name>
Phenylbutazone

> <iupac>
4-butyl-1,2-diphenylpyrazolidine-3,5-dione

> <MPID>
27441

> <dsstox_substance_id>
DTXSID9021136

> <Canonical_QSARr>
CCCCC1C(=O)N(c2ccccc2)N(c2ccccc2)C1=O

> <InChI_Code_QSARr>
InChI=1S/C19H20N2O2/c1-2-3-14-17-18(22)20(15-10-6-4-7-11-15)21(19(17)23)16-12-8-5-9-13-16/h4-13,17H,2-3,14H2,1H3

> <InChI Key_QSARr>
VYMDGNCVAMGZFE-UHFFFAOYSA-N

> <Salt_Solvent>
?

> <Salt_Solvent_ID>


> <MP>
105.0

$$$$
100026
  -INDIGO-08031722462D

 49 52  0  0  0  0  0  0  0  0999 V2000
   -0.8000    1.3857    0.0000 C   0  0  0  0  0  0  0  0  0  0  0  0
   -2.4001    1.3857    0.0000 C   0  0  0  0  0  0  0  0  0  0  0  0
   -3.2001    2.7712    0.0000 H   0  0  0  0  0  0  0  0  0  0  0  0
   -3.2001    0.0001    0.0000 C   0  0  0  0  0  0  0  0  0  0  0  0
   -4.4257    1.0285    0.0000 H   0  0  0  0  0  0  0  0  0  0  0  0
   -4.7035   -0.5473    0.0000 C   0  0  0  0  0  0  0  0  0  0  0  0
   -6.0892    0.2528    0.0000 N   0  0  0  0  0  0  0  0  0  0  0  0
   -7.4749   -0.5473    0.0000 C   0  0  0  0  0  0  0  0  0  0  0  0
   -6.8626   -2.0255    0.0000 H   0  0  0  0  0  0  0  0  0  0  0  0
   -8.0870   -2.0255    0.0000 H   0  0  0  0  0  0  0  0  0  0  0  0
   -8.8604    0.2528    0.0000 C   0  0  0  0  0  0  0  0  0  0  0  0
  -10.2461   -0.5473    0.0000 H   0  0  0  0  0  0  0  0  0  0  0  0
  -10.2461    1.0528    0.0000 H   0  0  0  0  0  0  0  0  0  0  0  0
   -8.8604   -1.3472    0.0000 H   0  0  0  0  0  0  0  0  0  0  0  0
   -6.0892    1.8527    0.0000 C   0  0  0  0  0  0  0  0  0  0  0  0
   -5.1151    3.1222    0.0000 H   0  0  0  0  0  0  0  0  0  0  0  0
   -4.5028    2.0616    0.0000 H   0  0  0  0  0  0  0  0  0  0  0  0
   -7.4749    2.6528    0.0000 C   0  0  0  0  0  0  0  0  0  0  0  0
   -7.4749    4.2528    0.0000 H   0  0  0  0  0  0  0  0  0  0  0  0
   -8.8604    3.4527    0.0000 H   0  0  0  0  0  0  0  0  0  0  0  0
   -6.0892    3.4527    0.0000 H   0  0  0  0  0  0  0  0  0  0  0  0
   -4.9814   -2.1229    0.0000 O   0  0  0  0  0  0  0  0  0  0  0  0
   -2.4001   -1.3856    0.0000 C   0  0  0  0  0  0  0  0  0  0  0  0
   -3.9035   -1.9328    0.0000 H   0  0  0  0  0  0  0  0  0  0  0  0
   -2.1222   -2.9614    0.0000 H   0  0  0  0  0  0  0  0  0  0  0  0
   -0.8000   -1.3856    0.0000 N   0  0  0  0  0  0  0  0  0  0  0  0
    0.0001   -2.7713    0.0000 C   0  0  0  0  0  0  0  0  0  0  0  0
    0.7999   -4.1569    0.0000 H   0  0  0  0  0  0  0  0  0  0  0  0
   -0.8000   -4.1569    0.0000 H   0  0  0  0  0  0  0  0  0  0  0  0
    1.6000   -2.7713    0.0000 H   0  0  0  0  0  0  0  0  0  0  0  0
    0.0001    0.0001    0.0000 C   0  0  0  0  0  0  0  0  0  0  0  0
    0.7999   -1.3856    0.0000 H   0  0  0  0  0  0  0  0  0  0  0  0
    1.6000    0.0001    0.0000 C   0  0  0  0  0  0  0  0  0  0  0  0
    1.8778   -1.5757    0.0000 H   0  0  0  0  0  0  0  0  0  0  0  0
    3.1036   -0.5473    0.0000 H   0  0  0  0  0  0  0  0  0  0  0  0
    2.4000    1.3857    0.0000 C   0  0  0  0  0  0  0  0  0  0  0  0
    1.6000    2.7712    0.0000 C   0  0  0  0  0  0  0  0  0  0  0  0
    2.4000    4.1569    0.0000 C   0  0  0  0  0  0  0  0  0  0  0  0
    3.8890    3.5713    0.0000 N   0  0  0  1  0  0  0  0  0  0  0  0
    5.2113    4.4722    0.0000 H   0  0  0  0  0  0  0  0  0  0  0  0
    3.8890    1.9713    0.0000 C   0  0  0  0  0  0  0  0  0  0  0  0
    5.2113    1.0704    0.0000 H   0  0  0  0  0  0  0  0  0  0  0  0
    1.6000    5.5425    0.0000 C   0  0  0  0  0  0  0  0  0  0  0  0
    2.4000    6.9282    0.0000 H   0  0  0  0  0  0  0  0  0  0  0  0
    0.0001    5.5425    0.0000 C   0  0  0  0  0  0  0  0  0  0  0  0
   -0.8000    6.9282    0.0000 H   0  0  0  0  0  0  0  0  0  0  0  0
   -0.8000    4.1569    0.0000 C   0  0  0  0  0  0  0  0  0  0  0  0
   -2.4001    4.1569    0.0000 H   0  0  0  0  0  0  0  0  0  0  0  0
    0.0001    2.7712    0.0000 C   0  0  0  0  0  0  0  0  0  0  0  0
  1  2  2  0  0  0  0
  2  3  1  0  0  0  0
  2  4  1  0  0  0  0
  4  5  1  0  0  0  0
  4  6  1  0  0  0  0
  6  7  1  0  0  0  0
  7  8  1  0  0  0  0
  8  9  1  0  0  0  0
  8 10  1  0  0  0  0
  8 11  1  0  0  0  0
 11 12  1  0  0  0  0
 11 13  1  0  0  0  0
 11 14  1  0  0  0  0
  7 15  1  0  0  0  0
 15 16  1  0  0  0  0
 15 17  1  0  0  0  0
 15 18  1  0  0  0  0
 18 19  1  0  0  0  0
 18 20  1  0  0  0  0
 18 21  1  0  0  0  0
  6 22  2  0  0  0  0
  4 23  1  0  0  0  0
 23 24  1  0  0  0  0
 23 25  1  0  0  0  0
 23 26  1  0  0  0  0
 26 27  1  0  0  0  0
 27 28  1  0  0  0  0
 27 29  1  0  0  0  0
 27 30  1  0  0  0  0
 26 31  1  0  0  0  0
 31  1  1  0  0  0  0
 31 32  1  0  0  0  0
 31 33  1  0  0  0  0
 33 34  1  0  0  0  0
 33 35  1  0  0  0  0
 33 36  1  0  0  0  0
 36 37  4  0  0  0  0
 37 38  4  0  0  0  0
 38 39  4  0  0  0  0
 39 40  1  0  0  0  0
 39 41  4  0  0  0  0
 41 36  4  0  0  0  0
 41 42  1  0  0  0  0
 38 43  4  0  0  0  0
 43 44  1  0  0  0  0
 43 45  4  0  0  0  0
 45 46  1  0  0  0  0
 45 47  4  0  0  0  0
 47 48  1  0  0  0  0
 47 49  4  0  0  0  0
 49  1  1  0  0  0  0
 49 37  4  0  0  0  0
M  END
> <ChemID>
100026

> <source_casrn>
50-37-3

> <CAS>
50-37-3

> <SMILES>
CN1C[C@@H](C=C2[C@H]1Cc1c[nH]c3cccc2c31)C(=O)N(CC)CC

> <NAME>
LSD

> <preferred_name>
Lysergide

> <iupac>
(8beta)-N,N-diethyl-6-methyl-9,10-didehydroergoline-8-carboxamide

> <MPID>
27445

> <dsstox_substance_id>
DTXSID1023231

> <Canonical_QSARr>
CN1CC(C=C2C1Cc1c[nH]c3cccc2c31)C(=O)N(CC)CC

> <InChI_Code_QSARr>
InChI=1S/C20H25N3O/c1-4-23(5-2)20(24)14-9-16-15-7-6-8-17-19(15)13(11-21-17)10-18(16)22(3)12-14/h6-9,11,14,18,21H,4-5,10,12H2,1-3H3

> <InChI Key_QSARr>
VAYOSLLFUXYJDT-UHFFFAOYSA-N

> <Salt_Solvent>
?

> <Salt_Solvent_ID>


> <MP>
82.5

$$$$
100030
  -INDIGO-08031722462D

 15 15  0  0  0  0  0  0  0  0999 V2000
    2.7713   -0.0000    0.0000 O   0  0  0  0  0  0  0  0  0  0  0  0
    4.1569    0.8000    0.0000 H   0  0  0  0  0  0  0  0  0  0  0  0
    1.3856    0.8000    0.0000 C   0  0  0  0  0  0  0  0  0  0  0  0
    1.3856    2.4000    0.0000 O   0  0  0  0  0  0  0  0  0  0  0  0
    0.0001   -0.0000    0.0000 C   0  0  0  0  0  0  0  0  0  0  0  0
    0.0001   -1.6000    0.0000 C   0  0  0  0  0  0  0  0  0  0  0  0
    1.3856   -2.4000    0.0000 H   0  0  0  0  0  0  0  0  0  0  0  0
   -1.3856   -2.4000    0.0000 C   0  0  0  0  0  0  0  0  0  0  0  0
   -1.3856   -4.0000    0.0000 H   0  0  0  0  0  0  0  0  0  0  0  0
   -2.7712   -1.6000    0.0000 C   0  0  0  0  0  0  0  0  0  0  0  0
   -4.1569   -2.4000    0.0000 H   0  0  0  0  0  0  0  0  0  0  0  0
   -2.7712   -0.0000    0.0000 C   0  0  0  0  0  0  0  0  0  0  0  0
   -4.1569    0.8000    0.0000 Cl  0  0  0  0  0  0  0  0  0  0  0  0
   -1.3856    0.8000    0.0000 C   0  0  0  0  0  0  0  0  0  0  0  0
   -1.3856    2.4000    0.0000 Cl  0  0  0  0  0  0  0  0  0  0  0  0
  1  2  1  0  0  0  0
  1  3  1  0  0  0  0
  3  4  2  0  0  0  0
  3  5  1  0  0  0  0
  5  6  4  0  0  0  0
  6  7  1  0  0  0  0
  6  8  4  0  0  0  0
  8  9  1  0  0  0  0
  8 10  4  0  0  0  0
 10 11  1  0  0  0  0
 10 12  4  0  0  0  0
 12 13  1  0  0  0  0
 12 14  4  0  0  0  0
 14  5  4  0  0  0  0
 14 15  1  0  0  0  0
M  END
> <ChemID>
100030

> <source_casrn>
50-45-3

> <CAS>
50-45-3

> <SMILES>
OC(=O)c1cccc(Cl)c1Cl

> <NAME>
Benzoic acid, 2,3-dichloro-

> <preferred_name>
2,3-Dichlorobenzoic acid

> <iupac>
2,3-dichlorobenzoic acid

> <MPID>
27449

> <dsstox_substance_id>
DTXSID5024976

> <Canonical_QSARr>
OC(=O)c1cccc(Cl)c1Cl

> <InChI_Code_QSARr>
InChI=1S/C7H4Cl2O2/c8-5-3-1-2-4(6(5)9)7(10)11/h1-3H,(H,10,11)

> <InChI Key_QSARr>
QAOJBHRZQQDFHA-UHFFFAOYSA-N

> <Salt_Solvent>
?

> <Salt_Solvent_ID>


> <MP>
169.0

$$$$
100034
  -INDIGO-08031722462D

 51 54  0  0  0  0  0  0  0  0999 V2000
    0.8714    6.3977    0.0000 C   0  0  0  0  0  0  0  0  0  0  0  0
    2.4713    6.3977    0.0000 H   0  0  0  0  0  0  0  0  0  0  0  0
    0.0715    7.7833    0.0000 C   0  0  0  0  0  0  0  0  0  0  0  0
    0.8714    9.1690    0.0000 H   0  0  0  0  0  0  0  0  0  0  0  0
   -1.5287    7.7833    0.0000 C   0  0  0  0  0  0  0  0  0  0  0  0
   -2.3286    9.1690    0.0000 H   0  0  0  0  0  0  0  0  0  0  0  0
   -2.3286    6.3977    0.0000 C   0  0  0  0  0  0  0  0  0  0  0  0
   -1.5287    5.0120    0.0000 C   0  0  0  0  0  0  0  0  0  0  0  0
   -2.3286    3.6265    0.0000 N   0  0  0  0  0  0  0  0  0  0  0  0
   -1.7813    2.1230    0.0000 C   0  0  0  0  0  0  0  0  0  0  0  0
   -2.5201    0.7036    0.0000 H   0  0  0  0  0  0  0  0  0  0  0  0
   -3.3074    1.6418    0.0000 H   0  0  0  0  0  0  0  0  0  0  0  0
   -0.2778    1.5756    0.0000 C   0  0  0  0  0  0  0  0  0  0  0  0
    0.4610    2.9950    0.0000 H   0  0  0  0  0  0  0  0  0  0  0  0
    1.3085    1.7846    0.0000 H   0  0  0  0  0  0  0  0  0  0  0  0
    0.0000   -0.0000    0.0000 C   0  0  0  0  0  0  0  0  0  0  0  0
   -1.5035    0.5473    0.0000 H   0  0  0  0  0  0  0  0  0  0  0  0
   -0.8001   -1.3856    0.0000 C   0  0  0  0  0  0  0  0  0  0  0  0
   -2.0256   -0.3573    0.0000 H   0  0  0  0  0  0  0  0  0  0  0  0
   -2.0256   -2.4141    0.0000 H   0  0  0  0  0  0  0  0  0  0  0  0
    0.0000   -2.7713    0.0000 C   0  0  0  0  0  0  0  0  0  0  0  0
   -1.5035   -3.3185    0.0000 H   0  0  0  0  0  0  0  0  0  0  0  0
    0.2778   -4.3470    0.0000 H   0  0  0  0  0  0  0  0  0  0  0  0
    1.6000   -2.7713    0.0000 C   0  0  0  0  0  0  0  0  0  0  0  0
    1.3222   -4.3470    0.0000 H   0  0  0  0  0  0  0  0  0  0  0  0
    3.1035   -3.3185    0.0000 H   0  0  0  0  0  0  0  0  0  0  0  0
    2.4001   -1.3856    0.0000 C   0  0  0  0  0  0  0  0  0  0  0  0
    3.6256   -2.4141    0.0000 H   0  0  0  0  0  0  0  0  0  0  0  0
    3.6256   -0.3573    0.0000 H   0  0  0  0  0  0  0  0  0  0  0  0
    1.6000   -0.0000    0.0000 N   0  0  0  0  0  0  0  0  0  0  0  0
    2.6284    1.2256    0.0000 C   0  0  0  0  0  0  0  0  0  0  0  0
    4.1320    0.6785    0.0000 H   0  0  0  0  0  0  0  0  0  0  0  0
    3.8542    2.2542    0.0000 H   0  0  0  0  0  0  0  0  0  0  0  0
    2.3506    2.8013    0.0000 H   0  0  0  0  0  0  0  0  0  0  0  0
   -3.9285    3.6265    0.0000 C   0  0  0  0  0  0  0  0  0  0  0  0
   -4.7286    5.0120    0.0000 C   0  0  0  0  0  0  0  0  0  0  0  0
   -3.9285    6.3977    0.0000 S   0  0  0  0  0  0  0  0  0  0  0  0
   -6.3286    5.0120    0.0000 C   0  0  0  0  0  0  0  0  0  0  0  0
   -7.1287    6.3977    0.0000 H   0  0  0  0  0  0  0  0  0  0  0  0
   -7.1287    3.6265    0.0000 C   0  0  0  0  0  0  0  0  0  0  0  0
   -8.7286    3.6265    0.0000 H   0  0  0  0  0  0  0  0  0  0  0  0
   -6.3286    2.2408    0.0000 C   0  0  0  0  0  0  0  0  0  0  0  0
   -7.1287    0.8552    0.0000 S   0  0  0  0  0  0  0  0  0  0  0  0
   -8.7286    0.8552    0.0000 C   0  0  0  0  0  0  0  0  0  0  0  0
   -9.5285   -0.5305    0.0000 H   0  0  0  0  0  0  0  0  0  0  0  0
  -10.3286    0.8552    0.0000 H   0  0  0  0  0  0  0  0  0  0  0  0
   -7.9285   -0.5305    0.0000 H   0  0  0  0  0  0  0  0  0  0  0  0
   -4.7286    2.2408    0.0000 C   0  0  0  0  0  0  0  0  0  0  0  0
   -4.1814    0.7373    0.0000 H   0  0  0  0  0  0  0  0  0  0  0  0
    0.0715    5.0120    0.0000 C   0  0  0  0  0  0  0  0  0  0  0  0
    1.1000    3.7863    0.0000 H   0  0  0  0  0  0  0  0  0  0  0  0
  1  2  1  0  0  0  0
  1  3  4  0  0  0  0
  3  4  1  0  0  0  0
  3  5  4  0  0  0  0
  5  6  1  0  0  0  0
  5  7  4  0  0  0  0
  7  8  4  0  0  0  0
  8  9  1  0  0  0  0
  9 10  1  0  0  0  0
 10 11  1  0  0  0  0
 10 12  1  0  0  0  0
 10 13  1  0  0  0  0
 13 14  1  0  0  0  0
 13 15  1  0  0  0  0
 13 16  1  0  0  0  0
 16 17  1  0  0  0  0
 16 18  1  0  0  0  0
 18 19  1  0  0  0  0
 18 20  1  0  0  0  0
 18 21  1  0  0  0  0
 21 22  1  0  0  0  0
 21 23  1  0  0  0  0
 21 24  1  0  0  0  0
 24 25  1  0  0  0  0
 24 26  1  0  0  0  0
 24 27  1  0  0  0  0
 27 28  1  0  0  0  0
 27 29  1  0  0  0  0
 27 30  1  0  0  0  0
 30 16  1  0  0  0  0
 30 31  1  0  0  0  0
 31 32  1  0  0  0  0
 31 33  1  0  0  0  0
 31 34  1  0  0  0  0
  9 35  1  0  0  0  0
 35 36  4  0  0  0  0
 36 37  1  0  0  0  0
 37  7  1  0  0  0  0
 36 38  4  0  0  0  0
 38 39  1  0  0  0  0
 38 40  4  0  0  0  0
 40 41  1  0  0  0  0
 40 42  4  0  0  0  0
 42 43  1  0  0  0  0
 43 44  1  0  0  0  0
 44 45  1  0  0  0  0
 44 46  1  0  0  0  0
 44 47  1  0  0  0  0
 42 48  4  0  0  0  0
 48 35  4  0  0  0  0
 48 49  1  0  0  0  0
  8 50  4  0  0  0  0
 50  1  4  0  0  0  0
 50 51  1  0  0  0  0
M  END
> <ChemID>
100034

> <source_casrn>
50-52-2

> <CAS>
50-52-2

> <SMILES>
CN1CCCCC1CCN1c2cc(ccc2Sc2ccccc12)SC

> <NAME>
THIORIDAZINE

> <preferred_name>
Thioridazine

> <iupac>
10-[2-(1-methylpiperidin-2-yl)ethyl]-2-(methylsulfanyl)-10H-phenothiazine

> <MPID>
27453

> <dsstox_substance_id>
DTXSID6023656

> <Canonical_QSARr>
CN1CCCCC1CCN1c2cc(ccc2Sc2ccccc12)SC

> <InChI_Code_QSARr>
InChI=1S/C21H26N2S2/c1-22-13-6-5-7-16(22)12-14-23-18-8-3-4-9-20(18)25-21-11-10-17(24-2)15-19(21)23/h3-4,8-11,15-16H,5-7,12-14H2,1-2H3

> <InChI Key_QSARr>
KLBQZWRITKRQQV-UHFFFAOYSA-N

> <Salt_Solvent>
?

> <Salt_Solvent_ID>


> <MP>
73.0

$$$$
100039
  -INDIGO-08031722462D

 25 26  0  0  0  0  0  0  0  0999 V2000
    4.7651   -0.3326    0.0000 C   0  0  0  0  0  0  0  0  0  0  0  0
    6.3650   -0.3326    0.0000 H   0  0  0  0  0  0  0  0  0  0  0  0
    3.9651    1.0529    0.0000 C   0  0  0  0  0  0  0  0  0  0  0  0
    4.7651    2.4386    0.0000 H   0  0  0  0  0  0  0  0  0  0  0  0
    2.3650    1.0529    0.0000 C   0  0  0  0  0  0  0  0  0  0  0  0
    1.5650   -0.3326    0.0000 C   0  0  0  0  0  0  0  0  0  0  0  0
   -0.0000    0.0000    0.0000 C   0  0  0  0  0  0  0  0  0  0  0  0
   -0.1673    1.5912    0.0000 C   0  0  0  0  0  0  0  0  0  0  0  0
   -1.5529    2.3913    0.0000 H   0  0  0  0  0  0  0  0  0  0  0  0
    1.2943    2.2420    0.0000 N   0  0  0  1  0  0  0  0  0  0  0  0
    1.6271    3.8071    0.0000 H   0  0  0  0  0  0  0  0  0  0  0  0
   -1.1890   -1.0707    0.0000 C   0  0  0  0  0  0  0  0  0  0  0  0
   -0.2828   -2.3892    0.0000 H   0  0  0  0  0  0  0  0  0  0  0  0
   -1.4806   -2.6439    0.0000 H   0  0  0  0  0  0  0  0  0  0  0  0
   -2.7107   -0.5762    0.0000 C   0  0  0  0  0  0  0  0  0  0  0  0
   -3.6170    0.7425    0.0000 H   0  0  0  0  0  0  0  0  0  0  0  0
   -2.4192    0.9970    0.0000 H   0  0  0  0  0  0  0  0  0  0  0  0
   -3.8997   -1.6468    0.0000 N   0  0  0  0  0  0  0  0  0  0  0  0
   -5.4214   -1.1524    0.0000 H   0  0  0  0  0  0  0  0  0  0  0  0
   -3.5670   -3.2118    0.0000 H   0  0  0  0  0  0  0  0  0  0  0  0
    2.3650   -1.7183    0.0000 C   0  0  0  0  0  0  0  0  0  0  0  0
    1.5650   -3.1040    0.0000 H   0  0  0  0  0  0  0  0  0  0  0  0
    3.9651   -1.7183    0.0000 C   0  0  0  0  0  0  0  0  0  0  0  0
    4.7651   -3.1040    0.0000 O   0  0  0  0  0  0  0  0  0  0  0  0
    6.3650   -3.1040    0.0000 H   0  0  0  0  0  0  0  0  0  0  0  0
  1  2  1  0  0  0  0
  1  3  4  0  0  0  0
  3  4  1  0  0  0  0
  3  5  4  0  0  0  0
  5  6  4  0  0  0  0
  6  7  4  0  0  0  0
  7  8  4  0  0  0  0
  8  9  1  0  0  0  0
  8 10  4  0  0  0  0
 10  5  4  0  0  0  0
 10 11  1  0  0  0  0
  7 12  1  0  0  0  0
 12 13  1  0  0  0  0
 12 14  1  0  0  0  0
 12 15  1  0  0  0  0
 15 16  1  0  0  0  0
 15 17  1  0  0  0  0
 15 18  1  0  0  0  0
 18 19  1  0  0  0  0
 18 20  1  0  0  0  0
  6 21  4  0  0  0  0
 21 22  1  0  0  0  0
 21 23  4  0  0  0  0
 23  1  4  0  0  0  0
 23 24  1  0  0  0  0
 24 25  1  0  0  0  0
M  END
> <ChemID>
100039

> <source_casrn>
50-67-9

> <CAS>
50-67-9

> <SMILES>
NCCc1c[nH]c2ccc(O)cc21

> <NAME>
5-HYDROXYTRYPTAMINE

> <preferred_name>
Serotonin

> <iupac>
3-(2-Aminoethyl)-1H-indol-5-ol

> <MPID>
27457

> <dsstox_substance_id>
DTXSID8075330

> <Canonical_QSARr>
NCCc1c[nH]c2ccc(O)cc21

> <InChI_Code_QSARr>
InChI=1S/C10H12N2O/c11-4-3-7-6-12-10-2-1-8(13)5-9(7)10/h1-2,5-6,12-13H,3-4,11H2

> <InChI Key_QSARr>
QZAYGJVTTNCVMB-UHFFFAOYSA-N

> <Salt_Solvent>
?

> <Salt_Solvent_ID>


> <MP>
167.5

$$$$
100045
  -INDIGO-08031722462D

 15 15  0  0  0  0  0  0  0  0999 V2000
   -1.3856    0.8000    0.0000 C   0  0  0  0  0  0  0  0  0  0  0  0
   -1.3856    2.4000    0.0000 O   0  0  0  0  0  0  0  0  0  0  0  0
   -2.7713   -0.0000    0.0000 O   0  0  0  0  0  0  0  0  0  0  0  0
   -4.1569    0.8000    0.0000 H   0  0  0  0  0  0  0  0  0  0  0  0
   -0.0001   -0.0000    0.0000 C   0  0  0  0  0  0  0  0  0  0  0  0
   -0.0001   -1.6000    0.0000 C   0  0  0  0  0  0  0  0  0  0  0  0
   -1.3856   -2.4000    0.0000 H   0  0  0  0  0  0  0  0  0  0  0  0
    1.3856   -2.4000    0.0000 C   0  0  0  0  0  0  0  0  0  0  0  0
    1.3856   -4.0000    0.0000 Cl  0  0  0  0  0  0  0  0  0  0  0  0
    2.7713   -1.6000    0.0000 C   0  0  0  0  0  0  0  0  0  0  0  0
    4.1569   -2.4000    0.0000 H   0  0  0  0  0  0  0  0  0  0  0  0
    2.7712   -0.0000    0.0000 C   0  0  0  0  0  0  0  0  0  0  0  0
    4.1569    0.8000    0.0000 H   0  0  0  0  0  0  0  0  0  0  0  0
    1.3856    0.8000    0.0000 C   0  0  0  0  0  0  0  0  0  0  0  0
    1.3856    2.4000    0.0000 Cl  0  0  0  0  0  0  0  0  0  0  0  0
  1  2  2  0  0  0  0
  1  3  1  0  0  0  0
  3  4  1  0  0  0  0
  1  5  1  0  0  0  0
  5  6  4  0  0  0  0
  6  7  1  0  0  0  0
  6  8  4  0  0  0  0
  8  9  1  0  0  0  0
  8 10  4  0  0  0  0
 10 11  1  0  0  0  0
 10 12  4  0  0  0  0
 12 13  1  0  0  0  0
 12 14  4  0  0  0  0
 14  5  4  0  0  0  0
 14 15  1  0  0  0  0
M  END
> <ChemID>
100045

> <source_casrn>
50-79-3

> <CAS>
50-79-3

> <SMILES>
OC(=O)c1cc(Cl)ccc1Cl

> <NAME>
2,5-DICHLOROBENZOIC ACID

> <preferred_name>
2,5-Dichlorobenzoic acid

> <iupac>
2,5-dichlorobenzoic acid

> <MPID>
27461

> <dsstox_substance_id>
DTXSID5024978

> <Canonical_QSARr>
OC(=O)c1cc(Cl)ccc1Cl

> <InChI_Code_QSARr>
InChI=1S/C7H4Cl2O2/c8-4-1-2-6(9)5(3-4)7(10)11/h1-3H,(H,10,11)

> <InChI Key_QSARr>
QVTQYSFCFOGITD-UHFFFAOYSA-N

> <Salt_Solvent>
?

> <Salt_Solvent_ID>


> <MP>
154.4

$$$$
100049
  -INDIGO-08031722462D

 31 32  0  0  0  0  0  0  0  0999 V2000
   -1.5218   -0.4944    0.0000 N   0  0  0  0  0  0  0  0  0  0  0  0
   -0.0000    0.0001    0.0000 C   0  0  0  0  0  0  0  0  0  0  0  0
   -0.6508    1.4617    0.0000 H   0  0  0  0  0  0  0  0  0  0  0  0
    0.3327   -1.5650    0.0000 O   0  0  0  0  0  0  0  0  0  0  0  0
    1.9238   -1.7323    0.0000 C   0  0  0  0  0  0  0  0  0  0  0  0
    1.5913   -3.2973    0.0000 H   0  0  0  0  0  0  0  0  0  0  0  0
    3.3366   -2.4834    0.0000 C   0  0  0  0  0  0  0  0  0  0  0  0
    2.7762   -3.9821    0.0000 H   0  0  0  0  0  0  0  0  0  0  0  0
    4.0002   -3.9393    0.0000 H   0  0  0  0  0  0  0  0  0  0  0  0
    4.8201   -1.8840    0.0000 O   0  0  0  0  0  0  0  0  0  0  0  0
    6.0809   -2.8691    0.0000 H   0  0  0  0  0  0  0  0  0  0  0  0
    2.5746   -0.2706    0.0000 C   0  0  0  0  0  0  0  0  0  0  0  0
    3.9602   -1.0706    0.0000 H   0  0  0  0  0  0  0  0  0  0  0  0
    3.5152    1.0238    0.0000 O   0  0  0  0  0  0  0  0  0  0  0  0
    5.1064    0.8565    0.0000 H   0  0  0  0  0  0  0  0  0  0  0  0
    1.3856    0.7999    0.0000 C   0  0  0  0  0  0  0  0  0  0  0  0
    2.5746    1.8706    0.0000 H   0  0  0  0  0  0  0  0  0  0  0  0
    0.4452    2.0944    0.0000 H   0  0  0  0  0  0  0  0  0  0  0  0
   -2.7108    0.5762    0.0000 C   0  0  0  0  0  0  0  0  0  0  0  0
   -2.3781    2.1412    0.0000 O   0  0  0  0  0  0  0  0  0  0  0  0
   -4.2325    0.0817    0.0000 N   0  0  0  0  0  0  0  0  0  0  0  0
   -5.4215    1.1523    0.0000 H   0  0  0  0  0  0  0  0  0  0  0  0
   -4.5650   -1.4833    0.0000 C   0  0  0  0  0  0  0  0  0  0  0  0
   -6.0868   -1.9778    0.0000 O   0  0  0  0  0  0  0  0  0  0  0  0
   -3.3760   -2.5539    0.0000 C   0  0  0  0  0  0  0  0  0  0  0  0
   -3.7087   -4.1189    0.0000 C   0  0  0  0  0  0  0  0  0  0  0  0
   -4.0413   -5.6840    0.0000 H   0  0  0  0  0  0  0  0  0  0  0  0
   -5.2305   -4.6134    0.0000 H   0  0  0  0  0  0  0  0  0  0  0  0
   -2.5197   -5.1895    0.0000 H   0  0  0  0  0  0  0  0  0  0  0  0
   -1.8543   -2.0594    0.0000 C   0  0  0  0  0  0  0  0  0  0  0  0
   -0.6653   -3.1300    0.0000 H   0  0  0  0  0  0  0  0  0  0  0  0
  1  2  1  0  0  0  0
  2  3  1  0  0  0  0
  2  4  1  0  0  0  0
  4  5  1  0  0  0  0
  5  6  1  0  0  0  0
  5  7  1  0  0  0  0
  7  8  1  0  0  0  0
  7  9  1  0  0  0  0
  7 10  1  0  0  0  0
 10 11  1  0  0  0  0
  5 12  1  0  0  0  0
 12 13  1  0  0  0  0
 12 14  1  0  0  0  0
 14 15  1  0  0  0  0
 12 16  1  0  0  0  0
 16  2  1  0  0  0  0
 16 17  1  0  0  0  0
 16 18  1  0  0  0  0
  1 19  1  0  0  0  0
 19 20  2  0  0  0  0
 19 21  1  0  0  0  0
 21 22  1  0  0  0  0
 21 23  1  0  0  0  0
 23 24  2  0  0  0  0
 23 25  1  0  0  0  0
 25 26  1  0  0  0  0
 26 27  1  0  0  0  0
 26 28  1  0  0  0  0
 26 29  1  0  0  0  0
 25 30  2  0  0  0  0
 30  1  1  0  0  0  0
 30 31  1  0  0  0  0
M  END
> <ChemID>
100049

> <source_casrn>
50-89-5

> <CAS>
50-89-5

> <SMILES>
CC1=CN([C@H]2C[C@H](O)[C@@H](CO)O2)C(=O)NC1=O

> <NAME>
THYMIDINE

> <preferred_name>
Thymidine

> <iupac>
2'-deoxy-3,4-dihydrothymidine

> <MPID>
27465

> <dsstox_substance_id>
DTXSID5023661

> <Canonical_QSARr>
CC1=CN(C2CC(O)C(CO)O2)C(=O)NC1=O

> <InChI_Code_QSARr>
InChI=1S/C10H14N2O5/c1-5-3-12(10(16)11-9(5)15)8-2-6(14)7(4-13)17-8/h3,6-8,13-14H,2,4H2,1H3,(H,11,15,16)

> <InChI Key_QSARr>
IQFYYKKMVGJFEH-UHFFFAOYSA-N

> <Salt_Solvent>
?

> <Salt_Solvent_ID>


> <MP>
186.5

$$$$
100055
  -INDIGO-08031722462D

 40 41  0  0  0  0  0  0  0  0999 V2000
    9.6995    0.8000    0.0000 C   0  0  0  0  0  0  0  0  0  0  0  0
   11.0851    0.0000    0.0000 H   0  0  0  0  0  0  0  0  0  0  0  0
    9.6995    2.4000    0.0000 N   0  0  0  1  0  0  0  0  0  0  0  0
    8.3138    3.2001    0.0000 C   0  0  0  0  0  0  0  0  0  0  0  0
    8.3138    4.8000    0.0000 H   0  0  0  0  0  0  0  0  0  0  0  0
    6.9282    2.4000    0.0000 C   0  0  0  0  0  0  0  0  0  0  0  0
    5.5426    3.2001    0.0000 H   0  0  0  0  0  0  0  0  0  0  0  0
    6.9282    0.8000    0.0000 C   0  0  0  0  0  0  0  0  0  0  0  0
    5.5426    0.0000    0.0000 C   0  0  0  0  0  0  0  0  0  0  0  0
    5.5426   -1.6000    0.0000 O   0  0  0  0  0  0  0  0  0  0  0  0
    4.1569    0.8000    0.0000 N   0  0  0  0  0  0  0  0  0  0  0  0
    4.1569    2.4000    0.0000 H   0  0  0  0  0  0  0  0  0  0  0  0
    2.7713    0.0000    0.0000 N   0  0  0  0  0  0  0  0  0  0  0  0
    2.7713   -1.6000    0.0000 H   0  0  0  0  0  0  0  0  0  0  0  0
    1.3856    0.8000    0.0000 C   0  0  0  0  0  0  0  0  0  0  0  0
    0.7732    2.2782    0.0000 H   0  0  0  0  0  0  0  0  0  0  0  0
    1.9981    2.2782    0.0000 H   0  0  0  0  0  0  0  0  0  0  0  0
    0.0000    0.0000    0.0000 C   0  0  0  0  0  0  0  0  0  0  0  0
    0.6124   -1.4782    0.0000 H   0  0  0  0  0  0  0  0  0  0  0  0
   -0.6124   -1.4782    0.0000 H   0  0  0  0  0  0  0  0  0  0  0  0
   -1.3856    0.8000    0.0000 C   0  0  0  0  0  0  0  0  0  0  0  0
   -1.3856    2.4000    0.0000 O   0  0  0  0  0  0  0  0  0  0  0  0
   -2.7713    0.0000    0.0000 N   0  0  0  0  0  0  0  0  0  0  0  0
   -2.7713   -1.6000    0.0000 H   0  0  0  0  0  0  0  0  0  0  0  0
   -4.1569    0.8000    0.0000 C   0  0  0  0  0  0  0  0  0  0  0  0
   -4.7693    2.2782    0.0000 H   0  0  0  0  0  0  0  0  0  0  0  0
   -3.5445    2.2782    0.0000 H   0  0  0  0  0  0  0  0  0  0  0  0
   -5.5426    0.0000    0.0000 C   0  0  0  0  0  0  0  0  0  0  0  0
   -6.9282    0.8000    0.0000 C   0  0  0  0  0  0  0  0  0  0  0  0
   -6.9282    2.4000    0.0000 H   0  0  0  0  0  0  0  0  0  0  0  0
   -8.3138    0.0000    0.0000 C   0  0  0  0  0  0  0  0  0  0  0  0
   -9.6995    0.8000    0.0000 H   0  0  0  0  0  0  0  0  0  0  0  0
   -8.3138   -1.6000    0.0000 C   0  0  0  0  0  0  0  0  0  0  0  0
   -9.6995   -2.4001    0.0000 H   0  0  0  0  0  0  0  0  0  0  0  0
   -6.9282   -2.4001    0.0000 C   0  0  0  0  0  0  0  0  0  0  0  0
   -6.9282   -4.0000    0.0000 H   0  0  0  0  0  0  0  0  0  0  0  0
   -5.5426   -1.6000    0.0000 C   0  0  0  0  0  0  0  0  0  0  0  0
   -4.1569   -2.4001    0.0000 H   0  0  0  0  0  0  0  0  0  0  0  0
    8.3138    0.0000    0.0000 C   0  0  0  0  0  0  0  0  0  0  0  0
    8.3138   -1.6000    0.0000 H   0  0  0  0  0  0  0  0  0  0  0  0
  1  2  1  0  0  0  0
  1  3  4  0  0  0  0
  3  4  4  0  0  0  0
  4  5  1  0  0  0  0
  4  6  4  0  0  0  0
  6  7  1  0  0  0  0
  6  8  4  0  0  0  0
  8  9  1  0  0  0  0
  9 10  2  0  0  0  0
  9 11  1  0  0  0  0
 11 12  1  0  0  0  0
 11 13  1  0  0  0  0
 13 14  1  0  0  0  0
 13 15  1  0  0  0  0
 15 16  1  0  0  0  0
 15 17  1  0  0  0  0
 15 18  1  0  0  0  0
 18 19  1  0  0  0  0
 18 20  1  0  0  0  0
 18 21  1  0  0  0  0
 21 22  2  0  0  0  0
 21 23  1  0  0  0  0
 23 24  1  0  0  0  0
 23 25  1  0  0  0  0
 25 26  1  0  0  0  0
 25 27  1  0  0  0  0
 25 28  1  0  0  0  0
 28 29  4  0  0  0  0
 29 30  1  0  0  0  0
 29 31  4  0  0  0  0
 31 32  1  0  0  0  0
 31 33  4  0  0  0  0
 33 34  1  0  0  0  0
 33 35  4  0  0  0  0
 35 36  1  0  0  0  0
 35 37  4  0  0  0  0
 37 28  4  0  0  0  0
 37 38  1  0  0  0  0
  8 39  4  0  0  0  0
 39  1  4  0  0  0  0
 39 40  1  0  0  0  0
M  END
> <ChemID>
100055

> <source_casrn>
51-12-7

> <CAS>
51-12-7

> <SMILES>
O=C(CCNNC(=O)c1cc[n]cc1)NCc1ccccc1

> <NAME>
NIALAMIDE

> <preferred_name>
Nialamide

> <iupac>
N-benzyl-3-[2-(pyridin-4-ylcarbonyl)hydrazinyl]propanamide

> <MPID>
27469

> <dsstox_substance_id>
DTXSID1023362

> <Canonical_QSARr>
O=C(CCNNC(=O)c1cc[n]cc1)NCc1ccccc1

> <InChI_Code_QSARr>
InChI=1S/C16H18N4O2/c21-15(18-12-13-4-2-1-3-5-13)8-11-19-20-16(22)14-6-9-17-10-7-14/h1-7,9-10,19H,8,11-12H2,(H,18,21)(H,20,22)

> <InChI Key_QSARr>
NOIIUHRQUVNIDD-UHFFFAOYSA-N

> <Salt_Solvent>
?

> <Salt_Solvent_ID>


> <MP>
151.6

$$$$
100059
  -INDIGO-08031722462D

 30 31  0  0  0  0  0  0  0  0999 V2000
    4.1569    0.8000    0.0000 O   0  0  0  0  0  0  0  0  0  0  0  0
    5.5426    0.0000    0.0000 H   0  0  0  0  0  0  0  0  0  0  0  0
    2.7713    0.0000    0.0000 C   0  0  0  0  0  0  0  0  0  0  0  0
    2.7713   -1.6000    0.0000 O   0  0  0  0  0  0  0  0  0  0  0  0
    1.3856    0.8000    0.0000 C   0  0  0  0  0  0  0  0  0  0  0  0
    0.7734    2.2782    0.0000 H   0  0  0  0  0  0  0  0  0  0  0  0
    1.9979    2.2782    0.0000 H   0  0  0  0  0  0  0  0  0  0  0  0
    0.0000    0.0000    0.0000 C   0  0  0  0  0  0  0  0  0  0  0  0
   -1.3856    0.8000    0.0000 C   0  0  0  0  0  0  0  0  0  0  0  0
   -1.3856    2.4000    0.0000 H   0  0  0  0  0  0  0  0  0  0  0  0
   -2.7713    0.0000    0.0000 C   0  0  0  0  0  0  0  0  0  0  0  0
   -4.1569    0.8000    0.0000 I   0  0  0  0  0  0  0  0  0  0  0  0
   -2.7713   -1.6000    0.0000 C   0  0  0  0  0  0  0  0  0  0  0  0
   -4.1569   -2.4000    0.0000 O   0  0  0  0  0  0  0  0  0  0  0  0
   -5.7325   -2.1222    0.0000 C   0  0  0  0  0  0  0  0  0  0  0  0
   -6.2798   -0.6187    0.0000 C   0  0  0  0  0  0  0  0  0  0  0  0
   -5.2515    0.6071    0.0000 H   0  0  0  0  0  0  0  0  0  0  0  0
   -7.8557   -0.3409    0.0000 C   0  0  0  0  0  0  0  0  0  0  0  0
   -8.4027    1.1627    0.0000 I   0  0  0  0  0  0  0  0  0  0  0  0
   -8.8840   -1.5665    0.0000 C   0  0  0  0  0  0  0  0  0  0  0  0
  -10.4596   -1.2887    0.0000 O   0  0  0  0  0  0  0  0  0  0  0  0
  -11.4882   -2.5143    0.0000 H   0  0  0  0  0  0  0  0  0  0  0  0
   -8.3367   -3.0700    0.0000 C   0  0  0  0  0  0  0  0  0  0  0  0
   -9.3653   -4.2957    0.0000 H   0  0  0  0  0  0  0  0  0  0  0  0
   -6.7611   -3.3479    0.0000 C   0  0  0  0  0  0  0  0  0  0  0  0
   -6.2138   -4.8513    0.0000 H   0  0  0  0  0  0  0  0  0  0  0  0
   -1.3856   -2.4000    0.0000 C   0  0  0  0  0  0  0  0  0  0  0  0
   -1.3856   -4.0000    0.0000 I   0  0  0  0  0  0  0  0  0  0  0  0
    0.0000   -1.6000    0.0000 C   0  0  0  0  0  0  0  0  0  0  0  0
    1.3856   -2.4000    0.0000 H   0  0  0  0  0  0  0  0  0  0  0  0
  1  2  1  0  0  0  0
  1  3  1  0  0  0  0
  3  4  2  0  0  0  0
  3  5  1  0  0  0  0
  5  6  1  0  0  0  0
  5  7  1  0  0  0  0
  5  8  1  0  0  0  0
  8  9  4  0  0  0  0
  9 10  1  0  0  0  0
  9 11  4  0  0  0  0
 11 12  1  0  0  0  0
 11 13  4  0  0  0  0
 13 14  1  0  0  0  0
 14 15  1  0  0  0  0
 15 16  4  0  0  0  0
 16 17  1  0  0  0  0
 16 18  4  0  0  0  0
 18 19  1  0  0  0  0
 18 20  4  0  0  0  0
 20 21  1  0  0  0  0
 21 22  1  0  0  0  0
 20 23  4  0  0  0  0
 23 24  1  0  0  0  0
 23 25  4  0  0  0  0
 25 15  4  0  0  0  0
 25 26  1  0  0  0  0
 13 27  4  0  0  0  0
 27 28  1  0  0  0  0
 27 29  4  0  0  0  0
 29  8  4  0  0  0  0
 29 30  1  0  0  0  0
M  END
> <ChemID>
100059

> <source_casrn>
51-24-1

> <CAS>
51-24-1

> <SMILES>
Oc1ccc(cc1I)Oc1c(I)cc(CC(O)=O)cc1I

> <NAME>
Tiratricol

> <preferred_name>
Tiratricol

> <iupac>
[4-(4-hydroxy-3-iodophenoxy)-3,5-diiodophenyl]acetic acid

> <MPID>
27473

> <dsstox_substance_id>
DTXSID2045232

> <Canonical_QSARr>
Oc1ccc(cc1I)Oc1c(I)cc(CC(O)=O)cc1I

> <InChI_Code_QSARr>
InChI=1S/C14H9I3O4/c15-9-6-8(1-2-12(9)18)21-14-10(16)3-7(4-11(14)17)5-13(19)20/h1-4,6,18H,5H2,(H,19,20)

> <InChI Key_QSARr>
UOWZUVNAGUAEQC-UHFFFAOYSA-N

> <Salt_Solvent>
?

> <Salt_Solvent_ID>


> <MP>
181.5

$$$$
100064
  -INDIGO-08031722462D

 15 15  0  0  0  0  0  0  0  0999 V2000
    2.7713   -0.0000    0.0000 O   0  0  0  0  0  0  0  0  0  0  0  0
    4.1569    0.8000    0.0000 H   0  0  0  0  0  0  0  0  0  0  0  0
    1.3856    0.8000    0.0000 C   0  0  0  0  0  0  0  0  0  0  0  0
    1.3856    2.4000    0.0000 O   0  0  0  0  0  0  0  0  0  0  0  0
    0.0001   -0.0000    0.0000 C   0  0  0  0  0  0  0  0  0  0  0  0
    0.0001   -1.6000    0.0000 C   0  0  0  0  0  0  0  0  0  0  0  0
    1.3856   -2.4000    0.0000 H   0  0  0  0  0  0  0  0  0  0  0  0
   -1.3856   -2.4000    0.0000 C   0  0  0  0  0  0  0  0  0  0  0  0
   -1.3856   -4.0000    0.0000 Cl  0  0  0  0  0  0  0  0  0  0  0  0
   -2.7712   -1.6000    0.0000 C   0  0  0  0  0  0  0  0  0  0  0  0
   -4.1569   -2.4000    0.0000 H   0  0  0  0  0  0  0  0  0  0  0  0
   -2.7712   -0.0000    0.0000 C   0  0  0  0  0  0  0  0  0  0  0  0
   -4.1569    0.8000    0.0000 Cl  0  0  0  0  0  0  0  0  0  0  0  0
   -1.3856    0.8000    0.0000 C   0  0  0  0  0  0  0  0  0  0  0  0
   -1.3856    2.4000    0.0000 H   0  0  0  0  0  0  0  0  0  0  0  0
  1  2  1  0  0  0  0
  1  3  1  0  0  0  0
  3  4  2  0  0  0  0
  3  5  1  0  0  0  0
  5  6  4  0  0  0  0
  6  7  1  0  0  0  0
  6  8  4  0  0  0  0
  8  9  1  0  0  0  0
  8 10  4  0  0  0  0
 10 11  1  0  0  0  0
 10 12  4  0  0  0  0
 12 13  1  0  0  0  0
 12 14  4  0  0  0  0
 14  5  4  0  0  0  0
 14 15  1  0  0  0  0
M  END
> <ChemID>
100064

> <source_casrn>
51-36-5

> <CAS>
51-36-5

> <SMILES>
OC(=O)c1cc(Cl)cc(Cl)c1

> <NAME>
3,5-DICHLOROBENZOIC ACID

> <preferred_name>
3,5-Dichlorobenzoic acid

> <iupac>
3,5-dichlorobenzoic acid

> <MPID>
27477

> <dsstox_substance_id>
DTXSID4024981

> <Canonical_QSARr>
OC(=O)c1cc(Cl)cc(Cl)c1

> <InChI_Code_QSARr>
InChI=1S/C7H4Cl2O2/c8-5-1-4(7(10)11)2-6(9)3-5/h1-3H,(H,10,11)

> <InChI Key_QSARr>
CXKCZFDUOYMOOP-UHFFFAOYSA-N

> <Salt_Solvent>
?

> <Salt_Solvent_ID>


> <MP>
188.0

$$$$
100068
  -INDIGO-08031722462D

 35 36  0  0  0  0  0  0  0  0999 V2000
   -4.1570    2.4001    0.0000 C   0  0  0  0  0  0  0  0  0  0  0  0
   -2.7712    3.2000    0.0000 C   0  0  0  0  0  0  0  0  0  0  0  0
   -2.7712    4.8000    0.0000 I   0  0  0  0  0  0  0  0  0  0  0  0
   -1.3857    2.4001    0.0000 C   0  0  0  0  0  0  0  0  0  0  0  0
    0.0000    3.2000    0.0000 H   0  0  0  0  0  0  0  0  0  0  0  0
   -1.3857    0.8000    0.0000 C   0  0  0  0  0  0  0  0  0  0  0  0
    0.0000   -0.0000    0.0000 C   0  0  0  0  0  0  0  0  0  0  0  0
   -0.6123   -1.4782    0.0000 H   0  0  0  0  0  0  0  0  0  0  0  0
    0.6123   -1.4782    0.0000 H   0  0  0  0  0  0  0  0  0  0  0  0
    1.3855    0.8000    0.0000 C   0  0  0  0  0  0  0  0  0  0  0  0
    0.3572    2.0256    0.0000 H   0  0  0  0  0  0  0  0  0  0  0  0
    2.6112    1.8284    0.0000 C   0  0  0  0  0  0  0  0  0  0  0  0
    4.1148    1.2813    0.0000 O   0  0  0  0  0  0  0  0  0  0  0  0
    5.3405    2.3097    0.0000 H   0  0  0  0  0  0  0  0  0  0  0  0
    2.3335    3.4042    0.0000 O   0  0  0  0  0  0  0  0  0  0  0  0
    2.4141   -0.4257    0.0000 N   0  0  0  0  0  0  0  0  0  0  0  0
    1.8669   -1.9292    0.0000 H   0  0  0  0  0  0  0  0  0  0  0  0
    3.9897   -0.1478    0.0000 H   0  0  0  0  0  0  0  0  0  0  0  0
   -2.7712   -0.0000    0.0000 C   0  0  0  0  0  0  0  0  0  0  0  0
   -2.7712   -1.6000    0.0000 H   0  0  0  0  0  0  0  0  0  0  0  0
   -4.1570    0.8000    0.0000 C   0  0  0  0  0  0  0  0  0  0  0  0
   -5.5425   -0.0000    0.0000 I   0  0  0  0  0  0  0  0  0  0  0  0
   -5.5425    3.2000    0.0000 O   0  0  0  0  0  0  0  0  0  0  0  0
   -7.1184    2.9222    0.0000 C   0  0  0  0  0  0  0  0  0  0  0  0
   -7.6656    1.4187    0.0000 C   0  0  0  0  0  0  0  0  0  0  0  0
   -6.6370    0.1929    0.0000 H   0  0  0  0  0  0  0  0  0  0  0  0
   -9.2412    1.1409    0.0000 C   0  0  0  0  0  0  0  0  0  0  0  0
   -9.7885   -0.3626    0.0000 I   0  0  0  0  0  0  0  0  0  0  0  0
  -10.2696    2.3665    0.0000 C   0  0  0  0  0  0  0  0  0  0  0  0
  -11.8454    2.0887    0.0000 O   0  0  0  0  0  0  0  0  0  0  0  0
  -12.8738    3.3143    0.0000 H   0  0  0  0  0  0  0  0  0  0  0  0
   -9.7223    3.8700    0.0000 C   0  0  0  0  0  0  0  0  0  0  0  0
  -10.7509    5.0957    0.0000 I   0  0  0  0  0  0  0  0  0  0  0  0
   -8.1467    4.1478    0.0000 C   0  0  0  0  0  0  0  0  0  0  0  0
   -7.5995    5.6513    0.0000 H   0  0  0  0  0  0  0  0  0  0  0  0
  1  2  4  0  0  0  0
  2  3  1  0  0  0  0
  2  4  4  0  0  0  0
  4  5  1  0  0  0  0
  4  6  4  0  0  0  0
  6  7  1  0  0  0  0
  7  8  1  0  0  0  0
  7  9  1  0  0  0  0
  7 10  1  0  0  0  0
 10 11  1  0  0  0  0
 10 12  1  0  0  0  0
 12 13  1  0  0  0  0
 13 14  1  0  0  0  0
 12 15  2  0  0  0  0
 10 16  1  0  0  0  0
 16 17  1  0  0  0  0
 16 18  1  0  0  0  0
  6 19  4  0  0  0  0
 19 20  1  0  0  0  0
 19 21  4  0  0  0  0
 21  1  4  0  0  0  0
 21 22  1  0  0  0  0
  1 23  1  0  0  0  0
 23 24  1  0  0  0  0
 24 25  4  0  0  0  0
 25 26  1  0  0  0  0
 25 27  4  0  0  0  0
 27 28  1  0  0  0  0
 27 29  4  0  0  0  0
 29 30  1  0  0  0  0
 30 31  1  0  0  0  0
 29 32  4  0  0  0  0
 32 33  1  0  0  0  0
 32 34  4  0  0  0  0
 34 24  4  0  0  0  0
 34 35  1  0  0  0  0
M  END
> <ChemID>
100068

> <source_casrn>
51-48-9

> <CAS>
51-48-9

> <SMILES>
N[C@@H](Cc1cc(I)c(Oc2cc(I)c(O)c(I)c2)c(I)c1)C(O)=O

> <NAME>
THYROXINE

> <preferred_name>
Levothyroxine

> <iupac>
O-(4-hydroxy-3,5-diiodophenyl)-3,5-diiodo-L-tyrosine

> <MPID>
27481

> <dsstox_substance_id>
DTXSID8023214

> <Canonical_QSARr>
NC(Cc1cc(I)c(Oc2cc(I)c(O)c(I)c2)c(I)c1)C(O)=O

> <InChI_Code_QSARr>
InChI=1S/C15H11I4NO4/c16-8-4-7(5-9(17)13(8)21)24-14-10(18)1-6(2-11(14)19)3-12(20)15(22)23/h1-2,4-5,12,21H,3,20H2,(H,22,23)

> <InChI Key_QSARr>
XUIIKFGFIJCVMT-UHFFFAOYSA-N

> <Salt_Solvent>
?

> <Salt_Solvent_ID>


> <MP>
235.5

$$$$
100072
  -INDIGO-08031722462D

 35 35  0  0  0  0  0  0  0  0999 V2000
   -5.5425    0.0000    0.0000 O   0  0  0  0  0  0  0  0  0  0  0  0
   -4.1569   -0.7999    0.0000 C   0  0  0  0  0  0  0  0  0  0  0  0
   -2.7714    0.0000    0.0000 C   0  0  0  0  0  0  0  0  0  0  0  0
   -2.7714    1.6000    0.0000 H   0  0  0  0  0  0  0  0  0  0  0  0
   -1.3855   -0.7999    0.0000 C   0  0  0  0  0  0  0  0  0  0  0  0
    0.0000    0.0000    0.0000 N   0  0  0  0  0  0  0  0  0  0  0  0
    1.3856    0.8001    0.0000 C   0  0  0  0  0  0  0  0  0  0  0  0
    2.7712    1.6000    0.0000 H   0  0  0  0  0  0  0  0  0  0  0  0
    2.8891    0.2528    0.0000 H   0  0  0  0  0  0  0  0  0  0  0  0
    1.6635    2.3756    0.0000 H   0  0  0  0  0  0  0  0  0  0  0  0
    0.8001   -1.3856    0.0000 C   0  0  0  0  0  0  0  0  0  0  0  0
    1.3473   -2.8892    0.0000 H   0  0  0  0  0  0  0  0  0  0  0  0
    2.3757   -1.6635    0.0000 H   0  0  0  0  0  0  0  0  0  0  0  0
    1.8285   -0.1599    0.0000 H   0  0  0  0  0  0  0  0  0  0  0  0
   -0.8000    1.3856    0.0000 C   0  0  0  0  0  0  0  0  0  0  0  0
   -1.8284    2.6114    0.0000 H   0  0  0  0  0  0  0  0  0  0  0  0
   -0.2529    2.8892    0.0000 H   0  0  0  0  0  0  0  0  0  0  0  0
    0.7758    1.6635    0.0000 H   0  0  0  0  0  0  0  0  0  0  0  0
   -1.3855   -2.3999    0.0000 C   0  0  0  0  0  0  0  0  0  0  0  0
    0.0000   -3.2000    0.0000 H   0  0  0  0  0  0  0  0  0  0  0  0
   -2.7714   -3.2000    0.0000 C   0  0  0  0  0  0  0  0  0  0  0  0
   -2.7714   -4.8000    0.0000 H   0  0  0  0  0  0  0  0  0  0  0  0
   -4.1569   -2.3999    0.0000 C   0  0  0  0  0  0  0  0  0  0  0  0
   -5.5425   -3.2000    0.0000 H   0  0  0  0  0  0  0  0  0  0  0  0
   -6.9281   -0.7999    0.0000 C   0  0  0  0  0  0  0  0  0  0  0  0
   -6.9281   -2.3999    0.0000 O   0  0  0  0  0  0  0  0  0  0  0  0
   -8.3139    0.0000    0.0000 N   0  0  0  0  0  0  0  0  0  0  0  0
   -9.6995   -0.7999    0.0000 C   0  0  0  0  0  0  0  0  0  0  0  0
  -11.0851   -1.6000    0.0000 H   0  0  0  0  0  0  0  0  0  0  0  0
  -11.0851    0.0000    0.0000 H   0  0  0  0  0  0  0  0  0  0  0  0
   -9.6995   -2.3999    0.0000 H   0  0  0  0  0  0  0  0  0  0  0  0
   -8.3139    1.6000    0.0000 C   0  0  0  0  0  0  0  0  0  0  0  0
   -8.3139    3.2000    0.0000 H   0  0  0  0  0  0  0  0  0  0  0  0
   -9.6995    2.4001    0.0000 H   0  0  0  0  0  0  0  0  0  0  0  0
   -6.9281    2.4001    0.0000 H   0  0  0  0  0  0  0  0  0  0  0  0
  1  2  1  0  0  0  0
  2  3  4  0  0  0  0
  3  4  1  0  0  0  0
  3  5  4  0  0  0  0
  5  6  1  0  0  0  0
  6  7  1  0  0  0  0
  7  8  1  0  0  0  0
  7  9  1  0  0  0  0
  7 10  1  0  0  0  0
  6 11  1  0  0  0  0
 11 12  1  0  0  0  0
 11 13  1  0  0  0  0
 11 14  1  0  0  0  0
  6 15  1  0  0  0  0
 15 16  1  0  0  0  0
 15 17  1  0  0  0  0
 15 18  1  0  0  0  0
  5 19  4  0  0  0  0
 19 20  1  0  0  0  0
 19 21  4  0  0  0  0
 21 22  1  0  0  0  0
 21 23  4  0  0  0  0
 23  2  4  0  0  0  0
 23 24  1  0  0  0  0
  1 25  1  0  0  0  0
 25 26  2  0  0  0  0
 25 27  1  0  0  0  0
 27 28  1  0  0  0  0
 28 29  1  0  0  0  0
 28 30  1  0  0  0  0
 28 31  1  0  0  0  0
 27 32  1  0  0  0  0
 32 33  1  0  0  0  0
 32 34  1  0  0  0  0
 32 35  1  0  0  0  0
M  CHG  1   6   1
M  END
> <ChemID>
100072

> <source_casrn>
51-60-5

> <CAS>
51-60-5

> <SMILES>
COS([O-])(=O)=O.CN(C)C(=O)Oc1cc(ccc1)[N+](C)(C)C

> <NAME>
Neostigmine Methylsulfate [USAN:JAN]

> <preferred_name>
Neostigmine methylsulfate

> <iupac>
[3-(dimethylcarbamoyloxy)phenyl]-trimethylazanium; methyl sulfate

> <MPID>
27485

> <dsstox_substance_id>
DTXSID40199003

> <Canonical_QSARr>
CN(C)C(=O)Oc1cc(ccc1)[N+](C)(C)C

> <InChI_Code_QSARr>
InChI=1S/C12H19N2O2/c1-13(2)12(15)16-11-8-6-7-10(9-11)14(3,4)5/h6-9H,1-5H3/q+1

> <InChI Key_QSARr>
ALWKGYPQUAPLQC-UHFFFAOYSA-N

> <Salt_Solvent>
S(OC)([O-])(=O)=O

> <Salt_Solvent_ID>
75

> <MP>
143.0

$$$$
100076
  -INDIGO-08031722462D

 19 18  0  0  0  0  0  0  0  0999 V2000
    2.7713    1.6000    0.0000 Cl  0  0  0  0  0  0  0  0  0  0  0  0
    2.7713   -0.0000    0.0000 C   0  0  0  0  0  0  0  0  0  0  0  0
    4.1569    0.8000    0.0000 H   0  0  0  0  0  0  0  0  0  0  0  0
    4.1569   -0.8000    0.0000 H   0  0  0  0  0  0  0  0  0  0  0  0
    1.3856    0.8000    0.0000 C   0  0  0  0  0  0  0  0  0  0  0  0
    0.7734    2.2782    0.0000 H   0  0  0  0  0  0  0  0  0  0  0  0
    1.9979    2.2782    0.0000 H   0  0  0  0  0  0  0  0  0  0  0  0
    0.0001   -0.0000    0.0000 N   0  0  0  0  0  0  0  0  0  0  0  0
    0.0001   -1.6000    0.0000 C   0  0  0  0  0  0  0  0  0  0  0  0
    0.0001   -3.2000    0.0000 H   0  0  0  0  0  0  0  0  0  0  0  0
    1.3856   -2.4000    0.0000 H   0  0  0  0  0  0  0  0  0  0  0  0
   -1.3856   -2.4000    0.0000 H   0  0  0  0  0  0  0  0  0  0  0  0
   -1.3856    0.8000    0.0000 C   0  0  0  0  0  0  0  0  0  0  0  0
   -1.9979    2.2782    0.0000 H   0  0  0  0  0  0  0  0  0  0  0  0
   -0.7734    2.2782    0.0000 H   0  0  0  0  0  0  0  0  0  0  0  0
   -2.7713   -0.0000    0.0000 C   0  0  0  0  0  0  0  0  0  0  0  0
   -4.1569    0.8000    0.0000 H   0  0  0  0  0  0  0  0  0  0  0  0
   -4.1569   -0.8000    0.0000 H   0  0  0  0  0  0  0  0  0  0  0  0
   -2.7713    1.6000    0.0000 Cl  0  0  0  0  0  0  0  0  0  0  0  0
  1  2  1  0  0  0  0
  2  3  1  0  0  0  0
  2  4  1  0  0  0  0
  2  5  1  0  0  0  0
  5  6  1  0  0  0  0
  5  7  1  0  0  0  0
  5  8  1  0  0  0  0
  8  9  1  0  0  0  0
  9 10  1  0  0  0  0
  9 11  1  0  0  0  0
  9 12  1  0  0  0  0
  8 13  1  0  0  0  0
 13 14  1  0  0  0  0
 13 15  1  0  0  0  0
 13 16  1  0  0  0  0
 16 17  1  0  0  0  0
 16 18  1  0  0  0  0
 16 19  1  0  0  0  0
M  END
> <ChemID>
100076

> <source_casrn>
51-75-2

> <CAS>
51-75-2

> <SMILES>
CN(CCCl)CCCl

> <NAME>
Mechlorethamine

> <preferred_name>
Nitrogen mustard

> <iupac>
2-chloro-N-(2-chloroethyl)-N-methylethanamine

> <MPID>
27489

> <dsstox_substance_id>
DTXSID2020975

> <Canonical_QSARr>
CN(CCCl)CCCl

> <InChI_Code_QSARr>
InChI=1S/C5H11Cl2N/c1-8(4-2-6)5-3-7/h2-5H2,1H3

> <InChI Key_QSARr>
HAWPXGHAZFHHAD-UHFFFAOYSA-N

> <Salt_Solvent>
?

> <Salt_Solvent_ID>


> <MP>
-60.0

$$$$
100080
  -INDIGO-08031722462D

 23 25  0  0  0  0  0  0  0  0999 V2000
   -0.5472   -1.5035    0.0000 S   0  0  0  0  0  0  0  0  0  0  0  0
   -0.0000    0.0000    0.0000 P   0  0  0  0  0  0  0  0  0  0  0  0
    1.5035   -0.5472    0.0000 N   0  0  0  0  0  0  0  0  0  0  0  0
    3.0792   -0.2694    0.0000 C   0  0  0  0  0  0  0  0  0  0  0  0
    3.0792    1.3306    0.0000 H   0  0  0  0  0  0  0  0  0  0  0  0
    4.6549   -0.5472    0.0000 H   0  0  0  0  0  0  0  0  0  0  0  0
    2.5319   -1.7729    0.0000 C   0  0  0  0  0  0  0  0  0  0  0  0
    3.9175   -2.5729    0.0000 H   0  0  0  0  0  0  0  0  0  0  0  0
    1.5035   -2.9986    0.0000 H   0  0  0  0  0  0  0  0  0  0  0  0
    0.2778    1.5757    0.0000 N   0  0  0  0  0  0  0  0  0  0  0  0
   -0.5222    2.9614    0.0000 C   0  0  0  0  0  0  0  0  0  0  0  0
   -2.0257    2.4142    0.0000 H   0  0  0  0  0  0  0  0  0  0  0  0
   -0.7999    4.5370    0.0000 H   0  0  0  0  0  0  0  0  0  0  0  0
    1.0778    2.9614    0.0000 C   0  0  0  0  0  0  0  0  0  0  0  0
    1.3557    4.5370    0.0000 H   0  0  0  0  0  0  0  0  0  0  0  0
    2.5813    2.4142    0.0000 H   0  0  0  0  0  0  0  0  0  0  0  0
   -1.5757    0.2778    0.0000 N   0  0  0  0  0  0  0  0  0  0  0  0
   -2.9613   -0.5221    0.0000 C   0  0  0  0  0  0  0  0  0  0  0  0
   -2.4141   -2.0257    0.0000 H   0  0  0  0  0  0  0  0  0  0  0  0
   -4.5370   -0.8000    0.0000 H   0  0  0  0  0  0  0  0  0  0  0  0
   -2.9613    1.0778    0.0000 C   0  0  0  0  0  0  0  0  0  0  0  0
   -4.5370    1.3557    0.0000 H   0  0  0  0  0  0  0  0  0  0  0  0
   -2.9613    2.6778    0.0000 H   0  0  0  0  0  0  0  0  0  0  0  0
  1  2  2  0  0  0  0
  2  3  1  0  0  0  0
  3  4  1  0  0  0  0
  4  5  1  0  0  0  0
  4  6  1  0  0  0  0
  4  7  1  0  0  0  0
  7  3  1  0  0  0  0
  7  8  1  0  0  0  0
  7  9  1  0  0  0  0
  2 10  1  0  0  0  0
 10 11  1  0  0  0  0
 11 12  1  0  0  0  0
 11 13  1  0  0  0  0
 11 14  1  0  0  0  0
 14 10  1  0  0  0  0
 14 15  1  0  0  0  0
 14 16  1  0  0  0  0
  2 17  1  0  0  0  0
 17 18  1  0  0  0  0
 18 19  1  0  0  0  0
 18 20  1  0  0  0  0
 18 21  1  0  0  0  0
 21 17  1  0  0  0  0
 21 22  1  0  0  0  0
 21 23  1  0  0  0  0
M  END
> <ChemID>
100080

> <source_casrn>
52-24-4

> <CAS>
52-24-4

> <SMILES>
S=P(N1CC1)(N1CC1)N1CC1

> <NAME>
THIOTEPA

> <preferred_name>
Thiotepa

> <iupac>
1,1',1''-phosphorothioyltriaziridine

> <MPID>
27493

> <dsstox_substance_id>
DTXSID0021339

> <Canonical_QSARr>
S=P(N1CC1)(N1CC1)N1CC1

> <InChI_Code_QSARr>
InChI=1S/C6H12N3PS/c11-10(7-1-2-7,8-3-4-8)9-5-6-9/h1-6H2

> <InChI Key_QSARr>
FOCVUCIESVLUNU-UHFFFAOYSA-N

> <Salt_Solvent>
?

> <Salt_Solvent_ID>


> <MP>
51.5

$$$$
100086
  -INDIGO-08031722462D

 15 14  0  0  0  0  0  0  0  0999 V2000
   -1.3856    2.4000    0.0000 O   0  0  0  0  0  0  0  0  0  0  0  0
    0.0001    1.6000    0.0000 N   0  0  0  0  0  0  0  0  0  0  0  0
    1.3856    2.4000    0.0000 O   0  0  0  0  0  0  0  0  0  0  0  0
    0.0001    0.0000    0.0000 C   0  0  0  0  0  0  0  0  0  0  0  0
    0.0001   -1.6000    0.0000 Br  0  0  0  0  0  0  0  0  0  0  0  0
   -1.5999    0.0000    0.0000 C   0  0  0  0  0  0  0  0  0  0  0  0
   -2.8694   -0.9740    0.0000 H   0  0  0  0  0  0  0  0  0  0  0  0
   -1.8088   -1.5863    0.0000 H   0  0  0  0  0  0  0  0  0  0  0  0
   -2.4000    1.3856    0.0000 O   0  0  0  0  0  0  0  0  0  0  0  0
   -4.0000    1.3856    0.0000 H   0  0  0  0  0  0  0  0  0  0  0  0
    1.6001    0.0000    0.0000 C   0  0  0  0  0  0  0  0  0  0  0  0
    1.8088   -1.5863    0.0000 H   0  0  0  0  0  0  0  0  0  0  0  0
    2.8694   -0.9740    0.0000 H   0  0  0  0  0  0  0  0  0  0  0  0
    2.4000    1.3856    0.0000 O   0  0  0  0  0  0  0  0  0  0  0  0
    4.0000    1.3856    0.0000 H   0  0  0  0  0  0  0  0  0  0  0  0
  1  2  1  0  0  0  0
  2  3  2  0  0  0  0
  2  4  1  0  0  0  0
  4  5  1  0  0  0  0
  4  6  1  0  0  0  0
  6  7  1  0  0  0  0
  6  8  1  0  0  0  0
  6  9  1  0  0  0  0
  9 10  1  0  0  0  0
  4 11  1  0  0  0  0
 11 12  1  0  0  0  0
 11 13  1  0  0  0  0
 11 14  1  0  0  0  0
 14 15  1  0  0  0  0
M  CHG  2   1  -1   2   1
M  END
> <ChemID>
100086

> <source_casrn>
52-51-7

> <CAS>
52-51-7

> <SMILES>
[O-][N+](=O)C(Br)(CO)CO

> <NAME>
1,3-Propanediol, 2-bromo-2-nitro-

> <preferred_name>
Bronopol

> <iupac>
2-bromo-2-nitropropane-1,3-diol

> <MPID>
27497

> <dsstox_substance_id>
DTXSID8024652

> <Canonical_QSARr>
[O-][N+](=O)C(Br)(CO)CO

> <InChI_Code_QSARr>
InChI=1S/C3H6BrNO4/c4-3(1-6,2-7)5(8)9/h6-7H,1-2H2

> <InChI Key_QSARr>
LVDKZNITIUWNER-UHFFFAOYSA-N

> <Salt_Solvent>
?

> <Salt_Solvent_ID>


> <MP>
131.5

$$$$
100091
  -INDIGO-08031722462D

 35 35  0  0  0  0  0  0  0  0999 V2000
   -0.0000    0.0000    0.0000 S   0  0  0  0  0  0  0  0  0  0  0  0
    1.5999    0.0000    0.0000 C   0  0  0  0  0  0  0  0  0  0  0  0
    2.4001    1.3857    0.0000 C   0  0  0  0  0  0  0  0  0  0  0  0
    1.5999    2.7713    0.0000 H   0  0  0  0  0  0  0  0  0  0  0  0
    4.0000    1.3857    0.0000 C   0  0  0  0  0  0  0  0  0  0  0  0
    4.7999    2.7713    0.0000 H   0  0  0  0  0  0  0  0  0  0  0  0
    4.7999    0.0000    0.0000 C   0  0  0  0  0  0  0  0  0  0  0  0
    6.4001    0.0000    0.0000 O   0  0  0  0  0  0  0  0  0  0  0  0
    7.2000    1.3857    0.0000 P   0  0  0  0  0  0  0  0  0  0  0  0
    8.0000    0.0000    0.0000 S   0  0  0  0  0  0  0  0  0  0  0  0
    8.7999    1.3857    0.0000 O   0  0  0  0  0  0  0  0  0  0  0  0
    9.6001    2.7713    0.0000 C   0  0  0  0  0  0  0  0  0  0  0  0
   11.2000    2.7713    0.0000 H   0  0  0  0  0  0  0  0  0  0  0  0
   10.4000    4.1570    0.0000 H   0  0  0  0  0  0  0  0  0  0  0  0
   10.4000    1.3857    0.0000 H   0  0  0  0  0  0  0  0  0  0  0  0
    8.0000    2.7713    0.0000 O   0  0  0  0  0  0  0  0  0  0  0  0
    7.2000    4.1570    0.0000 C   0  0  0  0  0  0  0  0  0  0  0  0
    6.4001    5.5426    0.0000 H   0  0  0  0  0  0  0  0  0  0  0  0
    8.0000    5.5426    0.0000 H   0  0  0  0  0  0  0  0  0  0  0  0
    5.6001    4.1570    0.0000 H   0  0  0  0  0  0  0  0  0  0  0  0
    4.0000   -1.3856    0.0000 C   0  0  0  0  0  0  0  0  0  0  0  0
    4.7999   -2.7713    0.0000 H   0  0  0  0  0  0  0  0  0  0  0  0
    2.4001   -1.3856    0.0000 C   0  0  0  0  0  0  0  0  0  0  0  0
    1.5999   -2.7713    0.0000 H   0  0  0  0  0  0  0  0  0  0  0  0
   -1.5999    0.0000    0.0000 N   0  0  0  0  0  0  0  0  0  0  0  0
   -2.4001   -1.3856    0.0000 C   0  0  0  0  0  0  0  0  0  0  0  0
   -3.2000   -2.7713    0.0000 H   0  0  0  0  0  0  0  0  0  0  0  0
   -4.0000   -1.3857    0.0000 H   0  0  0  0  0  0  0  0  0  0  0  0
   -1.5999   -2.7713    0.0000 H   0  0  0  0  0  0  0  0  0  0  0  0
   -2.4001    1.3857    0.0000 C   0  0  0  0  0  0  0  0  0  0  0  0
   -3.2000    2.7713    0.0000 H   0  0  0  0  0  0  0  0  0  0  0  0
   -4.0000    1.3857    0.0000 H   0  0  0  0  0  0  0  0  0  0  0  0
   -1.5999    2.7713    0.0000 H   0  0  0  0  0  0  0  0  0  0  0  0
   -0.0000    1.6000    0.0000 O   0  0  0  0  0  0  0  0  0  0  0  0
   -0.0000   -1.6000    0.0000 O   0  0  0  0  0  0  0  0  0  0  0  0
  1  2  1  0  0  0  0
  2  3  4  0  0  0  0
  3  4  1  0  0  0  0
  3  5  4  0  0  0  0
  5  6  1  0  0  0  0
  5  7  4  0  0  0  0
  7  8  1  0  0  0  0
  8  9  1  0  0  0  0
  9 10  2  0  0  0  0
  9 11  1  0  0  0  0
 11 12  1  0  0  0  0
 12 13  1  0  0  0  0
 12 14  1  0  0  0  0
 12 15  1  0  0  0  0
  9 16  1  0  0  0  0
 16 17  1  0  0  0  0
 17 18  1  0  0  0  0
 17 19  1  0  0  0  0
 17 20  1  0  0  0  0
  7 21  4  0  0  0  0
 21 22  1  0  0  0  0
 21 23  4  0  0  0  0
 23  2  4  0  0  0  0
 23 24  1  0  0  0  0
  1 25  1  0  0  0  0
 25 26  1  0  0  0  0
 26 27  1  0  0  0  0
 26 28  1  0  0  0  0
 26 29  1  0  0  0  0
 25 30  1  0  0  0  0
 30 31  1  0  0  0  0
 30 32  1  0  0  0  0
 30 33  1  0  0  0  0
  1 34  2  0  0  0  0
  1 35  2  0  0  0  0
M  END
> <ChemID>
100091

> <source_casrn>
52-85-7

> <CAS>
52-85-7

> <SMILES>
CN(C)S(=O)(=O)c1ccc(cc1)OP(=S)(OC)OC

> <NAME>
FAMPHUR

> <preferred_name>
Famphur

> <iupac>
O-[4-(dimethylsulfamoyl)phenyl] O,O-dimethyl phosphorothioate

> <MPID>
27501

> <dsstox_substance_id>
DTXSID7041966

> <Canonical_QSARr>
CN(C)S(=O)(=O)c1ccc(cc1)OP(=S)(OC)OC

> <InChI_Code_QSARr>
InChI=1S/C10H16NO5PS2/c1-11(2)19(12,13)10-7-5-9(6-8-10)16-17(18,14-3)15-4/h5-8H,1-4H3

> <InChI Key_QSARr>
JISACBWYRJHSMG-UHFFFAOYSA-N

> <Salt_Solvent>
?

> <Salt_Solvent_ID>


> <MP>
53.0

$$$$
100096
  -INDIGO-08031722462D

 42 45  0  0  0  0  0  0  0  0999 V2000
   -0.8000    1.3856    0.0000 C   0  0  0  0  0  0  0  0  0  0  0  0
    0.0001    2.7712    0.0000 C   0  0  0  0  0  0  0  0  0  0  0  0
   -0.4238    3.3043    0.0000 H   0  0  0  0  0  0  0  0  0  0  0  0
    0.2778    4.3470    0.0000 H   0  0  0  0  0  0  0  0  0  0  0  0
    1.6000    2.7712    0.0000 C   0  0  0  0  0  0  0  0  0  0  0  0
    1.3223    4.3470    0.0000 H   0  0  0  0  0  0  0  0  0  0  0  0
    2.9857    3.5713    0.0000 H   0  0  0  0  0  0  0  0  0  0  0  0
    2.4001    1.3856    0.0000 C   0  0  0  0  0  0  0  0  0  0  0  0
    3.2000    2.7712    0.0000 H   0  0  0  0  0  0  0  0  0  0  0  0
    4.0001    1.3856    0.0000 C   0  0  0  0  0  0  0  0  0  0  0  0
    4.7999    0.0000    0.0000 C   0  0  0  0  0  0  0  0  0  0  0  0
    4.0001   -1.3856    0.0000 C   0  0  0  0  0  0  0  0  0  0  0  0
    5.5034   -1.9329    0.0000 H   0  0  0  0  0  0  0  0  0  0  0  0
    3.7221   -2.9613    0.0000 H   0  0  0  0  0  0  0  0  0  0  0  0
    2.4001   -1.3856    0.0000 C   0  0  0  0  0  0  0  0  0  0  0  0
    2.6779   -2.9613    0.0000 H   0  0  0  0  0  0  0  0  0  0  0  0
    0.8965   -1.9329    0.0000 H   0  0  0  0  0  0  0  0  0  0  0  0
    1.6000    0.0000    0.0000 C   0  0  0  0  0  0  0  0  0  0  0  0
    0.7999   -1.3856    0.0000 H   0  0  0  0  0  0  0  0  0  0  0  0
    0.0001    0.0000    0.0000 C   0  0  0  0  0  0  0  0  0  0  0  0
    0.6507   -1.4616    0.0000 H   0  0  0  0  0  0  0  0  0  0  0  0
   -1.0707   -1.1890    0.0000 C   0  0  0  0  0  0  0  0  0  0  0  0
    0.2239   -2.1295    0.0000 H   0  0  0  0  0  0  0  0  0  0  0  0
   -1.8706   -2.5747    0.0000 H   0  0  0  0  0  0  0  0  0  0  0  0
   -2.5323   -0.5383    0.0000 C   0  0  0  0  0  0  0  0  0  0  0  0
   -3.0268   -2.0599    0.0000 H   0  0  0  0  0  0  0  0  0  0  0  0
   -4.0973   -0.2056    0.0000 H   0  0  0  0  0  0  0  0  0  0  0  0
   -2.3651    1.0530    0.0000 C   0  0  0  0  0  0  0  0  0  0  0  0
   -3.7219    1.9008    0.0000 O   0  0  0  0  0  0  0  0  0  0  0  0
    6.4001    0.0000    0.0000 C   0  0  0  0  0  0  0  0  0  0  0  0
    7.2000   -1.3856    0.0000 H   0  0  0  0  0  0  0  0  0  0  0  0
    7.2000    1.3856    0.0000 C   0  0  0  0  0  0  0  0  0  0  0  0
    8.7999    1.3856    0.0000 O   0  0  0  0  0  0  0  0  0  0  0  0
    9.6000    2.7712    0.0000 H   0  0  0  0  0  0  0  0  0  0  0  0
    6.4001    2.7712    0.0000 C   0  0  0  0  0  0  0  0  0  0  0  0
    7.2000    4.1569    0.0000 H   0  0  0  0  0  0  0  0  0  0  0  0
    4.7999    2.7712    0.0000 C   0  0  0  0  0  0  0  0  0  0  0  0
    4.0001    4.1569    0.0000 H   0  0  0  0  0  0  0  0  0  0  0  0
   -1.7405    2.6801    0.0000 C   0  0  0  0  0  0  0  0  0  0  0  0
   -2.6809    3.9745    0.0000 H   0  0  0  0  0  0  0  0  0  0  0  0
   -1.5035    3.3186    0.0000 H   0  0  0  0  0  0  0  0  0  0  0  0
   -3.3317    2.5128    0.0000 H   0  0  0  0  0  0  0  0  0  0  0  0
  1  2  1  0  0  0  0
  2  3  1  0  0  0  0
  2  4  1  0  0  0  0
  2  5  1  0  0  0  0
  5  6  1  0  0  0  0
  5  7  1  0  0  0  0
  5  8  1  0  0  0  0
  8  9  1  0  0  0  0
  8 10  1  0  0  0  0
 10 11  4  0  0  0  0
 11 12  1  0  0  0  0
 12 13  1  0  0  0  0
 12 14  1  0  0  0  0
 12 15  1  0  0  0  0
 15 16  1  0  0  0  0
 15 17  1  0  0  0  0
 15 18  1  0  0  0  0
 18  8  1  0  0  0  0
 18 19  1  0  0  0  0
 18 20  1  0  0  0  0
 20  1  1  0  0  0  0
 20 21  1  0  0  0  0
 20 22  1  0  0  0  0
 22 23  1  0  0  0  0
 22 24  1  0  0  0  0
 22 25  1  0  0  0  0
 25 26  1  0  0  0  0
 25 27  1  0  0  0  0
 25 28  1  0  0  0  0
 28  1  1  0  0  0  0
 28 29  2  0  0  0  0
 11 30  4  0  0  0  0
 30 31  1  0  0  0  0
 30 32  4  0  0  0  0
 32 33  1  0  0  0  0
 33 34  1  0  0  0  0
 32 35  4  0  0  0  0
 35 36  1  0  0  0  0
 35 37  4  0  0  0  0
 37 10  4  0  0  0  0
 37 38  1  0  0  0  0
  1 39  1  0  0  0  0
 39 40  1  0  0  0  0
 39 41  1  0  0  0  0
 39 42  1  0  0  0  0
M  END
> <ChemID>
100096

> <source_casrn>
53-16-7

> <CAS>
53-16-7

> <SMILES>
C[C@]12CC[C@H]3[C@@H](CCc4cc(O)ccc43)[C@@H]1CCC2=O

> <NAME>
ESTRONE

> <preferred_name>
Estrone

> <iupac>
3-hydroxyestra-1,3,5(10)-trien-17-one

> <MPID>
27505

> <dsstox_substance_id>
DTXSID4022367

> <Canonical_QSARr>
CC12CCC3C(CCc4cc(O)ccc43)C1CCC2=O

> <InChI_Code_QSARr>
InChI=1S/C18H22O2/c1-18-9-8-14-13-5-3-12(19)10-11(13)2-4-15(14)16(18)6-7-17(18)20/h3,5,10,14-16,19H,2,4,6-9H2,1H3

> <InChI Key_QSARr>
DNXHEGUUPJUMQT-UHFFFAOYSA-N

> <Salt_Solvent>
?

> <Salt_Solvent_ID>


> <MP>
260.2

$$$$
100100
  -INDIGO-08031722462D

 52 55  0  0  0  0  0  0  0  0999 V2000
   -4.8000    0.0000    0.0000 C   0  0  0  0  0  0  0  0  0  0  0  0
   -3.1999    0.0000    0.0000 C   0  0  0  0  0  0  0  0  0  0  0  0
   -3.2700   -0.7494    0.0000 H   0  0  0  0  0  0  0  0  0  0  0  0
   -2.4001    1.3856    0.0000 C   0  0  0  0  0  0  0  0  0  0  0  0
   -1.6000    2.7712    0.0000 H   0  0  0  0  0  0  0  0  0  0  0  0
   -0.7999    1.3856    0.0000 C   0  0  0  0  0  0  0  0  0  0  0  0
   -1.1870    2.9381    0.0000 H   0  0  0  0  0  0  0  0  0  0  0  0
   -0.0001    0.0000    0.0000 C   0  0  0  0  0  0  0  0  0  0  0  0
   -0.7999   -1.3856    0.0000 C   0  0  0  0  0  0  0  0  0  0  0  0
   -1.0779   -2.9613    0.0000 H   0  0  0  0  0  0  0  0  0  0  0  0
    0.5856   -2.1856    0.0000 H   0  0  0  0  0  0  0  0  0  0  0  0
   -2.4001   -1.3856    0.0000 C   0  0  0  0  0  0  0  0  0  0  0  0
   -3.4285   -2.6113    0.0000 H   0  0  0  0  0  0  0  0  0  0  0  0
   -2.1221   -2.9613    0.0000 H   0  0  0  0  0  0  0  0  0  0  0  0
    0.9405   -1.2945    0.0000 C   0  0  0  0  0  0  0  0  0  0  0  0
    2.0915   -2.4059    0.0000 H   0  0  0  0  0  0  0  0  0  0  0  0
    1.1077   -2.8856    0.0000 H   0  0  0  0  0  0  0  0  0  0  0  0
    2.4784   -0.8534    0.0000 H   0  0  0  0  0  0  0  0  0  0  0  0
    1.5650    0.3327    0.0000 C   0  0  0  0  0  0  0  0  0  0  0  0
    1.7322   -1.2586    0.0000 O   0  0  0  0  0  0  0  0  0  0  0  0
    3.1941   -1.9094    0.0000 H   0  0  0  0  0  0  0  0  0  0  0  0
    3.1651    0.3327    0.0000 C   0  0  0  0  0  0  0  0  0  0  0  0
    4.7650    0.3327    0.0000 H   0  0  0  0  0  0  0  0  0  0  0  0
    3.9650   -1.0529    0.0000 H   0  0  0  0  0  0  0  0  0  0  0  0
    4.1936    1.5584    0.0000 H   0  0  0  0  0  0  0  0  0  0  0  0
    1.7322    1.9239    0.0000 C   0  0  0  0  0  0  0  0  0  0  0  0
    3.2973    1.5913    0.0000 H   0  0  0  0  0  0  0  0  0  0  0  0
    2.2267    3.4456    0.0000 H   0  0  0  0  0  0  0  0  0  0  0  0
    0.2706    2.5746    0.0000 C   0  0  0  0  0  0  0  0  0  0  0  0
    1.0707    3.9603    0.0000 H   0  0  0  0  0  0  0  0  0  0  0  0
   -1.0237    3.5152    0.0000 H   0  0  0  0  0  0  0  0  0  0  0  0
   -3.1999    2.7712    0.0000 C   0  0  0  0  0  0  0  0  0  0  0  0
   -1.8144    3.5713    0.0000 H   0  0  0  0  0  0  0  0  0  0  0  0
   -3.4778    4.3470    0.0000 H   0  0  0  0  0  0  0  0  0  0  0  0
   -4.8000    2.7712    0.0000 C   0  0  0  0  0  0  0  0  0  0  0  0
   -4.5221    4.3470    0.0000 H   0  0  0  0  0  0  0  0  0  0  0  0
   -6.3035    3.3186    0.0000 H   0  0  0  0  0  0  0  0  0  0  0  0
   -5.6001    1.3856    0.0000 C   0  0  0  0  0  0  0  0  0  0  0  0
   -6.4000    2.7712    0.0000 H   0  0  0  0  0  0  0  0  0  0  0  0
   -7.2000    1.3856    0.0000 C   0  0  0  0  0  0  0  0  0  0  0  0
   -7.2000    2.9857    0.0000 H   0  0  0  0  0  0  0  0  0  0  0  0
   -8.7035    1.9328    0.0000 H   0  0  0  0  0  0  0  0  0  0  0  0
   -8.0001    0.0000    0.0000 C   0  0  0  0  0  0  0  0  0  0  0  0
   -9.6000    0.0000    0.0000 O   0  0  0  0  0  0  0  0  0  0  0  0
   -7.2000   -1.3856    0.0000 O   0  0  0  0  0  0  0  0  0  0  0  0
   -5.6001   -1.3856    0.0000 C   0  0  0  0  0  0  0  0  0  0  0  0
   -5.8778   -2.9613    0.0000 H   0  0  0  0  0  0  0  0  0  0  0  0
   -4.9359   -1.9938    0.0000 H   0  0  0  0  0  0  0  0  0  0  0  0
   -4.3886   -0.4902    0.0000 C   0  0  0  0  0  0  0  0  0  0  0  0
   -4.2100   -1.3729    0.0000 H   0  0  0  0  0  0  0  0  0  0  0  0
   -4.2284   -1.2257    0.0000 H   0  0  0  0  0  0  0  0  0  0  0  0
   -5.9885   -0.4902    0.0000 H   0  0  0  0  0  0  0  0  0  0  0  0
  1  2  1  0  0  0  0
  2  3  1  0  0  0  0
  2  4  1  0  0  0  0
  4  5  1  0  0  0  0
  4  6  1  0  0  0  0
  6  7  1  0  0  0  0
  6  8  1  0  0  0  0
  8  9  1  0  0  0  0
  9 10  1  0  0  0  0
  9 11  1  0  0  0  0
  9 12  1  0  0  0  0
 12  2  1  0  0  0  0
 12 13  1  0  0  0  0
 12 14  1  0  0  0  0
  8 15  1  0  0  0  0
 15 16  1  0  0  0  0
 15 17  1  0  0  0  0
 15 18  1  0  0  0  0
  8 19  1  0  0  0  0
 19 20  1  0  0  0  0
 20 21  1  0  0  0  0
 19 22  1  0  0  0  0
 22 23  1  0  0  0  0
 22 24  1  0  0  0  0
 22 25  1  0  0  0  0
 19 26  1  0  0  0  0
 26 27  1  0  0  0  0
 26 28  1  0  0  0  0
 26 29  1  0  0  0  0
 29  6  1  0  0  0  0
 29 30  1  0  0  0  0
 29 31  1  0  0  0  0
  4 32  1  0  0  0  0
 32 33  1  0  0  0  0
 32 34  1  0  0  0  0
 32 35  1  0  0  0  0
 35 36  1  0  0  0  0
 35 37  1  0  0  0  0
 35 38  1  0  0  0  0
 38  1  1  0  0  0  0
 38 39  1  0  0  0  0
 38 40  1  0  0  0  0
 40 41  1  0  0  0  0
 40 42  1  0  0  0  0
 40 43  1  0  0  0  0
 43 44  2  0  0  0  0
 43 45  1  0  0  0  0
 45 46  1  0  0  0  0
 46  1  1  0  0  0  0
 46 47  1  0  0  0  0
 46 48  1  0  0  0  0
  1 49  1  0  0  0  0
 49 50  1  0  0  0  0
 49 51  1  0  0  0  0
 49 52  1  0  0  0  0
M  END
> <ChemID>
100100

> <source_casrn>
53-39-4

> <CAS>
53-39-4

> <SMILES>
C[C@]12CC[C@H]3[C@@H](CC[C@H]4CC(=O)OC[C@@]43C)[C@@H]1CC[C@]2(C)O

> <NAME>
Oxandrolone

> <preferred_name>
Oxandrolone

> <iupac>
(4aS,4bS,6aS,7S,9aS,9bR,11aS)-7-hydroxy-4a,6a,7-trimethyltetradecahydroindeno[4,5-h]isochromen-2(1H)-one

> <MPID>
27509

> <dsstox_substance_id>
DTXSID8023399

> <Canonical_QSARr>
CC12CCC3C(CCC4CC(=O)OCC43C)C1CCC2(C)O

> <InChI_Code_QSARr>
InChI=1S/C19H30O3/c1-17-11-22-16(20)10-12(17)4-5-13-14(17)6-8-18(2)15(13)7-9-19(18,3)21/h12-15,21H,4-11H2,1-3H3

> <InChI Key_QSARr>
QSLJIVKCVHQPLV-UHFFFAOYSA-N

> <Salt_Solvent>
?

> <Salt_Solvent_ID>


> <MP>
236.5

$$$$
100104
  -INDIGO-08031722462D

 36 40  0  0  0  0  0  0  0  0999 V2000
   -0.8001    1.3856    0.0000 C   0  0  0  0  0  0  0  0  0  0  0  0
    0.0000    2.7713    0.0000 H   0  0  0  0  0  0  0  0  0  0  0  0
   -2.3999    1.3856    0.0000 C   0  0  0  0  0  0  0  0  0  0  0  0
   -3.2000    0.0001    0.0000 C   0  0  0  0  0  0  0  0  0  0  0  0
   -4.8001    0.0001    0.0000 C   0  0  0  0  0  0  0  0  0  0  0  0
   -5.5999    1.3856    0.0000 C   0  0  0  0  0  0  0  0  0  0  0  0
   -4.8001    2.7712    0.0000 C   0  0  0  0  0  0  0  0  0  0  0  0
   -5.5999    4.1569    0.0000 H   0  0  0  0  0  0  0  0  0  0  0  0
   -3.2000    2.7713    0.0000 C   0  0  0  0  0  0  0  0  0  0  0  0
   -2.3999    4.1569    0.0000 H   0  0  0  0  0  0  0  0  0  0  0  0
   -7.2001    1.3856    0.0000 C   0  0  0  0  0  0  0  0  0  0  0  0
   -7.9999    2.7713    0.0000 H   0  0  0  0  0  0  0  0  0  0  0  0
   -7.9999    0.0001    0.0000 C   0  0  0  0  0  0  0  0  0  0  0  0
   -9.6000    0.0001    0.0000 H   0  0  0  0  0  0  0  0  0  0  0  0
   -7.2001   -1.3856    0.0000 C   0  0  0  0  0  0  0  0  0  0  0  0
   -8.0001   -2.7712    0.0000 H   0  0  0  0  0  0  0  0  0  0  0  0
   -5.5999   -1.3856    0.0000 C   0  0  0  0  0  0  0  0  0  0  0  0
   -4.8001   -2.7712    0.0000 H   0  0  0  0  0  0  0  0  0  0  0  0
   -2.3999   -1.3856    0.0000 C   0  0  0  0  0  0  0  0  0  0  0  0
   -3.2000   -2.7713    0.0000 H   0  0  0  0  0  0  0  0  0  0  0  0
   -0.8001   -1.3856    0.0000 C   0  0  0  0  0  0  0  0  0  0  0  0
    0.0000    0.0001    0.0000 C   0  0  0  0  0  0  0  0  0  0  0  0
    1.6001   -0.0001    0.0000 C   0  0  0  0  0  0  0  0  0  0  0  0
    2.3999   -1.3856    0.0000 C   0  0  0  0  0  0  0  0  0  0  0  0
    1.6001   -2.7712    0.0000 C   0  0  0  0  0  0  0  0  0  0  0  0
    2.3999   -4.1569    0.0000 H   0  0  0  0  0  0  0  0  0  0  0  0
    0.0000   -2.7712    0.0000 C   0  0  0  0  0  0  0  0  0  0  0  0
   -0.8001   -4.1569    0.0000 H   0  0  0  0  0  0  0  0  0  0  0  0
    4.0001   -1.3856    0.0000 C   0  0  0  0  0  0  0  0  0  0  0  0
    4.8001   -2.7713    0.0000 H   0  0  0  0  0  0  0  0  0  0  0  0
    4.8001   -0.0001    0.0000 C   0  0  0  0  0  0  0  0  0  0  0  0
    6.4000   -0.0001    0.0000 H   0  0  0  0  0  0  0  0  0  0  0  0
    4.0001    1.3856    0.0000 C   0  0  0  0  0  0  0  0  0  0  0  0
    4.8001    2.7712    0.0000 H   0  0  0  0  0  0  0  0  0  0  0  0
    2.3999    1.3856    0.0000 C   0  0  0  0  0  0  0  0  0  0  0  0
    1.6001    2.7712    0.0000 H   0  0  0  0  0  0  0  0  0  0  0  0
  1  2  1  0  0  0  0
  1  3  4  0  0  0  0
  3  4  4  0  0  0  0
  4  5  4  0  0  0  0
  5  6  4  0  0  0  0
  6  7  4  0  0  0  0
  7  8  1  0  0  0  0
  7  9  4  0  0  0  0
  9  3  4  0  0  0  0
  9 10  1  0  0  0  0
  6 11  4  0  0  0  0
 11 12  1  0  0  0  0
 11 13  4  0  0  0  0
 13 14  1  0  0  0  0
 13 15  4  0  0  0  0
 15 16  1  0  0  0  0
 15 17  4  0  0  0  0
 17  5  4  0  0  0  0
 17 18  1  0  0  0  0
  4 19  4  0  0  0  0
 19 20  1  0  0  0  0
 19 21  4  0  0  0  0
 21 22  4  0  0  0  0
 22  1  4  0  0  0  0
 22 23  4  0  0  0  0
 23 24  4  0  0  0  0
 24 25  4  0  0  0  0
 25 26  1  0  0  0  0
 25 27  4  0  0  0  0
 27 21  4  0  0  0  0
 27 28  1  0  0  0  0
 24 29  4  0  0  0  0
 29 30  1  0  0  0  0
 29 31  4  0  0  0  0
 31 32  1  0  0  0  0
 31 33  4  0  0  0  0
 33 34  1  0  0  0  0
 33 35  4  0  0  0  0
 35 23  4  0  0  0  0
 35 36  1  0  0  0  0
M  END
> <ChemID>
100104

> <source_casrn>
53-70-3

> <CAS>
53-70-3

> <SMILES>
c1c2c3ccccc3ccc2cc2c3ccccc3ccc21

> <NAME>
DIBENZ(A,H)ANTHRACENE

> <preferred_name>
Dibenz(a,h)anthracene

> <iupac>
benzo[k]tetraphene

> <MPID>
27513

> <dsstox_substance_id>
DTXSID9020409

> <Canonical_QSARr>
c1c2c3ccccc3ccc2cc2c3ccccc3ccc21

> <InChI_Code_QSARr>
InChI=1S/C22H14/c1-3-7-19-15(5-1)9-11-17-14-22-18(13-21(17)19)12-10-16-6-2-4-8-20(16)22/h1-14H

> <InChI Key_QSARr>
LHRCREOYAASXPZ-UHFFFAOYSA-N

> <Salt_Solvent>
?

> <Salt_Solvent_ID>


> <MP>
269.5

$$$$
100108
  -INDIGO-08031722462D

 86 87  0  0  0  0  0  0  0  0999 V2000
   -6.9281   -0.8000    0.0000 O   0  0  0  0  0  0  0  0  0  0  0  0
   -5.5427    0.0000    0.0000 C   0  0  0  0  0  0  0  0  0  0  0  0
   -4.9300    1.4782    0.0000 H   0  0  0  0  0  0  0  0  0  0  0  0
   -6.1548    1.4782    0.0000 H   0  0  0  0  0  0  0  0  0  0  0  0
   -4.1567   -0.8000    0.0000 C   0  0  0  0  0  0  0  0  0  0  0  0
   -4.7693   -2.2782    0.0000 H   0  0  0  0  0  0  0  0  0  0  0  0
   -3.5446   -2.2782    0.0000 H   0  0  0  0  0  0  0  0  0  0  0  0
   -2.7713    0.0000    0.0000 C   0  0  0  0  0  0  0  0  0  0  0  0
   -2.1592    1.4782    0.0000 H   0  0  0  0  0  0  0  0  0  0  0  0
   -3.3834    1.4782    0.0000 H   0  0  0  0  0  0  0  0  0  0  0  0
   -1.3859   -0.8000    0.0000 N   0  0  0  0  0  0  0  0  0  0  0  0
    0.0001    0.0000    0.0000 C   0  0  0  0  0  0  0  0  0  0  0  0
    0.6122    1.4782    0.0000 H   0  0  0  0  0  0  0  0  0  0  0  0
   -0.6125    1.4782    0.0000 H   0  0  0  0  0  0  0  0  0  0  0  0
    1.3855   -0.8000    0.0000 C   0  0  0  0  0  0  0  0  0  0  0  0
    0.7734   -2.2782    0.0000 H   0  0  0  0  0  0  0  0  0  0  0  0
    1.9982   -2.2782    0.0000 H   0  0  0  0  0  0  0  0  0  0  0  0
    2.7715    0.0000    0.0000 N   0  0  0  0  0  0  0  0  0  0  0  0
    4.1569   -0.8000    0.0000 C   0  0  0  0  0  0  0  0  0  0  0  0
    3.5448   -2.2782    0.0000 H   0  0  0  0  0  0  0  0  0  0  0  0
    4.7690   -2.2782    0.0000 H   0  0  0  0  0  0  0  0  0  0  0  0
    5.5424    0.0000    0.0000 C   0  0  0  0  0  0  0  0  0  0  0  0
    6.1550    1.4782    0.0000 H   0  0  0  0  0  0  0  0  0  0  0  0
    4.9302    1.4782    0.0000 H   0  0  0  0  0  0  0  0  0  0  0  0
    6.9283   -0.8000    0.0000 C   0  0  0  0  0  0  0  0  0  0  0  0
    6.3157   -2.2782    0.0000 H   0  0  0  0  0  0  0  0  0  0  0  0
    7.5404   -2.2782    0.0000 H   0  0  0  0  0  0  0  0  0  0  0  0
    8.3137    0.0000    0.0000 O   0  0  0  0  0  0  0  0  0  0  0  0
    9.6997   -0.8000    0.0000 C   0  0  0  0  0  0  0  0  0  0  0  0
    9.6997   -2.4000    0.0000 O   0  0  0  0  0  0  0  0  0  0  0  0
   11.0851    0.0000    0.0000 C   0  0  0  0  0  0  0  0  0  0  0  0
   11.0851    1.6000    0.0000 C   0  0  0  0  0  0  0  0  0  0  0  0
    9.6997    2.4000    0.0000 H   0  0  0  0  0  0  0  0  0  0  0  0
   12.4706    2.4000    0.0000 C   0  0  0  0  0  0  0  0  0  0  0  0
   12.4706    4.0000    0.0000 O   0  0  0  0  0  0  0  0  0  0  0  0
   13.8565    4.8000    0.0000 C   0  0  0  0  0  0  0  0  0  0  0  0
   13.8565    6.4000    0.0000 H   0  0  0  0  0  0  0  0  0  0  0  0
   15.2419    5.6000    0.0000 H   0  0  0  0  0  0  0  0  0  0  0  0
   12.4706    5.6000    0.0000 H   0  0  0  0  0  0  0  0  0  0  0  0
   13.8565    1.6000    0.0000 C   0  0  0  0  0  0  0  0  0  0  0  0
   15.2419    2.4000    0.0000 O   0  0  0  0  0  0  0  0  0  0  0  0
   16.6279    1.6000    0.0000 C   0  0  0  0  0  0  0  0  0  0  0  0
   18.0133    2.4000    0.0000 H   0  0  0  0  0  0  0  0  0  0  0  0
   18.0133    0.8000    0.0000 H   0  0  0  0  0  0  0  0  0  0  0  0
   16.6279    3.2000    0.0000 H   0  0  0  0  0  0  0  0  0  0  0  0
   13.8565    0.0000    0.0000 C   0  0  0  0  0  0  0  0  0  0  0  0
   15.2419   -0.8000    0.0000 O   0  0  0  0  0  0  0  0  0  0  0  0
   15.2419   -2.4000    0.0000 C   0  0  0  0  0  0  0  0  0  0  0  0
   16.6279   -3.2000    0.0000 H   0  0  0  0  0  0  0  0  0  0  0  0
   15.2419   -4.0000    0.0000 H   0  0  0  0  0  0  0  0  0  0  0  0
   16.6279   -1.6000    0.0000 H   0  0  0  0  0  0  0  0  0  0  0  0
   12.4706   -0.8000    0.0000 C   0  0  0  0  0  0  0  0  0  0  0  0
   12.4706   -2.4000    0.0000 H   0  0  0  0  0  0  0  0  0  0  0  0
    2.7715    1.6000    0.0000 C   0  0  0  0  0  0  0  0  0  0  0  0
    2.7715    3.2000    0.0000 H   0  0  0  0  0  0  0  0  0  0  0  0
    4.1569    2.4000    0.0000 H   0  0  0  0  0  0  0  0  0  0  0  0
    1.3855    2.4000    0.0000 H   0  0  0  0  0  0  0  0  0  0  0  0
   -1.3859   -2.4000    0.0000 C   0  0  0  0  0  0  0  0  0  0  0  0
   -1.3859   -4.0000    0.0000 H   0  0  0  0  0  0  0  0  0  0  0  0
    0.0001   -3.2000    0.0000 H   0  0  0  0  0  0  0  0  0  0  0  0
   -2.7713   -3.2000    0.0000 H   0  0  0  0  0  0  0  0  0  0  0  0
   -8.3141    0.0000    0.0000 C   0  0  0  0  0  0  0  0  0  0  0  0
   -8.3141    1.6000    0.0000 O   0  0  0  0  0  0  0  0  0  0  0  0
   -9.6995   -0.8000    0.0000 C   0  0  0  0  0  0  0  0  0  0  0  0
   -9.6995   -2.4000    0.0000 C   0  0  0  0  0  0  0  0  0  0  0  0
   -8.3141   -3.2000    0.0000 H   0  0  0  0  0  0  0  0  0  0  0  0
  -11.0849   -3.2000    0.0000 C   0  0  0  0  0  0  0  0  0  0  0  0
  -11.0849   -4.8000    0.0000 O   0  0  0  0  0  0  0  0  0  0  0  0
   -9.6995   -5.6000    0.0000 C   0  0  0  0  0  0  0  0  0  0  0  0
   -9.6995   -7.2000    0.0000 H   0  0  0  0  0  0  0  0  0  0  0  0
   -8.3141   -6.4000    0.0000 H   0  0  0  0  0  0  0  0  0  0  0  0
  -11.0849   -6.4000    0.0000 H   0  0  0  0  0  0  0  0  0  0  0  0
  -12.4709   -2.4000    0.0000 C   0  0  0  0  0  0  0  0  0  0  0  0
  -13.8563   -3.2000    0.0000 O   0  0  0  0  0  0  0  0  0  0  0  0
  -15.2423   -2.4000    0.0000 C   0  0  0  0  0  0  0  0  0  0  0  0
  -16.6277   -3.2000    0.0000 H   0  0  0  0  0  0  0  0  0  0  0  0
  -16.6277   -1.6000    0.0000 H   0  0  0  0  0  0  0  0  0  0  0  0
  -15.2423   -4.0000    0.0000 H   0  0  0  0  0  0  0  0  0  0  0  0
  -12.4709   -0.8000    0.0000 C   0  0  0  0  0  0  0  0  0  0  0  0
  -13.8563    0.0000    0.0000 O   0  0  0  0  0  0  0  0  0  0  0  0
  -13.8563    1.6000    0.0000 C   0  0  0  0  0  0  0  0  0  0  0  0
  -13.8563    3.2000    0.0000 H   0  0  0  0  0  0  0  0  0  0  0  0
  -15.2423    2.4000    0.0000 H   0  0  0  0  0  0  0  0  0  0  0  0
  -12.4709    2.4000    0.0000 H   0  0  0  0  0  0  0  0  0  0  0  0
  -11.0849    0.0000    0.0000 C   0  0  0  0  0  0  0  0  0  0  0  0
  -11.0849    1.6000    0.0000 H   0  0  0  0  0  0  0  0  0  0  0  0
  1  2  1  0  0  0  0
  2  3  1  0  0  0  0
  2  4  1  0  0  0  0
  2  5  1  0  0  0  0
  5  6  1  0  0  0  0
  5  7  1  0  0  0  0
  5  8  1  0  0  0  0
  8  9  1  0  0  0  0
  8 10  1  0  0  0  0
  8 11  1  0  0  0  0
 11 12  1  0  0  0  0
 12 13  1  0  0  0  0
 12 14  1  0  0  0  0
 12 15  1  0  0  0  0
 15 16  1  0  0  0  0
 15 17  1  0  0  0  0
 15 18  1  0  0  0  0
 18 19  1  0  0  0  0
 19 20  1  0  0  0  0
 19 21  1  0  0  0  0
 19 22  1  0  0  0  0
 22 23  1  0  0  0  0
 22 24  1  0  0  0  0
 22 25  1  0  0  0  0
 25 26  1  0  0  0  0
 25 27  1  0  0  0  0
 25 28  1  0  0  0  0
 28 29  1  0  0  0  0
 29 30  2  0  0  0  0
 29 31  1  0  0  0  0
 31 32  4  0  0  0  0
 32 33  1  0  0  0  0
 32 34  4  0  0  0  0
 34 35  1  0  0  0  0
 35 36  1  0  0  0  0
 36 37  1  0  0  0  0
 36 38  1  0  0  0  0
 36 39  1  0  0  0  0
 34 40  4  0  0  0  0
 40 41  1  0  0  0  0
 41 42  1  0  0  0  0
 42 43  1  0  0  0  0
 42 44  1  0  0  0  0
 42 45  1  0  0  0  0
 40 46  4  0  0  0  0
 46 47  1  0  0  0  0
 47 48  1  0  0  0  0
 48 49  1  0  0  0  0
 48 50  1  0  0  0  0
 48 51  1  0  0  0  0
 46 52  4  0  0  0  0
 52 31  4  0  0  0  0
 52 53  1  0  0  0  0
 18 54  1  0  0  0  0
 54 55  1  0  0  0  0
 54 56  1  0  0  0  0
 54 57  1  0  0  0  0
 11 58  1  0  0  0  0
 58 59  1  0  0  0  0
 58 60  1  0  0  0  0
 58 61  1  0  0  0  0
  1 62  1  0  0  0  0
 62 63  2  0  0  0  0
 62 64  1  0  0  0  0
 64 65  4  0  0  0  0
 65 66  1  0  0  0  0
 65 67  4  0  0  0  0
 67 68  1  0  0  0  0
 68 69  1  0  0  0  0
 69 70  1  0  0  0  0
 69 71  1  0  0  0  0
 69 72  1  0  0  0  0
 67 73  4  0  0  0  0
 73 74  1  0  0  0  0
 74 75  1  0  0  0  0
 75 76  1  0  0  0  0
 75 77  1  0  0  0  0
 75 78  1  0  0  0  0
 73 79  4  0  0  0  0
 79 80  1  0  0  0  0
 80 81  1  0  0  0  0
 81 82  1  0  0  0  0
 81 83  1  0  0  0  0
 81 84  1  0  0  0  0
 79 85  4  0  0  0  0
 85 64  4  0  0  0  0
 85 86  1  0  0  0  0
M  END
> <ChemID>
100108

> <source_casrn>
54-03-5

> <CAS>
54-03-5

> <SMILES>
CN(CCN(C)CCCOC(=O)c1cc(OC)c(OC)c(c1)OC)CCCOC(=O)c1cc(OC)c(OC)c(c1)OC

> <NAME>
Hexobendine

> <preferred_name>
Hexobendine

> <iupac>
3-[methyl-[2-[methyl-[3-(3,4,5-trimethoxybenzoyl)oxypropyl]amino]ethyl]amino]propyl 3,4,5-trimethoxybenzoate

> <MPID>
27517

> <dsstox_substance_id>
DTXSID20202302

> <Canonical_QSARr>
CN(CCN(C)CCCOC(=O)c1cc(OC)c(OC)c(c1)OC)CCCOC(=O)c1cc(OC)c(OC)c(c1)OC

> <InChI_Code_QSARr>
InChI=1S/C30H44N2O10/c1-31(11-9-15-41-29(33)21-17-23(35-3)27(39-7)24(18-21)36-4)13-14-32(2)12-10-16-42-30(34)22-19-25(37-5)28(40-8)26(20-22)38-6/h17-20H,9-16H2,1-8H3

> <InChI Key_QSARr>
KRQAMFQCSAJCRH-UHFFFAOYSA-N

> <Salt_Solvent>
?

> <Salt_Solvent_ID>


> <MP>
76.0

$$$$
100112
  -INDIGO-08031722462D

 28 29  0  0  0  0  0  0  0  0999 V2000
   -1.5913   -0.1673    0.0000 N   0  0  0  0  0  0  0  0  0  0  0  0
    0.0000    0.0000    0.0000 C   0  0  0  0  0  0  0  0  0  0  0  0
   -0.3327    1.5650    0.0000 H   0  0  0  0  0  0  0  0  0  0  0  0
    1.5217    0.4944    0.0000 C   0  0  0  0  0  0  0  0  0  0  0  0
    2.9074    1.2945    0.0000 H   0  0  0  0  0  0  0  0  0  0  0  0
    0.8709    1.9561    0.0000 O   0  0  0  0  0  0  0  0  0  0  0  0
    1.8115    3.2505    0.0000 H   0  0  0  0  0  0  0  0  0  0  0  0
    2.4622   -0.8000    0.0000 C   0  0  0  0  0  0  0  0  0  0  0  0
    3.6511   -1.8706    0.0000 H   0  0  0  0  0  0  0  0  0  0  0  0
    3.6511    0.2706    0.0000 O   0  0  0  0  0  0  0  0  0  0  0  0
    5.1729   -0.2238    0.0000 H   0  0  0  0  0  0  0  0  0  0  0  0
    1.5217   -2.0944    0.0000 C   0  0  0  0  0  0  0  0  0  0  0  0
    0.8709   -3.5561    0.0000 H   0  0  0  0  0  0  0  0  0  0  0  0
    2.7474   -3.1229    0.0000 C   0  0  0  0  0  0  0  0  0  0  0  0
    3.0937   -4.6850    0.0000 H   0  0  0  0  0  0  0  0  0  0  0  0
    1.8876   -4.4723    0.0000 H   0  0  0  0  0  0  0  0  0  0  0  0
    4.3230   -2.8450    0.0000 O   0  0  0  0  0  0  0  0  0  0  0  0
    5.3515   -4.0707    0.0000 H   0  0  0  0  0  0  0  0  0  0  0  0
    0.0000   -1.6000    0.0000 O   0  0  0  0  0  0  0  0  0  0  0  0
   -2.2421   -1.6289    0.0000 C   0  0  0  0  0  0  0  0  0  0  0  0
   -1.3015   -2.9234    0.0000 O   0  0  0  0  0  0  0  0  0  0  0  0
   -3.8332   -1.7962    0.0000 N   0  0  0  0  0  0  0  0  0  0  0  0
   -4.4840   -3.2578    0.0000 H   0  0  0  0  0  0  0  0  0  0  0  0
   -4.7738   -0.5017    0.0000 C   0  0  0  0  0  0  0  0  0  0  0  0
   -6.3649   -0.6690    0.0000 O   0  0  0  0  0  0  0  0  0  0  0  0
   -4.1228    0.9599    0.0000 C   0  0  0  0  0  0  0  0  0  0  0  0
   -5.0634    2.2543    0.0000 H   0  0  0  0  0  0  0  0  0  0  0  0
   -2.5317    1.1271    0.0000 N   0  0  0  0  0  0  0  0  0  0  0  0
  1  2  1  0  0  0  0
  2  3  1  0  0  0  0
  2  4  1  0  0  0  0
  4  5  1  0  0  0  0
  4  6  1  0  0  0  0
  6  7  1  0  0  0  0
  4  8  1  0  0  0  0
  8  9  1  0  0  0  0
  8 10  1  0  0  0  0
 10 11  1  0  0  0  0
  8 12  1  0  0  0  0
 12 13  1  0  0  0  0
 12 14  1  0  0  0  0
 14 15  1  0  0  0  0
 14 16  1  0  0  0  0
 14 17  1  0  0  0  0
 17 18  1  0  0  0  0
 12 19  1  0  0  0  0
 19  2  1  0  0  0  0
  1 20  1  0  0  0  0
 20 21  2  0  0  0  0
 20 22  1  0  0  0  0
 22 23  1  0  0  0  0
 22 24  1  0  0  0  0
 24 25  2  0  0  0  0
 24 26  1  0  0  0  0
 26 27  1  0  0  0  0
 26 28  2  0  0  0  0
 28  1  1  0  0  0  0
M  END
> <ChemID>
100112

> <source_casrn>
54-25-1

> <CAS>
NOCAS_870387

> <SMILES>
OC[C@H]1O[C@H]([C@H](O)[C@@H]1O)N1N=CC(=O)NC1=O

> <NAME>
6-AZAURIDINE

> <preferred_name>


> <iupac>


> <MPID>
27521

> <dsstox_substance_id>
DTXSID60870387

> <Canonical_QSARr>
OCC1OC(C(O)C1O)N1N=CC(=O)NC1=O

> <InChI_Code_QSARr>
InChI=1S/C8H11N3O6/c12-2-3-5(14)6(15)7(17-3)11-8(16)10-4(13)1-9-11/h1,3,5-7,12,14-15H,2H2,(H,10,13,16)

> <InChI Key_QSARr>
WYXSYVWAUAUWLD-UHFFFAOYSA-N

> <Salt_Solvent>
?

> <Salt_Solvent_ID>


> <MP>
158.0

$$$$
100116
  -INDIGO-08031722462D

 28 29  0  0  0  0  0  0  0  0999 V2000
    1.5218   -0.4945    0.0000 N   0  0  0  0  0  0  0  0  0  0  0  0
    2.7108    0.5762    0.0000 C   0  0  0  0  0  0  0  0  0  0  0  0
    2.3781    2.1412    0.0000 O   0  0  0  0  0  0  0  0  0  0  0  0
    4.2325    0.0817    0.0000 N   0  0  0  0  0  0  0  0  0  0  0  0
    5.4215    1.1524    0.0000 H   0  0  0  0  0  0  0  0  0  0  0  0
    4.5650   -1.4832    0.0000 C   0  0  0  0  0  0  0  0  0  0  0  0
    6.0868   -1.9777    0.0000 O   0  0  0  0  0  0  0  0  0  0  0  0
    3.3760   -2.5539    0.0000 C   0  0  0  0  0  0  0  0  0  0  0  0
    3.7087   -4.1189    0.0000 I   0  0  0  0  0  0  0  0  0  0  0  0
    1.8543   -2.0594    0.0000 C   0  0  0  0  0  0  0  0  0  0  0  0
    0.6653   -3.1301    0.0000 H   0  0  0  0  0  0  0  0  0  0  0  0
    0.0000   -0.0000    0.0000 C   0  0  0  0  0  0  0  0  0  0  0  0
    0.6508    1.4617    0.0000 H   0  0  0  0  0  0  0  0  0  0  0  0
   -0.3327   -1.5650    0.0000 O   0  0  0  0  0  0  0  0  0  0  0  0
   -1.9238   -1.7323    0.0000 C   0  0  0  0  0  0  0  0  0  0  0  0
   -1.5913   -3.2973    0.0000 H   0  0  0  0  0  0  0  0  0  0  0  0
   -3.3366   -2.4835    0.0000 C   0  0  0  0  0  0  0  0  0  0  0  0
   -2.7762   -3.9821    0.0000 H   0  0  0  0  0  0  0  0  0  0  0  0
   -4.0002   -3.9393    0.0000 H   0  0  0  0  0  0  0  0  0  0  0  0
   -4.8201   -1.8841    0.0000 O   0  0  0  0  0  0  0  0  0  0  0  0
   -6.0809   -2.8691    0.0000 H   0  0  0  0  0  0  0  0  0  0  0  0
   -2.5746   -0.2706    0.0000 C   0  0  0  0  0  0  0  0  0  0  0  0
   -3.9602   -1.0706    0.0000 H   0  0  0  0  0  0  0  0  0  0  0  0
   -3.5152    1.0238    0.0000 O   0  0  0  0  0  0  0  0  0  0  0  0
   -5.1064    0.8566    0.0000 H   0  0  0  0  0  0  0  0  0  0  0  0
   -1.3856    0.8000    0.0000 C   0  0  0  0  0  0  0  0  0  0  0  0
   -2.5746    1.8706    0.0000 H   0  0  0  0  0  0  0  0  0  0  0  0
   -0.4452    2.0944    0.0000 H   0  0  0  0  0  0  0  0  0  0  0  0
  1  2  1  0  0  0  0
  2  3  2  0  0  0  0
  2  4  1  0  0  0  0
  4  5  1  0  0  0  0
  4  6  1  0  0  0  0
  6  7  2  0  0  0  0
  6  8  1  0  0  0  0
  8  9  1  0  0  0  0
  8 10  2  0  0  0  0
 10  1  1  0  0  0  0
 10 11  1  0  0  0  0
  1 12  1  0  0  0  0
 12 13  1  0  0  0  0
 12 14  1  0  0  0  0
 14 15  1  0  0  0  0
 15 16  1  0  0  0  0
 15 17  1  0  0  0  0
 17 18  1  0  0  0  0
 17 19  1  0  0  0  0
 17 20  1  0  0  0  0
 20 21  1  0  0  0  0
 15 22  1  0  0  0  0
 22 23  1  0  0  0  0
 22 24  1  0  0  0  0
 24 25  1  0  0  0  0
 22 26  1  0  0  0  0
 26 12  1  0  0  0  0
 26 27  1  0  0  0  0
 26 28  1  0  0  0  0
M  END
> <ChemID>
100116

> <source_casrn>
54-42-2

> <CAS>
54-42-2

> <SMILES>
O[C@H]1C[C@@H](O[C@@H]1CO)N1C=C(I)C(=O)NC1=O

> <NAME>
URIDINE, 2'-DEOXY-5-IODO-

> <preferred_name>
Idoxuridine

> <iupac>
2'-deoxy-5-iodouridine

> <MPID>
27524

> <dsstox_substance_id>
DTXSID2045238

> <Canonical_QSARr>
OC1CC(OC1CO)N1C=C(I)C(=O)NC1=O

> <InChI_Code_QSARr>
InChI=1S/C9H11IN2O5/c10-4-2-12(9(16)11-8(4)15)7-1-5(14)6(3-13)17-7/h2,5-7,13-14H,1,3H2,(H,11,15,16)

> <InChI Key_QSARr>
XQFRJNBWHJMXHO-UHFFFAOYSA-N

> <Salt_Solvent>
?

> <Salt_Solvent_ID>


> <MP>
263.0

$$$$
100120
  -INDIGO-08031722462D

 36 37  0  0  0  0  0  0  0  0999 V2000
   10.4001    1.3857    0.0000 C   0  0  0  0  0  0  0  0  0  0  0  0
   11.2001    2.7713    0.0000 H   0  0  0  0  0  0  0  0  0  0  0  0
   11.2001    0.0000    0.0000 C   0  0  0  0  0  0  0  0  0  0  0  0
   12.8000    0.0000    0.0000 H   0  0  0  0  0  0  0  0  0  0  0  0
   10.4001   -1.3857    0.0000 C   0  0  0  0  0  0  0  0  0  0  0  0
   11.2001   -2.7713    0.0000 H   0  0  0  0  0  0  0  0  0  0  0  0
    8.7999   -1.3857    0.0000 C   0  0  0  0  0  0  0  0  0  0  0  0
    8.0001    0.0000    0.0000 C   0  0  0  0  0  0  0  0  0  0  0  0
    6.4000    0.0000    0.0000 C   0  0  0  0  0  0  0  0  0  0  0  0
    5.5999    1.3857    0.0000 H   0  0  0  0  0  0  0  0  0  0  0  0
    5.5999   -1.3857    0.0000 C   0  0  0  0  0  0  0  0  0  0  0  0
    6.4000   -2.7713    0.0000 C   0  0  0  0  0  0  0  0  0  0  0  0
    5.5999   -4.1569    0.0000 H   0  0  0  0  0  0  0  0  0  0  0  0
    8.0001   -2.7713    0.0000 C   0  0  0  0  0  0  0  0  0  0  0  0
    8.7999   -4.1569    0.0000 H   0  0  0  0  0  0  0  0  0  0  0  0
    4.0001   -1.3857    0.0000 C   0  0  0  0  0  0  0  0  0  0  0  0
    4.0001    0.2143    0.0000 H   0  0  0  0  0  0  0  0  0  0  0  0
    2.3999   -1.3857    0.0000 C   0  0  0  0  0  0  0  0  0  0  0  0
    2.1912   -2.9719    0.0000 H   0  0  0  0  0  0  0  0  0  0  0  0
    1.1306   -2.3596    0.0000 H   0  0  0  0  0  0  0  0  0  0  0  0
    1.6001    0.0000    0.0000 N   0  0  0  0  0  0  0  0  0  0  0  0
    2.3999    1.3857    0.0000 H   0  0  0  0  0  0  0  0  0  0  0  0
    0.0000    0.0000    0.0000 C   0  0  0  0  0  0  0  0  0  0  0  0
    0.0000   -1.6000    0.0000 H   0  0  0  0  0  0  0  0  0  0  0  0
   -1.5999    0.0000    0.0000 C   0  0  0  0  0  0  0  0  0  0  0  0
   -3.2000    0.0000    0.0000 H   0  0  0  0  0  0  0  0  0  0  0  0
   -2.3999    1.3857    0.0000 H   0  0  0  0  0  0  0  0  0  0  0  0
   -2.3999   -1.3857    0.0000 H   0  0  0  0  0  0  0  0  0  0  0  0
    0.0000    1.6000    0.0000 C   0  0  0  0  0  0  0  0  0  0  0  0
    0.0000    3.2000    0.0000 H   0  0  0  0  0  0  0  0  0  0  0  0
   -1.3855    2.4000    0.0000 H   0  0  0  0  0  0  0  0  0  0  0  0
    1.3855    2.4000    0.0000 H   0  0  0  0  0  0  0  0  0  0  0  0
    4.2779   -2.9614    0.0000 O   0  0  0  0  0  0  0  0  0  0  0  0
    3.0520   -3.9898    0.0000 H   0  0  0  0  0  0  0  0  0  0  0  0
    8.7999    1.3857    0.0000 C   0  0  0  0  0  0  0  0  0  0  0  0
    8.0001    2.7713    0.0000 H   0  0  0  0  0  0  0  0  0  0  0  0
  1  2  1  0  0  0  0
  1  3  4  0  0  0  0
  3  4  1  0  0  0  0
  3  5  4  0  0  0  0
  5  6  1  0  0  0  0
  5  7  4  0  0  0  0
  7  8  4  0  0  0  0
  8  9  4  0  0  0  0
  9 10  1  0  0  0  0
  9 11  4  0  0  0  0
 11 12  4  0  0  0  0
 12 13  1  0  0  0  0
 12 14  4  0  0  0  0
 14  7  4  0  0  0  0
 14 15  1  0  0  0  0
 11 16  1  0  0  0  0
 16 17  1  0  0  0  0
 16 18  1  0  0  0  0
 18 19  1  0  0  0  0
 18 20  1  0  0  0  0
 18 21  1  0  0  0  0
 21 22  1  0  0  0  0
 21 23  1  0  0  0  0
 23 24  1  0  0  0  0
 23 25  1  0  0  0  0
 25 26  1  0  0  0  0
 25 27  1  0  0  0  0
 25 28  1  0  0  0  0
 23 29  1  0  0  0  0
 29 30  1  0  0  0  0
 29 31  1  0  0  0  0
 29 32  1  0  0  0  0
 16 33  1  0  0  0  0
 33 34  1  0  0  0  0
  8 35  4  0  0  0  0
 35  1  4  0  0  0  0
 35 36  1  0  0  0  0
M  END
> <ChemID>
100120

> <source_casrn>
54-80-8

> <CAS>
54-80-8

> <SMILES>
CC(C)NCC(O)c1ccc2ccccc2c1

> <NAME>
PRONETHALOL

> <preferred_name>
Pronethalol

> <iupac>
1-(naphthalen-2-yl)-2-(propan-2-ylamino)ethanol

> <MPID>
27528

> <dsstox_substance_id>
DTXSID8021193

> <Canonical_QSARr>
CC(C)NCC(O)c1ccc2ccccc2c1

> <InChI_Code_QSARr>
InChI=1S/C15H19NO/c1-11(2)16-10-15(17)14-8-7-12-5-3-4-6-13(12)9-14/h3-9,11,15-17H,10H2,1-2H3

> <InChI Key_QSARr>
HRSANNODOVBCST-UHFFFAOYSA-N

> <Salt_Solvent>
?

> <Salt_Solvent_ID>


> <MP>
108.0

$$$$
100126
  -INDIGO-08031722462D

 16 16  0  0  0  0  0  0  0  0999 V2000
   -0.8000    1.3856    0.0000 C   0  0  0  0  0  0  0  0  0  0  0  0
   -0.0000    2.7713    0.0000 H   0  0  0  0  0  0  0  0  0  0  0  0
   -2.4000    1.3856    0.0000 C   0  0  0  0  0  0  0  0  0  0  0  0
   -3.2001    2.7713    0.0000 H   0  0  0  0  0  0  0  0  0  0  0  0
   -3.2001    0.0000    0.0000 C   0  0  0  0  0  0  0  0  0  0  0  0
   -4.8000    0.0000    0.0000 H   0  0  0  0  0  0  0  0  0  0  0  0
   -2.4000   -1.3856    0.0000 C   0  0  0  0  0  0  0  0  0  0  0  0
   -3.2001   -2.7713    0.0000 H   0  0  0  0  0  0  0  0  0  0  0  0
   -0.8000   -1.3856    0.0000 C   0  0  0  0  0  0  0  0  0  0  0  0
   -0.0000   -2.7713    0.0000 H   0  0  0  0  0  0  0  0  0  0  0  0
   -0.0000   -0.0000    0.0000 C   0  0  0  0  0  0  0  0  0  0  0  0
    1.6000    0.0000    0.0000 C   0  0  0  0  0  0  0  0  0  0  0  0
    2.4001    1.3856    0.0000 O   0  0  0  0  0  0  0  0  0  0  0  0
    2.4001   -1.3856    0.0000 N   0  0  0  0  0  0  0  0  0  0  0  0
    4.0000   -1.3856    0.0000 H   0  0  0  0  0  0  0  0  0  0  0  0
    1.6000   -2.7713    0.0000 H   0  0  0  0  0  0  0  0  0  0  0  0
  1  2  1  0  0  0  0
  1  3  4  0  0  0  0
  3  4  1  0  0  0  0
  3  5  4  0  0  0  0
  5  6  1  0  0  0  0
  5  7  4  0  0  0  0
  7  8  1  0  0  0  0
  7  9  4  0  0  0  0
  9 10  1  0  0  0  0
  9 11  4  0  0  0  0
 11  1  4  0  0  0  0
 11 12  1  0  0  0  0
 12 13  2  0  0  0  0
 12 14  1  0  0  0  0
 14 15  1  0  0  0  0
 14 16  1  0  0  0  0
M  END
> <ChemID>
100126

> <source_casrn>
55-21-0

> <CAS>
55-21-0

> <SMILES>
NC(=O)c1ccccc1

> <NAME>
BENZAMIDE

> <preferred_name>
Benzamide

> <iupac>
benzamide

> <MPID>
27532

> <dsstox_substance_id>
DTXSID0021709

> <Canonical_QSARr>
NC(=O)c1ccccc1

> <InChI_Code_QSARr>
InChI=1S/C7H7NO/c8-7(9)6-4-2-1-3-5-6/h1-5H,(H2,8,9)

> <InChI Key_QSARr>
KXDAEFPNCMNJSK-UHFFFAOYSA-N

> <Salt_Solvent>
?

> <Salt_Solvent_ID>


> <MP>
129.1

$$$$
100130
  -INDIGO-08031722462D

 64 65  0  0  0  0  0  0  0  0999 V2000
   -8.3137    0.0000    0.0000 C   0  0  0  0  0  0  0  0  0  0  0  0
   -6.9282    0.8000    0.0000 N   0  0  0  0  0  0  0  0  0  0  0  0
   -6.9282    2.4000    0.0000 H   0  0  0  0  0  0  0  0  0  0  0  0
   -5.5428    0.0000    0.0000 C   0  0  0  0  0  0  0  0  0  0  0  0
   -5.5428   -1.6000    0.0000 N   0  0  0  0  0  0  0  0  0  0  0  0
   -4.1568   -2.4001    0.0000 H   0  0  0  0  0  0  0  0  0  0  0  0
   -4.1568    0.8000    0.0000 N   0  0  0  0  0  0  0  0  0  0  0  0
   -4.1568    2.4000    0.0000 H   0  0  0  0  0  0  0  0  0  0  0  0
   -2.7713    0.0000    0.0000 C   0  0  0  0  0  0  0  0  0  0  0  0
   -2.1591   -1.4782    0.0000 H   0  0  0  0  0  0  0  0  0  0  0  0
   -3.3836   -1.4782    0.0000 H   0  0  0  0  0  0  0  0  0  0  0  0
   -1.3859    0.8000    0.0000 C   0  0  0  0  0  0  0  0  0  0  0  0
   -1.9981    2.2782    0.0000 H   0  0  0  0  0  0  0  0  0  0  0  0
   -0.7731    2.2782    0.0000 H   0  0  0  0  0  0  0  0  0  0  0  0
    0.0001    0.0000    0.0000 C   0  0  0  0  0  0  0  0  0  0  0  0
    0.6123   -1.4782    0.0000 H   0  0  0  0  0  0  0  0  0  0  0  0
   -0.6122   -1.4782    0.0000 H   0  0  0  0  0  0  0  0  0  0  0  0
    1.3856    0.8000    0.0000 C   0  0  0  0  0  0  0  0  0  0  0  0
    0.7733    2.2782    0.0000 H   0  0  0  0  0  0  0  0  0  0  0  0
    1.9978    2.2782    0.0000 H   0  0  0  0  0  0  0  0  0  0  0  0
    2.7715    0.0000    0.0000 C   0  0  0  0  0  0  0  0  0  0  0  0
    3.3838   -1.4782    0.0000 H   0  0  0  0  0  0  0  0  0  0  0  0
    2.1588   -1.4782    0.0000 H   0  0  0  0  0  0  0  0  0  0  0  0
    4.1570    0.8000    0.0000 C   0  0  0  0  0  0  0  0  0  0  0  0
    3.5447    2.2782    0.0000 H   0  0  0  0  0  0  0  0  0  0  0  0
    4.7692    2.2782    0.0000 H   0  0  0  0  0  0  0  0  0  0  0  0
    5.5425    0.0000    0.0000 N   0  0  0  0  0  0  0  0  0  0  0  0
    5.5425   -1.6000    0.0000 H   0  0  0  0  0  0  0  0  0  0  0  0
    6.9284    0.8000    0.0000 C   0  0  0  0  0  0  0  0  0  0  0  0
    8.3139    0.0000    0.0000 N   0  0  0  0  0  0  0  0  0  0  0  0
    8.3139   -1.6000    0.0000 H   0  0  0  0  0  0  0  0  0  0  0  0
    9.6994    0.8000    0.0000 C   0  0  0  0  0  0  0  0  0  0  0  0
   11.0853    0.0000    0.0000 N   0  0  0  0  0  0  0  0  0  0  0  0
   11.0853   -1.6000    0.0000 H   0  0  0  0  0  0  0  0  0  0  0  0
   12.4708    0.8000    0.0000 C   0  0  0  0  0  0  0  0  0  0  0  0
   13.8563    0.0000    0.0000 C   0  0  0  0  0  0  0  0  0  0  0  0
   13.8563   -1.6000    0.0000 H   0  0  0  0  0  0  0  0  0  0  0  0
   15.2422    0.8000    0.0000 C   0  0  0  0  0  0  0  0  0  0  0  0
   16.6277    0.0000    0.0000 H   0  0  0  0  0  0  0  0  0  0  0  0
   15.2422    2.4000    0.0000 C   0  0  0  0  0  0  0  0  0  0  0  0
   16.6277    3.2001    0.0000 Cl  0  0  0  0  0  0  0  0  0  0  0  0
   13.8563    3.2001    0.0000 C   0  0  0  0  0  0  0  0  0  0  0  0
   13.8563    4.8000    0.0000 H   0  0  0  0  0  0  0  0  0  0  0  0
   12.4708    2.4000    0.0000 C   0  0  0  0  0  0  0  0  0  0  0  0
   11.0853    3.2001    0.0000 H   0  0  0  0  0  0  0  0  0  0  0  0
    9.6994    2.4000    0.0000 N   0  0  0  0  0  0  0  0  0  0  0  0
    8.3139    3.2001    0.0000 H   0  0  0  0  0  0  0  0  0  0  0  0
    6.9284    2.4000    0.0000 N   0  0  0  0  0  0  0  0  0  0  0  0
    5.5425    3.2001    0.0000 H   0  0  0  0  0  0  0  0  0  0  0  0
   -9.6997    0.8000    0.0000 N   0  0  0  0  0  0  0  0  0  0  0  0
   -9.6997    2.4000    0.0000 H   0  0  0  0  0  0  0  0  0  0  0  0
  -11.0851    0.0000    0.0000 C   0  0  0  0  0  0  0  0  0  0  0  0
  -12.4706    0.8000    0.0000 C   0  0  0  0  0  0  0  0  0  0  0  0
  -12.4706    2.4000    0.0000 H   0  0  0  0  0  0  0  0  0  0  0  0
  -13.8566    0.0000    0.0000 C   0  0  0  0  0  0  0  0  0  0  0  0
  -15.2420    0.8000    0.0000 H   0  0  0  0  0  0  0  0  0  0  0  0
  -13.8566   -1.6000    0.0000 C   0  0  0  0  0  0  0  0  0  0  0  0
  -15.2420   -2.4001    0.0000 Cl  0  0  0  0  0  0  0  0  0  0  0  0
  -12.4706   -2.4001    0.0000 C   0  0  0  0  0  0  0  0  0  0  0  0
  -12.4706   -4.0000    0.0000 H   0  0  0  0  0  0  0  0  0  0  0  0
  -11.0851   -1.6000    0.0000 C   0  0  0  0  0  0  0  0  0  0  0  0
   -9.6997   -2.4001    0.0000 H   0  0  0  0  0  0  0  0  0  0  0  0
   -8.3137   -1.6000    0.0000 N   0  0  0  0  0  0  0  0  0  0  0  0
   -6.9282   -2.4001    0.0000 H   0  0  0  0  0  0  0  0  0  0  0  0
  1  2  1  0  0  0  0
  2  3  1  0  0  0  0
  2  4  1  0  0  0  0
  4  5  2  0  0  0  0
  5  6  1  0  0  0  0
  4  7  1  0  0  0  0
  7  8  1  0  0  0  0
  7  9  1  0  0  0  0
  9 10  1  0  0  0  0
  9 11  1  0  0  0  0
  9 12  1  0  0  0  0
 12 13  1  0  0  0  0
 12 14  1  0  0  0  0
 12 15  1  0  0  0  0
 15 16  1  0  0  0  0
 15 17  1  0  0  0  0
 15 18  1  0  0  0  0
 18 19  1  0  0  0  0
 18 20  1  0  0  0  0
 18 21  1  0  0  0  0
 21 22  1  0  0  0  0
 21 23  1  0  0  0  0
 21 24  1  0  0  0  0
 24 25  1  0  0  0  0
 24 26  1  0  0  0  0
 24 27  1  0  0  0  0
 27 28  1  0  0  0  0
 27 29  1  0  0  0  0
 29 30  1  0  0  0  0
 30 31  1  0  0  0  0
 30 32  1  0  0  0  0
 32 33  1  0  0  0  0
 33 34  1  0  0  0  0
 33 35  1  0  0  0  0
 35 36  4  0  0  0  0
 36 37  1  0  0  0  0
 36 38  4  0  0  0  0
 38 39  1  0  0  0  0
 38 40  4  0  0  0  0
 40 41  1  0  0  0  0
 40 42  4  0  0  0  0
 42 43  1  0  0  0  0
 42 44  4  0  0  0  0
 44 35  4  0  0  0  0
 44 45  1  0  0  0  0
 32 46  2  0  0  0  0
 46 47  1  0  0  0  0
 29 48  2  0  0  0  0
 48 49  1  0  0  0  0
  1 50  1  0  0  0  0
 50 51  1  0  0  0  0
 50 52  1  0  0  0  0
 52 53  4  0  0  0  0
 53 54  1  0  0  0  0
 53 55  4  0  0  0  0
 55 56  1  0  0  0  0
 55 57  4  0  0  0  0
 57 58  1  0  0  0  0
 57 59  4  0  0  0  0
 59 60  1  0  0  0  0
 59 61  4  0  0  0  0
 61 52  4  0  0  0  0
 61 62  1  0  0  0  0
  1 63  2  0  0  0  0
 63 64  1  0  0  0  0
M  END
> <ChemID>
100130

> <source_casrn>
55-56-1

> <CAS>
55-56-1

> <SMILES>
N=C(NC(=N)NCCCCCCNC(=N)NC(=N)Nc1ccc(Cl)cc1)Nc1ccc(Cl)cc1

> <NAME>
CHLORHEXIDINE

> <preferred_name>
Chlorhexidine

> <iupac>
N,N''''-hexane-1,6-diylbis[N'-(4-chlorophenyl)(imidodicarbonimidic diamide)]

> <MPID>
27536

> <dsstox_substance_id>
DTXSID2033314

> <Canonical_QSARr>
N=C(NC(=N)NCCCCCCNC(=N)NC(=N)Nc1ccc(Cl)cc1)Nc1ccc(Cl)cc1

> <InChI_Code_QSARr>
InChI=1S/C22H30Cl2N10/c23-15-5-9-17(10-6-15)31-21(27)33-19(25)29-13-3-1-2-4-14-30-20(26)34-22(28)32-18-11-7-16(24)8-12-18/h5-12H,1-4,13-14H2,(H5,25,27,29,31,33)(H5,26,28,30,32,34)

> <InChI Key_QSARr>
GHXZTYHSJHQHIJ-UHFFFAOYSA-N

> <Salt_Solvent>
?

> <Salt_Solvent_ID>


> <MP>
134.0

$$$$
100135
  -INDIGO-08031722462D

 19 18  0  0  0  0  0  0  0  0999 V2000
    0.0001   -0.0000    0.0000 N   0  0  0  0  0  0  0  0  0  0  0  0
    0.0001   -1.6000    0.0000 C   0  0  0  0  0  0  0  0  0  0  0  0
    0.0001   -3.2000    0.0000 H   0  0  0  0  0  0  0  0  0  0  0  0
    1.3856   -2.4000    0.0000 H   0  0  0  0  0  0  0  0  0  0  0  0
   -1.3856   -2.4000    0.0000 H   0  0  0  0  0  0  0  0  0  0  0  0
   -1.3856    0.8000    0.0000 C   0  0  0  0  0  0  0  0  0  0  0  0
   -1.9979    2.2782    0.0000 H   0  0  0  0  0  0  0  0  0  0  0  0
   -0.7734    2.2782    0.0000 H   0  0  0  0  0  0  0  0  0  0  0  0
   -2.7713   -0.0000    0.0000 C   0  0  0  0  0  0  0  0  0  0  0  0
   -4.1569    0.8000    0.0000 H   0  0  0  0  0  0  0  0  0  0  0  0
   -4.1569   -0.8000    0.0000 H   0  0  0  0  0  0  0  0  0  0  0  0
   -2.7713    1.6000    0.0000 Cl  0  0  0  0  0  0  0  0  0  0  0  0
    1.3856    0.8000    0.0000 C   0  0  0  0  0  0  0  0  0  0  0  0
    0.7734    2.2782    0.0000 H   0  0  0  0  0  0  0  0  0  0  0  0
    1.9979    2.2782    0.0000 H   0  0  0  0  0  0  0  0  0  0  0  0
    2.7713   -0.0000    0.0000 C   0  0  0  0  0  0  0  0  0  0  0  0
    4.1569    0.8000    0.0000 H   0  0  0  0  0  0  0  0  0  0  0  0
    4.1569   -0.8000    0.0000 H   0  0  0  0  0  0  0  0  0  0  0  0
    2.7713    1.6000    0.0000 Cl  0  0  0  0  0  0  0  0  0  0  0  0
  1  2  1  0  0  0  0
  2  3  1  0  0  0  0
  2  4  1  0  0  0  0
  2  5  1  0  0  0  0
  1  6  1  0  0  0  0
  6  7  1  0  0  0  0
  6  8  1  0  0  0  0
  6  9  1  0  0  0  0
  9 10  1  0  0  0  0
  9 11  1  0  0  0  0
  9 12  1  0  0  0  0
  1 13  1  0  0  0  0
 13 14  1  0  0  0  0
 13 15  1  0  0  0  0
 13 16  1  0  0  0  0
 16 17  1  0  0  0  0
 16 18  1  0  0  0  0
 16 19  1  0  0  0  0
M  END
> <ChemID>
100135

> <source_casrn>
55-86-7

> <CAS>
55-86-7

> <SMILES>
Cl.CN(CCCl)CCCl

> <NAME>
Mechlorethamine hydrochloride

> <preferred_name>
Nitrogen mustard hydrochloride

> <iupac>
2-chloro-N-(2-chloroethyl)-N-methylethanamine hydrochloride (1:1)

> <MPID>
27540

> <dsstox_substance_id>
DTXSID8025757

> <Canonical_QSARr>
CN(CCCl)CCCl

> <InChI_Code_QSARr>
InChI=1S/C5H11Cl2N/c1-8(4-2-6)5-3-7/h2-5H2,1H3

> <InChI Key_QSARr>
HAWPXGHAZFHHAD-UHFFFAOYSA-N

> <Salt_Solvent>
Cl

> <Salt_Solvent_ID>
18179

> <MP>
109.0

$$$$
100140
  -INDIGO-08031722462D

 12 12  0  0  0  0  0  0  0  0999 V2000
   -0.8000    1.3856    0.0000 N   0  0  0  1  0  0  0  0  0  0  0  0
    0.0000   -0.0000    0.0000 C   0  0  0  0  0  0  0  0  0  0  0  0
    1.6000   -0.0000    0.0000 N   0  0  0  0  0  0  0  0  0  0  0  0
    2.4000    1.3856    0.0000 H   0  0  0  0  0  0  0  0  0  0  0  0
    2.4000   -1.3856    0.0000 H   0  0  0  0  0  0  0  0  0  0  0  0
   -0.8000   -1.3856    0.0000 N   0  0  0  1  0  0  0  0  0  0  0  0
   -2.4000   -1.3856    0.0000 C   0  0  0  0  0  0  0  0  0  0  0  0
   -3.2000   -2.7713    0.0000 Cl  0  0  0  0  0  0  0  0  0  0  0  0
   -3.2000   -0.0000    0.0000 C   0  0  0  0  0  0  0  0  0  0  0  0
   -4.8000   -0.0000    0.0000 H   0  0  0  0  0  0  0  0  0  0  0  0
   -2.4000    1.3856    0.0000 C   0  0  0  0  0  0  0  0  0  0  0  0
   -3.2000    2.7713    0.0000 Cl  0  0  0  0  0  0  0  0  0  0  0  0
  1  2  4  0  0  0  0
  2  3  1  0  0  0  0
  3  4  1  0  0  0  0
  3  5  1  0  0  0  0
  2  6  4  0  0  0  0
  6  7  4  0  0  0  0
  7  8  1  0  0  0  0
  7  9  4  0  0  0  0
  9 10  1  0  0  0  0
  9 11  4  0  0  0  0
 11  1  4  0  0  0  0
 11 12  1  0  0  0  0
M  END
> <ChemID>
100140

> <source_casrn>
56-05-3

> <CAS>
56-05-3

> <SMILES>
Nc1[n]c(Cl)cc(Cl)[n]1

> <NAME>
Py 11

> <preferred_name>
2-Amino-4,6-dichloropyrimidine

> <iupac>
4,6-dichloropyrimidin-2-amine

> <MPID>
27544

> <dsstox_substance_id>
DTXSID2049420

> <Canonical_QSARr>
Nc1[n]c(Cl)cc(Cl)[n]1

> <InChI_Code_QSARr>
InChI=1S/C4H3Cl2N3/c5-2-1-3(6)9-4(7)8-2/h1H,(H2,7,8,9)

> <InChI Key_QSARr>
JPZOAVGMSDSWSW-UHFFFAOYSA-N

> <Salt_Solvent>
?

> <Salt_Solvent_ID>


> <MP>
220.5

$$$$
100145
  -INDIGO-08031722462D

 33 34  0  0  0  0  0  0  0  0999 V2000
    1.5035   -0.5472    0.0000 C   0  0  0  0  0  0  0  0  0  0  0  0
    1.7813   -2.1230    0.0000 O   0  0  0  0  0  0  0  0  0  0  0  0
    0.0000   -0.0001    0.0000 C   0  0  0  0  0  0  0  0  0  0  0  0
   -0.2778   -1.5757    0.0000 C   0  0  0  0  0  0  0  0  0  0  0  0
   -0.5556   -3.1514    0.0000 H   0  0  0  0  0  0  0  0  0  0  0  0
    0.9478   -2.6042    0.0000 H   0  0  0  0  0  0  0  0  0  0  0  0
   -1.7813   -2.1230    0.0000 H   0  0  0  0  0  0  0  0  0  0  0  0
   -1.6000   -0.0001    0.0000 C   0  0  0  0  0  0  0  0  0  0  0  0
   -2.3999    1.3856    0.0000 C   0  0  0  0  0  0  0  0  0  0  0  0
   -1.7852    2.1182    0.0000 H   0  0  0  0  0  0  0  0  0  0  0  0
   -2.6778    2.9614    0.0000 H   0  0  0  0  0  0  0  0  0  0  0  0
   -3.9999    1.3856    0.0000 C   0  0  0  0  0  0  0  0  0  0  0  0
   -3.7221    2.9614    0.0000 H   0  0  0  0  0  0  0  0  0  0  0  0
   -5.5036    1.9328    0.0000 H   0  0  0  0  0  0  0  0  0  0  0  0
   -4.8000   -0.0001    0.0000 C   0  0  0  0  0  0  0  0  0  0  0  0
   -6.0257    1.0285    0.0000 H   0  0  0  0  0  0  0  0  0  0  0  0
   -6.0257   -1.0285    0.0000 H   0  0  0  0  0  0  0  0  0  0  0  0
   -3.9999   -1.3856    0.0000 C   0  0  0  0  0  0  0  0  0  0  0  0
   -5.5036   -1.9328    0.0000 H   0  0  0  0  0  0  0  0  0  0  0  0
   -3.7221   -2.9614    0.0000 H   0  0  0  0  0  0  0  0  0  0  0  0
   -2.3999   -1.3856    0.0000 C   0  0  0  0  0  0  0  0  0  0  0  0
   -1.8527   -2.8891    0.0000 H   0  0  0  0  0  0  0  0  0  0  0  0
   -0.2778    1.5757    0.0000 C   0  0  0  0  0  0  0  0  0  0  0  0
   -1.0144    2.1857    0.0000 O   0  0  0  0  0  0  0  0  0  0  0  0
    0.9478    2.6041    0.0000 N   0  0  0  0  0  0  0  0  0  0  0  0
    2.4513    2.0569    0.0000 C   0  0  0  0  0  0  0  0  0  0  0  0
    3.6771    3.0853    0.0000 O   0  0  0  0  0  0  0  0  0  0  0  0
    3.3993    4.6611    0.0000 H   0  0  0  0  0  0  0  0  0  0  0  0
    2.7291    0.4812    0.0000 N   0  0  0  0  0  0  0  0  0  0  0  0
    4.2327   -0.0660    0.0000 C   0  0  0  0  0  0  0  0  0  0  0  0
    5.7362   -0.6133    0.0000 H   0  0  0  0  0  0  0  0  0  0  0  0
    5.4584    0.9624    0.0000 H   0  0  0  0  0  0  0  0  0  0  0  0
    4.5106   -1.6417    0.0000 H   0  0  0  0  0  0  0  0  0  0  0  0
  1  2  2  0  0  0  0
  1  3  1  0  0  0  0
  3  4  1  0  0  0  0
  4  5  1  0  0  0  0
  4  6  1  0  0  0  0
  4  7  1  0  0  0  0
  3  8  1  0  0  0  0
  8  9  1  0  0  0  0
  9 10  1  0  0  0  0
  9 11  1  0  0  0  0
  9 12  1  0  0  0  0
 12 13  1  0  0  0  0
 12 14  1  0  0  0  0
 12 15  1  0  0  0  0
 15 16  1  0  0  0  0
 15 17  1  0  0  0  0
 15 18  1  0  0  0  0
 18 19  1  0  0  0  0
 18 20  1  0  0  0  0
 18 21  1  0  0  0  0
 21  8  2  0  0  0  0
 21 22  1  0  0  0  0
  3 23  1  0  0  0  0
 23 24  2  0  0  0  0
 23 25  1  0  0  0  0
 25 26  2  0  0  0  0
 26 27  1  0  0  0  0
 27 28  1  0  0  0  0
 26 29  1  0  0  0  0
 29  1  1  0  0  0  0
 29 30  1  0  0  0  0
 30 31  1  0  0  0  0
 30 32  1  0  0  0  0
 30 33  1  0  0  0  0
M  END
> <ChemID>
100145

> <source_casrn>
56-29-1

> <CAS>
56-29-1

> <SMILES>
CN1C(O)=NC(=O)C(C)(C2CCCCC=2)C1=O

> <NAME>
HEXABARITAL

> <preferred_name>
Hexobarbital

> <iupac>
5-(cyclohex-1-en-1-yl)-2-hydroxy-1,5-dimethylpyrimidine-4,6(1H,5H)-dione

> <MPID>
27548

> <dsstox_substance_id>
DTXSID9023122

> <Canonical_QSARr>
CN1C(O)=NC(=O)C(C)(C2CCCCC=2)C1=O

> <InChI_Code_QSARr>
InChI=1S/C12H16N2O3/c1-12(8-6-4-3-5-7-8)9(15)13-11(17)14(2)10(12)16/h6H,3-5,7H2,1-2H3,(H,13,15,17)

> <InChI Key_QSARr>
UYXAWHWODHRRMR-UHFFFAOYSA-N

> <Salt_Solvent>
?

> <Salt_Solvent_ID>


> <MP>
146.5

$$$$
100156
  -INDIGO-08031722462D

 32 32  0  0  0  0  0  0  0  0999 V2000
   -2.4140    0.4256    0.0000 O   0  0  0  0  0  0  0  0  0  0  0  0
   -1.8669    1.9292    0.0000 H   0  0  0  0  0  0  0  0  0  0  0  0
   -1.3855   -0.8000    0.0000 C   0  0  0  0  0  0  0  0  0  0  0  0
   -0.5856   -2.1856    0.0000 H   0  0  0  0  0  0  0  0  0  0  0  0
    0.0001    0.0000    0.0000 C   0  0  0  0  0  0  0  0  0  0  0  0
   -1.2256    1.0285    0.0000 H   0  0  0  0  0  0  0  0  0  0  0  0
    1.0285    1.2257    0.0000 C   0  0  0  0  0  0  0  0  0  0  0  0
   -0.0524    2.4054    0.0000 H   0  0  0  0  0  0  0  0  0  0  0  0
    1.0983    2.8241    0.0000 H   0  0  0  0  0  0  0  0  0  0  0  0
    2.6041    0.9478    0.0000 O   0  0  0  0  0  0  0  0  0  0  0  0
    3.6326    2.1735    0.0000 H   0  0  0  0  0  0  0  0  0  0  0  0
    1.2256   -1.0285    0.0000 N   0  0  0  0  0  0  0  0  0  0  0  0
    2.7292   -0.4812    0.0000 H   0  0  0  0  0  0  0  0  0  0  0  0
    0.9479   -2.6041    0.0000 C   0  0  0  0  0  0  0  0  0  0  0  0
   -0.5556   -3.1514    0.0000 O   0  0  0  0  0  0  0  0  0  0  0  0
    2.1736   -3.6326    0.0000 C   0  0  0  0  0  0  0  0  0  0  0  0
    3.3993   -4.6611    0.0000 H   0  0  0  0  0  0  0  0  0  0  0  0
    1.8956   -5.2083    0.0000 Cl  0  0  0  0  0  0  0  0  0  0  0  0
    3.6770   -3.0854    0.0000 Cl  0  0  0  0  0  0  0  0  0  0  0  0
   -2.7714   -1.6000    0.0000 C   0  0  0  0  0  0  0  0  0  0  0  0
   -4.1570   -0.8000    0.0000 C   0  0  0  0  0  0  0  0  0  0  0  0
   -4.1570    0.8000    0.0000 H   0  0  0  0  0  0  0  0  0  0  0  0
   -5.5426   -1.6000    0.0000 C   0  0  0  0  0  0  0  0  0  0  0  0
   -6.9282   -0.8000    0.0000 H   0  0  0  0  0  0  0  0  0  0  0  0
   -5.5426   -3.2000    0.0000 C   0  0  0  0  0  0  0  0  0  0  0  0
   -6.9282   -4.0000    0.0000 N   0  0  0  0  0  0  0  0  0  0  0  0
   -6.9282   -5.6000    0.0000 O   0  0  0  0  0  0  0  0  0  0  0  0
   -8.3138   -3.2000    0.0000 O   0  0  0  0  0  0  0  0  0  0  0  0
   -4.1570   -4.0000    0.0000 C   0  0  0  0  0  0  0  0  0  0  0  0
   -4.1570   -5.6000    0.0000 H   0  0  0  0  0  0  0  0  0  0  0  0
   -2.7714   -3.2000    0.0000 C   0  0  0  0  0  0  0  0  0  0  0  0
   -1.3855   -4.0000    0.0000 H   0  0  0  0  0  0  0  0  0  0  0  0
  1  2  1  0  0  0  0
  1  3  1  0  0  0  0
  3  4  1  0  0  0  0
  3  5  1  0  0  0  0
  5  6  1  0  0  0  0
  5  7  1  0  0  0  0
  7  8  1  0  0  0  0
  7  9  1  0  0  0  0
  7 10  1  0  0  0  0
 10 11  1  0  0  0  0
  5 12  1  0  0  0  0
 12 13  1  0  0  0  0
 12 14  1  0  0  0  0
 14 15  2  0  0  0  0
 14 16  1  0  0  0  0
 16 17  1  0  0  0  0
 16 18  1  0  0  0  0
 16 19  1  0  0  0  0
  3 20  1  0  0  0  0
 20 21  4  0  0  0  0
 21 22  1  0  0  0  0
 21 23  4  0  0  0  0
 23 24  1  0  0  0  0
 23 25  4  0  0  0  0
 25 26  1  0  0  0  0
 26 27  1  0  0  0  0
 26 28  2  0  0  0  0
 25 29  4  0  0  0  0
 29 30  1  0  0  0  0
 29 31  4  0  0  0  0
 31 20  4  0  0  0  0
 31 32  1  0  0  0  0
M  CHG  2  26   1  27  -1
M  END
> <ChemID>
100156

> <source_casrn>
56-75-7

> <CAS>
56-75-7

> <SMILES>
[O-][N+](=O)c1ccc(cc1)[C@@H](O)[C@@H](CO)NC(=O)C(Cl)Cl

> <NAME>
CHLORAMPHENICOL

> <preferred_name>
Chloramphenicol

> <iupac>
2,2-dichloro-N-[(1R,2R)-1,3-dihydroxy-1-(4-nitrophenyl)propan-2-yl]acetamide

> <MPID>
27554

> <dsstox_substance_id>
DTXSID7020265

> <Canonical_QSARr>
[O-][N+](=O)c1ccc(cc1)C(O)C(CO)NC(=O)C(Cl)Cl

> <InChI_Code_QSARr>
InChI=1S/C11H12Cl2N2O5/c12-10(13)11(18)14-8(5-16)9(17)6-1-3-7(4-2-6)15(19)20/h1-4,8-10,16-17H,5H2,(H,14,18)

> <InChI Key_QSARr>
WIIZWVCIJKGZOK-UHFFFAOYSA-N

> <Salt_Solvent>
?

> <Salt_Solvent_ID>


> <MP>
150.5

$$$$
100161
  -INDIGO-08031722462D

 64 65  0  0  0  0  0  0  0  0999 V2000
   -8.3137    0.0000    0.0000 C   0  0  0  0  0  0  0  0  0  0  0  0
   -6.9282    0.8000    0.0000 N   0  0  0  0  0  0  0  0  0  0  0  0
   -6.9282    2.4000    0.0000 H   0  0  0  0  0  0  0  0  0  0  0  0
   -5.5428    0.0000    0.0000 C   0  0  0  0  0  0  0  0  0  0  0  0
   -5.5428   -1.6000    0.0000 N   0  0  0  0  0  0  0  0  0  0  0  0
   -4.1568   -2.4001    0.0000 H   0  0  0  0  0  0  0  0  0  0  0  0
   -4.1568    0.8000    0.0000 N   0  0  0  0  0  0  0  0  0  0  0  0
   -4.1568    2.4000    0.0000 H   0  0  0  0  0  0  0  0  0  0  0  0
   -2.7713    0.0000    0.0000 C   0  0  0  0  0  0  0  0  0  0  0  0
   -2.1591   -1.4782    0.0000 H   0  0  0  0  0  0  0  0  0  0  0  0
   -3.3836   -1.4782    0.0000 H   0  0  0  0  0  0  0  0  0  0  0  0
   -1.3859    0.8000    0.0000 C   0  0  0  0  0  0  0  0  0  0  0  0
   -1.9981    2.2782    0.0000 H   0  0  0  0  0  0  0  0  0  0  0  0
   -0.7731    2.2782    0.0000 H   0  0  0  0  0  0  0  0  0  0  0  0
    0.0001    0.0000    0.0000 C   0  0  0  0  0  0  0  0  0  0  0  0
    0.6123   -1.4782    0.0000 H   0  0  0  0  0  0  0  0  0  0  0  0
   -0.6122   -1.4782    0.0000 H   0  0  0  0  0  0  0  0  0  0  0  0
    1.3856    0.8000    0.0000 C   0  0  0  0  0  0  0  0  0  0  0  0
    0.7733    2.2782    0.0000 H   0  0  0  0  0  0  0  0  0  0  0  0
    1.9978    2.2782    0.0000 H   0  0  0  0  0  0  0  0  0  0  0  0
    2.7715    0.0000    0.0000 C   0  0  0  0  0  0  0  0  0  0  0  0
    3.3838   -1.4782    0.0000 H   0  0  0  0  0  0  0  0  0  0  0  0
    2.1588   -1.4782    0.0000 H   0  0  0  0  0  0  0  0  0  0  0  0
    4.1570    0.8000    0.0000 C   0  0  0  0  0  0  0  0  0  0  0  0
    3.5447    2.2782    0.0000 H   0  0  0  0  0  0  0  0  0  0  0  0
    4.7692    2.2782    0.0000 H   0  0  0  0  0  0  0  0  0  0  0  0
    5.5425    0.0000    0.0000 N   0  0  0  0  0  0  0  0  0  0  0  0
    5.5425   -1.6000    0.0000 H   0  0  0  0  0  0  0  0  0  0  0  0
    6.9284    0.8000    0.0000 C   0  0  0  0  0  0  0  0  0  0  0  0
    8.3139    0.0000    0.0000 N   0  0  0  0  0  0  0  0  0  0  0  0
    8.3139   -1.6000    0.0000 H   0  0  0  0  0  0  0  0  0  0  0  0
    9.6994    0.8000    0.0000 C   0  0  0  0  0  0  0  0  0  0  0  0
   11.0853    0.0000    0.0000 N   0  0  0  0  0  0  0  0  0  0  0  0
   11.0853   -1.6000    0.0000 H   0  0  0  0  0  0  0  0  0  0  0  0
   12.4708    0.8000    0.0000 C   0  0  0  0  0  0  0  0  0  0  0  0
   13.8563    0.0000    0.0000 C   0  0  0  0  0  0  0  0  0  0  0  0
   13.8563   -1.6000    0.0000 H   0  0  0  0  0  0  0  0  0  0  0  0
   15.2422    0.8000    0.0000 C   0  0  0  0  0  0  0  0  0  0  0  0
   16.6277    0.0000    0.0000 H   0  0  0  0  0  0  0  0  0  0  0  0
   15.2422    2.4000    0.0000 C   0  0  0  0  0  0  0  0  0  0  0  0
   16.6277    3.2001    0.0000 Cl  0  0  0  0  0  0  0  0  0  0  0  0
   13.8563    3.2001    0.0000 C   0  0  0  0  0  0  0  0  0  0  0  0
   13.8563    4.8000    0.0000 H   0  0  0  0  0  0  0  0  0  0  0  0
   12.4708    2.4000    0.0000 C   0  0  0  0  0  0  0  0  0  0  0  0
   11.0853    3.2001    0.0000 H   0  0  0  0  0  0  0  0  0  0  0  0
    9.6994    2.4000    0.0000 N   0  0  0  0  0  0  0  0  0  0  0  0
    8.3139    3.2001    0.0000 H   0  0  0  0  0  0  0  0  0  0  0  0
    6.9284    2.4000    0.0000 N   0  0  0  0  0  0  0  0  0  0  0  0
    5.5425    3.2001    0.0000 H   0  0  0  0  0  0  0  0  0  0  0  0
   -9.6997    0.8000    0.0000 N   0  0  0  0  0  0  0  0  0  0  0  0
   -9.6997    2.4000    0.0000 H   0  0  0  0  0  0  0  0  0  0  0  0
  -11.0851    0.0000    0.0000 C   0  0  0  0  0  0  0  0  0  0  0  0
  -12.4706    0.8000    0.0000 C   0  0  0  0  0  0  0  0  0  0  0  0
  -12.4706    2.4000    0.0000 H   0  0  0  0  0  0  0  0  0  0  0  0
  -13.8566    0.0000    0.0000 C   0  0  0  0  0  0  0  0  0  0  0  0
  -15.2420    0.8000    0.0000 H   0  0  0  0  0  0  0  0  0  0  0  0
  -13.8566   -1.6000    0.0000 C   0  0  0  0  0  0  0  0  0  0  0  0
  -15.2420   -2.4001    0.0000 Cl  0  0  0  0  0  0  0  0  0  0  0  0
  -12.4706   -2.4001    0.0000 C   0  0  0  0  0  0  0  0  0  0  0  0
  -12.4706   -4.0000    0.0000 H   0  0  0  0  0  0  0  0  0  0  0  0
  -11.0851   -1.6000    0.0000 C   0  0  0  0  0  0  0  0  0  0  0  0
   -9.6997   -2.4001    0.0000 H   0  0  0  0  0  0  0  0  0  0  0  0
   -8.3137   -1.6000    0.0000 N   0  0  0  0  0  0  0  0  0  0  0  0
   -6.9282   -2.4001    0.0000 H   0  0  0  0  0  0  0  0  0  0  0  0
  1  2  1  0  0  0  0
  2  3  1  0  0  0  0
  2  4  1  0  0  0  0
  4  5  2  0  0  0  0
  5  6  1  0  0  0  0
  4  7  1  0  0  0  0
  7  8  1  0  0  0  0
  7  9  1  0  0  0  0
  9 10  1  0  0  0  0
  9 11  1  0  0  0  0
  9 12  1  0  0  0  0
 12 13  1  0  0  0  0
 12 14  1  0  0  0  0
 12 15  1  0  0  0  0
 15 16  1  0  0  0  0
 15 17  1  0  0  0  0
 15 18  1  0  0  0  0
 18 19  1  0  0  0  0
 18 20  1  0  0  0  0
 18 21  1  0  0  0  0
 21 22  1  0  0  0  0
 21 23  1  0  0  0  0
 21 24  1  0  0  0  0
 24 25  1  0  0  0  0
 24 26  1  0  0  0  0
 24 27  1  0  0  0  0
 27 28  1  0  0  0  0
 27 29  1  0  0  0  0
 29 30  1  0  0  0  0
 30 31  1  0  0  0  0
 30 32  1  0  0  0  0
 32 33  1  0  0  0  0
 33 34  1  0  0  0  0
 33 35  1  0  0  0  0
 35 36  4  0  0  0  0
 36 37  1  0  0  0  0
 36 38  4  0  0  0  0
 38 39  1  0  0  0  0
 38 40  4  0  0  0  0
 40 41  1  0  0  0  0
 40 42  4  0  0  0  0
 42 43  1  0  0  0  0
 42 44  4  0  0  0  0
 44 35  4  0  0  0  0
 44 45  1  0  0  0  0
 32 46  2  0  0  0  0
 46 47  1  0  0  0  0
 29 48  2  0  0  0  0
 48 49  1  0  0  0  0
  1 50  1  0  0  0  0
 50 51  1  0  0  0  0
 50 52  1  0  0  0  0
 52 53  4  0  0  0  0
 53 54  1  0  0  0  0
 53 55  4  0  0  0  0
 55 56  1  0  0  0  0
 55 57  4  0  0  0  0
 57 58  1  0  0  0  0
 57 59  4  0  0  0  0
 59 60  1  0  0  0  0
 59 61  4  0  0  0  0
 61 52  4  0  0  0  0
 61 62  1  0  0  0  0
  1 63  2  0  0  0  0
 63 64  1  0  0  0  0
M  END
> <ChemID>
100161

> <source_casrn>
56-95-1

> <CAS>
56-95-1

> <SMILES>
CC(O)=O.CC(O)=O.N=C(NC(=N)NCCCCCCNC(=N)NC(=N)Nc1ccc(Cl)cc1)Nc1ccc(Cl)cc1

> <NAME>
Chlorhexidine acetate

> <preferred_name>
Chlorhexidine diacetate

> <iupac>
N,N''''-hexane-1,6-diylbis[N'-(4-chlorophenyl)(imidodicarbonimidic diamide)] acetate (1:2)

> <MPID>
27558

> <dsstox_substance_id>
DTXSID7032345

> <Canonical_QSARr>
N=C(NC(=N)NCCCCCCNC(=N)NC(=N)Nc1ccc(Cl)cc1)Nc1ccc(Cl)cc1

> <InChI_Code_QSARr>
InChI=1S/C22H30Cl2N10/c23-15-5-9-17(10-6-15)31-21(27)33-19(25)29-13-3-1-2-4-14-30-20(26)34-22(28)32-18-11-7-16(24)8-12-18/h5-12H,1-4,13-14H2,(H5,25,27,29,31,33)(H5,26,28,30,32,34)

> <InChI Key_QSARr>
GHXZTYHSJHQHIJ-UHFFFAOYSA-N

> <Salt_Solvent>
C(=O)(O)C.C(=O)(O)C

> <Salt_Solvent_ID>
6

> <MP>
154.5

$$$$
100165
  -INDIGO-08031722462D

 62 61  0  0  0  0  0  0  0  0999 V2000
    1.5034   -0.5472    0.0000 C   0  0  0  0  0  0  0  0  0  0  0  0
    2.3631   -1.8966    0.0000 H   0  0  0  0  0  0  0  0  0  0  0  0
    1.1572   -2.1093    0.0000 H   0  0  0  0  0  0  0  0  0  0  0  0
    2.7292    0.4812    0.0000 C   0  0  0  0  0  0  0  0  0  0  0  0
    2.4241    1.3192    0.0000 H   0  0  0  0  0  0  0  0  0  0  0  0
    3.0754    2.0434    0.0000 H   0  0  0  0  0  0  0  0  0  0  0  0
    4.2327   -0.0660    0.0000 C   0  0  0  0  0  0  0  0  0  0  0  0
    5.0925   -1.4155    0.0000 H   0  0  0  0  0  0  0  0  0  0  0  0
    3.8865   -1.6281    0.0000 H   0  0  0  0  0  0  0  0  0  0  0  0
    5.4582    0.9625    0.0000 C   0  0  0  0  0  0  0  0  0  0  0  0
    4.5989    2.3119    0.0000 H   0  0  0  0  0  0  0  0  0  0  0  0
    5.8048    2.5245    0.0000 H   0  0  0  0  0  0  0  0  0  0  0  0
    6.9617    0.4153    0.0000 C   0  0  0  0  0  0  0  0  0  0  0  0
    7.8214   -0.9342    0.0000 H   0  0  0  0  0  0  0  0  0  0  0  0
    6.6155   -1.1468    0.0000 H   0  0  0  0  0  0  0  0  0  0  0  0
    8.1875    1.4436    0.0000 C   0  0  0  0  0  0  0  0  0  0  0  0
    7.3278    2.7931    0.0000 H   0  0  0  0  0  0  0  0  0  0  0  0
    8.5337    3.0058    0.0000 H   0  0  0  0  0  0  0  0  0  0  0  0
    9.6910    0.8964    0.0000 C   0  0  0  0  0  0  0  0  0  0  0  0
   10.5507   -0.4530    0.0000 H   0  0  0  0  0  0  0  0  0  0  0  0
    9.3448   -0.6656    0.0000 H   0  0  0  0  0  0  0  0  0  0  0  0
   10.9169    1.9249    0.0000 C   0  0  0  0  0  0  0  0  0  0  0  0
   10.0571    3.2743    0.0000 H   0  0  0  0  0  0  0  0  0  0  0  0
   11.2631    3.4870    0.0000 H   0  0  0  0  0  0  0  0  0  0  0  0
   12.4204    1.3777    0.0000 C   0  0  0  0  0  0  0  0  0  0  0  0
   13.2801    0.0283    0.0000 H   0  0  0  0  0  0  0  0  0  0  0  0
   12.0738   -0.1844    0.0000 H   0  0  0  0  0  0  0  0  0  0  0  0
   13.6458    2.4062    0.0000 C   0  0  0  0  0  0  0  0  0  0  0  0
   12.7861    3.7555    0.0000 H   0  0  0  0  0  0  0  0  0  0  0  0
   13.9924    3.9683    0.0000 H   0  0  0  0  0  0  0  0  0  0  0  0
   15.1493    1.8589    0.0000 C   0  0  0  0  0  0  0  0  0  0  0  0
   16.0090    0.5094    0.0000 H   0  0  0  0  0  0  0  0  0  0  0  0
   14.8031    0.2968    0.0000 H   0  0  0  0  0  0  0  0  0  0  0  0
   16.3751    2.8874    0.0000 C   0  0  0  0  0  0  0  0  0  0  0  0
   15.5154    4.2368    0.0000 H   0  0  0  0  0  0  0  0  0  0  0  0
   16.7213    4.4494    0.0000 H   0  0  0  0  0  0  0  0  0  0  0  0
   17.8787    2.3402    0.0000 C   0  0  0  0  0  0  0  0  0  0  0  0
   18.7384    0.9907    0.0000 H   0  0  0  0  0  0  0  0  0  0  0  0
   17.5325    0.7781    0.0000 H   0  0  0  0  0  0  0  0  0  0  0  0
   19.1041    3.3687    0.0000 C   0  0  0  0  0  0  0  0  0  0  0  0
   18.2448    4.7180    0.0000 H   0  0  0  0  0  0  0  0  0  0  0  0
   19.4507    4.9307    0.0000 H   0  0  0  0  0  0  0  0  0  0  0  0
   20.6076    2.8213    0.0000 C   0  0  0  0  0  0  0  0  0  0  0  0
   21.4673    1.4719    0.0000 H   0  0  0  0  0  0  0  0  0  0  0  0
   20.2614    1.2593    0.0000 H   0  0  0  0  0  0  0  0  0  0  0  0
   21.8334    3.8498    0.0000 C   0  0  0  0  0  0  0  0  0  0  0  0
   23.0593    4.8783    0.0000 H   0  0  0  0  0  0  0  0  0  0  0  0
   23.3369    3.3026    0.0000 H   0  0  0  0  0  0  0  0  0  0  0  0
   21.5558    5.4255    0.0000 H   0  0  0  0  0  0  0  0  0  0  0  0
   -0.0001    0.0000    0.0000 N   0  0  0  0  0  0  0  0  0  0  0  0
   -1.3857    0.8000    0.0000 C   0  0  0  0  0  0  0  0  0  0  0  0
   -2.7713    1.6000    0.0000 H   0  0  0  0  0  0  0  0  0  0  0  0
   -2.7713    0.0000    0.0000 H   0  0  0  0  0  0  0  0  0  0  0  0
   -1.3857    2.3999    0.0000 H   0  0  0  0  0  0  0  0  0  0  0  0
    0.7999    1.3856    0.0000 C   0  0  0  0  0  0  0  0  0  0  0  0
    1.5998    2.7713    0.0000 H   0  0  0  0  0  0  0  0  0  0  0  0
    1.6484    1.6609    0.0000 H   0  0  0  0  0  0  0  0  0  0  0  0
   -0.0001    2.7713    0.0000 H   0  0  0  0  0  0  0  0  0  0  0  0
   -0.8001   -1.3857    0.0000 C   0  0  0  0  0  0  0  0  0  0  0  0
   -1.6000   -2.7713    0.0000 H   0  0  0  0  0  0  0  0  0  0  0  0
   -0.0001   -2.7713    0.0000 H   0  0  0  0  0  0  0  0  0  0  0  0
   -2.4000   -1.3857    0.0000 H   0  0  0  0  0  0  0  0  0  0  0  0
  1  2  1  0  0  0  0
  1  3  1  0  0  0  0
  1  4  1  0  0  0  0
  4  5  1  0  0  0  0
  4  6  1  0  0  0  0
  4  7  1  0  0  0  0
  7  8  1  0  0  0  0
  7  9  1  0  0  0  0
  7 10  1  0  0  0  0
 10 11  1  0  0  0  0
 10 12  1  0  0  0  0
 10 13  1  0  0  0  0
 13 14  1  0  0  0  0
 13 15  1  0  0  0  0
 13 16  1  0  0  0  0
 16 17  1  0  0  0  0
 16 18  1  0  0  0  0
 16 19  1  0  0  0  0
 19 20  1  0  0  0  0
 19 21  1  0  0  0  0
 19 22  1  0  0  0  0
 22 23  1  0  0  0  0
 22 24  1  0  0  0  0
 22 25  1  0  0  0  0
 25 26  1  0  0  0  0
 25 27  1  0  0  0  0
 25 28  1  0  0  0  0
 28 29  1  0  0  0  0
 28 30  1  0  0  0  0
 28 31  1  0  0  0  0
 31 32  1  0  0  0  0
 31 33  1  0  0  0  0
 31 34  1  0  0  0  0
 34 35  1  0  0  0  0
 34 36  1  0  0  0  0
 34 37  1  0  0  0  0
 37 38  1  0  0  0  0
 37 39  1  0  0  0  0
 37 40  1  0  0  0  0
 40 41  1  0  0  0  0
 40 42  1  0  0  0  0
 40 43  1  0  0  0  0
 43 44  1  0  0  0  0
 43 45  1  0  0  0  0
 43 46  1  0  0  0  0
 46 47  1  0  0  0  0
 46 48  1  0  0  0  0
 46 49  1  0  0  0  0
  1 50  1  0  0  0  0
 50 51  1  0  0  0  0
 51 52  1  0  0  0  0
 51 53  1  0  0  0  0
 51 54  1  0  0  0  0
 50 55  1  0  0  0  0
 55 56  1  0  0  0  0
 55 57  1  0  0  0  0
 55 58  1  0  0  0  0
 50 59  1  0  0  0  0
 59 60  1  0  0  0  0
 59 61  1  0  0  0  0
 59 62  1  0  0  0  0
M  CHG  1  50   1
M  END
> <ChemID>
100165

> <source_casrn>
57-09-0

> <CAS>
57-09-0

> <SMILES>
[Br-].CCCCCCCCCCCCCCCC[N+](C)(C)C

> <NAME>
Cetrimonium Bromide

> <preferred_name>
Hexadecyltrimethylammonium bromide

> <iupac>
N,N,N-trimethylhexadecan-1-aminium bromide

> <MPID>
27562

> <dsstox_substance_id>
DTXSID5037028

> <Canonical_QSARr>
CCCCCCCCCCCCCCCC[N+](C)(C)C

> <InChI_Code_QSARr>
InChI=1S/C19H42N/c1-5-6-7-8-9-10-11-12-13-14-15-16-17-18-19-20(2,3)4/h5-19H2,1-4H3/q+1

> <InChI Key_QSARr>
RLGQACBPNDBWTB-UHFFFAOYSA-N

> <Salt_Solvent>
[Br-]

> <Salt_Solvent_ID>
1731

> <MP>
240.0

$$$$
100169
  -INDIGO-08031722462D

 12 11  0  0  0  0  0  0  0  0999 V2000
    1.3856    0.8000    0.0000 C   0  0  0  0  0  0  0  0  0  0  0  0
    2.7713    1.6000    0.0000 H   0  0  0  0  0  0  0  0  0  0  0  0
    2.7713    0.0000    0.0000 H   0  0  0  0  0  0  0  0  0  0  0  0
    1.3856    2.4000    0.0000 H   0  0  0  0  0  0  0  0  0  0  0  0
    0.0000    0.0000    0.0000 N   0  0  0  0  0  0  0  0  0  0  0  0
   -1.3856    0.8000    0.0000 C   0  0  0  0  0  0  0  0  0  0  0  0
   -2.7713    1.6000    0.0000 H   0  0  0  0  0  0  0  0  0  0  0  0
   -2.7713    0.0000    0.0000 H   0  0  0  0  0  0  0  0  0  0  0  0
   -1.3856    2.4000    0.0000 H   0  0  0  0  0  0  0  0  0  0  0  0
    0.0000   -1.6000    0.0000 N   0  0  0  0  0  0  0  0  0  0  0  0
   -1.3856   -2.4000    0.0000 H   0  0  0  0  0  0  0  0  0  0  0  0
    1.3856   -2.4000    0.0000 H   0  0  0  0  0  0  0  0  0  0  0  0
  1  2  1  0  0  0  0
  1  3  1  0  0  0  0
  1  4  1  0  0  0  0
  1  5  1  0  0  0  0
  5  6  1  0  0  0  0
  6  7  1  0  0  0  0
  6  8  1  0  0  0  0
  6  9  1  0  0  0  0
  5 10  1  0  0  0  0
 10 11  1  0  0  0  0
 10 12  1  0  0  0  0
M  END
> <ChemID>
100169

> <source_casrn>
57-14-7

> <CAS>
57-14-7

> <SMILES>
CN(C)N

> <NAME>
1,1-DIMETHYLHYDRAZINE

> <preferred_name>
1,1-Dimethylhydrazine

> <iupac>
1,1-dimethylhydrazine

> <MPID>
27566

> <dsstox_substance_id>
DTXSID1020516

> <Canonical_QSARr>
CN(C)N

> <InChI_Code_QSARr>
InChI=1S/C2H8N2/c1-4(2)3/h3H2,1-2H3

> <InChI Key_QSARr>
RHUYHJGZWVXEHW-UHFFFAOYSA-N

> <Salt_Solvent>
?

> <Salt_Solvent_ID>


> <MP>
-58.0

$$$$
100174
  -INDIGO-08031722462D

 49 50  0  0  0  0  0  0  0  0999 V2000
    0.0000    0.0000    0.0000 C   0  0  0  0  0  0  0  0  0  0  0  0
    1.0285   -1.2258    0.0000 C   0  0  0  0  0  0  0  0  0  0  0  0
    0.4812   -2.7292    0.0000 O   0  0  0  0  0  0  0  0  0  0  0  0
    2.6042   -0.9479    0.0000 O   0  0  0  0  0  0  0  0  0  0  0  0
    3.6326   -2.1735    0.0000 C   0  0  0  0  0  0  0  0  0  0  0  0
    2.5516   -3.3531    0.0000 H   0  0  0  0  0  0  0  0  0  0  0  0
    3.7025   -3.7719    0.0000 H   0  0  0  0  0  0  0  0  0  0  0  0
    5.2083   -1.8956    0.0000 C   0  0  0  0  0  0  0  0  0  0  0  0
    6.2893   -0.7160    0.0000 H   0  0  0  0  0  0  0  0  0  0  0  0
    5.1384   -0.2972    0.0000 H   0  0  0  0  0  0  0  0  0  0  0  0
    6.2368   -3.1214    0.0000 N   0  0  0  0  0  0  0  0  0  0  0  0
    7.8125   -2.8435    0.0000 C   0  0  0  0  0  0  0  0  0  0  0  0
    8.8935   -1.6639    0.0000 H   0  0  0  0  0  0  0  0  0  0  0  0
    7.7425   -1.2451    0.0000 H   0  0  0  0  0  0  0  0  0  0  0  0
    8.8409   -4.0691    0.0000 C   0  0  0  0  0  0  0  0  0  0  0  0
   10.4166   -3.7913    0.0000 H   0  0  0  0  0  0  0  0  0  0  0  0
    9.8694   -5.2949    0.0000 H   0  0  0  0  0  0  0  0  0  0  0  0
    9.3882   -2.5657    0.0000 H   0  0  0  0  0  0  0  0  0  0  0  0
    5.6895   -4.6249    0.0000 C   0  0  0  0  0  0  0  0  0  0  0  0
    7.1087   -5.3637    0.0000 H   0  0  0  0  0  0  0  0  0  0  0  0
    6.1707   -6.1508    0.0000 H   0  0  0  0  0  0  0  0  0  0  0  0
    4.1138   -4.9027    0.0000 C   0  0  0  0  0  0  0  0  0  0  0  0
    3.5666   -6.4062    0.0000 H   0  0  0  0  0  0  0  0  0  0  0  0
    2.5381   -5.1806    0.0000 H   0  0  0  0  0  0  0  0  0  0  0  0
    5.1423   -6.1283    0.0000 H   0  0  0  0  0  0  0  0  0  0  0  0
    0.7999    1.3857    0.0000 C   0  0  0  0  0  0  0  0  0  0  0  0
    2.4000    1.3857    0.0000 C   0  0  0  0  0  0  0  0  0  0  0  0
    3.2001    0.0000    0.0000 H   0  0  0  0  0  0  0  0  0  0  0  0
    3.2001    2.7712    0.0000 C   0  0  0  0  0  0  0  0  0  0  0  0
    4.7999    2.7712    0.0000 H   0  0  0  0  0  0  0  0  0  0  0  0
    2.4000    4.1569    0.0000 C   0  0  0  0  0  0  0  0  0  0  0  0
    3.2001    5.5426    0.0000 H   0  0  0  0  0  0  0  0  0  0  0  0
    0.7999    4.1569    0.0000 C   0  0  0  0  0  0  0  0  0  0  0  0
    0.0000    5.5426    0.0000 H   0  0  0  0  0  0  0  0  0  0  0  0
    0.0000    2.7712    0.0000 C   0  0  0  0  0  0  0  0  0  0  0  0
   -1.3857    3.5713    0.0000 H   0  0  0  0  0  0  0  0  0  0  0  0
   -1.2256   -1.0285    0.0000 C   0  0  0  0  0  0  0  0  0  0  0  0
   -1.2256   -2.6284    0.0000 C   0  0  0  0  0  0  0  0  0  0  0  0
    0.0000   -3.6569    0.0000 H   0  0  0  0  0  0  0  0  0  0  0  0
   -2.6114   -3.4284    0.0000 C   0  0  0  0  0  0  0  0  0  0  0  0
   -2.6114   -5.0285    0.0000 H   0  0  0  0  0  0  0  0  0  0  0  0
   -3.9969   -2.6284    0.0000 C   0  0  0  0  0  0  0  0  0  0  0  0
   -5.3826   -3.4284    0.0000 H   0  0  0  0  0  0  0  0  0  0  0  0
   -3.9969   -1.0285    0.0000 C   0  0  0  0  0  0  0  0  0  0  0  0
   -5.3826   -0.2284    0.0000 H   0  0  0  0  0  0  0  0  0  0  0  0
   -2.6114   -0.2284    0.0000 C   0  0  0  0  0  0  0  0  0  0  0  0
   -2.6114    1.3715    0.0000 H   0  0  0  0  0  0  0  0  0  0  0  0
   -1.3857    0.8001    0.0000 O   0  0  0  0  0  0  0  0  0  0  0  0
   -1.3857    2.4000    0.0000 H   0  0  0  0  0  0  0  0  0  0  0  0
  1  2  1  0  0  0  0
  2  3  2  0  0  0  0
  2  4  1  0  0  0  0
  4  5  1  0  0  0  0
  5  6  1  0  0  0  0
  5  7  1  0  0  0  0
  5  8  1  0  0  0  0
  8  9  1  0  0  0  0
  8 10  1  0  0  0  0
  8 11  1  0  0  0  0
 11 12  1  0  0  0  0
 12 13  1  0  0  0  0
 12 14  1  0  0  0  0
 12 15  1  0  0  0  0
 15 16  1  0  0  0  0
 15 17  1  0  0  0  0
 15 18  1  0  0  0  0
 11 19  1  0  0  0  0
 19 20  1  0  0  0  0
 19 21  1  0  0  0  0
 19 22  1  0  0  0  0
 22 23  1  0  0  0  0
 22 24  1  0  0  0  0
 22 25  1  0  0  0  0
  1 26  1  0  0  0  0
 26 27  4  0  0  0  0
 27 28  1  0  0  0  0
 27 29  4  0  0  0  0
 29 30  1  0  0  0  0
 29 31  4  0  0  0  0
 31 32  1  0  0  0  0
 31 33  4  0  0  0  0
 33 34  1  0  0  0  0
 33 35  4  0  0  0  0
 35 26  4  0  0  0  0
 35 36  1  0  0  0  0
  1 37  1  0  0  0  0
 37 38  4  0  0  0  0
 38 39  1  0  0  0  0
 38 40  4  0  0  0  0
 40 41  1  0  0  0  0
 40 42  4  0  0  0  0
 42 43  1  0  0  0  0
 42 44  4  0  0  0  0
 44 45  1  0  0  0  0
 44 46  4  0  0  0  0
 46 37  4  0  0  0  0
 46 47  1  0  0  0  0
  1 48  1  0  0  0  0
 48 49  1  0  0  0  0
M  END
> <ChemID>
100174

> <source_casrn>
57-37-4

> <CAS>
57-37-4

> <SMILES>
Cl.CCN(CCOC(=O)C(O)(c1ccccc1)c1ccccc1)CC

> <NAME>
Benactyzine hydrochloride

> <preferred_name>
Benactyzine hydrochloride

> <iupac>
2-(diethylamino)ethyl hydroxy(diphenyl)acetate hydrochloride (1:1)

> <MPID>
27570

> <dsstox_substance_id>
DTXSID8052774

> <Canonical_QSARr>
CCN(CCOC(=O)C(O)(c1ccccc1)c1ccccc1)CC

> <InChI_Code_QSARr>
InChI=1S/C20H25NO3/c1-3-21(4-2)15-16-24-19(22)20(23,17-11-7-5-8-12-17)18-13-9-6-10-14-18/h5-14,23H,3-4,15-16H2,1-2H3

> <InChI Key_QSARr>
IVQOFBKHQCTVQV-UHFFFAOYSA-N

> <Salt_Solvent>
Cl

> <Salt_Solvent_ID>
18179

> <MP>
178.0

$$$$
100178
  -INDIGO-08031722462D

 25 25  0  0  0  0  0  0  0  0999 V2000
    0.0000   -0.0000    0.0000 C   0  0  0  0  0  0  0  0  0  0  0  0
   -1.2257   -1.0285    0.0000 C   0  0  0  0  0  0  0  0  0  0  0  0
    0.0436   -2.0025    0.0000 H   0  0  0  0  0  0  0  0  0  0  0  0
   -1.0168   -2.6148    0.0000 H   0  0  0  0  0  0  0  0  0  0  0  0
   -2.8256   -1.0285    0.0000 C   0  0  0  0  0  0  0  0  0  0  0  0
   -3.6256   -2.4141    0.0000 H   0  0  0  0  0  0  0  0  0  0  0  0
   -4.4257   -1.0285    0.0000 H   0  0  0  0  0  0  0  0  0  0  0  0
   -3.6256    0.3572    0.0000 H   0  0  0  0  0  0  0  0  0  0  0  0
   -1.2257    1.0285    0.0000 C   0  0  0  0  0  0  0  0  0  0  0  0
   -2.4053   -0.0524    0.0000 H   0  0  0  0  0  0  0  0  0  0  0  0
   -2.8242    1.0982    0.0000 H   0  0  0  0  0  0  0  0  0  0  0  0
   -0.9478    2.6042    0.0000 C   0  0  0  0  0  0  0  0  0  0  0  0
   -2.1736    3.6326    0.0000 H   0  0  0  0  0  0  0  0  0  0  0  0
   -0.6699    4.1798    0.0000 H   0  0  0  0  0  0  0  0  0  0  0  0
   -2.4513    2.0569    0.0000 H   0  0  0  0  0  0  0  0  0  0  0  0
    0.8000   -1.3857    0.0000 C   0  0  0  0  0  0  0  0  0  0  0  0
    0.5221   -2.9613    0.0000 O   0  0  0  0  0  0  0  0  0  0  0  0
    2.3999   -1.3857    0.0000 N   0  0  0  0  0  0  0  0  0  0  0  0
    3.2000   -2.7713    0.0000 H   0  0  0  0  0  0  0  0  0  0  0  0
    3.2000   -0.0000    0.0000 C   0  0  0  0  0  0  0  0  0  0  0  0
    4.8000   -0.0000    0.0000 O   0  0  0  0  0  0  0  0  0  0  0  0
    2.3999    1.3856    0.0000 N   0  0  0  0  0  0  0  0  0  0  0  0
    3.2000    2.7713    0.0000 H   0  0  0  0  0  0  0  0  0  0  0  0
    0.8000    1.3856    0.0000 C   0  0  0  0  0  0  0  0  0  0  0  0
    0.0000    2.7713    0.0000 O   0  0  0  0  0  0  0  0  0  0  0  0
  1  2  1  0  0  0  0
  2  3  1  0  0  0  0
  2  4  1  0  0  0  0
  2  5  1  0  0  0  0
  5  6  1  0  0  0  0
  5  7  1  0  0  0  0
  5  8  1  0  0  0  0
  1  9  1  0  0  0  0
  9 10  1  0  0  0  0
  9 11  1  0  0  0  0
  9 12  1  0  0  0  0
 12 13  1  0  0  0  0
 12 14  1  0  0  0  0
 12 15  1  0  0  0  0
  1 16  1  0  0  0  0
 16 17  2  0  0  0  0
 16 18  1  0  0  0  0
 18 19  1  0  0  0  0
 18 20  1  0  0  0  0
 20 21  2  0  0  0  0
 20 22  1  0  0  0  0
 22 23  1  0  0  0  0
 22 24  1  0  0  0  0
 24  1  1  0  0  0  0
 24 25  2  0  0  0  0
M  END
> <ChemID>
100178

> <source_casrn>
57-44-3

> <CAS>
57-44-3

> <SMILES>
CCC1(CC)C(=O)NC(=O)NC1=O

> <NAME>
BARBITAL

> <preferred_name>
Barbital

> <iupac>
5,5-diethylpyrimidine-2,4,6(1H,3H,5H)-trione

> <MPID>
27574

> <dsstox_substance_id>
DTXSID5022643

> <Canonical_QSARr>
CCC1(CC)C(=O)NC(=O)NC1=O

> <InChI_Code_QSARr>
InChI=1S/C8H12N2O3/c1-3-8(4-2)5(11)9-7(13)10-6(8)12/h3-4H2,1-2H3,(H2,9,10,11,12,13)

> <InChI Key_QSARr>
FTOAOBMCPZCFFF-UHFFFAOYSA-N

> <Salt_Solvent>
?

> <Salt_Solvent_ID>


> <MP>
190.0

$$$$
100182
  -INDIGO-08031722462D

 13 12  0  0  0  0  0  0  0  0999 V2000
    1.6000    0.0000    0.0000 C   0  0  0  0  0  0  0  0  0  0  0  0
    3.2000    0.0000    0.0000 H   0  0  0  0  0  0  0  0  0  0  0  0
    2.4000    1.3856    0.0000 H   0  0  0  0  0  0  0  0  0  0  0  0
    2.4000   -1.3856    0.0000 H   0  0  0  0  0  0  0  0  0  0  0  0
   -0.0000    0.0000    0.0000 C   0  0  0  0  0  0  0  0  0  0  0  0
   -0.0000   -1.6000    0.0000 H   0  0  0  0  0  0  0  0  0  0  0  0
   -1.6000    0.0000    0.0000 C   0  0  0  0  0  0  0  0  0  0  0  0
   -1.8089    1.5863    0.0000 H   0  0  0  0  0  0  0  0  0  0  0  0
   -2.8694    0.9740    0.0000 H   0  0  0  0  0  0  0  0  0  0  0  0
   -2.4000   -1.3856    0.0000 O   0  0  0  0  0  0  0  0  0  0  0  0
   -4.0000   -1.3856    0.0000 H   0  0  0  0  0  0  0  0  0  0  0  0
   -0.0000    1.6000    0.0000 O   0  0  0  0  0  0  0  0  0  0  0  0
    1.3857    2.4000    0.0000 H   0  0  0  0  0  0  0  0  0  0  0  0
  1  2  1  0  0  0  0
  1  3  1  0  0  0  0
  1  4  1  0  0  0  0
  1  5  1  0  0  0  0
  5  6  1  0  0  0  0
  5  7  1  0  0  0  0
  7  8  1  0  0  0  0
  7  9  1  0  0  0  0
  7 10  1  0  0  0  0
 10 11  1  0  0  0  0
  5 12  1  0  0  0  0
 12 13  1  0  0  0  0
M  END
> <ChemID>
100182

> <source_casrn>
57-55-6

> <CAS>
57-55-6

> <SMILES>
CC(O)CO

> <NAME>
1,2-PROPANEDIOL

> <preferred_name>
1,2-Propylene glycol

> <iupac>
propane-1,2-diol

> <MPID>
27578

> <dsstox_substance_id>
DTXSID0021206

> <Canonical_QSARr>
CC(O)CO

> <InChI_Code_QSARr>
InChI=1S/C3H8O2/c1-3(5)2-4/h3-5H,2H2,1H3

> <InChI Key_QSARr>
DNIAPMSPPWPWGF-UHFFFAOYSA-N

> <Salt_Solvent>
?

> <Salt_Solvent_ID>


> <MP>
-60.0

$$$$
100186
  -INDIGO-08031722462D

 46 49  0  0  0  0  0  0  0  0999 V2000
   -0.0000    0.0000    0.0000 C   0  0  0  0  0  0  0  0  0  0  0  0
   -1.5651    0.3327    0.0000 C   0  0  0  0  0  0  0  0  0  0  0  0
   -3.1650    0.3327    0.0000 C   0  0  0  0  0  0  0  0  0  0  0  0
   -4.7652    0.3327    0.0000 C   0  0  0  0  0  0  0  0  0  0  0  0
   -6.3650    0.3327    0.0000 H   0  0  0  0  0  0  0  0  0  0  0  0
   -1.7322   -1.2586    0.0000 O   0  0  0  0  0  0  0  0  0  0  0  0
   -3.1939   -1.9094    0.0000 H   0  0  0  0  0  0  0  0  0  0  0  0
   -1.7322    1.9239    0.0000 C   0  0  0  0  0  0  0  0  0  0  0  0
   -3.2973    1.5913    0.0000 H   0  0  0  0  0  0  0  0  0  0  0  0
   -2.2267    3.4456    0.0000 H   0  0  0  0  0  0  0  0  0  0  0  0
   -0.2707    2.5746    0.0000 C   0  0  0  0  0  0  0  0  0  0  0  0
   -1.0706    3.9603    0.0000 H   0  0  0  0  0  0  0  0  0  0  0  0
    0.8408    3.7256    0.0000 H   0  0  0  0  0  0  0  0  0  0  0  0
    0.7999    1.3856    0.0000 C   0  0  0  0  0  0  0  0  0  0  0  0
    1.1870    2.9381    0.0000 H   0  0  0  0  0  0  0  0  0  0  0  0
    2.4001    1.3856    0.0000 C   0  0  0  0  0  0  0  0  0  0  0  0
    1.6001    2.7712    0.0000 H   0  0  0  0  0  0  0  0  0  0  0  0
    3.2000    0.0000    0.0000 C   0  0  0  0  0  0  0  0  0  0  0  0
    3.9999   -1.3856    0.0000 H   0  0  0  0  0  0  0  0  0  0  0  0
    4.7999    0.0000    0.0000 C   0  0  0  0  0  0  0  0  0  0  0  0
    5.6001    1.3856    0.0000 C   0  0  0  0  0  0  0  0  0  0  0  0
    4.7999    2.7712    0.0000 C   0  0  0  0  0  0  0  0  0  0  0  0
    4.5221    4.3470    0.0000 H   0  0  0  0  0  0  0  0  0  0  0  0
    6.3036    3.3186    0.0000 H   0  0  0  0  0  0  0  0  0  0  0  0
    3.2000    2.7712    0.0000 C   0  0  0  0  0  0  0  0  0  0  0  0
    1.8142    3.5713    0.0000 H   0  0  0  0  0  0  0  0  0  0  0  0
    3.4778    4.3470    0.0000 H   0  0  0  0  0  0  0  0  0  0  0  0
    7.2000    1.3856    0.0000 C   0  0  0  0  0  0  0  0  0  0  0  0
    7.9999    2.7712    0.0000 H   0  0  0  0  0  0  0  0  0  0  0  0
    7.9999    0.0000    0.0000 C   0  0  0  0  0  0  0  0  0  0  0  0
    9.6001    0.0000    0.0000 O   0  0  0  0  0  0  0  0  0  0  0  0
   10.4000   -1.3856    0.0000 H   0  0  0  0  0  0  0  0  0  0  0  0
    7.2000   -1.3856    0.0000 C   0  0  0  0  0  0  0  0  0  0  0  0
    7.9999   -2.7713    0.0000 H   0  0  0  0  0  0  0  0  0  0  0  0
    5.6001   -1.3856    0.0000 C   0  0  0  0  0  0  0  0  0  0  0  0
    4.7999   -2.7713    0.0000 H   0  0  0  0  0  0  0  0  0  0  0  0
    2.4001   -1.3856    0.0000 C   0  0  0  0  0  0  0  0  0  0  0  0
    3.7856   -2.1856    0.0000 H   0  0  0  0  0  0  0  0  0  0  0  0
    2.1222   -2.9613    0.0000 H   0  0  0  0  0  0  0  0  0  0  0  0
    0.7999   -1.3856    0.0000 C   0  0  0  0  0  0  0  0  0  0  0  0
    1.0777   -2.9613    0.0000 H   0  0  0  0  0  0  0  0  0  0  0  0
   -0.5856   -2.1856    0.0000 H   0  0  0  0  0  0  0  0  0  0  0  0
   -0.9404   -1.2945    0.0000 C   0  0  0  0  0  0  0  0  0  0  0  0
   -2.0913   -2.4059    0.0000 H   0  0  0  0  0  0  0  0  0  0  0  0
   -1.1077   -2.8856    0.0000 H   0  0  0  0  0  0  0  0  0  0  0  0
   -2.4784   -0.8534    0.0000 H   0  0  0  0  0  0  0  0  0  0  0  0
  1  2  1  0  0  0  0
  2  3  1  0  0  0  0
  3  4  3  0  0  0  0
  4  5  1  0  0  0  0
  2  6  1  0  0  0  0
  6  7  1  0  0  0  0
  2  8  1  0  0  0  0
  8  9  1  0  0  0  0
  8 10  1  0  0  0  0
  8 11  1  0  0  0  0
 11 12  1  0  0  0  0
 11 13  1  0  0  0  0
 11 14  1  0  0  0  0
 14  1  1  0  0  0  0
 14 15  1  0  0  0  0
 14 16  1  0  0  0  0
 16 17  1  0  0  0  0
 16 18  1  0  0  0  0
 18 19  1  0  0  0  0
 18 20  1  0  0  0  0
 20 21  4  0  0  0  0
 21 22  1  0  0  0  0
 22 23  1  0  0  0  0
 22 24  1  0  0  0  0
 22 25  1  0  0  0  0
 25 16  1  0  0  0  0
 25 26  1  0  0  0  0
 25 27  1  0  0  0  0
 21 28  4  0  0  0  0
 28 29  1  0  0  0  0
 28 30  4  0  0  0  0
 30 31  1  0  0  0  0
 31 32  1  0  0  0  0
 30 33  4  0  0  0  0
 33 34  1  0  0  0  0
 33 35  4  0  0  0  0
 35 20  4  0  0  0  0
 35 36  1  0  0  0  0
 18 37  1  0  0  0  0
 37 38  1  0  0  0  0
 37 39  1  0  0  0  0
 37 40  1  0  0  0  0
 40  1  1  0  0  0  0
 40 41  1  0  0  0  0
 40 42  1  0  0  0  0
  1 43  1  0  0  0  0
 43 44  1  0  0  0  0
 43 45  1  0  0  0  0
 43 46  1  0  0  0  0
M  END
> <ChemID>
100186

> <source_casrn>
57-63-6

> <CAS>
57-63-6

> <SMILES>
C[C@]12CC[C@H]3[C@@H](CCc4cc(O)ccc43)[C@@H]1CC[C@@]2(O)C#C

> <NAME>
ETHINYL ESTRADIOL

> <preferred_name>
17alpha-Ethinylestradiol

> <iupac>
(17beta)-17-ethynylestra-1(10),2,4-triene-3,17-diol

> <MPID>
27582

> <dsstox_substance_id>
DTXSID5020576

> <Canonical_QSARr>
CC12CCC3C(CCc4cc(O)ccc43)C1CCC2(O)C#C

> <InChI_Code_QSARr>
InChI=1S/C20H24O2/c1-3-20(22)11-9-18-17-6-4-13-12-14(21)5-7-15(13)16(17)8-10-19(18,20)2/h1,5,7,12,16-18,21-22H,4,6,8-11H2,2H3

> <InChI Key_QSARr>
BFPYWIDHMRZLRN-UHFFFAOYSA-N

> <Salt_Solvent>
?

> <Salt_Solvent_ID>


> <MP>
183.0

$$$$
100191
  -INDIGO-08031722462D

 14 13  0  0  0  0  0  0  0  0999 V2000
    0.0000    1.6000    0.0000 N   0  0  0  0  0  0  0  0  0  0  0  0
    1.3857    2.4000    0.0000 O   0  0  0  0  0  0  0  0  0  0  0  0
    0.0000    0.0000    0.0000 C   0  0  0  0  0  0  0  0  0  0  0  0
    0.0000   -1.6000    0.0000 H   0  0  0  0  0  0  0  0  0  0  0  0
    1.6000    0.0000    0.0000 C   0  0  0  0  0  0  0  0  0  0  0  0
    2.4000    1.3856    0.0000 O   0  0  0  0  0  0  0  0  0  0  0  0
    2.4000   -1.3856    0.0000 C   0  0  0  0  0  0  0  0  0  0  0  0
    3.2000   -2.7713    0.0000 H   0  0  0  0  0  0  0  0  0  0  0  0
    4.0000   -1.3856    0.0000 H   0  0  0  0  0  0  0  0  0  0  0  0
    1.6000   -2.7713    0.0000 H   0  0  0  0  0  0  0  0  0  0  0  0
   -1.6000    0.0000    0.0000 C   0  0  0  0  0  0  0  0  0  0  0  0
   -3.2000    0.0000    0.0000 H   0  0  0  0  0  0  0  0  0  0  0  0
   -2.4000   -1.3856    0.0000 H   0  0  0  0  0  0  0  0  0  0  0  0
   -2.4000    1.3856    0.0000 H   0  0  0  0  0  0  0  0  0  0  0  0
  1  2  2  0  0  0  0
  1  3  1  0  0  0  0
  3  4  1  0  0  0  0
  3  5  1  0  0  0  0
  5  6  2  0  0  0  0
  5  7  1  0  0  0  0
  7  8  1  0  0  0  0
  7  9  1  0  0  0  0
  7 10  1  0  0  0  0
  3 11  1  0  0  0  0
 11 12  1  0  0  0  0
 11 13  1  0  0  0  0
 11 14  1  0  0  0  0
M  END
> <ChemID>
100191

> <source_casrn>
57-71-6

> <CAS>
57-71-6

> <SMILES>
C/C(=N\O)/C(C)=O

> <NAME>
2,3-Butanedione, monooxime

> <preferred_name>
2,3-Butanedione-2-oxime

> <iupac>
(3E)-3-(hydroxyimino)butan-2-one

> <MPID>
27586

> <dsstox_substance_id>
DTXSID7024669

> <Canonical_QSARr>
CC(N=O)C(C)=O

> <InChI_Code_QSARr>
InChI=1S/C4H7NO2/c1-3(5-7)4(2)6/h3H,1-2H3

> <InChI Key_QSARr>
HWVHPDJSBJNKCK-UHFFFAOYSA-N

> <Salt_Solvent>
?

> <Salt_Solvent_ID>


> <MP>
76.8

$$$$
100195
  -INDIGO-08031722462D

 73 76  0  0  0  0  0  0  0  0999 V2000
    0.0000    0.0000    0.0000 C   0  0  0  0  0  0  0  0  0  0  0  0
    0.7015   -1.4380    0.0000 C   0  0  0  0  0  0  0  0  0  0  0  0
    1.4027   -2.8761    0.0000 H   0  0  0  0  0  0  0  0  0  0  0  0
    0.5855   -2.1857    0.0000 H   0  0  0  0  0  0  0  0  0  0  0  0
    2.2539   -1.8252    0.0000 H   0  0  0  0  0  0  0  0  0  0  0  0
    1.5650    0.3327    0.0000 C   0  0  0  0  0  0  0  0  0  0  0  0
    1.7323   -1.2586    0.0000 H   0  0  0  0  0  0  0  0  0  0  0  0
    3.1408    0.6105    0.0000 C   0  0  0  0  0  0  0  0  0  0  0  0
    3.2973    1.5913    0.0000 H   0  0  0  0  0  0  0  0  0  0  0  0
    4.7163    0.8884    0.0000 C   0  0  0  0  0  0  0  0  0  0  0  0
    5.7448   -0.3374    0.0000 H   0  0  0  0  0  0  0  0  0  0  0  0
    5.2637    2.3919    0.0000 C   0  0  0  0  0  0  0  0  0  0  0  0
    4.2353    3.6175    0.0000 H   0  0  0  0  0  0  0  0  0  0  0  0
    6.8392    2.6697    0.0000 C   0  0  0  0  0  0  0  0  0  0  0  0
    7.1172    1.0940    0.0000 H   0  0  0  0  0  0  0  0  0  0  0  0
    8.4151    2.9475    0.0000 C   0  0  0  0  0  0  0  0  0  0  0  0
    8.1371    4.5232    0.0000 H   0  0  0  0  0  0  0  0  0  0  0  0
    9.9906    3.2254    0.0000 C   0  0  0  0  0  0  0  0  0  0  0  0
   11.5664    3.5032    0.0000 H   0  0  0  0  0  0  0  0  0  0  0  0
   11.0190    1.9997    0.0000 H   0  0  0  0  0  0  0  0  0  0  0  0
   10.5380    4.7289    0.0000 H   0  0  0  0  0  0  0  0  0  0  0  0
    8.6930    1.3718    0.0000 C   0  0  0  0  0  0  0  0  0  0  0  0
   10.1964    0.8246    0.0000 H   0  0  0  0  0  0  0  0  0  0  0  0
    8.9706   -0.2039    0.0000 H   0  0  0  0  0  0  0  0  0  0  0  0
    9.9185    2.4003    0.0000 H   0  0  0  0  0  0  0  0  0  0  0  0
    6.5616    4.2454    0.0000 C   0  0  0  0  0  0  0  0  0  0  0  0
    6.2837    5.8211    0.0000 H   0  0  0  0  0  0  0  0  0  0  0  0
    7.7870    5.2739    0.0000 H   0  0  0  0  0  0  0  0  0  0  0  0
    5.0579    4.7927    0.0000 H   0  0  0  0  0  0  0  0  0  0  0  0
    3.4184   -0.9652    0.0000 C   0  0  0  0  0  0  0  0  0  0  0  0
    4.9221   -1.5124    0.0000 H   0  0  0  0  0  0  0  0  0  0  0  0
    3.6964   -2.5409    0.0000 H   0  0  0  0  0  0  0  0  0  0  0  0
    4.6442    0.0633    0.0000 H   0  0  0  0  0  0  0  0  0  0  0  0
    1.7323    1.9239    0.0000 C   0  0  0  0  0  0  0  0  0  0  0  0
    2.6999    2.1484    0.0000 H   0  0  0  0  0  0  0  0  0  0  0  0
    2.2267    3.4456    0.0000 H   0  0  0  0  0  0  0  0  0  0  0  0
    0.2705    2.5747    0.0000 C   0  0  0  0  0  0  0  0  0  0  0  0
    1.0706    3.9603    0.0000 H   0  0  0  0  0  0  0  0  0  0  0  0
   -1.0237    3.5151    0.0000 H   0  0  0  0  0  0  0  0  0  0  0  0
   -0.7998    1.3857    0.0000 C   0  0  0  0  0  0  0  0  0  0  0  0
   -1.4507    2.8474    0.0000 H   0  0  0  0  0  0  0  0  0  0  0  0
   -2.3998    1.3857    0.0000 C   0  0  0  0  0  0  0  0  0  0  0  0
   -3.2000    0.0000    0.0000 C   0  0  0  0  0  0  0  0  0  0  0  0
   -3.2908   -0.9718    0.0000 H   0  0  0  0  0  0  0  0  0  0  0  0
   -4.8000    0.0000    0.0000 C   0  0  0  0  0  0  0  0  0  0  0  0
   -4.3887   -0.4903    0.0000 C   0  0  0  0  0  0  0  0  0  0  0  0
   -4.2965   -1.3860    0.0000 H   0  0  0  0  0  0  0  0  0  0  0  0
   -3.9998   -1.3856    0.0000 H   0  0  0  0  0  0  0  0  0  0  0  0
   -5.9887   -0.4903    0.0000 H   0  0  0  0  0  0  0  0  0  0  0  0
   -5.5998    1.3857    0.0000 C   0  0  0  0  0  0  0  0  0  0  0  0
   -4.8000    2.7712    0.0000 C   0  0  0  0  0  0  0  0  0  0  0  0
   -5.5998    4.1569    0.0000 H   0  0  0  0  0  0  0  0  0  0  0  0
   -3.2000    2.7712    0.0000 C   0  0  0  0  0  0  0  0  0  0  0  0
   -2.3998    4.1569    0.0000 H   0  0  0  0  0  0  0  0  0  0  0  0
   -7.1998    1.3857    0.0000 C   0  0  0  0  0  0  0  0  0  0  0  0
   -6.9222    2.9613    0.0000 H   0  0  0  0  0  0  0  0  0  0  0  0
   -8.7036    1.9329    0.0000 H   0  0  0  0  0  0  0  0  0  0  0  0
   -8.0000    0.0000    0.0000 C   0  0  0  0  0  0  0  0  0  0  0  0
   -9.2258   -1.0285    0.0000 H   0  0  0  0  0  0  0  0  0  0  0  0
   -9.2258    1.0284    0.0000 O   0  0  0  0  0  0  0  0  0  0  0  0
  -10.7292    0.4813    0.0000 H   0  0  0  0  0  0  0  0  0  0  0  0
   -7.1998   -1.3856    0.0000 C   0  0  0  0  0  0  0  0  0  0  0  0
   -8.7036   -1.9329    0.0000 H   0  0  0  0  0  0  0  0  0  0  0  0
   -6.9222   -2.9613    0.0000 H   0  0  0  0  0  0  0  0  0  0  0  0
   -5.5998   -1.3856    0.0000 C   0  0  0  0  0  0  0  0  0  0  0  0
   -5.8778   -2.9613    0.0000 H   0  0  0  0  0  0  0  0  0  0  0  0
   -4.9358   -1.9938    0.0000 H   0  0  0  0  0  0  0  0  0  0  0  0
   -2.3998   -1.3856    0.0000 C   0  0  0  0  0  0  0  0  0  0  0  0
   -3.4283   -2.6113    0.0000 H   0  0  0  0  0  0  0  0  0  0  0  0
   -2.1222   -2.9613    0.0000 H   0  0  0  0  0  0  0  0  0  0  0  0
   -0.7998   -1.3856    0.0000 C   0  0  0  0  0  0  0  0  0  0  0  0
   -1.0778   -2.9613    0.0000 H   0  0  0  0  0  0  0  0  0  0  0  0
   -0.4953   -2.0781    0.0000 H   0  0  0  0  0  0  0  0  0  0  0  0
  1  2  1  0  0  0  0
  2  3  1  0  0  0  0
  2  4  1  0  0  0  0
  2  5  1  0  0  0  0
  1  6  1  0  0  0  0
  6  7  1  0  0  0  0
  6  8  1  0  0  0  0
  8  9  1  0  0  0  0
  8 10  1  0  0  0  0
 10 11  1  0  0  0  0
 10 12  2  0  0  0  0
 12 13  1  0  0  0  0
 12 14  1  0  0  0  0
 14 15  1  0  0  0  0
 14 16  1  0  0  0  0
 16 17  1  0  0  0  0
 16 18  1  0  0  0  0
 18 19  1  0  0  0  0
 18 20  1  0  0  0  0
 18 21  1  0  0  0  0
 16 22  1  0  0  0  0
 22 23  1  0  0  0  0
 22 24  1  0  0  0  0
 22 25  1  0  0  0  0
 14 26  1  0  0  0  0
 26 27  1  0  0  0  0
 26 28  1  0  0  0  0
 26 29  1  0  0  0  0
  8 30  1  0  0  0  0
 30 31  1  0  0  0  0
 30 32  1  0  0  0  0
 30 33  1  0  0  0  0
  6 34  1  0  0  0  0
 34 35  1  0  0  0  0
 34 36  1  0  0  0  0
 34 37  1  0  0  0  0
 37 38  1  0  0  0  0
 37 39  1  0  0  0  0
 37 40  1  0  0  0  0
 40  1  1  0  0  0  0
 40 41  1  0  0  0  0
 40 42  1  0  0  0  0
 42 43  1  0  0  0  0
 43 44  1  0  0  0  0
 43 45  1  0  0  0  0
 45 46  1  0  0  0  0
 46 47  1  0  0  0  0
 46 48  1  0  0  0  0
 46 49  1  0  0  0  0
 45 50  1  0  0  0  0
 50 51  2  0  0  0  0
 51 52  1  0  0  0  0
 51 53  1  0  0  0  0
 53 42  2  0  0  0  0
 53 54  1  0  0  0  0
 50 55  1  0  0  0  0
 55 56  1  0  0  0  0
 55 57  1  0  0  0  0
 55 58  1  0  0  0  0
 58 59  1  0  0  0  0
 58 60  1  0  0  0  0
 60 61  1  0  0  0  0
 58 62  1  0  0  0  0
 62 63  1  0  0  0  0
 62 64  1  0  0  0  0
 62 65  1  0  0  0  0
 65 45  1  0  0  0  0
 65 66  1  0  0  0  0
 65 67  1  0  0  0  0
 43 68  1  0  0  0  0
 68 69  1  0  0  0  0
 68 70  1  0  0  0  0
 68 71  1  0  0  0  0
 71  1  1  0  0  0  0
 71 72  1  0  0  0  0
 71 73  1  0  0  0  0
M  END
> <ChemID>
100195

> <source_casrn>
57-87-4|128-27-8|474-69-1

> <CAS>
57-87-4|128-27-8|474-69-1

> <SMILES>
CC(C)[C@@H](C)/C=C/[C@@H](C)[C@H]1CC[C@H]2C3=CC=C4C[C@@H](O)CC[C@]4(C)[C@H]3CC[C@@]21C

> <NAME>
ERGOSTEROL, Pyrocalciferol, Lumisterol

> <preferred_name>


> <iupac>


> <MPID>
27590|29735|30507

> <dsstox_substance_id>
DTXSID90878679|DTXSID00878680|DTXSID60878681

> <Canonical_QSARr>
CC(C)C(C)C=CC(C)C1CCC2C3=CC=C4CC(O)CCC4(C)C3CCC21C

> <InChI_Code_QSARr>
InChI=1S/C28H44O/c1-18(2)19(3)7-8-20(4)24-11-12-25-23-10-9-21-17-22(29)13-15-27(21,5)26(23)14-16-28(24,25)6/h7-10,18-20,22,24-26,29H,11-17H2,1-6H3/b8-7+

> <InChI Key_QSARr>
DNVPQKQSNYMLRS-BQYQJAHWSA-N

> <Salt_Solvent>
?

> <Salt_Solvent_ID>


> <MP>
127.33333333333299

$$$$
100200
  -INDIGO-08031722462D

 24 25  0  0  0  0  0  0  0  0999 V2000
   -0.0000    2.7713    0.0000 O   0  0  0  0  0  0  0  0  0  0  0  0
   -0.7999    1.3856    0.0000 C   0  0  0  0  0  0  0  0  0  0  0  0
   -0.0000   -0.0001    0.0000 C   0  0  0  0  0  0  0  0  0  0  0  0
   -0.7999   -1.3856    0.0000 C   0  0  0  0  0  0  0  0  0  0  0  0
    0.2706   -2.5747    0.0000 N   0  0  0  1  0  0  0  0  0  0  0  0
    1.7323   -1.9239    0.0000 C   0  0  0  0  0  0  0  0  0  0  0  0
    3.1179   -2.7239    0.0000 H   0  0  0  0  0  0  0  0  0  0  0  0
    1.5650   -0.3327    0.0000 N   0  0  0  1  0  0  0  0  0  0  0  0
    2.7541    0.7379    0.0000 C   0  0  0  0  0  0  0  0  0  0  0  0
    3.9431    1.8086    0.0000 H   0  0  0  0  0  0  0  0  0  0  0  0
    4.2758    0.2435    0.0000 H   0  0  0  0  0  0  0  0  0  0  0  0
    2.4214    2.3030    0.0000 H   0  0  0  0  0  0  0  0  0  0  0  0
   -2.4000   -1.3856    0.0000 N   0  0  0  0  0  0  0  0  0  0  0  0
   -3.2001   -2.7713    0.0000 C   0  0  0  0  0  0  0  0  0  0  0  0
   -4.0000   -4.1569    0.0000 H   0  0  0  0  0  0  0  0  0  0  0  0
   -4.8000   -2.7713    0.0000 H   0  0  0  0  0  0  0  0  0  0  0  0
   -2.4000   -4.1569    0.0000 H   0  0  0  0  0  0  0  0  0  0  0  0
   -3.2001   -0.0001    0.0000 C   0  0  0  0  0  0  0  0  0  0  0  0
   -4.8000   -0.0001    0.0000 O   0  0  0  0  0  0  0  0  0  0  0  0
   -2.4000    1.3856    0.0000 N   0  0  0  0  0  0  0  0  0  0  0  0
   -3.2001    2.7713    0.0000 C   0  0  0  0  0  0  0  0  0  0  0  0
   -4.0000    4.1569    0.0000 H   0  0  0  0  0  0  0  0  0  0  0  0
   -4.8000    2.7713    0.0000 H   0  0  0  0  0  0  0  0  0  0  0  0
   -2.4000    4.1569    0.0000 H   0  0  0  0  0  0  0  0  0  0  0  0
  1  2  2  0  0  0  0
  2  3  1  0  0  0  0
  3  4  4  0  0  0  0
  4  5  4  0  0  0  0
  5  6  4  0  0  0  0
  6  7  1  0  0  0  0
  6  8  4  0  0  0  0
  8  3  4  0  0  0  0
  8  9  1  0  0  0  0
  9 10  1  0  0  0  0
  9 11  1  0  0  0  0
  9 12  1  0  0  0  0
  4 13  1  0  0  0  0
 13 14  1  0  0  0  0
 14 15  1  0  0  0  0
 14 16  1  0  0  0  0
 14 17  1  0  0  0  0
 13 18  1  0  0  0  0
 18 19  2  0  0  0  0
 18 20  1  0  0  0  0
 20  2  1  0  0  0  0
 20 21  1  0  0  0  0
 21 22  1  0  0  0  0
 21 23  1  0  0  0  0
 21 24  1  0  0  0  0
M  END
> <ChemID>
100200

> <source_casrn>
58-08-2

> <CAS>
58-08-2

> <SMILES>
CN1C(=O)c2c([n]c[n]2C)N(C)C1=O

> <NAME>
CAFFEINE

> <preferred_name>
Caffeine

> <iupac>
1,3,7-trimethyl-3,7-dihydro-1H-purine-2,6-dione

> <MPID>
27595

> <dsstox_substance_id>
DTXSID0020232

> <Canonical_QSARr>
CN1C(=O)c2c([n]c[n]2C)N(C)C1=O

> <InChI_Code_QSARr>
InChI=1S/C8H10N4O2/c1-10-4-9-6-5(10)7(13)12(3)8(14)11(6)2/h4H,1-3H3

> <InChI Key_QSARr>
RYYVLZVUVIJVGH-UHFFFAOYSA-N

> <Salt_Solvent>
?

> <Salt_Solvent_ID>


> <MP>
238.0

$$$$
100204
  -INDIGO-08031722462D

 54 57  0  0  0  0  0  0  0  0999 V2000
    2.4001    1.3856    0.0000 C   0  0  0  0  0  0  0  0  0  0  0  0
    3.2000    2.7713    0.0000 H   0  0  0  0  0  0  0  0  0  0  0  0
    3.9999    1.3856    0.0000 C   0  0  0  0  0  0  0  0  0  0  0  0
    3.6128    2.9382    0.0000 H   0  0  0  0  0  0  0  0  0  0  0  0
    4.8001   -0.0000    0.0000 C   0  0  0  0  0  0  0  0  0  0  0  0
    6.3651    0.3326    0.0000 C   0  0  0  0  0  0  0  0  0  0  0  0
    6.8486   -0.2954    0.0000 H   0  0  0  0  0  0  0  0  0  0  0  0
    7.9651    0.3326    0.0000 O   0  0  0  0  0  0  0  0  0  0  0  0
    8.7650   -1.0530    0.0000 H   0  0  0  0  0  0  0  0  0  0  0  0
    6.5322    1.9238    0.0000 C   0  0  0  0  0  0  0  0  0  0  0  0
    7.0268    3.4456    0.0000 H   0  0  0  0  0  0  0  0  0  0  0  0
    8.0973    1.5912    0.0000 H   0  0  0  0  0  0  0  0  0  0  0  0
    5.0706    2.5747    0.0000 C   0  0  0  0  0  0  0  0  0  0  0  0
    3.7761    3.5151    0.0000 H   0  0  0  0  0  0  0  0  0  0  0  0
    5.8705    3.9603    0.0000 H   0  0  0  0  0  0  0  0  0  0  0  0
    5.7405   -1.2945    0.0000 C   0  0  0  0  0  0  0  0  0  0  0  0
    6.8914   -2.4059    0.0000 H   0  0  0  0  0  0  0  0  0  0  0  0
    6.5322   -1.2585    0.0000 H   0  0  0  0  0  0  0  0  0  0  0  0
    5.9077   -2.8856    0.0000 H   0  0  0  0  0  0  0  0  0  0  0  0
    3.9999   -1.3856    0.0000 C   0  0  0  0  0  0  0  0  0  0  0  0
    5.3857   -2.1857    0.0000 H   0  0  0  0  0  0  0  0  0  0  0  0
    3.7223   -2.9614    0.0000 H   0  0  0  0  0  0  0  0  0  0  0  0
    2.4001   -1.3856    0.0000 C   0  0  0  0  0  0  0  0  0  0  0  0
    2.6778   -2.9614    0.0000 H   0  0  0  0  0  0  0  0  0  0  0  0
    1.3716   -2.6114    0.0000 H   0  0  0  0  0  0  0  0  0  0  0  0
    1.6000   -0.0000    0.0000 C   0  0  0  0  0  0  0  0  0  0  0  0
    1.6238   -0.9758    0.0000 H   0  0  0  0  0  0  0  0  0  0  0  0
   -0.0001   -0.0000    0.0000 C   0  0  0  0  0  0  0  0  0  0  0  0
    0.4114   -0.4903    0.0000 C   0  0  0  0  0  0  0  0  0  0  0  0
    0.5034   -1.3861    0.0000 H   0  0  0  0  0  0  0  0  0  0  0  0
    0.8001   -1.3856    0.0000 H   0  0  0  0  0  0  0  0  0  0  0  0
    0.9586    1.0132    0.0000 H   0  0  0  0  0  0  0  0  0  0  0  0
   -0.8000    1.3856    0.0000 C   0  0  0  0  0  0  0  0  0  0  0  0
   -1.5999    2.7713    0.0000 H   0  0  0  0  0  0  0  0  0  0  0  0
   -2.4000    1.3856    0.0000 C   0  0  0  0  0  0  0  0  0  0  0  0
   -3.9034    1.9328    0.0000 H   0  0  0  0  0  0  0  0  0  0  0  0
   -2.1222    2.9613    0.0000 H   0  0  0  0  0  0  0  0  0  0  0  0
   -3.2000   -0.0000    0.0000 C   0  0  0  0  0  0  0  0  0  0  0  0
   -2.4000   -1.3856    0.0000 C   0  0  0  0  0  0  0  0  0  0  0  0
   -2.1222   -2.9614    0.0000 H   0  0  0  0  0  0  0  0  0  0  0  0
   -0.8000   -1.3856    0.0000 C   0  0  0  0  0  0  0  0  0  0  0  0
   -0.1359   -1.9938    0.0000 H   0  0  0  0  0  0  0  0  0  0  0  0
   -1.0779   -2.9614    0.0000 H   0  0  0  0  0  0  0  0  0  0  0  0
   -3.9034   -1.9329    0.0000 C   0  0  0  0  0  0  0  0  0  0  0  0
   -5.4070   -2.4801    0.0000 H   0  0  0  0  0  0  0  0  0  0  0  0
   -4.1813   -3.5086    0.0000 H   0  0  0  0  0  0  0  0  0  0  0  0
   -5.1291   -0.9044    0.0000 H   0  0  0  0  0  0  0  0  0  0  0  0
   -4.8000   -0.0000    0.0000 O   0  0  0  0  0  0  0  0  0  0  0  0
   -0.0001    2.7713    0.0000 C   0  0  0  0  0  0  0  0  0  0  0  0
   -1.3856    3.5713    0.0000 H   0  0  0  0  0  0  0  0  0  0  0  0
    0.2778    4.3470    0.0000 H   0  0  0  0  0  0  0  0  0  0  0  0
    1.6000    2.7713    0.0000 C   0  0  0  0  0  0  0  0  0  0  0  0
    1.3221    4.3470    0.0000 H   0  0  0  0  0  0  0  0  0  0  0  0
    2.9857    3.5713    0.0000 H   0  0  0  0  0  0  0  0  0  0  0  0
  1  2  1  0  0  0  0
  1  3  1  0  0  0  0
  3  4  1  0  0  0  0
  3  5  1  0  0  0  0
  5  6  1  0  0  0  0
  6  7  1  0  0  0  0
  6  8  1  0  0  0  0
  8  9  1  0  0  0  0
  6 10  1  0  0  0  0
 10 11  1  0  0  0  0
 10 12  1  0  0  0  0
 10 13  1  0  0  0  0
 13  3  1  0  0  0  0
 13 14  1  0  0  0  0
 13 15  1  0  0  0  0
  5 16  1  0  0  0  0
 16 17  1  0  0  0  0
 16 18  1  0  0  0  0
 16 19  1  0  0  0  0
  5 20  1  0  0  0  0
 20 21  1  0  0  0  0
 20 22  1  0  0  0  0
 20 23  1  0  0  0  0
 23 24  1  0  0  0  0
 23 25  1  0  0  0  0
 23 26  1  0  0  0  0
 26  1  1  0  0  0  0
 26 27  1  0  0  0  0
 26 28  1  0  0  0  0
 28 29  1  0  0  0  0
 29 30  1  0  0  0  0
 29 31  1  0  0  0  0
 29 32  1  0  0  0  0
 28 33  1  0  0  0  0
 33 34  1  0  0  0  0
 33 35  1  0  0  0  0
 35 36  1  0  0  0  0
 35 37  1  0  0  0  0
 35 38  1  0  0  0  0
 38 39  1  0  0  0  0
 39 40  1  0  0  0  0
 39 41  1  0  0  0  0
 41 28  1  0  0  0  0
 41 42  1  0  0  0  0
 41 43  1  0  0  0  0
 39 44  1  0  0  0  0
 44 45  1  0  0  0  0
 44 46  1  0  0  0  0
 44 47  1  0  0  0  0
 38 48  2  0  0  0  0
 33 49  1  0  0  0  0
 49 50  1  0  0  0  0
 49 51  1  0  0  0  0
 49 52  1  0  0  0  0
 52  1  1  0  0  0  0
 52 53  1  0  0  0  0
 52 54  1  0  0  0  0
M  END
> <ChemID>
100204

> <source_casrn>
58-19-5

> <CAS>
58-19-5

> <SMILES>
C[C@@H]1C[C@]2(C)[C@H]3CC[C@]4(C)[C@@H](O)CC[C@H]4[C@@H]3CC[C@H]2CC1=O

> <NAME>
DROMOSTANOLONE

> <preferred_name>
Dromostanolone

> <iupac>
(2alpha,5alpha,17beta)-17-hydroxy-2-methylandrostan-3-one

> <MPID>
27599

> <dsstox_substance_id>
DTXSID6022971

> <Canonical_QSARr>
CC1CC2(C)C3CCC4(C)C(O)CCC4C3CCC2CC1=O

> <InChI_Code_QSARr>
InChI=1S/C20H32O2/c1-12-11-20(3)13(10-17(12)21)4-5-14-15-6-7-18(22)19(15,2)9-8-16(14)20/h12-16,18,22H,4-11H2,1-3H3

> <InChI Key_QSARr>
IKXILDNPCZPPRV-UHFFFAOYSA-N

> <Salt_Solvent>
?

> <Salt_Solvent_ID>


> <MP>
151.0

$$$$
100208
  -INDIGO-08031722462D

 21 22  0  0  0  0  0  0  0  0999 V2000
   -1.3857    2.4000    0.0000 C   0  0  0  0  0  0  0  0  0  0  0  0
   -1.3857    4.0000    0.0000 H   0  0  0  0  0  0  0  0  0  0  0  0
   -2.7713    1.6000    0.0000 C   0  0  0  0  0  0  0  0  0  0  0  0
   -4.1569    2.4000    0.0000 H   0  0  0  0  0  0  0  0  0  0  0  0
   -2.7713    0.0000    0.0000 C   0  0  0  0  0  0  0  0  0  0  0  0
   -4.1569   -0.8000    0.0000 H   0  0  0  0  0  0  0  0  0  0  0  0
   -1.3857   -0.8000    0.0000 C   0  0  0  0  0  0  0  0  0  0  0  0
   -1.3857   -2.4000    0.0000 H   0  0  0  0  0  0  0  0  0  0  0  0
   -0.0001    0.0000    0.0000 C   0  0  0  0  0  0  0  0  0  0  0  0
   -0.0001    1.6000    0.0000 C   0  0  0  0  0  0  0  0  0  0  0  0
    1.3857    2.4000    0.0000 C   0  0  0  0  0  0  0  0  0  0  0  0
    2.7713    1.6000    0.0000 C   0  0  0  0  0  0  0  0  0  0  0  0
    4.1569    2.4000    0.0000 H   0  0  0  0  0  0  0  0  0  0  0  0
    2.7713    0.0000    0.0000 C   0  0  0  0  0  0  0  0  0  0  0  0
    1.3857   -0.8000    0.0000 C   0  0  0  0  0  0  0  0  0  0  0  0
    1.3857   -2.4000    0.0000 O   0  0  0  0  0  0  0  0  0  0  0  0
    4.1569   -0.8000    0.0000 C   0  0  0  0  0  0  0  0  0  0  0  0
    5.5426   -1.6000    0.0000 H   0  0  0  0  0  0  0  0  0  0  0  0
    5.5426    0.0000    0.0000 H   0  0  0  0  0  0  0  0  0  0  0  0
    4.1569   -2.4000    0.0000 H   0  0  0  0  0  0  0  0  0  0  0  0
    1.3857    4.0000    0.0000 O   0  0  0  0  0  0  0  0  0  0  0  0
  1  2  1  0  0  0  0
  1  3  4  0  0  0  0
  3  4  1  0  0  0  0
  3  5  4  0  0  0  0
  5  6  1  0  0  0  0
  5  7  4  0  0  0  0
  7  8  1  0  0  0  0
  7  9  4  0  0  0  0
  9 10  4  0  0  0  0
 10  1  4  0  0  0  0
 10 11  1  0  0  0  0
 11 12  1  0  0  0  0
 12 13  1  0  0  0  0
 12 14  2  0  0  0  0
 14 15  1  0  0  0  0
 15  9  1  0  0  0  0
 15 16  2  0  0  0  0
 14 17  1  0  0  0  0
 17 18  1  0  0  0  0
 17 19  1  0  0  0  0
 17 20  1  0  0  0  0
 11 21  2  0  0  0  0
M  END
> <ChemID>
100208

> <source_casrn>
58-27-5

> <CAS>
58-27-5

> <SMILES>
CC1=CC(=O)c2ccccc2C1=O

> <NAME>
2-METHYL-1,4-NAPHTHOQUINONE

> <preferred_name>
Menadione

> <iupac>
2-methylnaphthalene-1,4-dione

> <MPID>
27603

> <dsstox_substance_id>
DTXSID4021715

> <Canonical_QSARr>
CC1=CC(=O)c2ccccc2C1=O

> <InChI_Code_QSARr>
InChI=1S/C11H8O2/c1-7-6-10(12)8-4-2-3-5-9(8)11(7)13/h2-6H,1H3

> <InChI Key_QSARr>
MJVAVZPDRWSRRC-UHFFFAOYSA-N

> <Salt_Solvent>
?

> <Salt_Solvent_ID>


> <MP>
107.0

$$$$
100215
  -INDIGO-08031722462D

 53 56  0  0  0  0  0  0  0  0999 V2000
   -6.6506    4.4263    0.0000 C   0  0  0  0  0  0  0  0  0  0  0  0
   -5.8506    5.8120    0.0000 H   0  0  0  0  0  0  0  0  0  0  0  0
   -8.2505    4.4263    0.0000 C   0  0  0  0  0  0  0  0  0  0  0  0
   -9.0505    5.8120    0.0000 H   0  0  0  0  0  0  0  0  0  0  0  0
   -9.0505    3.0406    0.0000 C   0  0  0  0  0  0  0  0  0  0  0  0
  -10.6505    3.0406    0.0000 H   0  0  0  0  0  0  0  0  0  0  0  0
   -8.2505    1.6550    0.0000 C   0  0  0  0  0  0  0  0  0  0  0  0
   -6.6506    1.6550    0.0000 C   0  0  0  0  0  0  0  0  0  0  0  0
   -5.8506    0.2695    0.0000 N   0  0  0  0  0  0  0  0  0  0  0  0
   -4.2748    0.5472    0.0000 C   0  0  0  0  0  0  0  0  0  0  0  0
   -4.8871    2.0254    0.0000 H   0  0  0  0  0  0  0  0  0  0  0  0
   -3.6625    2.0254    0.0000 H   0  0  0  0  0  0  0  0  0  0  0  0
   -2.8892   -0.2529    0.0000 C   0  0  0  0  0  0  0  0  0  0  0  0
   -2.2769   -1.7310    0.0000 H   0  0  0  0  0  0  0  0  0  0  0  0
   -3.5014   -1.7310    0.0000 H   0  0  0  0  0  0  0  0  0  0  0  0
   -1.5035    0.5472    0.0000 C   0  0  0  0  0  0  0  0  0  0  0  0
   -2.3631    1.8967    0.0000 H   0  0  0  0  0  0  0  0  0  0  0  0
   -1.1572    2.1093    0.0000 H   0  0  0  0  0  0  0  0  0  0  0  0
    0.0001    0.0000    0.0000 N   0  0  0  0  0  0  0  0  0  0  0  0
    0.2778   -1.5758    0.0000 C   0  0  0  0  0  0  0  0  0  0  0  0
   -1.3221   -1.5758    0.0000 H   0  0  0  0  0  0  0  0  0  0  0  0
    0.0001   -3.1514    0.0000 H   0  0  0  0  0  0  0  0  0  0  0  0
    1.7815   -2.1230    0.0000 C   0  0  0  0  0  0  0  0  0  0  0  0
    0.9815   -3.5086    0.0000 H   0  0  0  0  0  0  0  0  0  0  0  0
    3.0071   -3.1514    0.0000 H   0  0  0  0  0  0  0  0  0  0  0  0
    3.0071   -1.0945    0.0000 N   0  0  0  0  0  0  0  0  0  0  0  0
    4.5105   -1.6417    0.0000 C   0  0  0  0  0  0  0  0  0  0  0  0
    5.3703   -2.9912    0.0000 H   0  0  0  0  0  0  0  0  0  0  0  0
    4.1641   -3.2038    0.0000 H   0  0  0  0  0  0  0  0  0  0  0  0
    5.7361   -0.6133    0.0000 C   0  0  0  0  0  0  0  0  0  0  0  0
    6.9159   -1.6942    0.0000 H   0  0  0  0  0  0  0  0  0  0  0  0
    7.3347   -0.5434    0.0000 H   0  0  0  0  0  0  0  0  0  0  0  0
    5.4584    0.9625    0.0000 O   0  0  0  0  0  0  0  0  0  0  0  0
    6.6840    1.9909    0.0000 H   0  0  0  0  0  0  0  0  0  0  0  0
    2.7291    0.4813    0.0000 C   0  0  0  0  0  0  0  0  0  0  0  0
    4.3291    0.4813    0.0000 H   0  0  0  0  0  0  0  0  0  0  0  0
    3.0071    2.0569    0.0000 H   0  0  0  0  0  0  0  0  0  0  0  0
    1.2257    1.0284    0.0000 C   0  0  0  0  0  0  0  0  0  0  0  0
    2.0257    2.4141    0.0000 H   0  0  0  0  0  0  0  0  0  0  0  0
    0.0001    2.0569    0.0000 H   0  0  0  0  0  0  0  0  0  0  0  0
   -6.6506   -1.1162    0.0000 C   0  0  0  0  0  0  0  0  0  0  0  0
   -8.2505   -1.1162    0.0000 C   0  0  0  0  0  0  0  0  0  0  0  0
   -9.0505    0.2695    0.0000 S   0  0  0  0  0  0  0  0  0  0  0  0
   -9.0505   -2.5018    0.0000 C   0  0  0  0  0  0  0  0  0  0  0  0
  -10.6505   -2.5018    0.0000 H   0  0  0  0  0  0  0  0  0  0  0  0
   -8.2505   -3.8875    0.0000 C   0  0  0  0  0  0  0  0  0  0  0  0
   -9.0505   -5.2732    0.0000 H   0  0  0  0  0  0  0  0  0  0  0  0
   -6.6506   -3.8875    0.0000 C   0  0  0  0  0  0  0  0  0  0  0  0
   -5.8506   -5.2732    0.0000 Cl  0  0  0  0  0  0  0  0  0  0  0  0
   -5.8506   -2.5018    0.0000 C   0  0  0  0  0  0  0  0  0  0  0  0
   -4.2504   -2.5018    0.0000 H   0  0  0  0  0  0  0  0  0  0  0  0
   -5.8506    3.0406    0.0000 C   0  0  0  0  0  0  0  0  0  0  0  0
   -4.2504    3.0406    0.0000 H   0  0  0  0  0  0  0  0  0  0  0  0
  1  2  1  0  0  0  0
  1  3  4  0  0  0  0
  3  4  1  0  0  0  0
  3  5  4  0  0  0  0
  5  6  1  0  0  0  0
  5  7  4  0  0  0  0
  7  8  4  0  0  0  0
  8  9  1  0  0  0  0
  9 10  1  0  0  0  0
 10 11  1  0  0  0  0
 10 12  1  0  0  0  0
 10 13  1  0  0  0  0
 13 14  1  0  0  0  0
 13 15  1  0  0  0  0
 13 16  1  0  0  0  0
 16 17  1  0  0  0  0
 16 18  1  0  0  0  0
 16 19  1  0  0  0  0
 19 20  1  0  0  0  0
 20 21  1  0  0  0  0
 20 22  1  0  0  0  0
 20 23  1  0  0  0  0
 23 24  1  0  0  0  0
 23 25  1  0  0  0  0
 23 26  1  0  0  0  0
 26 27  1  0  0  0  0
 27 28  1  0  0  0  0
 27 29  1  0  0  0  0
 27 30  1  0  0  0  0
 30 31  1  0  0  0  0
 30 32  1  0  0  0  0
 30 33  1  0  0  0  0
 33 34  1  0  0  0  0
 26 35  1  0  0  0  0
 35 36  1  0  0  0  0
 35 37  1  0  0  0  0
 35 38  1  0  0  0  0
 38 19  1  0  0  0  0
 38 39  1  0  0  0  0
 38 40  1  0  0  0  0
  9 41  1  0  0  0  0
 41 42  4  0  0  0  0
 42 43  1  0  0  0  0
 43  7  1  0  0  0  0
 42 44  4  0  0  0  0
 44 45  1  0  0  0  0
 44 46  4  0  0  0  0
 46 47  1  0  0  0  0
 46 48  4  0  0  0  0
 48 49  1  0  0  0  0
 48 50  4  0  0  0  0
 50 41  4  0  0  0  0
 50 51  1  0  0  0  0
  8 52  4  0  0  0  0
 52  1  4  0  0  0  0
 52 53  1  0  0  0  0
M  END
> <ChemID>
100215

> <source_casrn>
58-39-9

> <CAS>
58-39-9

> <SMILES>
OCCN1CCN(CCCN2c3ccccc3Sc3ccc(Cl)cc23)CC1

> <NAME>
PERPHENAZINE

> <preferred_name>
Perphenazine

> <iupac>
2-{4-[3-(2-chloro-10H-phenothiazin-10-yl)propyl]piperazin-1-yl}ethanol

> <MPID>
27607

> <dsstox_substance_id>
DTXSID1023441

> <Canonical_QSARr>
OCCN1CCN(CCCN2c3ccccc3Sc3ccc(Cl)cc23)CC1

> <InChI_Code_QSARr>
InChI=1S/C21H26ClN3OS/c22-17-6-7-21-19(16-17)25(18-4-1-2-5-20(18)27-21)9-3-8-23-10-12-24(13-11-23)14-15-26/h1-2,4-7,16,26H,3,8-15H2

> <InChI Key_QSARr>
RGCVKNLCSQQDEP-UHFFFAOYSA-N

> <Salt_Solvent>
?

> <Salt_Solvent_ID>


> <MP>
97.0

$$$$
100219
  -INDIGO-08031722462D

 23 23  0  0  0  0  0  0  0  0999 V2000
    2.7713    1.6000    0.0000 N   0  0  0  1  0  0  0  0  0  0  0  0
    2.7713    0.0000    0.0000 C   0  0  0  0  0  0  0  0  0  0  0  0
    4.1569   -0.8000    0.0000 C   0  0  0  0  0  0  0  0  0  0  0  0
    5.5426   -1.6000    0.0000 H   0  0  0  0  0  0  0  0  0  0  0  0
    5.5426    0.0000    0.0000 H   0  0  0  0  0  0  0  0  0  0  0  0
    4.1569   -2.4000    0.0000 H   0  0  0  0  0  0  0  0  0  0  0  0
    1.3857   -0.8000    0.0000 C   0  0  0  0  0  0  0  0  0  0  0  0
    1.3857   -2.4000    0.0000 O   0  0  0  0  0  0  0  0  0  0  0  0
   -0.0001   -3.2000    0.0000 H   0  0  0  0  0  0  0  0  0  0  0  0
   -0.0001    0.0000    0.0000 C   0  0  0  0  0  0  0  0  0  0  0  0
   -1.3857   -0.8000    0.0000 C   0  0  0  0  0  0  0  0  0  0  0  0
   -2.3597    0.4694    0.0000 H   0  0  0  0  0  0  0  0  0  0  0  0
   -2.9720   -0.5911    0.0000 H   0  0  0  0  0  0  0  0  0  0  0  0
   -1.3857   -2.4000    0.0000 O   0  0  0  0  0  0  0  0  0  0  0  0
   -2.7713   -3.2000    0.0000 H   0  0  0  0  0  0  0  0  0  0  0  0
   -0.0001    1.6000    0.0000 C   0  0  0  0  0  0  0  0  0  0  0  0
   -1.3857    2.4000    0.0000 C   0  0  0  0  0  0  0  0  0  0  0  0
   -1.9980    3.8782    0.0000 H   0  0  0  0  0  0  0  0  0  0  0  0
   -0.7734    3.8782    0.0000 H   0  0  0  0  0  0  0  0  0  0  0  0
   -2.7713    1.6000    0.0000 O   0  0  0  0  0  0  0  0  0  0  0  0
   -4.1569    2.4000    0.0000 H   0  0  0  0  0  0  0  0  0  0  0  0
    1.3857    2.4000    0.0000 C   0  0  0  0  0  0  0  0  0  0  0  0
    1.3857    4.0000    0.0000 H   0  0  0  0  0  0  0  0  0  0  0  0
  1  2  4  0  0  0  0
  2  3  1  0  0  0  0
  3  4  1  0  0  0  0
  3  5  1  0  0  0  0
  3  6  1  0  0  0  0
  2  7  4  0  0  0  0
  7  8  1  0  0  0  0
  8  9  1  0  0  0  0
  7 10  4  0  0  0  0
 10 11  1  0  0  0  0
 11 12  1  0  0  0  0
 11 13  1  0  0  0  0
 11 14  1  0  0  0  0
 14 15  1  0  0  0  0
 10 16  4  0  0  0  0
 16 17  1  0  0  0  0
 17 18  1  0  0  0  0
 17 19  1  0  0  0  0
 17 20  1  0  0  0  0
 20 21  1  0  0  0  0
 16 22  4  0  0  0  0
 22  1  4  0  0  0  0
 22 23  1  0  0  0  0
M  END
> <ChemID>
100219

> <source_casrn>
58-56-0

> <CAS>
58-56-0

> <SMILES>
Cl.Cc1[n]cc(CO)c(CO)c1O

> <NAME>
PYRIDOXINE HYDROCHLORIDE

> <preferred_name>
Pyridoxine hydrochloride

> <iupac>
4,5-bis(hydroxymethyl)-2-methylpyridin-3-ol hydrochloride (1:1)

> <MPID>
27611

> <dsstox_substance_id>
DTXSID1040792

> <Canonical_QSARr>
Cc1[n]cc(CO)c(CO)c1O

> <InChI_Code_QSARr>
InChI=1S/C8H11NO3/c1-5-8(12)7(4-11)6(3-10)2-9-5/h2,10-12H,3-4H2,1H3

> <InChI Key_QSARr>
LXNHXLLTXMVWPM-UHFFFAOYSA-N

> <Salt_Solvent>
Cl

> <Salt_Solvent_ID>
18179

> <MP>
207.0

$$$$
100224
  -INDIGO-08031722462D

 46 48  0  0  0  0  0  0  0  0999 V2000
    2.4000    1.3857    0.0000 C   0  0  0  0  0  0  0  0  0  0  0  0
    3.1999    2.7713    0.0000 O   0  0  0  0  0  0  0  0  0  0  0  0
    4.8000    2.7713    0.0000 C   0  0  0  0  0  0  0  0  0  0  0  0
    5.5999    4.1569    0.0000 H   0  0  0  0  0  0  0  0  0  0  0  0
    6.4001    2.7713    0.0000 H   0  0  0  0  0  0  0  0  0  0  0  0
    4.0001    4.1569    0.0000 H   0  0  0  0  0  0  0  0  0  0  0  0
    3.1999   -0.0001    0.0000 C   0  0  0  0  0  0  0  0  0  0  0  0
    4.8000   -0.0001    0.0000 O   0  0  0  0  0  0  0  0  0  0  0  0
    5.5999   -1.3857    0.0000 C   0  0  0  0  0  0  0  0  0  0  0  0
    6.4001   -2.7713    0.0000 H   0  0  0  0  0  0  0  0  0  0  0  0
    7.2000   -1.3857    0.0000 H   0  0  0  0  0  0  0  0  0  0  0  0
    6.4001   -0.0001    0.0000 H   0  0  0  0  0  0  0  0  0  0  0  0
    2.4000   -1.3857    0.0000 C   0  0  0  0  0  0  0  0  0  0  0  0
    3.1999   -2.7713    0.0000 H   0  0  0  0  0  0  0  0  0  0  0  0
    0.7999   -1.3857    0.0000 C   0  0  0  0  0  0  0  0  0  0  0  0
    0.0000   -0.0001    0.0000 C   0  0  0  0  0  0  0  0  0  0  0  0
   -1.6000   -0.0001    0.0000 C   0  0  0  0  0  0  0  0  0  0  0  0
   -2.4000    1.3857    0.0000 C   0  0  0  0  0  0  0  0  0  0  0  0
   -1.1306    2.3597    0.0000 H   0  0  0  0  0  0  0  0  0  0  0  0
   -2.1911    2.9720    0.0000 H   0  0  0  0  0  0  0  0  0  0  0  0
   -4.0000    1.3857    0.0000 C   0  0  0  0  0  0  0  0  0  0  0  0
   -4.7999   -0.0001    0.0000 C   0  0  0  0  0  0  0  0  0  0  0  0
   -4.0000   -1.3857    0.0000 H   0  0  0  0  0  0  0  0  0  0  0  0
   -6.4000   -0.0001    0.0000 C   0  0  0  0  0  0  0  0  0  0  0  0
   -7.1999   -1.3857    0.0000 H   0  0  0  0  0  0  0  0  0  0  0  0
   -7.1999    1.3857    0.0000 C   0  0  0  0  0  0  0  0  0  0  0  0
   -8.8000    1.3857    0.0000 O   0  0  0  0  0  0  0  0  0  0  0  0
   -9.5999   -0.0001    0.0000 C   0  0  0  0  0  0  0  0  0  0  0  0
  -10.4001   -1.3857    0.0000 H   0  0  0  0  0  0  0  0  0  0  0  0
  -11.2000   -0.0001    0.0000 H   0  0  0  0  0  0  0  0  0  0  0  0
  -10.4001    1.3857    0.0000 H   0  0  0  0  0  0  0  0  0  0  0  0
   -6.4000    2.7713    0.0000 C   0  0  0  0  0  0  0  0  0  0  0  0
   -7.1999    4.1569    0.0000 O   0  0  0  0  0  0  0  0  0  0  0  0
   -8.8000    4.1569    0.0000 C   0  0  0  0  0  0  0  0  0  0  0  0
   -9.5999    5.5426    0.0000 H   0  0  0  0  0  0  0  0  0  0  0  0
  -10.4001    4.1569    0.0000 H   0  0  0  0  0  0  0  0  0  0  0  0
   -8.0001    5.5426    0.0000 H   0  0  0  0  0  0  0  0  0  0  0  0
   -4.7999    2.7713    0.0000 C   0  0  0  0  0  0  0  0  0  0  0  0
   -4.0000    4.1569    0.0000 H   0  0  0  0  0  0  0  0  0  0  0  0
   -2.4000   -1.3857    0.0000 N   0  0  0  1  0  0  0  0  0  0  0  0
   -1.6000   -2.7713    0.0000 C   0  0  0  0  0  0  0  0  0  0  0  0
   -2.4000   -4.1569    0.0000 H   0  0  0  0  0  0  0  0  0  0  0  0
    0.0000   -2.7713    0.0000 C   0  0  0  0  0  0  0  0  0  0  0  0
    0.7999   -4.1569    0.0000 H   0  0  0  0  0  0  0  0  0  0  0  0
    0.7999    1.3857    0.0000 C   0  0  0  0  0  0  0  0  0  0  0  0
    0.0000    2.7713    0.0000 H   0  0  0  0  0  0  0  0  0  0  0  0
  1  2  1  0  0  0  0
  2  3  1  0  0  0  0
  3  4  1  0  0  0  0
  3  5  1  0  0  0  0
  3  6  1  0  0  0  0
  1  7  4  0  0  0  0
  7  8  1  0  0  0  0
  8  9  1  0  0  0  0
  9 10  1  0  0  0  0
  9 11  1  0  0  0  0
  9 12  1  0  0  0  0
  7 13  4  0  0  0  0
 13 14  1  0  0  0  0
 13 15  4  0  0  0  0
 15 16  4  0  0  0  0
 16 17  4  0  0  0  0
 17 18  1  0  0  0  0
 18 19  1  0  0  0  0
 18 20  1  0  0  0  0
 18 21  1  0  0  0  0
 21 22  4  0  0  0  0
 22 23  1  0  0  0  0
 22 24  4  0  0  0  0
 24 25  1  0  0  0  0
 24 26  4  0  0  0  0
 26 27  1  0  0  0  0
 27 28  1  0  0  0  0
 28 29  1  0  0  0  0
 28 30  1  0  0  0  0
 28 31  1  0  0  0  0
 26 32  4  0  0  0  0
 32 33  1  0  0  0  0
 33 34  1  0  0  0  0
 34 35  1  0  0  0  0
 34 36  1  0  0  0  0
 34 37  1  0  0  0  0
 32 38  4  0  0  0  0
 38 21  4  0  0  0  0
 38 39  1  0  0  0  0
 17 40  4  0  0  0  0
 40 41  4  0  0  0  0
 41 42  1  0  0  0  0
 41 43  4  0  0  0  0
 43 15  4  0  0  0  0
 43 44  1  0  0  0  0
 16 45  4  0  0  0  0
 45  1  4  0  0  0  0
 45 46  1  0  0  0  0
M  END
> <ChemID>
100224

> <source_casrn>
58-74-2

> <CAS>
58-74-2

> <SMILES>
COc1ccc(Cc2[n]ccc3cc(OC)c(cc32)OC)cc1OC

> <NAME>
PAPAVERINE

> <preferred_name>
Papaverine

> <iupac>
1-(3,4-dimethoxybenzyl)-6,7-dimethoxyisoquinoline

> <MPID>
27615

> <dsstox_substance_id>
DTXSID4023418

> <Canonical_QSARr>
COc1ccc(Cc2[n]ccc3cc(OC)c(cc32)OC)cc1OC

> <InChI_Code_QSARr>
InChI=1S/C20H21NO4/c1-22-17-6-5-13(10-18(17)23-2)9-16-15-12-20(25-4)19(24-3)11-14(15)7-8-21-16/h5-8,10-12H,9H2,1-4H3

> <InChI Key_QSARr>
XQYZDYMELSJDRZ-UHFFFAOYSA-N

> <Salt_Solvent>
?

> <Salt_Solvent_ID>


> <MP>
147.5

$$$$
100229
  -INDIGO-08031722462D

 29 30  0  0  0  0  0  0  0  0999 V2000
   -0.3327    1.5650    0.0000 O   0  0  0  0  0  0  0  0  0  0  0  0
    0.0001    0.0001    0.0000 C   0  0  0  0  0  0  0  0  0  0  0  0
    0.0001   -1.6000    0.0000 H   0  0  0  0  0  0  0  0  0  0  0  0
   -1.5913   -0.1672    0.0000 N   0  0  0  0  0  0  0  0  0  0  0  0
   -2.5317    1.1272    0.0000 C   0  0  0  0  0  0  0  0  0  0  0  0
   -1.8809    2.5888    0.0000 O   0  0  0  0  0  0  0  0  0  0  0  0
   -4.1229    0.9599    0.0000 N   0  0  0  0  0  0  0  0  0  0  0  0
   -5.0633    2.2543    0.0000 H   0  0  0  0  0  0  0  0  0  0  0  0
   -4.7737   -0.5017    0.0000 C   0  0  0  0  0  0  0  0  0  0  0  0
   -6.3649   -0.6690    0.0000 O   0  0  0  0  0  0  0  0  0  0  0  0
   -3.8333   -1.7962    0.0000 C   0  0  0  0  0  0  0  0  0  0  0  0
   -4.4841   -3.2578    0.0000 H   0  0  0  0  0  0  0  0  0  0  0  0
   -2.2419   -1.6290    0.0000 C   0  0  0  0  0  0  0  0  0  0  0  0
   -1.3015   -2.9233    0.0000 H   0  0  0  0  0  0  0  0  0  0  0  0
    1.5913   -0.1672    0.0000 C   0  0  0  0  0  0  0  0  0  0  0  0
    1.2585   -1.7323    0.0000 H   0  0  0  0  0  0  0  0  0  0  0  0
    3.1130   -0.6617    0.0000 O   0  0  0  0  0  0  0  0  0  0  0  0
    3.4456   -2.2268    0.0000 H   0  0  0  0  0  0  0  0  0  0  0  0
    2.2421    1.2944    0.0000 C   0  0  0  0  0  0  0  0  0  0  0  0
    3.6276    0.4944    0.0000 H   0  0  0  0  0  0  0  0  0  0  0  0
    3.1825    2.5888    0.0000 O   0  0  0  0  0  0  0  0  0  0  0  0
    4.7737    2.4216    0.0000 H   0  0  0  0  0  0  0  0  0  0  0  0
    1.0530    2.3650    0.0000 C   0  0  0  0  0  0  0  0  0  0  0  0
    2.2421    3.4356    0.0000 H   0  0  0  0  0  0  0  0  0  0  0  0
    0.1126    3.6594    0.0000 C   0  0  0  0  0  0  0  0  0  0  0  0
    1.2731    4.7608    0.0000 H   0  0  0  0  0  0  0  0  0  0  0  0
    0.1544    5.2589    0.0000 H   0  0  0  0  0  0  0  0  0  0  0  0
   -1.4788    3.4923    0.0000 O   0  0  0  0  0  0  0  0  0  0  0  0
   -2.4192    4.7867    0.0000 H   0  0  0  0  0  0  0  0  0  0  0  0
  1  2  1  0  0  0  0
  2  3  1  0  0  0  0
  2  4  1  0  0  0  0
  4  5  1  0  0  0  0
  5  6  2  0  0  0  0
  5  7  1  0  0  0  0
  7  8  1  0  0  0  0
  7  9  1  0  0  0  0
  9 10  2  0  0  0  0
  9 11  1  0  0  0  0
 11 12  1  0  0  0  0
 11 13  2  0  0  0  0
 13  4  1  0  0  0  0
 13 14  1  0  0  0  0
  2 15  1  0  0  0  0
 15 16  1  0  0  0  0
 15 17  1  0  0  0  0
 17 18  1  0  0  0  0
 15 19  1  0  0  0  0
 19 20  1  0  0  0  0
 19 21  1  0  0  0  0
 21 22  1  0  0  0  0
 19 23  1  0  0  0  0
 23  1  1  0  0  0  0
 23 24  1  0  0  0  0
 23 25  1  0  0  0  0
 25 26  1  0  0  0  0
 25 27  1  0  0  0  0
 25 28  1  0  0  0  0
 28 29  1  0  0  0  0
M  END
> <ChemID>
100229

> <source_casrn>
58-96-8

> <CAS>
3083-77-0

> <SMILES>
OC[C@H]1O[C@H]([C@@H](O)[C@@H]1O)N1C=CC(=O)NC1=O

> <NAME>
URIDINE

> <preferred_name>
Arabinofuranosyluracil

> <iupac>
1-[(2R,3S,4S,5R)-3,4-dihydroxy-5-(hydroxymethyl)oxolan-2-yl]pyrimidine-2,4-dione

> <MPID>
27619

> <dsstox_substance_id>
DTXSID80184832

> <Canonical_QSARr>
OCC1OC(C(O)C1O)N1C=CC(=O)NC1=O

> <InChI_Code_QSARr>
InChI=1S/C9H12N2O6/c12-3-4-6(14)7(15)8(17-4)11-2-1-5(13)10-9(11)16/h1-2,4,6-8,12,14-15H,3H2,(H,10,13,16)

> <InChI Key_QSARr>
DRTQHJPVMGBUCF-UHFFFAOYSA-N

> <Salt_Solvent>
?

> <Salt_Solvent_ID>


> <MP>
165.0

$$$$
100234
  -INDIGO-08031722462D

 27 27  0  0  0  0  0  0  0  0999 V2000
    2.1229   -1.7814    0.0000 C   0  0  0  0  0  0  0  0  0  0  0  0
    2.6701   -3.2849    0.0000 H   0  0  0  0  0  0  0  0  0  0  0  0
    3.6987   -2.0591    0.0000 H   0  0  0  0  0  0  0  0  0  0  0  0
    1.0944   -3.0070    0.0000 H   0  0  0  0  0  0  0  0  0  0  0  0
    0.5472   -1.5035    0.0000 C   0  0  0  0  0  0  0  0  0  0  0  0
    0.0660   -3.0294    0.0000 H   0  0  0  0  0  0  0  0  0  0  0  0
   -0.8720   -2.2423    0.0000 H   0  0  0  0  0  0  0  0  0  0  0  0
   -0.0001    0.0000    0.0000 N   0  0  0  0  0  0  0  0  0  0  0  0
    1.0285    1.2257    0.0000 C   0  0  0  0  0  0  0  0  0  0  0  0
   -0.0524    2.4053    0.0000 H   0  0  0  0  0  0  0  0  0  0  0  0
    1.0982    2.8241    0.0000 H   0  0  0  0  0  0  0  0  0  0  0  0
    2.6042    0.9479    0.0000 C   0  0  0  0  0  0  0  0  0  0  0  0
    3.6326    2.1735    0.0000 H   0  0  0  0  0  0  0  0  0  0  0  0
    4.1798    0.6700    0.0000 H   0  0  0  0  0  0  0  0  0  0  0  0
    2.0569    2.4514    0.0000 H   0  0  0  0  0  0  0  0  0  0  0  0
   -1.5757    0.2778    0.0000 C   0  0  0  0  0  0  0  0  0  0  0  0
   -2.1228    1.7813    0.0000 O   0  0  0  0  0  0  0  0  0  0  0  0
   -2.8013   -0.7506    0.0000 C   0  0  0  0  0  0  0  0  0  0  0  0
   -4.1870    0.0493    0.0000 C   0  0  0  0  0  0  0  0  0  0  0  0
   -4.1870    1.6494    0.0000 H   0  0  0  0  0  0  0  0  0  0  0  0
   -5.5726   -0.7506    0.0000 C   0  0  0  0  0  0  0  0  0  0  0  0
   -6.9583    0.0493    0.0000 H   0  0  0  0  0  0  0  0  0  0  0  0
   -5.5726   -2.3506    0.0000 C   0  0  0  0  0  0  0  0  0  0  0  0
   -6.9583   -3.1506    0.0000 H   0  0  0  0  0  0  0  0  0  0  0  0
   -4.1870   -3.1506    0.0000 N   0  0  0  1  0  0  0  0  0  0  0  0
   -2.8013   -2.3506    0.0000 C   0  0  0  0  0  0  0  0  0  0  0  0
   -1.4156   -3.1506    0.0000 H   0  0  0  0  0  0  0  0  0  0  0  0
  1  2  1  0  0  0  0
  1  3  1  0  0  0  0
  1  4  1  0  0  0  0
  1  5  1  0  0  0  0
  5  6  1  0  0  0  0
  5  7  1  0  0  0  0
  5  8  1  0  0  0  0
  8  9  1  0  0  0  0
  9 10  1  0  0  0  0
  9 11  1  0  0  0  0
  9 12  1  0  0  0  0
 12 13  1  0  0  0  0
 12 14  1  0  0  0  0
 12 15  1  0  0  0  0
  8 16  1  0  0  0  0
 16 17  2  0  0  0  0
 16 18  1  0  0  0  0
 18 19  4  0  0  0  0
 19 20  1  0  0  0  0
 19 21  4  0  0  0  0
 21 22  1  0  0  0  0
 21 23  4  0  0  0  0
 23 24  1  0  0  0  0
 23 25  4  0  0  0  0
 25 26  4  0  0  0  0
 26 18  4  0  0  0  0
 26 27  1  0  0  0  0
M  END
> <ChemID>
100234

> <source_casrn>
59-26-7

> <CAS>
59-26-7

> <SMILES>
CCN(CC)C(=O)c1ccc[n]c1

> <NAME>
NIKETHAMIDE

> <preferred_name>
N,N-Diethylnicotinamide

> <iupac>
N,N-diethylpyridine-3-carboxamide

> <MPID>
27624

> <dsstox_substance_id>
DTXSID9046524

> <Canonical_QSARr>
CCN(CC)C(=O)c1ccc[n]c1

> <InChI_Code_QSARr>
InChI=1S/C10H14N2O/c1-3-12(4-2)10(13)9-6-5-7-11-8-9/h5-8H,3-4H2,1-2H3

> <InChI Key_QSARr>
NCYVXEGFNDZQCU-UHFFFAOYSA-N

> <Salt_Solvent>
?

> <Salt_Solvent_ID>


> <MP>
25.0

$$$$
100238
  -INDIGO-08031722462D

 17 18  0  0  0  0  0  0  0  0999 V2000
    1.5217    2.0944    0.0000 N   0  0  0  0  0  0  0  0  0  0  0  0
    2.0161    3.6161    0.0000 H   0  0  0  0  0  0  0  0  0  0  0  0
    2.4621    0.8000    0.0000 C   0  0  0  0  0  0  0  0  0  0  0  0
    4.0621    0.8000    0.0000 O   0  0  0  0  0  0  0  0  0  0  0  0
    1.5217   -0.4944    0.0000 C   0  0  0  0  0  0  0  0  0  0  0  0
    2.9073   -1.2944    0.0000 H   0  0  0  0  0  0  0  0  0  0  0  0
    0.8710   -1.9561    0.0000 H   0  0  0  0  0  0  0  0  0  0  0  0
   -0.0000    0.0000    0.0000 C   0  0  0  0  0  0  0  0  0  0  0  0
   -0.0000    1.6000    0.0000 C   0  0  0  0  0  0  0  0  0  0  0  0
   -1.3856    2.4000    0.0000 C   0  0  0  0  0  0  0  0  0  0  0  0
   -1.3856    4.0000    0.0000 H   0  0  0  0  0  0  0  0  0  0  0  0
   -2.7713    1.6000    0.0000 C   0  0  0  0  0  0  0  0  0  0  0  0
   -4.1569    2.4000    0.0000 H   0  0  0  0  0  0  0  0  0  0  0  0
   -2.7713    0.0000    0.0000 C   0  0  0  0  0  0  0  0  0  0  0  0
   -4.1569   -0.8000    0.0000 H   0  0  0  0  0  0  0  0  0  0  0  0
   -1.3856   -0.8000    0.0000 C   0  0  0  0  0  0  0  0  0  0  0  0
   -1.3856   -2.4000    0.0000 H   0  0  0  0  0  0  0  0  0  0  0  0
  1  2  1  0  0  0  0
  1  3  1  0  0  0  0
  3  4  2  0  0  0  0
  3  5  1  0  0  0  0
  5  6  1  0  0  0  0
  5  7  1  0  0  0  0
  5  8  1  0  0  0  0
  8  9  4  0  0  0  0
  9  1  1  0  0  0  0
  9 10  4  0  0  0  0
 10 11  1  0  0  0  0
 10 12  4  0  0  0  0
 12 13  1  0  0  0  0
 12 14  4  0  0  0  0
 14 15  1  0  0  0  0
 14 16  4  0  0  0  0
 16  8  4  0  0  0  0
 16 17  1  0  0  0  0
M  END
> <ChemID>
100238

> <source_casrn>
59-48-3

> <CAS>
NOCAS_870389

> <SMILES>
O=C1Cc2ccccc2N1

> <NAME>
OXINDOLE

> <preferred_name>


> <iupac>


> <MPID>
27628

> <dsstox_substance_id>
DTXSID80870389

> <Canonical_QSARr>
O=C1Cc2ccccc2N1

> <InChI_Code_QSARr>
InChI=1S/C8H7NO/c10-8-5-6-3-1-2-4-7(6)9-8/h1-4H,5H2,(H,9,10)

> <InChI Key_QSARr>
JYGFTBXVXVMTGB-UHFFFAOYSA-N

> <Salt_Solvent>
?

> <Salt_Solvent_ID>


> <MP>
128.0

$$$$
100242
  -INDIGO-08031722462D

 19 19  0  0  0  0  0  0  0  0999 V2000
   -4.0621    0.8000    0.0000 N   0  0  0  1  0  0  0  0  0  0  0  0
   -2.5405    1.2945    0.0000 N   0  0  0  1  0  0  0  0  0  0  0  0
   -1.6000    0.0000    0.0000 C   0  0  0  0  0  0  0  0  0  0  0  0
    0.0000    0.0000    0.0000 S   0  0  0  0  0  0  0  0  0  0  0  0
    1.6001    0.0000    0.0000 N   0  0  0  0  0  0  0  0  0  0  0  0
    2.4000    1.3857    0.0000 H   0  0  0  0  0  0  0  0  0  0  0  0
    2.4000   -1.3857    0.0000 H   0  0  0  0  0  0  0  0  0  0  0  0
    0.0000    1.6000    0.0000 O   0  0  0  0  0  0  0  0  0  0  0  0
    0.0000   -1.6000    0.0000 O   0  0  0  0  0  0  0  0  0  0  0  0
   -2.5405   -1.2944    0.0000 S   0  0  0  1  0  0  0  0  0  0  0  0
   -4.0621   -0.8000    0.0000 C   0  0  0  0  0  0  0  0  0  0  0  0
   -5.3565   -1.7404    0.0000 N   0  0  0  0  0  0  0  0  0  0  0  0
   -5.1893   -3.3317    0.0000 H   0  0  0  0  0  0  0  0  0  0  0  0
   -6.8182   -1.0897    0.0000 C   0  0  0  0  0  0  0  0  0  0  0  0
   -8.1126   -2.0301    0.0000 C   0  0  0  0  0  0  0  0  0  0  0  0
   -9.4072   -2.9706    0.0000 H   0  0  0  0  0  0  0  0  0  0  0  0
   -9.5743   -1.3794    0.0000 H   0  0  0  0  0  0  0  0  0  0  0  0
   -7.9454   -3.6214    0.0000 H   0  0  0  0  0  0  0  0  0  0  0  0
   -6.9854    0.5015    0.0000 O   0  0  0  0  0  0  0  0  0  0  0  0
  1  2  4  0  0  0  0
  2  3  4  0  0  0  0
  3  4  1  0  0  0  0
  4  5  1  0  0  0  0
  5  6  1  0  0  0  0
  5  7  1  0  0  0  0
  4  8  2  0  0  0  0
  4  9  2  0  0  0  0
  3 10  4  0  0  0  0
 10 11  4  0  0  0  0
 11  1  4  0  0  0  0
 11 12  1  0  0  0  0
 12 13  1  0  0  0  0
 12 14  1  0  0  0  0
 14 15  1  0  0  0  0
 15 16  1  0  0  0  0
 15 17  1  0  0  0  0
 15 18  1  0  0  0  0
 14 19  2  0  0  0  0
M  END
> <ChemID>
100242

> <source_casrn>
59-66-5

> <CAS>
59-66-5

> <SMILES>
CC(=O)Nc1[n][n]c([s]1)S(N)(=O)=O

> <NAME>
ACETAZOLEAMIDE

> <preferred_name>
Acetazolamide

> <iupac>
N-(5-sulfamoyl-1,3,4-thiadiazol-2-yl)acetamide

> <MPID>
27632

> <dsstox_substance_id>
DTXSID7022544

> <Canonical_QSARr>
CC(=O)Nc1[n][n]c([s]1)S(N)(=O)=O

> <InChI_Code_QSARr>
InChI=1S/C4H6N4O3S2/c1-2(9)6-3-7-8-4(12-3)13(5,10)11/h1H3,(H2,5,10,11)(H,6,7,9)

> <InChI Key_QSARr>
BZKPWHYZMXOIDC-UHFFFAOYSA-N

> <Salt_Solvent>
?

> <Salt_Solvent_ID>


> <MP>
260.5

$$$$
100246
  -INDIGO-08031722462D

 24 25  0  0  0  0  0  0  0  0999 V2000
    2.7561   -0.2896    0.0000 C   0  0  0  0  0  0  0  0  0  0  0  0
    2.9233    1.3015    0.0000 H   0  0  0  0  0  0  0  0  0  0  0  0
    4.0505   -1.2301    0.0000 C   0  0  0  0  0  0  0  0  0  0  0  0
    5.5122   -0.5794    0.0000 H   0  0  0  0  0  0  0  0  0  0  0  0
    3.8833   -2.8214    0.0000 C   0  0  0  0  0  0  0  0  0  0  0  0
    5.1777   -3.7618    0.0000 H   0  0  0  0  0  0  0  0  0  0  0  0
    2.4216   -3.4721    0.0000 C   0  0  0  0  0  0  0  0  0  0  0  0
    2.2544   -5.0634    0.0000 H   0  0  0  0  0  0  0  0  0  0  0  0
    1.1272   -2.5317    0.0000 C   0  0  0  0  0  0  0  0  0  0  0  0
   -0.3345   -3.1825    0.0000 H   0  0  0  0  0  0  0  0  0  0  0  0
    1.2944   -0.9405    0.0000 C   0  0  0  0  0  0  0  0  0  0  0  0
   -0.0000    0.0000    0.0000 C   0  0  0  0  0  0  0  0  0  0  0  0
    0.7635    1.4062    0.0000 H   0  0  0  0  0  0  0  0  0  0  0  0
   -0.4543    1.5341    0.0000 H   0  0  0  0  0  0  0  0  0  0  0  0
   -1.4618   -0.6508    0.0000 C   0  0  0  0  0  0  0  0  0  0  0  0
   -1.7943   -2.2158    0.0000 N   0  0  0  0  0  0  0  0  0  0  0  0
   -3.3856   -2.3831    0.0000 C   0  0  0  0  0  0  0  0  0  0  0  0
   -3.0530   -3.9480    0.0000 H   0  0  0  0  0  0  0  0  0  0  0  0
   -4.9073   -2.8775    0.0000 H   0  0  0  0  0  0  0  0  0  0  0  0
   -4.0363   -0.9214    0.0000 C   0  0  0  0  0  0  0  0  0  0  0  0
   -5.4220   -1.7214    0.0000 H   0  0  0  0  0  0  0  0  0  0  0  0
   -4.9768    0.3730    0.0000 H   0  0  0  0  0  0  0  0  0  0  0  0
   -2.8472    0.1492    0.0000 N   0  0  0  0  0  0  0  0  0  0  0  0
   -3.0146    1.7405    0.0000 H   0  0  0  0  0  0  0  0  0  0  0  0
  1  2  1  0  0  0  0
  1  3  4  0  0  0  0
  3  4  1  0  0  0  0
  3  5  4  0  0  0  0
  5  6  1  0  0  0  0
  5  7  4  0  0  0  0
  7  8  1  0  0  0  0
  7  9  4  0  0  0  0
  9 10  1  0  0  0  0
  9 11  4  0  0  0  0
 11  1  4  0  0  0  0
 11 12  1  0  0  0  0
 12 13  1  0  0  0  0
 12 14  1  0  0  0  0
 12 15  1  0  0  0  0
 15 16  2  0  0  0  0
 16 17  1  0  0  0  0
 17 18  1  0  0  0  0
 17 19  1  0  0  0  0
 17 20  1  0  0  0  0
 20 21  1  0  0  0  0
 20 22  1  0  0  0  0
 20 23  1  0  0  0  0
 23 15  1  0  0  0  0
 23 24  1  0  0  0  0
M  END
> <ChemID>
100246

> <source_casrn>
59-97-2

> <CAS>
59-97-2

> <SMILES>
Cl.C(C1NCCN=1)c1ccccc1

> <NAME>
Tolazoline hydrochloride [JAN]

> <preferred_name>
Tolazoline hydrochloride

> <iupac>
2-benzyl-4,5-dihydro-1H-imidazole hydrochloride (1:1)

> <MPID>
27636

> <dsstox_substance_id>
DTXSID9021718

> <Canonical_QSARr>
C(C1NCCN=1)c1ccccc1

> <InChI_Code_QSARr>
InChI=1S/C10H12N2/c1-2-4-9(5-3-1)8-10-11-6-7-12-10/h1-5H,6-8H2,(H,11,12)

> <InChI Key_QSARr>
JIVZKJJQOZQXQB-UHFFFAOYSA-N

> <Salt_Solvent>
Cl

> <Salt_Solvent_ID>
18179

> <MP>
175.0

$$$$
100251
  -INDIGO-08031722462D

 19 19  0  0  0  0  0  0  0  0999 V2000
   -1.3857   -0.8000    0.0000 C   0  0  0  0  0  0  0  0  0  0  0  0
   -1.3857   -2.4000    0.0000 C   0  0  0  0  0  0  0  0  0  0  0  0
    0.0001   -3.2000    0.0000 H   0  0  0  0  0  0  0  0  0  0  0  0
   -2.7713   -3.2000    0.0000 C   0  0  0  0  0  0  0  0  0  0  0  0
   -2.7713   -4.8000    0.0000 H   0  0  0  0  0  0  0  0  0  0  0  0
   -4.1569   -2.4000    0.0000 C   0  0  0  0  0  0  0  0  0  0  0  0
   -5.5426   -3.2000    0.0000 H   0  0  0  0  0  0  0  0  0  0  0  0
   -4.1569   -0.8000    0.0000 C   0  0  0  0  0  0  0  0  0  0  0  0
   -5.5426   -0.0000    0.0000 H   0  0  0  0  0  0  0  0  0  0  0  0
   -2.7713   -0.0000    0.0000 C   0  0  0  0  0  0  0  0  0  0  0  0
   -2.7713    1.6000    0.0000 H   0  0  0  0  0  0  0  0  0  0  0  0
    0.0001   -0.0000    0.0000 C   0  0  0  0  0  0  0  0  0  0  0  0
    0.6124    1.4782    0.0000 H   0  0  0  0  0  0  0  0  0  0  0  0
   -0.6122    1.4782    0.0000 H   0  0  0  0  0  0  0  0  0  0  0  0
    1.3857   -0.8000    0.0000 C   0  0  0  0  0  0  0  0  0  0  0  0
    0.7734   -2.2782    0.0000 H   0  0  0  0  0  0  0  0  0  0  0  0
    1.9980   -2.2782    0.0000 H   0  0  0  0  0  0  0  0  0  0  0  0
    2.7713   -0.0000    0.0000 O   0  0  0  0  0  0  0  0  0  0  0  0
    4.1569   -0.8000    0.0000 H   0  0  0  0  0  0  0  0  0  0  0  0
  1  2  4  0  0  0  0
  2  3  1  0  0  0  0
  2  4  4  0  0  0  0
  4  5  1  0  0  0  0
  4  6  4  0  0  0  0
  6  7  1  0  0  0  0
  6  8  4  0  0  0  0
  8  9  1  0  0  0  0
  8 10  4  0  0  0  0
 10  1  4  0  0  0  0
 10 11  1  0  0  0  0
  1 12  1  0  0  0  0
 12 13  1  0  0  0  0
 12 14  1  0  0  0  0
 12 15  1  0  0  0  0
 15 16  1  0  0  0  0
 15 17  1  0  0  0  0
 15 18  1  0  0  0  0
 18 19  1  0  0  0  0
M  END
> <ChemID>
100251

> <source_casrn>
60-12-8

> <CAS>
60-12-8

> <SMILES>
OCCc1ccccc1

> <NAME>
2-PHENYLETHANOL

> <preferred_name>
2-Phenylethanol

> <iupac>
2-phenylethanol

> <MPID>
27639

> <dsstox_substance_id>
DTXSID9026342

> <Canonical_QSARr>
OCCc1ccccc1

> <InChI_Code_QSARr>
InChI=1S/C8H10O/c9-7-6-8-4-2-1-3-5-8/h1-5,9H,6-7H2

> <InChI Key_QSARr>
WRMNZCZEMHIOCP-UHFFFAOYSA-N

> <Salt_Solvent>
?

> <Salt_Solvent_ID>


> <MP>
-27.0

$$$$
100256
  -INDIGO-08031722462D

 22 21  0  0  0  0  0  0  0  0999 V2000
    5.5425    0.0000    0.0000 O   0  0  0  0  0  0  0  0  0  0  0  0
    6.9282    0.8000    0.0000 H   0  0  0  0  0  0  0  0  0  0  0  0
    4.1570    0.8000    0.0000 C   0  0  0  0  0  0  0  0  0  0  0  0
    4.1570    2.4000    0.0000 O   0  0  0  0  0  0  0  0  0  0  0  0
    2.7713    0.0000    0.0000 C   0  0  0  0  0  0  0  0  0  0  0  0
    3.3836   -1.4782    0.0000 H   0  0  0  0  0  0  0  0  0  0  0  0
    2.1589   -1.4782    0.0000 H   0  0  0  0  0  0  0  0  0  0  0  0
    1.3856    0.8000    0.0000 C   0  0  0  0  0  0  0  0  0  0  0  0
    0.7734    2.2782    0.0000 H   0  0  0  0  0  0  0  0  0  0  0  0
    1.9979    2.2782    0.0000 H   0  0  0  0  0  0  0  0  0  0  0  0
    0.0001    0.0000    0.0000 C   0  0  0  0  0  0  0  0  0  0  0  0
    0.6122   -1.4782    0.0000 H   0  0  0  0  0  0  0  0  0  0  0  0
   -0.6123   -1.4782    0.0000 H   0  0  0  0  0  0  0  0  0  0  0  0
   -1.3856    0.8000    0.0000 C   0  0  0  0  0  0  0  0  0  0  0  0
   -1.9980    2.2782    0.0000 H   0  0  0  0  0  0  0  0  0  0  0  0
   -0.7733    2.2782    0.0000 H   0  0  0  0  0  0  0  0  0  0  0  0
   -2.7713    0.0000    0.0000 C   0  0  0  0  0  0  0  0  0  0  0  0
   -2.1590   -1.4782    0.0000 H   0  0  0  0  0  0  0  0  0  0  0  0
   -3.3835   -1.4782    0.0000 H   0  0  0  0  0  0  0  0  0  0  0  0
   -4.1569    0.8000    0.0000 N   0  0  0  0  0  0  0  0  0  0  0  0
   -5.5426    0.0000    0.0000 H   0  0  0  0  0  0  0  0  0  0  0  0
   -4.1569    2.4000    0.0000 H   0  0  0  0  0  0  0  0  0  0  0  0
  1  2  1  0  0  0  0
  1  3  1  0  0  0  0
  3  4  2  0  0  0  0
  3  5  1  0  0  0  0
  5  6  1  0  0  0  0
  5  7  1  0  0  0  0
  5  8  1  0  0  0  0
  8  9  1  0  0  0  0
  8 10  1  0  0  0  0
  8 11  1  0  0  0  0
 11 12  1  0  0  0  0
 11 13  1  0  0  0  0
 11 14  1  0  0  0  0
 14 15  1  0  0  0  0
 14 16  1  0  0  0  0
 14 17  1  0  0  0  0
 17 18  1  0  0  0  0
 17 19  1  0  0  0  0
 17 20  1  0  0  0  0
 20 21  1  0  0  0  0
 20 22  1  0  0  0  0
M  END
> <ChemID>
100256

> <source_casrn>
60-32-2

> <CAS>
60-32-2

> <SMILES>
NCCCCCC(O)=O

> <NAME>
6-AMINOHEXANOIC ACID

> <preferred_name>
6-Aminocaproic acid

> <iupac>
6-aminohexanoic acid

> <MPID>
27643

> <dsstox_substance_id>
DTXSID0020070

> <Canonical_QSARr>
NCCCCCC(O)=O

> <InChI_Code_QSARr>
InChI=1S/C6H13NO2/c7-5-3-1-2-4-6(8)9/h1-5,7H2,(H,8,9)

> <InChI Key_QSARr>
SLXKOJJOQWFEFD-UHFFFAOYSA-N

> <Salt_Solvent>
?

> <Salt_Solvent_ID>


> <MP>
205.0

$$$$
100260
  -INDIGO-08031722462D

 53 54  0  0  0  0  0  0  0  0999 V2000
   -6.8961    1.0412    0.0000 C   0  0  0  0  0  0  0  0  0  0  0  0
   -6.0483    2.3981    0.0000 C   0  0  0  0  0  0  0  0  0  0  0  0
   -4.4522    2.5098    0.0000 S   0  0  0  1  0  0  0  0  0  0  0  0
   -4.0651    4.0623    0.0000 C   0  0  0  0  0  0  0  0  0  0  0  0
   -2.5815    4.6616    0.0000 H   0  0  0  0  0  0  0  0  0  0  0  0
   -5.4219    4.9102    0.0000 C   0  0  0  0  0  0  0  0  0  0  0  0
   -5.5336    6.5062    0.0000 H   0  0  0  0  0  0  0  0  0  0  0  0
   -6.6477    3.8817    0.0000 C   0  0  0  0  0  0  0  0  0  0  0  0
   -8.2000    4.2687    0.0000 H   0  0  0  0  0  0  0  0  0  0  0  0
   -5.5391    0.1934    0.0000 C   0  0  0  0  0  0  0  0  0  0  0  0
   -5.3166   -1.3910    0.0000 O   0  0  0  0  0  0  0  0  0  0  0  0
   -4.1264    0.9446    0.0000 O   0  0  0  0  0  0  0  0  0  0  0  0
   -2.7696    0.0967    0.0000 C   0  0  0  0  0  0  0  0  0  0  0  0
   -2.6455   -0.7864    0.0000 H   0  0  0  0  0  0  0  0  0  0  0  0
   -3.4331   -1.3592    0.0000 H   0  0  0  0  0  0  0  0  0  0  0  0
   -1.3570    0.8479    0.0000 C   0  0  0  0  0  0  0  0  0  0  0  0
   -1.9171    2.3466    0.0000 H   0  0  0  0  0  0  0  0  0  0  0  0
   -0.6933    2.3039    0.0000 H   0  0  0  0  0  0  0  0  0  0  0  0
    0.0001   -0.0001    0.0000 N   0  0  0  0  0  0  0  0  0  0  0  0
    1.1890   -1.0706    0.0000 C   0  0  0  0  0  0  0  0  0  0  0  0
    1.4807   -2.6438    0.0000 H   0  0  0  0  0  0  0  0  0  0  0  0
    0.2828   -2.3892    0.0000 H   0  0  0  0  0  0  0  0  0  0  0  0
    2.7734   -0.8479    0.0000 C   0  0  0  0  0  0  0  0  0  0  0  0
    4.3579   -0.6252    0.0000 H   0  0  0  0  0  0  0  0  0  0  0  0
    3.7585   -2.1087    0.0000 H   0  0  0  0  0  0  0  0  0  0  0  0
    3.3729    0.6356    0.0000 H   0  0  0  0  0  0  0  0  0  0  0  0
    1.0706    1.1891    0.0000 C   0  0  0  0  0  0  0  0  0  0  0  0
    2.6439    1.4807    0.0000 H   0  0  0  0  0  0  0  0  0  0  0  0
    2.3893    0.2828    0.0000 H   0  0  0  0  0  0  0  0  0  0  0  0
    0.5762    2.7108    0.0000 C   0  0  0  0  0  0  0  0  0  0  0  0
    1.6468    3.8998    0.0000 H   0  0  0  0  0  0  0  0  0  0  0  0
    0.0816    4.2325    0.0000 H   0  0  0  0  0  0  0  0  0  0  0  0
    2.1412    2.3781    0.0000 H   0  0  0  0  0  0  0  0  0  0  0  0
   -1.0705   -1.1890    0.0000 C   0  0  0  0  0  0  0  0  0  0  0  0
   -0.5761   -2.7107    0.0000 H   0  0  0  0  0  0  0  0  0  0  0  0
   -2.1413   -2.3780    0.0000 H   0  0  0  0  0  0  0  0  0  0  0  0
   -1.9576   -1.2818    0.0000 H   0  0  0  0  0  0  0  0  0  0  0  0
   -7.7439   -0.3155    0.0000 C   0  0  0  0  0  0  0  0  0  0  0  0
   -6.4494   -1.2560    0.0000 H   0  0  0  0  0  0  0  0  0  0  0  0
   -8.8145    0.8735    0.0000 C   0  0  0  0  0  0  0  0  0  0  0  0
   -7.5200    1.8139    0.0000 H   0  0  0  0  0  0  0  0  0  0  0  0
   -9.6146    2.2590    0.0000 H   0  0  0  0  0  0  0  0  0  0  0  0
  -10.2763    0.2226    0.0000 C   0  0  0  0  0  0  0  0  0  0  0  0
  -10.7707    1.7443    0.0000 H   0  0  0  0  0  0  0  0  0  0  0  0
  -11.8413   -0.1099    0.0000 H   0  0  0  0  0  0  0  0  0  0  0  0
  -10.1090   -1.3685    0.0000 C   0  0  0  0  0  0  0  0  0  0  0  0
  -11.7090   -1.3685    0.0000 H   0  0  0  0  0  0  0  0  0  0  0  0
  -10.2763   -2.9598    0.0000 H   0  0  0  0  0  0  0  0  0  0  0  0
   -8.5438   -1.7012    0.0000 C   0  0  0  0  0  0  0  0  0  0  0  0
   -9.0384   -3.2229    0.0000 H   0  0  0  0  0  0  0  0  0  0  0  0
   -7.0822   -2.3521    0.0000 H   0  0  0  0  0  0  0  0  0  0  0  0
   -8.3795    1.6407    0.0000 O   0  0  0  0  0  0  0  0  0  0  0  0
   -8.6022    3.2250    0.0000 H   0  0  0  0  0  0  0  0  0  0  0  0
  1  2  1  0  0  0  0
  2  3  4  0  0  0  0
  3  4  4  0  0  0  0
  4  5  1  0  0  0  0
  4  6  4  0  0  0  0
  6  7  1  0  0  0  0
  6  8  4  0  0  0  0
  8  2  4  0  0  0  0
  8  9  1  0  0  0  0
  1 10  1  0  0  0  0
 10 11  2  0  0  0  0
 10 12  1  0  0  0  0
 12 13  1  0  0  0  0
 13 14  1  0  0  0  0
 13 15  1  0  0  0  0
 13 16  1  0  0  0  0
 16 17  1  0  0  0  0
 16 18  1  0  0  0  0
 16 19  1  0  0  0  0
 19 20  1  0  0  0  0
 20 21  1  0  0  0  0
 20 22  1  0  0  0  0
 20 23  1  0  0  0  0
 23 24  1  0  0  0  0
 23 25  1  0  0  0  0
 23 26  1  0  0  0  0
 19 27  1  0  0  0  0
 27 28  1  0  0  0  0
 27 29  1  0  0  0  0
 27 30  1  0  0  0  0
 30 31  1  0  0  0  0
 30 32  1  0  0  0  0
 30 33  1  0  0  0  0
 19 34  1  0  0  0  0
 34 35  1  0  0  0  0
 34 36  1  0  0  0  0
 34 37  1  0  0  0  0
  1 38  1  0  0  0  0
 38 39  1  0  0  0  0
 38 40  1  0  0  0  0
 40 41  1  0  0  0  0
 40 42  1  0  0  0  0
 40 43  1  0  0  0  0
 43 44  1  0  0  0  0
 43 45  1  0  0  0  0
 43 46  1  0  0  0  0
 46 47  1  0  0  0  0
 46 48  1  0  0  0  0
 46 49  1  0  0  0  0
 49 38  1  0  0  0  0
 49 50  1  0  0  0  0
 49 51  1  0  0  0  0
  1 52  1  0  0  0  0
 52 53  1  0  0  0  0
M  CHG  1  19   1
M  END
> <ChemID>
100260

> <source_casrn>
60-44-6

> <CAS>
60-44-6

> <SMILES>
[Br-].C[N+](CCOC(=O)C(O)(C1CCCC1)c1ccc[s]1)(CC)CC

> <NAME>
Penthienate Bromide

> <preferred_name>


> <iupac>


> <MPID>
27647

> <dsstox_substance_id>
DTXSID60875110

> <Canonical_QSARr>
C[N+](CCOC(=O)C(O)(C1CCCC1)c1ccc[s]1)(CC)CC

> <InChI_Code_QSARr>
InChI=1S/C18H30NO3S/c1-4-19(3,5-2)12-13-22-17(20)18(21,15-9-6-7-10-15)16-11-8-14-23-16/h8,11,14-15,21H,4-7,9-10,12-13H2,1-3H3/q+1

> <InChI Key_QSARr>
NEMLPWNINZELKP-UHFFFAOYSA-N

> <Salt_Solvent>
[Br-]

> <Salt_Solvent_ID>
1731

> <MP>
124.6

$$$$
100264
  -INDIGO-08031722462D

 27 31  0  0  0  0  0  0  0  0999 V2000
    3.1939    1.2731    0.0000 C   0  0  0  0  0  0  0  0  0  0  0  0
    3.9940    2.6588    0.0000 H   0  0  0  0  0  0  0  0  0  0  0  0
    4.4884    0.3326    0.0000 O   0  0  0  0  0  0  0  0  0  0  0  0
    3.0267   -0.3182    0.0000 C   0  0  0  0  0  0  0  0  0  0  0  0
    3.5211   -1.8398    0.0000 H   0  0  0  0  0  0  0  0  0  0  0  0
    1.4617   -0.6508    0.0000 C   0  0  0  0  0  0  0  0  0  0  0  0
    1.2944   -2.2420    0.0000 H   0  0  0  0  0  0  0  0  0  0  0  0
    0.0001    0.0000    0.0000 C   0  0  0  0  0  0  0  0  0  0  0  0
   -0.1673   -1.5912    0.0000 H   0  0  0  0  0  0  0  0  0  0  0  0
    0.1672    1.5912    0.0000 C   0  0  0  0  0  0  0  0  0  0  0  0
    0.3344    3.1825    0.0000 H   0  0  0  0  0  0  0  0  0  0  0  0
    1.7323    1.9239    0.0000 C   0  0  0  0  0  0  0  0  0  0  0  0
    1.8996    3.5151    0.0000 H   0  0  0  0  0  0  0  0  0  0  0  0
    2.5322    0.5382    0.0000 C   0  0  0  0  0  0  0  0  0  0  0  0
    3.7931   -0.4468    0.0000 H   0  0  0  0  0  0  0  0  0  0  0  0
    3.9704    1.2396    0.0000 H   0  0  0  0  0  0  0  0  0  0  0  0
   -1.2944    2.2420    0.0000 C   0  0  0  0  0  0  0  0  0  0  0  0
   -2.8594    1.9094    0.0000 C   0  0  0  0  0  0  0  0  0  0  0  0
   -3.0267    0.3182    0.0000 C   0  0  0  0  0  0  0  0  0  0  0  0
   -4.4123   -0.4819    0.0000 Cl  0  0  0  0  0  0  0  0  0  0  0  0
   -1.5651   -0.3326    0.0000 C   0  0  0  0  0  0  0  0  0  0  0  0
   -2.3651    1.0530    0.0000 C   0  0  0  0  0  0  0  0  0  0  0  0
   -3.7778    1.8042    0.0000 Cl  0  0  0  0  0  0  0  0  0  0  0  0
   -3.8031    0.3516    0.0000 Cl  0  0  0  0  0  0  0  0  0  0  0  0
   -1.7323   -1.9239    0.0000 Cl  0  0  0  0  0  0  0  0  0  0  0  0
   -4.0485    2.9799    0.0000 Cl  0  0  0  0  0  0  0  0  0  0  0  0
   -1.1272    3.8332    0.0000 Cl  0  0  0  0  0  0  0  0  0  0  0  0
  1  2  1  0  0  0  0
  1  3  1  0  0  0  0
  3  4  1  0  0  0  0
  4  1  1  0  0  0  0
  4  5  1  0  0  0  0
  4  6  1  0  0  0  0
  6  7  1  0  0  0  0
  6  8  1  0  0  0  0
  8  9  1  0  0  0  0
  8 10  1  0  0  0  0
 10 11  1  0  0  0  0
 10 12  1  0  0  0  0
 12  1  1  0  0  0  0
 12 13  1  0  0  0  0
 12 14  1  0  0  0  0
 14  6  1  0  0  0  0
 14 15  1  0  0  0  0
 14 16  1  0  0  0  0
 10 17  1  0  0  0  0
 17 18  1  0  0  0  0
 18 19  2  0  0  0  0
 19 20  1  0  0  0  0
 19 21  1  0  0  0  0
 21  8  1  0  0  0  0
 21 22  1  0  0  0  0
 22 17  1  0  0  0  0
 22 23  1  0  0  0  0
 22 24  1  0  0  0  0
 21 25  1  0  0  0  0
 18 26  1  0  0  0  0
 17 27  1  0  0  0  0
M  END
> <ChemID>
100264

> <source_casrn>
60-57-1|72-20-8

> <CAS>
60-57-1|72-20-8

> <SMILES>
ClC1(Cl)[C@@]2(Cl)[C@@H]3[C@@H]4C[C@@H]([C@H]5O[C@H]54)[C@@H]3[C@]1(Cl)C(Cl)=C2Cl |o1:3,5,6,8,9,11,12,13|

> <NAME>
DIELDRIN, ENDRIN

> <preferred_name>
Dieldrin

> <iupac>


> <MPID>
27651|27779

> <dsstox_substance_id>
DTXSID9020453|DTXSID6020561

> <Canonical_QSARr>
ClC1(Cl)C2(Cl)C3C4CC(C5OC54)C3C1(Cl)C(Cl)=C2Cl

> <InChI_Code_QSARr>
InChI=1S/C12H8Cl6O/c13-8-9(14)11(16)5-3-1-2(6-7(3)19-6)4(5)10(8,15)12(11,17)18/h2-7H,1H2

> <InChI Key_QSARr>
DFBKLUNHFCTMDC-UHFFFAOYSA-N

> <Salt_Solvent>
?

> <Salt_Solvent_ID>


> <MP>
201.75

$$$$
100268
  -INDIGO-08031722462D

 55 57  0  0  0  0  0  0  0  0999 V2000
   -6.9510    2.2699    0.0000 C   0  0  0  0  0  0  0  0  0  0  0  0
   -5.3755    2.5478    0.0000 C   0  0  0  0  0  0  0  0  0  0  0  0
   -4.3470    1.3222    0.0000 O   0  0  0  0  0  0  0  0  0  0  0  0
   -2.7714    1.6001    0.0000 C   0  0  0  0  0  0  0  0  0  0  0  0
   -3.3184    3.1035    0.0000 H   0  0  0  0  0  0  0  0  0  0  0  0
   -2.7714    0.0000    0.0000 O   0  0  0  0  0  0  0  0  0  0  0  0
   -1.3857   -0.8001    0.0000 C   0  0  0  0  0  0  0  0  0  0  0  0
   -0.3572   -2.0256    0.0000 H   0  0  0  0  0  0  0  0  0  0  0  0
   -2.4142   -2.0256    0.0000 C   0  0  0  0  0  0  0  0  0  0  0  0
   -3.9761   -2.3721    0.0000 H   0  0  0  0  0  0  0  0  0  0  0  0
   -3.7636   -1.1659    0.0000 H   0  0  0  0  0  0  0  0  0  0  0  0
   -1.8669   -3.5291    0.0000 O   0  0  0  0  0  0  0  0  0  0  0  0
   -2.8954   -4.7549    0.0000 H   0  0  0  0  0  0  0  0  0  0  0  0
    0.0001    0.0000    0.0000 C   0  0  0  0  0  0  0  0  0  0  0  0
    1.5756    0.2779    0.0000 H   0  0  0  0  0  0  0  0  0  0  0  0
    0.5474   -1.5036    0.0000 O   0  0  0  0  0  0  0  0  0  0  0  0
    2.1229   -1.7813    0.0000 H   0  0  0  0  0  0  0  0  0  0  0  0
    0.0001    1.6001    0.0000 C   0  0  0  0  0  0  0  0  0  0  0  0
    1.5756    1.3222    0.0000 H   0  0  0  0  0  0  0  0  0  0  0  0
    0.5471    3.1035    0.0000 O   0  0  0  0  0  0  0  0  0  0  0  0
    2.1229    3.3814    0.0000 H   0  0  0  0  0  0  0  0  0  0  0  0
   -1.3857    2.4000    0.0000 C   0  0  0  0  0  0  0  0  0  0  0  0
   -0.3572    3.6257    0.0000 H   0  0  0  0  0  0  0  0  0  0  0  0
   -2.4142    3.6257    0.0000 O   0  0  0  0  0  0  0  0  0  0  0  0
   -1.8669    5.1292    0.0000 H   0  0  0  0  0  0  0  0  0  0  0  0
   -4.8282    4.0514    0.0000 C   0  0  0  0  0  0  0  0  0  0  0  0
   -3.2526    4.3293    0.0000 H   0  0  0  0  0  0  0  0  0  0  0  0
   -5.8567    5.2770    0.0000 C   0  0  0  0  0  0  0  0  0  0  0  0
   -5.3094    6.7806    0.0000 O   0  0  0  0  0  0  0  0  0  0  0  0
   -6.3379    8.0062    0.0000 H   0  0  0  0  0  0  0  0  0  0  0  0
   -7.4322    4.9991    0.0000 C   0  0  0  0  0  0  0  0  0  0  0  0
   -8.4607    6.2249    0.0000 H   0  0  0  0  0  0  0  0  0  0  0  0
   -7.9795    3.4957    0.0000 C   0  0  0  0  0  0  0  0  0  0  0  0
   -9.5554    3.2178    0.0000 O   0  0  0  0  0  0  0  0  0  0  0  0
  -10.5836    4.4436    0.0000 H   0  0  0  0  0  0  0  0  0  0  0  0
   -7.4983    0.7665    0.0000 C   0  0  0  0  0  0  0  0  0  0  0  0
   -9.0742    0.4886    0.0000 C   0  0  0  0  0  0  0  0  0  0  0  0
  -10.4934    1.2274    0.0000 H   0  0  0  0  0  0  0  0  0  0  0  0
   -9.5551    2.0146    0.0000 H   0  0  0  0  0  0  0  0  0  0  0  0
   -9.6212   -1.0148    0.0000 C   0  0  0  0  0  0  0  0  0  0  0  0
   -8.2020   -1.7536    0.0000 H   0  0  0  0  0  0  0  0  0  0  0  0
   -9.1403   -2.5409    0.0000 H   0  0  0  0  0  0  0  0  0  0  0  0
  -11.1970   -1.2927    0.0000 C   0  0  0  0  0  0  0  0  0  0  0  0
  -12.2256   -0.0669    0.0000 C   0  0  0  0  0  0  0  0  0  0  0  0
  -11.6782    1.4365    0.0000 H   0  0  0  0  0  0  0  0  0  0  0  0
  -13.8011   -0.3448    0.0000 C   0  0  0  0  0  0  0  0  0  0  0  0
  -14.8296    0.8808    0.0000 H   0  0  0  0  0  0  0  0  0  0  0  0
  -14.3484   -1.8484    0.0000 C   0  0  0  0  0  0  0  0  0  0  0  0
  -15.9240   -2.1261    0.0000 O   0  0  0  0  0  0  0  0  0  0  0  0
  -16.4713   -3.6298    0.0000 H   0  0  0  0  0  0  0  0  0  0  0  0
  -13.3199   -3.0740    0.0000 C   0  0  0  0  0  0  0  0  0  0  0  0
  -13.8672   -4.5775    0.0000 H   0  0  0  0  0  0  0  0  0  0  0  0
  -11.7441   -2.7962    0.0000 C   0  0  0  0  0  0  0  0  0  0  0  0
  -10.7158   -4.0219    0.0000 H   0  0  0  0  0  0  0  0  0  0  0  0
   -6.4698   -0.4591    0.0000 O   0  0  0  0  0  0  0  0  0  0  0  0
  1  2  4  0  0  0  0
  2  3  1  0  0  0  0
  3  4  1  0  0  0  0
  4  5  1  0  0  0  0
  4  6  1  0  0  0  0
  6  7  1  0  0  0  0
  7  8  1  0  0  0  0
  7  9  1  0  0  0  0
  9 10  1  0  0  0  0
  9 11  1  0  0  0  0
  9 12  1  0  0  0  0
 12 13  1  0  0  0  0
  7 14  1  0  0  0  0
 14 15  1  0  0  0  0
 14 16  1  0  0  0  0
 16 17  1  0  0  0  0
 14 18  1  0  0  0  0
 18 19  1  0  0  0  0
 18 20  1  0  0  0  0
 20 21  1  0  0  0  0
 18 22  1  0  0  0  0
 22  4  1  0  0  0  0
 22 23  1  0  0  0  0
 22 24  1  0  0  0  0
 24 25  1  0  0  0  0
  2 26  4  0  0  0  0
 26 27  1  0  0  0  0
 26 28  4  0  0  0  0
 28 29  1  0  0  0  0
 29 30  1  0  0  0  0
 28 31  4  0  0  0  0
 31 32  1  0  0  0  0
 31 33  4  0  0  0  0
 33  1  4  0  0  0  0
 33 34  1  0  0  0  0
 34 35  1  0  0  0  0
  1 36  1  0  0  0  0
 36 37  1  0  0  0  0
 37 38  1  0  0  0  0
 37 39  1  0  0  0  0
 37 40  1  0  0  0  0
 40 41  1  0  0  0  0
 40 42  1  0  0  0  0
 40 43  1  0  0  0  0
 43 44  4  0  0  0  0
 44 45  1  0  0  0  0
 44 46  4  0  0  0  0
 46 47  1  0  0  0  0
 46 48  4  0  0  0  0
 48 49  1  0  0  0  0
 49 50  1  0  0  0  0
 48 51  4  0  0  0  0
 51 52  1  0  0  0  0
 51 53  4  0  0  0  0
 53 43  4  0  0  0  0
 53 54  1  0  0  0  0
 36 55  2  0  0  0  0
M  END
> <ChemID>
100268

> <source_casrn>
60-81-1

> <CAS>
60-81-1

> <SMILES>
OC[C@H]1O[C@@H](Oc2cc(O)cc(O)c2C(=O)CCc2ccc(O)cc2)[C@H](O)[C@@H](O)[C@@H]1O

> <NAME>
Phloridzin

> <preferred_name>
Phlorizin

> <iupac>
1-[2,4-dihydroxy-6-[(2S,3R,4S,5S,6R)-3,4,5-trihydroxy-6-(hydroxymethyl)oxan-2-yl]oxyphenyl]-3-(4-hydroxyphenyl)propan-1-one

> <MPID>
27655

> <dsstox_substance_id>
DTXSID3075339

> <Canonical_QSARr>
OCC1OC(Oc2cc(O)cc(O)c2C(=O)CCc2ccc(O)cc2)C(O)C(O)C1O

> <InChI_Code_QSARr>
InChI=1S/C21H24O10/c22-9-16-18(27)19(28)20(29)21(31-16)30-15-8-12(24)7-14(26)17(15)13(25)6-3-10-1-4-11(23)5-2-10/h1-2,4-5,7-8,16,18-24,26-29H,3,6,9H2

> <InChI Key_QSARr>
IOUVKUPGCMBWBT-UHFFFAOYSA-N

> <Salt_Solvent>
?

> <Salt_Solvent_ID>


> <MP>
110.0

$$$$
100273
  -INDIGO-08031722462D

 27 28  0  0  0  0  0  0  0  0999 V2000
    1.2944    2.2420    0.0000 N   0  0  0  1  0  0  0  0  0  0  0  0
    1.6270    3.8071    0.0000 H   0  0  0  0  0  0  0  0  0  0  0  0
    2.3650    1.0529    0.0000 C   0  0  0  0  0  0  0  0  0  0  0  0
    1.5651   -0.3326    0.0000 C   0  0  0  0  0  0  0  0  0  0  0  0
    2.3650   -1.7183    0.0000 C   0  0  0  0  0  0  0  0  0  0  0  0
    1.5651   -3.1040    0.0000 H   0  0  0  0  0  0  0  0  0  0  0  0
    3.9650   -1.7183    0.0000 C   0  0  0  0  0  0  0  0  0  0  0  0
    4.7650   -3.1040    0.0000 H   0  0  0  0  0  0  0  0  0  0  0  0
    4.7650   -0.3326    0.0000 C   0  0  0  0  0  0  0  0  0  0  0  0
    6.3650   -0.3326    0.0000 H   0  0  0  0  0  0  0  0  0  0  0  0
    3.9650    1.0529    0.0000 C   0  0  0  0  0  0  0  0  0  0  0  0
    4.7650    2.4386    0.0000 H   0  0  0  0  0  0  0  0  0  0  0  0
    0.0000    0.0000    0.0000 C   0  0  0  0  0  0  0  0  0  0  0  0
   -1.1890   -1.0707    0.0000 C   0  0  0  0  0  0  0  0  0  0  0  0
   -1.4806   -2.6438    0.0000 H   0  0  0  0  0  0  0  0  0  0  0  0
   -0.2829   -2.3892    0.0000 H   0  0  0  0  0  0  0  0  0  0  0  0
   -2.7108   -0.5762    0.0000 C   0  0  0  0  0  0  0  0  0  0  0  0
   -2.4191    0.9970    0.0000 H   0  0  0  0  0  0  0  0  0  0  0  0
   -3.6171    0.7425    0.0000 H   0  0  0  0  0  0  0  0  0  0  0  0
   -3.8997   -1.6468    0.0000 N   0  0  0  0  0  0  0  0  0  0  0  0
   -3.5671   -3.2118    0.0000 H   0  0  0  0  0  0  0  0  0  0  0  0
   -5.4215   -1.1524    0.0000 C   0  0  0  0  0  0  0  0  0  0  0  0
   -6.9431   -0.6579    0.0000 H   0  0  0  0  0  0  0  0  0  0  0  0
   -6.6105   -2.2230    0.0000 H   0  0  0  0  0  0  0  0  0  0  0  0
   -5.7542    0.4127    0.0000 H   0  0  0  0  0  0  0  0  0  0  0  0
   -0.1673    1.5912    0.0000 C   0  0  0  0  0  0  0  0  0  0  0  0
   -1.5529    2.3913    0.0000 H   0  0  0  0  0  0  0  0  0  0  0  0
  1  2  1  0  0  0  0
  1  3  4  0  0  0  0
  3  4  4  0  0  0  0
  4  5  4  0  0  0  0
  5  6  1  0  0  0  0
  5  7  4  0  0  0  0
  7  8  1  0  0  0  0
  7  9  4  0  0  0  0
  9 10  1  0  0  0  0
  9 11  4  0  0  0  0
 11  3  4  0  0  0  0
 11 12  1  0  0  0  0
  4 13  4  0  0  0  0
 13 14  1  0  0  0  0
 14 15  1  0  0  0  0
 14 16  1  0  0  0  0
 14 17  1  0  0  0  0
 17 18  1  0  0  0  0
 17 19  1  0  0  0  0
 17 20  1  0  0  0  0
 20 21  1  0  0  0  0
 20 22  1  0  0  0  0
 22 23  1  0  0  0  0
 22 24  1  0  0  0  0
 22 25  1  0  0  0  0
 13 26  4  0  0  0  0
 26  1  4  0  0  0  0
 26 27  1  0  0  0  0
M  END
> <ChemID>
100273

> <source_casrn>
61-49-4

> <CAS>
61-49-4

> <SMILES>
CNCCc1c[nH]c2ccccc12

> <NAME>
N-Methyltryptamine

> <preferred_name>
N-Methyltryptamine

> <iupac>
2-(1H-indol-3-yl)-N-methylethanamine

> <MPID>
27659

> <dsstox_substance_id>
DTXSID70209846

> <Canonical_QSARr>
CNCCc1c[nH]c2ccccc12

> <InChI_Code_QSARr>
InChI=1S/C11H14N2/c1-12-7-6-9-8-13-11-5-3-2-4-10(9)11/h2-5,8,12-13H,6-7H2,1H3

> <InChI Key_QSARr>
NCIKQJBVUNUXLW-UHFFFAOYSA-N

> <Salt_Solvent>
?

> <Salt_Solvent_ID>


> <MP>
88.0

$$$$
100277
  -INDIGO-08031722462D

 20 21  0  0  0  0  0  0  0  0999 V2000
   -7.9654   -1.5600    0.0000 O   0  0  0  0  0  0  0  0  0  0  0  0
   -6.5798   -2.3601    0.0000 N   0  0  0  0  0  0  0  0  0  0  0  0
   -6.5798   -3.9601    0.0000 O   0  0  0  0  0  0  0  0  0  0  0  0
   -5.1942   -1.5600    0.0000 C   0  0  0  0  0  0  0  0  0  0  0  0
   -5.0270    0.0312    0.0000 C   0  0  0  0  0  0  0  0  0  0  0  0
   -6.2160    1.1018    0.0000 H   0  0  0  0  0  0  0  0  0  0  0  0
   -3.4619    0.3639    0.0000 N   0  0  0  1  0  0  0  0  0  0  0  0
   -2.6618   -1.0218    0.0000 C   0  0  0  0  0  0  0  0  0  0  0  0
   -1.0706   -1.1890    0.0000 N   0  0  0  0  0  0  0  0  0  0  0  0
    0.0000    0.0000    0.0000 C   0  0  0  0  0  0  0  0  0  0  0  0
   -1.2945    0.9404    0.0000 H   0  0  0  0  0  0  0  0  0  0  0  0
    0.7999    1.3856    0.0000 H   0  0  0  0  0  0  0  0  0  0  0  0
    1.4616   -0.6508    0.0000 C   0  0  0  0  0  0  0  0  0  0  0  0
    1.9561    0.8710    0.0000 H   0  0  0  0  0  0  0  0  0  0  0  0
    3.0267   -0.9835    0.0000 H   0  0  0  0  0  0  0  0  0  0  0  0
    1.2944   -2.2420    0.0000 N   0  0  0  0  0  0  0  0  0  0  0  0
    2.4834   -3.3126    0.0000 H   0  0  0  0  0  0  0  0  0  0  0  0
   -0.2707   -2.5747    0.0000 C   0  0  0  0  0  0  0  0  0  0  0  0
   -0.9215   -4.0363    0.0000 O   0  0  0  0  0  0  0  0  0  0  0  0
   -3.7324   -2.2108    0.0000 S   0  0  0  1  0  0  0  0  0  0  0  0
  1  2  1  0  0  0  0
  2  3  2  0  0  0  0
  2  4  1  0  0  0  0
  4  5  4  0  0  0  0
  5  6  1  0  0  0  0
  5  7  4  0  0  0  0
  7  8  4  0  0  0  0
  8  9  1  0  0  0  0
  9 10  1  0  0  0  0
 10 11  1  0  0  0  0
 10 12  1  0  0  0  0
 10 13  1  0  0  0  0
 13 14  1  0  0  0  0
 13 15  1  0  0  0  0
 13 16  1  0  0  0  0
 16 17  1  0  0  0  0
 16 18  1  0  0  0  0
 18  9  1  0  0  0  0
 18 19  2  0  0  0  0
  8 20  4  0  0  0  0
 20  4  4  0  0  0  0
M  CHG  2   1  -1   2   1
M  END
> <ChemID>
100277

> <source_casrn>
61-57-4

> <CAS>
61-57-4

> <SMILES>
[O-][N+](=O)c1c[n]c([s]1)N1CCNC1=O

> <NAME>
NIRIDAZOLE

> <preferred_name>
Niridazole

> <iupac>
1-(5-nitro-1,3-thiazol-2-yl)imidazolidin-2-one

> <MPID>
27663

> <dsstox_substance_id>
DTXSID6045244

> <Canonical_QSARr>
[O-][N+](=O)c1c[n]c([s]1)N1CCNC1=O

> <InChI_Code_QSARr>
InChI=1S/C6H6N4O3S/c11-5-7-1-2-9(5)6-8-3-4(14-6)10(12)13/h3H,1-2H2,(H,7,11)

> <InChI Key_QSARr>
RDXLYGJSWZYTFJ-UHFFFAOYSA-N

> <Salt_Solvent>
?

> <Salt_Solvent_ID>


> <MP>
261.0

$$$$
100282
  -INDIGO-08031722462D

 16 17  0  0  0  0  0  0  0  0999 V2000
    4.0621   -0.8000    0.0000 N   0  0  0  0  0  0  0  0  0  0  0  0
    4.8621    0.5856    0.0000 H   0  0  0  0  0  0  0  0  0  0  0  0
    4.8621   -2.1856    0.0000 H   0  0  0  0  0  0  0  0  0  0  0  0
    2.4622   -0.8000    0.0000 C   0  0  0  0  0  0  0  0  0  0  0  0
    1.5216   -2.0944    0.0000 N   0  0  0  1  0  0  0  0  0  0  0  0
   -0.0000   -1.6000    0.0000 C   0  0  0  0  0  0  0  0  0  0  0  0
   -0.0000   -0.0000    0.0000 C   0  0  0  0  0  0  0  0  0  0  0  0
   -1.3856    0.8000    0.0000 C   0  0  0  0  0  0  0  0  0  0  0  0
   -1.3856    2.4000    0.0000 H   0  0  0  0  0  0  0  0  0  0  0  0
   -2.7713   -0.0000    0.0000 C   0  0  0  0  0  0  0  0  0  0  0  0
   -4.1569    0.8000    0.0000 H   0  0  0  0  0  0  0  0  0  0  0  0
   -2.7713   -1.6000    0.0000 C   0  0  0  0  0  0  0  0  0  0  0  0
   -1.3856   -2.4000    0.0000 C   0  0  0  0  0  0  0  0  0  0  0  0
   -1.3856   -4.0000    0.0000 H   0  0  0  0  0  0  0  0  0  0  0  0
   -4.1569   -2.4000    0.0000 Cl  0  0  0  0  0  0  0  0  0  0  0  0
    1.5216    0.4944    0.0000 O   0  0  0  0  0  0  0  0  0  0  0  0
  1  2  1  0  0  0  0
  1  3  1  0  0  0  0
  1  4  1  0  0  0  0
  4  5  4  0  0  0  0
  5  6  4  0  0  0  0
  6  7  4  0  0  0  0
  7  8  4  0  0  0  0
  8  9  1  0  0  0  0
  8 10  4  0  0  0  0
 10 11  1  0  0  0  0
 10 12  4  0  0  0  0
 12 13  4  0  0  0  0
 13  6  4  0  0  0  0
 13 14  1  0  0  0  0
 12 15  1  0  0  0  0
  7 16  4  0  0  0  0
 16  4  4  0  0  0  0
M  END
> <ChemID>
100282

> <source_casrn>
61-80-3

> <CAS>
61-80-3

> <SMILES>
Nc1[n]c2cc(Cl)ccc2o1

> <NAME>
ZOXAZOLAMINE

> <preferred_name>
Zoxazolamine

> <iupac>
5-chloro-1,3-benzoxazol-2-amine

> <MPID>
27667

> <dsstox_substance_id>
DTXSID1045245

> <Canonical_QSARr>
Nc1[n]c2cc(Cl)ccc2o1

> <InChI_Code_QSARr>
InChI=1S/C7H5ClN2O/c8-4-1-2-6-5(3-4)10-7(9)11-6/h1-3H,(H2,9,10)

> <InChI Key_QSARr>
YGCODSQDUUUKIV-UHFFFAOYSA-N

> <Salt_Solvent>
?

> <Salt_Solvent_ID>


> <MP>
184.5

$$$$
100288
  -INDIGO-08031722462D

 22 22  0  0  0  0  0  0  0  0999 V2000
    4.8001    2.7713    0.0000 O   0  0  0  0  0  0  0  0  0  0  0  0
    6.4000    2.7713    0.0000 H   0  0  0  0  0  0  0  0  0  0  0  0
    3.9999    1.3857    0.0000 C   0  0  0  0  0  0  0  0  0  0  0  0
    2.4000    1.3857    0.0000 C   0  0  0  0  0  0  0  0  0  0  0  0
    1.6000    2.7713    0.0000 H   0  0  0  0  0  0  0  0  0  0  0  0
    1.6000   -0.0000    0.0000 C   0  0  0  0  0  0  0  0  0  0  0  0
    0.0001   -0.0000    0.0000 C   0  0  0  0  0  0  0  0  0  0  0  0
   -1.2693    0.9740    0.0000 H   0  0  0  0  0  0  0  0  0  0  0  0
   -0.2088    1.5864    0.0000 H   0  0  0  0  0  0  0  0  0  0  0  0
   -0.8001   -1.3857    0.0000 C   0  0  0  0  0  0  0  0  0  0  0  0
    0.4693   -2.3596    0.0000 H   0  0  0  0  0  0  0  0  0  0  0  0
   -0.5912   -2.9720    0.0000 H   0  0  0  0  0  0  0  0  0  0  0  0
   -2.4000   -1.3857    0.0000 N   0  0  0  0  0  0  0  0  0  0  0  0
   -3.2000   -2.7713    0.0000 H   0  0  0  0  0  0  0  0  0  0  0  0
   -3.2000   -0.0000    0.0000 H   0  0  0  0  0  0  0  0  0  0  0  0
    2.4000   -1.3857    0.0000 C   0  0  0  0  0  0  0  0  0  0  0  0
    1.6000   -2.7713    0.0000 H   0  0  0  0  0  0  0  0  0  0  0  0
    3.9999   -1.3857    0.0000 C   0  0  0  0  0  0  0  0  0  0  0  0
    4.8001   -2.7713    0.0000 H   0  0  0  0  0  0  0  0  0  0  0  0
    4.8001   -0.0000    0.0000 C   0  0  0  0  0  0  0  0  0  0  0  0
    6.4000   -0.0000    0.0000 O   0  0  0  0  0  0  0  0  0  0  0  0
    7.2000   -1.3857    0.0000 H   0  0  0  0  0  0  0  0  0  0  0  0
  1  2  1  0  0  0  0
  1  3  1  0  0  0  0
  3  4  4  0  0  0  0
  4  5  1  0  0  0  0
  4  6  4  0  0  0  0
  6  7  1  0  0  0  0
  7  8  1  0  0  0  0
  7  9  1  0  0  0  0
  7 10  1  0  0  0  0
 10 11  1  0  0  0  0
 10 12  1  0  0  0  0
 10 13  1  0  0  0  0
 13 14  1  0  0  0  0
 13 15  1  0  0  0  0
  6 16  4  0  0  0  0
 16 17  1  0  0  0  0
 16 18  4  0  0  0  0
 18 19  1  0  0  0  0
 18 20  4  0  0  0  0
 20  3  4  0  0  0  0
 20 21  1  0  0  0  0
 21 22  1  0  0  0  0
M  END
> <ChemID>
100288

> <source_casrn>
62-31-7

> <CAS>
62-31-7

> <SMILES>
Cl.NCCc1cc(O)c(O)cc1

> <NAME>
Dopamine hydrochloride [USAN:JAN]

> <preferred_name>
Dopamine hydrochloride

> <iupac>
4-(2-aminoethyl)benzene-1,2-diol hydrochloride (1:1)

> <MPID>
27671

> <dsstox_substance_id>
DTXSID7020550

> <Canonical_QSARr>
NCCc1cc(O)c(O)cc1

> <InChI_Code_QSARr>
InChI=1S/C8H11NO2/c9-4-3-6-1-2-7(10)8(11)5-6/h1-2,5,10-11H,3-4,9H2

> <InChI Key_QSARr>
VYFYYTLLBUKUHU-UHFFFAOYSA-N

> <Salt_Solvent>
Cl

> <Salt_Solvent_ID>
18179

> <MP>
249.0

$$$$
100295
  -INDIGO-08031722462D

  9  8  0  0  0  0  0  0  0  0999 V2000
   -0.0000    0.0000    0.0000 C   0  0  0  0  0  0  0  0  0  0  0  0
    1.3856    0.8000    0.0000 H   0  0  0  0  0  0  0  0  0  0  0  0
   -0.0000    1.6000    0.0000 H   0  0  0  0  0  0  0  0  0  0  0  0
    1.3856   -0.8000    0.0000 H   0  0  0  0  0  0  0  0  0  0  0  0
   -1.3856   -0.8000    0.0000 C   0  0  0  0  0  0  0  0  0  0  0  0
   -1.3856   -2.4000    0.0000 S   0  0  0  0  0  0  0  0  0  0  0  0
   -2.7713    0.0000    0.0000 N   0  0  0  0  0  0  0  0  0  0  0  0
   -4.1569   -0.8000    0.0000 H   0  0  0  0  0  0  0  0  0  0  0  0
   -2.7713    1.6000    0.0000 H   0  0  0  0  0  0  0  0  0  0  0  0
  1  2  1  0  0  0  0
  1  3  1  0  0  0  0
  1  4  1  0  0  0  0
  1  5  1  0  0  0  0
  5  6  2  0  0  0  0
  5  7  1  0  0  0  0
  7  8  1  0  0  0  0
  7  9  1  0  0  0  0
M  END
> <ChemID>
100295

> <source_casrn>
62-55-5

> <CAS>
62-55-5

> <SMILES>
CC(N)=S

> <NAME>
THIOACETAMIDE

> <preferred_name>
Thioacetamide

> <iupac>
ethanethioamide

> <MPID>
27675

> <dsstox_substance_id>
DTXSID9021340

> <Canonical_QSARr>
CC(N)=S

> <InChI_Code_QSARr>
InChI=1S/C2H5NS/c1-2(3)4/h1H3,(H2,3,4)

> <InChI Key_QSARr>
YUKQRDCYNOVPGJ-UHFFFAOYSA-N

> <Salt_Solvent>
?

> <Salt_Solvent_ID>


> <MP>
115.5

$$$$
100299
  -INDIGO-08031722462D

 18 17  0  0  0  0  0  0  0  0999 V2000
   -0.8000    1.3856    0.0000 O   0  0  0  0  0  0  0  0  0  0  0  0
    0.0000    0.0000    0.0000 P   0  0  0  0  0  0  0  0  0  0  0  0
    1.6000    0.0000    0.0000 O   0  0  0  0  0  0  0  0  0  0  0  0
    2.4000   -1.3856    0.0000 C   0  0  0  0  0  0  0  0  0  0  0  0
    1.6000   -2.7713    0.0000 H   0  0  0  0  0  0  0  0  0  0  0  0
    4.0000   -1.3856    0.0000 C   0  0  0  0  0  0  0  0  0  0  0  0
    4.8000   -2.7713    0.0000 Cl  0  0  0  0  0  0  0  0  0  0  0  0
    4.8000    0.0000    0.0000 Cl  0  0  0  0  0  0  0  0  0  0  0  0
    0.8000    1.3856    0.0000 O   0  0  0  0  0  0  0  0  0  0  0  0
    0.0000    2.7713    0.0000 C   0  0  0  0  0  0  0  0  0  0  0  0
    0.8000    4.1569    0.0000 H   0  0  0  0  0  0  0  0  0  0  0  0
   -0.8000    4.1569    0.0000 H   0  0  0  0  0  0  0  0  0  0  0  0
   -1.6000    2.7713    0.0000 H   0  0  0  0  0  0  0  0  0  0  0  0
   -0.8000   -1.3856    0.0000 O   0  0  0  0  0  0  0  0  0  0  0  0
   -2.4001   -1.3856    0.0000 C   0  0  0  0  0  0  0  0  0  0  0  0
   -4.0000   -1.3856    0.0000 H   0  0  0  0  0  0  0  0  0  0  0  0
   -3.2000   -2.7713    0.0000 H   0  0  0  0  0  0  0  0  0  0  0  0
   -3.2000    0.0000    0.0000 H   0  0  0  0  0  0  0  0  0  0  0  0
  1  2  2  0  0  0  0
  2  3  1  0  0  0  0
  3  4  1  0  0  0  0
  4  5  1  0  0  0  0
  4  6  2  0  0  0  0
  6  7  1  0  0  0  0
  6  8  1  0  0  0  0
  2  9  1  0  0  0  0
  9 10  1  0  0  0  0
 10 11  1  0  0  0  0
 10 12  1  0  0  0  0
 10 13  1  0  0  0  0
  2 14  1  0  0  0  0
 14 15  1  0  0  0  0
 15 16  1  0  0  0  0
 15 17  1  0  0  0  0
 15 18  1  0  0  0  0
M  END
> <ChemID>
100299

> <source_casrn>
62-73-7

> <CAS>
62-73-7

> <SMILES>
COP(=O)(OC=C(Cl)Cl)OC

> <NAME>
DICHLORVOS

> <preferred_name>
Dichlorvos

> <iupac>
2,2-dichloroethenyl dimethyl phosphate

> <MPID>
27679

> <dsstox_substance_id>
DTXSID5020449

> <Canonical_QSARr>
COP(=O)(OC=C(Cl)Cl)OC

> <InChI_Code_QSARr>
InChI=1S/C4H7Cl2O4P/c1-8-11(7,9-2)10-3-4(5)6/h3H,1-2H3

> <InChI Key_QSARr>
OEBRKCOSUFCWJD-UHFFFAOYSA-N

> <Salt_Solvent>
?

> <Salt_Solvent_ID>


> <MP>
-60.0

$$$$
100304
  -INDIGO-08031722462D

 61 63  0  0  0  0  0  0  0  0999 V2000
    3.9999   -1.3856    0.0000 C   0  0  0  0  0  0  0  0  0  0  0  0
    4.8000   -2.7714    0.0000 O   0  0  0  0  0  0  0  0  0  0  0  0
    6.4001   -2.7714    0.0000 C   0  0  0  0  0  0  0  0  0  0  0  0
    7.1999   -4.1569    0.0000 H   0  0  0  0  0  0  0  0  0  0  0  0
    7.9999   -2.7714    0.0000 H   0  0  0  0  0  0  0  0  0  0  0  0
    5.6000   -4.1569    0.0000 H   0  0  0  0  0  0  0  0  0  0  0  0
    4.8000   -0.0001    0.0000 C   0  0  0  0  0  0  0  0  0  0  0  0
    6.4001   -0.0001    0.0000 O   0  0  0  0  0  0  0  0  0  0  0  0
    7.1999    1.3857    0.0000 C   0  0  0  0  0  0  0  0  0  0  0  0
    8.8000    1.3857    0.0000 H   0  0  0  0  0  0  0  0  0  0  0  0
    7.9999    2.7712    0.0000 H   0  0  0  0  0  0  0  0  0  0  0  0
    7.9999   -0.0001    0.0000 H   0  0  0  0  0  0  0  0  0  0  0  0
    3.9999    1.3857    0.0000 C   0  0  0  0  0  0  0  0  0  0  0  0
    4.8000    2.7712    0.0000 H   0  0  0  0  0  0  0  0  0  0  0  0
    2.4001    1.3857    0.0000 C   0  0  0  0  0  0  0  0  0  0  0  0
    1.6000   -0.0001    0.0000 C   0  0  0  0  0  0  0  0  0  0  0  0
   -0.0001   -0.0001    0.0000 C   0  0  0  0  0  0  0  0  0  0  0  0
    0.8000   -1.3856    0.0000 H   0  0  0  0  0  0  0  0  0  0  0  0
   -0.7999    1.3857    0.0000 N   0  0  0  0  0  0  0  0  0  0  0  0
   -0.0001    2.7712    0.0000 C   0  0  0  0  0  0  0  0  0  0  0  0
    0.2780    4.3470    0.0000 H   0  0  0  0  0  0  0  0  0  0  0  0
   -1.2256    3.7997    0.0000 H   0  0  0  0  0  0  0  0  0  0  0  0
    1.6000    2.7712    0.0000 C   0  0  0  0  0  0  0  0  0  0  0  0
    3.1036    3.3185    0.0000 H   0  0  0  0  0  0  0  0  0  0  0  0
    1.3222    4.3470    0.0000 H   0  0  0  0  0  0  0  0  0  0  0  0
   -2.4000    1.3857    0.0000 C   0  0  0  0  0  0  0  0  0  0  0  0
   -2.1222    2.9614    0.0000 H   0  0  0  0  0  0  0  0  0  0  0  0
   -3.9035    1.9329    0.0000 H   0  0  0  0  0  0  0  0  0  0  0  0
   -3.2001   -0.0001    0.0000 C   0  0  0  0  0  0  0  0  0  0  0  0
   -4.4255    1.0284    0.0000 H   0  0  0  0  0  0  0  0  0  0  0  0
   -4.5857   -0.8000    0.0000 C   0  0  0  0  0  0  0  0  0  0  0  0
   -4.8635   -2.3757    0.0000 O   0  0  0  0  0  0  0  0  0  0  0  0
   -6.0893   -0.2528    0.0000 N   0  0  0  0  0  0  0  0  0  0  0  0
   -7.3147   -1.2813    0.0000 C   0  0  0  0  0  0  0  0  0  0  0  0
   -6.4552   -2.6306    0.0000 H   0  0  0  0  0  0  0  0  0  0  0  0
   -7.6611   -2.8432    0.0000 H   0  0  0  0  0  0  0  0  0  0  0  0
   -8.8183   -0.7340    0.0000 C   0  0  0  0  0  0  0  0  0  0  0  0
  -10.3218   -0.1868    0.0000 H   0  0  0  0  0  0  0  0  0  0  0  0
  -10.0441   -1.7625    0.0000 H   0  0  0  0  0  0  0  0  0  0  0  0
   -9.0961    0.8417    0.0000 H   0  0  0  0  0  0  0  0  0  0  0  0
   -6.3670    1.3229    0.0000 C   0  0  0  0  0  0  0  0  0  0  0  0
   -7.5467    2.4038    0.0000 H   0  0  0  0  0  0  0  0  0  0  0  0
   -7.9654    1.2531    0.0000 H   0  0  0  0  0  0  0  0  0  0  0  0
   -5.1413    2.3514    0.0000 C   0  0  0  0  0  0  0  0  0  0  0  0
   -5.4190    3.9271    0.0000 H   0  0  0  0  0  0  0  0  0  0  0  0
   -3.9155    3.3799    0.0000 H   0  0  0  0  0  0  0  0  0  0  0  0
   -6.6448    2.8987    0.0000 H   0  0  0  0  0  0  0  0  0  0  0  0
   -2.4000   -1.3856    0.0000 C   0  0  0  0  0  0  0  0  0  0  0  0
   -3.9035   -1.9329    0.0000 H   0  0  0  0  0  0  0  0  0  0  0  0
   -2.1222   -2.9614    0.0000 O   0  0  0  0  0  0  0  0  0  0  0  0
   -3.3477   -3.9898    0.0000 C   0  0  0  0  0  0  0  0  0  0  0  0
   -3.0699   -5.5654    0.0000 C   0  0  0  0  0  0  0  0  0  0  0  0
   -2.7921   -7.1412    0.0000 H   0  0  0  0  0  0  0  0  0  0  0  0
   -4.2957   -6.5939    0.0000 H   0  0  0  0  0  0  0  0  0  0  0  0
   -1.5664   -6.1127    0.0000 H   0  0  0  0  0  0  0  0  0  0  0  0
   -4.8512   -3.4426    0.0000 O   0  0  0  0  0  0  0  0  0  0  0  0
   -0.7999   -1.3856    0.0000 C   0  0  0  0  0  0  0  0  0  0  0  0
   -1.0779   -2.9614    0.0000 H   0  0  0  0  0  0  0  0  0  0  0  0
    0.4256   -2.4141    0.0000 H   0  0  0  0  0  0  0  0  0  0  0  0
    2.4001   -1.3856    0.0000 C   0  0  0  0  0  0  0  0  0  0  0  0
    1.6000   -2.7714    0.0000 H   0  0  0  0  0  0  0  0  0  0  0  0
  1  2  1  0  0  0  0
  2  3  1  0  0  0  0
  3  4  1  0  0  0  0
  3  5  1  0  0  0  0
  3  6  1  0  0  0  0
  1  7  4  0  0  0  0
  7  8  1  0  0  0  0
  8  9  1  0  0  0  0
  9 10  1  0  0  0  0
  9 11  1  0  0  0  0
  9 12  1  0  0  0  0
  7 13  4  0  0  0  0
 13 14  1  0  0  0  0
 13 15  4  0  0  0  0
 15 16  4  0  0  0  0
 16 17  1  0  0  0  0
 17 18  1  0  0  0  0
 17 19  1  0  0  0  0
 19 20  1  0  0  0  0
 20 21  1  0  0  0  0
 20 22  1  0  0  0  0
 20 23  1  0  0  0  0
 23 15  1  0  0  0  0
 23 24  1  0  0  0  0
 23 25  1  0  0  0  0
 19 26  1  0  0  0  0
 26 27  1  0  0  0  0
 26 28  1  0  0  0  0
 26 29  1  0  0  0  0
 29 30  1  0  0  0  0
 29 31  1  0  0  0  0
 31 32  2  0  0  0  0
 31 33  1  0  0  0  0
 33 34  1  0  0  0  0
 34 35  1  0  0  0  0
 34 36  1  0  0  0  0
 34 37  1  0  0  0  0
 37 38  1  0  0  0  0
 37 39  1  0  0  0  0
 37 40  1  0  0  0  0
 33 41  1  0  0  0  0
 41 42  1  0  0  0  0
 41 43  1  0  0  0  0
 41 44  1  0  0  0  0
 44 45  1  0  0  0  0
 44 46  1  0  0  0  0
 44 47  1  0  0  0  0
 29 48  1  0  0  0  0
 48 49  1  0  0  0  0
 48 50  1  0  0  0  0
 50 51  1  0  0  0  0
 51 52  1  0  0  0  0
 52 53  1  0  0  0  0
 52 54  1  0  0  0  0
 52 55  1  0  0  0  0
 51 56  2  0  0  0  0
 48 57  1  0  0  0  0
 57 17  1  0  0  0  0
 57 58  1  0  0  0  0
 57 59  1  0  0  0  0
 16 60  4  0  0  0  0
 60  1  4  0  0  0  0
 60 61  1  0  0  0  0
M  END
> <ChemID>
100304

> <source_casrn>
63-12-7

> <CAS>
63-12-7

> <SMILES>
CC(=O)OC1CC2c3cc(OC)c(cc3CCN2CC1C(=O)N(CC)CC)OC

> <NAME>
Benzquinamide

> <preferred_name>
Benzquinamide

> <iupac>
3-(diethylcarbamoyl)-9,10-dimethoxy-1,3,4,6,7,11b-hexahydro-2H-pyrido[2,1-a]isoquinolin-2-yl acetate

> <MPID>
27683

> <dsstox_substance_id>
DTXSID9022657

> <Canonical_QSARr>
CC(=O)OC1CC2c3cc(OC)c(cc3CCN2CC1C(=O)N(CC)CC)OC

> <InChI_Code_QSARr>
InChI=1S/C22H32N2O5/c1-6-23(7-2)22(26)17-13-24-9-8-15-10-20(27-4)21(28-5)11-16(15)18(24)12-19(17)29-14(3)25/h10-11,17-19H,6-9,12-13H2,1-5H3

> <InChI Key_QSARr>
JSZILQVIPPROJI-UHFFFAOYSA-N

> <Salt_Solvent>
?

> <Salt_Solvent_ID>


> <MP>
131.0

$$$$
100310
  -INDIGO-08031722462D

 19 19  0  0  0  0  0  0  0  0999 V2000
   -1.6000   -0.0000    0.0000 S   0  0  0  0  0  0  0  0  0  0  0  0
   -0.0000   -0.0000    0.0000 C   0  0  0  0  0  0  0  0  0  0  0  0
    0.7999    1.3856    0.0000 C   0  0  0  0  0  0  0  0  0  0  0  0
   -0.0000    2.7713    0.0000 H   0  0  0  0  0  0  0  0  0  0  0  0
    2.4000    1.3856    0.0000 C   0  0  0  0  0  0  0  0  0  0  0  0
    3.2000    2.7713    0.0000 H   0  0  0  0  0  0  0  0  0  0  0  0
    3.2000   -0.0000    0.0000 C   0  0  0  0  0  0  0  0  0  0  0  0
    4.8000   -0.0000    0.0000 N   0  0  0  0  0  0  0  0  0  0  0  0
    5.6000    1.3856    0.0000 H   0  0  0  0  0  0  0  0  0  0  0  0
    5.6000   -1.3856    0.0000 H   0  0  0  0  0  0  0  0  0  0  0  0
    2.4000   -1.3856    0.0000 C   0  0  0  0  0  0  0  0  0  0  0  0
    3.2000   -2.7713    0.0000 H   0  0  0  0  0  0  0  0  0  0  0  0
    0.8001   -1.3856    0.0000 C   0  0  0  0  0  0  0  0  0  0  0  0
   -0.0000   -2.7713    0.0000 H   0  0  0  0  0  0  0  0  0  0  0  0
   -1.6000    1.6000    0.0000 O   0  0  0  0  0  0  0  0  0  0  0  0
   -1.6000   -1.6000    0.0000 O   0  0  0  0  0  0  0  0  0  0  0  0
   -3.2000   -0.0000    0.0000 N   0  0  0  0  0  0  0  0  0  0  0  0
   -4.0000    1.3856    0.0000 H   0  0  0  0  0  0  0  0  0  0  0  0
   -4.0000   -1.3856    0.0000 H   0  0  0  0  0  0  0  0  0  0  0  0
  1  2  1  0  0  0  0
  2  3  4  0  0  0  0
  3  4  1  0  0  0  0
  3  5  4  0  0  0  0
  5  6  1  0  0  0  0
  5  7  4  0  0  0  0
  7  8  1  0  0  0  0
  8  9  1  0  0  0  0
  8 10  1  0  0  0  0
  7 11  4  0  0  0  0
 11 12  1  0  0  0  0
 11 13  4  0  0  0  0
 13  2  4  0  0  0  0
 13 14  1  0  0  0  0
  1 15  2  0  0  0  0
  1 16  2  0  0  0  0
  1 17  1  0  0  0  0
 17 18  1  0  0  0  0
 17 19  1  0  0  0  0
M  END
> <ChemID>
100310

> <source_casrn>
63-74-1

> <CAS>
63-74-1

> <SMILES>
Nc1ccc(cc1)S(N)(=O)=O

> <NAME>
SULFANILAMIDE

> <preferred_name>
Sulfanilamide

> <iupac>
4-aminobenzenesulfonamide

> <MPID>
27687

> <dsstox_substance_id>
DTXSID4023622

> <Canonical_QSARr>
Nc1ccc(cc1)S(N)(=O)=O

> <InChI_Code_QSARr>
InChI=1S/C6H8N2O2S/c7-5-1-3-6(4-2-5)11(8,9)10/h1-4H,7H2,(H2,8,9,10)

> <InChI Key_QSARr>
FDDDEECHVMSUSB-UHFFFAOYSA-N

> <Salt_Solvent>
?

> <Salt_Solvent_ID>


> <MP>
165.5

$$$$
100314
  -INDIGO-08031722462D

 29 29  0  0  0  0  0  0  0  0999 V2000
    0.8000   -1.3856    0.0000 C   0  0  0  0  0  0  0  0  0  0  0  0
    1.6000   -2.7713    0.0000 H   0  0  0  0  0  0  0  0  0  0  0  0
    2.3999   -1.3856    0.0000 H   0  0  0  0  0  0  0  0  0  0  0  0
    1.6000   -0.0000    0.0000 H   0  0  0  0  0  0  0  0  0  0  0  0
    0.0000   -0.0000    0.0000 C   0  0  0  0  0  0  0  0  0  0  0  0
   -0.7999    1.3857    0.0000 H   0  0  0  0  0  0  0  0  0  0  0  0
    1.2256    1.0284    0.0000 C   0  0  0  0  0  0  0  0  0  0  0  0
    2.4514    2.0569    0.0000 H   0  0  0  0  0  0  0  0  0  0  0  0
    0.9478    2.6042    0.0000 H   0  0  0  0  0  0  0  0  0  0  0  0
    2.7292    0.4813    0.0000 H   0  0  0  0  0  0  0  0  0  0  0  0
   -1.3857   -0.8001    0.0000 C   0  0  0  0  0  0  0  0  0  0  0  0
   -1.3857   -2.4000    0.0000 C   0  0  0  0  0  0  0  0  0  0  0  0
    0.0000   -3.2000    0.0000 H   0  0  0  0  0  0  0  0  0  0  0  0
   -2.7712   -3.2000    0.0000 C   0  0  0  0  0  0  0  0  0  0  0  0
   -2.7712   -4.8000    0.0000 H   0  0  0  0  0  0  0  0  0  0  0  0
   -4.1570   -2.4000    0.0000 C   0  0  0  0  0  0  0  0  0  0  0  0
   -5.5425   -3.2000    0.0000 H   0  0  0  0  0  0  0  0  0  0  0  0
   -4.1570   -0.8001    0.0000 C   0  0  0  0  0  0  0  0  0  0  0  0
   -5.5425   -0.0000    0.0000 O   0  0  0  0  0  0  0  0  0  0  0  0
   -6.9283   -0.8001    0.0000 C   0  0  0  0  0  0  0  0  0  0  0  0
   -8.3138   -0.0000    0.0000 N   0  0  0  0  0  0  0  0  0  0  0  0
   -8.3138    1.6000    0.0000 H   0  0  0  0  0  0  0  0  0  0  0  0
   -9.6996   -0.8001    0.0000 C   0  0  0  0  0  0  0  0  0  0  0  0
  -11.0851   -1.6000    0.0000 H   0  0  0  0  0  0  0  0  0  0  0  0
  -11.0851   -0.0000    0.0000 H   0  0  0  0  0  0  0  0  0  0  0  0
   -9.6996   -2.4000    0.0000 H   0  0  0  0  0  0  0  0  0  0  0  0
   -6.9283   -2.4000    0.0000 O   0  0  0  0  0  0  0  0  0  0  0  0
   -2.7712   -0.0000    0.0000 C   0  0  0  0  0  0  0  0  0  0  0  0
   -2.7712    1.6000    0.0000 H   0  0  0  0  0  0  0  0  0  0  0  0
  1  2  1  0  0  0  0
  1  3  1  0  0  0  0
  1  4  1  0  0  0  0
  1  5  1  0  0  0  0
  5  6  1  0  0  0  0
  5  7  1  0  0  0  0
  7  8  1  0  0  0  0
  7  9  1  0  0  0  0
  7 10  1  0  0  0  0
  5 11  1  0  0  0  0
 11 12  4  0  0  0  0
 12 13  1  0  0  0  0
 12 14  4  0  0  0  0
 14 15  1  0  0  0  0
 14 16  4  0  0  0  0
 16 17  1  0  0  0  0
 16 18  4  0  0  0  0
 18 19  1  0  0  0  0
 19 20  1  0  0  0  0
 20 21  1  0  0  0  0
 21 22  1  0  0  0  0
 21 23  1  0  0  0  0
 23 24  1  0  0  0  0
 23 25  1  0  0  0  0
 23 26  1  0  0  0  0
 20 27  2  0  0  0  0
 18 28  4  0  0  0  0
 28 11  4  0  0  0  0
 28 29  1  0  0  0  0
M  END
> <ChemID>
100314

> <source_casrn>
64-00-6

> <CAS>
64-00-6

> <SMILES>
CNC(=O)Oc1cc(ccc1)C(C)C

> <NAME>
N-METHYL O-(3-ISOPROPYLPHENYL)CARBAMATE

> <preferred_name>
m-Cumenyl methylcarbamate

> <iupac>
3-(propan-2-yl)phenyl methylcarbamate

> <MPID>
27690

> <dsstox_substance_id>
DTXSID1040324

> <Canonical_QSARr>
CNC(=O)Oc1cc(ccc1)C(C)C

> <InChI_Code_QSARr>
InChI=1S/C11H15NO2/c1-8(2)9-5-4-6-10(7-9)14-11(13)12-3/h4-8H,1-3H3,(H,12,13)

> <InChI Key_QSARr>
GYKXQTKSWLAUIT-UHFFFAOYSA-N

> <Salt_Solvent>
?

> <Salt_Solvent_ID>


> <MP>
73.0

$$$$
100318
  -INDIGO-08031722462D

  5  4  0  0  0  0  0  0  0  0999 V2000
    0.0000    0.0000    0.0000 C   0  0  0  0  0  0  0  0  0  0  0  0
    0.0000    1.6000    0.0000 H   0  0  0  0  0  0  0  0  0  0  0  0
   -1.3856   -0.8000    0.0000 O   0  0  0  0  0  0  0  0  0  0  0  0
    1.3856   -0.8000    0.0000 O   0  0  0  0  0  0  0  0  0  0  0  0
    2.7713    0.0000    0.0000 H   0  0  0  0  0  0  0  0  0  0  0  0
  1  2  1  0  0  0  0
  1  3  2  0  0  0  0
  1  4  1  0  0  0  0
  4  5  1  0  0  0  0
M  END
> <ChemID>
100318

> <source_casrn>
64-18-6

> <CAS>
64-18-6

> <SMILES>
OC=O

> <NAME>
FORMIC ACID

> <preferred_name>
Formic acid

> <iupac>
formic acid

> <MPID>
27694

> <dsstox_substance_id>
DTXSID2024115

> <Canonical_QSARr>
OC=O

> <InChI_Code_QSARr>
InChI=1S/CH2O2/c2-1-3/h1H,(H,2,3)

> <InChI Key_QSARr>
BDAGIHXWWSANSR-UHFFFAOYSA-N

> <Salt_Solvent>
?

> <Salt_Solvent_ID>


> <MP>
8.3

$$$$
100323
  -INDIGO-08031722462D

 19 18  0  0  0  0  0  0  0  0999 V2000
    1.3856    0.8000    0.0000 C   0  0  0  0  0  0  0  0  0  0  0  0
    2.7713    1.6000    0.0000 H   0  0  0  0  0  0  0  0  0  0  0  0
    2.7713    0.0000    0.0000 H   0  0  0  0  0  0  0  0  0  0  0  0
    1.3856    2.4000    0.0000 H   0  0  0  0  0  0  0  0  0  0  0  0
   -0.0000    0.0000    0.0000 C   0  0  0  0  0  0  0  0  0  0  0  0
    0.6123   -1.4782    0.0000 H   0  0  0  0  0  0  0  0  0  0  0  0
   -0.6124   -1.4782    0.0000 H   0  0  0  0  0  0  0  0  0  0  0  0
   -1.3857    0.8000    0.0000 O   0  0  0  0  0  0  0  0  0  0  0  0
   -2.7712   -0.0000    0.0000 S   0  0  0  0  0  0  0  0  0  0  0  0
   -4.1569   -0.8000    0.0000 O   0  0  0  0  0  0  0  0  0  0  0  0
   -5.5425   -0.0000    0.0000 C   0  0  0  0  0  0  0  0  0  0  0  0
   -6.1548    1.4782    0.0000 H   0  0  0  0  0  0  0  0  0  0  0  0
   -4.9302    1.4782    0.0000 H   0  0  0  0  0  0  0  0  0  0  0  0
   -6.9282   -0.8000    0.0000 C   0  0  0  0  0  0  0  0  0  0  0  0
   -8.3138   -1.6000    0.0000 H   0  0  0  0  0  0  0  0  0  0  0  0
   -8.3138   -0.0000    0.0000 H   0  0  0  0  0  0  0  0  0  0  0  0
   -6.9282   -2.4000    0.0000 H   0  0  0  0  0  0  0  0  0  0  0  0
   -3.5713    1.3857    0.0000 O   0  0  0  0  0  0  0  0  0  0  0  0
   -1.9713   -1.3857    0.0000 O   0  0  0  0  0  0  0  0  0  0  0  0
  1  2  1  0  0  0  0
  1  3  1  0  0  0  0
  1  4  1  0  0  0  0
  1  5  1  0  0  0  0
  5  6  1  0  0  0  0
  5  7  1  0  0  0  0
  5  8  1  0  0  0  0
  8  9  1  0  0  0  0
  9 10  1  0  0  0  0
 10 11  1  0  0  0  0
 11 12  1  0  0  0  0
 11 13  1  0  0  0  0
 11 14  1  0  0  0  0
 14 15  1  0  0  0  0
 14 16  1  0  0  0  0
 14 17  1  0  0  0  0
  9 18  2  0  0  0  0
  9 19  2  0  0  0  0
M  END
> <ChemID>
100323

> <source_casrn>
64-67-5

> <CAS>
64-67-5

> <SMILES>
CCOS(=O)(=O)OCC

> <NAME>
DIETHYL SULFATE

> <preferred_name>
Diethyl sulfate

> <iupac>
diethyl sulfate

> <MPID>
27698

> <dsstox_substance_id>
DTXSID1024045

> <Canonical_QSARr>
CCOS(=O)(=O)OCC

> <InChI_Code_QSARr>
InChI=1S/C4H10O4S/c1-3-7-9(5,6)8-4-2/h3-4H2,1-2H3

> <InChI Key_QSARr>
DENRZWYUOJLTMF-UHFFFAOYSA-N

> <Salt_Solvent>
?

> <Salt_Solvent_ID>


> <MP>
-24.0

$$$$
100327
  -INDIGO-08031722462D

 54 57  0  0  0  0  0  0  0  0999 V2000
    0.0000   -0.0000    0.0000 C   0  0  0  0  0  0  0  0  0  0  0  0
    1.5651    0.3326    0.0000 C   0  0  0  0  0  0  0  0  0  0  0  0
    2.0487   -0.2953    0.0000 H   0  0  0  0  0  0  0  0  0  0  0  0
    3.1650    0.3326    0.0000 C   0  0  0  0  0  0  0  0  0  0  0  0
    4.1936    1.5583    0.0000 O   0  0  0  0  0  0  0  0  0  0  0  0
    3.9650   -1.0530    0.0000 C   0  0  0  0  0  0  0  0  0  0  0  0
    5.4432   -1.6652    0.0000 H   0  0  0  0  0  0  0  0  0  0  0  0
    5.4432   -0.4407    0.0000 H   0  0  0  0  0  0  0  0  0  0  0  0
    3.1650   -2.4386    0.0000 O   0  0  0  0  0  0  0  0  0  0  0  0
    3.9650   -3.8243    0.0000 H   0  0  0  0  0  0  0  0  0  0  0  0
    1.7322    1.9238    0.0000 C   0  0  0  0  0  0  0  0  0  0  0  0
    3.2972    1.5912    0.0000 H   0  0  0  0  0  0  0  0  0  0  0  0
    2.2266    3.4456    0.0000 H   0  0  0  0  0  0  0  0  0  0  0  0
    0.2707    2.5747    0.0000 C   0  0  0  0  0  0  0  0  0  0  0  0
    1.0706    3.9603    0.0000 H   0  0  0  0  0  0  0  0  0  0  0  0
   -0.8408    3.7257    0.0000 H   0  0  0  0  0  0  0  0  0  0  0  0
   -0.7999    1.3857    0.0000 C   0  0  0  0  0  0  0  0  0  0  0  0
   -1.1872    2.9382    0.0000 H   0  0  0  0  0  0  0  0  0  0  0  0
   -2.4001    1.3857    0.0000 C   0  0  0  0  0  0  0  0  0  0  0  0
   -1.5999    2.7713    0.0000 H   0  0  0  0  0  0  0  0  0  0  0  0
   -3.2001    2.7713    0.0000 C   0  0  0  0  0  0  0  0  0  0  0  0
   -1.8143    3.5713    0.0000 H   0  0  0  0  0  0  0  0  0  0  0  0
   -3.4778    4.3470    0.0000 H   0  0  0  0  0  0  0  0  0  0  0  0
   -4.8000    2.7713    0.0000 C   0  0  0  0  0  0  0  0  0  0  0  0
   -4.5222    4.3470    0.0000 H   0  0  0  0  0  0  0  0  0  0  0  0
   -6.3035    3.3186    0.0000 H   0  0  0  0  0  0  0  0  0  0  0  0
   -5.5999    1.3857    0.0000 C   0  0  0  0  0  0  0  0  0  0  0  0
   -4.8000   -0.0000    0.0000 C   0  0  0  0  0  0  0  0  0  0  0  0
   -4.3886   -0.4903    0.0000 C   0  0  0  0  0  0  0  0  0  0  0  0
   -4.2966   -1.3860    0.0000 H   0  0  0  0  0  0  0  0  0  0  0  0
   -4.0000   -1.3857    0.0000 H   0  0  0  0  0  0  0  0  0  0  0  0
   -5.9886   -0.4903    0.0000 H   0  0  0  0  0  0  0  0  0  0  0  0
   -3.2001   -0.0000    0.0000 C   0  0  0  0  0  0  0  0  0  0  0  0
   -3.2907   -0.9718    0.0000 H   0  0  0  0  0  0  0  0  0  0  0  0
   -2.4001   -1.3857    0.0000 C   0  0  0  0  0  0  0  0  0  0  0  0
   -3.4284   -2.6113    0.0000 H   0  0  0  0  0  0  0  0  0  0  0  0
   -2.1221   -2.9613    0.0000 H   0  0  0  0  0  0  0  0  0  0  0  0
   -0.7999   -1.3857    0.0000 C   0  0  0  0  0  0  0  0  0  0  0  0
   -1.0779   -2.9613    0.0000 H   0  0  0  0  0  0  0  0  0  0  0  0
    0.5856   -2.1857    0.0000 H   0  0  0  0  0  0  0  0  0  0  0  0
   -5.5999   -1.3857    0.0000 C   0  0  0  0  0  0  0  0  0  0  0  0
   -5.8779   -2.9613    0.0000 H   0  0  0  0  0  0  0  0  0  0  0  0
   -4.9359   -1.9938    0.0000 H   0  0  0  0  0  0  0  0  0  0  0  0
   -7.2001   -1.3857    0.0000 C   0  0  0  0  0  0  0  0  0  0  0  0
   -8.7034   -1.9329    0.0000 H   0  0  0  0  0  0  0  0  0  0  0  0
   -6.9221   -2.9613    0.0000 H   0  0  0  0  0  0  0  0  0  0  0  0
   -8.0001   -0.0000    0.0000 C   0  0  0  0  0  0  0  0  0  0  0  0
   -9.6000   -0.0000    0.0000 O   0  0  0  0  0  0  0  0  0  0  0  0
   -7.2001    1.3857    0.0000 C   0  0  0  0  0  0  0  0  0  0  0  0
   -8.0001    2.7713    0.0000 H   0  0  0  0  0  0  0  0  0  0  0  0
    0.9405   -1.2944    0.0000 C   0  0  0  0  0  0  0  0  0  0  0  0
    2.0914   -2.4058    0.0000 H   0  0  0  0  0  0  0  0  0  0  0  0
    1.1076   -2.8856    0.0000 H   0  0  0  0  0  0  0  0  0  0  0  0
    1.7322   -1.2586    0.0000 H   0  0  0  0  0  0  0  0  0  0  0  0
  1  2  1  0  0  0  0
  2  3  1  0  0  0  0
  2  4  1  0  0  0  0
  4  5  2  0  0  0  0
  4  6  1  0  0  0  0
  6  7  1  0  0  0  0
  6  8  1  0  0  0  0
  6  9  1  0  0  0  0
  9 10  1  0  0  0  0
  2 11  1  0  0  0  0
 11 12  1  0  0  0  0
 11 13  1  0  0  0  0
 11 14  1  0  0  0  0
 14 15  1  0  0  0  0
 14 16  1  0  0  0  0
 14 17  1  0  0  0  0
 17  1  1  0  0  0  0
 17 18  1  0  0  0  0
 17 19  1  0  0  0  0
 19 20  1  0  0  0  0
 19 21  1  0  0  0  0
 21 22  1  0  0  0  0
 21 23  1  0  0  0  0
 21 24  1  0  0  0  0
 24 25  1  0  0  0  0
 24 26  1  0  0  0  0
 24 27  1  0  0  0  0
 27 28  1  0  0  0  0
 28 29  1  0  0  0  0
 29 30  1  0  0  0  0
 29 31  1  0  0  0  0
 29 32  1  0  0  0  0
 28 33  1  0  0  0  0
 33 19  1  0  0  0  0
 33 34  1  0  0  0  0
 33 35  1  0  0  0  0
 35 36  1  0  0  0  0
 35 37  1  0  0  0  0
 35 38  1  0  0  0  0
 38  1  1  0  0  0  0
 38 39  1  0  0  0  0
 38 40  1  0  0  0  0
 28 41  1  0  0  0  0
 41 42  1  0  0  0  0
 41 43  1  0  0  0  0
 41 44  1  0  0  0  0
 44 45  1  0  0  0  0
 44 46  1  0  0  0  0
 44 47  1  0  0  0  0
 47 48  2  0  0  0  0
 47 49  1  0  0  0  0
 49 27  2  0  0  0  0
 49 50  1  0  0  0  0
  1 51  1  0  0  0  0
 51 52  1  0  0  0  0
 51 53  1  0  0  0  0
 51 54  1  0  0  0  0
M  END
> <ChemID>
100327

> <source_casrn>
64-85-7

> <CAS>
64-85-7

> <SMILES>
C[C@]12CC[C@H]3[C@@H](CCC4=CC(=O)CC[C@@]43C)[C@@H]1CC[C@@H]2C(=O)CO

> <NAME>
DEOXYCORTICOSTERONE

> <preferred_name>
21-Hydroxyprogesterone

> <iupac>
21-hydroxypregn-4-ene-3,20-dione

> <MPID>
27702

> <dsstox_substance_id>
DTXSID0045254

> <Canonical_QSARr>
CC12CCC3C(CCC4=CC(=O)CCC43C)C1CCC2C(=O)CO

> <InChI_Code_QSARr>
InChI=1S/C21H30O3/c1-20-9-7-14(23)11-13(20)3-4-15-16-5-6-18(19(24)12-22)21(16,2)10-8-17(15)20/h11,15-18,22H,3-10,12H2,1-2H3

> <InChI Key_QSARr>
ZESRJSPZRDMNHY-UHFFFAOYSA-N

> <Salt_Solvent>
?

> <Salt_Solvent_ID>


> <MP>
141.5

$$$$
100331
  -INDIGO-08031722462D

 40 42  0  0  0  0  0  0  0  0999 V2000
    3.9765   -3.6349    0.0000 O   0  0  0  0  0  0  0  0  0  0  0  0
    4.5237   -5.1384    0.0000 H   0  0  0  0  0  0  0  0  0  0  0  0
    2.4007   -3.3570    0.0000 C   0  0  0  0  0  0  0  0  0  0  0  0
    1.8535   -1.8535    0.0000 C   0  0  0  0  0  0  0  0  0  0  0  0
    2.7714   -1.6000    0.0000 H   0  0  0  0  0  0  0  0  0  0  0  0
    0.2779   -1.5757    0.0000 C   0  0  0  0  0  0  0  0  0  0  0  0
    0.0001    0.0000    0.0000 N   0  0  0  0  0  0  0  0  0  0  0  0
   -1.3857    0.8000    0.0000 C   0  0  0  0  0  0  0  0  0  0  0  0
   -0.7733    2.2782    0.0000 H   0  0  0  0  0  0  0  0  0  0  0  0
   -1.9980    2.2782    0.0000 H   0  0  0  0  0  0  0  0  0  0  0  0
   -2.7712    0.0000    0.0000 C   0  0  0  0  0  0  0  0  0  0  0  0
   -4.2329    0.6508    0.0000 N   0  0  0  0  0  0  0  0  0  0  0  0
   -4.5656    2.2158    0.0000 H   0  0  0  0  0  0  0  0  0  0  0  0
   -5.3035   -0.5382    0.0000 C   0  0  0  0  0  0  0  0  0  0  0  0
   -6.3743    0.6508    0.0000 H   0  0  0  0  0  0  0  0  0  0  0  0
   -6.5980   -1.4787    0.0000 H   0  0  0  0  0  0  0  0  0  0  0  0
   -4.5035   -1.9239    0.0000 C   0  0  0  0  0  0  0  0  0  0  0  0
   -5.9652   -2.5748    0.0000 H   0  0  0  0  0  0  0  0  0  0  0  0
   -4.0092   -3.4455    0.0000 H   0  0  0  0  0  0  0  0  0  0  0  0
   -2.9386   -1.5912    0.0000 N   0  0  0  0  0  0  0  0  0  0  0  0
    1.3856    0.8000    0.0000 C   0  0  0  0  0  0  0  0  0  0  0  0
    1.3856    2.4000    0.0000 C   0  0  0  0  0  0  0  0  0  0  0  0
    0.0001    3.2000    0.0000 H   0  0  0  0  0  0  0  0  0  0  0  0
    2.7714    3.2000    0.0000 C   0  0  0  0  0  0  0  0  0  0  0  0
    2.7714    4.8000    0.0000 H   0  0  0  0  0  0  0  0  0  0  0  0
    4.1569    2.4000    0.0000 C   0  0  0  0  0  0  0  0  0  0  0  0
    5.5427    3.2000    0.0000 C   0  0  0  0  0  0  0  0  0  0  0  0
    6.9282    4.0000    0.0000 H   0  0  0  0  0  0  0  0  0  0  0  0
    6.9282    2.4000    0.0000 H   0  0  0  0  0  0  0  0  0  0  0  0
    5.5427    4.8000    0.0000 H   0  0  0  0  0  0  0  0  0  0  0  0
    4.1569    0.8000    0.0000 C   0  0  0  0  0  0  0  0  0  0  0  0
    5.5427    0.0000    0.0000 H   0  0  0  0  0  0  0  0  0  0  0  0
    2.7714    0.0000    0.0000 C   0  0  0  0  0  0  0  0  0  0  0  0
    3.1578   -0.8701    0.0000 H   0  0  0  0  0  0  0  0  0  0  0  0
   -0.7506   -2.8013    0.0000 C   0  0  0  0  0  0  0  0  0  0  0  0
   -2.3264   -2.5236    0.0000 H   0  0  0  0  0  0  0  0  0  0  0  0
   -0.2034   -4.3048    0.0000 C   0  0  0  0  0  0  0  0  0  0  0  0
   -1.2319   -5.5306    0.0000 H   0  0  0  0  0  0  0  0  0  0  0  0
    1.3722   -4.5827    0.0000 C   0  0  0  0  0  0  0  0  0  0  0  0
    1.9196   -6.0862    0.0000 H   0  0  0  0  0  0  0  0  0  0  0  0
  1  2  1  0  0  0  0
  1  3  1  0  0  0  0
  3  4  4  0  0  0  0
  4  5  1  0  0  0  0
  4  6  4  0  0  0  0
  6  7  1  0  0  0  0
  7  8  1  0  0  0  0
  8  9  1  0  0  0  0
  8 10  1  0  0  0  0
  8 11  1  0  0  0  0
 11 12  1  0  0  0  0
 12 13  1  0  0  0  0
 12 14  1  0  0  0  0
 14 15  1  0  0  0  0
 14 16  1  0  0  0  0
 14 17  1  0  0  0  0
 17 18  1  0  0  0  0
 17 19  1  0  0  0  0
 17 20  1  0  0  0  0
 20 11  2  0  0  0  0
  7 21  1  0  0  0  0
 21 22  4  0  0  0  0
 22 23  1  0  0  0  0
 22 24  4  0  0  0  0
 24 25  1  0  0  0  0
 24 26  4  0  0  0  0
 26 27  1  0  0  0  0
 27 28  1  0  0  0  0
 27 29  1  0  0  0  0
 27 30  1  0  0  0  0
 26 31  4  0  0  0  0
 31 32  1  0  0  0  0
 31 33  4  0  0  0  0
 33 21  4  0  0  0  0
 33 34  1  0  0  0  0
  6 35  4  0  0  0  0
 35 36  1  0  0  0  0
 35 37  4  0  0  0  0
 37 38  1  0  0  0  0
 37 39  4  0  0  0  0
 39  3  4  0  0  0  0
 39 40  1  0  0  0  0
M  END
> <ChemID>
100331

> <source_casrn>
65-28-1

> <CAS>
65-28-1

> <SMILES>
Cc1ccc(cc1)N(CC1NCCN=1)c1cc(O)ccc1.CS(O)(=O)=O

> <NAME>
Phentolamine mesylate

> <preferred_name>
Phentolamine mesylate [USP]

> <iupac>
3-[4,5-dihydro-1H-imidazol-2-ylmethyl-(4-methylphenyl)amino]phenol; methanesulfonic acid

> <MPID>
27706

> <dsstox_substance_id>
DTXSID60215315

> <Canonical_QSARr>
Cc1ccc(cc1)N(CC1NCCN=1)c1cc(O)ccc1

> <InChI_Code_QSARr>
InChI=1S/C17H19N3O/c1-13-5-7-14(8-6-13)20(12-17-18-9-10-19-17)15-3-2-4-16(21)11-15/h2-8,11,21H,9-10,12H2,1H3,(H,18,19)

> <InChI Key_QSARr>
MRBDMNSDAVCSSF-UHFFFAOYSA-N

> <Salt_Solvent>
S(O)(=O)(=O)C

> <Salt_Solvent_ID>
76

> <MP>
181.0

$$$$
100335
  -INDIGO-08031722462D

 15 15  0  0  0  0  0  0  0  0999 V2000
    2.7713   -0.0000    0.0000 O   0  0  0  0  0  0  0  0  0  0  0  0
    4.1569    0.8000    0.0000 H   0  0  0  0  0  0  0  0  0  0  0  0
    1.3856    0.8000    0.0000 C   0  0  0  0  0  0  0  0  0  0  0  0
    1.3856    2.4000    0.0000 O   0  0  0  0  0  0  0  0  0  0  0  0
    0.0001   -0.0000    0.0000 C   0  0  0  0  0  0  0  0  0  0  0  0
    0.0001   -1.6000    0.0000 C   0  0  0  0  0  0  0  0  0  0  0  0
    1.3856   -2.4000    0.0000 H   0  0  0  0  0  0  0  0  0  0  0  0
   -1.3856   -2.4000    0.0000 C   0  0  0  0  0  0  0  0  0  0  0  0
   -1.3856   -4.0000    0.0000 H   0  0  0  0  0  0  0  0  0  0  0  0
   -2.7712   -1.6000    0.0000 C   0  0  0  0  0  0  0  0  0  0  0  0
   -4.1569   -2.4000    0.0000 H   0  0  0  0  0  0  0  0  0  0  0  0
   -2.7712   -0.0000    0.0000 C   0  0  0  0  0  0  0  0  0  0  0  0
   -4.1569    0.8000    0.0000 H   0  0  0  0  0  0  0  0  0  0  0  0
   -1.3856    0.8000    0.0000 C   0  0  0  0  0  0  0  0  0  0  0  0
   -1.3856    2.4000    0.0000 H   0  0  0  0  0  0  0  0  0  0  0  0
  1  2  1  0  0  0  0
  1  3  1  0  0  0  0
  3  4  2  0  0  0  0
  3  5  1  0  0  0  0
  5  6  4  0  0  0  0
  6  7  1  0  0  0  0
  6  8  4  0  0  0  0
  8  9  1  0  0  0  0
  8 10  4  0  0  0  0
 10 11  1  0  0  0  0
 10 12  4  0  0  0  0
 12 13  1  0  0  0  0
 12 14  4  0  0  0  0
 14  5  4  0  0  0  0
 14 15  1  0  0  0  0
M  END
> <ChemID>
100335

> <source_casrn>
65-85-0

> <CAS>
65-85-0

> <SMILES>
OC(=O)c1ccccc1

> <NAME>
BENZOIC ACID

> <preferred_name>
Benzoic acid

> <iupac>
benzoic acid

> <MPID>
27710

> <dsstox_substance_id>
DTXSID6020143

> <Canonical_QSARr>
OC(=O)c1ccccc1

> <InChI_Code_QSARr>
InChI=1S/C7H6O2/c8-7(9)6-4-2-1-3-5-6/h1-5H,(H,8,9)

> <InChI Key_QSARr>
WPYMKLBDIGXBTP-UHFFFAOYSA-N

> <Salt_Solvent>
?

> <Salt_Solvent_ID>


> <MP>
122.4

$$$$
100340
  -INDIGO-08031722462D

 12 11  0  0  0  0  0  0  0  0999 V2000
    1.3856    0.8000    0.0000 C   0  0  0  0  0  0  0  0  0  0  0  0
    2.7713    1.6000    0.0000 H   0  0  0  0  0  0  0  0  0  0  0  0
    2.7713   -0.0000    0.0000 H   0  0  0  0  0  0  0  0  0  0  0  0
    1.3856    2.4000    0.0000 H   0  0  0  0  0  0  0  0  0  0  0  0
    0.0000   -0.0000    0.0000 S   0  0  0  0  0  0  0  0  0  0  0  0
   -0.8000    1.3856    0.0000 O   0  0  0  0  0  0  0  0  0  0  0  0
    0.8000   -1.3856    0.0000 O   0  0  0  0  0  0  0  0  0  0  0  0
   -1.3856   -0.8000    0.0000 O   0  0  0  0  0  0  0  0  0  0  0  0
   -2.7713   -0.0000    0.0000 C   0  0  0  0  0  0  0  0  0  0  0  0
   -4.1569    0.8000    0.0000 H   0  0  0  0  0  0  0  0  0  0  0  0
   -4.1569   -0.8000    0.0000 H   0  0  0  0  0  0  0  0  0  0  0  0
   -2.7713    1.6000    0.0000 H   0  0  0  0  0  0  0  0  0  0  0  0
  1  2  1  0  0  0  0
  1  3  1  0  0  0  0
  1  4  1  0  0  0  0
  1  5  1  0  0  0  0
  5  6  2  0  0  0  0
  5  7  2  0  0  0  0
  5  8  1  0  0  0  0
  8  9  1  0  0  0  0
  9 10  1  0  0  0  0
  9 11  1  0  0  0  0
  9 12  1  0  0  0  0
M  END
> <ChemID>
100340

> <source_casrn>
66-27-3

> <CAS>
66-27-3

> <SMILES>
COS(C)(=O)=O

> <NAME>
METHYL METHANE SULFONATE

> <preferred_name>
Methyl methanesulfonate

> <iupac>
methyl methanesulfonate

> <MPID>
27714

> <dsstox_substance_id>
DTXSID7020845

> <Canonical_QSARr>
COS(C)(=O)=O

> <InChI_Code_QSARr>
InChI=1S/C2H6O3S/c1-5-6(2,3)4/h1-2H3

> <InChI Key_QSARr>
MBABOKRGFJTBAE-UHFFFAOYSA-N

> <Salt_Solvent>
?

> <Salt_Solvent_ID>


> <MP>
20.0

$$$$
100345
  -INDIGO-08031722462D

 37 40  0  0  0  0  0  0  0  0999 V2000
    1.0944   -3.0070    0.0000 O   0  0  0  0  0  0  0  0  0  0  0  0
    2.1229   -1.7813    0.0000 C   0  0  0  0  0  0  0  0  0  0  0  0
    3.6985   -2.0592    0.0000 O   0  0  0  0  0  0  0  0  0  0  0  0
    4.7270   -0.8335    0.0000 C   0  0  0  0  0  0  0  0  0  0  0  0
    4.1799    0.6700    0.0000 C   0  0  0  0  0  0  0  0  0  0  0  0
    5.2084    1.8957    0.0000 C   0  0  0  0  0  0  0  0  0  0  0  0
    4.6611    3.3992    0.0000 H   0  0  0  0  0  0  0  0  0  0  0  0
    6.7840    1.6178    0.0000 C   0  0  0  0  0  0  0  0  0  0  0  0
    7.8125    2.8436    0.0000 H   0  0  0  0  0  0  0  0  0  0  0  0
    7.3313    0.1144    0.0000 C   0  0  0  0  0  0  0  0  0  0  0  0
    8.9069   -0.1635    0.0000 H   0  0  0  0  0  0  0  0  0  0  0  0
    6.3029   -1.1113    0.0000 C   0  0  0  0  0  0  0  0  0  0  0  0
    6.8499   -2.6148    0.0000 H   0  0  0  0  0  0  0  0  0  0  0  0
    2.6041    0.9479    0.0000 C   0  0  0  0  0  0  0  0  0  0  0  0
    2.0570    2.4513    0.0000 O   0  0  0  0  0  0  0  0  0  0  0  0
    0.4811    2.7292    0.0000 H   0  0  0  0  0  0  0  0  0  0  0  0
    1.5756   -0.2778    0.0000 C   0  0  0  0  0  0  0  0  0  0  0  0
    0.0000    0.0000    0.0000 C   0  0  0  0  0  0  0  0  0  0  0  0
   -0.6123    1.4782    0.0000 H   0  0  0  0  0  0  0  0  0  0  0  0
    0.6123    1.4782    0.0000 H   0  0  0  0  0  0  0  0  0  0  0  0
   -1.3856   -0.8001    0.0000 C   0  0  0  0  0  0  0  0  0  0  0  0
   -2.7712    0.0000    0.0000 C   0  0  0  0  0  0  0  0  0  0  0  0
   -2.7712    1.5999    0.0000 O   0  0  0  0  0  0  0  0  0  0  0  0
   -1.3856    2.4000    0.0000 H   0  0  0  0  0  0  0  0  0  0  0  0
   -4.1568   -0.7999    0.0000 C   0  0  0  0  0  0  0  0  0  0  0  0
   -4.1568   -2.4000    0.0000 C   0  0  0  0  0  0  0  0  0  0  0  0
   -5.5427   -3.1999    0.0000 C   0  0  0  0  0  0  0  0  0  0  0  0
   -5.5427   -4.8000    0.0000 H   0  0  0  0  0  0  0  0  0  0  0  0
   -6.9282   -2.4000    0.0000 C   0  0  0  0  0  0  0  0  0  0  0  0
   -8.3138   -3.1999    0.0000 H   0  0  0  0  0  0  0  0  0  0  0  0
   -6.9282   -0.8001    0.0000 C   0  0  0  0  0  0  0  0  0  0  0  0
   -8.3138    0.0000    0.0000 H   0  0  0  0  0  0  0  0  0  0  0  0
   -5.5427    0.0000    0.0000 C   0  0  0  0  0  0  0  0  0  0  0  0
   -5.5427    1.5999    0.0000 H   0  0  0  0  0  0  0  0  0  0  0  0
   -2.7712   -3.1999    0.0000 O   0  0  0  0  0  0  0  0  0  0  0  0
   -1.3856   -2.4000    0.0000 C   0  0  0  0  0  0  0  0  0  0  0  0
    0.0000   -3.1999    0.0000 O   0  0  0  0  0  0  0  0  0  0  0  0
  1  2  2  0  0  0  0
  2  3  1  0  0  0  0
  3  4  1  0  0  0  0
  4  5  4  0  0  0  0
  5  6  4  0  0  0  0
  6  7  1  0  0  0  0
  6  8  4  0  0  0  0
  8  9  1  0  0  0  0
  8 10  4  0  0  0  0
 10 11  1  0  0  0  0
 10 12  4  0  0  0  0
 12  4  4  0  0  0  0
 12 13  1  0  0  0  0
  5 14  1  0  0  0  0
 14 15  1  0  0  0  0
 15 16  1  0  0  0  0
 14 17  2  0  0  0  0
 17  2  1  0  0  0  0
 17 18  1  0  0  0  0
 18 19  1  0  0  0  0
 18 20  1  0  0  0  0
 18 21  1  0  0  0  0
 21 22  2  0  0  0  0
 22 23  1  0  0  0  0
 23 24  1  0  0  0  0
 22 25  1  0  0  0  0
 25 26  4  0  0  0  0
 26 27  4  0  0  0  0
 27 28  1  0  0  0  0
 27 29  4  0  0  0  0
 29 30  1  0  0  0  0
 29 31  4  0  0  0  0
 31 32  1  0  0  0  0
 31 33  4  0  0  0  0
 33 25  4  0  0  0  0
 33 34  1  0  0  0  0
 26 35  1  0  0  0  0
 35 36  1  0  0  0  0
 36 21  1  0  0  0  0
 36 37  2  0  0  0  0
M  END
> <ChemID>
100345

> <source_casrn>
66-76-2

> <CAS>
66-76-2

> <SMILES>
OC1=C(CC2C(=O)Oc3ccccc3C=2O)C(=O)Oc2ccccc12

> <NAME>
DICOUMAROL

> <preferred_name>
Dicumarol

> <iupac>
3,3'-methanediylbis(4-hydroxy-2H-chromen-2-one)

> <MPID>
27718

> <dsstox_substance_id>
DTXSID8021729

> <Canonical_QSARr>
OC1=C(CC2C(=O)Oc3ccccc3C=2O)C(=O)Oc2ccccc12

> <InChI_Code_QSARr>
InChI=1S/C19H12O6/c20-16-10-5-1-3-7-14(10)24-18(22)12(16)9-13-17(21)11-6-2-4-8-15(11)25-19(13)23/h1-8,20-21H,9H2

> <InChI Key_QSARr>
DOBMPNYZJYQDGZ-UHFFFAOYSA-N

> <Salt_Solvent>
?

> <Salt_Solvent_ID>


> <MP>
290.0

$$$$
100349
  -INDIGO-08031722462D

 20 22  0  0  0  0  0  0  0  0999 V2000
   -4.2929   -2.0944    0.0000 O   0  0  0  0  0  0  0  0  0  0  0  0
   -2.7714   -1.6000    0.0000 C   0  0  0  0  0  0  0  0  0  0  0  0
   -2.7714   -0.0000    0.0000 C   0  0  0  0  0  0  0  0  0  0  0  0
   -1.3856    0.8000    0.0000 C   0  0  0  0  0  0  0  0  0  0  0  0
   -1.3856    2.4000    0.0000 H   0  0  0  0  0  0  0  0  0  0  0  0
   -0.0001   -0.0000    0.0000 C   0  0  0  0  0  0  0  0  0  0  0  0
   -0.0001   -1.6000    0.0000 C   0  0  0  0  0  0  0  0  0  0  0  0
   -1.3856   -2.4000    0.0000 C   0  0  0  0  0  0  0  0  0  0  0  0
   -1.3856   -4.0000    0.0000 H   0  0  0  0  0  0  0  0  0  0  0  0
    1.3856   -2.4000    0.0000 O   0  0  0  0  0  0  0  0  0  0  0  0
    2.7712   -1.6000    0.0000 C   0  0  0  0  0  0  0  0  0  0  0  0
    4.1569   -2.4000    0.0000 O   0  0  0  0  0  0  0  0  0  0  0  0
    2.7712   -0.0000    0.0000 C   0  0  0  0  0  0  0  0  0  0  0  0
    4.1569    0.8000    0.0000 H   0  0  0  0  0  0  0  0  0  0  0  0
    1.3856    0.8000    0.0000 C   0  0  0  0  0  0  0  0  0  0  0  0
    1.3856    2.4000    0.0000 H   0  0  0  0  0  0  0  0  0  0  0  0
   -4.2929    0.4944    0.0000 C   0  0  0  0  0  0  0  0  0  0  0  0
   -4.7875    2.0161    0.0000 H   0  0  0  0  0  0  0  0  0  0  0  0
   -5.2334   -0.8000    0.0000 C   0  0  0  0  0  0  0  0  0  0  0  0
   -6.8334   -0.8000    0.0000 H   0  0  0  0  0  0  0  0  0  0  0  0
  1  2  4  0  0  0  0
  2  3  4  0  0  0  0
  3  4  4  0  0  0  0
  4  5  1  0  0  0  0
  4  6  4  0  0  0  0
  6  7  4  0  0  0  0
  7  8  4  0  0  0  0
  8  2  4  0  0  0  0
  8  9  1  0  0  0  0
  7 10  1  0  0  0  0
 10 11  1  0  0  0  0
 11 12  2  0  0  0  0
 11 13  1  0  0  0  0
 13 14  1  0  0  0  0
 13 15  2  0  0  0  0
 15  6  1  0  0  0  0
 15 16  1  0  0  0  0
  3 17  4  0  0  0  0
 17 18  1  0  0  0  0
 17 19  4  0  0  0  0
 19  1  4  0  0  0  0
 19 20  1  0  0  0  0
M  END
> <ChemID>
100349

> <source_casrn>
66-97-7

> <CAS>
66-97-7

> <SMILES>
O=C1C=Cc2cc3ccoc3cc2O1

> <NAME>
PSORALEN

> <preferred_name>
Psoralen

> <iupac>
furo[3,2-g]chromen-7-one

> <MPID>
27722

> <dsstox_substance_id>
DTXSID00216205

> <Canonical_QSARr>
O=C1C=Cc2cc3ccoc3cc2O1

> <InChI_Code_QSARr>
InChI=1S/C11H6O3/c12-11-2-1-7-5-8-3-4-13-9(8)6-10(7)14-11/h1-6H

> <InChI Key_QSARr>
ZCCUUQDIBDJBTK-UHFFFAOYSA-N

> <Salt_Solvent>
?

> <Salt_Solvent_ID>


> <MP>
163.5

$$$$
100353
  -INDIGO-08031722462D

 25 26  0  0  0  0  0  0  0  0999 V2000
    2.7712    1.6000    0.0000 C   0  0  0  0  0  0  0  0  0  0  0  0
    4.1570    2.4000    0.0000 C   0  0  0  0  0  0  0  0  0  0  0  0
    5.5426    1.6000    0.0000 H   0  0  0  0  0  0  0  0  0  0  0  0
    4.1570    4.0000    0.0000 O   0  0  0  0  0  0  0  0  0  0  0  0
    1.3856    2.4000    0.0000 C   0  0  0  0  0  0  0  0  0  0  0  0
    1.3856    4.0000    0.0000 H   0  0  0  0  0  0  0  0  0  0  0  0
    0.0000    1.6000    0.0000 C   0  0  0  0  0  0  0  0  0  0  0  0
   -1.3856    2.4000    0.0000 H   0  0  0  0  0  0  0  0  0  0  0  0
    0.0000   -0.0001    0.0000 C   0  0  0  0  0  0  0  0  0  0  0  0
   -1.3856   -0.8000    0.0000 O   0  0  0  0  0  0  0  0  0  0  0  0
   -2.9613   -0.5222    0.0000 C   0  0  0  0  0  0  0  0  0  0  0  0
   -3.5086    0.9813    0.0000 C   0  0  0  0  0  0  0  0  0  0  0  0
   -2.4800    2.2071    0.0000 H   0  0  0  0  0  0  0  0  0  0  0  0
   -5.0842    1.2591    0.0000 C   0  0  0  0  0  0  0  0  0  0  0  0
   -5.6315    2.7627    0.0000 H   0  0  0  0  0  0  0  0  0  0  0  0
   -6.1126    0.0335    0.0000 C   0  0  0  0  0  0  0  0  0  0  0  0
   -7.6884    0.3113    0.0000 H   0  0  0  0  0  0  0  0  0  0  0  0
   -5.5655   -1.4700    0.0000 C   0  0  0  0  0  0  0  0  0  0  0  0
   -6.5940   -2.6957    0.0000 H   0  0  0  0  0  0  0  0  0  0  0  0
   -3.9898   -1.7479    0.0000 C   0  0  0  0  0  0  0  0  0  0  0  0
   -3.4426   -3.2513    0.0000 H   0  0  0  0  0  0  0  0  0  0  0  0
    1.3856   -0.8000    0.0000 C   0  0  0  0  0  0  0  0  0  0  0  0
    1.3856   -2.4000    0.0000 H   0  0  0  0  0  0  0  0  0  0  0  0
    2.7712   -0.0001    0.0000 C   0  0  0  0  0  0  0  0  0  0  0  0
    4.1570   -0.8000    0.0000 H   0  0  0  0  0  0  0  0  0  0  0  0
  1  2  1  0  0  0  0
  2  3  1  0  0  0  0
  2  4  2  0  0  0  0
  1  5  4  0  0  0  0
  5  6  1  0  0  0  0
  5  7  4  0  0  0  0
  7  8  1  0  0  0  0
  7  9  4  0  0  0  0
  9 10  1  0  0  0  0
 10 11  1  0  0  0  0
 11 12  4  0  0  0  0
 12 13  1  0  0  0  0
 12 14  4  0  0  0  0
 14 15  1  0  0  0  0
 14 16  4  0  0  0  0
 16 17  1  0  0  0  0
 16 18  4  0  0  0  0
 18 19  1  0  0  0  0
 18 20  4  0  0  0  0
 20 11  4  0  0  0  0
 20 21  1  0  0  0  0
  9 22  4  0  0  0  0
 22 23  1  0  0  0  0
 22 24  4  0  0  0  0
 24  1  4  0  0  0  0
 24 25  1  0  0  0  0
M  END
> <ChemID>
100353

> <source_casrn>
67-36-7

> <CAS>
67-36-7

> <SMILES>
O=Cc1ccc(cc1)Oc1ccccc1

> <NAME>
Benzaldehyde, p-phenoxy-

> <preferred_name>
p-Phenoxybenzaldehyde

> <iupac>
4-phenoxybenzaldehyde

> <MPID>
27726

> <dsstox_substance_id>
DTXSID7021730

> <Canonical_QSARr>
O=Cc1ccc(cc1)Oc1ccccc1

> <InChI_Code_QSARr>
InChI=1S/C13H10O2/c14-10-11-6-8-13(9-7-11)15-12-4-2-1-3-5-12/h1-10H

> <InChI Key_QSARr>
QWLHJVDRPZNVBS-UHFFFAOYSA-N

> <Salt_Solvent>
?

> <Salt_Solvent_ID>


> <MP>
24.5

$$$$
100357
  -INDIGO-08031722462D

 13 13  0  0  0  0  0  0  0  0999 V2000
    0.0000    2.7713    0.0000 O   0  0  0  0  0  0  0  0  0  0  0  0
   -0.8000    1.3856    0.0000 C   0  0  0  0  0  0  0  0  0  0  0  0
    0.0000   -0.0000    0.0000 C   0  0  0  0  0  0  0  0  0  0  0  0
    1.2257    1.0285    0.0000 H   0  0  0  0  0  0  0  0  0  0  0  0
    1.2257   -1.0285    0.0000 H   0  0  0  0  0  0  0  0  0  0  0  0
   -0.8000   -1.3856    0.0000 C   0  0  0  0  0  0  0  0  0  0  0  0
    0.0000   -2.7713    0.0000 O   0  0  0  0  0  0  0  0  0  0  0  0
   -2.4000   -1.3856    0.0000 N   0  0  0  0  0  0  0  0  0  0  0  0
   -3.2000   -2.7713    0.0000 H   0  0  0  0  0  0  0  0  0  0  0  0
   -3.2000   -0.0000    0.0000 C   0  0  0  0  0  0  0  0  0  0  0  0
   -4.8000   -0.0000    0.0000 O   0  0  0  0  0  0  0  0  0  0  0  0
   -2.4000    1.3856    0.0000 N   0  0  0  0  0  0  0  0  0  0  0  0
   -3.2000    2.7713    0.0000 H   0  0  0  0  0  0  0  0  0  0  0  0
  1  2  2  0  0  0  0
  2  3  1  0  0  0  0
  3  4  1  0  0  0  0
  3  5  1  0  0  0  0
  3  6  1  0  0  0  0
  6  7  2  0  0  0  0
  6  8  1  0  0  0  0
  8  9  1  0  0  0  0
  8 10  1  0  0  0  0
 10 11  2  0  0  0  0
 10 12  1  0  0  0  0
 12  2  1  0  0  0  0
 12 13  1  0  0  0  0
M  END
> <ChemID>
100357

> <source_casrn>
67-52-7

> <CAS>
67-52-7

> <SMILES>
O=C1NC(=O)CC(=O)N1

> <NAME>
BARBITURIC ACID

> <preferred_name>
Barbituric acid

> <iupac>
pyrimidine-2,4,6(1H,3H,5H)-trione

> <MPID>
27730

> <dsstox_substance_id>
DTXSID8020129

> <Canonical_QSARr>
O=C1NC(=O)CC(=O)N1

> <InChI_Code_QSARr>
InChI=1S/C4H4N2O3/c7-2-1-3(8)6-4(9)5-2/h1H2,(H2,5,6,7,8,9)

> <InChI Key_QSARr>
HNYOPLTXPVRDBG-UHFFFAOYSA-N

> <Salt_Solvent>
?

> <Salt_Solvent_ID>


> <MP>
248.0

$$$$
100361
  -INDIGO-08031722462D

  5  4  0  0  0  0  0  0  0  0999 V2000
   -0.8000   -1.3856    0.0000 Cl  0  0  0  0  0  0  0  0  0  0  0  0
    0.0000    0.0000    0.0000 C   0  0  0  0  0  0  0  0  0  0  0  0
    0.8000    1.3856    0.0000 H   0  0  0  0  0  0  0  0  0  0  0  0
   -1.3856    0.8000    0.0000 Cl  0  0  0  0  0  0  0  0  0  0  0  0
    1.3856   -0.8000    0.0000 Cl  0  0  0  0  0  0  0  0  0  0  0  0
  1  2  1  0  0  0  0
  2  3  1  0  0  0  0
  2  4  1  0  0  0  0
  2  5  1  0  0  0  0
M  END
> <ChemID>
100361

> <source_casrn>
67-66-3

> <CAS>
67-66-3

> <SMILES>
ClC(Cl)Cl

> <NAME>
CHLOROFORM

> <preferred_name>
Chloroform

> <iupac>
trichloromethane

> <MPID>
27734

> <dsstox_substance_id>
DTXSID1020306

> <Canonical_QSARr>
ClC(Cl)Cl

> <InChI_Code_QSARr>
InChI=1S/CHCl3/c2-1(3)4/h1H

> <InChI Key_QSARr>
HEDRZPFGACZZDS-UHFFFAOYSA-N

> <Salt_Solvent>
?

> <Salt_Solvent_ID>


> <MP>
-63.6

$$$$
100365
  -INDIGO-08031722462D

 62 66  0  0  0  0  0  0  0  0999 V2000
   -4.7999    0.0000    0.0000 C   0  0  0  0  0  0  0  0  0  0  0  0
   -5.6001   -1.3857    0.0000 C   0  0  0  0  0  0  0  0  0  0  0  0
   -4.7999   -2.7712    0.0000 H   0  0  0  0  0  0  0  0  0  0  0  0
   -7.2001   -1.3857    0.0000 C   0  0  0  0  0  0  0  0  0  0  0  0
   -8.0000   -2.7712    0.0000 H   0  0  0  0  0  0  0  0  0  0  0  0
   -8.0000    0.0000    0.0000 C   0  0  0  0  0  0  0  0  0  0  0  0
   -9.6000    0.0000    0.0000 O   0  0  0  0  0  0  0  0  0  0  0  0
   -7.2001    1.3856    0.0000 C   0  0  0  0  0  0  0  0  0  0  0  0
   -8.0000    2.7713    0.0000 H   0  0  0  0  0  0  0  0  0  0  0  0
   -5.6001    1.3856    0.0000 C   0  0  0  0  0  0  0  0  0  0  0  0
   -4.7999    2.7713    0.0000 C   0  0  0  0  0  0  0  0  0  0  0  0
   -6.3035    3.3185    0.0000 H   0  0  0  0  0  0  0  0  0  0  0  0
   -4.5222    4.3470    0.0000 F   0  0  0  0  0  0  0  0  0  0  0  0
   -3.1999    2.7713    0.0000 C   0  0  0  0  0  0  0  0  0  0  0  0
   -3.4778    4.3470    0.0000 H   0  0  0  0  0  0  0  0  0  0  0  0
   -1.6965    3.3185    0.0000 H   0  0  0  0  0  0  0  0  0  0  0  0
   -2.4000    1.3856    0.0000 C   0  0  0  0  0  0  0  0  0  0  0  0
   -1.5999    2.7713    0.0000 H   0  0  0  0  0  0  0  0  0  0  0  0
   -3.1999    0.0000    0.0000 C   0  0  0  0  0  0  0  0  0  0  0  0
   -3.2908   -0.9718    0.0000 F   0  0  0  0  0  0  0  0  0  0  0  0
   -2.4000   -1.3857    0.0000 C   0  0  0  0  0  0  0  0  0  0  0  0
   -3.9036   -1.9329    0.0000 H   0  0  0  0  0  0  0  0  0  0  0  0
   -2.1221   -2.9613    0.0000 O   0  0  0  0  0  0  0  0  0  0  0  0
   -3.3478   -3.9898    0.0000 H   0  0  0  0  0  0  0  0  0  0  0  0
   -0.8000   -1.3857    0.0000 C   0  0  0  0  0  0  0  0  0  0  0  0
   -0.2451   -1.7804    0.0000 H   0  0  0  0  0  0  0  0  0  0  0  0
   -1.0779   -2.9613    0.0000 H   0  0  0  0  0  0  0  0  0  0  0  0
   -0.0001    0.0000    0.0000 C   0  0  0  0  0  0  0  0  0  0  0  0
    1.5650    0.3327    0.0000 C   0  0  0  0  0  0  0  0  0  0  0  0
    1.3978   -1.2586    0.0000 C   0  0  0  0  0  0  0  0  0  0  0  0
    2.6923   -2.1990    0.0000 C   0  0  0  0  0  0  0  0  0  0  0  0
    3.1467   -3.7332    0.0000 H   0  0  0  0  0  0  0  0  0  0  0  0
    1.9288   -3.6051    0.0000 H   0  0  0  0  0  0  0  0  0  0  0  0
    4.1540   -1.5482    0.0000 O   0  0  0  0  0  0  0  0  0  0  0  0
    5.4482   -2.4887    0.0000 H   0  0  0  0  0  0  0  0  0  0  0  0
    1.7197   -2.1446    0.0000 O   0  0  0  0  0  0  0  0  0  0  0  0
    1.7322    1.9239    0.0000 C   0  0  0  0  0  0  0  0  0  0  0  0
    1.8994    3.5151    0.0000 H   0  0  0  0  0  0  0  0  0  0  0  0
    3.2974    2.2565    0.0000 O   0  0  0  0  0  0  0  0  0  0  0  0
    4.0972    0.8709    0.0000 C   0  0  0  0  0  0  0  0  0  0  0  0
    5.3917    1.8114    0.0000 C   0  0  0  0  0  0  0  0  0  0  0  0
    6.6862    2.7519    0.0000 H   0  0  0  0  0  0  0  0  0  0  0  0
    6.8534    1.1606    0.0000 H   0  0  0  0  0  0  0  0  0  0  0  0
    5.2245    3.4026    0.0000 H   0  0  0  0  0  0  0  0  0  0  0  0
    5.1680   -0.3181    0.0000 C   0  0  0  0  0  0  0  0  0  0  0  0
    6.2386   -1.5071    0.0000 H   0  0  0  0  0  0  0  0  0  0  0  0
    6.7329    0.0146    0.0000 H   0  0  0  0  0  0  0  0  0  0  0  0
    4.6734   -1.8398    0.0000 H   0  0  0  0  0  0  0  0  0  0  0  0
    3.0267   -0.3181    0.0000 O   0  0  0  0  0  0  0  0  0  0  0  0
    0.2705    2.5747    0.0000 C   0  0  0  0  0  0  0  0  0  0  0  0
   -1.0239    3.5151    0.0000 H   0  0  0  0  0  0  0  0  0  0  0  0
    1.0707    3.9603    0.0000 H   0  0  0  0  0  0  0  0  0  0  0  0
   -0.8000    1.3856    0.0000 C   0  0  0  0  0  0  0  0  0  0  0  0
   -0.9117    2.9817    0.0000 H   0  0  0  0  0  0  0  0  0  0  0  0
    0.9404   -1.2944    0.0000 C   0  0  0  0  0  0  0  0  0  0  0  0
    0.6974   -2.2053    0.0000 H   0  0  0  0  0  0  0  0  0  0  0  0
    0.7036   -1.9329    0.0000 H   0  0  0  0  0  0  0  0  0  0  0  0
    2.5316   -1.1272    0.0000 H   0  0  0  0  0  0  0  0  0  0  0  0
   -4.3887   -0.4902    0.0000 C   0  0  0  0  0  0  0  0  0  0  0  0
   -4.0000   -1.3857    0.0000 H   0  0  0  0  0  0  0  0  0  0  0  0
   -4.9358   -1.9937    0.0000 H   0  0  0  0  0  0  0  0  0  0  0  0
   -5.9644   -0.7681    0.0000 H   0  0  0  0  0  0  0  0  0  0  0  0
  1  2  1  0  0  0  0
  2  3  1  0  0  0  0
  2  4  2  0  0  0  0
  4  5  1  0  0  0  0
  4  6  1  0  0  0  0
  6  7  2  0  0  0  0
  6  8  1  0  0  0  0
  8  9  1  0  0  0  0
  8 10  2  0  0  0  0
 10  1  1  0  0  0  0
 10 11  1  0  0  0  0
 11 12  1  0  0  0  0
 11 13  1  0  0  0  0
 11 14  1  0  0  0  0
 14 15  1  0  0  0  0
 14 16  1  0  0  0  0
 14 17  1  0  0  0  0
 17 18  1  0  0  0  0
 17 19  1  0  0  0  0
 19  1  1  0  0  0  0
 19 20  1  0  0  0  0
 19 21  1  0  0  0  0
 21 22  1  0  0  0  0
 21 23  1  0  0  0  0
 23 24  1  0  0  0  0
 21 25  1  0  0  0  0
 25 26  1  0  0  0  0
 25 27  1  0  0  0  0
 25 28  1  0  0  0  0
 28 29  1  0  0  0  0
 29 30  1  0  0  0  0
 30 31  1  0  0  0  0
 31 32  1  0  0  0  0
 31 33  1  0  0  0  0
 31 34  1  0  0  0  0
 34 35  1  0  0  0  0
 30 36  2  0  0  0  0
 29 37  1  0  0  0  0
 37 38  1  0  0  0  0
 37 39  1  0  0  0  0
 39 40  1  0  0  0  0
 40 41  1  0  0  0  0
 41 42  1  0  0  0  0
 41 43  1  0  0  0  0
 41 44  1  0  0  0  0
 40 45  1  0  0  0  0
 45 46  1  0  0  0  0
 45 47  1  0  0  0  0
 45 48  1  0  0  0  0
 40 49  1  0  0  0  0
 49 29  1  0  0  0  0
 37 50  1  0  0  0  0
 50 51  1  0  0  0  0
 50 52  1  0  0  0  0
 50 53  1  0  0  0  0
 53 28  1  0  0  0  0
 53 17  1  0  0  0  0
 53 54  1  0  0  0  0
 28 55  1  0  0  0  0
 55 56  1  0  0  0  0
 55 57  1  0  0  0  0
 55 58  1  0  0  0  0
  1 59  1  0  0  0  0
 59 60  1  0  0  0  0
 59 61  1  0  0  0  0
 59 62  1  0  0  0  0
M  END
> <ChemID>
100365

> <source_casrn>
67-73-2

> <CAS>
67-73-2

> <SMILES>
CC1(C)O[C@@]2([C@@H](C[C@H]3[C@@H]4C[C@H](F)C5=CC(=O)C=C[C@]5(C)[C@@]4(F)[C@@H](O)C[C@]23C)O1)C(=O)CO

> <NAME>
FLUOCINOLONE ACETONIDE

> <preferred_name>
Fluocinolone acetonide

> <iupac>
(4aS,4bR,5S,6aS,6bS,9aR,10aS,10bS,12S)-4b,12-difluoro-5-hydroxy-6b-(hydroxyacetyl)-4a,6a,8,8-tetramethyl-4a,4b,5,6,6a,6b,9a,10,10a,10b,11,12-dodecahydro-2H-naphtho[2',1':4,5]indeno[1,2-d][1,3]dioxol-2-one

> <MPID>
27738

> <dsstox_substance_id>
DTXSID0040674

> <Canonical_QSARr>
CC1(C)OC2(C(CC3C4CC(F)C5=CC(=O)C=CC5(C)C4(F)C(O)CC23C)O1)C(=O)CO

> <InChI_Code_QSARr>
InChI=1S/C24H30F2O6/c1-20(2)31-19-9-13-14-8-16(25)15-7-12(28)5-6-21(15,3)23(14,26)17(29)10-22(13,4)24(19,32-20)18(30)11-27/h5-7,13-14,16-17,19,27,29H,8-11H2,1-4H3

> <InChI Key_QSARr>
FEBLZLNTKCEFIT-UHFFFAOYSA-N

> <Salt_Solvent>
?

> <Salt_Solvent_ID>


> <MP>
265.5

$$$$
100370
  -INDIGO-08031722462D

 72 74  0  0  0  0  0  0  0  0999 V2000
    0.0000    0.0001    0.0000 C   0  0  0  0  0  0  0  0  0  0  0  0
    1.5651    0.3326    0.0000 C   0  0  0  0  0  0  0  0  0  0  0  0
    1.7323   -1.2587    0.0000 H   0  0  0  0  0  0  0  0  0  0  0  0
    3.1409    0.6105    0.0000 C   0  0  0  0  0  0  0  0  0  0  0  0
    3.2797    1.4814    0.0000 H   0  0  0  0  0  0  0  0  0  0  0  0
    4.7163    0.8884    0.0000 C   0  0  0  0  0  0  0  0  0  0  0  0
    5.1974   -0.6376    0.0000 H   0  0  0  0  0  0  0  0  0  0  0  0
    6.1356    0.1495    0.0000 H   0  0  0  0  0  0  0  0  0  0  0  0
    5.2636    2.3918    0.0000 C   0  0  0  0  0  0  0  0  0  0  0  0
    4.7825    3.9178    0.0000 H   0  0  0  0  0  0  0  0  0  0  0  0
    3.8444    3.1307    0.0000 H   0  0  0  0  0  0  0  0  0  0  0  0
    6.8394    2.6697    0.0000 C   0  0  0  0  0  0  0  0  0  0  0  0
    7.3205    1.1438    0.0000 H   0  0  0  0  0  0  0  0  0  0  0  0
    8.2586    1.9309    0.0000 H   0  0  0  0  0  0  0  0  0  0  0  0
    7.3867    4.1732    0.0000 C   0  0  0  0  0  0  0  0  0  0  0  0
    5.8829    4.7204    0.0000 H   0  0  0  0  0  0  0  0  0  0  0  0
    7.9337    5.6767    0.0000 C   0  0  0  0  0  0  0  0  0  0  0  0
    8.4810    7.1801    0.0000 H   0  0  0  0  0  0  0  0  0  0  0  0
    9.5095    5.9546    0.0000 H   0  0  0  0  0  0  0  0  0  0  0  0
    6.9053    6.9024    0.0000 H   0  0  0  0  0  0  0  0  0  0  0  0
    8.8901    3.6260    0.0000 C   0  0  0  0  0  0  0  0  0  0  0  0
   10.3936    3.0788    0.0000 H   0  0  0  0  0  0  0  0  0  0  0  0
    9.1678    2.0502    0.0000 H   0  0  0  0  0  0  0  0  0  0  0  0
   10.1157    4.6544    0.0000 H   0  0  0  0  0  0  0  0  0  0  0  0
    3.4185   -0.9651    0.0000 C   0  0  0  0  0  0  0  0  0  0  0  0
    4.9219   -1.5125    0.0000 H   0  0  0  0  0  0  0  0  0  0  0  0
    3.6964   -2.5409    0.0000 H   0  0  0  0  0  0  0  0  0  0  0  0
    4.6443    0.0633    0.0000 H   0  0  0  0  0  0  0  0  0  0  0  0
    1.7323    1.9238    0.0000 C   0  0  0  0  0  0  0  0  0  0  0  0
    2.5935    2.1139    0.0000 H   0  0  0  0  0  0  0  0  0  0  0  0
    2.2268    3.4456    0.0000 H   0  0  0  0  0  0  0  0  0  0  0  0
    0.2706    2.5747    0.0000 C   0  0  0  0  0  0  0  0  0  0  0  0
    1.0706    3.9604    0.0000 H   0  0  0  0  0  0  0  0  0  0  0  0
   -1.0238    3.5151    0.0000 H   0  0  0  0  0  0  0  0  0  0  0  0
   -0.7999    1.3856    0.0000 C   0  0  0  0  0  0  0  0  0  0  0  0
   -1.4506    2.8473    0.0000 H   0  0  0  0  0  0  0  0  0  0  0  0
   -2.4000    1.3856    0.0000 C   0  0  0  0  0  0  0  0  0  0  0  0
   -3.2000    2.7713    0.0000 C   0  0  0  0  0  0  0  0  0  0  0  0
   -2.4000    4.1570    0.0000 H   0  0  0  0  0  0  0  0  0  0  0  0
   -4.8001    2.7713    0.0000 C   0  0  0  0  0  0  0  0  0  0  0  0
   -5.6001    1.3856    0.0000 H   0  0  0  0  0  0  0  0  0  0  0  0
   -5.6001    4.1570    0.0000 C   0  0  0  0  0  0  0  0  0  0  0  0
   -7.1999    4.1570    0.0000 C   0  0  0  0  0  0  0  0  0  0  0  0
   -8.0001    2.7713    0.0000 C   0  0  0  0  0  0  0  0  0  0  0  0
   -9.6000    2.7713    0.0000 H   0  0  0  0  0  0  0  0  0  0  0  0
   -7.1999    1.3856    0.0000 H   0  0  0  0  0  0  0  0  0  0  0  0
   -8.0001    5.5425    0.0000 C   0  0  0  0  0  0  0  0  0  0  0  0
   -9.2257    4.5141    0.0000 H   0  0  0  0  0  0  0  0  0  0  0  0
   -9.2257    6.5711    0.0000 H   0  0  0  0  0  0  0  0  0  0  0  0
   -7.1999    6.9282    0.0000 C   0  0  0  0  0  0  0  0  0  0  0  0
   -8.7034    7.4754    0.0000 H   0  0  0  0  0  0  0  0  0  0  0  0
   -6.9223    8.5040    0.0000 H   0  0  0  0  0  0  0  0  0  0  0  0
   -5.6001    6.9282    0.0000 C   0  0  0  0  0  0  0  0  0  0  0  0
   -4.0966    7.4754    0.0000 H   0  0  0  0  0  0  0  0  0  0  0  0
   -5.8777    8.5040    0.0000 O   0  0  0  0  0  0  0  0  0  0  0  0
   -4.6522    9.5324    0.0000 H   0  0  0  0  0  0  0  0  0  0  0  0
   -4.8001    5.5425    0.0000 C   0  0  0  0  0  0  0  0  0  0  0  0
   -3.5743    6.5711    0.0000 H   0  0  0  0  0  0  0  0  0  0  0  0
   -3.5743    4.5141    0.0000 H   0  0  0  0  0  0  0  0  0  0  0  0
   -3.2000    0.0001    0.0000 C   0  0  0  0  0  0  0  0  0  0  0  0
   -4.4258    1.0285    0.0000 H   0  0  0  0  0  0  0  0  0  0  0  0
   -4.4258   -1.0285    0.0000 H   0  0  0  0  0  0  0  0  0  0  0  0
   -2.4000   -1.3856    0.0000 C   0  0  0  0  0  0  0  0  0  0  0  0
   -3.9035   -1.9328    0.0000 H   0  0  0  0  0  0  0  0  0  0  0  0
   -2.1221   -2.9614    0.0000 H   0  0  0  0  0  0  0  0  0  0  0  0
   -0.7999   -1.3856    0.0000 C   0  0  0  0  0  0  0  0  0  0  0  0
   -1.0778   -2.9614    0.0000 H   0  0  0  0  0  0  0  0  0  0  0  0
   -0.4954   -2.0781    0.0000 H   0  0  0  0  0  0  0  0  0  0  0  0
    0.7014   -1.4381    0.0000 C   0  0  0  0  0  0  0  0  0  0  0  0
    1.1423   -2.9761    0.0000 H   0  0  0  0  0  0  0  0  0  0  0  0
    0.5855   -2.1857    0.0000 H   0  0  0  0  0  0  0  0  0  0  0  0
    2.1631   -2.0889    0.0000 H   0  0  0  0  0  0  0  0  0  0  0  0
  1  2  1  0  0  0  0
  2  3  1  0  0  0  0
  2  4  1  0  0  0  0
  4  5  1  0  0  0  0
  4  6  1  0  0  0  0
  6  7  1  0  0  0  0
  6  8  1  0  0  0  0
  6  9  1  0  0  0  0
  9 10  1  0  0  0  0
  9 11  1  0  0  0  0
  9 12  1  0  0  0  0
 12 13  1  0  0  0  0
 12 14  1  0  0  0  0
 12 15  1  0  0  0  0
 15 16  1  0  0  0  0
 15 17  1  0  0  0  0
 17 18  1  0  0  0  0
 17 19  1  0  0  0  0
 17 20  1  0  0  0  0
 15 21  1  0  0  0  0
 21 22  1  0  0  0  0
 21 23  1  0  0  0  0
 21 24  1  0  0  0  0
  4 25  1  0  0  0  0
 25 26  1  0  0  0  0
 25 27  1  0  0  0  0
 25 28  1  0  0  0  0
  2 29  1  0  0  0  0
 29 30  1  0  0  0  0
 29 31  1  0  0  0  0
 29 32  1  0  0  0  0
 32 33  1  0  0  0  0
 32 34  1  0  0  0  0
 32 35  1  0  0  0  0
 35  1  1  0  0  0  0
 35 36  1  0  0  0  0
 35 37  1  0  0  0  0
 37 38  2  0  0  0  0
 38 39  1  0  0  0  0
 38 40  1  0  0  0  0
 40 41  1  0  0  0  0
 40 42  2  0  0  0  0
 42 43  1  0  0  0  0
 43 44  2  0  0  0  0
 44 45  1  0  0  0  0
 44 46  1  0  0  0  0
 43 47  1  0  0  0  0
 47 48  1  0  0  0  0
 47 49  1  0  0  0  0
 47 50  1  0  0  0  0
 50 51  1  0  0  0  0
 50 52  1  0  0  0  0
 50 53  1  0  0  0  0
 53 54  1  0  0  0  0
 53 55  1  0  0  0  0
 55 56  1  0  0  0  0
 53 57  1  0  0  0  0
 57 42  1  0  0  0  0
 57 58  1  0  0  0  0
 57 59  1  0  0  0  0
 37 60  1  0  0  0  0
 60 61  1  0  0  0  0
 60 62  1  0  0  0  0
 60 63  1  0  0  0  0
 63 64  1  0  0  0  0
 63 65  1  0  0  0  0
 63 66  1  0  0  0  0
 66  1  1  0  0  0  0
 66 67  1  0  0  0  0
 66 68  1  0  0  0  0
  1 69  1  0  0  0  0
 69 70  1  0  0  0  0
 69 71  1  0  0  0  0
 69 72  1  0  0  0  0
M  END
> <ChemID>
100370

> <source_casrn>
67-97-0

> <CAS>
67-97-0

> <SMILES>
CC(C)CCC[C@@H](C)[C@H]1CC[C@H]2/C(/CCC[C@@]21C)=C/C=C1/C[C@@H](O)CCC/1=C

> <NAME>
Vitamin D3

> <preferred_name>
Vitamin D3

> <iupac>
(3S,5Z,7E)-9,10-secocholesta-5,7,10-trien-3-ol

> <MPID>
27742

> <dsstox_substance_id>
DTXSID6026294

> <Canonical_QSARr>
CC(C)CCCC(C)C1CCC2C(CCCC21C)=CC=C1CC(O)CCC1=C

> <InChI_Code_QSARr>
InChI=1S/C27H44O/c1-19(2)8-6-9-21(4)25-15-16-26-22(10-7-17-27(25,26)5)12-13-23-18-24(28)14-11-20(23)3/h12-13,19,21,24-26,28H,3,6-11,14-18H2,1-2,4-5H3/b22-12+,23-13+

> <InChI Key_QSARr>
QYSXJUFSXHHAJI-FWSOMWAYSA-N

> <Salt_Solvent>
?

> <Salt_Solvent_ID>


> <MP>
84.5

$$$$
100375
  -INDIGO-08031722462D

 48 51  0  0  0  0  0  0  0  0999 V2000
   -4.7999    0.0000    0.0000 C   0  0  0  0  0  0  0  0  0  0  0  0
   -3.2001    0.0000    0.0000 C   0  0  0  0  0  0  0  0  0  0  0  0
   -4.0001   -1.3856    0.0000 H   0  0  0  0  0  0  0  0  0  0  0  0
   -2.4001   -1.3856    0.0000 C   0  0  0  0  0  0  0  0  0  0  0  0
   -2.1221   -2.9613    0.0000 H   0  0  0  0  0  0  0  0  0  0  0  0
   -3.7857   -2.1856    0.0000 H   0  0  0  0  0  0  0  0  0  0  0  0
   -0.8000   -1.3856    0.0000 C   0  0  0  0  0  0  0  0  0  0  0  0
    0.5856   -2.1856    0.0000 H   0  0  0  0  0  0  0  0  0  0  0  0
   -1.0778   -2.9613    0.0000 H   0  0  0  0  0  0  0  0  0  0  0  0
   -0.0000    0.0000    0.0000 C   0  0  0  0  0  0  0  0  0  0  0  0
    0.9406   -1.2945    0.0000 C   0  0  0  0  0  0  0  0  0  0  0  0
    2.0914   -2.4059    0.0000 H   0  0  0  0  0  0  0  0  0  0  0  0
    1.1077   -2.8856    0.0000 H   0  0  0  0  0  0  0  0  0  0  0  0
    2.4785   -0.8534    0.0000 H   0  0  0  0  0  0  0  0  0  0  0  0
    1.5649    0.3327    0.0000 C   0  0  0  0  0  0  0  0  0  0  0  0
    3.1650    0.3327    0.0000 C   0  0  0  0  0  0  0  0  0  0  0  0
    4.7650    0.3327    0.0000 C   0  0  0  0  0  0  0  0  0  0  0  0
    6.3650    0.3327    0.0000 H   0  0  0  0  0  0  0  0  0  0  0  0
    1.7323   -1.2586    0.0000 O   0  0  0  0  0  0  0  0  0  0  0  0
    3.1940   -1.9094    0.0000 H   0  0  0  0  0  0  0  0  0  0  0  0
    1.7323    1.9239    0.0000 C   0  0  0  0  0  0  0  0  0  0  0  0
    2.2268    3.4456    0.0000 H   0  0  0  0  0  0  0  0  0  0  0  0
    3.2972    1.5913    0.0000 H   0  0  0  0  0  0  0  0  0  0  0  0
    0.2706    2.5746    0.0000 C   0  0  0  0  0  0  0  0  0  0  0  0
   -0.8407    3.7256    0.0000 H   0  0  0  0  0  0  0  0  0  0  0  0
    1.0706    3.9603    0.0000 H   0  0  0  0  0  0  0  0  0  0  0  0
   -0.8000    1.3856    0.0000 C   0  0  0  0  0  0  0  0  0  0  0  0
   -1.1871    2.9381    0.0000 H   0  0  0  0  0  0  0  0  0  0  0  0
   -2.4001    1.3856    0.0000 C   0  0  0  0  0  0  0  0  0  0  0  0
   -1.6001    2.7712    0.0000 H   0  0  0  0  0  0  0  0  0  0  0  0
   -3.2001    2.7712    0.0000 C   0  0  0  0  0  0  0  0  0  0  0  0
   -3.4778    4.3470    0.0000 H   0  0  0  0  0  0  0  0  0  0  0  0
   -1.8144    3.5713    0.0000 H   0  0  0  0  0  0  0  0  0  0  0  0
   -4.7999    2.7712    0.0000 C   0  0  0  0  0  0  0  0  0  0  0  0
   -6.3035    3.3186    0.0000 H   0  0  0  0  0  0  0  0  0  0  0  0
   -4.5222    4.3470    0.0000 H   0  0  0  0  0  0  0  0  0  0  0  0
   -5.5999    1.3856    0.0000 C   0  0  0  0  0  0  0  0  0  0  0  0
   -7.1999    1.3856    0.0000 C   0  0  0  0  0  0  0  0  0  0  0  0
   -8.7035    1.9328    0.0000 H   0  0  0  0  0  0  0  0  0  0  0  0
   -7.1999    2.9857    0.0000 H   0  0  0  0  0  0  0  0  0  0  0  0
   -8.0000    0.0000    0.0000 C   0  0  0  0  0  0  0  0  0  0  0  0
   -9.6000    0.0000    0.0000 O   0  0  0  0  0  0  0  0  0  0  0  0
   -7.1999   -1.3856    0.0000 C   0  0  0  0  0  0  0  0  0  0  0  0
   -6.9222   -2.9613    0.0000 H   0  0  0  0  0  0  0  0  0  0  0  0
   -8.7035   -1.9329    0.0000 H   0  0  0  0  0  0  0  0  0  0  0  0
   -5.5999   -1.3856    0.0000 C   0  0  0  0  0  0  0  0  0  0  0  0
   -4.5716   -2.6113    0.0000 H   0  0  0  0  0  0  0  0  0  0  0  0
   -5.8779   -2.9613    0.0000 H   0  0  0  0  0  0  0  0  0  0  0  0
  1  2  1  0  0  0  0
  2  3  1  0  0  0  0
  2  4  1  0  0  0  0
  4  5  1  0  0  0  0
  4  6  1  0  0  0  0
  4  7  1  0  0  0  0
  7  8  1  0  0  0  0
  7  9  1  0  0  0  0
  7 10  1  0  0  0  0
 10 11  1  0  0  0  0
 11 12  1  0  0  0  0
 11 13  1  0  0  0  0
 11 14  1  0  0  0  0
 10 15  1  0  0  0  0
 15 16  1  0  0  0  0
 16 17  3  0  0  0  0
 17 18  1  0  0  0  0
 15 19  1  0  0  0  0
 19 20  1  0  0  0  0
 15 21  1  0  0  0  0
 21 22  1  0  0  0  0
 21 23  1  0  0  0  0
 21 24  1  0  0  0  0
 24 25  1  0  0  0  0
 24 26  1  0  0  0  0
 24 27  1  0  0  0  0
 27 10  1  0  0  0  0
 27 28  1  0  0  0  0
 27 29  1  0  0  0  0
 29  2  1  0  0  0  0
 29 30  1  0  0  0  0
 29 31  1  0  0  0  0
 31 32  1  0  0  0  0
 31 33  1  0  0  0  0
 31 34  1  0  0  0  0
 34 35  1  0  0  0  0
 34 36  1  0  0  0  0
 34 37  1  0  0  0  0
 37  1  2  0  0  0  0
 37 38  1  0  0  0  0
 38 39  1  0  0  0  0
 38 40  1  0  0  0  0
 38 41  1  0  0  0  0
 41 42  2  0  0  0  0
 41 43  1  0  0  0  0
 43 44  1  0  0  0  0
 43 45  1  0  0  0  0
 43 46  1  0  0  0  0
 46  1  1  0  0  0  0
 46 47  1  0  0  0  0
 46 48  1  0  0  0  0
M  END
> <ChemID>
100375

> <source_casrn>
68-23-5

> <CAS>
68-23-5

> <SMILES>
C[C@]12CC[C@H]3[C@@H](CCC4CC(=O)CCC=43)[C@@H]1CC[C@@]2(O)C#C

> <NAME>
Norethynodrel

> <preferred_name>
Norethynodrel

> <iupac>
(17beta)-17-ethynyl-17-hydroxyestr-5(10)-en-3-one

> <MPID>
27746

> <dsstox_substance_id>
DTXSID3021069

> <Canonical_QSARr>
CC12CCC3C(CCC4CC(=O)CCC=43)C1CCC2(O)C#C

> <InChI_Code_QSARr>
InChI=1S/C20H26O2/c1-3-20(22)11-9-18-17-6-4-13-12-14(21)5-7-15(13)16(17)8-10-19(18,20)2/h1,16-18,22H,4-12H2,2H3

> <InChI Key_QSARr>
ICTXHFFSOAJUMG-UHFFFAOYSA-N

> <Salt_Solvent>
?

> <Salt_Solvent_ID>


> <MP>
169.5

$$$$
100379
  -INDIGO-08031722462D

 30 33  0  0  0  0  0  0  0  0999 V2000
    5.9328    2.0892    0.0000 C   0  0  0  0  0  0  0  0  0  0  0  0
    7.5086    1.8113    0.0000 H   0  0  0  0  0  0  0  0  0  0  0  0
    5.3857    0.5857    0.0000 H   0  0  0  0  0  0  0  0  0  0  0  0
    5.9328    3.6891    0.0000 C   0  0  0  0  0  0  0  0  0  0  0  0
    7.5086    3.9670    0.0000 H   0  0  0  0  0  0  0  0  0  0  0  0
    5.3857    5.1926    0.0000 H   0  0  0  0  0  0  0  0  0  0  0  0
    4.5472    2.8892    0.0000 N   0  0  0  0  0  0  0  0  0  0  0  0
    2.9473    2.8892    0.0000 C   0  0  0  0  0  0  0  0  0  0  0  0
    2.1472    4.2748    0.0000 C   0  0  0  0  0  0  0  0  0  0  0  0
    2.9473    5.6604    0.0000 H   0  0  0  0  0  0  0  0  0  0  0  0
    0.5473    4.2748    0.0000 C   0  0  0  0  0  0  0  0  0  0  0  0
   -0.2528    5.6604    0.0000 O   0  0  0  0  0  0  0  0  0  0  0  0
   -0.2528    2.8892    0.0000 C   0  0  0  0  0  0  0  0  0  0  0  0
   -1.8284    3.1670    0.0000 N   0  0  0  0  0  0  0  0  0  0  0  0
   -3.3319    2.6198    0.0000 C   0  0  0  0  0  0  0  0  0  0  0  0
   -3.0542    1.0440    0.0000 H   0  0  0  0  0  0  0  0  0  0  0  0
   -4.9320    2.6198    0.0000 H   0  0  0  0  0  0  0  0  0  0  0  0
   -3.0542    4.1955    0.0000 C   0  0  0  0  0  0  0  0  0  0  0  0
   -4.5576    4.7427    0.0000 H   0  0  0  0  0  0  0  0  0  0  0  0
   -2.2542    5.5811    0.0000 H   0  0  0  0  0  0  0  0  0  0  0  0
    0.5473    1.5035    0.0000 C   0  0  0  0  0  0  0  0  0  0  0  0
    0.0000   -0.0001    0.0000 N   0  0  0  0  0  0  0  0  0  0  0  0
    0.2779   -1.5757    0.0000 C   0  0  0  0  0  0  0  0  0  0  0  0
    1.8778   -1.5757    0.0000 H   0  0  0  0  0  0  0  0  0  0  0  0
    0.0000   -3.1514    0.0000 H   0  0  0  0  0  0  0  0  0  0  0  0
   -1.2257   -1.0284    0.0000 C   0  0  0  0  0  0  0  0  0  0  0  0
   -2.0257   -2.4141    0.0000 H   0  0  0  0  0  0  0  0  0  0  0  0
   -2.4513   -0.0001    0.0000 H   0  0  0  0  0  0  0  0  0  0  0  0
    2.1472    1.5035    0.0000 C   0  0  0  0  0  0  0  0  0  0  0  0
    2.9473    0.1179    0.0000 O   0  0  0  0  0  0  0  0  0  0  0  0
  1  2  1  0  0  0  0
  1  3  1  0  0  0  0
  1  4  1  0  0  0  0
  4  5  1  0  0  0  0
  4  6  1  0  0  0  0
  4  7  1  0  0  0  0
  7  1  1  0  0  0  0
  7  8  1  0  0  0  0
  8  9  2  0  0  0  0
  9 10  1  0  0  0  0
  9 11  1  0  0  0  0
 11 12  2  0  0  0  0
 11 13  1  0  0  0  0
 13 14  1  0  0  0  0
 14 15  1  0  0  0  0
 15 16  1  0  0  0  0
 15 17  1  0  0  0  0
 15 18  1  0  0  0  0
 18 14  1  0  0  0  0
 18 19  1  0  0  0  0
 18 20  1  0  0  0  0
 13 21  2  0  0  0  0
 21 22  1  0  0  0  0
 22 23  1  0  0  0  0
 23 24  1  0  0  0  0
 23 25  1  0  0  0  0
 23 26  1  0  0  0  0
 26 22  1  0  0  0  0
 26 27  1  0  0  0  0
 26 28  1  0  0  0  0
 21 29  1  0  0  0  0
 29  8  1  0  0  0  0
 29 30  2  0  0  0  0
M  END
> <ChemID>
100379

> <source_casrn>
68-76-8

> <CAS>
68-76-8

> <SMILES>
O=C1C(=CC(=O)C(=C1N1CC1)N1CC1)N1CC1

> <NAME>
TRIAZIQUONE

> <preferred_name>
Triaziquone

> <iupac>
2,3,5-tris(aziridin-1-yl)cyclohexa-2,5-diene-1,4-dione

> <MPID>
27750

> <dsstox_substance_id>
DTXSID1021370

> <Canonical_QSARr>
O=C1C(=CC(=O)C(=C1N1CC1)N1CC1)N1CC1

> <InChI_Code_QSARr>
InChI=1S/C12H13N3O2/c16-9-7-8(13-1-2-13)12(17)11(15-5-6-15)10(9)14-3-4-14/h7H,1-6H2

> <InChI Key_QSARr>
PXSOHRWMIRDKMP-UHFFFAOYSA-N

> <Salt_Solvent>
?

> <Salt_Solvent_ID>


> <MP>
162.75

$$$$
100385
  -INDIGO-08031722462D

 44 46  0  0  0  0  0  0  0  0999 V2000
   -7.3311    0.1143    0.0000 C   0  0  0  0  0  0  0  0  0  0  0  0
   -6.3027   -1.1114    0.0000 H   0  0  0  0  0  0  0  0  0  0  0  0
   -6.7840    1.6179    0.0000 C   0  0  0  0  0  0  0  0  0  0  0  0
   -7.8124    2.8435    0.0000 C   0  0  0  0  0  0  0  0  0  0  0  0
   -7.2653    4.3471    0.0000 N   0  0  0  1  0  0  0  0  0  0  0  0
   -5.6896    4.6248    0.0000 C   0  0  0  0  0  0  0  0  0  0  0  0
   -5.1422    6.1284    0.0000 H   0  0  0  0  0  0  0  0  0  0  0  0
   -4.6612    3.3991    0.0000 C   0  0  0  0  0  0  0  0  0  0  0  0
   -3.0854    3.6770    0.0000 H   0  0  0  0  0  0  0  0  0  0  0  0
   -5.2083    1.8957    0.0000 C   0  0  0  0  0  0  0  0  0  0  0  0
   -4.1799    0.6701    0.0000 C   0  0  0  0  0  0  0  0  0  0  0  0
   -2.6041    0.9478    0.0000 C   0  0  0  0  0  0  0  0  0  0  0  0
   -1.5232    2.1275    0.0000 H   0  0  0  0  0  0  0  0  0  0  0  0
   -2.6740    2.5463    0.0000 H   0  0  0  0  0  0  0  0  0  0  0  0
   -1.5757   -0.2779    0.0000 C   0  0  0  0  0  0  0  0  0  0  0  0
   -2.6566   -1.4574    0.0000 H   0  0  0  0  0  0  0  0  0  0  0  0
   -1.5060   -1.8762    0.0000 H   0  0  0  0  0  0  0  0  0  0  0  0
    0.0001    0.0000    0.0000 C   0  0  0  0  0  0  0  0  0  0  0  0
   -0.5473    1.5035    0.0000 H   0  0  0  0  0  0  0  0  0  0  0  0
    1.3856    0.8000    0.0000 C   0  0  0  0  0  0  0  0  0  0  0  0
    0.3572    2.0257    0.0000 H   0  0  0  0  0  0  0  0  0  0  0  0
    2.4141    2.0257    0.0000 C   0  0  0  0  0  0  0  0  0  0  0  0
    4.0140    2.0257    0.0000 H   0  0  0  0  0  0  0  0  0  0  0  0
    1.8669    3.5292    0.0000 C   0  0  0  0  0  0  0  0  0  0  0  0
    2.8953    4.7549    0.0000 H   0  0  0  0  0  0  0  0  0  0  0  0
    0.2912    3.8069    0.0000 H   0  0  0  0  0  0  0  0  0  0  0  0
    2.7712    0.0000    0.0000 C   0  0  0  0  0  0  0  0  0  0  0  0
    3.3186    1.5035    0.0000 H   0  0  0  0  0  0  0  0  0  0  0  0
    4.3470   -0.2779    0.0000 H   0  0  0  0  0  0  0  0  0  0  0  0
    2.7712   -1.6000    0.0000 N   0  0  0  0  0  0  0  0  0  0  0  0
    4.1570   -2.4000    0.0000 H   0  0  0  0  0  0  0  0  0  0  0  0
    1.3856   -2.4000    0.0000 C   0  0  0  0  0  0  0  0  0  0  0  0
    2.4141   -3.6257    0.0000 H   0  0  0  0  0  0  0  0  0  0  0  0
    0.3572   -3.6257    0.0000 H   0  0  0  0  0  0  0  0  0  0  0  0
    0.0001   -1.6000    0.0000 C   0  0  0  0  0  0  0  0  0  0  0  0
   -0.5473   -3.1036    0.0000 H   0  0  0  0  0  0  0  0  0  0  0  0
   -1.5036   -1.0527    0.0000 H   0  0  0  0  0  0  0  0  0  0  0  0
   -4.7270   -0.8335    0.0000 O   0  0  0  0  0  0  0  0  0  0  0  0
   -9.3882    2.5656    0.0000 C   0  0  0  0  0  0  0  0  0  0  0  0
  -10.4166    3.7913    0.0000 H   0  0  0  0  0  0  0  0  0  0  0  0
   -9.9353    1.0621    0.0000 C   0  0  0  0  0  0  0  0  0  0  0  0
  -11.5111    0.7844    0.0000 H   0  0  0  0  0  0  0  0  0  0  0  0
   -8.9069   -0.1636    0.0000 C   0  0  0  0  0  0  0  0  0  0  0  0
   -9.4543   -1.6670    0.0000 H   0  0  0  0  0  0  0  0  0  0  0  0
  1  2  1  0  0  0  0
  1  3  4  0  0  0  0
  3  4  4  0  0  0  0
  4  5  4  0  0  0  0
  5  6  4  0  0  0  0
  6  7  1  0  0  0  0
  6  8  4  0  0  0  0
  8  9  1  0  0  0  0
  8 10  4  0  0  0  0
 10  3  4  0  0  0  0
 10 11  1  0  0  0  0
 11 12  1  0  0  0  0
 12 13  1  0  0  0  0
 12 14  1  0  0  0  0
 12 15  1  0  0  0  0
 15 16  1  0  0  0  0
 15 17  1  0  0  0  0
 15 18  1  0  0  0  0
 18 19  1  0  0  0  0
 18 20  1  0  0  0  0
 20 21  1  0  0  0  0
 20 22  1  0  0  0  0
 22 23  1  0  0  0  0
 22 24  2  0  0  0  0
 24 25  1  0  0  0  0
 24 26  1  0  0  0  0
 20 27  1  0  0  0  0
 27 28  1  0  0  0  0
 27 29  1  0  0  0  0
 27 30  1  0  0  0  0
 30 31  1  0  0  0  0
 30 32  1  0  0  0  0
 32 33  1  0  0  0  0
 32 34  1  0  0  0  0
 32 35  1  0  0  0  0
 35 18  1  0  0  0  0
 35 36  1  0  0  0  0
 35 37  1  0  0  0  0
 11 38  2  0  0  0  0
  4 39  4  0  0  0  0
 39 40  1  0  0  0  0
 39 41  4  0  0  0  0
 41 42  1  0  0  0  0
 41 43  4  0  0  0  0
 43  1  4  0  0  0  0
 43 44  1  0  0  0  0
M  END
> <ChemID>
100385

> <source_casrn>
69-24-9

> <CAS>
69-24-9

> <SMILES>
C=C[C@H]1CNCC[C@H]1CCC(=O)c1cc[n]c2ccccc21

> <NAME>
Cinchotoxine

> <preferred_name>


> <iupac>


> <MPID>
27754

> <dsstox_substance_id>
DTXSID10878414

> <Canonical_QSARr>
C=CC1CNCCC1CCC(=O)c1cc[n]c2ccccc21

> <InChI_Code_QSARr>
InChI=1S/C19H22N2O/c1-2-14-13-20-11-9-15(14)7-8-19(22)17-10-12-21-18-6-4-3-5-16(17)18/h2-6,10,12,14-15,20H,1,7-9,11,13H2

> <InChI Key_QSARr>
PIIQLZXRLGJEKE-UHFFFAOYSA-N

> <Salt_Solvent>
?

> <Salt_Solvent_ID>


> <MP>
59.0

$$$$
100394
  -INDIGO-08031722462D

 37 36  0  0  0  0  0  0  0  0999 V2000
    0.0001    2.7713    0.0000 O   0  0  0  0  0  0  0  0  0  0  0  0
    0.8001    1.3856    0.0000 C   0  0  0  0  0  0  0  0  0  0  0  0
    2.3756    1.6635    0.0000 N   0  0  0  0  0  0  0  0  0  0  0  0
    3.4042    0.4378    0.0000 H   0  0  0  0  0  0  0  0  0  0  0  0
    2.9230    3.1670    0.0000 C   0  0  0  0  0  0  0  0  0  0  0  0
    2.4418    4.6930    0.0000 H   0  0  0  0  0  0  0  0  0  0  0  0
    1.5037    3.9058    0.0000 H   0  0  0  0  0  0  0  0  0  0  0  0
    4.4987    3.4448    0.0000 C   0  0  0  0  0  0  0  0  0  0  0  0
    5.0458    4.9483    0.0000 O   0  0  0  0  0  0  0  0  0  0  0  0
    6.6215    5.2262    0.0000 H   0  0  0  0  0  0  0  0  0  0  0  0
    5.5270    2.2192    0.0000 O   0  0  0  0  0  0  0  0  0  0  0  0
    0.0001   -0.0000    0.0000 C   0  0  0  0  0  0  0  0  0  0  0  0
   -0.7999   -1.3857    0.0000 H   0  0  0  0  0  0  0  0  0  0  0  0
   -1.3857    0.8000    0.0000 N   0  0  0  0  0  0  0  0  0  0  0  0
   -1.3857    2.4000    0.0000 H   0  0  0  0  0  0  0  0  0  0  0  0
   -2.7712   -0.0000    0.0000 C   0  0  0  0  0  0  0  0  0  0  0  0
   -2.7712   -1.6000    0.0000 O   0  0  0  0  0  0  0  0  0  0  0  0
   -4.1570    0.8000    0.0000 C   0  0  0  0  0  0  0  0  0  0  0  0
   -3.5448    2.2782    0.0000 H   0  0  0  0  0  0  0  0  0  0  0  0
   -4.7692    2.2782    0.0000 H   0  0  0  0  0  0  0  0  0  0  0  0
   -5.5425   -0.0000    0.0000 C   0  0  0  0  0  0  0  0  0  0  0  0
   -6.1548   -1.4783    0.0000 H   0  0  0  0  0  0  0  0  0  0  0  0
   -4.9303   -1.4783    0.0000 H   0  0  0  0  0  0  0  0  0  0  0  0
   -6.9283    0.8000    0.0000 C   0  0  0  0  0  0  0  0  0  0  0  0
   -6.1283    2.1856    0.0000 H   0  0  0  0  0  0  0  0  0  0  0  0
   -7.7283   -0.5857    0.0000 N   0  0  0  0  0  0  0  0  0  0  0  0
   -7.1809   -2.0891    0.0000 H   0  0  0  0  0  0  0  0  0  0  0  0
   -9.3281   -0.5857    0.0000 H   0  0  0  0  0  0  0  0  0  0  0  0
   -8.3138    1.6000    0.0000 C   0  0  0  0  0  0  0  0  0  0  0  0
   -9.6996    0.8000    0.0000 O   0  0  0  0  0  0  0  0  0  0  0  0
  -11.0851    1.6000    0.0000 H   0  0  0  0  0  0  0  0  0  0  0  0
   -8.3138    3.2000    0.0000 O   0  0  0  0  0  0  0  0  0  0  0  0
    1.3856   -0.8000    0.0000 C   0  0  0  0  0  0  0  0  0  0  0  0
    2.9719   -0.5912    0.0000 H   0  0  0  0  0  0  0  0  0  0  0  0
    2.3596    0.4694    0.0000 H   0  0  0  0  0  0  0  0  0  0  0  0
    1.3856   -2.4000    0.0000 S   0  0  0  0  0  0  0  0  0  0  0  0
    2.7714   -3.2000    0.0000 H   0  0  0  0  0  0  0  0  0  0  0  0
  1  2  2  0  0  0  0
  2  3  1  0  0  0  0
  3  4  1  0  0  0  0
  3  5  1  0  0  0  0
  5  6  1  0  0  0  0
  5  7  1  0  0  0  0
  5  8  1  0  0  0  0
  8  9  1  0  0  0  0
  9 10  1  0  0  0  0
  8 11  2  0  0  0  0
  2 12  1  0  0  0  0
 12 13  1  0  0  0  0
 12 14  1  0  0  0  0
 14 15  1  0  0  0  0
 14 16  1  0  0  0  0
 16 17  2  0  0  0  0
 16 18  1  0  0  0  0
 18 19  1  0  0  0  0
 18 20  1  0  0  0  0
 18 21  1  0  0  0  0
 21 22  1  0  0  0  0
 21 23  1  0  0  0  0
 21 24  1  0  0  0  0
 24 25  1  0  0  0  0
 24 26  1  0  0  0  0
 26 27  1  0  0  0  0
 26 28  1  0  0  0  0
 24 29  1  0  0  0  0
 29 30  1  0  0  0  0
 30 31  1  0  0  0  0
 29 32  2  0  0  0  0
 12 33  1  0  0  0  0
 33 34  1  0  0  0  0
 33 35  1  0  0  0  0
 33 36  1  0  0  0  0
 36 37  1  0  0  0  0
M  END
> <ChemID>
100394

> <source_casrn>
70-18-8

> <CAS>
70-18-8

> <SMILES>
N[C@@H](CCC(=O)N[C@@H](CS)C(=O)NCC(O)=O)C(O)=O

> <NAME>
Glutathione

> <preferred_name>
Glutathione

> <iupac>
L-gamma-glutamyl-L-cysteinylglycine

> <MPID>
27758

> <dsstox_substance_id>
DTXSID6023101

> <Canonical_QSARr>
NC(CCC(=O)NC(CS)C(=O)NCC(O)=O)C(O)=O

> <InChI_Code_QSARr>
InChI=1S/C10H17N3O6S/c11-5(10(18)19)1-2-7(14)13-6(4-20)9(17)12-3-8(15)16/h5-6,20H,1-4,11H2,(H,12,17)(H,13,14)(H,15,16)(H,18,19)

> <InChI Key_QSARr>
RWSXRVCMGQZWBV-UHFFFAOYSA-N

> <Salt_Solvent>
?

> <Salt_Solvent_ID>


> <MP>
195.0

$$$$
100398
  -INDIGO-08031722462D

 16 16  0  0  0  0  0  0  0  0999 V2000
    1.3857    0.8000    0.0000 N   0  0  0  0  0  0  0  0  0  0  0  0
    2.7713   -0.0000    0.0000 O   0  0  0  0  0  0  0  0  0  0  0  0
    1.3857    2.4000    0.0000 O   0  0  0  0  0  0  0  0  0  0  0  0
    0.0000   -0.0000    0.0000 C   0  0  0  0  0  0  0  0  0  0  0  0
   -1.3857    0.8000    0.0000 C   0  0  0  0  0  0  0  0  0  0  0  0
   -1.3857    2.4000    0.0000 H   0  0  0  0  0  0  0  0  0  0  0  0
   -2.7713   -0.0000    0.0000 C   0  0  0  0  0  0  0  0  0  0  0  0
   -4.1570    0.8000    0.0000 N   0  0  0  0  0  0  0  0  0  0  0  0
   -5.5426   -0.0000    0.0000 O   0  0  0  0  0  0  0  0  0  0  0  0
   -4.1569    2.4000    0.0000 O   0  0  0  0  0  0  0  0  0  0  0  0
   -2.7713   -1.6000    0.0000 C   0  0  0  0  0  0  0  0  0  0  0  0
   -4.1569   -2.4000    0.0000 H   0  0  0  0  0  0  0  0  0  0  0  0
   -1.3856   -2.4000    0.0000 C   0  0  0  0  0  0  0  0  0  0  0  0
   -1.3856   -4.0000    0.0000 H   0  0  0  0  0  0  0  0  0  0  0  0
    0.0000   -1.6000    0.0000 C   0  0  0  0  0  0  0  0  0  0  0  0
    1.3857   -2.4000    0.0000 F   0  0  0  0  0  0  0  0  0  0  0  0
  1  2  2  0  0  0  0
  1  3  1  0  0  0  0
  1  4  1  0  0  0  0
  4  5  4  0  0  0  0
  5  6  1  0  0  0  0
  5  7  4  0  0  0  0
  7  8  1  0  0  0  0
  8  9  2  0  0  0  0
  8 10  1  0  0  0  0
  7 11  4  0  0  0  0
 11 12  1  0  0  0  0
 11 13  4  0  0  0  0
 13 14  1  0  0  0  0
 13 15  4  0  0  0  0
 15  4  4  0  0  0  0
 15 16  1  0  0  0  0
M  CHG  4   1   1   3  -1   8   1  10  -1
M  END
> <ChemID>
100398

> <source_casrn>
70-34-8

> <CAS>
70-34-8

> <SMILES>
[O-][N+](=O)c1cc(ccc1F)[N+]([O-])=O

> <NAME>
1-FLUORO-2,4-DINITROBENZENE

> <preferred_name>
1-Fluoro-2,4-dinitrobenzene

> <iupac>
1-fluoro-2,4-dinitrobenzene

> <MPID>
27762

> <dsstox_substance_id>
DTXSID8025331

> <Canonical_QSARr>
[O-][N+](=O)c1cc(ccc1F)[N+]([O-])=O

> <InChI_Code_QSARr>
InChI=1S/C6H3FN2O4/c7-5-2-1-4(8(10)11)3-6(5)9(12)13/h1-3H

> <InChI Key_QSARr>
LOTKRQAVGJMPNV-UHFFFAOYSA-N

> <Salt_Solvent>
?

> <Salt_Solvent_ID>


> <MP>
25.8

$$$$
100407
  -INDIGO-08031722462D

 50 49  0  0  0  0  0  0  0  0999 V2000
    1.3856   -0.8000    0.0000 C   0  0  0  0  0  0  0  0  0  0  0  0
    2.7713   -1.6000    0.0000 H   0  0  0  0  0  0  0  0  0  0  0  0
    1.6635   -2.3757    0.0000 H   0  0  0  0  0  0  0  0  0  0  0  0
    2.7713    0.0000    0.0000 H   0  0  0  0  0  0  0  0  0  0  0  0
   -0.0001    0.0000    0.0000 N   0  0  0  0  0  0  0  0  0  0  0  0
    0.7999    1.3856    0.0000 C   0  0  0  0  0  0  0  0  0  0  0  0
    1.5999    2.7713    0.0000 H   0  0  0  0  0  0  0  0  0  0  0  0
    2.3999    1.3856    0.0000 H   0  0  0  0  0  0  0  0  0  0  0  0
   -0.0001    2.7713    0.0000 H   0  0  0  0  0  0  0  0  0  0  0  0
   -0.8001   -1.3857    0.0000 C   0  0  0  0  0  0  0  0  0  0  0  0
   -0.5911   -2.9720    0.0000 H   0  0  0  0  0  0  0  0  0  0  0  0
    0.4695   -2.3597    0.0000 H   0  0  0  0  0  0  0  0  0  0  0  0
   -2.3034   -1.9328    0.0000 C   0  0  0  0  0  0  0  0  0  0  0  0
   -1.9571   -3.4949    0.0000 H   0  0  0  0  0  0  0  0  0  0  0  0
   -3.1631   -3.2823    0.0000 H   0  0  0  0  0  0  0  0  0  0  0  0
   -3.5291   -0.9044    0.0000 O   0  0  0  0  0  0  0  0  0  0  0  0
   -5.0326   -1.4516    0.0000 C   0  0  0  0  0  0  0  0  0  0  0  0
   -5.3106   -3.0273    0.0000 O   0  0  0  0  0  0  0  0  0  0  0  0
   -6.2583   -0.4232    0.0000 C   0  0  0  0  0  0  0  0  0  0  0  0
   -6.6046    1.1389    0.0000 H   0  0  0  0  0  0  0  0  0  0  0  0
   -5.3986    0.9262    0.0000 H   0  0  0  0  0  0  0  0  0  0  0  0
   -7.7619   -0.9704    0.0000 C   0  0  0  0  0  0  0  0  0  0  0  0
   -7.4156   -2.5325    0.0000 H   0  0  0  0  0  0  0  0  0  0  0  0
   -8.6216   -2.3198    0.0000 H   0  0  0  0  0  0  0  0  0  0  0  0
   -8.9876    0.0580    0.0000 C   0  0  0  0  0  0  0  0  0  0  0  0
   -8.7097    1.6337    0.0000 O   0  0  0  0  0  0  0  0  0  0  0  0
  -10.4912   -0.4892    0.0000 O   0  0  0  0  0  0  0  0  0  0  0  0
  -11.7169    0.5392    0.0000 C   0  0  0  0  0  0  0  0  0  0  0  0
  -12.0631    2.1013    0.0000 H   0  0  0  0  0  0  0  0  0  0  0  0
  -10.8572    1.8887    0.0000 H   0  0  0  0  0  0  0  0  0  0  0  0
  -13.2201   -0.0079    0.0000 C   0  0  0  0  0  0  0  0  0  0  0  0
  -13.4291    1.5784    0.0000 H   0  0  0  0  0  0  0  0  0  0  0  0
  -14.4897    0.9661    0.0000 H   0  0  0  0  0  0  0  0  0  0  0  0
  -14.0202   -1.3936    0.0000 N   0  0  0  0  0  0  0  0  0  0  0  0
  -14.8202   -2.7792    0.0000 C   0  0  0  0  0  0  0  0  0  0  0  0
  -15.6202   -4.1649    0.0000 H   0  0  0  0  0  0  0  0  0  0  0  0
  -16.4202   -2.7792    0.0000 H   0  0  0  0  0  0  0  0  0  0  0  0
  -14.0202   -4.1649    0.0000 H   0  0  0  0  0  0  0  0  0  0  0  0
  -15.4058   -0.5936    0.0000 C   0  0  0  0  0  0  0  0  0  0  0  0
  -16.7915    0.2064    0.0000 H   0  0  0  0  0  0  0  0  0  0  0  0
  -16.7915   -1.3936    0.0000 H   0  0  0  0  0  0  0  0  0  0  0  0
  -15.6837    0.9821    0.0000 H   0  0  0  0  0  0  0  0  0  0  0  0
  -12.6345   -2.1936    0.0000 C   0  0  0  0  0  0  0  0  0  0  0  0
  -11.2491   -2.9936    0.0000 H   0  0  0  0  0  0  0  0  0  0  0  0
  -11.2491   -1.3936    0.0000 H   0  0  0  0  0  0  0  0  0  0  0  0
  -12.6345   -3.7936    0.0000 H   0  0  0  0  0  0  0  0  0  0  0  0
   -1.3858    0.8000    0.0000 C   0  0  0  0  0  0  0  0  0  0  0  0
   -2.7711    1.6000    0.0000 H   0  0  0  0  0  0  0  0  0  0  0  0
   -2.7711    0.0000    0.0000 H   0  0  0  0  0  0  0  0  0  0  0  0
   -1.3858    2.4000    0.0000 H   0  0  0  0  0  0  0  0  0  0  0  0
  1  2  1  0  0  0  0
  1  3  1  0  0  0  0
  1  4  1  0  0  0  0
  1  5  1  0  0  0  0
  5  6  1  0  0  0  0
  6  7  1  0  0  0  0
  6  8  1  0  0  0  0
  6  9  1  0  0  0  0
  5 10  1  0  0  0  0
 10 11  1  0  0  0  0
 10 12  1  0  0  0  0
 10 13  1  0  0  0  0
 13 14  1  0  0  0  0
 13 15  1  0  0  0  0
 13 16  1  0  0  0  0
 16 17  1  0  0  0  0
 17 18  2  0  0  0  0
 17 19  1  0  0  0  0
 19 20  1  0  0  0  0
 19 21  1  0  0  0  0
 19 22  1  0  0  0  0
 22 23  1  0  0  0  0
 22 24  1  0  0  0  0
 22 25  1  0  0  0  0
 25 26  2  0  0  0  0
 25 27  1  0  0  0  0
 27 28  1  0  0  0  0
 28 29  1  0  0  0  0
 28 30  1  0  0  0  0
 28 31  1  0  0  0  0
 31 32  1  0  0  0  0
 31 33  1  0  0  0  0
 31 34  1  0  0  0  0
 34 35  1  0  0  0  0
 35 36  1  0  0  0  0
 35 37  1  0  0  0  0
 35 38  1  0  0  0  0
 34 39  1  0  0  0  0
 39 40  1  0  0  0  0
 39 41  1  0  0  0  0
 39 42  1  0  0  0  0
 34 43  1  0  0  0  0
 43 44  1  0  0  0  0
 43 45  1  0  0  0  0
 43 46  1  0  0  0  0
  5 47  1  0  0  0  0
 47 48  1  0  0  0  0
 47 49  1  0  0  0  0
 47 50  1  0  0  0  0
M  CHG  2   5   1  34   1
M  END
> <ChemID>
100407

> <source_casrn>
71-27-2

> <CAS>
71-27-2

> <SMILES>
[Cl-].[Cl-].C[N+](C)(C)CCOC(=O)CCC(=O)OCC[N+](C)(C)C

> <NAME>
Succinylcholine Chloride

> <preferred_name>
Succinylcholine chloride

> <iupac>
2,2'-[(1,4-dioxobutane-1,4-diyl)bis(oxy)]bis(N,N,N-trimethylethanaminium) dichloride

> <MPID>
27769

> <dsstox_substance_id>
DTXSID1023603

> <Canonical_QSARr>
C[N+](C)(C)CCOC(=O)CCC(=O)OCC[N+](C)(C)C

> <InChI_Code_QSARr>
InChI=1S/C14H30N2O4/c1-15(2,3)9-11-19-13(17)7-8-14(18)20-12-10-16(4,5)6/h7-12H2,1-6H3/q+2

> <InChI Key_QSARr>
AXOIZCJOOAYSMI-UHFFFAOYSA-N

> <Salt_Solvent>
[Cl-].[Cl-]

> <Salt_Solvent_ID>
183

> <MP>
190.0

$$$$
100411
  -INDIGO-08031722462D

 40 39  0  0  0  0  0  0  0  0999 V2000
    0.0000    0.0000    0.0000 C   0  0  0  0  0  0  0  0  0  0  0  0
    0.6124    1.4782    0.0000 H   0  0  0  0  0  0  0  0  0  0  0  0
   -0.6124    1.4782    0.0000 H   0  0  0  0  0  0  0  0  0  0  0  0
   -1.3856   -0.8000    0.0000 C   0  0  0  0  0  0  0  0  0  0  0  0
   -1.9981   -2.2782    0.0000 H   0  0  0  0  0  0  0  0  0  0  0  0
   -0.7732   -2.2782    0.0000 H   0  0  0  0  0  0  0  0  0  0  0  0
   -2.7713    0.0000    0.0000 C   0  0  0  0  0  0  0  0  0  0  0  0
   -2.1589    1.4782    0.0000 H   0  0  0  0  0  0  0  0  0  0  0  0
   -3.3837    1.4782    0.0000 H   0  0  0  0  0  0  0  0  0  0  0  0
   -4.1569   -0.8000    0.0000 N   0  0  0  0  0  0  0  0  0  0  0  0
   -4.1569   -2.4000    0.0000 H   0  0  0  0  0  0  0  0  0  0  0  0
   -5.5426    0.0000    0.0000 C   0  0  0  0  0  0  0  0  0  0  0  0
   -4.9301    1.4782    0.0000 H   0  0  0  0  0  0  0  0  0  0  0  0
   -6.1550    1.4782    0.0000 H   0  0  0  0  0  0  0  0  0  0  0  0
   -6.9282   -0.8000    0.0000 C   0  0  0  0  0  0  0  0  0  0  0  0
   -7.5406   -2.2782    0.0000 H   0  0  0  0  0  0  0  0  0  0  0  0
   -6.3158   -2.2782    0.0000 H   0  0  0  0  0  0  0  0  0  0  0  0
   -8.3138    0.0000    0.0000 C   0  0  0  0  0  0  0  0  0  0  0  0
   -7.7014    1.4782    0.0000 H   0  0  0  0  0  0  0  0  0  0  0  0
   -8.9263    1.4782    0.0000 H   0  0  0  0  0  0  0  0  0  0  0  0
   -9.6995   -0.8000    0.0000 N   0  0  0  0  0  0  0  0  0  0  0  0
  -11.0851    0.0000    0.0000 H   0  0  0  0  0  0  0  0  0  0  0  0
   -9.6995   -2.4000    0.0000 H   0  0  0  0  0  0  0  0  0  0  0  0
    1.3856   -0.8000    0.0000 C   0  0  0  0  0  0  0  0  0  0  0  0
    0.7732   -2.2782    0.0000 H   0  0  0  0  0  0  0  0  0  0  0  0
    1.9981   -2.2782    0.0000 H   0  0  0  0  0  0  0  0  0  0  0  0
    2.7713    0.0000    0.0000 N   0  0  0  0  0  0  0  0  0  0  0  0
    2.7713    1.6000    0.0000 H   0  0  0  0  0  0  0  0  0  0  0  0
    4.1569   -0.8000    0.0000 C   0  0  0  0  0  0  0  0  0  0  0  0
    3.5445   -2.2782    0.0000 H   0  0  0  0  0  0  0  0  0  0  0  0
    4.7693   -2.2782    0.0000 H   0  0  0  0  0  0  0  0  0  0  0  0
    5.5426    0.0000    0.0000 C   0  0  0  0  0  0  0  0  0  0  0  0
    6.1550    1.4782    0.0000 H   0  0  0  0  0  0  0  0  0  0  0  0
    4.9301    1.4782    0.0000 H   0  0  0  0  0  0  0  0  0  0  0  0
    6.9282   -0.8000    0.0000 C   0  0  0  0  0  0  0  0  0  0  0  0
    6.3158   -2.2782    0.0000 H   0  0  0  0  0  0  0  0  0  0  0  0
    7.5406   -2.2782    0.0000 H   0  0  0  0  0  0  0  0  0  0  0  0
    8.3138    0.0000    0.0000 N   0  0  0  0  0  0  0  0  0  0  0  0
    9.6995   -0.8000    0.0000 H   0  0  0  0  0  0  0  0  0  0  0  0
    8.3138    1.6000    0.0000 H   0  0  0  0  0  0  0  0  0  0  0  0
  1  2  1  0  0  0  0
  1  3  1  0  0  0  0
  1  4  1  0  0  0  0
  4  5  1  0  0  0  0
  4  6  1  0  0  0  0
  4  7  1  0  0  0  0
  7  8  1  0  0  0  0
  7  9  1  0  0  0  0
  7 10  1  0  0  0  0
 10 11  1  0  0  0  0
 10 12  1  0  0  0  0
 12 13  1  0  0  0  0
 12 14  1  0  0  0  0
 12 15  1  0  0  0  0
 15 16  1  0  0  0  0
 15 17  1  0  0  0  0
 15 18  1  0  0  0  0
 18 19  1  0  0  0  0
 18 20  1  0  0  0  0
 18 21  1  0  0  0  0
 21 22  1  0  0  0  0
 21 23  1  0  0  0  0
  1 24  1  0  0  0  0
 24 25  1  0  0  0  0
 24 26  1  0  0  0  0
 24 27  1  0  0  0  0
 27 28  1  0  0  0  0
 27 29  1  0  0  0  0
 29 30  1  0  0  0  0
 29 31  1  0  0  0  0
 29 32  1  0  0  0  0
 32 33  1  0  0  0  0
 32 34  1  0  0  0  0
 32 35  1  0  0  0  0
 35 36  1  0  0  0  0
 35 37  1  0  0  0  0
 35 38  1  0  0  0  0
 38 39  1  0  0  0  0
 38 40  1  0  0  0  0
M  END
> <ChemID>
100411

> <source_casrn>
71-44-3

> <CAS>
71-44-3

> <SMILES>
NCCCNCCCCNCCCN

> <NAME>
Spermine

> <preferred_name>
1,4-Butanediamine, N,N'-bis(3-aminopropyl)-

> <iupac>
N,N'-bis(3-aminopropyl)butane-1,4-diamine

> <MPID>
27773

> <dsstox_substance_id>
DTXSID9058781

> <Canonical_QSARr>
NCCCNCCCCNCCCN

> <InChI_Code_QSARr>
InChI=1S/C10H26N4/c11-5-3-9-13-7-1-2-8-14-10-4-6-12/h13-14H,1-12H2

> <InChI Key_QSARr>
PFNFFQXMRSDOHW-UHFFFAOYSA-N

> <Salt_Solvent>
?

> <Salt_Solvent_ID>


> <MP>
29.0

$$$$
100418
  -INDIGO-08031722462D

 25 26  0  0  0  0  0  0  0  0999 V2000
    1.3857    0.8000    0.0000 S   0  0  0  0  0  0  0  0  0  0  0  0
    2.1855   -0.5856    0.0000 O   0  0  0  0  0  0  0  0  0  0  0  0
    0.5857    2.1856    0.0000 O   0  0  0  0  0  0  0  0  0  0  0  0
    2.7713    1.6000    0.0000 N   0  0  0  0  0  0  0  0  0  0  0  0
    2.7713    3.2000    0.0000 H   0  0  0  0  0  0  0  0  0  0  0  0
    4.1568    0.8000    0.0000 C   0  0  0  0  0  0  0  0  0  0  0  0
    5.6186    1.4507    0.0000 N   0  0  0  1  0  0  0  0  0  0  0  0
    6.6892    0.2618    0.0000 C   0  0  0  0  0  0  0  0  0  0  0  0
    8.2804    0.4290    0.0000 H   0  0  0  0  0  0  0  0  0  0  0  0
    5.8892   -1.1238    0.0000 C   0  0  0  0  0  0  0  0  0  0  0  0
    6.5399   -2.5856    0.0000 H   0  0  0  0  0  0  0  0  0  0  0  0
    4.3241   -0.7913    0.0000 S   0  0  0  1  0  0  0  0  0  0  0  0
   -0.0001   -0.0000    0.0000 C   0  0  0  0  0  0  0  0  0  0  0  0
   -0.0001   -1.6000    0.0000 C   0  0  0  0  0  0  0  0  0  0  0  0
    1.3857   -2.4000    0.0000 H   0  0  0  0  0  0  0  0  0  0  0  0
   -1.3856   -2.4000    0.0000 C   0  0  0  0  0  0  0  0  0  0  0  0
   -1.3856   -4.0000    0.0000 H   0  0  0  0  0  0  0  0  0  0  0  0
   -2.7712   -1.6000    0.0000 C   0  0  0  0  0  0  0  0  0  0  0  0
   -4.1570   -2.4000    0.0000 N   0  0  0  0  0  0  0  0  0  0  0  0
   -4.1570   -4.0000    0.0000 H   0  0  0  0  0  0  0  0  0  0  0  0
   -5.5426   -1.6000    0.0000 H   0  0  0  0  0  0  0  0  0  0  0  0
   -2.7712   -0.0000    0.0000 C   0  0  0  0  0  0  0  0  0  0  0  0
   -4.1570    0.8000    0.0000 H   0  0  0  0  0  0  0  0  0  0  0  0
   -1.3856    0.8000    0.0000 C   0  0  0  0  0  0  0  0  0  0  0  0
   -1.3856    2.4000    0.0000 H   0  0  0  0  0  0  0  0  0  0  0  0
  1  2  2  0  0  0  0
  1  3  2  0  0  0  0
  1  4  1  0  0  0  0
  4  5  1  0  0  0  0
  4  6  1  0  0  0  0
  6  7  4  0  0  0  0
  7  8  4  0  0  0  0
  8  9  1  0  0  0  0
  8 10  4  0  0  0  0
 10 11  1  0  0  0  0
 10 12  4  0  0  0  0
 12  6  4  0  0  0  0
  1 13  1  0  0  0  0
 13 14  4  0  0  0  0
 14 15  1  0  0  0  0
 14 16  4  0  0  0  0
 16 17  1  0  0  0  0
 16 18  4  0  0  0  0
 18 19  1  0  0  0  0
 19 20  1  0  0  0  0
 19 21  1  0  0  0  0
 18 22  4  0  0  0  0
 22 23  1  0  0  0  0
 22 24  4  0  0  0  0
 24 13  4  0  0  0  0
 24 25  1  0  0  0  0
M  END
> <ChemID>
100418

> <source_casrn>
72-14-0

> <CAS>
72-14-0

> <SMILES>
Nc1ccc(cc1)S(=O)(=O)Nc1[n]cc[s]1

> <NAME>
SULFATHIAZOLE

> <preferred_name>
Sulfathiazole

> <iupac>
4-amino-N-(1,3-thiazol-2-yl)benzenesulfonamide

> <MPID>
27777

> <dsstox_substance_id>
DTXSID8026068

> <Canonical_QSARr>
Nc1ccc(cc1)S(=O)(=O)Nc1[n]cc[s]1

> <InChI_Code_QSARr>
InChI=1S/C9H9N3O2S2/c10-7-1-3-8(4-2-7)16(13,14)12-9-11-5-6-15-9/h1-6H,10H2,(H,11,12)

> <InChI Key_QSARr>
JNMRHUJNCSQMMB-UHFFFAOYSA-N

> <Salt_Solvent>
?

> <Salt_Solvent_ID>


> <MP>
189.0

$$$$
100424
  -INDIGO-08031722462D

 33 35  0  0  0  0  0  0  0  0999 V2000
    5.5999    1.3856    0.0000 C   0  0  0  0  0  0  0  0  0  0  0  0
    7.2000    1.3856    0.0000 H   0  0  0  0  0  0  0  0  0  0  0  0
    4.8001    2.7713    0.0000 C   0  0  0  0  0  0  0  0  0  0  0  0
    5.5999    4.1569    0.0000 H   0  0  0  0  0  0  0  0  0  0  0  0
    3.2000    2.7713    0.0000 C   0  0  0  0  0  0  0  0  0  0  0  0
    2.3999    4.1569    0.0000 H   0  0  0  0  0  0  0  0  0  0  0  0
    2.3999    1.3856    0.0000 C   0  0  0  0  0  0  0  0  0  0  0  0
    3.2000    0.0000    0.0000 C   0  0  0  0  0  0  0  0  0  0  0  0
    2.3999   -1.3857    0.0000 N   0  0  0  0  0  0  0  0  0  0  0  0
    0.8000   -1.3857    0.0000 C   0  0  0  0  0  0  0  0  0  0  0  0
    0.2528   -2.8892    0.0000 C   0  0  0  0  0  0  0  0  0  0  0  0
   -0.2945   -4.3927    0.0000 H   0  0  0  0  0  0  0  0  0  0  0  0
    1.2813   -4.1148    0.0000 H   0  0  0  0  0  0  0  0  0  0  0  0
   -1.3230   -3.1670    0.0000 H   0  0  0  0  0  0  0  0  0  0  0  0
   -0.0000    0.0000    0.0000 N   0  0  0  0  0  0  0  0  0  0  0  0
   -1.5756    0.2779    0.0000 C   0  0  0  0  0  0  0  0  0  0  0  0
   -2.1229    1.7814    0.0000 C   0  0  0  0  0  0  0  0  0  0  0  0
   -1.0945    3.0070    0.0000 C   0  0  0  0  0  0  0  0  0  0  0  0
   -1.6418    4.5105    0.0000 H   0  0  0  0  0  0  0  0  0  0  0  0
   -0.0660    4.2327    0.0000 H   0  0  0  0  0  0  0  0  0  0  0  0
   -2.6701    3.2849    0.0000 H   0  0  0  0  0  0  0  0  0  0  0  0
   -3.6986    2.0592    0.0000 C   0  0  0  0  0  0  0  0  0  0  0  0
   -4.2459    3.5627    0.0000 H   0  0  0  0  0  0  0  0  0  0  0  0
   -4.7270    0.8335    0.0000 C   0  0  0  0  0  0  0  0  0  0  0  0
   -6.3028    1.1113    0.0000 H   0  0  0  0  0  0  0  0  0  0  0  0
   -4.1797   -0.6700    0.0000 C   0  0  0  0  0  0  0  0  0  0  0  0
   -5.2083   -1.8957    0.0000 H   0  0  0  0  0  0  0  0  0  0  0  0
   -2.6042   -0.9478    0.0000 C   0  0  0  0  0  0  0  0  0  0  0  0
   -2.0569   -2.4513    0.0000 H   0  0  0  0  0  0  0  0  0  0  0  0
    0.8000    1.3856    0.0000 C   0  0  0  0  0  0  0  0  0  0  0  0
   -0.0000    2.7713    0.0000 O   0  0  0  0  0  0  0  0  0  0  0  0
    4.8001    0.0000    0.0000 C   0  0  0  0  0  0  0  0  0  0  0  0
    5.5999   -1.3857    0.0000 H   0  0  0  0  0  0  0  0  0  0  0  0
  1  2  1  0  0  0  0
  1  3  4  0  0  0  0
  3  4  1  0  0  0  0
  3  5  4  0  0  0  0
  5  6  1  0  0  0  0
  5  7  4  0  0  0  0
  7  8  4  0  0  0  0
  8  9  1  0  0  0  0
  9 10  2  0  0  0  0
 10 11  1  0  0  0  0
 11 12  1  0  0  0  0
 11 13  1  0  0  0  0
 11 14  1  0  0  0  0
 10 15  1  0  0  0  0
 15 16  1  0  0  0  0
 16 17  4  0  0  0  0
 17 18  1  0  0  0  0
 18 19  1  0  0  0  0
 18 20  1  0  0  0  0
 18 21  1  0  0  0  0
 17 22  4  0  0  0  0
 22 23  1  0  0  0  0
 22 24  4  0  0  0  0
 24 25  1  0  0  0  0
 24 26  4  0  0  0  0
 26 27  1  0  0  0  0
 26 28  4  0  0  0  0
 28 16  4  0  0  0  0
 28 29  1  0  0  0  0
 15 30  1  0  0  0  0
 30  7  1  0  0  0  0
 30 31  2  0  0  0  0
  8 32  4  0  0  0  0
 32  1  4  0  0  0  0
 32 33  1  0  0  0  0
M  END
> <ChemID>
100424

> <source_casrn>
72-44-6

> <CAS>
72-44-6

> <SMILES>
Cc1ccccc1N1C(=O)c2ccccc2N=C1C

> <NAME>
METHAQUALONE

> <preferred_name>
Methaqualone

> <iupac>
2-methyl-3-(2-methylphenyl)quinazolin-4(3H)-one

> <MPID>
27782

> <dsstox_substance_id>
DTXSID7023279

> <Canonical_QSARr>
Cc1ccccc1N1C(=O)c2ccccc2N=C1C

> <InChI_Code_QSARr>
InChI=1S/C16H14N2O/c1-11-7-3-6-10-15(11)18-12(2)17-14-9-5-4-8-13(14)16(18)19/h3-10H,1-2H3

> <InChI Key_QSARr>
JEYCTXHKTXCGPB-UHFFFAOYSA-N

> <Salt_Solvent>
?

> <Salt_Solvent_ID>


> <MP>
120.0

$$$$
100428
  -INDIGO-08031722462D

 40 41  0  0  0  0  0  0  0  0999 V2000
   -1.0284    1.2257    0.0000 Cl  0  0  0  0  0  0  0  0  0  0  0  0
    0.5472    1.5035    0.0000 C   0  0  0  0  0  0  0  0  0  0  0  0
    1.0944    3.0070    0.0000 H   0  0  0  0  0  0  0  0  0  0  0  0
   -0.0000    0.0000    0.0000 C   0  0  0  0  0  0  0  0  0  0  0  0
   -0.5473   -1.5035    0.0000 H   0  0  0  0  0  0  0  0  0  0  0  0
    1.5034   -0.5472    0.0000 C   0  0  0  0  0  0  0  0  0  0  0  0
    1.7814   -2.1229    0.0000 C   0  0  0  0  0  0  0  0  0  0  0  0
    0.5556   -3.1514    0.0000 H   0  0  0  0  0  0  0  0  0  0  0  0
    3.2849   -2.6702    0.0000 C   0  0  0  0  0  0  0  0  0  0  0  0
    3.5627   -4.2458    0.0000 H   0  0  0  0  0  0  0  0  0  0  0  0
    4.5105   -1.6417    0.0000 C   0  0  0  0  0  0  0  0  0  0  0  0
    6.0139   -2.1889    0.0000 C   0  0  0  0  0  0  0  0  0  0  0  0
    6.7528   -0.7697    0.0000 H   0  0  0  0  0  0  0  0  0  0  0  0
    7.5399   -1.7078    0.0000 H   0  0  0  0  0  0  0  0  0  0  0  0
    6.2920   -3.7646    0.0000 C   0  0  0  0  0  0  0  0  0  0  0  0
    7.7954   -4.3119    0.0000 H   0  0  0  0  0  0  0  0  0  0  0  0
    6.5697   -5.3403    0.0000 H   0  0  0  0  0  0  0  0  0  0  0  0
    7.5176   -2.7362    0.0000 H   0  0  0  0  0  0  0  0  0  0  0  0
    4.2327   -0.0660    0.0000 C   0  0  0  0  0  0  0  0  0  0  0  0
    5.4583    0.9624    0.0000 H   0  0  0  0  0  0  0  0  0  0  0  0
    2.7293    0.4812    0.0000 C   0  0  0  0  0  0  0  0  0  0  0  0
    2.4512    2.0569    0.0000 H   0  0  0  0  0  0  0  0  0  0  0  0
   -1.5999    0.0000    0.0000 C   0  0  0  0  0  0  0  0  0  0  0  0
   -2.3999    1.3857    0.0000 C   0  0  0  0  0  0  0  0  0  0  0  0
   -1.5999    2.7712    0.0000 H   0  0  0  0  0  0  0  0  0  0  0  0
   -4.0000    1.3857    0.0000 C   0  0  0  0  0  0  0  0  0  0  0  0
   -4.8000    2.7712    0.0000 H   0  0  0  0  0  0  0  0  0  0  0  0
   -4.8000    0.0000    0.0000 C   0  0  0  0  0  0  0  0  0  0  0  0
   -6.3999    0.0000    0.0000 C   0  0  0  0  0  0  0  0  0  0  0  0
   -7.6693    0.9740    0.0000 H   0  0  0  0  0  0  0  0  0  0  0  0
   -6.6088    1.5863    0.0000 H   0  0  0  0  0  0  0  0  0  0  0  0
   -7.2001   -1.3857    0.0000 C   0  0  0  0  0  0  0  0  0  0  0  0
   -8.8000   -1.3857    0.0000 H   0  0  0  0  0  0  0  0  0  0  0  0
   -8.0000   -2.7712    0.0000 H   0  0  0  0  0  0  0  0  0  0  0  0
   -8.0000    0.0000    0.0000 H   0  0  0  0  0  0  0  0  0  0  0  0
   -4.0000   -1.3857    0.0000 C   0  0  0  0  0  0  0  0  0  0  0  0
   -4.8000   -2.7712    0.0000 H   0  0  0  0  0  0  0  0  0  0  0  0
   -2.3999   -1.3857    0.0000 C   0  0  0  0  0  0  0  0  0  0  0  0
   -1.5999   -2.7712    0.0000 H   0  0  0  0  0  0  0  0  0  0  0  0
   -0.4812    2.7292    0.0000 Cl  0  0  0  0  0  0  0  0  0  0  0  0
  1  2  1  0  0  0  0
  2  3  1  0  0  0  0
  2  4  1  0  0  0  0
  4  5  1  0  0  0  0
  4  6  1  0  0  0  0
  6  7  4  0  0  0  0
  7  8  1  0  0  0  0
  7  9  4  0  0  0  0
  9 10  1  0  0  0  0
  9 11  4  0  0  0  0
 11 12  1  0  0  0  0
 12 13  1  0  0  0  0
 12 14  1  0  0  0  0
 12 15  1  0  0  0  0
 15 16  1  0  0  0  0
 15 17  1  0  0  0  0
 15 18  1  0  0  0  0
 11 19  4  0  0  0  0
 19 20  1  0  0  0  0
 19 21  4  0  0  0  0
 21  6  4  0  0  0  0
 21 22  1  0  0  0  0
  4 23  1  0  0  0  0
 23 24  4  0  0  0  0
 24 25  1  0  0  0  0
 24 26  4  0  0  0  0
 26 27  1  0  0  0  0
 26 28  4  0  0  0  0
 28 29  1  0  0  0  0
 29 30  1  0  0  0  0
 29 31  1  0  0  0  0
 29 32  1  0  0  0  0
 32 33  1  0  0  0  0
 32 34  1  0  0  0  0
 32 35  1  0  0  0  0
 28 36  4  0  0  0  0
 36 37  1  0  0  0  0
 36 38  4  0  0  0  0
 38 23  4  0  0  0  0
 38 39  1  0  0  0  0
  2 40  1  0  0  0  0
M  END
> <ChemID>
100428

> <source_casrn>
72-56-0

> <CAS>
72-56-0

> <SMILES>
CCc1ccc(cc1)C(C(Cl)Cl)c1ccc(CC)cc1

> <NAME>
1,1-DICHLORO-2,2-BIS(ETHYLPHENYL)ETHANE

> <preferred_name>
p,p'-Ethyl-DDD

> <iupac>
1,1'-(2,2-dichloroethane-1,1-diyl)bis(4-ethylbenzene)

> <MPID>
27786

> <dsstox_substance_id>
DTXSID4020589

> <Canonical_QSARr>
CCc1ccc(cc1)C(C(Cl)Cl)c1ccc(CC)cc1

> <InChI_Code_QSARr>
InChI=1S/C18H20Cl2/c1-3-13-5-9-15(10-6-13)17(18(19)20)16-11-7-14(4-2)8-12-16/h5-12,17-18H,3-4H2,1-2H3

> <InChI Key_QSARr>
QFMDFTQOJHFVNR-UHFFFAOYSA-N

> <Salt_Solvent>
?

> <Salt_Solvent_ID>


> <MP>
56.0

$$$$
100433
  -INDIGO-08031722462D

 39 40  0  0  0  0  0  0  0  0999 V2000
    3.3495    1.8351    0.0000 C   0  0  0  0  0  0  0  0  0  0  0  0
    2.5984    3.2479    0.0000 N   0  0  0  0  0  0  0  0  0  0  0  0
    3.2997    4.6861    0.0000 C   0  0  0  0  0  0  0  0  0  0  0  0
    4.0012    6.1240    0.0000 H   0  0  0  0  0  0  0  0  0  0  0  0
    4.8958    4.7976    0.0000 H   0  0  0  0  0  0  0  0  0  0  0  0
    2.4051    6.0124    0.0000 H   0  0  0  0  0  0  0  0  0  0  0  0
    1.0227    2.9700    0.0000 C   0  0  0  0  0  0  0  0  0  0  0  0
   -0.1283    4.0815    0.0000 O   0  0  0  0  0  0  0  0  0  0  0  0
    0.7999    1.3857    0.0000 C   0  0  0  0  0  0  0  0  0  0  0  0
   -0.7526    1.7727    0.0000 H   0  0  0  0  0  0  0  0  0  0  0  0
    0.0001   -0.0001    0.0000 N   0  0  0  0  0  0  0  0  0  0  0  0
    0.7999   -1.3857    0.0000 C   0  0  0  0  0  0  0  0  0  0  0  0
    2.0258   -0.3572    0.0000 H   0  0  0  0  0  0  0  0  0  0  0  0
    2.0258   -2.4141    0.0000 H   0  0  0  0  0  0  0  0  0  0  0  0
    0.0001   -2.7712    0.0000 C   0  0  0  0  0  0  0  0  0  0  0  0
    1.5036   -3.3185    0.0000 H   0  0  0  0  0  0  0  0  0  0  0  0
   -0.2778   -4.3470    0.0000 H   0  0  0  0  0  0  0  0  0  0  0  0
   -1.6000   -2.7712    0.0000 C   0  0  0  0  0  0  0  0  0  0  0  0
   -1.3221   -4.3470    0.0000 H   0  0  0  0  0  0  0  0  0  0  0  0
   -3.1035   -3.3185    0.0000 H   0  0  0  0  0  0  0  0  0  0  0  0
   -2.4000   -1.3857    0.0000 C   0  0  0  0  0  0  0  0  0  0  0  0
   -3.6257   -2.4141    0.0000 H   0  0  0  0  0  0  0  0  0  0  0  0
   -3.6257   -0.3572    0.0000 H   0  0  0  0  0  0  0  0  0  0  0  0
   -1.6000   -0.0001    0.0000 C   0  0  0  0  0  0  0  0  0  0  0  0
   -3.1035    0.5472    0.0000 H   0  0  0  0  0  0  0  0  0  0  0  0
   -1.8779    1.5757    0.0000 H   0  0  0  0  0  0  0  0  0  0  0  0
    2.2381    0.6843    0.0000 S   0  0  0  0  0  0  0  0  0  0  0  0
    4.9338    1.6126    0.0000 C   0  0  0  0  0  0  0  0  0  0  0  0
    5.9190    2.8734    0.0000 H   0  0  0  0  0  0  0  0  0  0  0  0
    5.5333    0.1290    0.0000 C   0  0  0  0  0  0  0  0  0  0  0  0
    4.5483   -1.1318    0.0000 O   0  0  0  0  0  0  0  0  0  0  0  0
    7.1178   -0.0937    0.0000 O   0  0  0  0  0  0  0  0  0  0  0  0
    7.7170   -1.5771    0.0000 C   0  0  0  0  0  0  0  0  0  0  0  0
    7.2895   -3.1189    0.0000 H   0  0  0  0  0  0  0  0  0  0  0  0
    6.3244   -2.3651    0.0000 H   0  0  0  0  0  0  0  0  0  0  0  0
    9.3016   -1.7998    0.0000 C   0  0  0  0  0  0  0  0  0  0  0  0
   10.8860   -2.0225    0.0000 H   0  0  0  0  0  0  0  0  0  0  0  0
    9.9008   -3.2833    0.0000 H   0  0  0  0  0  0  0  0  0  0  0  0
   10.2866   -0.5390    0.0000 H   0  0  0  0  0  0  0  0  0  0  0  0
  1  2  1  0  0  0  0
  2  3  1  0  0  0  0
  3  4  1  0  0  0  0
  3  5  1  0  0  0  0
  3  6  1  0  0  0  0
  2  7  1  0  0  0  0
  7  8  2  0  0  0  0
  7  9  1  0  0  0  0
  9 10  1  0  0  0  0
  9 11  1  0  0  0  0
 11 12  1  0  0  0  0
 12 13  1  0  0  0  0
 12 14  1  0  0  0  0
 12 15  1  0  0  0  0
 15 16  1  0  0  0  0
 15 17  1  0  0  0  0
 15 18  1  0  0  0  0
 18 19  1  0  0  0  0
 18 20  1  0  0  0  0
 18 21  1  0  0  0  0
 21 22  1  0  0  0  0
 21 23  1  0  0  0  0
 21 24  1  0  0  0  0
 24 11  1  0  0  0  0
 24 25  1  0  0  0  0
 24 26  1  0  0  0  0
  9 27  1  0  0  0  0
 27  1  1  0  0  0  0
  1 28  2  0  0  0  0
 28 29  1  0  0  0  0
 28 30  1  0  0  0  0
 30 31  2  0  0  0  0
 30 32  1  0  0  0  0
 32 33  1  0  0  0  0
 33 34  1  0  0  0  0
 33 35  1  0  0  0  0
 33 36  1  0  0  0  0
 36 37  1  0  0  0  0
 36 38  1  0  0  0  0
 36 39  1  0  0  0  0
M  END
> <ChemID>
100433

> <source_casrn>
73-09-6

> <CAS>
73-09-6

> <SMILES>
CN1C(=O)C(S/C/1=C/C(=O)OCC)N1CCCCC1

> <NAME>
Etozolin

> <preferred_name>


> <iupac>


> <MPID>
27790

> <dsstox_substance_id>
DTXSID40874489

> <Canonical_QSARr>
CN1C(=O)C(SC1=CC(=O)OCC)N1CCCCC1

> <InChI_Code_QSARr>
InChI=1S/C13H20N2O3S/c1-3-18-11(16)9-10-14(2)12(17)13(19-10)15-7-5-4-6-8-15/h9,13H,3-8H2,1-2H3/b10-9-

> <InChI Key_QSARr>
ZCKKHYXUQFTBIK-KTKRTIGZSA-N

> <Salt_Solvent>
?

> <Salt_Solvent_ID>


> <MP>
140.0

$$$$
100437
  -INDIGO-08031722462D

 19 19  0  0  0  0  0  0  0  0999 V2000
    2.4000   -1.3856    0.0000 O   0  0  0  0  0  0  0  0  0  0  0  0
    4.0000   -1.3856    0.0000 H   0  0  0  0  0  0  0  0  0  0  0  0
    1.6001    0.0000    0.0000 C   0  0  0  0  0  0  0  0  0  0  0  0
    1.8089    1.5863    0.0000 H   0  0  0  0  0  0  0  0  0  0  0  0
    2.8693    0.9740    0.0000 H   0  0  0  0  0  0  0  0  0  0  0  0
   -0.0000    0.0000    0.0000 C   0  0  0  0  0  0  0  0  0  0  0  0
   -0.8000    1.3856    0.0000 C   0  0  0  0  0  0  0  0  0  0  0  0
   -0.0000    2.7713    0.0000 N   0  0  0  0  0  0  0  0  0  0  0  0
   -0.8000    4.1569    0.0000 H   0  0  0  0  0  0  0  0  0  0  0  0
    1.6001    2.7713    0.0000 H   0  0  0  0  0  0  0  0  0  0  0  0
   -2.4000    1.3856    0.0000 N   0  0  0  1  0  0  0  0  0  0  0  0
   -3.1999    0.0000    0.0000 C   0  0  0  0  0  0  0  0  0  0  0  0
   -4.8000    0.0000    0.0000 C   0  0  0  0  0  0  0  0  0  0  0  0
   -6.4000    0.0000    0.0000 H   0  0  0  0  0  0  0  0  0  0  0  0
   -5.6000   -1.3856    0.0000 H   0  0  0  0  0  0  0  0  0  0  0  0
   -5.6000    1.3856    0.0000 H   0  0  0  0  0  0  0  0  0  0  0  0
   -2.4000   -1.3856    0.0000 N   0  0  0  1  0  0  0  0  0  0  0  0
   -0.8000   -1.3856    0.0000 C   0  0  0  0  0  0  0  0  0  0  0  0
   -0.0000   -2.7713    0.0000 H   0  0  0  0  0  0  0  0  0  0  0  0
  1  2  1  0  0  0  0
  1  3  1  0  0  0  0
  3  4  1  0  0  0  0
  3  5  1  0  0  0  0
  3  6  1  0  0  0  0
  6  7  4  0  0  0  0
  7  8  1  0  0  0  0
  8  9  1  0  0  0  0
  8 10  1  0  0  0  0
  7 11  4  0  0  0  0
 11 12  4  0  0  0  0
 12 13  1  0  0  0  0
 13 14  1  0  0  0  0
 13 15  1  0  0  0  0
 13 16  1  0  0  0  0
 12 17  4  0  0  0  0
 17 18  4  0  0  0  0
 18  6  4  0  0  0  0
 18 19  1  0  0  0  0
M  END
> <ChemID>
100437

> <source_casrn>
73-67-6

> <CAS>
73-67-6

> <SMILES>
Cc1[n]cc(CO)c(N)[n]1

> <NAME>
Toxopyrimidine

> <preferred_name>
Toxopyrimidine

> <iupac>
(4-amino-2-methylpyrimidin-5-yl)methanol

> <MPID>
27794

> <dsstox_substance_id>
DTXSID80223275

> <Canonical_QSARr>
Cc1[n]cc(CO)c(N)[n]1

> <InChI_Code_QSARr>
InChI=1S/C6H9N3O/c1-4-8-2-5(3-10)6(7)9-4/h2,10H,3H2,1H3,(H2,7,8,9)

> <InChI Key_QSARr>
VUTBELPREDJDDH-UHFFFAOYSA-N

> <Salt_Solvent>
?

> <Salt_Solvent_ID>


> <MP>
198.0

$$$$
100441
  -INDIGO-08031722462D

 28 29  0  0  0  0  0  0  0  0999 V2000
    3.1999    0.0000    0.0000 C   0  0  0  0  0  0  0  0  0  0  0  0
    2.4000    1.3856    0.0000 C   0  0  0  0  0  0  0  0  0  0  0  0
    3.1999    2.7713    0.0000 H   0  0  0  0  0  0  0  0  0  0  0  0
    0.8001    1.3856    0.0000 C   0  0  0  0  0  0  0  0  0  0  0  0
    0.0001    2.7713    0.0000 H   0  0  0  0  0  0  0  0  0  0  0  0
    0.0001    0.0000    0.0000 C   0  0  0  0  0  0  0  0  0  0  0  0
   -1.6000    0.0000    0.0000 N   0  0  0  0  0  0  0  0  0  0  0  0
   -2.4000   -1.3856    0.0000 N   0  0  0  0  0  0  0  0  0  0  0  0
   -4.0001   -1.3856    0.0000 C   0  0  0  0  0  0  0  0  0  0  0  0
   -4.8001    0.0000    0.0000 C   0  0  0  0  0  0  0  0  0  0  0  0
   -4.0001    1.3856    0.0000 H   0  0  0  0  0  0  0  0  0  0  0  0
   -6.4000    0.0000    0.0000 C   0  0  0  0  0  0  0  0  0  0  0  0
   -7.1999    1.3856    0.0000 H   0  0  0  0  0  0  0  0  0  0  0  0
   -7.1999   -1.3856    0.0000 C   0  0  0  0  0  0  0  0  0  0  0  0
   -8.8000   -1.3856    0.0000 N   0  0  0  0  0  0  0  0  0  0  0  0
   -9.6000   -2.7713    0.0000 O   0  0  0  0  0  0  0  0  0  0  0  0
   -9.6000    0.0000    0.0000 O   0  0  0  0  0  0  0  0  0  0  0  0
   -6.4000   -2.7713    0.0000 C   0  0  0  0  0  0  0  0  0  0  0  0
   -7.1999   -4.1569    0.0000 H   0  0  0  0  0  0  0  0  0  0  0  0
   -4.8001   -2.7713    0.0000 C   0  0  0  0  0  0  0  0  0  0  0  0
   -4.0001   -4.1569    0.0000 H   0  0  0  0  0  0  0  0  0  0  0  0
    0.8001   -1.3856    0.0000 C   0  0  0  0  0  0  0  0  0  0  0  0
    0.0001   -2.7713    0.0000 O   0  0  0  0  0  0  0  0  0  0  0  0
    0.8001   -4.1569    0.0000 H   0  0  0  0  0  0  0  0  0  0  0  0
    2.4000   -1.3856    0.0000 C   0  0  0  0  0  0  0  0  0  0  0  0
    3.1999   -2.7713    0.0000 H   0  0  0  0  0  0  0  0  0  0  0  0
    4.8000    0.0000    0.0000 O   0  0  0  0  0  0  0  0  0  0  0  0
    5.6000    1.3856    0.0000 H   0  0  0  0  0  0  0  0  0  0  0  0
  1  2  4  0  0  0  0
  2  3  1  0  0  0  0
  2  4  4  0  0  0  0
  4  5  1  0  0  0  0
  4  6  4  0  0  0  0
  6  7  1  0  0  0  0
  7  8  2  0  0  0  0
  8  9  1  0  0  0  0
  9 10  4  0  0  0  0
 10 11  1  0  0  0  0
 10 12  4  0  0  0  0
 12 13  1  0  0  0  0
 12 14  4  0  0  0  0
 14 15  1  0  0  0  0
 15 16  1  0  0  0  0
 15 17  2  0  0  0  0
 14 18  4  0  0  0  0
 18 19  1  0  0  0  0
 18 20  4  0  0  0  0
 20  9  4  0  0  0  0
 20 21  1  0  0  0  0
  6 22  4  0  0  0  0
 22 23  1  0  0  0  0
 23 24  1  0  0  0  0
 22 25  4  0  0  0  0
 25  1  4  0  0  0  0
 25 26  1  0  0  0  0
  1 27  1  0  0  0  0
 27 28  1  0  0  0  0
M  CHG  2  15   1  16  -1
M  END
> <ChemID>
100441

> <source_casrn>
74-39-5

> <CAS>
NOCAS_861621

> <SMILES>
[O-][N+](=O)c1ccc(cc1)N=Nc1ccc(O)cc1O

> <NAME>
1,3-Benzenediol, 4- (4-nitrophenyl)azo -

> <preferred_name>


> <iupac>


> <MPID>
27798

> <dsstox_substance_id>
DTXSID30861621

> <Canonical_QSARr>
[O-][N+](=O)c1ccc(cc1)N=Nc1ccc(O)cc1O

> <InChI_Code_QSARr>
InChI=1S/C12H9N3O4/c16-10-5-6-11(12(17)7-10)14-13-8-1-3-9(4-2-8)15(18)19/h1-7,16-17H/b14-13+

> <InChI Key_QSARr>
NGPGYVQZGRJHFJ-BUHFOSPRSA-N

> <Salt_Solvent>
?

> <Salt_Solvent_ID>


> <MP>
200.0

$$$$
100445
  -INDIGO-08031722462D

  8  7  0  0  0  0  0  0  0  0999 V2000
    0.0000    0.0000    0.0000 C   0  0  0  0  0  0  0  0  0  0  0  0
    1.6000   -0.0000    0.0000 H   0  0  0  0  0  0  0  0  0  0  0  0
    0.8000   -1.3856    0.0000 H   0  0  0  0  0  0  0  0  0  0  0  0
    0.8000    1.3856    0.0000 H   0  0  0  0  0  0  0  0  0  0  0  0
   -1.6000    0.0000    0.0000 C   0  0  0  0  0  0  0  0  0  0  0  0
   -3.2000    0.0000    0.0000 H   0  0  0  0  0  0  0  0  0  0  0  0
   -2.4000   -1.3856    0.0000 H   0  0  0  0  0  0  0  0  0  0  0  0
   -2.4000    1.3856    0.0000 H   0  0  0  0  0  0  0  0  0  0  0  0
  1  2  1  0  0  0  0
  1  3  1  0  0  0  0
  1  4  1  0  0  0  0
  1  5  1  0  0  0  0
  5  6  1  0  0  0  0
  5  7  1  0  0  0  0
  5  8  1  0  0  0  0
M  END
> <ChemID>
100445

> <source_casrn>
74-84-0

> <CAS>
74-84-0

> <SMILES>
CC

> <NAME>
ETHANE

> <preferred_name>
Ethane

> <iupac>
ethane

> <MPID>
27802

> <dsstox_substance_id>
DTXSID6026377

> <Canonical_QSARr>
CC

> <InChI_Code_QSARr>
InChI=1S/C2H6/c1-2/h1-2H3

> <InChI Key_QSARr>
OTMSDBZUPAUEDD-UHFFFAOYSA-N

> <Salt_Solvent>
?

> <Salt_Solvent_ID>


> <MP>
-182.8

$$$$
100449
  -INDIGO-08031722462D

  5  4  0  0  0  0  0  0  0  0999 V2000
    0.0000    0.0000    0.0000 C   0  0  0  0  0  0  0  0  0  0  0  0
    0.8000    1.3856    0.0000 H   0  0  0  0  0  0  0  0  0  0  0  0
   -1.3856    0.8000    0.0000 H   0  0  0  0  0  0  0  0  0  0  0  0
    1.3856   -0.8000    0.0000 H   0  0  0  0  0  0  0  0  0  0  0  0
   -0.8000   -1.3856    0.0000 I   0  0  0  0  0  0  0  0  0  0  0  0
  1  2  1  0  0  0  0
  1  3  1  0  0  0  0
  1  4  1  0  0  0  0
  1  5  1  0  0  0  0
M  END
> <ChemID>
100449

> <source_casrn>
74-88-4

> <CAS>
74-88-4

> <SMILES>
CI

> <NAME>
METHYL IODIDE

> <preferred_name>
Methyl iodide

> <iupac>
iodomethane

> <MPID>
27806

> <dsstox_substance_id>
DTXSID0024187

> <Canonical_QSARr>
CI

> <InChI_Code_QSARr>
InChI=1S/CH3I/c1-2/h1H3

> <InChI Key_QSARr>
INQOMBQAUSQDDS-UHFFFAOYSA-N

> <Salt_Solvent>
?

> <Salt_Solvent_ID>


> <MP>
-66.4

$$$$
100453
  -INDIGO-08031722462D

 10  9  0  0  0  0  0  0  0  0999 V2000
    1.3856    0.8000    0.0000 C   0  0  0  0  0  0  0  0  0  0  0  0
    2.7713    1.6000    0.0000 H   0  0  0  0  0  0  0  0  0  0  0  0
    2.7713    0.0000    0.0000 H   0  0  0  0  0  0  0  0  0  0  0  0
    1.3856    2.4000    0.0000 H   0  0  0  0  0  0  0  0  0  0  0  0
    0.0000    0.0000    0.0000 N   0  0  0  0  0  0  0  0  0  0  0  0
    0.0000   -1.6000    0.0000 H   0  0  0  0  0  0  0  0  0  0  0  0
   -1.3856    0.8000    0.0000 C   0  0  0  0  0  0  0  0  0  0  0  0
   -2.7713    1.6000    0.0000 H   0  0  0  0  0  0  0  0  0  0  0  0
   -2.7713    0.0000    0.0000 H   0  0  0  0  0  0  0  0  0  0  0  0
   -1.3856    2.4000    0.0000 H   0  0  0  0  0  0  0  0  0  0  0  0
  1  2  1  0  0  0  0
  1  3  1  0  0  0  0
  1  4  1  0  0  0  0
  1  5  1  0  0  0  0
  5  6  1  0  0  0  0
  5  7  1  0  0  0  0
  7  8  1  0  0  0  0
  7  9  1  0  0  0  0
  7 10  1  0  0  0  0
M  END
> <ChemID>
100453

> <source_casrn>
74-94-2

> <CAS>
74-94-2

> <SMILES>
B.CNC

> <NAME>
Boron, trihydro(N-methylmethanamine)-, (T-4)-

> <preferred_name>
Dimethylamine-borane (1:1)

> <iupac>
N-methylmethanamine - borane (1:1)

> <MPID>
27809

> <dsstox_substance_id>
DTXSID7052494

> <Canonical_QSARr>
CNC

> <InChI_Code_QSARr>
InChI=1S/C2H7N/c1-3-2/h3H,1-2H3

> <InChI Key_QSARr>
ROSDSFDQCJNGOL-UHFFFAOYSA-N

> <Salt_Solvent>
B

> <Salt_Solvent_ID>
167

> <MP>
36.0

$$$$
100457
  -INDIGO-08031722462D

 11 10  0  0  0  0  0  0  0  0999 V2000
    0.0000    0.0000    0.0000 C   0  0  0  0  0  0  0  0  0  0  0  0
    0.6123   -1.4782    0.0000 H   0  0  0  0  0  0  0  0  0  0  0  0
   -0.6123   -1.4782    0.0000 H   0  0  0  0  0  0  0  0  0  0  0  0
   -1.3856    0.8000    0.0000 C   0  0  0  0  0  0  0  0  0  0  0  0
   -2.7713    1.6000    0.0000 H   0  0  0  0  0  0  0  0  0  0  0  0
   -2.7713    0.0000    0.0000 H   0  0  0  0  0  0  0  0  0  0  0  0
   -1.3856    2.4000    0.0000 H   0  0  0  0  0  0  0  0  0  0  0  0
    1.3856    0.8000    0.0000 C   0  0  0  0  0  0  0  0  0  0  0  0
    2.7713    1.6000    0.0000 H   0  0  0  0  0  0  0  0  0  0  0  0
    2.7713    0.0000    0.0000 H   0  0  0  0  0  0  0  0  0  0  0  0
    1.3856    2.4000    0.0000 H   0  0  0  0  0  0  0  0  0  0  0  0
  1  2  1  0  0  0  0
  1  3  1  0  0  0  0
  1  4  1  0  0  0  0
  4  5  1  0  0  0  0
  4  6  1  0  0  0  0
  4  7  1  0  0  0  0
  1  8  1  0  0  0  0
  8  9  1  0  0  0  0
  8 10  1  0  0  0  0
  8 11  1  0  0  0  0
M  END
> <ChemID>
100457

> <source_casrn>
74-98-6

> <CAS>
74-98-6

> <SMILES>
CCC

> <NAME>
PROPANE

> <preferred_name>
Propane

> <iupac>
propane

> <MPID>
27813

> <dsstox_substance_id>
DTXSID5026386

> <Canonical_QSARr>
CCC

> <InChI_Code_QSARr>
InChI=1S/C3H8/c1-3-2/h3H2,1-2H3

> <InChI Key_QSARr>
ATUOYWHBWRKTHZ-UHFFFAOYSA-N

> <Salt_Solvent>
?

> <Salt_Solvent_ID>


> <MP>
-187.6

$$$$
100461
  -INDIGO-08031722462D

  6  5  0  0  0  0  0  0  0  0999 V2000
   -0.0000    0.0000    0.0000 C   0  0  0  0  0  0  0  0  0  0  0  0
    0.8000    1.3856    0.0000 H   0  0  0  0  0  0  0  0  0  0  0  0
    0.8000   -1.3856    0.0000 H   0  0  0  0  0  0  0  0  0  0  0  0
   -1.6000    0.0000    0.0000 C   0  0  0  0  0  0  0  0  0  0  0  0
   -2.4000    1.3856    0.0000 H   0  0  0  0  0  0  0  0  0  0  0  0
   -2.4000   -1.3856    0.0000 F   0  0  0  0  0  0  0  0  0  0  0  0
  1  2  1  0  0  0  0
  1  3  1  0  0  0  0
  1  4  2  0  0  0  0
  4  5  1  0  0  0  0
  4  6  1  0  0  0  0
M  END
> <ChemID>
100461

> <source_casrn>
75-02-5

> <CAS>
75-02-5

> <SMILES>
C=CF

> <NAME>
VINYLFLUORIDE

> <preferred_name>
Vinyl fluoride

> <iupac>
fluoroethene

> <MPID>
27817

> <dsstox_substance_id>
DTXSID3021435

> <Canonical_QSARr>
C=CF

> <InChI_Code_QSARr>
InChI=1S/C2H3F/c1-2-3/h2H,1H2

> <InChI Key_QSARr>
XUCNUKMRBVNAPB-UHFFFAOYSA-N

> <Salt_Solvent>
?

> <Salt_Solvent_ID>


> <MP>
-160.5

$$$$
100465
  -INDIGO-08031722462D

  7  6  0  0  0  0  0  0  0  0999 V2000
    0.0000    0.0000    0.0000 C   0  0  0  0  0  0  0  0  0  0  0  0
    1.6000    0.0000    0.0000 H   0  0  0  0  0  0  0  0  0  0  0  0
    0.8000    1.3856    0.0000 H   0  0  0  0  0  0  0  0  0  0  0  0
    0.8000   -1.3856    0.0000 H   0  0  0  0  0  0  0  0  0  0  0  0
   -1.6000    0.0000    0.0000 C   0  0  0  0  0  0  0  0  0  0  0  0
   -2.4000    1.3856    0.0000 H   0  0  0  0  0  0  0  0  0  0  0  0
   -2.4000   -1.3856    0.0000 O   0  0  0  0  0  0  0  0  0  0  0  0
  1  2  1  0  0  0  0
  1  3  1  0  0  0  0
  1  4  1  0  0  0  0
  1  5  1  0  0  0  0
  5  6  1  0  0  0  0
  5  7  2  0  0  0  0
M  END
> <ChemID>
100465

> <source_casrn>
75-07-0

> <CAS>
75-07-0

> <SMILES>
CC=O

> <NAME>
ACETALDEHYDE

> <preferred_name>
Acetaldehyde

> <iupac>
acetaldehyde

> <MPID>
27821

> <dsstox_substance_id>
DTXSID5039224

> <Canonical_QSARr>
CC=O

> <InChI_Code_QSARr>
InChI=1S/C2H4O/c1-2-3/h2H,1H3

> <InChI Key_QSARr>
IKHGUXGNUITLKF-UHFFFAOYSA-N

> <Salt_Solvent>
?

> <Salt_Solvent_ID>


> <MP>
-123.0

$$$$
100469
  -INDIGO-08031722462D

  5  4  0  0  0  0  0  0  0  0999 V2000
    0.0000    0.0000    0.0000 C   0  0  0  0  0  0  0  0  0  0  0  0
    0.8000    1.3856    0.0000 H   0  0  0  0  0  0  0  0  0  0  0  0
   -1.3856    0.8000    0.0000 H   0  0  0  0  0  0  0  0  0  0  0  0
    1.3856   -0.8000    0.0000 I   0  0  0  0  0  0  0  0  0  0  0  0
   -0.8000   -1.3856    0.0000 I   0  0  0  0  0  0  0  0  0  0  0  0
  1  2  1  0  0  0  0
  1  3  1  0  0  0  0
  1  4  1  0  0  0  0
  1  5  1  0  0  0  0
M  END
> <ChemID>
100469

> <source_casrn>
75-11-6

> <CAS>
75-11-6

> <SMILES>
ICI

> <NAME>
METHYLENE IODIDE

> <preferred_name>
Methylene iodide

> <iupac>
Diiodomethane

> <MPID>
27825

> <dsstox_substance_id>
DTXSID4058784

> <Canonical_QSARr>
ICI

> <InChI_Code_QSARr>
InChI=1S/CH2I2/c2-1-3/h1H2

> <InChI Key_QSARr>
NZZFYRREKKOMAT-UHFFFAOYSA-N

> <Salt_Solvent>
?

> <Salt_Solvent_ID>


> <MP>
6.1

$$$$
100474
  -INDIGO-08031722462D

  9  9  0  0  0  0  0  0  0  0999 V2000
    0.0000   -0.0000    0.0000 C   0  0  0  0  0  0  0  0  0  0  0  0
    1.5035   -0.5472    0.0000 H   0  0  0  0  0  0  0  0  0  0  0  0
    0.2779    1.5757    0.0000 H   0  0  0  0  0  0  0  0  0  0  0  0
   -0.8000   -1.3856    0.0000 C   0  0  0  0  0  0  0  0  0  0  0  0
    0.4257   -2.4141    0.0000 H   0  0  0  0  0  0  0  0  0  0  0  0
   -2.0257   -2.4141    0.0000 H   0  0  0  0  0  0  0  0  0  0  0  0
   -1.6000   -0.0000    0.0000 C   0  0  0  0  0  0  0  0  0  0  0  0
   -3.1035   -0.5472    0.0000 H   0  0  0  0  0  0  0  0  0  0  0  0
   -1.8779    1.5757    0.0000 H   0  0  0  0  0  0  0  0  0  0  0  0
  1  2  1  0  0  0  0
  1  3  1  0  0  0  0
  1  4  1  0  0  0  0
  4  5  1  0  0  0  0
  4  6  1  0  0  0  0
  4  7  1  0  0  0  0
  7  1  1  0  0  0  0
  7  8  1  0  0  0  0
  7  9  1  0  0  0  0
M  END
> <ChemID>
100474

> <source_casrn>
75-19-4

> <CAS>
75-19-4

> <SMILES>
C1CC1

> <NAME>
CYCLOPROPANE

> <preferred_name>
Cyclopropane

> <iupac>
CYCLOPROPANE

> <MPID>
27829

> <dsstox_substance_id>
DTXSID4058786

> <Canonical_QSARr>
C1CC1

> <InChI_Code_QSARr>
InChI=1S/C3H6/c1-2-3-1/h1-3H2

> <InChI Key_QSARr>
LVZWSLJZHVFIQJ-UHFFFAOYSA-N

> <Salt_Solvent>
?

> <Salt_Solvent_ID>


> <MP>
-127.4

$$$$
100480
  -INDIGO-08031722462D

 11 10  0  0  0  0  0  0  0  0999 V2000
    1.3856    0.8000    0.0000 C   0  0  0  0  0  0  0  0  0  0  0  0
    2.7713    1.6000    0.0000 H   0  0  0  0  0  0  0  0  0  0  0  0
    2.7713    0.0000    0.0000 H   0  0  0  0  0  0  0  0  0  0  0  0
    1.3856    2.4000    0.0000 H   0  0  0  0  0  0  0  0  0  0  0  0
    0.0000    0.0000    0.0000 C   0  0  0  0  0  0  0  0  0  0  0  0
    0.6123   -1.4782    0.0000 H   0  0  0  0  0  0  0  0  0  0  0  0
   -1.3856    0.8000    0.0000 C   0  0  0  0  0  0  0  0  0  0  0  0
   -2.7713    1.6000    0.0000 H   0  0  0  0  0  0  0  0  0  0  0  0
   -2.7713    0.0000    0.0000 H   0  0  0  0  0  0  0  0  0  0  0  0
   -1.3856    2.4000    0.0000 H   0  0  0  0  0  0  0  0  0  0  0  0
   -0.6123   -1.4782    0.0000 Br  0  0  0  0  0  0  0  0  0  0  0  0
  1  2  1  0  0  0  0
  1  3  1  0  0  0  0
  1  4  1  0  0  0  0
  1  5  1  0  0  0  0
  5  6  1  0  0  0  0
  5  7  1  0  0  0  0
  7  8  1  0  0  0  0
  7  9  1  0  0  0  0
  7 10  1  0  0  0  0
  5 11  1  0  0  0  0
M  END
> <ChemID>
100480

> <source_casrn>
75-26-3

> <CAS>
75-26-3

> <SMILES>
CC(C)Br

> <NAME>
2-BROMOPROPANE

> <preferred_name>
2-Bromopropane

> <iupac>
2-bromopropane

> <MPID>
27833

> <dsstox_substance_id>
DTXSID7030197

> <Canonical_QSARr>
CC(C)Br

> <InChI_Code_QSARr>
InChI=1S/C3H7Br/c1-3(2)4/h3H,1-2H3

> <InChI Key_QSARr>
NAMYKGVDVNBCFQ-UHFFFAOYSA-N

> <Salt_Solvent>
?

> <Salt_Solvent_ID>


> <MP>
-89.0

$$$$
100484
  -INDIGO-08031722462D

 11 10  0  0  0  0  0  0  0  0999 V2000
    0.0000    0.0000    0.0000 C   0  0  0  0  0  0  0  0  0  0  0  0
    0.6123   -1.4782    0.0000 H   0  0  0  0  0  0  0  0  0  0  0  0
   -1.3856    0.8000    0.0000 C   0  0  0  0  0  0  0  0  0  0  0  0
   -2.7713    1.6000    0.0000 H   0  0  0  0  0  0  0  0  0  0  0  0
   -2.7713    0.0000    0.0000 H   0  0  0  0  0  0  0  0  0  0  0  0
   -1.3856    2.4000    0.0000 H   0  0  0  0  0  0  0  0  0  0  0  0
    1.3856    0.8000    0.0000 C   0  0  0  0  0  0  0  0  0  0  0  0
    2.7713    1.6000    0.0000 H   0  0  0  0  0  0  0  0  0  0  0  0
    2.7713    0.0000    0.0000 H   0  0  0  0  0  0  0  0  0  0  0  0
    1.3856    2.4000    0.0000 H   0  0  0  0  0  0  0  0  0  0  0  0
   -0.6123   -1.4782    0.0000 I   0  0  0  0  0  0  0  0  0  0  0  0
  1  2  1  0  0  0  0
  1  3  1  0  0  0  0
  3  4  1  0  0  0  0
  3  5  1  0  0  0  0
  3  6  1  0  0  0  0
  1  7  1  0  0  0  0
  7  8  1  0  0  0  0
  7  9  1  0  0  0  0
  7 10  1  0  0  0  0
  1 11  1  0  0  0  0
M  END
> <ChemID>
100484

> <source_casrn>
75-30-9

> <CAS>
75-30-9

> <SMILES>
CC(C)I

> <NAME>
2-IODOPROPANE

> <preferred_name>
Propane, 2-iodo-

> <iupac>
2-IODOPROPANE

> <MPID>
27837

> <dsstox_substance_id>
DTXSID4058788

> <Canonical_QSARr>
CC(C)I

> <InChI_Code_QSARr>
InChI=1S/C3H7I/c1-3(2)4/h3H,1-2H3

> <InChI Key_QSARr>
FMKOJHQHASLBPH-UHFFFAOYSA-N

> <Salt_Solvent>
?

> <Salt_Solvent_ID>


> <MP>
-90.0

$$$$
100488
  -INDIGO-08031722462D

  6  5  0  0  0  0  0  0  0  0999 V2000
   -0.0000    0.0000    0.0000 C   0  0  0  0  0  0  0  0  0  0  0  0
    0.8000    1.3856    0.0000 H   0  0  0  0  0  0  0  0  0  0  0  0
    0.8000   -1.3856    0.0000 H   0  0  0  0  0  0  0  0  0  0  0  0
   -1.6000    0.0000    0.0000 C   0  0  0  0  0  0  0  0  0  0  0  0
   -2.4000    1.3856    0.0000 Cl  0  0  0  0  0  0  0  0  0  0  0  0
   -2.4000   -1.3856    0.0000 Cl  0  0  0  0  0  0  0  0  0  0  0  0
  1  2  1  0  0  0  0
  1  3  1  0  0  0  0
  1  4  2  0  0  0  0
  4  5  1  0  0  0  0
  4  6  1  0  0  0  0
M  END
> <ChemID>
100488

> <source_casrn>
75-35-4

> <CAS>
75-35-4

> <SMILES>
C=C(Cl)Cl

> <NAME>
1,1-DICHLOROETHENE

> <preferred_name>
1,1-Dichloroethylene

> <iupac>
1,1-dichloroethene

> <MPID>
27841

> <dsstox_substance_id>
DTXSID8021438

> <Canonical_QSARr>
C=C(Cl)Cl

> <InChI_Code_QSARr>
InChI=1S/C2H2Cl2/c1-2(3)4/h1H2

> <InChI Key_QSARr>
LGXVIGDEPROXKC-UHFFFAOYSA-N

> <Salt_Solvent>
?

> <Salt_Solvent_ID>


> <MP>
-122.5

$$$$
100493
  -INDIGO-08031722462D

  5  4  0  0  0  0  0  0  0  0999 V2000
    0.0000    0.0000    0.0000 C   0  0  0  0  0  0  0  0  0  0  0  0
    0.8000    1.3856    0.0000 H   0  0  0  0  0  0  0  0  0  0  0  0
   -1.3856    0.8000    0.0000 Cl  0  0  0  0  0  0  0  0  0  0  0  0
    1.3856   -0.8000    0.0000 F   0  0  0  0  0  0  0  0  0  0  0  0
   -0.8000   -1.3856    0.0000 Cl  0  0  0  0  0  0  0  0  0  0  0  0
  1  2  1  0  0  0  0
  1  3  1  0  0  0  0
  1  4  1  0  0  0  0
  1  5  1  0  0  0  0
M  END
> <ChemID>
100493

> <source_casrn>
75-43-4

> <CAS>
75-43-4

> <SMILES>
FC(Cl)Cl

> <NAME>
DICHLOROFLUOROMETHANE

> <preferred_name>
Dichlorofluoromethane

> <iupac>
dichloro(fluoro)methane

> <MPID>
27845

> <dsstox_substance_id>
DTXSID7052498

> <Canonical_QSARr>
FC(Cl)Cl

> <InChI_Code_QSARr>
InChI=1S/CHCl2F/c2-1(3)4/h1H

> <InChI Key_QSARr>
UMNKXPULIDJLSU-UHFFFAOYSA-N

> <Salt_Solvent>
?

> <Salt_Solvent_ID>


> <MP>
-135.0

$$$$
100497
  -INDIGO-08031722462D

  5  4  0  0  0  0  0  0  0  0999 V2000
   -0.8000   -1.3856    0.0000 I   0  0  0  0  0  0  0  0  0  0  0  0
    0.0000    0.0000    0.0000 C   0  0  0  0  0  0  0  0  0  0  0  0
    0.8000    1.3856    0.0000 H   0  0  0  0  0  0  0  0  0  0  0  0
   -1.3856    0.8000    0.0000 I   0  0  0  0  0  0  0  0  0  0  0  0
    1.3856   -0.8000    0.0000 I   0  0  0  0  0  0  0  0  0  0  0  0
  1  2  1  0  0  0  0
  2  3  1  0  0  0  0
  2  4  1  0  0  0  0
  2  5  1  0  0  0  0
M  END
> <ChemID>
100497

> <source_casrn>
75-47-8

> <CAS>
75-47-8

> <SMILES>
IC(I)I

> <NAME>
IODOFORM

> <preferred_name>
Iodoform

> <iupac>
triiodomethane

> <MPID>
27849

> <dsstox_substance_id>
DTXSID4020743

> <Canonical_QSARr>
IC(I)I

> <InChI_Code_QSARr>
InChI=1S/CHI3/c2-1(3)4/h1H

> <InChI Key_QSARr>
OKJPEAGHQZHRQV-UHFFFAOYSA-N

> <Salt_Solvent>
?

> <Salt_Solvent_ID>


> <MP>
119.0

$$$$
100501
  -INDIGO-08031722462D

 11 11  0  0  0  0  0  0  0  0999 V2000
    1.5035   -0.5472    0.0000 C   0  0  0  0  0  0  0  0  0  0  0  0
    3.0070   -1.0944    0.0000 H   0  0  0  0  0  0  0  0  0  0  0  0
    2.7292    0.4812    0.0000 H   0  0  0  0  0  0  0  0  0  0  0  0
    1.7814   -2.1229    0.0000 H   0  0  0  0  0  0  0  0  0  0  0  0
    0.0000   -0.0000    0.0000 C   0  0  0  0  0  0  0  0  0  0  0  0
    0.2779    1.5757    0.0000 H   0  0  0  0  0  0  0  0  0  0  0  0
   -1.6000   -0.0000    0.0000 C   0  0  0  0  0  0  0  0  0  0  0  0
   -1.8779    1.5757    0.0000 H   0  0  0  0  0  0  0  0  0  0  0  0
   -3.1035   -0.5472    0.0000 H   0  0  0  0  0  0  0  0  0  0  0  0
   -0.8000   -1.3856    0.0000 N   0  0  0  0  0  0  0  0  0  0  0  0
   -0.8000   -2.9856    0.0000 H   0  0  0  0  0  0  0  0  0  0  0  0
  1  2  1  0  0  0  0
  1  3  1  0  0  0  0
  1  4  1  0  0  0  0
  1  5  1  0  0  0  0
  5  6  1  0  0  0  0
  5  7  1  0  0  0  0
  7  8  1  0  0  0  0
  7  9  1  0  0  0  0
  7 10  1  0  0  0  0
 10  5  1  0  0  0  0
 10 11  1  0  0  0  0
M  END
> <ChemID>
100501

> <source_casrn>
75-55-8

> <CAS>
75-55-8

> <SMILES>
CC1CN1

> <NAME>
2-METHYLAZIRIDINE

> <preferred_name>
Propyleneimine

> <iupac>
2-methylaziridine

> <MPID>
27852

> <dsstox_substance_id>
DTXSID8024286

> <Canonical_QSARr>
CC1CN1

> <InChI_Code_QSARr>
InChI=1S/C3H7N/c1-3-2-4-3/h3-4H,2H2,1H3

> <InChI Key_QSARr>
OZDGMOYKSFPLSE-UHFFFAOYSA-N

> <Salt_Solvent>
?

> <Salt_Solvent_ID>


> <MP>
-65.0

$$$$
100505
  -INDIGO-08031722462D

  5  4  0  0  0  0  0  0  0  0999 V2000
    0.0000    0.0000    0.0000 C   0  0  0  0  0  0  0  0  0  0  0  0
    0.8000    1.3856    0.0000 Cl  0  0  0  0  0  0  0  0  0  0  0  0
   -1.3856    0.8000    0.0000 Cl  0  0  0  0  0  0  0  0  0  0  0  0
    1.3856   -0.8000    0.0000 Cl  0  0  0  0  0  0  0  0  0  0  0  0
   -0.8000   -1.3856    0.0000 Br  0  0  0  0  0  0  0  0  0  0  0  0
  1  2  1  0  0  0  0
  1  3  1  0  0  0  0
  1  4  1  0  0  0  0
  1  5  1  0  0  0  0
M  END
> <ChemID>
100505

> <source_casrn>
75-62-7

> <CAS>
75-62-7

> <SMILES>
ClC(Cl)(Cl)Br

> <NAME>
BROMOTRICHLOROMETHANE

> <preferred_name>
Bromotrichloromethane

> <iupac>
bromo(trichloro)methane

> <MPID>
27856

> <dsstox_substance_id>
DTXSID7023930

> <Canonical_QSARr>
ClC(Cl)(Cl)Br

> <InChI_Code_QSARr>
InChI=1S/CBrCl3/c2-1(3,4)5

> <InChI Key_QSARr>
XNNQFQFUQLJSQT-UHFFFAOYSA-N

> <Salt_Solvent>
?

> <Salt_Solvent_ID>


> <MP>
-5.7

$$$$
100509
  -INDIGO-08031722462D

 15 14  0  0  0  0  0  0  0  0999 V2000
    0.8000   -1.3856    0.0000 C   0  0  0  0  0  0  0  0  0  0  0  0
    1.6000   -2.7713    0.0000 H   0  0  0  0  0  0  0  0  0  0  0  0
    0.0000   -2.7713    0.0000 H   0  0  0  0  0  0  0  0  0  0  0  0
    2.4000   -1.3856    0.0000 H   0  0  0  0  0  0  0  0  0  0  0  0
    0.0000    0.0000    0.0000 C   0  0  0  0  0  0  0  0  0  0  0  0
   -0.8000    1.3856    0.0000 C   0  0  0  0  0  0  0  0  0  0  0  0
   -1.6000    2.7713    0.0000 H   0  0  0  0  0  0  0  0  0  0  0  0
   -2.4000    1.3856    0.0000 H   0  0  0  0  0  0  0  0  0  0  0  0
    0.0000    2.7713    0.0000 H   0  0  0  0  0  0  0  0  0  0  0  0
   -1.3856   -0.8000    0.0000 S   0  0  0  0  0  0  0  0  0  0  0  0
   -1.3856   -2.4000    0.0000 H   0  0  0  0  0  0  0  0  0  0  0  0
    1.3856    0.8000    0.0000 C   0  0  0  0  0  0  0  0  0  0  0  0
    2.7713    1.6000    0.0000 H   0  0  0  0  0  0  0  0  0  0  0  0
    2.7713    0.0000    0.0000 H   0  0  0  0  0  0  0  0  0  0  0  0
    1.3856    2.4000    0.0000 H   0  0  0  0  0  0  0  0  0  0  0  0
  1  2  1  0  0  0  0
  1  3  1  0  0  0  0
  1  4  1  0  0  0  0
  1  5  1  0  0  0  0
  5  6  1  0  0  0  0
  6  7  1  0  0  0  0
  6  8  1  0  0  0  0
  6  9  1  0  0  0  0
  5 10  1  0  0  0  0
 10 11  1  0  0  0  0
  5 12  1  0  0  0  0
 12 13  1  0  0  0  0
 12 14  1  0  0  0  0
 12 15  1  0  0  0  0
M  END
> <ChemID>
100509

> <source_casrn>
75-66-1

> <CAS>
75-66-1

> <SMILES>
CC(C)(C)S

> <NAME>
2-METHYL-2-PROPANETHIOL

> <preferred_name>
2-Methyl-2-propanethiol

> <iupac>
2-methylpropane-2-thiol

> <MPID>
27860

> <dsstox_substance_id>
DTXSID0026418

> <Canonical_QSARr>
CC(C)(C)S

> <InChI_Code_QSARr>
InChI=1S/C4H10S/c1-4(2,3)5/h5H,1-3H3

> <InChI Key_QSARr>
WMXCDAVJEZZYLT-UHFFFAOYSA-N

> <Salt_Solvent>
?

> <Salt_Solvent_ID>


> <MP>
-0.5

$$$$
100513
  -INDIGO-08031722462D

  5  4  0  0  0  0  0  0  0  0999 V2000
    0.0000    0.0000    0.0000 C   0  0  0  0  0  0  0  0  0  0  0  0
    0.8000    1.3856    0.0000 F   0  0  0  0  0  0  0  0  0  0  0  0
   -1.3856    0.8000    0.0000 F   0  0  0  0  0  0  0  0  0  0  0  0
    1.3856   -0.8000    0.0000 F   0  0  0  0  0  0  0  0  0  0  0  0
   -0.8000   -1.3856    0.0000 Cl  0  0  0  0  0  0  0  0  0  0  0  0
  1  2  1  0  0  0  0
  1  3  1  0  0  0  0
  1  4  1  0  0  0  0
  1  5  1  0  0  0  0
M  END
> <ChemID>
100513

> <source_casrn>
75-72-9

> <CAS>
75-72-9

> <SMILES>
FC(F)(F)Cl

> <NAME>
CHLOROTRIFLUOROMETHANE

> <preferred_name>
Chlorotrifluoromethane

> <iupac>
chloro(trifluoro)methane

> <MPID>
27864

> <dsstox_substance_id>
DTXSID4052500

> <Canonical_QSARr>
FC(F)(F)Cl

> <InChI_Code_QSARr>
InChI=1S/CClF3/c2-1(3,4)5

> <InChI Key_QSARr>
AFYPFACVUDMOHA-UHFFFAOYSA-N

> <Salt_Solvent>
?

> <Salt_Solvent_ID>


> <MP>
-181.0

$$$$
100518
  -INDIGO-08031722462D

 14 13  0  0  0  0  0  0  0  0999 V2000
    1.6000    0.0000    0.0000 C   0  0  0  0  0  0  0  0  0  0  0  0
    3.2000    0.0000    0.0000 H   0  0  0  0  0  0  0  0  0  0  0  0
    2.4000   -1.3856    0.0000 H   0  0  0  0  0  0  0  0  0  0  0  0
    2.4000    1.3856    0.0000 H   0  0  0  0  0  0  0  0  0  0  0  0
    0.0000    0.0000    0.0000 Si  0  0  0  0  0  0  0  0  0  0  0  0
   -1.6000    0.0000    0.0000 C   0  0  0  0  0  0  0  0  0  0  0  0
   -3.2000    0.0000    0.0000 H   0  0  0  0  0  0  0  0  0  0  0  0
   -2.4000   -1.3856    0.0000 H   0  0  0  0  0  0  0  0  0  0  0  0
   -2.4000    1.3856    0.0000 H   0  0  0  0  0  0  0  0  0  0  0  0
    0.0000    1.6000    0.0000 C   0  0  0  0  0  0  0  0  0  0  0  0
   -0.0000    3.2000    0.0000 H   0  0  0  0  0  0  0  0  0  0  0  0
    1.3856    2.4000    0.0000 H   0  0  0  0  0  0  0  0  0  0  0  0
   -1.3856    2.4000    0.0000 H   0  0  0  0  0  0  0  0  0  0  0  0
    0.0000   -1.6000    0.0000 Cl  0  0  0  0  0  0  0  0  0  0  0  0
  1  2  1  0  0  0  0
  1  3  1  0  0  0  0
  1  4  1  0  0  0  0
  1  5  1  0  0  0  0
  5  6  1  0  0  0  0
  6  7  1  0  0  0  0
  6  8  1  0  0  0  0
  6  9  1  0  0  0  0
  5 10  1  0  0  0  0
 10 11  1  0  0  0  0
 10 12  1  0  0  0  0
 10 13  1  0  0  0  0
  5 14  1  0  0  0  0
M  END
> <ChemID>
100518

> <source_casrn>
75-77-4

> <CAS>
75-77-4

> <SMILES>
C[Si](C)(C)Cl

> <NAME>
CHLOROTRIMETHYLSILANE

> <preferred_name>
Chlorotrimethylsilane

> <iupac>
chloro(trimethyl)silane

> <MPID>
27868

> <dsstox_substance_id>
DTXSID2024822

> <Canonical_QSARr>
C[Si](C)(C)Cl

> <InChI_Code_QSARr>
InChI=1S/C3H9ClSi/c1-5(2,3)4/h1-3H3

> <InChI Key_QSARr>
IJOOHPMOJXWVHK-UHFFFAOYSA-N

> <Salt_Solvent>
?

> <Salt_Solvent_ID>


> <MP>
-40.0

$$$$
100522
  -INDIGO-08031722462D

  8  7  0  0  0  0  0  0  0  0999 V2000
    0.0000    0.0000    0.0000 C   0  0  0  0  0  0  0  0  0  0  0  0
    1.6000    0.0000    0.0000 C   0  0  0  0  0  0  0  0  0  0  0  0
    3.2000    0.0000    0.0000 H   0  0  0  0  0  0  0  0  0  0  0  0
    2.4000   -1.3856    0.0000 H   0  0  0  0  0  0  0  0  0  0  0  0
    2.4000    1.3856    0.0000 Br  0  0  0  0  0  0  0  0  0  0  0  0
   -1.6000   -0.0000    0.0000 Cl  0  0  0  0  0  0  0  0  0  0  0  0
   -0.8000   -1.3856    0.0000 Cl  0  0  0  0  0  0  0  0  0  0  0  0
   -0.8000    1.3856    0.0000 Br  0  0  0  0  0  0  0  0  0  0  0  0
  1  2  1  0  0  0  0
  2  3  1  0  0  0  0
  2  4  1  0  0  0  0
  2  5  1  0  0  0  0
  1  6  1  0  0  0  0
  1  7  1  0  0  0  0
  1  8  1  0  0  0  0
M  END
> <ChemID>
100522

> <source_casrn>
75-81-0

> <CAS>
75-81-0

> <SMILES>
ClC(Cl)(Br)CBr

> <NAME>
Ethane, 1,2-dibromo-1,1-dichloro-

> <preferred_name>
Ethane, 1,2-dibromo-1,1-dichloro-

> <iupac>
1,2-Dibromo-1,1-dichloroethane

> <MPID>
27871

> <dsstox_substance_id>
DTXSID8058790

> <Canonical_QSARr>
ClC(Cl)(Br)CBr

> <InChI_Code_QSARr>
InChI=1S/C2H2Br2Cl2/c3-1-2(4,5)6/h1H2

> <InChI Key_QSARr>
FIYBYNHDEOSJPL-UHFFFAOYSA-N

> <Salt_Solvent>
?

> <Salt_Solvent_ID>


> <MP>
-26.0

$$$$
100527
  -INDIGO-08031722462D

 13 12  0  0  0  0  0  0  0  0999 V2000
    0.0000    0.0000    0.0000 C   0  0  0  0  0  0  0  0  0  0  0  0
    1.3856    0.8000    0.0000 C   0  0  0  0  0  0  0  0  0  0  0  0
    2.7713    1.6000    0.0000 H   0  0  0  0  0  0  0  0  0  0  0  0
    2.7713    0.0000    0.0000 H   0  0  0  0  0  0  0  0  0  0  0  0
    1.3856    2.4000    0.0000 H   0  0  0  0  0  0  0  0  0  0  0  0
   -1.3856   -0.8000    0.0000 C   0  0  0  0  0  0  0  0  0  0  0  0
   -2.7713   -1.6000    0.0000 H   0  0  0  0  0  0  0  0  0  0  0  0
   -1.3856   -2.4000    0.0000 H   0  0  0  0  0  0  0  0  0  0  0  0
   -2.7713    0.0000    0.0000 H   0  0  0  0  0  0  0  0  0  0  0  0
   -0.8000    1.3856    0.0000 O   0  0  0  0  0  0  0  0  0  0  0  0
   -2.4000    1.3856    0.0000 H   0  0  0  0  0  0  0  0  0  0  0  0
    0.8000   -1.3856    0.0000 C   0  0  0  0  0  0  0  0  0  0  0  0
    1.6000   -2.7713    0.0000 N   0  0  0  0  0  0  0  0  0  0  0  0
  1  2  1  0  0  0  0
  2  3  1  0  0  0  0
  2  4  1  0  0  0  0
  2  5  1  0  0  0  0
  1  6  1  0  0  0  0
  6  7  1  0  0  0  0
  6  8  1  0  0  0  0
  6  9  1  0  0  0  0
  1 10  1  0  0  0  0
 10 11  1  0  0  0  0
  1 12  1  0  0  0  0
 12 13  3  0  0  0  0
M  END
> <ChemID>
100527

> <source_casrn>
75-86-5

> <CAS>
75-86-5

> <SMILES>
CC(C)(O)C#N

> <NAME>
ACETONE CYANOHYDRIN

> <preferred_name>
2-Hydroxy-2-methylpropanenitrile

> <iupac>
2-hydroxy-2-methylpropanenitrile

> <MPID>
27875

> <dsstox_substance_id>
DTXSID7025427

> <Canonical_QSARr>
CC(C)(O)C#N

> <InChI_Code_QSARr>
InChI=1S/C4H7NO/c1-4(2,6)3-5/h6H,1-2H3

> <InChI Key_QSARr>
MWFMGBPGAXYFAR-UHFFFAOYSA-N

> <Salt_Solvent>
?

> <Salt_Solvent_ID>


> <MP>
-19.0

$$$$
100531
  -INDIGO-08031722462D

 16 15  0  0  0  0  0  0  0  0999 V2000
    0.0000    0.0000    0.0000 C   0  0  0  0  0  0  0  0  0  0  0  0
    1.3857    0.8000    0.0000 C   0  0  0  0  0  0  0  0  0  0  0  0
    2.7713    1.6000    0.0000 H   0  0  0  0  0  0  0  0  0  0  0  0
    1.3857    2.4000    0.0000 H   0  0  0  0  0  0  0  0  0  0  0  0
    2.7713    0.0000    0.0000 H   0  0  0  0  0  0  0  0  0  0  0  0
    0.8000   -1.3856    0.0000 C   0  0  0  0  0  0  0  0  0  0  0  0
    1.6000   -2.7713    0.0000 H   0  0  0  0  0  0  0  0  0  0  0  0
    0.0000   -2.7713    0.0000 H   0  0  0  0  0  0  0  0  0  0  0  0
    2.4000   -1.3856    0.0000 H   0  0  0  0  0  0  0  0  0  0  0  0
   -1.3856   -0.8000    0.0000 C   0  0  0  0  0  0  0  0  0  0  0  0
   -2.7713   -1.6000    0.0000 H   0  0  0  0  0  0  0  0  0  0  0  0
   -2.7713    0.0000    0.0000 H   0  0  0  0  0  0  0  0  0  0  0  0
   -1.3856   -2.4000    0.0000 H   0  0  0  0  0  0  0  0  0  0  0  0
   -0.8000    1.3856    0.0000 O   0  0  0  0  0  0  0  0  0  0  0  0
   -2.4000    1.3856    0.0000 O   0  0  0  0  0  0  0  0  0  0  0  0
   -3.2000    2.7713    0.0000 H   0  0  0  0  0  0  0  0  0  0  0  0
  1  2  1  0  0  0  0
  2  3  1  0  0  0  0
  2  4  1  0  0  0  0
  2  5  1  0  0  0  0
  1  6  1  0  0  0  0
  6  7  1  0  0  0  0
  6  8  1  0  0  0  0
  6  9  1  0  0  0  0
  1 10  1  0  0  0  0
 10 11  1  0  0  0  0
 10 12  1  0  0  0  0
 10 13  1  0  0  0  0
  1 14  1  0  0  0  0
 14 15  1  0  0  0  0
 15 16  1  0  0  0  0
M  END
> <ChemID>
100531

> <source_casrn>
75-91-2

> <CAS>
75-91-2

> <SMILES>
CC(C)(C)OO

> <NAME>
TERT-BUTYLHYDROPEROXIDE

> <preferred_name>
tert-Butyl hydroperoxide

> <iupac>
tert-butyl hydroperoxide

> <MPID>
27879

> <dsstox_substance_id>
DTXSID9024693

> <Canonical_QSARr>
CC(C)(C)OO

> <InChI_Code_QSARr>
InChI=1S/C4H10O2/c1-4(2,3)6-5/h5H,1-3H3

> <InChI Key_QSARr>
CIHOLLKRGTVIJN-UHFFFAOYSA-N

> <Salt_Solvent>
?

> <Salt_Solvent_ID>


> <MP>
-8.0

$$$$
100535
  -INDIGO-08031722462D

 19 18  0  0  0  0  0  0  0  0999 V2000
    2.4000   -1.3856    0.0000 C   0  0  0  0  0  0  0  0  0  0  0  0
    3.2000   -2.7713    0.0000 H   0  0  0  0  0  0  0  0  0  0  0  0
    4.0000   -1.3856    0.0000 H   0  0  0  0  0  0  0  0  0  0  0  0
    1.6000   -2.7713    0.0000 H   0  0  0  0  0  0  0  0  0  0  0  0
    0.8000   -1.3856    0.0000 C   0  0  0  0  0  0  0  0  0  0  0  0
   -0.0001   -2.7713    0.0000 O   0  0  0  0  0  0  0  0  0  0  0  0
    0.0001    0.0000    0.0000 C   0  0  0  0  0  0  0  0  0  0  0  0
   -0.8000    1.3856    0.0000 C   0  0  0  0  0  0  0  0  0  0  0  0
   -1.6000    2.7713    0.0000 H   0  0  0  0  0  0  0  0  0  0  0  0
   -2.4000    1.3856    0.0000 H   0  0  0  0  0  0  0  0  0  0  0  0
    0.0001    2.7713    0.0000 H   0  0  0  0  0  0  0  0  0  0  0  0
    1.3856    0.8000    0.0000 C   0  0  0  0  0  0  0  0  0  0  0  0
    2.7713    1.6000    0.0000 H   0  0  0  0  0  0  0  0  0  0  0  0
    1.3856    2.4000    0.0000 H   0  0  0  0  0  0  0  0  0  0  0  0
    2.7713    0.0000    0.0000 H   0  0  0  0  0  0  0  0  0  0  0  0
   -1.3856   -0.8000    0.0000 C   0  0  0  0  0  0  0  0  0  0  0  0
   -2.7713   -1.6000    0.0000 H   0  0  0  0  0  0  0  0  0  0  0  0
   -1.3856   -2.4000    0.0000 H   0  0  0  0  0  0  0  0  0  0  0  0
   -2.7713    0.0000    0.0000 H   0  0  0  0  0  0  0  0  0  0  0  0
  1  2  1  0  0  0  0
  1  3  1  0  0  0  0
  1  4  1  0  0  0  0
  1  5  1  0  0  0  0
  5  6  2  0  0  0  0
  5  7  1  0  0  0  0
  7  8  1  0  0  0  0
  8  9  1  0  0  0  0
  8 10  1  0  0  0  0
  8 11  1  0  0  0  0
  7 12  1  0  0  0  0
 12 13  1  0  0  0  0
 12 14  1  0  0  0  0
 12 15  1  0  0  0  0
  7 16  1  0  0  0  0
 16 17  1  0  0  0  0
 16 18  1  0  0  0  0
 16 19  1  0  0  0  0
M  END
> <ChemID>
100535

> <source_casrn>
75-97-8

> <CAS>
75-97-8

> <SMILES>
CC(=O)C(C)(C)C

> <NAME>
3,3-DIMETHYL-2-BUTANONE

> <preferred_name>
3,3-Dimethyl-2-butanone

> <iupac>
3,3-dimethylbutan-2-one

> <MPID>
27883

> <dsstox_substance_id>
DTXSID5021752

> <Canonical_QSARr>
CC(=O)C(C)(C)C

> <InChI_Code_QSARr>
InChI=1S/C6H12O/c1-5(7)6(2,3)4/h1-4H3

> <InChI Key_QSARr>
PJGSXYOJTGTZAV-UHFFFAOYSA-N

> <Salt_Solvent>
?

> <Salt_Solvent_ID>


> <MP>
-52.5

$$$$
100539
  -INDIGO-08031722462D

  8  7  0  0  0  0  0  0  0  0999 V2000
   -0.8000    1.3856    0.0000 Cl  0  0  0  0  0  0  0  0  0  0  0  0
    0.0000    0.0000    0.0000 C   0  0  0  0  0  0  0  0  0  0  0  0
    1.6000    0.0000    0.0000 C   0  0  0  0  0  0  0  0  0  0  0  0
    3.2000    0.0000    0.0000 H   0  0  0  0  0  0  0  0  0  0  0  0
    2.4000   -1.3856    0.0000 Cl  0  0  0  0  0  0  0  0  0  0  0  0
    2.4000    1.3856    0.0000 Cl  0  0  0  0  0  0  0  0  0  0  0  0
   -1.6000   -0.0000    0.0000 Cl  0  0  0  0  0  0  0  0  0  0  0  0
   -0.8000   -1.3856    0.0000 Cl  0  0  0  0  0  0  0  0  0  0  0  0
  1  2  1  0  0  0  0
  2  3  1  0  0  0  0
  3  4  1  0  0  0  0
  3  5  1  0  0  0  0
  3  6  1  0  0  0  0
  2  7  1  0  0  0  0
  2  8  1  0  0  0  0
M  END
> <ChemID>
100539

> <source_casrn>
76-01-7

> <CAS>
76-01-7

> <SMILES>
ClC(Cl)C(Cl)(Cl)Cl

> <NAME>
PENTACHLOROETHANE

> <preferred_name>
Pentachloroethane

> <iupac>
1,1,1,2,2-pentachloroethane

> <MPID>
27887

> <dsstox_substance_id>
DTXSID7021104

> <Canonical_QSARr>
ClC(Cl)C(Cl)(Cl)Cl

> <InChI_Code_QSARr>
InChI=1S/C2HCl5/c3-1(4)2(5,6)7/h1H

> <InChI Key_QSARr>
BNIXVQGCZULYKV-UHFFFAOYSA-N

> <Salt_Solvent>
?

> <Salt_Solvent_ID>


> <MP>
-29.0

$$$$
100543
  -INDIGO-08031722462D

  8  7  0  0  0  0  0  0  0  0999 V2000
    1.6000    0.0000    0.0000 C   0  0  0  0  0  0  0  0  0  0  0  0
    2.4000   -1.3856    0.0000 O   0  0  0  0  0  0  0  0  0  0  0  0
    2.4000    1.3856    0.0000 O   0  0  0  0  0  0  0  0  0  0  0  0
    4.0000    1.3856    0.0000 H   0  0  0  0  0  0  0  0  0  0  0  0
   -0.0000    0.0000    0.0000 C   0  0  0  0  0  0  0  0  0  0  0  0
   -1.6000    0.0000    0.0000 F   0  0  0  0  0  0  0  0  0  0  0  0
   -0.8000    1.3856    0.0000 F   0  0  0  0  0  0  0  0  0  0  0  0
   -0.8000   -1.3856    0.0000 F   0  0  0  0  0  0  0  0  0  0  0  0
  1  2  2  0  0  0  0
  1  3  1  0  0  0  0
  3  4  1  0  0  0  0
  1  5  1  0  0  0  0
  5  6  1  0  0  0  0
  5  7  1  0  0  0  0
  5  8  1  0  0  0  0
M  END
> <ChemID>
100543

> <source_casrn>
76-05-1

> <CAS>
76-05-1

> <SMILES>
OC(=O)C(F)(F)F

> <NAME>
TRIFLUOROACETIC ACID

> <preferred_name>
Acetic acid, trifluoro-

> <iupac>
trifluoroacetic acid

> <MPID>
27890

> <dsstox_substance_id>
DTXSID9041578

> <Canonical_QSARr>
OC(=O)C(F)(F)F

> <InChI_Code_QSARr>
InChI=1S/C2HF3O2/c3-2(4,5)1(6)7/h(H,6,7)

> <InChI Key_QSARr>
DTQVDTLACAAQTR-UHFFFAOYSA-N

> <Salt_Solvent>
?

> <Salt_Solvent_ID>


> <MP>
-15.2

$$$$
100547
  -INDIGO-08031722462D

  8  7  0  0  0  0  0  0  0  0999 V2000
    0.0000    0.0000    0.0000 C   0  0  0  0  0  0  0  0  0  0  0  0
    1.6000    0.0000    0.0000 C   0  0  0  0  0  0  0  0  0  0  0  0
    3.2000    0.0000    0.0000 Cl  0  0  0  0  0  0  0  0  0  0  0  0
    2.4000   -1.3856    0.0000 F   0  0  0  0  0  0  0  0  0  0  0  0
    2.4000    1.3856    0.0000 F   0  0  0  0  0  0  0  0  0  0  0  0
   -1.6000   -0.0000    0.0000 Cl  0  0  0  0  0  0  0  0  0  0  0  0
   -0.8000   -1.3856    0.0000 Cl  0  0  0  0  0  0  0  0  0  0  0  0
   -0.8000    1.3856    0.0000 Cl  0  0  0  0  0  0  0  0  0  0  0  0
  1  2  1  0  0  0  0
  2  3  1  0  0  0  0
  2  4  1  0  0  0  0
  2  5  1  0  0  0  0
  1  6  1  0  0  0  0
  1  7  1  0  0  0  0
  1  8  1  0  0  0  0
M  END
> <ChemID>
100547

> <source_casrn>
76-11-9

> <CAS>
76-11-9

> <SMILES>
FC(F)(Cl)C(Cl)(Cl)Cl

> <NAME>
1,1,1,2-TETRACHLORO-2,2-DIFLUOROETHANE

> <preferred_name>


> <iupac>


> <MPID>
27894

> <dsstox_substance_id>
DTXSID90861622

> <Canonical_QSARr>
FC(F)(Cl)C(Cl)(Cl)Cl

> <InChI_Code_QSARr>
InChI=1S/C2Cl4F2/c3-1(4,5)2(6,7)8

> <InChI Key_QSARr>
SLGOCMATMKJJCE-UHFFFAOYSA-N

> <Salt_Solvent>
?

> <Salt_Solvent_ID>


> <MP>
40.6

$$$$
100551
  -INDIGO-08031722462D

  8  7  0  0  0  0  0  0  0  0999 V2000
    0.0000    0.0000    0.0000 C   0  0  0  0  0  0  0  0  0  0  0  0
    1.6000    0.0000    0.0000 C   0  0  0  0  0  0  0  0  0  0  0  0
    3.2000    0.0000    0.0000 F   0  0  0  0  0  0  0  0  0  0  0  0
    2.4000   -1.3856    0.0000 F   0  0  0  0  0  0  0  0  0  0  0  0
    2.4000    1.3856    0.0000 F   0  0  0  0  0  0  0  0  0  0  0  0
   -1.6000   -0.0000    0.0000 Cl  0  0  0  0  0  0  0  0  0  0  0  0
   -0.8000   -1.3856    0.0000 F   0  0  0  0  0  0  0  0  0  0  0  0
   -0.8000    1.3856    0.0000 F   0  0  0  0  0  0  0  0  0  0  0  0
  1  2  1  0  0  0  0
  2  3  1  0  0  0  0
  2  4  1  0  0  0  0
  2  5  1  0  0  0  0
  1  6  1  0  0  0  0
  1  7  1  0  0  0  0
  1  8  1  0  0  0  0
M  END
> <ChemID>
100551

> <source_casrn>
76-15-3

> <CAS>
76-15-3

> <SMILES>
FC(F)(F)C(F)(F)Cl

> <NAME>
CHLOROPENTAFLUOROETHANE

> <preferred_name>
Chloropentafluoroethane

> <iupac>
1-chloro-1,1,2,2,2-pentafluoroethane

> <MPID>
27898

> <dsstox_substance_id>
DTXSID3026435

> <Canonical_QSARr>
FC(F)(F)C(F)(F)Cl

> <InChI_Code_QSARr>
InChI=1S/C2ClF5/c3-1(4,5)2(6,7)8

> <InChI Key_QSARr>
RFCAUADVODFSLZ-UHFFFAOYSA-N

> <Salt_Solvent>
?

> <Salt_Solvent_ID>


> <MP>
-99.4

$$$$
100555
  -INDIGO-08031722462D

 32 31  0  0  0  0  0  0  0  0999 V2000
    0.0000    0.0000    0.0000 C   0  0  0  0  0  0  0  0  0  0  0  0
    1.3856   -0.8000    0.0000 S   0  0  0  0  0  0  0  0  0  0  0  0
    0.5857   -2.1856    0.0000 O   0  0  0  0  0  0  0  0  0  0  0  0
    2.7712    0.0000    0.0000 O   0  0  0  0  0  0  0  0  0  0  0  0
    2.7712   -1.6000    0.0000 C   0  0  0  0  0  0  0  0  0  0  0  0
    2.1590   -3.0782    0.0000 H   0  0  0  0  0  0  0  0  0  0  0  0
    3.3836   -3.0782    0.0000 H   0  0  0  0  0  0  0  0  0  0  0  0
    4.1570   -0.8000    0.0000 C   0  0  0  0  0  0  0  0  0  0  0  0
    5.5426   -1.6000    0.0000 H   0  0  0  0  0  0  0  0  0  0  0  0
    5.5426    0.0000    0.0000 H   0  0  0  0  0  0  0  0  0  0  0  0
    4.1570   -2.4000    0.0000 H   0  0  0  0  0  0  0  0  0  0  0  0
   -1.3856    0.8000    0.0000 S   0  0  0  0  0  0  0  0  0  0  0  0
   -1.9329   -0.7035    0.0000 O   0  0  0  0  0  0  0  0  0  0  0  0
   -0.8384    2.3035    0.0000 O   0  0  0  0  0  0  0  0  0  0  0  0
   -2.8892    1.3472    0.0000 C   0  0  0  0  0  0  0  0  0  0  0  0
   -2.5428    2.9093    0.0000 H   0  0  0  0  0  0  0  0  0  0  0  0
   -3.7489    2.6966    0.0000 H   0  0  0  0  0  0  0  0  0  0  0  0
   -4.1149    0.3187    0.0000 C   0  0  0  0  0  0  0  0  0  0  0  0
   -5.6183    0.8660    0.0000 H   0  0  0  0  0  0  0  0  0  0  0  0
   -5.3406   -0.7097    0.0000 H   0  0  0  0  0  0  0  0  0  0  0  0
   -4.3926    1.8945    0.0000 H   0  0  0  0  0  0  0  0  0  0  0  0
    0.7999    1.3856    0.0000 C   0  0  0  0  0  0  0  0  0  0  0  0
    2.3621    1.0393    0.0000 H   0  0  0  0  0  0  0  0  0  0  0  0
    2.2782    1.9979    0.0000 H   0  0  0  0  0  0  0  0  0  0  0  0
    0.0000    2.7713    0.0000 C   0  0  0  0  0  0  0  0  0  0  0  0
    0.7999    4.1569    0.0000 H   0  0  0  0  0  0  0  0  0  0  0  0
   -0.8001    4.1569    0.0000 H   0  0  0  0  0  0  0  0  0  0  0  0
    1.6000    2.7713    0.0000 H   0  0  0  0  0  0  0  0  0  0  0  0
   -0.8001   -1.3856    0.0000 C   0  0  0  0  0  0  0  0  0  0  0  0
   -1.6000   -2.7713    0.0000 H   0  0  0  0  0  0  0  0  0  0  0  0
   -2.3757   -1.6635    0.0000 H   0  0  0  0  0  0  0  0  0  0  0  0
   -0.2527   -2.8892    0.0000 H   0  0  0  0  0  0  0  0  0  0  0  0
  1  2  1  0  0  0  0
  2  3  2  0  0  0  0
  2  4  2  0  0  0  0
  2  5  1  0  0  0  0
  5  6  1  0  0  0  0
  5  7  1  0  0  0  0
  5  8  1  0  0  0  0
  8  9  1  0  0  0  0
  8 10  1  0  0  0  0
  8 11  1  0  0  0  0
  1 12  1  0  0  0  0
 12 13  2  0  0  0  0
 12 14  2  0  0  0  0
 12 15  1  0  0  0  0
 15 16  1  0  0  0  0
 15 17  1  0  0  0  0
 15 18  1  0  0  0  0
 18 19  1  0  0  0  0
 18 20  1  0  0  0  0
 18 21  1  0  0  0  0
  1 22  1  0  0  0  0
 22 23  1  0  0  0  0
 22 24  1  0  0  0  0
 22 25  1  0  0  0  0
 25 26  1  0  0  0  0
 25 27  1  0  0  0  0
 25 28  1  0  0  0  0
  1 29  1  0  0  0  0
 29 30  1  0  0  0  0
 29 31  1  0  0  0  0
 29 32  1  0  0  0  0
M  END
> <ChemID>
100555

> <source_casrn>
76-20-0

> <CAS>
76-20-0

> <SMILES>
CC(CC)(S(=O)(=O)CC)S(=O)(=O)CC

> <NAME>
TRIONAL

> <preferred_name>
Sulfonethylmethane

> <iupac>
2,2-bis(ethylsulfonyl)butane

> <MPID>
27902

> <dsstox_substance_id>
DTXSID7046411

> <Canonical_QSARr>
CC(CC)(S(=O)(=O)CC)S(=O)(=O)CC

> <InChI_Code_QSARr>
InChI=1S/C8H18O4S2/c1-5-8(4,13(9,10)6-2)14(11,12)7-3/h5-7H2,1-4H3

> <InChI Key_QSARr>
LKACJLUUJRMGFK-UHFFFAOYSA-N

> <Salt_Solvent>
?

> <Salt_Solvent_ID>


> <MP>
76.0

$$$$
100559
  -INDIGO-08031722462D

 62 66  0  0  0  0  0  0  0  0999 V2000
    0.0000    0.0000    0.0000 C   0  0  0  0  0  0  0  0  0  0  0  0
   -1.5651    0.3327    0.0000 C   0  0  0  0  0  0  0  0  0  0  0  0
   -2.0486   -0.2953    0.0000 H   0  0  0  0  0  0  0  0  0  0  0  0
   -3.1649    0.3327    0.0000 C   0  0  0  0  0  0  0  0  0  0  0  0
   -4.1055   -0.9618    0.0000 C   0  0  0  0  0  0  0  0  0  0  0  0
   -3.6110   -2.4835    0.0000 H   0  0  0  0  0  0  0  0  0  0  0  0
   -5.6272   -0.4673    0.0000 C   0  0  0  0  0  0  0  0  0  0  0  0
   -6.9216   -1.4078    0.0000 O   0  0  0  0  0  0  0  0  0  0  0  0
   -5.6272    1.1326    0.0000 O   0  0  0  0  0  0  0  0  0  0  0  0
   -4.1055    1.6271    0.0000 C   0  0  0  0  0  0  0  0  0  0  0  0
   -4.7562    3.0887    0.0000 H   0  0  0  0  0  0  0  0  0  0  0  0
   -2.7197    2.4271    0.0000 H   0  0  0  0  0  0  0  0  0  0  0  0
   -1.7324    1.9239    0.0000 C   0  0  0  0  0  0  0  0  0  0  0  0
   -3.2972    1.5912    0.0000 H   0  0  0  0  0  0  0  0  0  0  0  0
   -2.2266    3.4456    0.0000 H   0  0  0  0  0  0  0  0  0  0  0  0
   -0.2707    2.5747    0.0000 C   0  0  0  0  0  0  0  0  0  0  0  0
   -1.0706    3.9603    0.0000 H   0  0  0  0  0  0  0  0  0  0  0  0
    0.1199    3.2648    0.0000 H   0  0  0  0  0  0  0  0  0  0  0  0
    0.7999    1.3856    0.0000 C   0  0  0  0  0  0  0  0  0  0  0  0
    1.0604    1.9703    0.0000 O   0  0  0  0  0  0  0  0  0  0  0  0
    1.0415    2.7629    0.0000 H   0  0  0  0  0  0  0  0  0  0  0  0
    2.4000    1.3856    0.0000 C   0  0  0  0  0  0  0  0  0  0  0  0
    1.6001    2.7713    0.0000 H   0  0  0  0  0  0  0  0  0  0  0  0
    3.2000    0.0000    0.0000 C   0  0  0  0  0  0  0  0  0  0  0  0
    3.2700   -0.7493    0.0000 H   0  0  0  0  0  0  0  0  0  0  0  0
    4.8001    0.0000    0.0000 C   0  0  0  0  0  0  0  0  0  0  0  0
    5.6000    1.3856    0.0000 C   0  0  0  0  0  0  0  0  0  0  0  0
    6.3999    2.7713    0.0000 H   0  0  0  0  0  0  0  0  0  0  0  0
    4.8001    2.7713    0.0000 C   0  0  0  0  0  0  0  0  0  0  0  0
    4.5221    4.3470    0.0000 H   0  0  0  0  0  0  0  0  0  0  0  0
    6.3035    3.3185    0.0000 H   0  0  0  0  0  0  0  0  0  0  0  0
    3.2000    2.7713    0.0000 C   0  0  0  0  0  0  0  0  0  0  0  0
    1.8142    3.5712    0.0000 H   0  0  0  0  0  0  0  0  0  0  0  0
    3.4779    4.3470    0.0000 H   0  0  0  0  0  0  0  0  0  0  0  0
    7.2001    1.3856    0.0000 C   0  0  0  0  0  0  0  0  0  0  0  0
    7.2001    2.9857    0.0000 H   0  0  0  0  0  0  0  0  0  0  0  0
    8.7035    1.9329    0.0000 H   0  0  0  0  0  0  0  0  0  0  0  0
    8.0000    0.0000    0.0000 C   0  0  0  0  0  0  0  0  0  0  0  0
    9.2258    1.0284    0.0000 H   0  0  0  0  0  0  0  0  0  0  0  0
    9.2258   -1.0285    0.0000 O   0  0  0  0  0  0  0  0  0  0  0  0
   10.7292   -0.4812    0.0000 H   0  0  0  0  0  0  0  0  0  0  0  0
    7.2001   -1.3857    0.0000 C   0  0  0  0  0  0  0  0  0  0  0  0
    8.7035   -1.9329    0.0000 H   0  0  0  0  0  0  0  0  0  0  0  0
    6.9221   -2.9613    0.0000 H   0  0  0  0  0  0  0  0  0  0  0  0
    5.6000   -1.3857    0.0000 C   0  0  0  0  0  0  0  0  0  0  0  0
    5.8779   -2.9613    0.0000 H   0  0  0  0  0  0  0  0  0  0  0  0
    4.9358   -1.9937    0.0000 H   0  0  0  0  0  0  0  0  0  0  0  0
    4.3885   -0.4902    0.0000 C   0  0  0  0  0  0  0  0  0  0  0  0
    4.2100   -1.3728    0.0000 H   0  0  0  0  0  0  0  0  0  0  0  0
    4.2285   -1.2256    0.0000 H   0  0  0  0  0  0  0  0  0  0  0  0
    5.9886   -0.4902    0.0000 H   0  0  0  0  0  0  0  0  0  0  0  0
    2.4000   -1.3857    0.0000 C   0  0  0  0  0  0  0  0  0  0  0  0
    3.4283   -2.6113    0.0000 H   0  0  0  0  0  0  0  0  0  0  0  0
    2.1221   -2.9613    0.0000 O   0  0  0  0  0  0  0  0  0  0  0  0
    3.3478   -3.9898    0.0000 H   0  0  0  0  0  0  0  0  0  0  0  0
    0.7999   -1.3857    0.0000 C   0  0  0  0  0  0  0  0  0  0  0  0
    1.0779   -2.9613    0.0000 H   0  0  0  0  0  0  0  0  0  0  0  0
   -0.5855   -2.1857    0.0000 H   0  0  0  0  0  0  0  0  0  0  0  0
   -0.9405   -1.2944    0.0000 C   0  0  0  0  0  0  0  0  0  0  0  0
   -2.0914   -2.4059    0.0000 H   0  0  0  0  0  0  0  0  0  0  0  0
   -1.1078   -2.8856    0.0000 H   0  0  0  0  0  0  0  0  0  0  0  0
   -1.7324   -1.2586    0.0000 H   0  0  0  0  0  0  0  0  0  0  0  0
  1  2  1  0  0  0  0
  2  3  1  0  0  0  0
  2  4  1  0  0  0  0
  4  5  2  0  0  0  0
  5  6  1  0  0  0  0
  5  7  1  0  0  0  0
  7  8  2  0  0  0  0
  7  9  1  0  0  0  0
  9 10  1  0  0  0  0
 10  4  1  0  0  0  0
 10 11  1  0  0  0  0
 10 12  1  0  0  0  0
  2 13  1  0  0  0  0
 13 14  1  0  0  0  0
 13 15  1  0  0  0  0
 13 16  1  0  0  0  0
 16 17  1  0  0  0  0
 16 18  1  0  0  0  0
 16 19  1  0  0  0  0
 19  1  1  0  0  0  0
 19 20  1  0  0  0  0
 20 21  1  0  0  0  0
 19 22  1  0  0  0  0
 22 23  1  0  0  0  0
 22 24  1  0  0  0  0
 24 25  1  0  0  0  0
 24 26  1  0  0  0  0
 26 27  1  0  0  0  0
 27 28  1  0  0  0  0
 27 29  1  0  0  0  0
 29 30  1  0  0  0  0
 29 31  1  0  0  0  0
 29 32  1  0  0  0  0
 32 22  1  0  0  0  0
 32 33  1  0  0  0  0
 32 34  1  0  0  0  0
 27 35  1  0  0  0  0
 35 36  1  0  0  0  0
 35 37  1  0  0  0  0
 35 38  1  0  0  0  0
 38 39  1  0  0  0  0
 38 40  1  0  0  0  0
 40 41  1  0  0  0  0
 38 42  1  0  0  0  0
 42 43  1  0  0  0  0
 42 44  1  0  0  0  0
 42 45  1  0  0  0  0
 45 26  1  0  0  0  0
 45 46  1  0  0  0  0
 45 47  1  0  0  0  0
 26 48  1  0  0  0  0
 48 49  1  0  0  0  0
 48 50  1  0  0  0  0
 48 51  1  0  0  0  0
 24 52  1  0  0  0  0
 52 53  1  0  0  0  0
 52 54  1  0  0  0  0
 54 55  1  0  0  0  0
 52 56  1  0  0  0  0
 56  1  1  0  0  0  0
 56 57  1  0  0  0  0
 56 58  1  0  0  0  0
  1 59  1  0  0  0  0
 59 60  1  0  0  0  0
 59 61  1  0  0  0  0
 59 62  1  0  0  0  0
M  END
> <ChemID>
100559

> <source_casrn>
76-28-8

> <CAS>
76-28-8

> <SMILES>
C[C@]12CC[C@H](O)C[C@H]1CC[C@@H]1[C@@H]2[C@H](O)C[C@]2(C)[C@H](CC[C@@]21O)C1COC(=O)C=1

> <NAME>
Sarmentogenin

> <preferred_name>


> <iupac>


> <MPID>
27906

> <dsstox_substance_id>
DTXSID80878643

> <Canonical_QSARr>
CC12CCC(O)CC1CCC1C2C(O)CC2(C)C(CCC21O)C1COC(=O)C=1

> <InChI_Code_QSARr>
InChI=1S/C23H34O5/c1-21-7-5-15(24)10-14(21)3-4-17-20(21)18(25)11-22(2)16(6-8-23(17,22)27)13-9-19(26)28-12-13/h9,14-18,20,24-25,27H,3-8,10-12H2,1-2H3

> <InChI Key_QSARr>
FLMSQRUGSHIKCT-UHFFFAOYSA-N

> <Salt_Solvent>
?

> <Salt_Solvent_ID>


> <MP>
280.0

$$$$
100563
  -INDIGO-08031722462D

 12 11  0  0  0  0  0  0  0  0999 V2000
    0.0000    0.0000    0.0000 C   0  0  0  0  0  0  0  0  0  0  0  0
    0.6123   -1.4782    0.0000 F   0  0  0  0  0  0  0  0  0  0  0  0
   -0.6123   -1.4782    0.0000 F   0  0  0  0  0  0  0  0  0  0  0  0
   -1.3856    0.8000    0.0000 O   0  0  0  0  0  0  0  0  0  0  0  0
   -2.7713    0.0000    0.0000 C   0  0  0  0  0  0  0  0  0  0  0  0
   -4.1569   -0.8000    0.0000 H   0  0  0  0  0  0  0  0  0  0  0  0
   -4.1569    0.8000    0.0000 H   0  0  0  0  0  0  0  0  0  0  0  0
   -2.7713   -1.6000    0.0000 H   0  0  0  0  0  0  0  0  0  0  0  0
    1.3856    0.8000    0.0000 C   0  0  0  0  0  0  0  0  0  0  0  0
    2.7713    1.6000    0.0000 H   0  0  0  0  0  0  0  0  0  0  0  0
    2.7713    0.0000    0.0000 Cl  0  0  0  0  0  0  0  0  0  0  0  0
    1.3856    2.4000    0.0000 Cl  0  0  0  0  0  0  0  0  0  0  0  0
  1  2  1  0  0  0  0
  1  3  1  0  0  0  0
  1  4  1  0  0  0  0
  4  5  1  0  0  0  0
  5  6  1  0  0  0  0
  5  7  1  0  0  0  0
  5  8  1  0  0  0  0
  1  9  1  0  0  0  0
  9 10  1  0  0  0  0
  9 11  1  0  0  0  0
  9 12  1  0  0  0  0
M  END
> <ChemID>
100563

> <source_casrn>
76-38-0

> <CAS>
76-38-0

> <SMILES>
COC(F)(F)C(Cl)Cl

> <NAME>
METHOXYFLURANE

> <preferred_name>
Methoxyflurane

> <iupac>
2,2-dichloro-1,1-difluoroethyl methyl ether

> <MPID>
27910

> <dsstox_substance_id>
DTXSID7025556

> <Canonical_QSARr>
COC(F)(F)C(Cl)Cl

> <InChI_Code_QSARr>
InChI=1S/C3H4Cl2F2O/c1-8-3(6,7)2(4)5/h2H,1H3

> <InChI Key_QSARr>
RFKMCNOHBTXSMU-UHFFFAOYSA-N

> <Salt_Solvent>
?

> <Salt_Solvent_ID>


> <MP>
-35.0

$$$$
100567
  -INDIGO-08031722462D

 53 56  0  0  0  0  0  0  0  0999 V2000
    3.1999    0.0000    0.0000 C   0  0  0  0  0  0  0  0  0  0  0  0
    4.8000    0.0000    0.0000 C   0  0  0  0  0  0  0  0  0  0  0  0
    4.3886   -0.4902    0.0000 C   0  0  0  0  0  0  0  0  0  0  0  0
    4.2965   -1.3860    0.0000 H   0  0  0  0  0  0  0  0  0  0  0  0
    4.0000   -1.3857    0.0000 H   0  0  0  0  0  0  0  0  0  0  0  0
    3.8415    1.0133    0.0000 H   0  0  0  0  0  0  0  0  0  0  0  0
    5.6001    1.3856    0.0000 C   0  0  0  0  0  0  0  0  0  0  0  0
    7.2000    1.3856    0.0000 C   0  0  0  0  0  0  0  0  0  0  0  0
    8.0001    2.7713    0.0000 H   0  0  0  0  0  0  0  0  0  0  0  0
    8.0001    0.0000    0.0000 C   0  0  0  0  0  0  0  0  0  0  0  0
    7.2000   -1.3857    0.0000 C   0  0  0  0  0  0  0  0  0  0  0  0
    6.9221   -2.9613    0.0000 H   0  0  0  0  0  0  0  0  0  0  0  0
    8.7035   -1.9329    0.0000 H   0  0  0  0  0  0  0  0  0  0  0  0
    5.6001   -1.3857    0.0000 C   0  0  0  0  0  0  0  0  0  0  0  0
    4.9359   -1.9937    0.0000 H   0  0  0  0  0  0  0  0  0  0  0  0
    5.8778   -2.9613    0.0000 H   0  0  0  0  0  0  0  0  0  0  0  0
    9.6000    0.0000    0.0000 O   0  0  0  0  0  0  0  0  0  0  0  0
    4.8000    2.7713    0.0000 C   0  0  0  0  0  0  0  0  0  0  0  0
    6.3035    3.3185    0.0000 H   0  0  0  0  0  0  0  0  0  0  0  0
    4.5221    4.3470    0.0000 H   0  0  0  0  0  0  0  0  0  0  0  0
    3.1999    2.7713    0.0000 C   0  0  0  0  0  0  0  0  0  0  0  0
    3.4778    4.3470    0.0000 H   0  0  0  0  0  0  0  0  0  0  0  0
    1.9744    3.7997    0.0000 H   0  0  0  0  0  0  0  0  0  0  0  0
    2.4001    1.3856    0.0000 C   0  0  0  0  0  0  0  0  0  0  0  0
    1.6000    2.7713    0.0000 H   0  0  0  0  0  0  0  0  0  0  0  0
    0.7999    1.3856    0.0000 C   0  0  0  0  0  0  0  0  0  0  0  0
    1.4507    2.8473    0.0000 H   0  0  0  0  0  0  0  0  0  0  0  0
   -0.2706    2.5747    0.0000 C   0  0  0  0  0  0  0  0  0  0  0  0
    1.0237    3.5151    0.0000 H   0  0  0  0  0  0  0  0  0  0  0  0
   -1.0707    3.9603    0.0000 H   0  0  0  0  0  0  0  0  0  0  0  0
   -1.7322    1.9239    0.0000 C   0  0  0  0  0  0  0  0  0  0  0  0
   -2.2267    3.4456    0.0000 H   0  0  0  0  0  0  0  0  0  0  0  0
   -3.2973    1.5912    0.0000 H   0  0  0  0  0  0  0  0  0  0  0  0
   -1.5650    0.3327    0.0000 C   0  0  0  0  0  0  0  0  0  0  0  0
   -1.7322   -1.2586    0.0000 O   0  0  0  0  0  0  0  0  0  0  0  0
   -3.1941   -1.9094    0.0000 H   0  0  0  0  0  0  0  0  0  0  0  0
   -3.1651    0.3327    0.0000 C   0  0  0  0  0  0  0  0  0  0  0  0
   -4.7650    0.3327    0.0000 H   0  0  0  0  0  0  0  0  0  0  0  0
   -3.9650   -1.0530    0.0000 H   0  0  0  0  0  0  0  0  0  0  0  0
   -4.1936    1.5584    0.0000 H   0  0  0  0  0  0  0  0  0  0  0  0
    0.0001    0.0000    0.0000 C   0  0  0  0  0  0  0  0  0  0  0  0
   -0.9405   -1.2944    0.0000 C   0  0  0  0  0  0  0  0  0  0  0  0
   -2.0915   -2.4059    0.0000 H   0  0  0  0  0  0  0  0  0  0  0  0
   -1.1077   -2.8856    0.0000 H   0  0  0  0  0  0  0  0  0  0  0  0
   -2.4784   -0.8534    0.0000 H   0  0  0  0  0  0  0  0  0  0  0  0
    0.7999   -1.3857    0.0000 C   0  0  0  0  0  0  0  0  0  0  0  0
   -0.5856   -2.1857    0.0000 H   0  0  0  0  0  0  0  0  0  0  0  0
    1.0779   -2.9613    0.0000 H   0  0  0  0  0  0  0  0  0  0  0  0
    2.4001   -1.3857    0.0000 C   0  0  0  0  0  0  0  0  0  0  0  0
    3.7856   -2.1857    0.0000 H   0  0  0  0  0  0  0  0  0  0  0  0
    2.1221   -2.9613    0.0000 O   0  0  0  0  0  0  0  0  0  0  0  0
    3.3479   -3.9898    0.0000 H   0  0  0  0  0  0  0  0  0  0  0  0
    3.1762   -0.9758    0.0000 F   0  0  0  0  0  0  0  0  0  0  0  0
  1  2  1  0  0  0  0
  2  3  1  0  0  0  0
  3  4  1  0  0  0  0
  3  5  1  0  0  0  0
  3  6  1  0  0  0  0
  2  7  1  0  0  0  0
  7  8  2  0  0  0  0
  8  9  1  0  0  0  0
  8 10  1  0  0  0  0
 10 11  1  0  0  0  0
 11 12  1  0  0  0  0
 11 13  1  0  0  0  0
 11 14  1  0  0  0  0
 14  2  1  0  0  0  0
 14 15  1  0  0  0  0
 14 16  1  0  0  0  0
 10 17  2  0  0  0  0
  7 18  1  0  0  0  0
 18 19  1  0  0  0  0
 18 20  1  0  0  0  0
 18 21  1  0  0  0  0
 21 22  1  0  0  0  0
 21 23  1  0  0  0  0
 21 24  1  0  0  0  0
 24  1  1  0  0  0  0
 24 25  1  0  0  0  0
 24 26  1  0  0  0  0
 26 27  1  0  0  0  0
 26 28  1  0  0  0  0
 28 29  1  0  0  0  0
 28 30  1  0  0  0  0
 28 31  1  0  0  0  0
 31 32  1  0  0  0  0
 31 33  1  0  0  0  0
 31 34  1  0  0  0  0
 34 35  1  0  0  0  0
 35 36  1  0  0  0  0
 34 37  1  0  0  0  0
 37 38  1  0  0  0  0
 37 39  1  0  0  0  0
 37 40  1  0  0  0  0
 34 41  1  0  0  0  0
 41 26  1  0  0  0  0
 41 42  1  0  0  0  0
 42 43  1  0  0  0  0
 42 44  1  0  0  0  0
 42 45  1  0  0  0  0
 41 46  1  0  0  0  0
 46 47  1  0  0  0  0
 46 48  1  0  0  0  0
 46 49  1  0  0  0  0
 49  1  1  0  0  0  0
 49 50  1  0  0  0  0
 49 51  1  0  0  0  0
 51 52  1  0  0  0  0
  1 53  1  0  0  0  0
M  END
> <ChemID>
100567

> <source_casrn>
76-43-7

> <CAS>
76-43-7

> <SMILES>
C[C@]1(O)CC[C@H]2[C@@H]3CCC4=CC(=O)CC[C@]4(C)[C@@]3(F)[C@@H](O)C[C@]12C

> <NAME>
FLUOXYMESTERONE

> <preferred_name>
Fluoxymestrone

> <iupac>
(11beta,17beta)-9-fluoro-11,17-dihydroxy-17-methylandrost-4-en-3-one

> <MPID>
27914

> <dsstox_substance_id>
DTXSID8033512

> <Canonical_QSARr>
CC1(O)CCC2C3CCC4=CC(=O)CCC4(C)C3(F)C(O)CC12C

> <InChI_Code_QSARr>
InChI=1S/C20H29FO3/c1-17-8-6-13(22)10-12(17)4-5-15-14-7-9-19(3,24)18(14,2)11-16(23)20(15,17)21/h10,14-16,23-24H,4-9,11H2,1-3H3

> <InChI Key_QSARr>
YLRFCQOZQXIBAB-UHFFFAOYSA-N

> <Salt_Solvent>
?

> <Salt_Solvent_ID>


> <MP>
270.0

$$$$
100572
  -INDIGO-08031722462D

 58 63  0  0  0  0  0  0  0  0999 V2000
    1.7184    2.3650    0.0000 O   0  0  0  0  0  0  0  0  0  0  0  0
    1.3856    0.8000    0.0000 C   0  0  0  0  0  0  0  0  0  0  0  0
    0.9126    1.9028    0.0000 H   0  0  0  0  0  0  0  0  0  0  0  0
    2.7714    0.0001    0.0000 N   0  0  0  0  0  0  0  0  0  0  0  0
    2.7714   -1.6000    0.0000 C   0  0  0  0  0  0  0  0  0  0  0  0
    3.7998   -2.8257    0.0000 H   0  0  0  0  0  0  0  0  0  0  0  0
    4.3713   -1.6000    0.0000 H   0  0  0  0  0  0  0  0  0  0  0  0
    1.3856   -2.3999    0.0000 C   0  0  0  0  0  0  0  0  0  0  0  0
    0.0000   -1.6000    0.0000 C   0  0  0  0  0  0  0  0  0  0  0  0
    0.0000   -3.2000    0.0000 H   0  0  0  0  0  0  0  0  0  0  0  0
   -1.3857   -2.4001    0.0000 C   0  0  0  0  0  0  0  0  0  0  0  0
   -2.4141   -3.6256    0.0000 H   0  0  0  0  0  0  0  0  0  0  0  0
   -0.5856   -3.7856    0.0000 H   0  0  0  0  0  0  0  0  0  0  0  0
   -2.7713   -1.6000    0.0000 C   0  0  0  0  0  0  0  0  0  0  0  0
   -3.6601   -1.6792    0.0000 H   0  0  0  0  0  0  0  0  0  0  0  0
   -3.3186   -3.1035    0.0000 H   0  0  0  0  0  0  0  0  0  0  0  0
   -2.7713    0.0001    0.0000 C   0  0  0  0  0  0  0  0  0  0  0  0
   -4.1568    0.8000    0.0000 C   0  0  0  0  0  0  0  0  0  0  0  0
   -5.7326    0.5222    0.0000 H   0  0  0  0  0  0  0  0  0  0  0  0
   -5.1854   -0.4257    0.0000 H   0  0  0  0  0  0  0  0  0  0  0  0
   -4.1568    2.4000    0.0000 C   0  0  0  0  0  0  0  0  0  0  0  0
   -5.2011    3.6124    0.0000 H   0  0  0  0  0  0  0  0  0  0  0  0
   -2.7713    3.2000    0.0000 C   0  0  0  0  0  0  0  0  0  0  0  0
   -1.7429    4.4257    0.0000 H   0  0  0  0  0  0  0  0  0  0  0  0
   -3.7997    4.4257    0.0000 H   0  0  0  0  0  0  0  0  0  0  0  0
   -1.3857    2.4000    0.0000 C   0  0  0  0  0  0  0  0  0  0  0  0
    0.2144    2.4000    0.0000 H   0  0  0  0  0  0  0  0  0  0  0  0
   -0.8384    3.9035    0.0000 H   0  0  0  0  0  0  0  0  0  0  0  0
   -1.3857    0.8000    0.0000 C   0  0  0  0  0  0  0  0  0  0  0  0
    0.2144    0.8000    0.0000 H   0  0  0  0  0  0  0  0  0  0  0  0
    0.0000    0.0001    0.0000 C   0  0  0  0  0  0  0  0  0  0  0  0
    1.1562    0.3215    0.0000 C   0  0  0  0  0  0  0  0  0  0  0  0
    2.1419    1.5817    0.0000 H   0  0  0  0  0  0  0  0  0  0  0  0
    0.4359    1.2813    0.0000 H   0  0  0  0  0  0  0  0  0  0  0  0
    2.1413   -0.3637    0.0000 C   0  0  0  0  0  0  0  0  0  0  0  0
    3.7085   -0.0419    0.0000 H   0  0  0  0  0  0  0  0  0  0  0  0
    2.9798    0.9989    0.0000 H   0  0  0  0  0  0  0  0  0  0  0  0
    2.2421   -1.5594    0.0000 C   0  0  0  0  0  0  0  0  0  0  0  0
    2.8219   -3.0507    0.0000 H   0  0  0  0  0  0  0  0  0  0  0  0
    3.7635   -1.0641    0.0000 H   0  0  0  0  0  0  0  0  0  0  0  0
   -5.1535    1.1483    0.0000 C   0  0  0  0  0  0  0  0  0  0  0  0
   -6.7491    1.2674    0.0000 C   0  0  0  0  0  0  0  0  0  0  0  0
   -7.4439    2.7086    0.0000 H   0  0  0  0  0  0  0  0  0  0  0  0
   -7.6500   -0.0550    0.0000 H   0  0  0  0  0  0  0  0  0  0  0  0
   -4.3536   -0.2374    0.0000 C   0  0  0  0  0  0  0  0  0  0  0  0
   -4.3482   -1.1296    0.0000 H   0  0  0  0  0  0  0  0  0  0  0  0
   -5.8282   -0.8585    0.0000 O   0  0  0  0  0  0  0  0  0  0  0  0
   -6.0274   -2.4460    0.0000 H   0  0  0  0  0  0  0  0  0  0  0  0
    1.3856   -4.0000    0.0000 C   0  0  0  0  0  0  0  0  0  0  0  0
    1.3856   -5.6000    0.0000 H   0  0  0  0  0  0  0  0  0  0  0  0
    2.7714   -4.8001    0.0000 H   0  0  0  0  0  0  0  0  0  0  0  0
    0.0000   -4.8001    0.0000 H   0  0  0  0  0  0  0  0  0  0  0  0
    3.9604    1.0706    0.0000 C   0  0  0  0  0  0  0  0  0  0  0  0
    4.9008   -0.2238    0.0000 H   0  0  0  0  0  0  0  0  0  0  0  0
    5.3460    1.8706    0.0000 H   0  0  0  0  0  0  0  0  0  0  0  0
    3.3096    2.5322    0.0000 C   0  0  0  0  0  0  0  0  0  0  0  0
    4.8312    3.0267    0.0000 H   0  0  0  0  0  0  0  0  0  0  0  0
    2.9768    4.0974    0.0000 H   0  0  0  0  0  0  0  0  0  0  0  0
  1  2  1  0  0  0  0
  2  3  1  0  0  0  0
  2  4  1  0  0  0  0
  4  5  1  0  0  0  0
  5  6  1  0  0  0  0
  5  7  1  0  0  0  0
  5  8  1  0  0  0  0
  8  9  1  0  0  0  0
  9 10  1  0  0  0  0
  9 11  1  0  0  0  0
 11 12  1  0  0  0  0
 11 13  1  0  0  0  0
 11 14  1  0  0  0  0
 14 15  1  0  0  0  0
 14 16  1  0  0  0  0
[truncated: 6,515,024 more chars]
