# Supplementary material for: OPERA models for predicting physicochemical properties and environmental fate endpoints
Source: J Cheminform. 2018 Mar 8;10:10. doi: 10.1186/s13321-018-0263-1 (PMC5843579; doi:10.1186/s13321-018-0263-1)
Supplement: Supplementary file 1 — Additional file 1: S1. Training and test sets of the models with the corresponding JRC validated QMRFs. [file 13321_2018_263_MOESM1_ESM.zip › OPERA_RBioDeg/TST_RBioDeg_411.sdf]

100004
  -INDIGO-08031722522D

 28 29  0  0  0  0  0  0  0  0999 V2000
   -1.3856    0.8000    0.0000 Cl  0  0  0  0  0  0  0  0  0  0  0  0
    0.0001    1.6001    0.0000 C   0  0  0  0  0  0  0  0  0  0  0  0
    0.0001    0.0000    0.0000 C   0  0  0  0  0  0  0  0  0  0  0  0
    0.0001   -1.6000    0.0000 H   0  0  0  0  0  0  0  0  0  0  0  0
   -1.5034   -0.5472    0.0000 C   0  0  0  0  0  0  0  0  0  0  0  0
   -2.7292    0.4813    0.0000 C   0  0  0  0  0  0  0  0  0  0  0  0
   -2.4513    2.0569    0.0000 H   0  0  0  0  0  0  0  0  0  0  0  0
   -4.2327   -0.0660    0.0000 C   0  0  0  0  0  0  0  0  0  0  0  0
   -5.4584    0.9624    0.0000 H   0  0  0  0  0  0  0  0  0  0  0  0
   -4.5106   -1.6416    0.0000 C   0  0  0  0  0  0  0  0  0  0  0  0
   -6.0140   -2.1889    0.0000 Cl  0  0  0  0  0  0  0  0  0  0  0  0
   -3.2848   -2.6701    0.0000 C   0  0  0  0  0  0  0  0  0  0  0  0
   -3.5627   -4.2459    0.0000 H   0  0  0  0  0  0  0  0  0  0  0  0
   -1.7813   -2.1229    0.0000 C   0  0  0  0  0  0  0  0  0  0  0  0
   -0.5557   -3.1514    0.0000 H   0  0  0  0  0  0  0  0  0  0  0  0
    1.5999    0.0000    0.0000 C   0  0  0  0  0  0  0  0  0  0  0  0
    2.4001    1.3857    0.0000 C   0  0  0  0  0  0  0  0  0  0  0  0
    1.5999    2.7713    0.0000 H   0  0  0  0  0  0  0  0  0  0  0  0
    4.0000    1.3857    0.0000 C   0  0  0  0  0  0  0  0  0  0  0  0
    4.7999    2.7713    0.0000 H   0  0  0  0  0  0  0  0  0  0  0  0
    4.7999    0.0000    0.0000 C   0  0  0  0  0  0  0  0  0  0  0  0
    6.4000    0.0000    0.0000 Cl  0  0  0  0  0  0  0  0  0  0  0  0
    4.0000   -1.3857    0.0000 C   0  0  0  0  0  0  0  0  0  0  0  0
    4.7999   -2.7712    0.0000 H   0  0  0  0  0  0  0  0  0  0  0  0
    2.4001   -1.3857    0.0000 C   0  0  0  0  0  0  0  0  0  0  0  0
    1.5999   -2.7712    0.0000 H   0  0  0  0  0  0  0  0  0  0  0  0
    0.0001    3.2000    0.0000 Cl  0  0  0  0  0  0  0  0  0  0  0  0
   -1.3856    2.4000    0.0000 Cl  0  0  0  0  0  0  0  0  0  0  0  0
  1  2  1  0  0  0  0
  2  3  1  0  0  0  0
  3  4  1  0  0  0  0
  3  5  1  0  0  0  0
  5  6  1  0  0  0  0
  6  7  1  0  0  0  0
  6  8  2  0  0  0  0
  8  9  1  0  0  0  0
  8 10  1  0  0  0  0
 10 11  1  0  0  0  0
 10 12  2  0  0  0  0
 12 13  1  0  0  0  0
 12 14  1  0  0  0  0
 14  5  2  0  0  0  0
 14 15  1  0  0  0  0
  3 16  1  0  0  0  0
 16 17  1  0  0  0  0
 17 18  1  0  0  0  0
 17 19  2  0  0  0  0
 19 20  1  0  0  0  0
 19 21  1  0  0  0  0
 21 22  1  0  0  0  0
 21 23  2  0  0  0  0
 23 24  1  0  0  0  0
 23 25  1  0  0  0  0
 25 16  2  0  0  0  0
 25 26  1  0  0  0  0
  2 27  1  0  0  0  0
  2 28  1  0  0  0  0
M  END
> <ChemID>
100004

> <source_casrn>
50-29-3

> <CAS>
50-29-3

> <SMILES>
ClC(Cl)(Cl)C(c1ccc(Cl)cc1)c1ccc(Cl)cc1

> <NAME>
DDT

> <preferred_name>
p,p'-DDT

> <iupac>
1,1'-(2,2,2-trichloroethane-1,1-diyl)bis(4-chlorobenzene)

> <MPID>
100020

> <dsstox_substance_id>
DTXSID4020375

> <Canonical_QSARr>
ClC(Cl)(Cl)C(c1ccc(Cl)cc1)c1ccc(Cl)cc1

> <InChI_Code_QSARr>
InChI=1S/C14H9Cl5/c15-11-5-1-9(2-6-11)13(14(17,18)19)10-3-7-12(16)8-4-10/h1-8,13H

> <InChI Key_QSARr>
YVGGHNCTFXOJCH-UHFFFAOYSA-N

> <Salt_Solvent>
?

> <Ready_Biodeg>
0.0

$$$$
100008
  -INDIGO-08031722522D

 21 21  0  0  0  0  0  0  0  0999 V2000
    0.0000    2.7713    0.0000 O   0  0  0  0  0  0  0  0  0  0  0  0
    0.8000    4.1569    0.0000 H   0  0  0  0  0  0  0  0  0  0  0  0
    0.8000    1.3856    0.0000 C   0  0  0  0  0  0  0  0  0  0  0  0
    2.4000    1.3856    0.0000 O   0  0  0  0  0  0  0  0  0  0  0  0
    0.0000    0.0001    0.0000 C   0  0  0  0  0  0  0  0  0  0  0  0
    0.8000   -1.3856    0.0000 C   0  0  0  0  0  0  0  0  0  0  0  0
    2.4000   -1.3856    0.0000 O   0  0  0  0  0  0  0  0  0  0  0  0
    3.1999   -2.7712    0.0000 C   0  0  0  0  0  0  0  0  0  0  0  0
    2.4000   -4.1569    0.0000 O   0  0  0  0  0  0  0  0  0  0  0  0
    4.8000   -2.7713    0.0000 C   0  0  0  0  0  0  0  0  0  0  0  0
    6.4000   -2.7713    0.0000 H   0  0  0  0  0  0  0  0  0  0  0  0
    5.6000   -4.1569    0.0000 H   0  0  0  0  0  0  0  0  0  0  0  0
    5.6000   -1.3856    0.0000 H   0  0  0  0  0  0  0  0  0  0  0  0
    0.0000   -2.7712    0.0000 C   0  0  0  0  0  0  0  0  0  0  0  0
    0.8000   -4.1569    0.0000 H   0  0  0  0  0  0  0  0  0  0  0  0
   -1.6001   -2.7712    0.0000 C   0  0  0  0  0  0  0  0  0  0  0  0
   -2.4000   -4.1569    0.0000 H   0  0  0  0  0  0  0  0  0  0  0  0
   -2.4000   -1.3856    0.0000 C   0  0  0  0  0  0  0  0  0  0  0  0
   -4.0000   -1.3856    0.0000 H   0  0  0  0  0  0  0  0  0  0  0  0
   -1.6001    0.0001    0.0000 C   0  0  0  0  0  0  0  0  0  0  0  0
   -2.4000    1.3856    0.0000 H   0  0  0  0  0  0  0  0  0  0  0  0
  1  2  1  0  0  0  0
  1  3  1  0  0  0  0
  3  4  2  0  0  0  0
  3  5  1  0  0  0  0
  5  6  1  0  0  0  0
  6  7  1  0  0  0  0
  7  8  1  0  0  0  0
  8  9  2  0  0  0  0
  8 10  1  0  0  0  0
 10 11  1  0  0  0  0
 10 12  1  0  0  0  0
 10 13  1  0  0  0  0
  6 14  2  0  0  0  0
 14 15  1  0  0  0  0
 14 16  1  0  0  0  0
 16 17  1  0  0  0  0
 16 18  2  0  0  0  0
 18 19  1  0  0  0  0
 18 20  1  0  0  0  0
 20  5  2  0  0  0  0
 20 21  1  0  0  0  0
M  END
> <ChemID>
100008

> <source_casrn>
50-78-2

> <CAS>
50-78-2

> <SMILES>
CC(=O)Oc1ccccc1C(O)=O

> <NAME>
Acetylsalicylic acid

> <preferred_name>
Aspirin

> <iupac>
2-(acetyloxy)benzoic acid

> <MPID>
100024

> <dsstox_substance_id>
DTXSID5020108

> <Canonical_QSARr>
CC(=O)Oc1ccccc1C(O)=O

> <InChI_Code_QSARr>
InChI=1S/C9H8O4/c1-6(10)13-8-5-3-2-4-7(8)9(11)12/h2-5H,1H3,(H,11,12)

> <InChI Key_QSARr>
BSYNRYMUTXBXSQ-UHFFFAOYSA-N

> <Salt_Solvent>
?

> <Ready_Biodeg>
1.0

$$$$
100012
  -INDIGO-08031722522D

 17 17  0  0  0  0  0  0  0  0999 V2000
    1.3856   -2.4000    0.0000 O   0  0  0  0  0  0  0  0  0  0  0  0
    1.3856   -4.0000    0.0000 H   0  0  0  0  0  0  0  0  0  0  0  0
    0.0000   -1.6000    0.0000 C   0  0  0  0  0  0  0  0  0  0  0  0
    0.0000   -0.0000    0.0000 C   0  0  0  0  0  0  0  0  0  0  0  0
    1.3857    0.8000    0.0000 N   0  0  0  0  0  0  0  0  0  0  0  0
    1.3857    2.4000    0.0000 O   0  0  0  0  0  0  0  0  0  0  0  0
    2.7713   -0.0000    0.0000 O   0  0  0  0  0  0  0  0  0  0  0  0
   -1.3857    0.8000    0.0000 C   0  0  0  0  0  0  0  0  0  0  0  0
   -1.3856    2.4000    0.0000 H   0  0  0  0  0  0  0  0  0  0  0  0
   -2.7713   -0.0000    0.0000 C   0  0  0  0  0  0  0  0  0  0  0  0
   -4.1570    0.8000    0.0000 N   0  0  0  0  0  0  0  0  0  0  0  0
   -5.5426   -0.0000    0.0000 O   0  0  0  0  0  0  0  0  0  0  0  0
   -4.1570    2.4000    0.0000 O   0  0  0  0  0  0  0  0  0  0  0  0
   -2.7713   -1.6000    0.0000 C   0  0  0  0  0  0  0  0  0  0  0  0
   -4.1570   -2.4000    0.0000 H   0  0  0  0  0  0  0  0  0  0  0  0
   -1.3857   -2.4000    0.0000 C   0  0  0  0  0  0  0  0  0  0  0  0
   -1.3856   -4.0000    0.0000 H   0  0  0  0  0  0  0  0  0  0  0  0
  1  2  1  0  0  0  0
  1  3  1  0  0  0  0
  3  4  1  0  0  0  0
  4  5  1  0  0  0  0
  5  6  2  0  0  0  0
  5  7  1  0  0  0  0
  4  8  2  0  0  0  0
  8  9  1  0  0  0  0
  8 10  1  0  0  0  0
 10 11  1  0  0  0  0
 11 12  2  0  0  0  0
 11 13  1  0  0  0  0
 10 14  2  0  0  0  0
 14 15  1  0  0  0  0
 14 16  1  0  0  0  0
 16  3  2  0  0  0  0
 16 17  1  0  0  0  0
M  CHG  4   5   1   7  -1  11   1  13  -1
M  END
> <ChemID>
100012

> <source_casrn>
51-28-5

> <CAS>
51-28-5

> <SMILES>
[O-][N+](=O)c1cc(ccc1O)[N+]([O-])=O

> <NAME>
Phenol, 2,4-dinitro-

> <preferred_name>
2,4-Dinitrophenol

> <iupac>
2,4-dinitrophenol

> <MPID>
100028

> <dsstox_substance_id>
DTXSID0020523

> <Canonical_QSARr>
[O-][N+](=O)c1cc(ccc1O)[N+]([O-])=O

> <InChI_Code_QSARr>
InChI=1S/C6H4N2O5/c9-6-2-1-4(7(10)11)3-5(6)8(12)13/h1-3,9H

> <InChI Key_QSARr>
UFBJCMHMOXMLKC-UHFFFAOYSA-N

> <Salt_Solvent>
?

> <Ready_Biodeg>
0.0

$$$$
100016
  -INDIGO-08031722522D

 36 40  0  0  0  0  0  0  0  0999 V2000
   -0.8001    1.3856    0.0000 C   0  0  0  0  0  0  0  0  0  0  0  0
    0.0000    2.7713    0.0000 H   0  0  0  0  0  0  0  0  0  0  0  0
   -2.3999    1.3856    0.0000 C   0  0  0  0  0  0  0  0  0  0  0  0
   -3.2000    0.0001    0.0000 C   0  0  0  0  0  0  0  0  0  0  0  0
   -4.8001    0.0001    0.0000 C   0  0  0  0  0  0  0  0  0  0  0  0
   -5.5999    1.3856    0.0000 C   0  0  0  0  0  0  0  0  0  0  0  0
   -4.8001    2.7712    0.0000 C   0  0  0  0  0  0  0  0  0  0  0  0
   -5.5999    4.1569    0.0000 H   0  0  0  0  0  0  0  0  0  0  0  0
   -3.2000    2.7713    0.0000 C   0  0  0  0  0  0  0  0  0  0  0  0
   -2.3999    4.1569    0.0000 H   0  0  0  0  0  0  0  0  0  0  0  0
   -7.2001    1.3856    0.0000 C   0  0  0  0  0  0  0  0  0  0  0  0
   -7.9999    2.7713    0.0000 H   0  0  0  0  0  0  0  0  0  0  0  0
   -7.9999    0.0001    0.0000 C   0  0  0  0  0  0  0  0  0  0  0  0
   -9.6000    0.0001    0.0000 H   0  0  0  0  0  0  0  0  0  0  0  0
   -7.2001   -1.3856    0.0000 C   0  0  0  0  0  0  0  0  0  0  0  0
   -8.0001   -2.7712    0.0000 H   0  0  0  0  0  0  0  0  0  0  0  0
   -5.5999   -1.3856    0.0000 C   0  0  0  0  0  0  0  0  0  0  0  0
   -4.8001   -2.7712    0.0000 H   0  0  0  0  0  0  0  0  0  0  0  0
   -2.3999   -1.3856    0.0000 C   0  0  0  0  0  0  0  0  0  0  0  0
   -3.2000   -2.7713    0.0000 H   0  0  0  0  0  0  0  0  0  0  0  0
   -0.8001   -1.3856    0.0000 C   0  0  0  0  0  0  0  0  0  0  0  0
    0.0000    0.0001    0.0000 C   0  0  0  0  0  0  0  0  0  0  0  0
    1.6001   -0.0001    0.0000 C   0  0  0  0  0  0  0  0  0  0  0  0
    2.3999   -1.3856    0.0000 C   0  0  0  0  0  0  0  0  0  0  0  0
    1.6001   -2.7712    0.0000 C   0  0  0  0  0  0  0  0  0  0  0  0
    2.3999   -4.1569    0.0000 H   0  0  0  0  0  0  0  0  0  0  0  0
    0.0000   -2.7712    0.0000 C   0  0  0  0  0  0  0  0  0  0  0  0
   -0.8001   -4.1569    0.0000 H   0  0  0  0  0  0  0  0  0  0  0  0
    4.0001   -1.3856    0.0000 C   0  0  0  0  0  0  0  0  0  0  0  0
    4.8001   -2.7713    0.0000 H   0  0  0  0  0  0  0  0  0  0  0  0
    4.8001   -0.0001    0.0000 C   0  0  0  0  0  0  0  0  0  0  0  0
    6.4000   -0.0001    0.0000 H   0  0  0  0  0  0  0  0  0  0  0  0
    4.0001    1.3856    0.0000 C   0  0  0  0  0  0  0  0  0  0  0  0
    4.8001    2.7712    0.0000 H   0  0  0  0  0  0  0  0  0  0  0  0
    2.3999    1.3856    0.0000 C   0  0  0  0  0  0  0  0  0  0  0  0
    1.6001    2.7712    0.0000 H   0  0  0  0  0  0  0  0  0  0  0  0
  1  2  1  0  0  0  0
  1  3  1  0  0  0  0
  3  4  1  0  0  0  0
  4  5  2  0  0  0  0
  5  6  1  0  0  0  0
  6  7  2  0  0  0  0
  7  8  1  0  0  0  0
  7  9  1  0  0  0  0
  9  3  2  0  0  0  0
  9 10  1  0  0  0  0
  6 11  1  0  0  0  0
 11 12  1  0  0  0  0
 11 13  2  0  0  0  0
 13 14  1  0  0  0  0
 13 15  1  0  0  0  0
 15 16  1  0  0  0  0
 15 17  2  0  0  0  0
 17  5  1  0  0  0  0
 17 18  1  0  0  0  0
  4 19  1  0  0  0  0
 19 20  1  0  0  0  0
 19 21  2  0  0  0  0
 21 22  1  0  0  0  0
 22  1  2  0  0  0  0
 22 23  1  0  0  0  0
 23 24  1  0  0  0  0
 24 25  1  0  0  0  0
 25 26  1  0  0  0  0
 25 27  2  0  0  0  0
 27 21  1  0  0  0  0
 27 28  1  0  0  0  0
 24 29  2  0  0  0  0
 29 30  1  0  0  0  0
 29 31  1  0  0  0  0
 31 32  1  0  0  0  0
 31 33  2  0  0  0  0
 33 34  1  0  0  0  0
 33 35  1  0  0  0  0
 35 23  2  0  0  0  0
 35 36  1  0  0  0  0
M  END
> <ChemID>
100016

> <source_casrn>
53-70-3

> <CAS>
53-70-3

> <SMILES>
c1c2c3ccccc3ccc2cc2c3ccccc3ccc21

> <NAME>
DIBENZ(A,H)ANTHRACENE

> <preferred_name>
Dibenz(a,h)anthracene

> <iupac>
benzo[k]tetraphene

> <MPID>
100032

> <dsstox_substance_id>
DTXSID9020409

> <Canonical_QSARr>
c1c2c3ccccc3ccc2cc2c3ccccc3ccc21

> <InChI_Code_QSARr>
InChI=1S/C22H14/c1-3-7-19-15(5-1)9-11-17-14-22-18(13-21(17)19)12-10-16-6-2-4-8-20(16)22/h1-14H

> <InChI Key_QSARr>
LHRCREOYAASXPZ-UHFFFAOYSA-N

> <Salt_Solvent>
?

> <Ready_Biodeg>
0.0

$$$$
100021
  -INDIGO-08031722522D

 30 33  0  0  0  0  0  0  0  0999 V2000
    0.0000   -0.0001    0.0000 C   0  0  0  0  0  0  0  0  0  0  0  0
   -0.8000    1.3856    0.0000 C   0  0  0  0  0  0  0  0  0  0  0  0
    0.0000    2.7713    0.0000 H   0  0  0  0  0  0  0  0  0  0  0  0
   -2.4000    1.3856    0.0000 C   0  0  0  0  0  0  0  0  0  0  0  0
   -3.2000   -0.0001    0.0000 C   0  0  0  0  0  0  0  0  0  0  0  0
   -4.8000    0.0001    0.0000 C   0  0  0  0  0  0  0  0  0  0  0  0
   -5.6000   -1.3856    0.0000 H   0  0  0  0  0  0  0  0  0  0  0  0
   -5.6000    1.3856    0.0000 C   0  0  0  0  0  0  0  0  0  0  0  0
   -7.2000    1.3856    0.0000 H   0  0  0  0  0  0  0  0  0  0  0  0
   -4.8000    2.7712    0.0000 C   0  0  0  0  0  0  0  0  0  0  0  0
   -5.6000    4.1569    0.0000 H   0  0  0  0  0  0  0  0  0  0  0  0
   -3.2000    2.7712    0.0000 C   0  0  0  0  0  0  0  0  0  0  0  0
   -2.4000    4.1569    0.0000 H   0  0  0  0  0  0  0  0  0  0  0  0
   -2.4000   -1.3856    0.0000 C   0  0  0  0  0  0  0  0  0  0  0  0
   -3.2000   -2.7712    0.0000 H   0  0  0  0  0  0  0  0  0  0  0  0
   -0.8000   -1.3856    0.0000 C   0  0  0  0  0  0  0  0  0  0  0  0
    0.0000   -2.7712    0.0000 C   0  0  0  0  0  0  0  0  0  0  0  0
   -0.8000   -4.1569    0.0000 H   0  0  0  0  0  0  0  0  0  0  0  0
    1.6000   -2.7712    0.0000 C   0  0  0  0  0  0  0  0  0  0  0  0
    2.4000   -4.1569    0.0000 H   0  0  0  0  0  0  0  0  0  0  0  0
    2.4000   -1.3856    0.0000 C   0  0  0  0  0  0  0  0  0  0  0  0
    1.6000   -0.0001    0.0000 C   0  0  0  0  0  0  0  0  0  0  0  0
    2.4000    1.3856    0.0000 C   0  0  0  0  0  0  0  0  0  0  0  0
    1.6000    2.7712    0.0000 H   0  0  0  0  0  0  0  0  0  0  0  0
    4.0000    1.3856    0.0000 C   0  0  0  0  0  0  0  0  0  0  0  0
    4.8000    2.7712    0.0000 H   0  0  0  0  0  0  0  0  0  0  0  0
    4.8000   -0.0001    0.0000 C   0  0  0  0  0  0  0  0  0  0  0  0
    6.4000   -0.0001    0.0000 H   0  0  0  0  0  0  0  0  0  0  0  0
    4.0000   -1.3856    0.0000 C   0  0  0  0  0  0  0  0  0  0  0  0
    4.8000   -2.7713    0.0000 H   0  0  0  0  0  0  0  0  0  0  0  0
  1  2  1  0  0  0  0
  2  3  1  0  0  0  0
  2  4  2  0  0  0  0
  4  5  1  0  0  0  0
  5  6  1  0  0  0  0
  6  7  1  0  0  0  0
  6  8  2  0  0  0  0
  8  9  1  0  0  0  0
  8 10  1  0  0  0  0
 10 11  1  0  0  0  0
 10 12  2  0  0  0  0
 12  4  1  0  0  0  0
 12 13  1  0  0  0  0
  5 14  2  0  0  0  0
 14 15  1  0  0  0  0
 14 16  1  0  0  0  0
 16  1  1  0  0  0  0
 16 17  2  0  0  0  0
 17 18  1  0  0  0  0
 17 19  1  0  0  0  0
 19 20  1  0  0  0  0
 19 21  2  0  0  0  0
 21 22  1  0  0  0  0
 22  1  2  0  0  0  0
 22 23  1  0  0  0  0
 23 24  1  0  0  0  0
 23 25  2  0  0  0  0
 25 26  1  0  0  0  0
 25 27  1  0  0  0  0
 27 28  1  0  0  0  0
 27 29  2  0  0  0  0
 29 21  1  0  0  0  0
 29 30  1  0  0  0  0
M  END
> <ChemID>
100021

> <source_casrn>
56-55-3

> <CAS>
56-55-3

> <SMILES>
c(c(c(c(c1)ccc2)c2)cc(c3ccc4)c4)(c1)c3

> <NAME>
Benzanthracene

> <preferred_name>
Benz(a)anthracene

> <iupac>
tetraphene

> <MPID>
100036

> <dsstox_substance_id>
DTXSID5023902

> <Canonical_QSARr>
c1c2c3ccccc3ccc2cc2ccccc21

> <InChI_Code_QSARr>
InChI=1S/C18H12/c1-2-7-15-12-18-16(11-14(15)6-1)10-9-13-5-3-4-8-17(13)18/h1-12H

> <InChI Key_QSARr>
DXBHBZVCASKNBY-UHFFFAOYSA-N

> <Salt_Solvent>
?

> <Ready_Biodeg>
0.0

$$$$
100026
  -INDIGO-08031722522D

 62 61  0  0  0  0  0  0  0  0999 V2000
    1.5034   -0.5472    0.0000 C   0  0  0  0  0  0  0  0  0  0  0  0
    2.3631   -1.8966    0.0000 H   0  0  0  0  0  0  0  0  0  0  0  0
    1.1572   -2.1093    0.0000 H   0  0  0  0  0  0  0  0  0  0  0  0
    2.7292    0.4812    0.0000 C   0  0  0  0  0  0  0  0  0  0  0  0
    2.4241    1.3192    0.0000 H   0  0  0  0  0  0  0  0  0  0  0  0
    3.0754    2.0434    0.0000 H   0  0  0  0  0  0  0  0  0  0  0  0
    4.2327   -0.0660    0.0000 C   0  0  0  0  0  0  0  0  0  0  0  0
    5.0925   -1.4155    0.0000 H   0  0  0  0  0  0  0  0  0  0  0  0
    3.8865   -1.6281    0.0000 H   0  0  0  0  0  0  0  0  0  0  0  0
    5.4582    0.9625    0.0000 C   0  0  0  0  0  0  0  0  0  0  0  0
    4.5989    2.3119    0.0000 H   0  0  0  0  0  0  0  0  0  0  0  0
    5.8048    2.5245    0.0000 H   0  0  0  0  0  0  0  0  0  0  0  0
    6.9617    0.4153    0.0000 C   0  0  0  0  0  0  0  0  0  0  0  0
    7.8214   -0.9342    0.0000 H   0  0  0  0  0  0  0  0  0  0  0  0
    6.6155   -1.1468    0.0000 H   0  0  0  0  0  0  0  0  0  0  0  0
    8.1875    1.4436    0.0000 C   0  0  0  0  0  0  0  0  0  0  0  0
    7.3278    2.7931    0.0000 H   0  0  0  0  0  0  0  0  0  0  0  0
    8.5337    3.0058    0.0000 H   0  0  0  0  0  0  0  0  0  0  0  0
    9.6910    0.8964    0.0000 C   0  0  0  0  0  0  0  0  0  0  0  0
   10.5507   -0.4530    0.0000 H   0  0  0  0  0  0  0  0  0  0  0  0
    9.3448   -0.6656    0.0000 H   0  0  0  0  0  0  0  0  0  0  0  0
   10.9169    1.9249    0.0000 C   0  0  0  0  0  0  0  0  0  0  0  0
   10.0571    3.2743    0.0000 H   0  0  0  0  0  0  0  0  0  0  0  0
   11.2631    3.4870    0.0000 H   0  0  0  0  0  0  0  0  0  0  0  0
   12.4204    1.3777    0.0000 C   0  0  0  0  0  0  0  0  0  0  0  0
   13.2801    0.0283    0.0000 H   0  0  0  0  0  0  0  0  0  0  0  0
   12.0738   -0.1844    0.0000 H   0  0  0  0  0  0  0  0  0  0  0  0
   13.6458    2.4062    0.0000 C   0  0  0  0  0  0  0  0  0  0  0  0
   12.7861    3.7555    0.0000 H   0  0  0  0  0  0  0  0  0  0  0  0
   13.9924    3.9683    0.0000 H   0  0  0  0  0  0  0  0  0  0  0  0
   15.1493    1.8589    0.0000 C   0  0  0  0  0  0  0  0  0  0  0  0
   16.0090    0.5094    0.0000 H   0  0  0  0  0  0  0  0  0  0  0  0
   14.8031    0.2968    0.0000 H   0  0  0  0  0  0  0  0  0  0  0  0
   16.3751    2.8874    0.0000 C   0  0  0  0  0  0  0  0  0  0  0  0
   15.5154    4.2368    0.0000 H   0  0  0  0  0  0  0  0  0  0  0  0
   16.7213    4.4494    0.0000 H   0  0  0  0  0  0  0  0  0  0  0  0
   17.8787    2.3402    0.0000 C   0  0  0  0  0  0  0  0  0  0  0  0
   18.7384    0.9907    0.0000 H   0  0  0  0  0  0  0  0  0  0  0  0
   17.5325    0.7781    0.0000 H   0  0  0  0  0  0  0  0  0  0  0  0
   19.1041    3.3687    0.0000 C   0  0  0  0  0  0  0  0  0  0  0  0
   18.2448    4.7180    0.0000 H   0  0  0  0  0  0  0  0  0  0  0  0
   19.4507    4.9307    0.0000 H   0  0  0  0  0  0  0  0  0  0  0  0
   20.6076    2.8213    0.0000 C   0  0  0  0  0  0  0  0  0  0  0  0
   21.4673    1.4719    0.0000 H   0  0  0  0  0  0  0  0  0  0  0  0
   20.2614    1.2593    0.0000 H   0  0  0  0  0  0  0  0  0  0  0  0
   21.8334    3.8498    0.0000 C   0  0  0  0  0  0  0  0  0  0  0  0
   23.0593    4.8783    0.0000 H   0  0  0  0  0  0  0  0  0  0  0  0
   23.3369    3.3026    0.0000 H   0  0  0  0  0  0  0  0  0  0  0  0
   21.5558    5.4255    0.0000 H   0  0  0  0  0  0  0  0  0  0  0  0
   -0.0001    0.0000    0.0000 N   0  0  0  0  0  0  0  0  0  0  0  0
   -1.3857    0.8000    0.0000 C   0  0  0  0  0  0  0  0  0  0  0  0
   -2.7713    1.6000    0.0000 H   0  0  0  0  0  0  0  0  0  0  0  0
   -2.7713    0.0000    0.0000 H   0  0  0  0  0  0  0  0  0  0  0  0
   -1.3857    2.3999    0.0000 H   0  0  0  0  0  0  0  0  0  0  0  0
    0.7999    1.3856    0.0000 C   0  0  0  0  0  0  0  0  0  0  0  0
    1.5998    2.7713    0.0000 H   0  0  0  0  0  0  0  0  0  0  0  0
    1.6484    1.6609    0.0000 H   0  0  0  0  0  0  0  0  0  0  0  0
   -0.0001    2.7713    0.0000 H   0  0  0  0  0  0  0  0  0  0  0  0
   -0.8001   -1.3857    0.0000 C   0  0  0  0  0  0  0  0  0  0  0  0
   -1.6000   -2.7713    0.0000 H   0  0  0  0  0  0  0  0  0  0  0  0
   -0.0001   -2.7713    0.0000 H   0  0  0  0  0  0  0  0  0  0  0  0
   -2.4000   -1.3857    0.0000 H   0  0  0  0  0  0  0  0  0  0  0  0
  1  2  1  0  0  0  0
  1  3  1  0  0  0  0
  1  4  1  0  0  0  0
  4  5  1  0  0  0  0
  4  6  1  0  0  0  0
  4  7  1  0  0  0  0
  7  8  1  0  0  0  0
  7  9  1  0  0  0  0
  7 10  1  0  0  0  0
 10 11  1  0  0  0  0
 10 12  1  0  0  0  0
 10 13  1  0  0  0  0
 13 14  1  0  0  0  0
 13 15  1  0  0  0  0
 13 16  1  0  0  0  0
 16 17  1  0  0  0  0
 16 18  1  0  0  0  0
 16 19  1  0  0  0  0
 19 20  1  0  0  0  0
 19 21  1  0  0  0  0
 19 22  1  0  0  0  0
 22 23  1  0  0  0  0
 22 24  1  0  0  0  0
 22 25  1  0  0  0  0
 25 26  1  0  0  0  0
 25 27  1  0  0  0  0
 25 28  1  0  0  0  0
 28 29  1  0  0  0  0
 28 30  1  0  0  0  0
 28 31  1  0  0  0  0
 31 32  1  0  0  0  0
 31 33  1  0  0  0  0
 31 34  1  0  0  0  0
 34 35  1  0  0  0  0
 34 36  1  0  0  0  0
 34 37  1  0  0  0  0
 37 38  1  0  0  0  0
 37 39  1  0  0  0  0
 37 40  1  0  0  0  0
 40 41  1  0  0  0  0
 40 42  1  0  0  0  0
 40 43  1  0  0  0  0
 43 44  1  0  0  0  0
 43 45  1  0  0  0  0
 43 46  1  0  0  0  0
 46 47  1  0  0  0  0
 46 48  1  0  0  0  0
 46 49  1  0  0  0  0
  1 50  1  0  0  0  0
 50 51  1  0  0  0  0
 51 52  1  0  0  0  0
 51 53  1  0  0  0  0
 51 54  1  0  0  0  0
 50 55  1  0  0  0  0
 55 56  1  0  0  0  0
 55 57  1  0  0  0  0
 55 58  1  0  0  0  0
 50 59  1  0  0  0  0
 59 60  1  0  0  0  0
 59 61  1  0  0  0  0
 59 62  1  0  0  0  0
M  CHG  1  50   1
M  END
> <ChemID>
100026

> <source_casrn>
57-09-0

> <CAS>
57-09-0

> <SMILES>
[Br-].CCCCCCCCCCCCCCCC[N+](C)(C)C

> <NAME>
Cetyltrimethylammonium bromide

> <preferred_name>
Hexadecyltrimethylammonium bromide

> <iupac>
N,N,N-trimethylhexadecan-1-aminium bromide

> <MPID>
100040

> <dsstox_substance_id>
DTXSID5037028

> <Canonical_QSARr>
CCCCCCCCCCCCCCCC[N+](C)(C)C

> <InChI_Code_QSARr>
InChI=1S/C19H42N/c1-5-6-7-8-9-10-11-12-13-14-15-16-17-18-19-20(2,3)4/h5-19H2,1-4H3/q+1

> <InChI Key_QSARr>
RLGQACBPNDBWTB-UHFFFAOYSA-N

> <Salt_Solvent>
[Br-]

> <Ready_Biodeg>
0.0

$$$$
100027
  -INDIGO-08031722522D

 50 49  0  0  0  0  0  0  0  0999 V2000
   12.4707    0.8000    0.0000 O   0  0  0  0  0  0  0  0  0  0  0  0
   13.8564    0.0000    0.0000 H   0  0  0  0  0  0  0  0  0  0  0  0
   11.0850    0.0000    0.0000 C   0  0  0  0  0  0  0  0  0  0  0  0
   11.0850   -1.6000    0.0000 O   0  0  0  0  0  0  0  0  0  0  0  0
    9.6997    0.8000    0.0000 C   0  0  0  0  0  0  0  0  0  0  0  0
    9.0873    2.2782    0.0000 H   0  0  0  0  0  0  0  0  0  0  0  0
   10.3117    2.2782    0.0000 H   0  0  0  0  0  0  0  0  0  0  0  0
    8.3140    0.0000    0.0000 C   0  0  0  0  0  0  0  0  0  0  0  0
    8.9259   -1.4782    0.0000 H   0  0  0  0  0  0  0  0  0  0  0  0
    7.7016   -1.4782    0.0000 H   0  0  0  0  0  0  0  0  0  0  0  0
    6.9283    0.8000    0.0000 C   0  0  0  0  0  0  0  0  0  0  0  0
    6.3159    2.2782    0.0000 H   0  0  0  0  0  0  0  0  0  0  0  0
    7.5406    2.2782    0.0000 H   0  0  0  0  0  0  0  0  0  0  0  0
    5.5426    0.0000    0.0000 C   0  0  0  0  0  0  0  0  0  0  0  0
    6.1549   -1.4782    0.0000 H   0  0  0  0  0  0  0  0  0  0  0  0
    4.9302   -1.4782    0.0000 H   0  0  0  0  0  0  0  0  0  0  0  0
    4.1569    0.8000    0.0000 C   0  0  0  0  0  0  0  0  0  0  0  0
    3.5445    2.2782    0.0000 H   0  0  0  0  0  0  0  0  0  0  0  0
    4.7692    2.2782    0.0000 H   0  0  0  0  0  0  0  0  0  0  0  0
    2.7712    0.0000    0.0000 C   0  0  0  0  0  0  0  0  0  0  0  0
    3.3835   -1.4782    0.0000 H   0  0  0  0  0  0  0  0  0  0  0  0
    2.1592   -1.4782    0.0000 H   0  0  0  0  0  0  0  0  0  0  0  0
    1.3855    0.8000    0.0000 C   0  0  0  0  0  0  0  0  0  0  0  0
    0.7735    2.2782    0.0000 H   0  0  0  0  0  0  0  0  0  0  0  0
    1.9978    2.2782    0.0000 H   0  0  0  0  0  0  0  0  0  0  0  0
    0.0001    0.0000    0.0000 C   0  0  0  0  0  0  0  0  0  0  0  0
    0.6121   -1.4782    0.0000 H   0  0  0  0  0  0  0  0  0  0  0  0
   -0.6122   -1.4782    0.0000 H   0  0  0  0  0  0  0  0  0  0  0  0
   -1.3856    0.8000    0.0000 C   0  0  0  0  0  0  0  0  0  0  0  0
   -1.9979    2.2782    0.0000 H   0  0  0  0  0  0  0  0  0  0  0  0
   -0.7732    2.2782    0.0000 H   0  0  0  0  0  0  0  0  0  0  0  0
   -2.7713    0.0000    0.0000 C   0  0  0  0  0  0  0  0  0  0  0  0
   -2.1589   -1.4782    0.0000 H   0  0  0  0  0  0  0  0  0  0  0  0
   -3.3836   -1.4782    0.0000 H   0  0  0  0  0  0  0  0  0  0  0  0
   -4.1570    0.8000    0.0000 C   0  0  0  0  0  0  0  0  0  0  0  0
   -4.7693    2.2782    0.0000 H   0  0  0  0  0  0  0  0  0  0  0  0
   -3.5446    2.2782    0.0000 H   0  0  0  0  0  0  0  0  0  0  0  0
   -5.5427    0.0000    0.0000 C   0  0  0  0  0  0  0  0  0  0  0  0
   -4.9303   -1.4782    0.0000 H   0  0  0  0  0  0  0  0  0  0  0  0
   -6.1547   -1.4782    0.0000 H   0  0  0  0  0  0  0  0  0  0  0  0
   -6.9284    0.8000    0.0000 C   0  0  0  0  0  0  0  0  0  0  0  0
   -7.5404    2.2782    0.0000 H   0  0  0  0  0  0  0  0  0  0  0  0
   -6.3160    2.2782    0.0000 H   0  0  0  0  0  0  0  0  0  0  0  0
   -8.3137    0.0000    0.0000 C   0  0  0  0  0  0  0  0  0  0  0  0
   -7.7017   -1.4782    0.0000 H   0  0  0  0  0  0  0  0  0  0  0  0
   -8.9261   -1.4782    0.0000 H   0  0  0  0  0  0  0  0  0  0  0  0
   -9.6994    0.8000    0.0000 C   0  0  0  0  0  0  0  0  0  0  0  0
  -11.0851    1.6000    0.0000 H   0  0  0  0  0  0  0  0  0  0  0  0
  -11.0851    0.0000    0.0000 H   0  0  0  0  0  0  0  0  0  0  0  0
   -9.6994    2.4000    0.0000 H   0  0  0  0  0  0  0  0  0  0  0  0
  1  2  1  0  0  0  0
  1  3  1  0  0  0  0
  3  4  2  0  0  0  0
  3  5  1  0  0  0  0
  5  6  1  0  0  0  0
  5  7  1  0  0  0  0
  5  8  1  0  0  0  0
  8  9  1  0  0  0  0
  8 10  1  0  0  0  0
  8 11  1  0  0  0  0
 11 12  1  0  0  0  0
 11 13  1  0  0  0  0
 11 14  1  0  0  0  0
 14 15  1  0  0  0  0
 14 16  1  0  0  0  0
 14 17  1  0  0  0  0
 17 18  1  0  0  0  0
 17 19  1  0  0  0  0
 17 20  1  0  0  0  0
 20 21  1  0  0  0  0
 20 22  1  0  0  0  0
 20 23  1  0  0  0  0
 23 24  1  0  0  0  0
 23 25  1  0  0  0  0
 23 26  1  0  0  0  0
 26 27  1  0  0  0  0
 26 28  1  0  0  0  0
 26 29  1  0  0  0  0
 29 30  1  0  0  0  0
 29 31  1  0  0  0  0
 29 32  1  0  0  0  0
 32 33  1  0  0  0  0
 32 34  1  0  0  0  0
 32 35  1  0  0  0  0
 35 36  1  0  0  0  0
 35 37  1  0  0  0  0
 35 38  1  0  0  0  0
 38 39  1  0  0  0  0
 38 40  1  0  0  0  0
 38 41  1  0  0  0  0
 41 42  1  0  0  0  0
 41 43  1  0  0  0  0
 41 44  1  0  0  0  0
 44 45  1  0  0  0  0
 44 46  1  0  0  0  0
 44 47  1  0  0  0  0
 47 48  1  0  0  0  0
 47 49  1  0  0  0  0
 47 50  1  0  0  0  0
M  END
> <ChemID>
100027

> <source_casrn>
57-10-3

> <CAS>
57-10-3

> <SMILES>
CCCCCCCCCCCCCCCC(O)=O

> <NAME>
Palmitic acid

> <preferred_name>
Hexadecanoic acid

> <iupac>
hexadecanoic acid

> <MPID>
100041

> <dsstox_substance_id>
DTXSID2021602

> <Canonical_QSARr>
CCCCCCCCCCCCCCCC(O)=O

> <InChI_Code_QSARr>
InChI=1S/C16H32O2/c1-2-3-4-5-6-7-8-9-10-11-12-13-14-15-16(17)18/h2-15H2,1H3,(H,17,18)

> <InChI Key_QSARr>
IPCSVZSSVZVIGE-UHFFFAOYSA-N

> <Salt_Solvent>
?

> <Ready_Biodeg>
1.0

$$$$
100031
  -INDIGO-08031722522D

 15 14  0  0  0  0  0  0  0  0999 V2000
   -0.8000   -1.3856    0.0000 C   0  0  0  0  0  0  0  0  0  0  0  0
    0.0000    0.0000    0.0000 C   0  0  0  0  0  0  0  0  0  0  0  0
    1.3856   -0.8000    0.0000 O   0  0  0  0  0  0  0  0  0  0  0  0
    1.3856   -2.4000    0.0000 H   0  0  0  0  0  0  0  0  0  0  0  0
    0.8000    1.3856    0.0000 C   0  0  0  0  0  0  0  0  0  0  0  0
    1.6000    2.7713    0.0000 H   0  0  0  0  0  0  0  0  0  0  0  0
    2.4000    1.3856    0.0000 H   0  0  0  0  0  0  0  0  0  0  0  0
    0.0000    2.7713    0.0000 H   0  0  0  0  0  0  0  0  0  0  0  0
   -1.3856    0.8000    0.0000 C   0  0  0  0  0  0  0  0  0  0  0  0
   -2.7713    1.6000    0.0000 H   0  0  0  0  0  0  0  0  0  0  0  0
   -2.7713    0.0000    0.0000 H   0  0  0  0  0  0  0  0  0  0  0  0
   -1.3856    2.4000    0.0000 H   0  0  0  0  0  0  0  0  0  0  0  0
   -1.6000   -2.7713    0.0000 Cl  0  0  0  0  0  0  0  0  0  0  0  0
    0.0000   -2.7713    0.0000 Cl  0  0  0  0  0  0  0  0  0  0  0  0
   -2.4000   -1.3856    0.0000 Cl  0  0  0  0  0  0  0  0  0  0  0  0
  1  2  1  0  0  0  0
  2  3  1  0  0  0  0
  3  4  1  0  0  0  0
  2  5  1  0  0  0  0
  5  6  1  0  0  0  0
  5  7  1  0  0  0  0
  5  8  1  0  0  0  0
  2  9  1  0  0  0  0
  9 10  1  0  0  0  0
  9 11  1  0  0  0  0
  9 12  1  0  0  0  0
  1 13  1  0  0  0  0
  1 14  1  0  0  0  0
  1 15  1  0  0  0  0
M  END
> <ChemID>
100031

> <source_casrn>
57-15-8

> <CAS>
57-15-8

> <SMILES>
CC(C)(O)C(Cl)(Cl)Cl

> <NAME>
2-Propanol, 1,1,1-trichloro-2-methyl-

> <preferred_name>
1,1,1-Trichloro-2-methyl-2-propanol

> <iupac>
1,1,1-trichloro-2-methylpropan-2-ol

> <MPID>
100045

> <dsstox_substance_id>
DTXSID1041217

> <Canonical_QSARr>
CC(C)(O)C(Cl)(Cl)Cl

> <InChI_Code_QSARr>
InChI=1S/C4H7Cl3O/c1-3(2,8)4(5,6)7/h8H,1-2H3

> <InChI Key_QSARr>
OSASVXMJTNOKOY-UHFFFAOYSA-N

> <Salt_Solvent>
?

> <Ready_Biodeg>
0.0

$$$$
100035
  -INDIGO-08031722522D

 13 13  0  0  0  0  0  0  0  0999 V2000
    0.8000    1.3856    0.0000 O   0  0  0  0  0  0  0  0  0  0  0  0
    2.4000    1.3856    0.0000 H   0  0  0  0  0  0  0  0  0  0  0  0
   -0.0000   -0.0000    0.0000 C   0  0  0  0  0  0  0  0  0  0  0  0
    0.8000   -1.3857    0.0000 C   0  0  0  0  0  0  0  0  0  0  0  0
    2.4000   -1.3857    0.0000 Cl  0  0  0  0  0  0  0  0  0  0  0  0
   -0.0000   -2.7713    0.0000 C   0  0  0  0  0  0  0  0  0  0  0  0
    0.8000   -4.1569    0.0000 Cl  0  0  0  0  0  0  0  0  0  0  0  0
   -1.6000   -2.7713    0.0000 C   0  0  0  0  0  0  0  0  0  0  0  0
   -2.4000   -4.1569    0.0000 Cl  0  0  0  0  0  0  0  0  0  0  0  0
   -2.4000   -1.3856    0.0000 C   0  0  0  0  0  0  0  0  0  0  0  0
   -4.0000   -1.3856    0.0000 H   0  0  0  0  0  0  0  0  0  0  0  0
   -1.6000   -0.0000    0.0000 C   0  0  0  0  0  0  0  0  0  0  0  0
   -2.4000    1.3856    0.0000 Cl  0  0  0  0  0  0  0  0  0  0  0  0
  1  2  1  0  0  0  0
  1  3  1  0  0  0  0
  3  4  1  0  0  0  0
  4  5  1  0  0  0  0
  4  6  2  0  0  0  0
  6  7  1  0  0  0  0
  6  8  1  0  0  0  0
  8  9  1  0  0  0  0
  8 10  2  0  0  0  0
 10 11  1  0  0  0  0
 10 12  1  0  0  0  0
 12  3  2  0  0  0  0
 12 13  1  0  0  0  0
M  END
> <ChemID>
100035

> <source_casrn>
58-90-2

> <CAS>
58-90-2

> <SMILES>
Oc1c(Cl)cc(Cl)c(Cl)c1Cl

> <NAME>
Phenol, 2,3,4,6-tetrachloro-

> <preferred_name>
2,3,4,6-Tetrachlorophenol

> <iupac>
2,3,4,6-tetrachlorophenol

> <MPID>
100049

> <dsstox_substance_id>
DTXSID9021716

> <Canonical_QSARr>
Oc1c(Cl)cc(Cl)c(Cl)c1Cl

> <InChI_Code_QSARr>
InChI=1S/C6H2Cl4O/c7-2-1-3(8)6(11)5(10)4(2)9/h1,11H

> <InChI Key_QSARr>
VGVRPFIJEJYOFN-UHFFFAOYSA-N

> <Salt_Solvent>
?

> <Ready_Biodeg>
0.0

$$$$
100039
  -INDIGO-08031722522D

 26 27  0  0  0  0  0  0  0  0999 V2000
    4.8001    0.0000    0.0000 N   0  0  0  0  0  0  0  0  0  0  0  0
    5.5999    1.3856    0.0000 N   0  0  0  0  0  0  0  0  0  0  0  0
    7.2000    1.3856    0.0000 C   0  0  0  0  0  0  0  0  0  0  0  0
    8.0000    0.0000    0.0000 C   0  0  0  0  0  0  0  0  0  0  0  0
    7.2000   -1.3856    0.0000 H   0  0  0  0  0  0  0  0  0  0  0  0
    9.6001    0.0000    0.0000 C   0  0  0  0  0  0  0  0  0  0  0  0
   10.3999   -1.3856    0.0000 H   0  0  0  0  0  0  0  0  0  0  0  0
   10.3999    1.3856    0.0000 C   0  0  0  0  0  0  0  0  0  0  0  0
   12.0000    1.3856    0.0000 H   0  0  0  0  0  0  0  0  0  0  0  0
    9.6001    2.7713    0.0000 C   0  0  0  0  0  0  0  0  0  0  0  0
   10.3999    4.1569    0.0000 H   0  0  0  0  0  0  0  0  0  0  0  0
    8.0000    2.7713    0.0000 C   0  0  0  0  0  0  0  0  0  0  0  0
    7.2000    4.1569    0.0000 H   0  0  0  0  0  0  0  0  0  0  0  0
    3.2000    0.0000    0.0000 C   0  0  0  0  0  0  0  0  0  0  0  0
    2.4000    1.3856    0.0000 C   0  0  0  0  0  0  0  0  0  0  0  0
    3.2000    2.7713    0.0000 H   0  0  0  0  0  0  0  0  0  0  0  0
    0.7999    1.3856    0.0000 C   0  0  0  0  0  0  0  0  0  0  0  0
    0.0001    2.7713    0.0000 H   0  0  0  0  0  0  0  0  0  0  0  0
    0.0001    0.0000    0.0000 C   0  0  0  0  0  0  0  0  0  0  0  0
   -1.6000    0.0000    0.0000 N   0  0  0  0  0  0  0  0  0  0  0  0
   -2.4000   -1.3856    0.0000 H   0  0  0  0  0  0  0  0  0  0  0  0
   -2.4000    1.3856    0.0000 H   0  0  0  0  0  0  0  0  0  0  0  0
    0.7999   -1.3856    0.0000 C   0  0  0  0  0  0  0  0  0  0  0  0
    0.0001   -2.7713    0.0000 H   0  0  0  0  0  0  0  0  0  0  0  0
    2.4000   -1.3856    0.0000 C   0  0  0  0  0  0  0  0  0  0  0  0
    3.2000   -2.7713    0.0000 H   0  0  0  0  0  0  0  0  0  0  0  0
  1  2  2  0  0  0  0
  2  3  1  0  0  0  0
  3  4  1  0  0  0  0
  4  5  1  0  0  0  0
  4  6  2  0  0  0  0
  6  7  1  0  0  0  0
  6  8  1  0  0  0  0
  8  9  1  0  0  0  0
  8 10  2  0  0  0  0
 10 11  1  0  0  0  0
 10 12  1  0  0  0  0
 12  3  2  0  0  0  0
 12 13  1  0  0  0  0
  1 14  1  0  0  0  0
 14 15  1  0  0  0  0
 15 16  1  0  0  0  0
 15 17  2  0  0  0  0
 17 18  1  0  0  0  0
 17 19  1  0  0  0  0
 19 20  1  0  0  0  0
 20 21  1  0  0  0  0
 20 22  1  0  0  0  0
 19 23  2  0  0  0  0
 23 24  1  0  0  0  0
 23 25  1  0  0  0  0
 25 14  2  0  0  0  0
 25 26  1  0  0  0  0
M  END
> <ChemID>
100039

> <source_casrn>
60-09-3

> <CAS>
60-09-3

> <SMILES>
Nc1ccc(cc1)/N=N/c1ccccc1

> <NAME>
P-PHENYLAZOANILINE

> <preferred_name>
4-Aminoazobenzene

> <iupac>
4-[(E)-phenyldiazenyl]aniline

> <MPID>
100053

> <dsstox_substance_id>
DTXSID6024460

> <Canonical_QSARr>
Nc1ccc(cc1)N=Nc1ccccc1

> <InChI_Code_QSARr>
InChI=1S/C12H11N3/c13-10-6-8-12(9-7-10)15-14-11-4-2-1-3-5-11/h1-9H,13H2/b15-14+

> <InChI Key_QSARr>
QPQKUYVSJWQSDY-CCEZHUSRSA-N

> <Salt_Solvent>
?

> <Ready_Biodeg>
0.0

$$$$
100043
  -INDIGO-08031722522D

  9  8  0  0  0  0  0  0  0  0999 V2000
   -0.0000    0.0000    0.0000 C   0  0  0  0  0  0  0  0  0  0  0  0
    1.3856    0.8000    0.0000 H   0  0  0  0  0  0  0  0  0  0  0  0
   -0.0000    1.6000    0.0000 H   0  0  0  0  0  0  0  0  0  0  0  0
    1.3856   -0.8000    0.0000 H   0  0  0  0  0  0  0  0  0  0  0  0
   -1.3856   -0.8000    0.0000 N   0  0  0  0  0  0  0  0  0  0  0  0
   -1.3856   -2.4000    0.0000 H   0  0  0  0  0  0  0  0  0  0  0  0
   -2.7713    0.0000    0.0000 N   0  0  0  0  0  0  0  0  0  0  0  0
   -4.1569   -0.8000    0.0000 H   0  0  0  0  0  0  0  0  0  0  0  0
   -2.7713    1.6000    0.0000 H   0  0  0  0  0  0  0  0  0  0  0  0
  1  2  1  0  0  0  0
  1  3  1  0  0  0  0
  1  4  1  0  0  0  0
  1  5  1  0  0  0  0
  5  6  1  0  0  0  0
  5  7  1  0  0  0  0
  7  8  1  0  0  0  0
  7  9  1  0  0  0  0
M  END
> <ChemID>
100043

> <source_casrn>
60-34-4

> <CAS>
60-34-4

> <SMILES>
CNN

> <NAME>
Hydrazine, methyl-

> <preferred_name>
Methylhydrazine

> <iupac>
methylhydrazine

> <MPID>
100057

> <dsstox_substance_id>
DTXSID4020874

> <Canonical_QSARr>
CNN

> <InChI_Code_QSARr>
InChI=1S/CH6N2/c1-3-2/h3H,2H2,1H3

> <InChI Key_QSARr>
HDZGCSFEDULWCS-UHFFFAOYSA-N

> <Salt_Solvent>
?

> <Ready_Biodeg>
0.0

$$$$
100047
  -INDIGO-08031722522D

 10 10  0  0  0  0  0  0  0  0999 V2000
    0.0000    0.0000    0.0000 C   0  0  0  0  0  0  0  0  0  0  0  0
    1.0706    1.1890    0.0000 N   0  0  0  0  0  0  0  0  0  0  0  0
    2.5322    0.5382    0.0000 C   0  0  0  0  0  0  0  0  0  0  0  0
    3.9179    1.3383    0.0000 H   0  0  0  0  0  0  0  0  0  0  0  0
    2.3650   -1.0530    0.0000 N   0  0  0  0  0  0  0  0  0  0  0  0
    3.5541   -2.1236    0.0000 H   0  0  0  0  0  0  0  0  0  0  0  0
    0.8000   -1.3856    0.0000 N   0  0  0  0  0  0  0  0  0  0  0  0
   -1.5912    0.1673    0.0000 N   0  0  0  0  0  0  0  0  0  0  0  0
   -2.5317   -1.1272    0.0000 H   0  0  0  0  0  0  0  0  0  0  0  0
   -2.2421    1.6289    0.0000 H   0  0  0  0  0  0  0  0  0  0  0  0
  1  2  1  0  0  0  0
  2  3  2  0  0  0  0
  3  4  1  0  0  0  0
  3  5  1  0  0  0  0
  5  6  1  0  0  0  0
  5  7  1  0  0  0  0
  7  1  2  0  0  0  0
  1  8  1  0  0  0  0
  8  9  1  0  0  0  0
  8 10  1  0  0  0  0
M  END
> <ChemID>
100047

> <source_casrn>
61-82-5

> <CAS>
61-82-5

> <SMILES>
Nc1[n]c[nH][n]1

> <NAME>
1H-1,2,4-Triazol-3-amine

> <preferred_name>
Amitrole

> <iupac>
1H-1,2,4-triazol-3-amine

> <MPID>
100061

> <dsstox_substance_id>
DTXSID0020076

> <Canonical_QSARr>
Nc1[n]c[nH][n]1

> <InChI_Code_QSARr>
InChI=1S/C2H4N4/c3-2-4-1-5-6-2/h1H,(H3,3,4,5,6)

> <InChI Key_QSARr>
KLSJWNVTNUYHDU-UHFFFAOYSA-N

> <Salt_Solvent>
?

> <Ready_Biodeg>
0.0

$$$$
100051
  -INDIGO-08031722522D

 18 17  0  0  0  0  0  0  0  0999 V2000
   -0.8000    1.3856    0.0000 O   0  0  0  0  0  0  0  0  0  0  0  0
    0.0000    0.0000    0.0000 P   0  0  0  0  0  0  0  0  0  0  0  0
    1.6000    0.0000    0.0000 O   0  0  0  0  0  0  0  0  0  0  0  0
    2.4000   -1.3856    0.0000 C   0  0  0  0  0  0  0  0  0  0  0  0
    1.6000   -2.7713    0.0000 H   0  0  0  0  0  0  0  0  0  0  0  0
    4.0000   -1.3856    0.0000 C   0  0  0  0  0  0  0  0  0  0  0  0
    4.8000   -2.7713    0.0000 Cl  0  0  0  0  0  0  0  0  0  0  0  0
    4.8000    0.0000    0.0000 Cl  0  0  0  0  0  0  0  0  0  0  0  0
    0.8000    1.3856    0.0000 O   0  0  0  0  0  0  0  0  0  0  0  0
    0.0000    2.7713    0.0000 C   0  0  0  0  0  0  0  0  0  0  0  0
    0.8000    4.1569    0.0000 H   0  0  0  0  0  0  0  0  0  0  0  0
   -0.8000    4.1569    0.0000 H   0  0  0  0  0  0  0  0  0  0  0  0
   -1.6000    2.7713    0.0000 H   0  0  0  0  0  0  0  0  0  0  0  0
   -0.8000   -1.3856    0.0000 O   0  0  0  0  0  0  0  0  0  0  0  0
   -2.4001   -1.3856    0.0000 C   0  0  0  0  0  0  0  0  0  0  0  0
   -4.0000   -1.3856    0.0000 H   0  0  0  0  0  0  0  0  0  0  0  0
   -3.2000   -2.7713    0.0000 H   0  0  0  0  0  0  0  0  0  0  0  0
   -3.2000    0.0000    0.0000 H   0  0  0  0  0  0  0  0  0  0  0  0
  1  2  2  0  0  0  0
  2  3  1  0  0  0  0
  3  4  1  0  0  0  0
  4  5  1  0  0  0  0
  4  6  2  0  0  0  0
  6  7  1  0  0  0  0
  6  8  1  0  0  0  0
  2  9  1  0  0  0  0
  9 10  1  0  0  0  0
 10 11  1  0  0  0  0
 10 12  1  0  0  0  0
 10 13  1  0  0  0  0
  2 14  1  0  0  0  0
 14 15  1  0  0  0  0
 15 16  1  0  0  0  0
 15 17  1  0  0  0  0
 15 18  1  0  0  0  0
M  END
> <ChemID>
100051

> <source_casrn>
62-73-7

> <CAS>
62-73-7

> <SMILES>
COP(=O)(OC=C(Cl)Cl)OC

> <NAME>
DDVP

> <preferred_name>
Dichlorvos

> <iupac>
2,2-dichloroethenyl dimethyl phosphate

> <MPID>
100065

> <dsstox_substance_id>
DTXSID5020449

> <Canonical_QSARr>
COP(=O)(OC=C(Cl)Cl)OC

> <InChI_Code_QSARr>
InChI=1S/C4H7Cl2O4P/c1-8-11(7,9-2)10-3-4(5)6/h3H,1-2H3

> <InChI Key_QSARr>
OEBRKCOSUFCWJD-UHFFFAOYSA-N

> <Salt_Solvent>
?

> <Ready_Biodeg>
1.0

$$$$
100055
  -INDIGO-08031722522D

 20 20  0  0  0  0  0  0  0  0999 V2000
   -1.3857   -0.8000    0.0000 C   0  0  0  0  0  0  0  0  0  0  0  0
   -1.3857   -2.4000    0.0000 C   0  0  0  0  0  0  0  0  0  0  0  0
    0.0001   -3.2000    0.0000 H   0  0  0  0  0  0  0  0  0  0  0  0
   -2.7713   -3.2000    0.0000 C   0  0  0  0  0  0  0  0  0  0  0  0
   -2.7713   -4.8000    0.0000 H   0  0  0  0  0  0  0  0  0  0  0  0
   -4.1569   -2.4000    0.0000 C   0  0  0  0  0  0  0  0  0  0  0  0
   -5.5426   -3.2000    0.0000 H   0  0  0  0  0  0  0  0  0  0  0  0
   -4.1569   -0.8000    0.0000 C   0  0  0  0  0  0  0  0  0  0  0  0
   -5.5426   -0.0000    0.0000 H   0  0  0  0  0  0  0  0  0  0  0  0
   -2.7713   -0.0000    0.0000 C   0  0  0  0  0  0  0  0  0  0  0  0
   -2.7713    1.6000    0.0000 H   0  0  0  0  0  0  0  0  0  0  0  0
    0.0001   -0.0000    0.0000 C   0  0  0  0  0  0  0  0  0  0  0  0
    0.6124    1.4782    0.0000 H   0  0  0  0  0  0  0  0  0  0  0  0
   -0.6122    1.4782    0.0000 H   0  0  0  0  0  0  0  0  0  0  0  0
    1.3857   -0.8000    0.0000 C   0  0  0  0  0  0  0  0  0  0  0  0
    0.7734   -2.2782    0.0000 H   0  0  0  0  0  0  0  0  0  0  0  0
    1.9980   -2.2782    0.0000 H   0  0  0  0  0  0  0  0  0  0  0  0
    2.7713   -0.0000    0.0000 N   0  0  0  0  0  0  0  0  0  0  0  0
    4.1569   -0.8000    0.0000 H   0  0  0  0  0  0  0  0  0  0  0  0
    2.7713    1.6000    0.0000 H   0  0  0  0  0  0  0  0  0  0  0  0
  1  2  1  0  0  0  0
  2  3  1  0  0  0  0
  2  4  2  0  0  0  0
  4  5  1  0  0  0  0
  4  6  1  0  0  0  0
  6  7  1  0  0  0  0
  6  8  2  0  0  0  0
  8  9  1  0  0  0  0
  8 10  1  0  0  0  0
 10  1  2  0  0  0  0
 10 11  1  0  0  0  0
  1 12  1  0  0  0  0
 12 13  1  0  0  0  0
 12 14  1  0  0  0  0
 12 15  1  0  0  0  0
 15 16  1  0  0  0  0
 15 17  1  0  0  0  0
 15 18  1  0  0  0  0
 18 19  1  0  0  0  0
 18 20  1  0  0  0  0
M  END
> <ChemID>
100055

> <source_casrn>
64-04-0

> <CAS>
64-04-0

> <SMILES>
NCCc(cccc1)c1

> <NAME>
Benzeneethanamine

> <preferred_name>
Phenethylamine

> <iupac>
2-phenylethanamine

> <MPID>
100069

> <dsstox_substance_id>
DTXSID5058773

> <Canonical_QSARr>
NCCc1ccccc1

> <InChI_Code_QSARr>
InChI=1S/C8H11N/c9-7-6-8-4-2-1-3-5-8/h1-5H,6-7,9H2

> <InChI Key_QSARr>
BHHGXPLMPWCGHP-UHFFFAOYSA-N

> <Salt_Solvent>
?

> <Ready_Biodeg>
1.0

$$$$
100059
  -INDIGO-08031722522D

 19 18  0  0  0  0  0  0  0  0999 V2000
    1.3856    0.8000    0.0000 C   0  0  0  0  0  0  0  0  0  0  0  0
    2.7713    1.6000    0.0000 H   0  0  0  0  0  0  0  0  0  0  0  0
    2.7713    0.0000    0.0000 H   0  0  0  0  0  0  0  0  0  0  0  0
    1.3856    2.4000    0.0000 H   0  0  0  0  0  0  0  0  0  0  0  0
   -0.0000    0.0000    0.0000 C   0  0  0  0  0  0  0  0  0  0  0  0
    0.6123   -1.4782    0.0000 H   0  0  0  0  0  0  0  0  0  0  0  0
   -0.6124   -1.4782    0.0000 H   0  0  0  0  0  0  0  0  0  0  0  0
   -1.3857    0.8000    0.0000 O   0  0  0  0  0  0  0  0  0  0  0  0
   -2.7712   -0.0000    0.0000 S   0  0  0  0  0  0  0  0  0  0  0  0
   -4.1569   -0.8000    0.0000 O   0  0  0  0  0  0  0  0  0  0  0  0
   -5.5425   -0.0000    0.0000 C   0  0  0  0  0  0  0  0  0  0  0  0
   -6.1548    1.4782    0.0000 H   0  0  0  0  0  0  0  0  0  0  0  0
   -4.9302    1.4782    0.0000 H   0  0  0  0  0  0  0  0  0  0  0  0
   -6.9282   -0.8000    0.0000 C   0  0  0  0  0  0  0  0  0  0  0  0
   -8.3138   -1.6000    0.0000 H   0  0  0  0  0  0  0  0  0  0  0  0
   -8.3138   -0.0000    0.0000 H   0  0  0  0  0  0  0  0  0  0  0  0
   -6.9282   -2.4000    0.0000 H   0  0  0  0  0  0  0  0  0  0  0  0
   -3.5713    1.3857    0.0000 O   0  0  0  0  0  0  0  0  0  0  0  0
   -1.9713   -1.3857    0.0000 O   0  0  0  0  0  0  0  0  0  0  0  0
  1  2  1  0  0  0  0
  1  3  1  0  0  0  0
  1  4  1  0  0  0  0
  1  5  1  0  0  0  0
  5  6  1  0  0  0  0
  5  7  1  0  0  0  0
  5  8  1  0  0  0  0
  8  9  1  0  0  0  0
  9 10  1  0  0  0  0
 10 11  1  0  0  0  0
 11 12  1  0  0  0  0
 11 13  1  0  0  0  0
 11 14  1  0  0  0  0
 14 15  1  0  0  0  0
 14 16  1  0  0  0  0
 14 17  1  0  0  0  0
  9 18  2  0  0  0  0
  9 19  2  0  0  0  0
M  END
> <ChemID>
100059

> <source_casrn>
64-67-5

> <CAS>
64-67-5

> <SMILES>
CCOS(=O)(=O)OCC

> <NAME>
Sulfuric acid, diethyl ester

> <preferred_name>
Diethyl sulfate

> <iupac>
diethyl sulfate

> <MPID>
100073

> <dsstox_substance_id>
DTXSID1024045

> <Canonical_QSARr>
CCOS(=O)(=O)OCC

> <InChI_Code_QSARr>
InChI=1S/C4H10O4S/c1-3-7-9(5,6)8-4-2/h3-4H2,1-2H3

> <InChI Key_QSARr>
DENRZWYUOJLTMF-UHFFFAOYSA-N

> <Salt_Solvent>
?

> <Ready_Biodeg>
1.0

$$$$
100063
  -INDIGO-08031722522D

 43 44  0  0  0  0  0  0  0  0999 V2000
   -2.3999    1.3857    0.0000 C   0  0  0  0  0  0  0  0  0  0  0  0
   -2.1222    2.9614    0.0000 H   0  0  0  0  0  0  0  0  0  0  0  0
   -3.2000    0.0001    0.0000 C   0  0  0  0  0  0  0  0  0  0  0  0
   -4.4257    1.0285    0.0000 H   0  0  0  0  0  0  0  0  0  0  0  0
   -4.4257   -1.0284    0.0000 H   0  0  0  0  0  0  0  0  0  0  0  0
   -2.3999   -1.3856    0.0000 C   0  0  0  0  0  0  0  0  0  0  0  0
   -3.9036   -1.9329    0.0000 H   0  0  0  0  0  0  0  0  0  0  0  0
   -2.1222   -2.9614    0.0000 C   0  0  0  0  0  0  0  0  0  0  0  0
   -1.8443   -4.5370    0.0000 H   0  0  0  0  0  0  0  0  0  0  0  0
   -3.3479   -3.9898    0.0000 H   0  0  0  0  0  0  0  0  0  0  0  0
   -0.6186   -3.5086    0.0000 H   0  0  0  0  0  0  0  0  0  0  0  0
   -0.8000   -1.3856    0.0000 C   0  0  0  0  0  0  0  0  0  0  0  0
    0.0001   -2.7712    0.0000 O   0  0  0  0  0  0  0  0  0  0  0  0
    0.0001    0.0001    0.0000 C   0  0  0  0  0  0  0  0  0  0  0  0
    1.2258    1.0285    0.0000 H   0  0  0  0  0  0  0  0  0  0  0  0
    1.5035   -0.5473    0.0000 C   0  0  0  0  0  0  0  0  0  0  0  0
    0.4750   -1.7728    0.0000 H   0  0  0  0  0  0  0  0  0  0  0  0
    2.7292   -1.5757    0.0000 C   0  0  0  0  0  0  0  0  0  0  0  0
    2.7989   -3.1741    0.0000 H   0  0  0  0  0  0  0  0  0  0  0  0
    1.6483   -2.7553    0.0000 H   0  0  0  0  0  0  0  0  0  0  0  0
    4.3048   -1.2978    0.0000 C   0  0  0  0  0  0  0  0  0  0  0  0
    3.7577    0.2056    0.0000 H   0  0  0  0  0  0  0  0  0  0  0  0
    4.3048   -2.8979    0.0000 C   0  0  0  0  0  0  0  0  0  0  0  0
    2.8014   -2.3507    0.0000 H   0  0  0  0  0  0  0  0  0  0  0  0
    3.7577   -4.4014    0.0000 H   0  0  0  0  0  0  0  0  0  0  0  0
    5.6905   -3.6978    0.0000 C   0  0  0  0  0  0  0  0  0  0  0  0
    5.6905   -5.2979    0.0000 O   0  0  0  0  0  0  0  0  0  0  0  0
    7.0761   -2.8979    0.0000 N   0  0  0  0  0  0  0  0  0  0  0  0
    8.4618   -3.6978    0.0000 H   0  0  0  0  0  0  0  0  0  0  0  0
    7.0761   -1.2978    0.0000 C   0  0  0  0  0  0  0  0  0  0  0  0
    8.4618   -0.4978    0.0000 O   0  0  0  0  0  0  0  0  0  0  0  0
    5.6905   -0.4978    0.0000 C   0  0  0  0  0  0  0  0  0  0  0  0
    6.7189    0.7279    0.0000 H   0  0  0  0  0  0  0  0  0  0  0  0
    4.6620    0.7279    0.0000 H   0  0  0  0  0  0  0  0  0  0  0  0
    2.5320    0.6784    0.0000 O   0  0  0  0  0  0  0  0  0  0  0  0
    1.9847    2.1820    0.0000 H   0  0  0  0  0  0  0  0  0  0  0  0
   -0.8000    1.3857    0.0000 C   0  0  0  0  0  0  0  0  0  0  0  0
    0.7034    1.9329    0.0000 H   0  0  0  0  0  0  0  0  0  0  0  0
   -1.0779    2.9614    0.0000 H   0  0  0  0  0  0  0  0  0  0  0  0
   -3.7856    2.1856    0.0000 C   0  0  0  0  0  0  0  0  0  0  0  0
   -5.1713    2.9856    0.0000 H   0  0  0  0  0  0  0  0  0  0  0  0
   -3.7856    3.7856    0.0000 H   0  0  0  0  0  0  0  0  0  0  0  0
   -5.1713    1.3857    0.0000 H   0  0  0  0  0  0  0  0  0  0  0  0
  1  2  1  0  0  0  0
  1  3  1  0  0  0  0
  3  4  1  0  0  0  0
  3  5  1  0  0  0  0
  3  6  1  0  0  0  0
  6  7  1  0  0  0  0
  6  8  1  0  0  0  0
  8  9  1  0  0  0  0
  8 10  1  0  0  0  0
  8 11  1  0  0  0  0
  6 12  1  0  0  0  0
 12 13  2  0  0  0  0
 12 14  1  0  0  0  0
 14 15  1  0  0  0  0
 14 16  1  0  0  0  0
 16 17  1  0  0  0  0
 16 18  1  0  0  0  0
 18 19  1  0  0  0  0
 18 20  1  0  0  0  0
 18 21  1  0  0  0  0
 21 22  1  0  0  0  0
 21 23  1  0  0  0  0
 23 24  1  0  0  0  0
 23 25  1  0  0  0  0
 23 26  1  0  0  0  0
 26 27  2  0  0  0  0
 26 28  1  0  0  0  0
 28 29  1  0  0  0  0
 28 30  1  0  0  0  0
 30 31  2  0  0  0  0
 30 32  1  0  0  0  0
 32 21  1  0  0  0  0
 32 33  1  0  0  0  0
 32 34  1  0  0  0  0
 16 35  1  0  0  0  0
 35 36  1  0  0  0  0
 14 37  1  0  0  0  0
 37  1  1  0  0  0  0
 37 38  1  0  0  0  0
 37 39  1  0  0  0  0
  1 40  1  0  0  0  0
 40 41  1  0  0  0  0
 40 42  1  0  0  0  0
 40 43  1  0  0  0  0
M  END
> <ChemID>
100063

> <source_casrn>
66-81-9

> <CAS>
66-81-9

> <SMILES>
C[C@@H]1C[C@@H]([C@H](O)CC2CC(=O)NC(=O)C2)C(=O)[C@@H](C)C1

> <NAME>
Cycloheximide

> <preferred_name>
Cycloheximide

> <iupac>
4-{(2R)-2-[(1S,3S,5S)-3,5-dimethyl-2-oxocyclohexyl]-2-hydroxyethyl}piperidine-2,6-dione

> <MPID>
100077

> <dsstox_substance_id>
DTXSID6024882

> <Canonical_QSARr>
CC1CC(C(O)CC2CC(=O)NC(=O)C2)C(=O)C(C)C1

> <InChI_Code_QSARr>
InChI=1S/C15H23NO4/c1-8-3-9(2)15(20)11(4-8)12(17)5-10-6-13(18)16-14(19)7-10/h8-12,17H,3-7H2,1-2H3,(H,16,18,19)

> <InChI Key_QSARr>
YPHMISFOHDHNIV-UHFFFAOYSA-N

> <Salt_Solvent>
?

> <Ready_Biodeg>
1.0

$$$$
100068
  -INDIGO-08031722522D

 10  9  0  0  0  0  0  0  0  0999 V2000
    1.3856    0.8000    0.0000 C   0  0  0  0  0  0  0  0  0  0  0  0
    2.7713    1.6000    0.0000 H   0  0  0  0  0  0  0  0  0  0  0  0
    2.7713    0.0000    0.0000 H   0  0  0  0  0  0  0  0  0  0  0  0
    1.3856    2.4000    0.0000 H   0  0  0  0  0  0  0  0  0  0  0  0
    0.0000    0.0000    0.0000 C   0  0  0  0  0  0  0  0  0  0  0  0
   -1.3856    0.8000    0.0000 C   0  0  0  0  0  0  0  0  0  0  0  0
   -2.7713    1.6000    0.0000 H   0  0  0  0  0  0  0  0  0  0  0  0
   -2.7713    0.0000    0.0000 H   0  0  0  0  0  0  0  0  0  0  0  0
   -1.3856    2.4000    0.0000 H   0  0  0  0  0  0  0  0  0  0  0  0
    0.0000   -1.6000    0.0000 O   0  0  0  0  0  0  0  0  0  0  0  0
  1  2  1  0  0  0  0
  1  3  1  0  0  0  0
  1  4  1  0  0  0  0
  1  5  1  0  0  0  0
  5  6  1  0  0  0  0
  6  7  1  0  0  0  0
  6  8  1  0  0  0  0
  6  9  1  0  0  0  0
  5 10  2  0  0  0  0
M  END
> <ChemID>
100068

> <source_casrn>
67-64-1

> <CAS>
67-64-1

> <SMILES>
CC(C)=O

> <NAME>
ACETONE

> <preferred_name>
Acetone

> <iupac>
propan-2-one

> <MPID>
100081

> <dsstox_substance_id>
DTXSID8021482

> <Canonical_QSARr>
CC(C)=O

> <InChI_Code_QSARr>
InChI=1S/C3H6O/c1-3(2)4/h1-2H3

> <InChI Key_QSARr>
CSCPPACGZOOCGX-UHFFFAOYSA-N

> <Salt_Solvent>
?

> <Ready_Biodeg>
1.0

$$$$
100072
  -INDIGO-08031722522D

  9  8  0  0  0  0  0  0  0  0999 V2000
    2.4000    1.3856    0.0000 O   0  0  0  0  0  0  0  0  0  0  0  0
    1.6000    0.0000    0.0000 C   0  0  0  0  0  0  0  0  0  0  0  0
    2.4000   -1.3856    0.0000 O   0  0  0  0  0  0  0  0  0  0  0  0
    4.0000   -1.3856    0.0000 H   0  0  0  0  0  0  0  0  0  0  0  0
    0.0000    0.0000    0.0000 C   0  0  0  0  0  0  0  0  0  0  0  0
   -0.2089   -1.5863    0.0000 H   0  0  0  0  0  0  0  0  0  0  0  0
   -1.2693   -0.9740    0.0000 H   0  0  0  0  0  0  0  0  0  0  0  0
   -0.8000    1.3856    0.0000 S   0  0  0  0  0  0  0  0  0  0  0  0
   -2.4000    1.3856    0.0000 H   0  0  0  0  0  0  0  0  0  0  0  0
  1  2  2  0  0  0  0
  2  3  1  0  0  0  0
  3  4  1  0  0  0  0
  2  5  1  0  0  0  0
  5  6  1  0  0  0  0
  5  7  1  0  0  0  0
  5  8  1  0  0  0  0
  8  9  1  0  0  0  0
M  END
> <ChemID>
100072

> <source_casrn>
68-11-1

> <CAS>
68-11-1

> <SMILES>
OC(=O)CS

> <NAME>
Acetic acid, mercapto-

> <preferred_name>
Thioglycolic acid

> <iupac>
sulfanylacetic acid

> <MPID>
100085

> <dsstox_substance_id>
DTXSID8026141

> <Canonical_QSARr>
OC(=O)CS

> <InChI_Code_QSARr>
InChI=1S/C2H4O2S/c3-2(4)1-5/h5H,1H2,(H,3,4)

> <InChI Key_QSARr>
CWERGRDVMFNCDR-UHFFFAOYSA-N

> <Salt_Solvent>
?

> <Ready_Biodeg>
1.0

$$$$
100076
  -INDIGO-08031722522D

 12 11  0  0  0  0  0  0  0  0999 V2000
    2.7713    0.0000    0.0000 O   0  0  0  0  0  0  0  0  0  0  0  0
    4.1569    0.8000    0.0000 H   0  0  0  0  0  0  0  0  0  0  0  0
    1.3856    0.8000    0.0000 C   0  0  0  0  0  0  0  0  0  0  0  0
    0.7733    2.2782    0.0000 H   0  0  0  0  0  0  0  0  0  0  0  0
    1.9980    2.2782    0.0000 H   0  0  0  0  0  0  0  0  0  0  0  0
    0.0000    0.0000    0.0000 C   0  0  0  0  0  0  0  0  0  0  0  0
    0.6123   -1.4782    0.0000 H   0  0  0  0  0  0  0  0  0  0  0  0
   -0.6123   -1.4782    0.0000 H   0  0  0  0  0  0  0  0  0  0  0  0
   -1.3856    0.8000    0.0000 C   0  0  0  0  0  0  0  0  0  0  0  0
   -2.7713    1.6000    0.0000 H   0  0  0  0  0  0  0  0  0  0  0  0
   -2.7713    0.0000    0.0000 H   0  0  0  0  0  0  0  0  0  0  0  0
   -1.3856    2.4000    0.0000 H   0  0  0  0  0  0  0  0  0  0  0  0
  1  2  1  0  0  0  0
  1  3  1  0  0  0  0
  3  4  1  0  0  0  0
  3  5  1  0  0  0  0
  3  6  1  0  0  0  0
  6  7  1  0  0  0  0
  6  8  1  0  0  0  0
  6  9  1  0  0  0  0
  9 10  1  0  0  0  0
  9 11  1  0  0  0  0
  9 12  1  0  0  0  0
M  END
> <ChemID>
100076

> <source_casrn>
71-23-8

> <CAS>
71-23-8

> <SMILES>
CCCO

> <NAME>
1-Propanol

> <preferred_name>
1-Propanol

> <iupac>
propan-1-ol

> <MPID>
100089

> <dsstox_substance_id>
DTXSID2021739

> <Canonical_QSARr>
CCCO

> <InChI_Code_QSARr>
InChI=1S/C3H8O/c1-2-3-4/h4H,2-3H2,1H3

> <InChI Key_QSARr>
BDERNNFJNOPAEC-UHFFFAOYSA-N

> <Salt_Solvent>
?

> <Ready_Biodeg>
1.0

$$$$
100080
  -INDIGO-08031722522D

  8  7  0  0  0  0  0  0  0  0999 V2000
    0.0000    0.0000    0.0000 C   0  0  0  0  0  0  0  0  0  0  0  0
    1.6000   -0.0000    0.0000 H   0  0  0  0  0  0  0  0  0  0  0  0
    0.8000   -1.3856    0.0000 H   0  0  0  0  0  0  0  0  0  0  0  0
    0.8000    1.3856    0.0000 H   0  0  0  0  0  0  0  0  0  0  0  0
   -1.6000    0.0000    0.0000 C   0  0  0  0  0  0  0  0  0  0  0  0
   -3.2000    0.0000    0.0000 Cl  0  0  0  0  0  0  0  0  0  0  0  0
   -2.4000   -1.3856    0.0000 Cl  0  0  0  0  0  0  0  0  0  0  0  0
   -2.4000    1.3856    0.0000 Cl  0  0  0  0  0  0  0  0  0  0  0  0
  1  2  1  0  0  0  0
  1  3  1  0  0  0  0
  1  4  1  0  0  0  0
  1  5  1  0  0  0  0
  5  6  1  0  0  0  0
  5  7  1  0  0  0  0
  5  8  1  0  0  0  0
M  END
> <ChemID>
100080

> <source_casrn>
71-55-6

> <CAS>
71-55-6

> <SMILES>
CC(Cl)(Cl)Cl

> <NAME>
Ethane, 1,1,1-trichloro-

> <preferred_name>
1,1,1-Trichloroethane

> <iupac>
1,1,1-trichloroethane

> <MPID>
100093

> <dsstox_substance_id>
DTXSID0021381

> <Canonical_QSARr>
CC(Cl)(Cl)Cl

> <InChI_Code_QSARr>
InChI=1S/C2H3Cl3/c1-2(3,4)5/h1H3

> <InChI Key_QSARr>
UOCLXMDMGBRAIB-UHFFFAOYSA-N

> <Salt_Solvent>
?

> <Ready_Biodeg>
0.0

$$$$
100085
  -INDIGO-08031722522D

  5  4  0  0  0  0  0  0  0  0999 V2000
    0.0000    0.0000    0.0000 C   0  0  0  0  0  0  0  0  0  0  0  0
    0.8000    1.3856    0.0000 H   0  0  0  0  0  0  0  0  0  0  0  0
   -1.3856    0.8000    0.0000 H   0  0  0  0  0  0  0  0  0  0  0  0
    1.3856   -0.8000    0.0000 H   0  0  0  0  0  0  0  0  0  0  0  0
   -0.8000   -1.3856    0.0000 Br  0  0  0  0  0  0  0  0  0  0  0  0
  1  2  1  0  0  0  0
  1  3  1  0  0  0  0
  1  4  1  0  0  0  0
  1  5  1  0  0  0  0
M  END
> <ChemID>
100085

> <source_casrn>
74-83-9

> <CAS>
74-83-9

> <SMILES>
CBr

> <NAME>
Methane, bromo-

> <preferred_name>
Methyl bromide

> <iupac>
bromomethane

> <MPID>
100098

> <dsstox_substance_id>
DTXSID8020832

> <Canonical_QSARr>
CBr

> <InChI_Code_QSARr>
InChI=1S/CH3Br/c1-2/h1H3

> <InChI Key_QSARr>
GZUXJHMPEANEGY-UHFFFAOYSA-N

> <Salt_Solvent>
?

> <Ready_Biodeg>
0.0

$$$$
100089
  -INDIGO-08031722522D

  8  7  0  0  0  0  0  0  0  0999 V2000
    0.0000    0.0000    0.0000 C   0  0  0  0  0  0  0  0  0  0  0  0
    1.6000   -0.0000    0.0000 H   0  0  0  0  0  0  0  0  0  0  0  0
    0.8000   -1.3856    0.0000 H   0  0  0  0  0  0  0  0  0  0  0  0
    0.8000    1.3856    0.0000 H   0  0  0  0  0  0  0  0  0  0  0  0
   -1.6000    0.0000    0.0000 C   0  0  0  0  0  0  0  0  0  0  0  0
   -3.2000    0.0000    0.0000 H   0  0  0  0  0  0  0  0  0  0  0  0
   -2.4000   -1.3856    0.0000 H   0  0  0  0  0  0  0  0  0  0  0  0
   -2.4000    1.3856    0.0000 Br  0  0  0  0  0  0  0  0  0  0  0  0
  1  2  1  0  0  0  0
  1  3  1  0  0  0  0
  1  4  1  0  0  0  0
  1  5  1  0  0  0  0
  5  6  1  0  0  0  0
  5  7  1  0  0  0  0
  5  8  1  0  0  0  0
M  END
> <ChemID>
100089

> <source_casrn>
74-96-4

> <CAS>
74-96-4

> <SMILES>
CCBr

> <NAME>
Ethane, bromo-

> <preferred_name>
Bromoethane

> <iupac>
bromoethane

> <MPID>
100102

> <dsstox_substance_id>
DTXSID6020199

> <Canonical_QSARr>
CCBr

> <InChI_Code_QSARr>
InChI=1S/C2H5Br/c1-2-3/h2H2,1H3

> <InChI Key_QSARr>
RDHPKYGYEGBMSE-UHFFFAOYSA-N

> <Salt_Solvent>
?

> <Ready_Biodeg>
0.0

$$$$
100093
  -INDIGO-08031722522D

  6  5  0  0  0  0  0  0  0  0999 V2000
    0.0000    0.0000    0.0000 C   0  0  0  0  0  0  0  0  0  0  0  0
    1.6000   -0.0000    0.0000 H   0  0  0  0  0  0  0  0  0  0  0  0
    0.8000    1.3856    0.0000 H   0  0  0  0  0  0  0  0  0  0  0  0
    0.8000   -1.3856    0.0000 H   0  0  0  0  0  0  0  0  0  0  0  0
   -1.6000    0.0000    0.0000 C   0  0  0  0  0  0  0  0  0  0  0  0
   -3.2000    0.0000    0.0000 N   0  0  0  0  0  0  0  0  0  0  0  0
  1  2  1  0  0  0  0
  1  3  1  0  0  0  0
  1  4  1  0  0  0  0
  1  5  1  0  0  0  0
  5  6  3  0  0  0  0
M  END
> <ChemID>
100093

> <source_casrn>
75-05-8

> <CAS>
75-05-8

> <SMILES>
CC#N

> <NAME>
Acetonitrile

> <preferred_name>
Acetonitrile

> <iupac>
acetonitrile

> <MPID>
100106

> <dsstox_substance_id>
DTXSID7020009

> <Canonical_QSARr>
CC#N

> <InChI_Code_QSARr>
InChI=1S/C2H3N/c1-2-3/h1H3

> <InChI Key_QSARr>
WEVYAHXRMPXWCK-UHFFFAOYSA-N

> <Salt_Solvent>
?

> <Ready_Biodeg>
1.0

$$$$
100097
  -INDIGO-08031722522D

  5  4  0  0  0  0  0  0  0  0999 V2000
    0.0000    0.0000    0.0000 C   0  0  0  0  0  0  0  0  0  0  0  0
    0.8000    1.3856    0.0000 H   0  0  0  0  0  0  0  0  0  0  0  0
   -1.3856    0.8000    0.0000 Br  0  0  0  0  0  0  0  0  0  0  0  0
    1.3856   -0.8000    0.0000 Br  0  0  0  0  0  0  0  0  0  0  0  0
   -0.8000   -1.3856    0.0000 Br  0  0  0  0  0  0  0  0  0  0  0  0
  1  2  1  0  0  0  0
  1  3  1  0  0  0  0
  1  4  1  0  0  0  0
  1  5  1  0  0  0  0
M  END
> <ChemID>
100097

> <source_casrn>
75-25-2

> <CAS>
75-25-2

> <SMILES>
BrC(Br)Br

> <NAME>
Methane, tribromo-

> <preferred_name>
Bromoform

> <iupac>
tribromomethane

> <MPID>
100110

> <dsstox_substance_id>
DTXSID1021374

> <Canonical_QSARr>
BrC(Br)Br

> <InChI_Code_QSARr>
InChI=1S/CHBr3/c2-1(3)4/h1H

> <InChI Key_QSARr>
DIKBFYAXUHHXCS-UHFFFAOYSA-N

> <Salt_Solvent>
?

> <Ready_Biodeg>
0.0

$$$$
100101
  -INDIGO-08031722522D

  6  5  0  0  0  0  0  0  0  0999 V2000
   -0.0000    0.0000    0.0000 C   0  0  0  0  0  0  0  0  0  0  0  0
    0.8000    1.3856    0.0000 H   0  0  0  0  0  0  0  0  0  0  0  0
    0.8000   -1.3856    0.0000 H   0  0  0  0  0  0  0  0  0  0  0  0
   -1.6000    0.0000    0.0000 C   0  0  0  0  0  0  0  0  0  0  0  0
   -2.4000    1.3856    0.0000 Cl  0  0  0  0  0  0  0  0  0  0  0  0
   -2.4000   -1.3856    0.0000 Cl  0  0  0  0  0  0  0  0  0  0  0  0
  1  2  1  0  0  0  0
  1  3  1  0  0  0  0
  1  4  2  0  0  0  0
  4  5  1  0  0  0  0
  4  6  1  0  0  0  0
M  END
> <ChemID>
100101

> <source_casrn>
75-35-4

> <CAS>
75-35-4

> <SMILES>
C=C(Cl)Cl

> <NAME>
Ethene, 1,1-dichloro-

> <preferred_name>
1,1-Dichloroethylene

> <iupac>
1,1-dichloroethene

> <MPID>
100114

> <dsstox_substance_id>
DTXSID8021438

> <Canonical_QSARr>
C=C(Cl)Cl

> <InChI_Code_QSARr>
InChI=1S/C2H2Cl2/c1-2(3)4/h1H2

> <InChI Key_QSARr>
LGXVIGDEPROXKC-UHFFFAOYSA-N

> <Salt_Solvent>
?

> <Ready_Biodeg>
0.0

$$$$
100105
  -INDIGO-08031722522D

 15 14  0  0  0  0  0  0  0  0999 V2000
    0.0000    0.0000    0.0000 C   0  0  0  0  0  0  0  0  0  0  0  0
    0.8000    1.3856    0.0000 C   0  0  0  0  0  0  0  0  0  0  0  0
    1.6000    2.7713    0.0000 H   0  0  0  0  0  0  0  0  0  0  0  0
    2.4000    1.3856    0.0000 H   0  0  0  0  0  0  0  0  0  0  0  0
    0.0000    2.7713    0.0000 H   0  0  0  0  0  0  0  0  0  0  0  0
   -1.3856    0.8000    0.0000 C   0  0  0  0  0  0  0  0  0  0  0  0
   -2.7713    1.6000    0.0000 H   0  0  0  0  0  0  0  0  0  0  0  0
   -2.7713    0.0000    0.0000 H   0  0  0  0  0  0  0  0  0  0  0  0
   -1.3856    2.4000    0.0000 H   0  0  0  0  0  0  0  0  0  0  0  0
   -0.8000   -1.3856    0.0000 C   0  0  0  0  0  0  0  0  0  0  0  0
   -1.6000   -2.7713    0.0000 H   0  0  0  0  0  0  0  0  0  0  0  0
    0.0000   -2.7713    0.0000 H   0  0  0  0  0  0  0  0  0  0  0  0
   -2.4000   -1.3856    0.0000 H   0  0  0  0  0  0  0  0  0  0  0  0
    1.3856   -0.8000    0.0000 O   0  0  0  0  0  0  0  0  0  0  0  0
    1.3856   -2.4000    0.0000 H   0  0  0  0  0  0  0  0  0  0  0  0
  1  2  1  0  0  0  0
  2  3  1  0  0  0  0
  2  4  1  0  0  0  0
  2  5  1  0  0  0  0
  1  6  1  0  0  0  0
  6  7  1  0  0  0  0
  6  8  1  0  0  0  0
  6  9  1  0  0  0  0
  1 10  1  0  0  0  0
 10 11  1  0  0  0  0
 10 12  1  0  0  0  0
 10 13  1  0  0  0  0
  1 14  1  0  0  0  0
 14 15  1  0  0  0  0
M  END
> <ChemID>
100105

> <source_casrn>
75-65-0

> <CAS>
75-65-0

> <SMILES>
CC(C)(C)O

> <NAME>
2-Propanol, 2-methyl-

> <preferred_name>
tert-Butyl alcohol

> <iupac>
2-methylpropan-2-ol

> <MPID>
100118

> <dsstox_substance_id>
DTXSID8020204

> <Canonical_QSARr>
CC(C)(C)O

> <InChI_Code_QSARr>
InChI=1S/C4H10O/c1-4(2,3)5/h5H,1-3H3

> <InChI Key_QSARr>
DKGAVHZHDRPRBM-UHFFFAOYSA-N

> <Salt_Solvent>
?

> <Ready_Biodeg>
0.0

$$$$
100109
  -INDIGO-08031722522D

  7  6  0  0  0  0  0  0  0  0999 V2000
    2.4000   -1.3856    0.0000 O   0  0  0  0  0  0  0  0  0  0  0  0
    1.6000    0.0000    0.0000 C   0  0  0  0  0  0  0  0  0  0  0  0
    2.4000    1.3856    0.0000 H   0  0  0  0  0  0  0  0  0  0  0  0
    0.0000    0.0000    0.0000 C   0  0  0  0  0  0  0  0  0  0  0  0
   -1.6000    0.0000    0.0000 Cl  0  0  0  0  0  0  0  0  0  0  0  0
   -0.8000    1.3856    0.0000 Cl  0  0  0  0  0  0  0  0  0  0  0  0
   -0.8000   -1.3856    0.0000 Cl  0  0  0  0  0  0  0  0  0  0  0  0
  1  2  2  0  0  0  0
  2  3  1  0  0  0  0
  2  4  1  0  0  0  0
  4  5  1  0  0  0  0
  4  6  1  0  0  0  0
  4  7  1  0  0  0  0
M  END
> <ChemID>
100109

> <source_casrn>
75-87-6

> <CAS>
75-87-6

> <SMILES>
O=CC(Cl)(Cl)Cl

> <NAME>
Acetaldehyde, trichloro-

> <preferred_name>
Chloral

> <iupac>
trichloroacetaldehyde

> <MPID>
100122

> <dsstox_substance_id>
DTXSID7024744

> <Canonical_QSARr>
O=CC(Cl)(Cl)Cl

> <InChI_Code_QSARr>
InChI=1S/C2HCl3O/c3-2(4,5)1-6/h1H

> <InChI Key_QSARr>
HFFLGKNGCAIQMO-UHFFFAOYSA-N

> <Salt_Solvent>
?

> <Ready_Biodeg>
0.0

$$$$
100113
  -INDIGO-08031722522D

  8  7  0  0  0  0  0  0  0  0999 V2000
   -0.8000    1.3856    0.0000 F   0  0  0  0  0  0  0  0  0  0  0  0
    0.0000    0.0000    0.0000 C   0  0  0  0  0  0  0  0  0  0  0  0
    1.6000    0.0000    0.0000 C   0  0  0  0  0  0  0  0  0  0  0  0
    3.2000    0.0000    0.0000 F   0  0  0  0  0  0  0  0  0  0  0  0
    2.4000   -1.3856    0.0000 Cl  0  0  0  0  0  0  0  0  0  0  0  0
    2.4000    1.3856    0.0000 Cl  0  0  0  0  0  0  0  0  0  0  0  0
   -1.6000   -0.0000    0.0000 Cl  0  0  0  0  0  0  0  0  0  0  0  0
   -0.8000   -1.3856    0.0000 Cl  0  0  0  0  0  0  0  0  0  0  0  0
  1  2  1  0  0  0  0
  2  3  1  0  0  0  0
  3  4  1  0  0  0  0
  3  5  1  0  0  0  0
  3  6  1  0  0  0  0
  2  7  1  0  0  0  0
  2  8  1  0  0  0  0
M  END
> <ChemID>
100113

> <source_casrn>
76-12-0

> <CAS>
76-12-0

> <SMILES>
FC(Cl)(Cl)C(F)(Cl)Cl

> <NAME>
Ethane, 1,1,2,2-tetrachloro-1,2-difluoro-

> <preferred_name>
1,2-Difluoro-1,1,2,2-tetrachloroethane

> <iupac>
1,1,2,2-tetrachloro-1,2-difluoroethane

> <MPID>
100126

> <dsstox_substance_id>
DTXSID5026091

> <Canonical_QSARr>
FC(Cl)(Cl)C(F)(Cl)Cl

> <InChI_Code_QSARr>
InChI=1S/C2Cl4F2/c3-1(4,7)2(5,6)8

> <InChI Key_QSARr>
UGCSPKPEHQEOSR-UHFFFAOYSA-N

> <Salt_Solvent>
?

> <Ready_Biodeg>
0.0

$$$$
100117
  -INDIGO-08031722522D

 35 37  0  0  0  0  0  0  0  0999 V2000
   -0.0001   -0.0000    0.0000 Si  0  0  0  0  0  0  0  0  0  0  0  0
   -0.0001   -1.6000    0.0000 Cl  0  0  0  0  0  0  0  0  0  0  0  0
    1.5999   -0.0000    0.0000 C   0  0  0  0  0  0  0  0  0  0  0  0
    2.3999    1.3856    0.0000 C   0  0  0  0  0  0  0  0  0  0  0  0
    1.5999    2.7712    0.0000 H   0  0  0  0  0  0  0  0  0  0  0  0
    4.0000    1.3856    0.0000 C   0  0  0  0  0  0  0  0  0  0  0  0
    4.8000    2.7712    0.0000 H   0  0  0  0  0  0  0  0  0  0  0  0
    4.8000   -0.0000    0.0000 C   0  0  0  0  0  0  0  0  0  0  0  0
    6.4000   -0.0000    0.0000 H   0  0  0  0  0  0  0  0  0  0  0  0
    4.0000   -1.3857    0.0000 C   0  0  0  0  0  0  0  0  0  0  0  0
    4.8000   -2.7713    0.0000 H   0  0  0  0  0  0  0  0  0  0  0  0
    2.3999   -1.3857    0.0000 C   0  0  0  0  0  0  0  0  0  0  0  0
    1.5999   -2.7713    0.0000 H   0  0  0  0  0  0  0  0  0  0  0  0
    0.2778    1.5756    0.0000 C   0  0  0  0  0  0  0  0  0  0  0  0
   -0.7507    2.8014    0.0000 C   0  0  0  0  0  0  0  0  0  0  0  0
   -1.5999    2.7712    0.0000 H   0  0  0  0  0  0  0  0  0  0  0  0
   -0.2034    4.3048    0.0000 C   0  0  0  0  0  0  0  0  0  0  0  0
   -1.2318    5.5306    0.0000 H   0  0  0  0  0  0  0  0  0  0  0  0
    1.3724    4.5827    0.0000 C   0  0  0  0  0  0  0  0  0  0  0  0
    1.9195    6.0862    0.0000 H   0  0  0  0  0  0  0  0  0  0  0  0
    2.4007    3.3570    0.0000 C   0  0  0  0  0  0  0  0  0  0  0  0
    3.9765    3.6349    0.0000 H   0  0  0  0  0  0  0  0  0  0  0  0
    1.8534    1.8535    0.0000 C   0  0  0  0  0  0  0  0  0  0  0  0
    2.8820    0.6279    0.0000 H   0  0  0  0  0  0  0  0  0  0  0  0
   -1.5999   -0.0000    0.0000 C   0  0  0  0  0  0  0  0  0  0  0  0
   -2.3999    1.3856    0.0000 C   0  0  0  0  0  0  0  0  0  0  0  0
   -2.3451    2.2338    0.0000 H   0  0  0  0  0  0  0  0  0  0  0  0
   -4.0000    1.3856    0.0000 C   0  0  0  0  0  0  0  0  0  0  0  0
   -4.8000    2.7712    0.0000 H   0  0  0  0  0  0  0  0  0  0  0  0
   -4.8000   -0.0000    0.0000 C   0  0  0  0  0  0  0  0  0  0  0  0
   -6.4000   -0.0000    0.0000 H   0  0  0  0  0  0  0  0  0  0  0  0
   -4.0000   -1.3857    0.0000 C   0  0  0  0  0  0  0  0  0  0  0  0
   -4.8000   -2.7713    0.0000 H   0  0  0  0  0  0  0  0  0  0  0  0
   -2.3999   -1.3857    0.0000 C   0  0  0  0  0  0  0  0  0  0  0  0
   -1.5999   -2.7713    0.0000 H   0  0  0  0  0  0  0  0  0  0  0  0
  1  2  1  0  0  0  0
  1  3  1  0  0  0  0
  3  4  1  0  0  0  0
  4  5  1  0  0  0  0
  4  6  2  0  0  0  0
  6  7  1  0  0  0  0
  6  8  1  0  0  0  0
  8  9  1  0  0  0  0
  8 10  2  0  0  0  0
 10 11  1  0  0  0  0
 10 12  1  0  0  0  0
 12  3  2  0  0  0  0
 12 13  1  0  0  0  0
  1 14  1  0  0  0  0
 14 15  1  0  0  0  0
 15 16  1  0  0  0  0
 15 17  2  0  0  0  0
 17 18  1  0  0  0  0
 17 19  1  0  0  0  0
 19 20  1  0  0  0  0
 19 21  2  0  0  0  0
 21 22  1  0  0  0  0
 21 23  1  0  0  0  0
 23 14  2  0  0  0  0
 23 24  1  0  0  0  0
  1 25  1  0  0  0  0
 25 26  1  0  0  0  0
 26 27  1  0  0  0  0
 26 28  2  0  0  0  0
 28 29  1  0  0  0  0
 28 30  1  0  0  0  0
 30 31  1  0  0  0  0
 30 32  2  0  0  0  0
 32 33  1  0  0  0  0
 32 34  1  0  0  0  0
 34 25  2  0  0  0  0
 34 35  1  0  0  0  0
M  END
> <ChemID>
100117

> <source_casrn>
76-86-8

> <CAS>
NOCAS_870398

> <SMILES>
Cl[Si](c(ccc1)cc1)(c(ccc2)cc2)c(ccc3)cc3

> <NAME>
Silane, chlorotriphenyl-

> <preferred_name>


> <iupac>


> <MPID>
100130

> <dsstox_substance_id>
DTXSID70870398

> <Canonical_QSARr>
Cl[Si](c1ccccc1)(c1ccccc1)c1ccccc1

> <InChI_Code_QSARr>
InChI=1S/C18H15ClSi/c19-20(16-10-4-1-5-11-16,17-12-6-2-7-13-17)18-14-8-3-9-15-18/h1-15H

> <InChI Key_QSARr>
MNKYQPOFRKPUAE-UHFFFAOYSA-N

> <Salt_Solvent>
?

> <Ready_Biodeg>
0.0

$$$$
100123
  -INDIGO-08031722522D

 39 38  0  0  0  0  0  0  0  0999 V2000
   -4.1570    0.8000    0.0000 C   0  0  0  0  0  0  0  0  0  0  0  0
   -4.1570    2.4000    0.0000 O   0  0  0  0  0  0  0  0  0  0  0  0
   -2.7713   -0.0000    0.0000 O   0  0  0  0  0  0  0  0  0  0  0  0
   -1.3857    0.8000    0.0000 C   0  0  0  0  0  0  0  0  0  0  0  0
   -1.9979    2.2783    0.0000 H   0  0  0  0  0  0  0  0  0  0  0  0
   -0.7734    2.2783    0.0000 H   0  0  0  0  0  0  0  0  0  0  0  0
    0.0000   -0.0000    0.0000 C   0  0  0  0  0  0  0  0  0  0  0  0
    1.3856   -0.8000    0.0000 C   0  0  0  0  0  0  0  0  0  0  0  0
    2.1857    0.5857    0.0000 H   0  0  0  0  0  0  0  0  0  0  0  0
    2.7713   -1.6000    0.0000 C   0  0  0  0  0  0  0  0  0  0  0  0
    1.9714   -2.9856    0.0000 H   0  0  0  0  0  0  0  0  0  0  0  0
    3.9969   -2.6284    0.0000 C   0  0  0  0  0  0  0  0  0  0  0  0
    5.2226   -3.6569    0.0000 H   0  0  0  0  0  0  0  0  0  0  0  0
    5.5005   -2.0812    0.0000 H   0  0  0  0  0  0  0  0  0  0  0  0
    3.7191   -4.2042    0.0000 H   0  0  0  0  0  0  0  0  0  0  0  0
    3.5713   -0.2143    0.0000 C   0  0  0  0  0  0  0  0  0  0  0  0
    4.3712    1.1713    0.0000 H   0  0  0  0  0  0  0  0  0  0  0  0
    5.1712   -0.2143    0.0000 H   0  0  0  0  0  0  0  0  0  0  0  0
    4.3712   -1.6000    0.0000 H   0  0  0  0  0  0  0  0  0  0  0  0
    0.5856   -2.1856    0.0000 O   0  0  0  0  0  0  0  0  0  0  0  0
    1.1328   -3.6892    0.0000 H   0  0  0  0  0  0  0  0  0  0  0  0
    0.8000    1.3856    0.0000 C   0  0  0  0  0  0  0  0  0  0  0  0
    1.6000    2.7713    0.0000 H   0  0  0  0  0  0  0  0  0  0  0  0
    0.2528    2.8891    0.0000 H   0  0  0  0  0  0  0  0  0  0  0  0
    2.3757    1.6635    0.0000 H   0  0  0  0  0  0  0  0  0  0  0  0
   -0.7999   -1.3857    0.0000 C   0  0  0  0  0  0  0  0  0  0  0  0
   -1.6001   -2.7713    0.0000 H   0  0  0  0  0  0  0  0  0  0  0  0
   -2.4001   -1.3857    0.0000 H   0  0  0  0  0  0  0  0  0  0  0  0
   -0.2527   -2.8892    0.0000 H   0  0  0  0  0  0  0  0  0  0  0  0
   -5.5426   -0.0000    0.0000 C   0  0  0  0  0  0  0  0  0  0  0  0
   -4.7426   -1.3857    0.0000 H   0  0  0  0  0  0  0  0  0  0  0  0
   -6.9283   -0.8000    0.0000 C   0  0  0  0  0  0  0  0  0  0  0  0
   -8.3138   -1.6000    0.0000 H   0  0  0  0  0  0  0  0  0  0  0  0
   -8.3138   -0.0000    0.0000 H   0  0  0  0  0  0  0  0  0  0  0  0
   -6.9283   -2.4000    0.0000 H   0  0  0  0  0  0  0  0  0  0  0  0
   -6.3425    1.3856    0.0000 C   0  0  0  0  0  0  0  0  0  0  0  0
   -7.1425    2.7713    0.0000 H   0  0  0  0  0  0  0  0  0  0  0  0
   -7.9426    1.3856    0.0000 H   0  0  0  0  0  0  0  0  0  0  0  0
   -5.5426    2.7713    0.0000 H   0  0  0  0  0  0  0  0  0  0  0  0
  1  2  2  0  0  0  0
  1  3  1  0  0  0  0
  3  4  1  0  0  0  0
  4  5  1  0  0  0  0
  4  6  1  0  0  0  0
  4  7  1  0  0  0  0
  7  8  1  0  0  0  0
  8  9  1  0  0  0  0
  8 10  1  0  0  0  0
 10 11  1  0  0  0  0
 10 12  1  0  0  0  0
 12 13  1  0  0  0  0
 12 14  1  0  0  0  0
 12 15  1  0  0  0  0
 10 16  1  0  0  0  0
 16 17  1  0  0  0  0
 16 18  1  0  0  0  0
 16 19  1  0  0  0  0
  8 20  1  0  0  0  0
 20 21  1  0  0  0  0
  7 22  1  0  0  0  0
 22 23  1  0  0  0  0
 22 24  1  0  0  0  0
 22 25  1  0  0  0  0
  7 26  1  0  0  0  0
 26 27  1  0  0  0  0
 26 28  1  0  0  0  0
 26 29  1  0  0  0  0
  1 30  1  0  0  0  0
 30 31  1  0  0  0  0
 30 32  1  0  0  0  0
 32 33  1  0  0  0  0
 32 34  1  0  0  0  0
 32 35  1  0  0  0  0
 30 36  1  0  0  0  0
 36 37  1  0  0  0  0
 36 38  1  0  0  0  0
 36 39  1  0  0  0  0
M  END
> <ChemID>
100123

> <source_casrn>
77-68-9

> <CAS>
NOCAS_872295

> <SMILES>
O=C(OCC(C(O)C(C)C)(C)C)C(C)C

> <NAME>
Propanoic acid, 2-methyl-, 3-hydroxy-2,2,4-trimethylpentyl ester

> <preferred_name>


> <iupac>


> <MPID>
100134

> <dsstox_substance_id>
DTXSID10872295

> <Canonical_QSARr>
CC(C)C(=O)OCC(C)(C)C(O)C(C)C

> <InChI_Code_QSARr>
InChI=1S/C12H24O3/c1-8(2)10(13)12(5,6)7-15-11(14)9(3)4/h8-10,13H,7H2,1-6H3

> <InChI Key_QSARr>
DAFHKNAQFPVRKR-UHFFFAOYSA-N

> <Salt_Solvent>
?

> <Ready_Biodeg>
1.0

$$$$
100127
  -INDIGO-08031722522D

 23 22  0  0  0  0  0  0  0  0999 V2000
    1.3856   -0.8000    0.0000 C   0  0  0  0  0  0  0  0  0  0  0  0
    2.9719   -0.5912    0.0000 H   0  0  0  0  0  0  0  0  0  0  0  0
    2.3596    0.4694    0.0000 H   0  0  0  0  0  0  0  0  0  0  0  0
   -0.0000    0.0000    0.0000 C   0  0  0  0  0  0  0  0  0  0  0  0
    0.8000    1.3856    0.0000 C   0  0  0  0  0  0  0  0  0  0  0  0
    0.5912    2.9719    0.0000 H   0  0  0  0  0  0  0  0  0  0  0  0
   -0.4694    2.3597    0.0000 H   0  0  0  0  0  0  0  0  0  0  0  0
    2.3757    1.6635    0.0000 O   0  0  0  0  0  0  0  0  0  0  0  0
    2.9229    3.1670    0.0000 H   0  0  0  0  0  0  0  0  0  0  0  0
   -0.8000   -1.3856    0.0000 C   0  0  0  0  0  0  0  0  0  0  0  0
   -0.5911   -2.9719    0.0000 H   0  0  0  0  0  0  0  0  0  0  0  0
    0.4693   -2.3597    0.0000 H   0  0  0  0  0  0  0  0  0  0  0  0
   -2.3756   -1.6635    0.0000 C   0  0  0  0  0  0  0  0  0  0  0  0
   -3.9514   -1.9413    0.0000 H   0  0  0  0  0  0  0  0  0  0  0  0
   -2.9230   -3.1670    0.0000 H   0  0  0  0  0  0  0  0  0  0  0  0
   -3.4042   -0.4378    0.0000 H   0  0  0  0  0  0  0  0  0  0  0  0
   -1.3857    0.8000    0.0000 C   0  0  0  0  0  0  0  0  0  0  0  0
   -2.9720    0.5912    0.0000 H   0  0  0  0  0  0  0  0  0  0  0  0
   -2.3597   -0.4694    0.0000 H   0  0  0  0  0  0  0  0  0  0  0  0
   -1.6634    2.3757    0.0000 O   0  0  0  0  0  0  0  0  0  0  0  0
   -3.1669    2.9229    0.0000 H   0  0  0  0  0  0  0  0  0  0  0  0
    1.6635   -2.3757    0.0000 O   0  0  0  0  0  0  0  0  0  0  0  0
    3.1670   -2.9229    0.0000 H   0  0  0  0  0  0  0  0  0  0  0  0
  1  2  1  0  0  0  0
  1  3  1  0  0  0  0
  1  4  1  0  0  0  0
  4  5  1  0  0  0  0
  5  6  1  0  0  0  0
  5  7  1  0  0  0  0
  5  8  1  0  0  0  0
  8  9  1  0  0  0  0
  4 10  1  0  0  0  0
 10 11  1  0  0  0  0
 10 12  1  0  0  0  0
 10 13  1  0  0  0  0
 13 14  1  0  0  0  0
 13 15  1  0  0  0  0
 13 16  1  0  0  0  0
  4 17  1  0  0  0  0
 17 18  1  0  0  0  0
 17 19  1  0  0  0  0
 17 20  1  0  0  0  0
 20 21  1  0  0  0  0
  1 22  1  0  0  0  0
 22 23  1  0  0  0  0
M  END
> <ChemID>
100127

> <source_casrn>
77-99-6

> <CAS>
77-99-6

> <SMILES>
OCC(CC)(CO)CO

> <NAME>
1,3-Propanediol, 2-ethyl-2-(hydroxymethyl)-

> <preferred_name>
2-Ethyl-2-(hydroxymethyl)-1,3-propanediol

> <iupac>
2-ethyl-2-(hydroxymethyl)propane-1,3-diol

> <MPID>
100138

> <dsstox_substance_id>
DTXSID2026448

> <Canonical_QSARr>
CCC(CO)(CO)CO

> <InChI_Code_QSARr>
InChI=1S/C6H14O3/c1-2-6(3-7,4-8)5-9/h7-9H,2-5H2,1H3

> <InChI Key_QSARr>
ZJCCRDAZUWHFQH-UHFFFAOYSA-N

> <Salt_Solvent>
?

> <Ready_Biodeg>
0.0

$$$$
100131
  -INDIGO-08031722522D

 44 43  0  0  0  0  0  0  0  0999 V2000
    4.0001   -1.3857    0.0000 P   0  0  0  0  0  0  0  0  0  0  0  0
    5.6000   -1.3857    0.0000 S   0  0  0  0  0  0  0  0  0  0  0  0
    6.4001   -0.0001    0.0000 C   0  0  0  0  0  0  0  0  0  0  0  0
    6.1911    1.5864    0.0000 H   0  0  0  0  0  0  0  0  0  0  0  0
    5.1308    0.9740    0.0000 H   0  0  0  0  0  0  0  0  0  0  0  0
    7.9999   -0.0001    0.0000 C   0  0  0  0  0  0  0  0  0  0  0  0
    8.2089   -1.5864    0.0000 H   0  0  0  0  0  0  0  0  0  0  0  0
    9.2692   -0.9740    0.0000 H   0  0  0  0  0  0  0  0  0  0  0  0
    8.8000    1.3857    0.0000 C   0  0  0  0  0  0  0  0  0  0  0  0
    8.5913    2.9720    0.0000 H   0  0  0  0  0  0  0  0  0  0  0  0
    7.5307    2.3596    0.0000 H   0  0  0  0  0  0  0  0  0  0  0  0
   10.4001    1.3857    0.0000 C   0  0  0  0  0  0  0  0  0  0  0  0
   12.0000    1.3857    0.0000 H   0  0  0  0  0  0  0  0  0  0  0  0
   11.1999    2.7713    0.0000 H   0  0  0  0  0  0  0  0  0  0  0  0
   11.1999   -0.0001    0.0000 H   0  0  0  0  0  0  0  0  0  0  0  0
    4.7999   -2.7712    0.0000 S   0  0  0  0  0  0  0  0  0  0  0  0
    3.9999   -4.1570    0.0000 C   0  0  0  0  0  0  0  0  0  0  0  0
    2.5218   -3.5446    0.0000 H   0  0  0  0  0  0  0  0  0  0  0  0
    2.5218   -4.7692    0.0000 H   0  0  0  0  0  0  0  0  0  0  0  0
    4.7999   -5.5426    0.0000 C   0  0  0  0  0  0  0  0  0  0  0  0
    6.2782   -6.1549    0.0000 H   0  0  0  0  0  0  0  0  0  0  0  0
    6.2782   -4.9302    0.0000 H   0  0  0  0  0  0  0  0  0  0  0  0
    3.9999   -6.9281    0.0000 C   0  0  0  0  0  0  0  0  0  0  0  0
    2.5218   -6.3160    0.0000 H   0  0  0  0  0  0  0  0  0  0  0  0
    2.5218   -7.5405    0.0000 H   0  0  0  0  0  0  0  0  0  0  0  0
    4.7999   -8.3139    0.0000 C   0  0  0  0  0  0  0  0  0  0  0  0
    5.6000   -9.6995    0.0000 H   0  0  0  0  0  0  0  0  0  0  0  0
    3.9999   -9.6995    0.0000 H   0  0  0  0  0  0  0  0  0  0  0  0
    6.4001   -8.3139    0.0000 H   0  0  0  0  0  0  0  0  0  0  0  0
    2.4000   -1.3857    0.0000 S   0  0  0  0  0  0  0  0  0  0  0  0
    1.5999   -0.0001    0.0000 C   0  0  0  0  0  0  0  0  0  0  0  0
    2.8692    0.9740    0.0000 H   0  0  0  0  0  0  0  0  0  0  0  0
    1.8089    1.5864    0.0000 H   0  0  0  0  0  0  0  0  0  0  0  0
    0.0001   -0.0001    0.0000 C   0  0  0  0  0  0  0  0  0  0  0  0
   -1.2692   -0.9740    0.0000 H   0  0  0  0  0  0  0  0  0  0  0  0
   -0.2089   -1.5864    0.0000 H   0  0  0  0  0  0  0  0  0  0  0  0
   -0.8000    1.3857    0.0000 C   0  0  0  0  0  0  0  0  0  0  0  0
    0.4693    2.3596    0.0000 H   0  0  0  0  0  0  0  0  0  0  0  0
   -0.5913    2.9720    0.0000 H   0  0  0  0  0  0  0  0  0  0  0  0
   -2.4001    1.3857    0.0000 C   0  0  0  0  0  0  0  0  0  0  0  0
   -4.0000    1.3857    0.0000 H   0  0  0  0  0  0  0  0  0  0  0  0
   -3.1999    2.7713    0.0000 H   0  0  0  0  0  0  0  0  0  0  0  0
   -3.1999   -0.0001    0.0000 H   0  0  0  0  0  0  0  0  0  0  0  0
    4.7999   -0.0001    0.0000 O   0  0  0  0  0  0  0  0  0  0  0  0
  1  2  1  0  0  0  0
  2  3  1  0  0  0  0
  3  4  1  0  0  0  0
  3  5  1  0  0  0  0
  3  6  1  0  0  0  0
  6  7  1  0  0  0  0
  6  8  1  0  0  0  0
  6  9  1  0  0  0  0
  9 10  1  0  0  0  0
  9 11  1  0  0  0  0
  9 12  1  0  0  0  0
 12 13  1  0  0  0  0
 12 14  1  0  0  0  0
 12 15  1  0  0  0  0
  1 16  1  0  0  0  0
 16 17  1  0  0  0  0
 17 18  1  0  0  0  0
 17 19  1  0  0  0  0
 17 20  1  0  0  0  0
 20 21  1  0  0  0  0
 20 22  1  0  0  0  0
 20 23  1  0  0  0  0
 23 24  1  0  0  0  0
 23 25  1  0  0  0  0
 23 26  1  0  0  0  0
 26 27  1  0  0  0  0
 26 28  1  0  0  0  0
 26 29  1  0  0  0  0
  1 30  1  0  0  0  0
 30 31  1  0  0  0  0
 31 32  1  0  0  0  0
 31 33  1  0  0  0  0
 31 34  1  0  0  0  0
 34 35  1  0  0  0  0
 34 36  1  0  0  0  0
 34 37  1  0  0  0  0
 37 38  1  0  0  0  0
 37 39  1  0  0  0  0
 37 40  1  0  0  0  0
 40 41  1  0  0  0  0
 40 42  1  0  0  0  0
 40 43  1  0  0  0  0
  1 44  2  0  0  0  0
M  END
> <ChemID>
100131

> <source_casrn>
78-48-8

> <CAS>
78-48-8

> <SMILES>
CCCCSP(=O)(SCCCC)SCCCC

> <NAME>
DEF

> <preferred_name>
Tribufos

> <iupac>
S,S,S-tributyl phosphorotrithioate

> <MPID>
100142

> <dsstox_substance_id>
DTXSID1024174

> <Canonical_QSARr>
CCCCSP(=O)(SCCCC)SCCCC

> <InChI_Code_QSARr>
InChI=1S/C12H27OPS3/c1-4-7-10-15-14(13,16-11-8-5-2)17-12-9-6-3/h4-12H2,1-3H3

> <InChI Key_QSARr>
ZOKXUAHZSKEQSS-UHFFFAOYSA-N

> <Salt_Solvent>
?

> <Ready_Biodeg>
1.0

$$$$
100135
  -INDIGO-08031722522D

 24 23  0  0  0  0  0  0  0  0999 V2000
    1.3857   -0.8000    0.0000 C   0  0  0  0  0  0  0  0  0  0  0  0
    0.0000   -0.0000    0.0000 C   0  0  0  0  0  0  0  0  0  0  0  0
    0.8000    1.3857    0.0000 C   0  0  0  0  0  0  0  0  0  0  0  0
    1.6000    2.7713    0.0000 H   0  0  0  0  0  0  0  0  0  0  0  0
    2.3999    1.3857    0.0000 H   0  0  0  0  0  0  0  0  0  0  0  0
    0.0000    2.7713    0.0000 H   0  0  0  0  0  0  0  0  0  0  0  0
   -0.8001   -1.3857    0.0000 C   0  0  0  0  0  0  0  0  0  0  0  0
   -1.6000   -2.7713    0.0000 H   0  0  0  0  0  0  0  0  0  0  0  0
    0.0000   -2.7713    0.0000 H   0  0  0  0  0  0  0  0  0  0  0  0
   -2.4000   -1.3857    0.0000 H   0  0  0  0  0  0  0  0  0  0  0  0
   -1.3856    0.8000    0.0000 N   0  0  0  0  0  0  0  0  0  0  0  0
   -2.7713   -0.0000    0.0000 N   0  0  0  0  0  0  0  0  0  0  0  0
   -4.1570    0.8000    0.0000 C   0  0  0  0  0  0  0  0  0  0  0  0
   -3.3569    2.1857    0.0000 C   0  0  0  0  0  0  0  0  0  0  0  0
   -2.5569    3.5713    0.0000 N   0  0  0  0  0  0  0  0  0  0  0  0
   -5.5426    1.6000    0.0000 C   0  0  0  0  0  0  0  0  0  0  0  0
   -6.9282    2.4000    0.0000 H   0  0  0  0  0  0  0  0  0  0  0  0
   -6.9282    0.8000    0.0000 H   0  0  0  0  0  0  0  0  0  0  0  0
   -5.5426    3.2000    0.0000 H   0  0  0  0  0  0  0  0  0  0  0  0
   -4.9569   -0.5857    0.0000 C   0  0  0  0  0  0  0  0  0  0  0  0
   -5.7569   -1.9713    0.0000 H   0  0  0  0  0  0  0  0  0  0  0  0
   -6.5569   -0.5857    0.0000 H   0  0  0  0  0  0  0  0  0  0  0  0
   -4.1570   -1.9713    0.0000 H   0  0  0  0  0  0  0  0  0  0  0  0
    2.7713   -1.6000    0.0000 N   0  0  0  0  0  0  0  0  0  0  0  0
  1  2  1  0  0  0  0
  2  3  1  0  0  0  0
  3  4  1  0  0  0  0
  3  5  1  0  0  0  0
  3  6  1  0  0  0  0
  2  7  1  0  0  0  0
  7  8  1  0  0  0  0
  7  9  1  0  0  0  0
  7 10  1  0  0  0  0
  2 11  1  0  0  0  0
 11 12  2  0  0  0  0
 12 13  1  0  0  0  0
 13 14  1  0  0  0  0
 14 15  3  0  0  0  0
 13 16  1  0  0  0  0
 16 17  1  0  0  0  0
 16 18  1  0  0  0  0
 16 19  1  0  0  0  0
 13 20  1  0  0  0  0
 20 21  1  0  0  0  0
 20 22  1  0  0  0  0
 20 23  1  0  0  0  0
  1 24  3  0  0  0  0
M  END
> <ChemID>
100135

> <source_casrn>
78-67-1

> <CAS>
78-67-1

> <SMILES>
N#CC(N=NC(C#N)(C)C)(C)C

> <NAME>
Propanenitrile, 2,2'-azobis 2-methyl-

> <preferred_name>
2,2'-Azobis(2-methylpropanenitrile)

> <iupac>
2,2'-(E)-diazene-1,2-diylbis(2-methylpropanenitrile)

> <MPID>
100146

> <dsstox_substance_id>
DTXSID1026457

> <Canonical_QSARr>
CC(C)(C#N)N=NC(C)(C)C#N

> <InChI_Code_QSARr>
InChI=1S/C8H12N4/c1-7(2,5-9)11-12-8(3,4)6-10/h1-4H3/b12-11+

> <InChI Key_QSARr>
OZAIFHULBGXAKX-VAWYXSNFSA-N

> <Salt_Solvent>
?

> <Ready_Biodeg>
0.0

$$$$
100139
  -INDIGO-08031722522D

 15 14  0  0  0  0  0  0  0  0999 V2000
    2.4000    1.3856    0.0000 O   0  0  0  0  0  0  0  0  0  0  0  0
    4.0000    1.3856    0.0000 H   0  0  0  0  0  0  0  0  0  0  0  0
    1.6000    0.0000    0.0000 C   0  0  0  0  0  0  0  0  0  0  0  0
    1.8089   -1.5863    0.0000 H   0  0  0  0  0  0  0  0  0  0  0  0
    2.8694   -0.9740    0.0000 H   0  0  0  0  0  0  0  0  0  0  0  0
    0.0000    0.0000    0.0000 C   0  0  0  0  0  0  0  0  0  0  0  0
    0.0000   -1.6000    0.0000 H   0  0  0  0  0  0  0  0  0  0  0  0
   -1.6000    0.0000    0.0000 C   0  0  0  0  0  0  0  0  0  0  0  0
   -3.2000    0.0000    0.0000 H   0  0  0  0  0  0  0  0  0  0  0  0
   -2.4000   -1.3856    0.0000 H   0  0  0  0  0  0  0  0  0  0  0  0
   -2.4000    1.3856    0.0000 H   0  0  0  0  0  0  0  0  0  0  0  0
    0.0000    1.6000    0.0000 C   0  0  0  0  0  0  0  0  0  0  0  0
    0.0000    3.2000    0.0000 H   0  0  0  0  0  0  0  0  0  0  0  0
    1.3857    2.4000    0.0000 H   0  0  0  0  0  0  0  0  0  0  0  0
   -1.3857    2.4000    0.0000 H   0  0  0  0  0  0  0  0  0  0  0  0
  1  2  1  0  0  0  0
  1  3  1  0  0  0  0
  3  4  1  0  0  0  0
  3  5  1  0  0  0  0
  3  6  1  0  0  0  0
  6  7  1  0  0  0  0
  6  8  1  0  0  0  0
  8  9  1  0  0  0  0
  8 10  1  0  0  0  0
  8 11  1  0  0  0  0
  6 12  1  0  0  0  0
 12 13  1  0  0  0  0
 12 14  1  0  0  0  0
 12 15  1  0  0  0  0
M  END
> <ChemID>
100139

> <source_casrn>
78-83-1

> <CAS>
78-83-1

> <SMILES>
CC(C)CO

> <NAME>
1-Propanol, 2-methyl-

> <preferred_name>
2-Methyl-1-propanol

> <iupac>
2-methylpropan-1-ol

> <MPID>
100150

> <dsstox_substance_id>
DTXSID0021759

> <Canonical_QSARr>
CC(C)CO

> <InChI_Code_QSARr>
InChI=1S/C4H10O/c1-4(2)3-5/h4-5H,3H2,1-2H3

> <InChI Key_QSARr>
ZXEKIIBDNHEJCQ-UHFFFAOYSA-N

> <Salt_Solvent>
?

> <Ready_Biodeg>
1.0

$$$$
100143
  -INDIGO-08031722522D

 13 12  0  0  0  0  0  0  0  0999 V2000
    2.7713    0.0000    0.0000 C   0  0  0  0  0  0  0  0  0  0  0  0
    4.1569   -0.8000    0.0000 H   0  0  0  0  0  0  0  0  0  0  0  0
    4.1569    0.8000    0.0000 H   0  0  0  0  0  0  0  0  0  0  0  0
    2.7713   -1.6000    0.0000 H   0  0  0  0  0  0  0  0  0  0  0  0
    1.3856    0.8000    0.0000 C   0  0  0  0  0  0  0  0  0  0  0  0
    0.0000    0.0000    0.0000 C   0  0  0  0  0  0  0  0  0  0  0  0
    0.6123   -1.4782    0.0000 H   0  0  0  0  0  0  0  0  0  0  0  0
   -0.6123   -1.4782    0.0000 H   0  0  0  0  0  0  0  0  0  0  0  0
   -1.3856    0.8000    0.0000 C   0  0  0  0  0  0  0  0  0  0  0  0
   -2.7713    1.6000    0.0000 H   0  0  0  0  0  0  0  0  0  0  0  0
   -2.7713    0.0000    0.0000 H   0  0  0  0  0  0  0  0  0  0  0  0
   -1.3856    2.4000    0.0000 H   0  0  0  0  0  0  0  0  0  0  0  0
    1.3856    2.4000    0.0000 O   0  0  0  0  0  0  0  0  0  0  0  0
  1  2  1  0  0  0  0
  1  3  1  0  0  0  0
  1  4  1  0  0  0  0
  1  5  1  0  0  0  0
  5  6  1  0  0  0  0
  6  7  1  0  0  0  0
  6  8  1  0  0  0  0
  6  9  1  0  0  0  0
  9 10  1  0  0  0  0
  9 11  1  0  0  0  0
  9 12  1  0  0  0  0
  5 13  2  0  0  0  0
M  END
> <ChemID>
100143

> <source_casrn>
78-93-3

> <CAS>
78-93-3

> <SMILES>
CCC(C)=O

> <NAME>
2-Butanone

> <preferred_name>
Methyl ethyl ketone

> <iupac>
butan-2-one

> <MPID>
100154

> <dsstox_substance_id>
DTXSID3021516

> <Canonical_QSARr>
CCC(C)=O

> <InChI_Code_QSARr>
InChI=1S/C4H8O/c1-3-4(2)5/h3H2,1-2H3

> <InChI Key_QSARr>
ZWEHNKRNPOVVGH-UHFFFAOYSA-N

> <Salt_Solvent>
?

> <Ready_Biodeg>
1.0

$$$$
100147
  -INDIGO-08031722522D

 10  9  0  0  0  0  0  0  0  0999 V2000
    1.3856   -0.8000    0.0000 N   0  0  0  0  0  0  0  0  0  0  0  0
    2.7713    0.0000    0.0000 H   0  0  0  0  0  0  0  0  0  0  0  0
    1.3856   -2.4000    0.0000 H   0  0  0  0  0  0  0  0  0  0  0  0
    0.0000    0.0000    0.0000 C   0  0  0  0  0  0  0  0  0  0  0  0
    0.0000    1.6000    0.0000 O   0  0  0  0  0  0  0  0  0  0  0  0
   -1.3856   -0.8000    0.0000 C   0  0  0  0  0  0  0  0  0  0  0  0
   -1.3856   -2.4000    0.0000 H   0  0  0  0  0  0  0  0  0  0  0  0
   -2.7713    0.0000    0.0000 C   0  0  0  0  0  0  0  0  0  0  0  0
   -4.1569   -0.8000    0.0000 H   0  0  0  0  0  0  0  0  0  0  0  0
   -2.7713    1.6000    0.0000 H   0  0  0  0  0  0  0  0  0  0  0  0
  1  2  1  0  0  0  0
  1  3  1  0  0  0  0
  1  4  1  0  0  0  0
  4  5  2  0  0  0  0
  4  6  1  0  0  0  0
  6  7  1  0  0  0  0
  6  8  2  0  0  0  0
  8  9  1  0  0  0  0
  8 10  1  0  0  0  0
M  END
> <ChemID>
100147

> <source_casrn>
79-06-1

> <CAS>
79-06-1

> <SMILES>
C=CC(N)=O

> <NAME>
Acrylamide

> <preferred_name>
Acrylamide

> <iupac>
prop-2-enamide

> <MPID>
100158

> <dsstox_substance_id>
DTXSID5020027

> <Canonical_QSARr>
C=CC(N)=O

> <InChI_Code_QSARr>
InChI=1S/C3H5NO/c1-2-3(4)5/h2H,1H2,(H2,4,5)

> <InChI Key_QSARr>
HRPVXLWXLXDGHG-UHFFFAOYSA-N

> <Salt_Solvent>
?

> <Ready_Biodeg>
1.0

$$$$
100151
  -INDIGO-08031722522D

  9  8  0  0  0  0  0  0  0  0999 V2000
    1.6000    0.0000    0.0000 C   0  0  0  0  0  0  0  0  0  0  0  0
    2.4000    1.3856    0.0000 O   0  0  0  0  0  0  0  0  0  0  0  0
    2.4000   -1.3856    0.0000 O   0  0  0  0  0  0  0  0  0  0  0  0
    4.0000   -1.3856    0.0000 H   0  0  0  0  0  0  0  0  0  0  0  0
    0.0000    0.0000    0.0000 C   0  0  0  0  0  0  0  0  0  0  0  0
   -0.2089   -1.5863    0.0000 H   0  0  0  0  0  0  0  0  0  0  0  0
   -1.2693   -0.9740    0.0000 H   0  0  0  0  0  0  0  0  0  0  0  0
   -0.8000    1.3856    0.0000 O   0  0  0  0  0  0  0  0  0  0  0  0
   -2.4000    1.3856    0.0000 H   0  0  0  0  0  0  0  0  0  0  0  0
  1  2  2  0  0  0  0
  1  3  1  0  0  0  0
  3  4  1  0  0  0  0
  1  5  1  0  0  0  0
  5  6  1  0  0  0  0
  5  7  1  0  0  0  0
  5  8  1  0  0  0  0
  8  9  1  0  0  0  0
M  END
> <ChemID>
100151

> <source_casrn>
79-14-1

> <CAS>
79-14-1

> <SMILES>
OCC(O)=O

> <NAME>
HYDROXYACETIC ACID

> <preferred_name>
Glycolic acid

> <iupac>
hydroxyacetic acid

> <MPID>
100162

> <dsstox_substance_id>
DTXSID0025363

> <Canonical_QSARr>
OCC(O)=O

> <InChI_Code_QSARr>
InChI=1S/C2H4O3/c3-1-2(4)5/h3H,1H2,(H,4,5)

> <InChI Key_QSARr>
AEMRFAOFKBGASW-UHFFFAOYSA-N

> <Salt_Solvent>
?

> <Ready_Biodeg>
1.0

$$$$
100155
  -INDIGO-08031722522D

 14 13  0  0  0  0  0  0  0  0999 V2000
    1.3856   -0.8000    0.0000 C   0  0  0  0  0  0  0  0  0  0  0  0
    2.7713   -1.6000    0.0000 H   0  0  0  0  0  0  0  0  0  0  0  0
    1.3856   -2.4000    0.0000 H   0  0  0  0  0  0  0  0  0  0  0  0
    2.7713    0.0000    0.0000 H   0  0  0  0  0  0  0  0  0  0  0  0
    0.0000    0.0000    0.0000 C   0  0  0  0  0  0  0  0  0  0  0  0
   -0.8000   -1.3856    0.0000 H   0  0  0  0  0  0  0  0  0  0  0  0
   -1.3857    0.8000    0.0000 C   0  0  0  0  0  0  0  0  0  0  0  0
   -2.7713    1.6000    0.0000 H   0  0  0  0  0  0  0  0  0  0  0  0
   -2.7713    0.0000    0.0000 H   0  0  0  0  0  0  0  0  0  0  0  0
   -1.3857    2.4000    0.0000 H   0  0  0  0  0  0  0  0  0  0  0  0
    0.8000    1.3856    0.0000 C   0  0  0  0  0  0  0  0  0  0  0  0
    2.4000    1.3856    0.0000 O   0  0  0  0  0  0  0  0  0  0  0  0
    3.2000    2.7713    0.0000 H   0  0  0  0  0  0  0  0  0  0  0  0
    0.0000    2.7713    0.0000 O   0  0  0  0  0  0  0  0  0  0  0  0
  1  2  1  0  0  0  0
  1  3  1  0  0  0  0
  1  4  1  0  0  0  0
  1  5  1  0  0  0  0
  5  6  1  0  0  0  0
  5  7  1  0  0  0  0
  7  8  1  0  0  0  0
  7  9  1  0  0  0  0
  7 10  1  0  0  0  0
  5 11  1  0  0  0  0
 11 12  1  0  0  0  0
 12 13  1  0  0  0  0
 11 14  2  0  0  0  0
M  END
> <ChemID>
100155

> <source_casrn>
79-31-2

> <CAS>
79-31-2

> <SMILES>
CC(C)C(O)=O

> <NAME>
Isobutyric acid

> <preferred_name>
2-Methylpropanoic acid

> <iupac>
2-methylpropanoic acid

> <MPID>
100166

> <dsstox_substance_id>
DTXSID4021636

> <Canonical_QSARr>
CC(C)C(O)=O

> <InChI_Code_QSARr>
InChI=1S/C4H8O2/c1-3(2)4(5)6/h3H,1-2H3,(H,5,6)

> <InChI Key_QSARr>
KQNPFQTWMSNSAP-UHFFFAOYSA-N

> <Salt_Solvent>
?

> <Ready_Biodeg>
1.0

$$$$
100159
  -INDIGO-08031722522D

 26 27  0  0  0  0  0  0  0  0999 V2000
    1.1108   -2.3805    0.0000 C   0  0  0  0  0  0  0  0  0  0  0  0
    1.9794   -3.7242    0.0000 H   0  0  0  0  0  0  0  0  0  0  0  0
   -0.2412   -3.2361    0.0000 H   0  0  0  0  0  0  0  0  0  0  0  0
    2.4829   -1.4746    0.0000 C   0  0  0  0  0  0  0  0  0  0  0  0
    3.3282   -2.8330    0.0000 H   0  0  0  0  0  0  0  0  0  0  0  0
    3.8635   -0.6660    0.0000 H   0  0  0  0  0  0  0  0  0  0  0  0
    1.7072   -0.0645    0.0000 C   0  0  0  0  0  0  0  0  0  0  0  0
    3.2968    0.1174    0.0000 H   0  0  0  0  0  0  0  0  0  0  0  0
    2.1205    1.3999    0.0000 C   0  0  0  0  0  0  0  0  0  0  0  0
    3.7053    1.6190    0.0000 H   0  0  0  0  0  0  0  0  0  0  0  0
    1.9184    2.3156    0.0000 H   0  0  0  0  0  0  0  0  0  0  0  0
    0.3466   -1.1466    0.0000 C   0  0  0  0  0  0  0  0  0  0  0  0
   -0.5484   -2.4729    0.0000 H   0  0  0  0  0  0  0  0  0  0  0  0
   -1.2301   -0.8745    0.0000 C   0  0  0  0  0  0  0  0  0  0  0  0
   -0.0000    0.0000    0.0000 C   0  0  0  0  0  0  0  0  0  0  0  0
    0.5378    1.5069    0.0000 C   0  0  0  0  0  0  0  0  0  0  0  0
   -0.4984    2.7261    0.0000 H   0  0  0  0  0  0  0  0  0  0  0  0
    0.8057    3.0843    0.0000 H   0  0  0  0  0  0  0  0  0  0  0  0
    1.0862    2.2675    0.0000 H   0  0  0  0  0  0  0  0  0  0  0  0
   -1.2758    0.9655    0.0000 C   0  0  0  0  0  0  0  0  0  0  0  0
   -2.5517    1.9310    0.0000 H   0  0  0  0  0  0  0  0  0  0  0  0
   -2.7499    0.3434    0.0000 H   0  0  0  0  0  0  0  0  0  0  0  0
   -1.3564    2.5635    0.0000 H   0  0  0  0  0  0  0  0  0  0  0  0
   -2.7904   -1.2291    0.0000 C   0  0  0  0  0  0  0  0  0  0  0  0
   -3.2634   -2.7576    0.0000 H   0  0  0  0  0  0  0  0  0  0  0  0
   -3.8776   -0.0553    0.0000 H   0  0  0  0  0  0  0  0  0  0  0  0
  1  2  1  0  0  0  0
  1  3  1  0  0  0  0
  1  4  1  0  0  0  0
  4  5  1  0  0  0  0
  4  6  1  0  0  0  0
  4  7  1  0  0  0  0
  7  8  1  0  0  0  0
  7  9  1  0  0  0  0
  9 10  1  0  0  0  0
  9 11  1  0  0  0  0
  9 12  1  0  0  0  0
 12  1  1  0  0  0  0
 12 13  1  0  0  0  0
 12 14  1  0  0  0  0
 14 15  1  0  0  0  0
 15  7  1  0  0  0  0
 15 16  1  0  0  0  0
 16 17  1  0  0  0  0
 16 18  1  0  0  0  0
 16 19  1  0  0  0  0
 15 20  1  0  0  0  0
 20 21  1  0  0  0  0
 20 22  1  0  0  0  0
 20 23  1  0  0  0  0
 14 24  2  0  0  0  0
 24 25  1  0  0  0  0
 24 26  1  0  0  0  0
M  END
> <ChemID>
100159

> <source_casrn>
79-92-5|5794-04-7

> <CAS>
79-92-5|5794-04-7

> <SMILES>
C(C(CC1C2)C2)(C1(C)C)=C

> <NAME>
Bicyclo 2.2.1 heptane, 2,2-dimethyl-3-methylene-, Bicyclo 2.2.1 heptane, 2,2-dimethyl-3-methylene-, (1S)-

> <preferred_name>
Camphene

> <iupac>
C10H16

> <MPID>
100170|101090

> <dsstox_substance_id>
DTXSID8026488|DTXSID3046538

> <Canonical_QSARr>
CC1(C)C2CC(CC2)C1=C

> <InChI_Code_QSARr>
InChI=1S/C10H16/c1-7-8-4-5-9(6-8)10(7,2)3/h8-9H,1,4-6H2,2-3H3

> <InChI Key_QSARr>
CRPUJAZIXJMDBK-UHFFFAOYSA-N

> <Salt_Solvent>
?

> <Ready_Biodeg>
0.0

$$$$
100163
  -INDIGO-08031722522D

 42 43  0  0  0  0  0  0  0  0999 V2000
    1.5035   -0.5472    0.0000 O   0  0  0  0  0  0  0  0  0  0  0  0
    2.7293    0.4812    0.0000 O   0  0  0  0  0  0  0  0  0  0  0  0
    4.2327   -0.0661    0.0000 C   0  0  0  0  0  0  0  0  0  0  0  0
    5.7363   -0.6132    0.0000 C   0  0  0  0  0  0  0  0  0  0  0  0
    6.2834   -2.1167    0.0000 C   0  0  0  0  0  0  0  0  0  0  0  0
    5.4834   -3.5023    0.0000 H   0  0  0  0  0  0  0  0  0  0  0  0
    7.8592   -2.3946    0.0000 C   0  0  0  0  0  0  0  0  0  0  0  0
    8.4063   -3.8981    0.0000 H   0  0  0  0  0  0  0  0  0  0  0  0
    8.8877   -1.1690    0.0000 C   0  0  0  0  0  0  0  0  0  0  0  0
   10.4633   -1.4467    0.0000 H   0  0  0  0  0  0  0  0  0  0  0  0
    8.3404    0.3346    0.0000 C   0  0  0  0  0  0  0  0  0  0  0  0
    9.3689    1.5602    0.0000 H   0  0  0  0  0  0  0  0  0  0  0  0
    6.7645    0.6125    0.0000 C   0  0  0  0  0  0  0  0  0  0  0  0
    6.2175    2.1160    0.0000 H   0  0  0  0  0  0  0  0  0  0  0  0
    3.6853   -1.5695    0.0000 C   0  0  0  0  0  0  0  0  0  0  0  0
    3.1383   -3.0730    0.0000 H   0  0  0  0  0  0  0  0  0  0  0  0
    4.7138   -2.7952    0.0000 H   0  0  0  0  0  0  0  0  0  0  0  0
    2.1098   -1.8473    0.0000 H   0  0  0  0  0  0  0  0  0  0  0  0
    4.7800    1.4375    0.0000 C   0  0  0  0  0  0  0  0  0  0  0  0
    3.7515    2.6631    0.0000 H   0  0  0  0  0  0  0  0  0  0  0  0
    5.3271    2.9410    0.0000 H   0  0  0  0  0  0  0  0  0  0  0  0
    3.1799    1.4375    0.0000 H   0  0  0  0  0  0  0  0  0  0  0  0
   -0.0001   -0.0000    0.0000 C   0  0  0  0  0  0  0  0  0  0  0  0
   -0.7999   -1.3856    0.0000 C   0  0  0  0  0  0  0  0  0  0  0  0
   -0.0001   -2.7712    0.0000 C   0  0  0  0  0  0  0  0  0  0  0  0
    1.5999   -2.7712    0.0000 H   0  0  0  0  0  0  0  0  0  0  0  0
   -0.7999   -4.1570    0.0000 C   0  0  0  0  0  0  0  0  0  0  0  0
   -0.0001   -5.5426    0.0000 H   0  0  0  0  0  0  0  0  0  0  0  0
   -2.3999   -4.1570    0.0000 C   0  0  0  0  0  0  0  0  0  0  0  0
   -3.2000   -5.5426    0.0000 H   0  0  0  0  0  0  0  0  0  0  0  0
   -3.2000   -2.7712    0.0000 C   0  0  0  0  0  0  0  0  0  0  0  0
   -4.8000   -2.7712    0.0000 H   0  0  0  0  0  0  0  0  0  0  0  0
   -2.3999   -1.3856    0.0000 C   0  0  0  0  0  0  0  0  0  0  0  0
   -3.2000   -0.0000    0.0000 H   0  0  0  0  0  0  0  0  0  0  0  0
    0.5472    1.5035    0.0000 C   0  0  0  0  0  0  0  0  0  0  0  0
    1.0945    3.0070    0.0000 H   0  0  0  0  0  0  0  0  0  0  0  0
    2.1230    1.7814    0.0000 H   0  0  0  0  0  0  0  0  0  0  0  0
   -0.2528    2.8892    0.0000 H   0  0  0  0  0  0  0  0  0  0  0  0
   -1.5035    0.5472    0.0000 C   0  0  0  0  0  0  0  0  0  0  0  0
   -3.0071    1.0945    0.0000 H   0  0  0  0  0  0  0  0  0  0  0  0
   -1.7813    2.1229    0.0000 H   0  0  0  0  0  0  0  0  0  0  0  0
   -0.4750    1.7729    0.0000 H   0  0  0  0  0  0  0  0  0  0  0  0
  1  2  1  0  0  0  0
  2  3  1  0  0  0  0
  3  4  1  0  0  0  0
  4  5  1  0  0  0  0
  5  6  1  0  0  0  0
  5  7  2  0  0  0  0
  7  8  1  0  0  0  0
  7  9  1  0  0  0  0
  9 10  1  0  0  0  0
  9 11  2  0  0  0  0
 11 12  1  0  0  0  0
 11 13  1  0  0  0  0
 13  4  2  0  0  0  0
 13 14  1  0  0  0  0
  3 15  1  0  0  0  0
 15 16  1  0  0  0  0
 15 17  1  0  0  0  0
 15 18  1  0  0  0  0
  3 19  1  0  0  0  0
 19 20  1  0  0  0  0
 19 21  1  0  0  0  0
 19 22  1  0  0  0  0
  1 23  1  0  0  0  0
 23 24  1  0  0  0  0
 24 25  1  0  0  0  0
 25 26  1  0  0  0  0
 25 27  2  0  0  0  0
 27 28  1  0  0  0  0
 27 29  1  0  0  0  0
 29 30  1  0  0  0  0
 29 31  2  0  0  0  0
 31 32  1  0  0  0  0
 31 33  1  0  0  0  0
 33 24  2  0  0  0  0
 33 34  1  0  0  0  0
 23 35  1  0  0  0  0
 35 36  1  0  0  0  0
 35 37  1  0  0  0  0
 35 38  1  0  0  0  0
 23 39  1  0  0  0  0
 39 40  1  0  0  0  0
 39 41  1  0  0  0  0
 39 42  1  0  0  0  0
M  END
> <ChemID>
100163

> <source_casrn>
80-43-3

> <CAS>
80-43-3

> <SMILES>
CC(C)(OOC(C)(C)c1ccccc1)c1ccccc1

> <NAME>
Peroxide, bis(1-methyl-1-phenylethyl)

> <preferred_name>
Dicumyl peroxide

> <iupac>
bis(2-phenylpropan-2-yl) peroxide

> <MPID>
100174

> <dsstox_substance_id>
DTXSID1025017

> <Canonical_QSARr>
CC(C)(OOC(C)(C)c1ccccc1)c1ccccc1

> <InChI_Code_QSARr>
InChI=1S/C18H22O2/c1-17(2,15-11-7-5-8-12-15)19-20-18(3,4)16-13-9-6-10-14-16/h5-14H,1-4H3

> <InChI Key_QSARr>
XMNIXWIUMCBBBL-UHFFFAOYSA-N

> <Salt_Solvent>
?

> <Ready_Biodeg>
0.0

$$$$
100167
  -INDIGO-08031722522D

 26 27  0  0  0  0  0  0  0  0999 V2000
   -3.2001    2.7713    0.0000 S   0  0  0  0  0  0  0  0  0  0  0  0
   -2.3999    1.3856    0.0000 C   0  0  0  0  0  0  0  0  0  0  0  0
   -0.8000    1.3856    0.0000 C   0  0  0  0  0  0  0  0  0  0  0  0
   -0.0000    2.7713    0.0000 C   0  0  0  0  0  0  0  0  0  0  0  0
   -0.8000    4.1569    0.0000 H   0  0  0  0  0  0  0  0  0  0  0  0
    1.5999    2.7713    0.0000 C   0  0  0  0  0  0  0  0  0  0  0  0
    2.4001    4.1569    0.0000 H   0  0  0  0  0  0  0  0  0  0  0  0
    2.4001    1.3856    0.0000 C   0  0  0  0  0  0  0  0  0  0  0  0
    4.0000    1.3856    0.0000 H   0  0  0  0  0  0  0  0  0  0  0  0
    1.5999    0.0000    0.0000 C   0  0  0  0  0  0  0  0  0  0  0  0
    2.4001   -1.3856    0.0000 S   0  0  0  0  0  0  0  0  0  0  0  0
    3.7856   -0.5857    0.0000 O   0  0  0  0  0  0  0  0  0  0  0  0
    1.0144   -2.1856    0.0000 O   0  0  0  0  0  0  0  0  0  0  0  0
    3.2000   -2.7713    0.0000 O   0  0  0  0  0  0  0  0  0  0  0  0
    4.8000   -2.7713    0.0000 H   0  0  0  0  0  0  0  0  0  0  0  0
   -0.0000    0.0000    0.0000 C   0  0  0  0  0  0  0  0  0  0  0  0
   -0.8000   -1.3856    0.0000 C   0  0  0  0  0  0  0  0  0  0  0  0
   -0.0000   -2.7713    0.0000 H   0  0  0  0  0  0  0  0  0  0  0  0
   -2.3999   -1.3856    0.0000 C   0  0  0  0  0  0  0  0  0  0  0  0
   -3.2001   -2.7713    0.0000 H   0  0  0  0  0  0  0  0  0  0  0  0
   -3.2001    0.0000    0.0000 C   0  0  0  0  0  0  0  0  0  0  0  0
   -4.8000    0.0000    0.0000 H   0  0  0  0  0  0  0  0  0  0  0  0
   -4.5856    1.9713    0.0000 O   0  0  0  0  0  0  0  0  0  0  0  0
   -1.8144    3.5712    0.0000 O   0  0  0  0  0  0  0  0  0  0  0  0
   -4.0000    4.1569    0.0000 O   0  0  0  0  0  0  0  0  0  0  0  0
   -5.6000    4.1569    0.0000 H   0  0  0  0  0  0  0  0  0  0  0  0
  1  2  1  0  0  0  0
  2  3  1  0  0  0  0
  3  4  1  0  0  0  0
  4  5  1  0  0  0  0
  4  6  2  0  0  0  0
  6  7  1  0  0  0  0
  6  8  1  0  0  0  0
  8  9  1  0  0  0  0
  8 10  2  0  0  0  0
 10 11  1  0  0  0  0
 11 12  2  0  0  0  0
 11 13  2  0  0  0  0
 11 14  1  0  0  0  0
 14 15  1  0  0  0  0
 10 16  1  0  0  0  0
 16  3  2  0  0  0  0
 16 17  1  0  0  0  0
 17 18  1  0  0  0  0
 17 19  2  0  0  0  0
 19 20  1  0  0  0  0
 19 21  1  0  0  0  0
 21  2  2  0  0  0  0
 21 22  1  0  0  0  0
  1 23  2  0  0  0  0
  1 24  2  0  0  0  0
  1 25  1  0  0  0  0
 25 26  1  0  0  0  0
M  END
> <ChemID>
100167

> <source_casrn>
81-04-9

> <CAS>
81-04-9

> <SMILES>
O=S(=O)(O)c(c(c(c(S(=O)(=O)O)cc1)cc2)c1)c2

> <NAME>
1,5-Naphthalene disulfonic acid

> <preferred_name>
1,5-Naphthalenedisulfonic acid

> <iupac>
naphthalene-1,5-disulfonic acid

> <MPID>
100178

> <dsstox_substance_id>
DTXSID5046982

> <Canonical_QSARr>
OS(=O)(=O)c1cccc2c(cccc21)S(O)(=O)=O

> <InChI_Code_QSARr>
InChI=1S/C10H8O6S2/c11-17(12,13)9-5-1-3-7-8(9)4-2-6-10(7)18(14,15)16/h1-6H,(H,11,12,13)(H,14,15,16)

> <InChI Key_QSARr>
XTEGVFVZDVNBPF-UHFFFAOYSA-N

> <Salt_Solvent>
?

> <Ready_Biodeg>
1.0

$$$$
100171
  -INDIGO-08031722522D

 28 31  0  0  0  0  0  0  0  0999 V2000
   -2.4001    1.3856    0.0000 C   0  0  0  0  0  0  0  0  0  0  0  0
   -3.2001    2.7713    0.0000 C   0  0  0  0  0  0  0  0  0  0  0  0
   -2.4001    4.1569    0.0000 H   0  0  0  0  0  0  0  0  0  0  0  0
   -4.8000    2.7712    0.0000 C   0  0  0  0  0  0  0  0  0  0  0  0
   -5.6000    4.1569    0.0000 H   0  0  0  0  0  0  0  0  0  0  0  0
   -5.6000    1.3856    0.0000 C   0  0  0  0  0  0  0  0  0  0  0  0
   -7.2000    1.3856    0.0000 H   0  0  0  0  0  0  0  0  0  0  0  0
   -4.8000    0.0001    0.0000 C   0  0  0  0  0  0  0  0  0  0  0  0
   -5.6000   -1.3856    0.0000 H   0  0  0  0  0  0  0  0  0  0  0  0
   -3.2001    0.0001    0.0000 C   0  0  0  0  0  0  0  0  0  0  0  0
   -2.4001   -1.3856    0.0000 C   0  0  0  0  0  0  0  0  0  0  0  0
   -3.2001   -2.7712    0.0000 O   0  0  0  0  0  0  0  0  0  0  0  0
   -0.7999   -1.3856    0.0000 C   0  0  0  0  0  0  0  0  0  0  0  0
    0.0001    0.0001    0.0000 C   0  0  0  0  0  0  0  0  0  0  0  0
    1.6000    0.0001    0.0000 C   0  0  0  0  0  0  0  0  0  0  0  0
    2.4000    1.3856    0.0000 C   0  0  0  0  0  0  0  0  0  0  0  0
    4.0000    1.3856    0.0000 H   0  0  0  0  0  0  0  0  0  0  0  0
    1.6000    2.7712    0.0000 C   0  0  0  0  0  0  0  0  0  0  0  0
    2.4000    4.1569    0.0000 H   0  0  0  0  0  0  0  0  0  0  0  0
    0.0001    2.7713    0.0000 C   0  0  0  0  0  0  0  0  0  0  0  0
   -0.7999    4.1569    0.0000 H   0  0  0  0  0  0  0  0  0  0  0  0
   -0.7999    1.3856    0.0000 C   0  0  0  0  0  0  0  0  0  0  0  0
    2.4000   -1.3856    0.0000 C   0  0  0  0  0  0  0  0  0  0  0  0
    4.0000   -1.3856    0.0000 H   0  0  0  0  0  0  0  0  0  0  0  0
    1.6000   -2.7712    0.0000 C   0  0  0  0  0  0  0  0  0  0  0  0
    2.4000   -4.1569    0.0000 H   0  0  0  0  0  0  0  0  0  0  0  0
    0.0001   -2.7712    0.0000 C   0  0  0  0  0  0  0  0  0  0  0  0
   -0.7999   -4.1569    0.0000 H   0  0  0  0  0  0  0  0  0  0  0  0
  1  2  1  0  0  0  0
  2  3  1  0  0  0  0
  2  4  2  0  0  0  0
  4  5  1  0  0  0  0
  4  6  1  0  0  0  0
  6  7  1  0  0  0  0
  6  8  2  0  0  0  0
  8  9  1  0  0  0  0
  8 10  1  0  0  0  0
 10  1  2  0  0  0  0
 10 11  1  0  0  0  0
 11 12  2  0  0  0  0
 11 13  1  0  0  0  0
 13 14  1  0  0  0  0
 14 15  2  0  0  0  0
 15 16  1  0  0  0  0
 16 17  1  0  0  0  0
 16 18  2  0  0  0  0
 18 19  1  0  0  0  0
 18 20  1  0  0  0  0
 20 21  1  0  0  0  0
 20 22  2  0  0  0  0
 22  1  1  0  0  0  0
 22 14  1  0  0  0  0
 15 23  1  0  0  0  0
 23 24  1  0  0  0  0
 23 25  2  0  0  0  0
 25 26  1  0  0  0  0
 25 27  1  0  0  0  0
 27 13  2  0  0  0  0
 27 28  1  0  0  0  0
M  END
> <ChemID>
100171

> <source_casrn>
82-05-3

> <CAS>
82-05-3

> <SMILES>
O=C(c(c(c(c1c(ccc2)cc3)c3)ccc4)c4)c12

> <NAME>
7H-Benz de anthracen-7-one

> <preferred_name>
Benz[de]anthracen-7-one

> <iupac>
7H-benzo[de]anthracen-7-one

> <MPID>
100182

> <dsstox_substance_id>
DTXSID8052566

> <Canonical_QSARr>
O=C1c2cccc3cccc(c32)-c2ccccc21

> <InChI_Code_QSARr>
InChI=1S/C17H10O/c18-17-14-8-2-1-7-12(14)13-9-3-5-11-6-4-10-15(17)16(11)13/h1-10H

> <InChI Key_QSARr>
HUKPVYBUJRAUAG-UHFFFAOYSA-N

> <Salt_Solvent>
?

> <Ready_Biodeg>
0.0

$$$$
100175
  -INDIGO-08031722522D

 14 14  0  0  0  0  0  0  0  0999 V2000
    0.0000    2.7713    0.0000 Cl  0  0  0  0  0  0  0  0  0  0  0  0
   -0.8000    1.3856    0.0000 C   0  0  0  0  0  0  0  0  0  0  0  0
    0.0000   -0.0000    0.0000 C   0  0  0  0  0  0  0  0  0  0  0  0
    1.6000   -0.0000    0.0000 N   0  0  0  0  0  0  0  0  0  0  0  0
    2.4000    1.3856    0.0000 O   0  0  0  0  0  0  0  0  0  0  0  0
    2.4000   -1.3856    0.0000 O   0  0  0  0  0  0  0  0  0  0  0  0
   -0.8000   -1.3856    0.0000 C   0  0  0  0  0  0  0  0  0  0  0  0
    0.0000   -2.7713    0.0000 Cl  0  0  0  0  0  0  0  0  0  0  0  0
   -2.4000   -1.3856    0.0000 C   0  0  0  0  0  0  0  0  0  0  0  0
   -3.2000   -2.7713    0.0000 Cl  0  0  0  0  0  0  0  0  0  0  0  0
   -3.2000   -0.0000    0.0000 C   0  0  0  0  0  0  0  0  0  0  0  0
   -4.8000   -0.0000    0.0000 Cl  0  0  0  0  0  0  0  0  0  0  0  0
   -2.4000    1.3856    0.0000 C   0  0  0  0  0  0  0  0  0  0  0  0
   -3.2000    2.7713    0.0000 Cl  0  0  0  0  0  0  0  0  0  0  0  0
  1  2  1  0  0  0  0
  2  3  1  0  0  0  0
  3  4  1  0  0  0  0
  4  5  2  0  0  0  0
  4  6  1  0  0  0  0
  3  7  2  0  0  0  0
  7  8  1  0  0  0  0
  7  9  1  0  0  0  0
  9 10  1  0  0  0  0
  9 11  2  0  0  0  0
 11 12  1  0  0  0  0
 11 13  1  0  0  0  0
 13  2  2  0  0  0  0
 13 14  1  0  0  0  0
M  CHG  2   4   1   6  -1
M  END
> <ChemID>
100175

> <source_casrn>
82-68-8

> <CAS>
82-68-8

> <SMILES>
[O-][N+](=O)c1c(Cl)c(Cl)c(Cl)c(Cl)c1Cl

> <NAME>
Benzene, pentachloronitro-

> <preferred_name>
Pentachloronitrobenzene

> <iupac>
1,2,3,4,5-pentachloro-6-nitrobenzene

> <MPID>
100186

> <dsstox_substance_id>
DTXSID2021105

> <Canonical_QSARr>
[O-][N+](=O)c1c(Cl)c(Cl)c(Cl)c(Cl)c1Cl

> <InChI_Code_QSARr>
InChI=1S/C6Cl5NO2/c7-1-2(8)4(10)6(12(13)14)5(11)3(1)9

> <InChI Key_QSARr>
LKPLKUMXSAEKID-UHFFFAOYSA-N

> <Salt_Solvent>
?

> <Ready_Biodeg>
0.0

$$$$
100179
  -INDIGO-08031722522D

 19 19  0  0  0  0  0  0  0  0999 V2000
    2.4000   -1.3856    0.0000 C   0  0  0  0  0  0  0  0  0  0  0  0
    4.0000   -1.3856    0.0000 C   0  0  0  0  0  0  0  0  0  0  0  0
    4.8001    0.0000    0.0000 O   0  0  0  0  0  0  0  0  0  0  0  0
    4.8001   -2.7713    0.0000 O   0  0  0  0  0  0  0  0  0  0  0  0
    6.4000   -2.7713    0.0000 H   0  0  0  0  0  0  0  0  0  0  0  0
    1.6000    0.0000    0.0000 C   0  0  0  0  0  0  0  0  0  0  0  0
    2.4000    1.3856    0.0000 O   0  0  0  0  0  0  0  0  0  0  0  0
    4.0000    1.3856    0.0000 H   0  0  0  0  0  0  0  0  0  0  0  0
   -0.0000    0.0000    0.0000 C   0  0  0  0  0  0  0  0  0  0  0  0
   -0.8001    1.3856    0.0000 C   0  0  0  0  0  0  0  0  0  0  0  0
   -1.6000    2.7713    0.0000 H   0  0  0  0  0  0  0  0  0  0  0  0
   -2.4000    1.3856    0.0000 H   0  0  0  0  0  0  0  0  0  0  0  0
   -0.0000    2.7713    0.0000 H   0  0  0  0  0  0  0  0  0  0  0  0
   -0.8001   -1.3856    0.0000 C   0  0  0  0  0  0  0  0  0  0  0  0
   -2.4000   -1.3856    0.0000 H   0  0  0  0  0  0  0  0  0  0  0  0
   -0.0000   -2.7713    0.0000 C   0  0  0  0  0  0  0  0  0  0  0  0
   -0.8001   -4.1569    0.0000 H   0  0  0  0  0  0  0  0  0  0  0  0
    1.6000   -2.7713    0.0000 C   0  0  0  0  0  0  0  0  0  0  0  0
    2.4000   -4.1569    0.0000 H   0  0  0  0  0  0  0  0  0  0  0  0
  1  2  1  0  0  0  0
  2  3  2  0  0  0  0
  2  4  1  0  0  0  0
  4  5  1  0  0  0  0
  1  6  1  0  0  0  0
  6  7  1  0  0  0  0
  7  8  1  0  0  0  0
  6  9  2  0  0  0  0
  9 10  1  0  0  0  0
 10 11  1  0  0  0  0
 10 12  1  0  0  0  0
 10 13  1  0  0  0  0
  9 14  1  0  0  0  0
 14 15  1  0  0  0  0
 14 16  2  0  0  0  0
 16 17  1  0  0  0  0
 16 18  1  0  0  0  0
 18  1  2  0  0  0  0
 18 19  1  0  0  0  0
M  END
> <ChemID>
100179

> <source_casrn>
83-40-9

> <CAS>
83-40-9

> <SMILES>
Cc1cccc(C(O)=O)c1O

> <NAME>
3-Methylsalicylic acid

> <preferred_name>
2-Hydroxy-3-methylbenzoic acid

> <iupac>
2-hydroxy-3-methylbenzoic acid

> <MPID>
100190

> <dsstox_substance_id>
DTXSID9038686

> <Canonical_QSARr>
Cc1cccc(C(O)=O)c1O

> <InChI_Code_QSARr>
InChI=1S/C8H8O3/c1-5-3-2-4-6(7(5)9)8(10)11/h2-4,9H,1H3,(H,10,11)

> <InChI Key_QSARr>
WHSXTWFYRGOBGO-UHFFFAOYSA-N

> <Salt_Solvent>
?

> <Ready_Biodeg>
0.0

$$$$
100183
  -INDIGO-08031722522D

 30 30  0  0  0  0  0  0  0  0999 V2000
    4.7999    2.7712    0.0000 C   0  0  0  0  0  0  0  0  0  0  0  0
    6.4000    2.7712    0.0000 H   0  0  0  0  0  0  0  0  0  0  0  0
    5.6000    4.1569    0.0000 H   0  0  0  0  0  0  0  0  0  0  0  0
    5.6000    1.3856    0.0000 H   0  0  0  0  0  0  0  0  0  0  0  0
    3.2001    2.7712    0.0000 C   0  0  0  0  0  0  0  0  0  0  0  0
    2.9911    4.3576    0.0000 H   0  0  0  0  0  0  0  0  0  0  0  0
    1.9307    3.7453    0.0000 H   0  0  0  0  0  0  0  0  0  0  0  0
    2.4000    1.3856    0.0000 O   0  0  0  0  0  0  0  0  0  0  0  0
    0.8000    1.3856    0.0000 C   0  0  0  0  0  0  0  0  0  0  0  0
   -0.0001    2.7712    0.0000 O   0  0  0  0  0  0  0  0  0  0  0  0
   -0.0001   -0.0000    0.0000 C   0  0  0  0  0  0  0  0  0  0  0  0
    0.8000   -1.3857    0.0000 C   0  0  0  0  0  0  0  0  0  0  0  0
    2.4000   -1.3857    0.0000 H   0  0  0  0  0  0  0  0  0  0  0  0
   -0.0001   -2.7713    0.0000 C   0  0  0  0  0  0  0  0  0  0  0  0
    0.8000   -4.1569    0.0000 H   0  0  0  0  0  0  0  0  0  0  0  0
   -1.5999   -2.7713    0.0000 C   0  0  0  0  0  0  0  0  0  0  0  0
   -2.4000   -4.1569    0.0000 H   0  0  0  0  0  0  0  0  0  0  0  0
   -2.4000   -1.3857    0.0000 C   0  0  0  0  0  0  0  0  0  0  0  0
   -4.0000   -1.3857    0.0000 H   0  0  0  0  0  0  0  0  0  0  0  0
   -1.5999   -0.0000    0.0000 C   0  0  0  0  0  0  0  0  0  0  0  0
   -2.4000    1.3856    0.0000 C   0  0  0  0  0  0  0  0  0  0  0  0
   -1.5999    2.7712    0.0000 O   0  0  0  0  0  0  0  0  0  0  0  0
   -4.0000    1.3856    0.0000 O   0  0  0  0  0  0  0  0  0  0  0  0
   -4.8001    2.7712    0.0000 C   0  0  0  0  0  0  0  0  0  0  0  0
   -3.5307    3.7453    0.0000 H   0  0  0  0  0  0  0  0  0  0  0  0
   -4.5911    4.3576    0.0000 H   0  0  0  0  0  0  0  0  0  0  0  0
   -6.3999    2.7712    0.0000 C   0  0  0  0  0  0  0  0  0  0  0  0
   -8.0000    2.7712    0.0000 H   0  0  0  0  0  0  0  0  0  0  0  0
   -7.2000    4.1569    0.0000 H   0  0  0  0  0  0  0  0  0  0  0  0
   -7.2000    1.3856    0.0000 H   0  0  0  0  0  0  0  0  0  0  0  0
  1  2  1  0  0  0  0
  1  3  1  0  0  0  0
  1  4  1  0  0  0  0
  1  5  1  0  0  0  0
  5  6  1  0  0  0  0
  5  7  1  0  0  0  0
  5  8  1  0  0  0  0
  8  9  1  0  0  0  0
  9 10  2  0  0  0  0
  9 11  1  0  0  0  0
 11 12  1  0  0  0  0
 12 13  1  0  0  0  0
 12 14  2  0  0  0  0
 14 15  1  0  0  0  0
 14 16  1  0  0  0  0
 16 17  1  0  0  0  0
 16 18  2  0  0  0  0
 18 19  1  0  0  0  0
 18 20  1  0  0  0  0
 20 11  2  0  0  0  0
 20 21  1  0  0  0  0
 21 22  2  0  0  0  0
 21 23  1  0  0  0  0
 23 24  1  0  0  0  0
 24 25  1  0  0  0  0
 24 26  1  0  0  0  0
 24 27  1  0  0  0  0
 27 28  1  0  0  0  0
 27 29  1  0  0  0  0
 27 30  1  0  0  0  0
M  END
> <ChemID>
100183

> <source_casrn>
84-66-2

> <CAS>
84-66-2

> <SMILES>
CCOC(=O)c1ccccc1C(=O)OCC

> <NAME>
Diethyl phthalate

> <preferred_name>
Diethyl phthalate

> <iupac>
diethyl benzene-1,2-dicarboxylate

> <MPID>
100194

> <dsstox_substance_id>
DTXSID7021780

> <Canonical_QSARr>
CCOC(=O)c1ccccc1C(=O)OCC

> <InChI_Code_QSARr>
InChI=1S/C12H14O4/c1-3-15-11(13)9-7-5-6-8-10(9)12(14)16-4-2/h5-8H,3-4H2,1-2H3

> <InChI Key_QSARr>
FLKPEMZONWLCSK-UHFFFAOYSA-N

> <Salt_Solvent>
?

> <Ready_Biodeg>
0.0

$$$$
100188
  -INDIGO-08031722522D

 18 18  0  0  0  0  0  0  0  0999 V2000
    0.8001   -1.3856    0.0000 C   0  0  0  0  0  0  0  0  0  0  0  0
    2.4000   -1.3856    0.0000 H   0  0  0  0  0  0  0  0  0  0  0  0
    1.6000   -2.7713    0.0000 H   0  0  0  0  0  0  0  0  0  0  0  0
    1.6000   -0.0000    0.0000 H   0  0  0  0  0  0  0  0  0  0  0  0
    0.0000   -0.0000    0.0000 C   0  0  0  0  0  0  0  0  0  0  0  0
    0.2088    1.5863    0.0000 H   0  0  0  0  0  0  0  0  0  0  0  0
    1.2694    0.9740    0.0000 H   0  0  0  0  0  0  0  0  0  0  0  0
   -1.6000    0.0000    0.0000 C   0  0  0  0  0  0  0  0  0  0  0  0
   -2.4000    1.3856    0.0000 C   0  0  0  0  0  0  0  0  0  0  0  0
   -1.6000    2.7713    0.0000 Br  0  0  0  0  0  0  0  0  0  0  0  0
   -4.0000    1.3856    0.0000 C   0  0  0  0  0  0  0  0  0  0  0  0
   -4.8001    2.7713    0.0000 Br  0  0  0  0  0  0  0  0  0  0  0  0
   -4.8001    0.0000    0.0000 C   0  0  0  0  0  0  0  0  0  0  0  0
   -6.4000    0.0000    0.0000 Br  0  0  0  0  0  0  0  0  0  0  0  0
   -4.0000   -1.3856    0.0000 C   0  0  0  0  0  0  0  0  0  0  0  0
   -4.8001   -2.7713    0.0000 Br  0  0  0  0  0  0  0  0  0  0  0  0
   -2.4000   -1.3856    0.0000 C   0  0  0  0  0  0  0  0  0  0  0  0
   -1.6000   -2.7713    0.0000 Br  0  0  0  0  0  0  0  0  0  0  0  0
  1  2  1  0  0  0  0
  1  3  1  0  0  0  0
  1  4  1  0  0  0  0
  1  5  1  0  0  0  0
  5  6  1  0  0  0  0
  5  7  1  0  0  0  0
  5  8  1  0  0  0  0
  8  9  1  0  0  0  0
  9 10  1  0  0  0  0
  9 11  2  0  0  0  0
 11 12  1  0  0  0  0
 11 13  1  0  0  0  0
 13 14  1  0  0  0  0
 13 15  2  0  0  0  0
 15 16  1  0  0  0  0
 15 17  1  0  0  0  0
 17  8  2  0  0  0  0
 17 18  1  0  0  0  0
M  END
> <ChemID>
100188

> <source_casrn>
85-22-3

> <CAS>
85-22-3

> <SMILES>
c(c(c(c(c1Br)Br)Br)Br)(c1Br)CC

> <NAME>
Pentabromoethylbenzene

> <preferred_name>
2,3,4,5,6-Pentabromoethylbenzene

> <iupac>
1,2,3,4,5-pentabromo-6-ethylbenzene

> <MPID>
100198

> <dsstox_substance_id>
DTXSID7021782

> <Canonical_QSARr>
CCc1c(Br)c(Br)c(Br)c(Br)c1Br

> <InChI_Code_QSARr>
InChI=1S/C8H5Br5/c1-2-3-4(9)6(11)8(13)7(12)5(3)10/h2H2,1H3

> <InChI Key_QSARr>
FIAXCDIQXHJNIX-UHFFFAOYSA-N

> <Salt_Solvent>
?

> <Ready_Biodeg>
0.0

$$$$
100192
  -INDIGO-08031722522D

 20 20  0  0  0  0  0  0  0  0999 V2000
   -2.7712    1.6000    0.0000 O   0  0  0  0  0  0  0  0  0  0  0  0
   -1.3856    2.4000    0.0000 N   0  0  0  0  0  0  0  0  0  0  0  0
   -1.3856    4.0000    0.0000 O   0  0  0  0  0  0  0  0  0  0  0  0
    0.0001    1.6000    0.0000 C   0  0  0  0  0  0  0  0  0  0  0  0
    0.0001    0.0000    0.0000 C   0  0  0  0  0  0  0  0  0  0  0  0
   -1.3856   -0.8000    0.0000 O   0  0  0  0  0  0  0  0  0  0  0  0
   -2.7712    0.0000    0.0000 C   0  0  0  0  0  0  0  0  0  0  0  0
   -4.1569   -0.8000    0.0000 H   0  0  0  0  0  0  0  0  0  0  0  0
   -4.1569    0.8000    0.0000 H   0  0  0  0  0  0  0  0  0  0  0  0
   -2.7712   -1.6000    0.0000 H   0  0  0  0  0  0  0  0  0  0  0  0
    1.3856   -0.8000    0.0000 C   0  0  0  0  0  0  0  0  0  0  0  0
    1.3856   -2.4000    0.0000 N   0  0  0  0  0  0  0  0  0  0  0  0
    2.7713   -3.2000    0.0000 H   0  0  0  0  0  0  0  0  0  0  0  0
    0.0001   -3.2000    0.0000 H   0  0  0  0  0  0  0  0  0  0  0  0
    2.7713    0.0000    0.0000 C   0  0  0  0  0  0  0  0  0  0  0  0
    4.1569   -0.8000    0.0000 H   0  0  0  0  0  0  0  0  0  0  0  0
    2.7713    1.6000    0.0000 C   0  0  0  0  0  0  0  0  0  0  0  0
    4.1569    2.4000    0.0000 H   0  0  0  0  0  0  0  0  0  0  0  0
    1.3856    2.4000    0.0000 C   0  0  0  0  0  0  0  0  0  0  0  0
    1.3856    4.0000    0.0000 H   0  0  0  0  0  0  0  0  0  0  0  0
  1  2  1  0  0  0  0
  2  3  2  0  0  0  0
  2  4  1  0  0  0  0
  4  5  1  0  0  0  0
  5  6  1  0  0  0  0
  6  7  1  0  0  0  0
  7  8  1  0  0  0  0
  7  9  1  0  0  0  0
  7 10  1  0  0  0  0
  5 11  2  0  0  0  0
 11 12  1  0  0  0  0
 12 13  1  0  0  0  0
 12 14  1  0  0  0  0
 11 15  1  0  0  0  0
 15 16  1  0  0  0  0
 15 17  2  0  0  0  0
 17 18  1  0  0  0  0
 17 19  1  0  0  0  0
 19  4  2  0  0  0  0
 19 20  1  0  0  0  0
M  CHG  2   1  -1   2   1
M  END
> <ChemID>
100192

> <source_casrn>
85-45-0

> <CAS>
85-45-0

> <SMILES>
COc1c(N)cccc1[N+]([O-])=O

> <NAME>
Benzenamine, 2-methoxy-3-nitro-

> <preferred_name>
Benzenamine, 2-methoxy-3-nitro-

> <iupac>
2-methoxy-3-nitroaniline

> <MPID>
100202

> <dsstox_substance_id>
DTXSID1058921

> <Canonical_QSARr>
COc1c(N)cccc1[N+]([O-])=O

> <InChI_Code_QSARr>
InChI=1S/C7H8N2O3/c1-12-7-5(8)3-2-4-6(7)9(10)11/h2-4H,8H2,1H3

> <InChI Key_QSARr>
GVBUHJSIDPIOBZ-UHFFFAOYSA-N

> <Salt_Solvent>
?

> <Ready_Biodeg>
0.0

$$$$
100196
  -INDIGO-08031722522D

 25 26  0  0  0  0  0  0  0  0999 V2000
    1.8669    3.5292    0.0000 O   0  0  0  0  0  0  0  0  0  0  0  0
    0.8384    2.3036    0.0000 N   0  0  0  0  0  0  0  0  0  0  0  0
    1.3857    0.8000    0.0000 N   0  0  0  0  0  0  0  0  0  0  0  0
    2.9613    0.5222    0.0000 C   0  0  0  0  0  0  0  0  0  0  0  0
    3.5086   -0.9813    0.0000 C   0  0  0  0  0  0  0  0  0  0  0  0
    2.4802   -2.2071    0.0000 H   0  0  0  0  0  0  0  0  0  0  0  0
    5.0842   -1.2592    0.0000 C   0  0  0  0  0  0  0  0  0  0  0  0
    5.6315   -2.7627    0.0000 H   0  0  0  0  0  0  0  0  0  0  0  0
    6.1126   -0.0335    0.0000 C   0  0  0  0  0  0  0  0  0  0  0  0
    7.6884   -0.3113    0.0000 H   0  0  0  0  0  0  0  0  0  0  0  0
    5.5655    1.4700    0.0000 C   0  0  0  0  0  0  0  0  0  0  0  0
    6.5940    2.6957    0.0000 H   0  0  0  0  0  0  0  0  0  0  0  0
    3.9898    1.7478    0.0000 C   0  0  0  0  0  0  0  0  0  0  0  0
    3.4426    3.2514    0.0000 H   0  0  0  0  0  0  0  0  0  0  0  0
   -0.0001    0.0001    0.0000 C   0  0  0  0  0  0  0  0  0  0  0  0
   -0.0001   -1.6000    0.0000 C   0  0  0  0  0  0  0  0  0  0  0  0
    1.3857   -2.4000    0.0000 H   0  0  0  0  0  0  0  0  0  0  0  0
   -1.3857   -2.4000    0.0000 C   0  0  0  0  0  0  0  0  0  0  0  0
   -1.3857   -4.0000    0.0000 H   0  0  0  0  0  0  0  0  0  0  0  0
   -2.7713   -1.6000    0.0000 C   0  0  0  0  0  0  0  0  0  0  0  0
   -4.1569   -2.4000    0.0000 H   0  0  0  0  0  0  0  0  0  0  0  0
   -2.7713    0.0001    0.0000 C   0  0  0  0  0  0  0  0  0  0  0  0
   -4.1569    0.8000    0.0000 H   0  0  0  0  0  0  0  0  0  0  0  0
   -1.3857    0.8000    0.0000 C   0  0  0  0  0  0  0  0  0  0  0  0
   -1.3857    2.3999    0.0000 H   0  0  0  0  0  0  0  0  0  0  0  0
  1  2  2  0  0  0  0
  2  3  1  0  0  0  0
  3  4  1  0  0  0  0
  4  5  1  0  0  0  0
  5  6  1  0  0  0  0
  5  7  2  0  0  0  0
  7  8  1  0  0  0  0
  7  9  1  0  0  0  0
  9 10  1  0  0  0  0
  9 11  2  0  0  0  0
 11 12  1  0  0  0  0
 11 13  1  0  0  0  0
 13  4  2  0  0  0  0
 13 14  1  0  0  0  0
  3 15  1  0  0  0  0
 15 16  1  0  0  0  0
 16 17  1  0  0  0  0
 16 18  2  0  0  0  0
 18 19  1  0  0  0  0
 18 20  1  0  0  0  0
 20 21  1  0  0  0  0
 20 22  2  0  0  0  0
 22 23  1  0  0  0  0
 22 24  1  0  0  0  0
 24 15  2  0  0  0  0
 24 25  1  0  0  0  0
M  END
> <ChemID>
100196

> <source_casrn>
86-30-6

> <CAS>
86-30-6

> <SMILES>
O=NN(c1ccccc1)c1ccccc1

> <NAME>
Benzenamine, N-nitroso-N-phenyl-

> <preferred_name>
N-Nitrosodiphenylamine

> <iupac>
N-nitroso-N-phenylaniline

> <MPID>
100206

> <dsstox_substance_id>
DTXSID6021030

> <Canonical_QSARr>
O=NN(c1ccccc1)c1ccccc1

> <InChI_Code_QSARr>
InChI=1S/C12H10N2O/c15-13-14(11-7-3-1-4-8-11)12-9-5-2-6-10-12/h1-10H

> <InChI Key_QSARr>
UBUCNCOMADRQHX-UHFFFAOYSA-N

> <Salt_Solvent>
?

> <Ready_Biodeg>
1.0

$$$$
100200
  -INDIGO-08031722522D

 22 24  0  0  0  0  0  0  0  0999 V2000
    0.0000    0.0000    0.0000 C   0  0  0  0  0  0  0  0  0  0  0  0
    1.5651    0.3327    0.0000 C   0  0  0  0  0  0  0  0  0  0  0  0
    1.7322    1.9239    0.0000 C   0  0  0  0  0  0  0  0  0  0  0  0
    3.1939    2.5747    0.0000 C   0  0  0  0  0  0  0  0  0  0  0  0
    3.3612    4.1659    0.0000 H   0  0  0  0  0  0  0  0  0  0  0  0
    4.4883    1.6342    0.0000 C   0  0  0  0  0  0  0  0  0  0  0  0
    5.9501    2.2850    0.0000 H   0  0  0  0  0  0  0  0  0  0  0  0
    4.3212    0.0430    0.0000 C   0  0  0  0  0  0  0  0  0  0  0  0
    5.6156   -0.8974    0.0000 H   0  0  0  0  0  0  0  0  0  0  0  0
    2.8595   -0.6078    0.0000 C   0  0  0  0  0  0  0  0  0  0  0  0
    2.6921   -2.1990    0.0000 H   0  0  0  0  0  0  0  0  0  0  0  0
    0.2707    2.5747    0.0000 N   0  0  0  0  0  0  0  0  0  0  0  0
   -0.0620    4.1398    0.0000 H   0  0  0  0  0  0  0  0  0  0  0  0
   -0.8000    1.3856    0.0000 C   0  0  0  0  0  0  0  0  0  0  0  0
   -2.4000    1.3856    0.0000 C   0  0  0  0  0  0  0  0  0  0  0  0
   -3.2000    2.7713    0.0000 H   0  0  0  0  0  0  0  0  0  0  0  0
   -3.2000    0.0000    0.0000 C   0  0  0  0  0  0  0  0  0  0  0  0
   -4.8000    0.0000    0.0000 H   0  0  0  0  0  0  0  0  0  0  0  0
   -2.4000   -1.3856    0.0000 C   0  0  0  0  0  0  0  0  0  0  0  0
   -3.2000   -2.7713    0.0000 H   0  0  0  0  0  0  0  0  0  0  0  0
   -0.8000   -1.3856    0.0000 C   0  0  0  0  0  0  0  0  0  0  0  0
    0.0000   -2.7713    0.0000 H   0  0  0  0  0  0  0  0  0  0  0  0
  1  2  1  0  0  0  0
  2  3  1  0  0  0  0
  3  4  2  0  0  0  0
  4  5  1  0  0  0  0
  4  6  1  0  0  0  0
  6  7  1  0  0  0  0
  6  8  2  0  0  0  0
  8  9  1  0  0  0  0
  8 10  1  0  0  0  0
 10  2  2  0  0  0  0
 10 11  1  0  0  0  0
  3 12  1  0  0  0  0
 12 13  1  0  0  0  0
 12 14  1  0  0  0  0
 14  1  1  0  0  0  0
 14 15  2  0  0  0  0
 15 16  1  0  0  0  0
 15 17  1  0  0  0  0
 17 18  1  0  0  0  0
 17 19  2  0  0  0  0
 19 20  1  0  0  0  0
 19 21  1  0  0  0  0
 21  1  2  0  0  0  0
 21 22  1  0  0  0  0
M  END
> <ChemID>
100200

> <source_casrn>
86-74-8

> <CAS>
86-74-8

> <SMILES>
c1cccc2[nH]c3ccccc3c21

> <NAME>
9H-Carbazole

> <preferred_name>
Carbazole

> <iupac>
9H-carbazole

> <MPID>
100210

> <dsstox_substance_id>
DTXSID4020248

> <Canonical_QSARr>
c1cccc2[nH]c3ccccc3c21

> <InChI_Code_QSARr>
InChI=1S/C12H9N/c1-3-7-11-9(5-1)10-6-2-4-8-12(10)13-11/h1-8,13H

> <InChI Key_QSARr>
UJOBWOGCFQCDNV-UHFFFAOYSA-N

> <Salt_Solvent>
?

> <Ready_Biodeg>
0.0

$$$$
100204
  -INDIGO-08031722522D

 31 31  0  0  0  0  0  0  0  0999 V2000
   -5.5425   -0.0000    0.0000 C   0  0  0  0  0  0  0  0  0  0  0  0
   -5.5425    1.6000    0.0000 O   0  0  0  0  0  0  0  0  0  0  0  0
   -6.9283   -0.8001    0.0000 C   0  0  0  0  0  0  0  0  0  0  0  0
   -8.3138   -0.0000    0.0000 C   0  0  0  0  0  0  0  0  0  0  0  0
   -8.3138    1.6000    0.0000 O   0  0  0  0  0  0  0  0  0  0  0  0
   -9.6996    2.4000    0.0000 H   0  0  0  0  0  0  0  0  0  0  0  0
   -9.6996   -0.8001    0.0000 C   0  0  0  0  0  0  0  0  0  0  0  0
  -11.0851   -0.0000    0.0000 H   0  0  0  0  0  0  0  0  0  0  0  0
   -9.6996   -2.4000    0.0000 C   0  0  0  0  0  0  0  0  0  0  0  0
  -11.0851   -3.2000    0.0000 H   0  0  0  0  0  0  0  0  0  0  0  0
   -8.3138   -3.2000    0.0000 C   0  0  0  0  0  0  0  0  0  0  0  0
   -8.3138   -4.8000    0.0000 H   0  0  0  0  0  0  0  0  0  0  0  0
   -6.9283   -2.4000    0.0000 C   0  0  0  0  0  0  0  0  0  0  0  0
   -5.5425   -3.2000    0.0000 H   0  0  0  0  0  0  0  0  0  0  0  0
   -4.1570   -0.8001    0.0000 O   0  0  0  0  0  0  0  0  0  0  0  0
   -2.7712   -0.0000    0.0000 C   0  0  0  0  0  0  0  0  0  0  0  0
   -3.3836    1.4782    0.0000 H   0  0  0  0  0  0  0  0  0  0  0  0
   -2.1589    1.4782    0.0000 H   0  0  0  0  0  0  0  0  0  0  0  0
   -1.3857   -0.8001    0.0000 C   0  0  0  0  0  0  0  0  0  0  0  0
   -0.7734   -2.2782    0.0000 H   0  0  0  0  0  0  0  0  0  0  0  0
   -1.9978   -2.2782    0.0000 H   0  0  0  0  0  0  0  0  0  0  0  0
    0.0000   -0.0000    0.0000 C   0  0  0  0  0  0  0  0  0  0  0  0
   -1.0284    1.2257    0.0000 H   0  0  0  0  0  0  0  0  0  0  0  0
    1.2256    1.0284    0.0000 C   0  0  0  0  0  0  0  0  0  0  0  0
    2.4514    2.0569    0.0000 H   0  0  0  0  0  0  0  0  0  0  0  0
    2.7292    0.4813    0.0000 H   0  0  0  0  0  0  0  0  0  0  0  0
    0.9478    2.6042    0.0000 H   0  0  0  0  0  0  0  0  0  0  0  0
    1.0285   -1.2256    0.0000 C   0  0  0  0  0  0  0  0  0  0  0  0
    2.0570   -2.4514    0.0000 H   0  0  0  0  0  0  0  0  0  0  0  0
    0.4813   -2.7292    0.0000 H   0  0  0  0  0  0  0  0  0  0  0  0
    2.6042   -0.9478    0.0000 H   0  0  0  0  0  0  0  0  0  0  0  0
  1  2  2  0  0  0  0
  1  3  1  0  0  0  0
  3  4  1  0  0  0  0
  4  5  1  0  0  0  0
  5  6  1  0  0  0  0
  4  7  2  0  0  0  0
  7  8  1  0  0  0  0
  7  9  1  0  0  0  0
  9 10  1  0  0  0  0
  9 11  2  0  0  0  0
 11 12  1  0  0  0  0
 11 13  1  0  0  0  0
 13  3  2  0  0  0  0
 13 14  1  0  0  0  0
  1 15  1  0  0  0  0
 15 16  1  0  0  0  0
 16 17  1  0  0  0  0
 16 18  1  0  0  0  0
 16 19  1  0  0  0  0
 19 20  1  0  0  0  0
 19 21  1  0  0  0  0
 19 22  1  0  0  0  0
 22 23  1  0  0  0  0
 22 24  1  0  0  0  0
 24 25  1  0  0  0  0
 24 26  1  0  0  0  0
 24 27  1  0  0  0  0
 22 28  1  0  0  0  0
 28 29  1  0  0  0  0
 28 30  1  0  0  0  0
 28 31  1  0  0  0  0
M  END
> <ChemID>
100204

> <source_casrn>
87-20-7

> <CAS>
87-20-7

> <SMILES>
CC(C)CCOC(=O)c1ccccc1O

> <NAME>
Benzoic acid, 2-hydroxy-, 3-methylbutyl ester

> <preferred_name>
Isoamyl salicylate

> <iupac>
3-methylbutyl 2-hydroxybenzoate

> <MPID>
100214

> <dsstox_substance_id>
DTXSID9041655

> <Canonical_QSARr>
CC(C)CCOC(=O)c1ccccc1O

> <InChI_Code_QSARr>
InChI=1S/C12H16O3/c1-9(2)7-8-15-12(14)10-5-3-4-6-11(10)13/h3-6,9,13H,7-8H2,1-2H3

> <InChI Key_QSARr>
PMGCQNGBLMMXEW-UHFFFAOYSA-N

> <Salt_Solvent>
?

> <Ready_Biodeg>
1.0

$$$$
100208
  -INDIGO-08031722522D

 13 13  0  0  0  0  0  0  0  0999 V2000
    0.8000    1.3856    0.0000 O   0  0  0  0  0  0  0  0  0  0  0  0
    2.4000    1.3856    0.0000 H   0  0  0  0  0  0  0  0  0  0  0  0
   -0.0000   -0.0000    0.0000 C   0  0  0  0  0  0  0  0  0  0  0  0
    0.8000   -1.3857    0.0000 C   0  0  0  0  0  0  0  0  0  0  0  0
    2.4000   -1.3857    0.0000 Cl  0  0  0  0  0  0  0  0  0  0  0  0
   -0.0000   -2.7713    0.0000 C   0  0  0  0  0  0  0  0  0  0  0  0
    0.8000   -4.1569    0.0000 H   0  0  0  0  0  0  0  0  0  0  0  0
   -1.6000   -2.7713    0.0000 C   0  0  0  0  0  0  0  0  0  0  0  0
   -2.4000   -4.1569    0.0000 H   0  0  0  0  0  0  0  0  0  0  0  0
   -2.4000   -1.3856    0.0000 C   0  0  0  0  0  0  0  0  0  0  0  0
   -4.0000   -1.3856    0.0000 H   0  0  0  0  0  0  0  0  0  0  0  0
   -1.6000   -0.0000    0.0000 C   0  0  0  0  0  0  0  0  0  0  0  0
   -2.4000    1.3856    0.0000 Cl  0  0  0  0  0  0  0  0  0  0  0  0
  1  2  1  0  0  0  0
  1  3  1  0  0  0  0
  3  4  1  0  0  0  0
  4  5  1  0  0  0  0
  4  6  2  0  0  0  0
  6  7  1  0  0  0  0
  6  8  1  0  0  0  0
  8  9  1  0  0  0  0
  8 10  2  0  0  0  0
 10 11  1  0  0  0  0
 10 12  1  0  0  0  0
 12  3  2  0  0  0  0
 12 13  1  0  0  0  0
M  END
> <ChemID>
100208

> <source_casrn>
87-65-0

> <CAS>
87-65-0

> <SMILES>
Oc1c(Cl)cccc1Cl

> <NAME>
Phenol, 2,6-dichloro-

> <preferred_name>
2,6-Dichlorophenol

> <iupac>
2,6-dichlorophenol

> <MPID>
100218

> <dsstox_substance_id>
DTXSID2025004

> <Canonical_QSARr>
Oc1c(Cl)cccc1Cl

> <InChI_Code_QSARr>
InChI=1S/C6H4Cl2O/c7-4-2-1-3-5(8)6(4)9/h1-3,9H

> <InChI Key_QSARr>
HOLHYSJJBXSLMV-UHFFFAOYSA-N

> <Salt_Solvent>
?

> <Ready_Biodeg>
0.0

$$$$
100212
  -INDIGO-08031722522D

 15 15  0  0  0  0  0  0  0  0999 V2000
    0.0000   -0.0000    0.0000 C   0  0  0  0  0  0  0  0  0  0  0  0
   -0.8001    1.3856    0.0000 C   0  0  0  0  0  0  0  0  0  0  0  0
    0.0000    2.7713    0.0000 Br  0  0  0  0  0  0  0  0  0  0  0  0
   -2.4001    1.3856    0.0000 C   0  0  0  0  0  0  0  0  0  0  0  0
   -3.2000    2.7713    0.0000 Br  0  0  0  0  0  0  0  0  0  0  0  0
   -3.2000   -0.0000    0.0000 C   0  0  0  0  0  0  0  0  0  0  0  0
   -4.8000   -0.0000    0.0000 Br  0  0  0  0  0  0  0  0  0  0  0  0
   -2.4001   -1.3856    0.0000 C   0  0  0  0  0  0  0  0  0  0  0  0
   -3.2000   -2.7713    0.0000 Br  0  0  0  0  0  0  0  0  0  0  0  0
   -0.8001   -1.3856    0.0000 C   0  0  0  0  0  0  0  0  0  0  0  0
    0.0000   -2.7713    0.0000 Br  0  0  0  0  0  0  0  0  0  0  0  0
    1.6000   -0.0000    0.0000 C   0  0  0  0  0  0  0  0  0  0  0  0
    3.2000   -0.0000    0.0000 H   0  0  0  0  0  0  0  0  0  0  0  0
    2.4001   -1.3856    0.0000 H   0  0  0  0  0  0  0  0  0  0  0  0
    2.4001    1.3856    0.0000 H   0  0  0  0  0  0  0  0  0  0  0  0
  1  2  1  0  0  0  0
  2  3  1  0  0  0  0
  2  4  2  0  0  0  0
  4  5  1  0  0  0  0
  4  6  1  0  0  0  0
  6  7  1  0  0  0  0
  6  8  2  0  0  0  0
  8  9  1  0  0  0  0
  8 10  1  0  0  0  0
 10  1  2  0  0  0  0
 10 11  1  0  0  0  0
  1 12  1  0  0  0  0
 12 13  1  0  0  0  0
 12 14  1  0  0  0  0
 12 15  1  0  0  0  0
M  END
> <ChemID>
100212

> <source_casrn>
87-83-2

> <CAS>
87-83-2

> <SMILES>
Cc1c(Br)c(Br)c(Br)c(Br)c1Br

> <NAME>
Benzene, pentabromomethyl-

> <preferred_name>
Pentabromotoluene

> <iupac>
1,2,3,4,5-pentabromo-6-methylbenzene

> <MPID>
100222

> <dsstox_substance_id>
DTXSID3025833

> <Canonical_QSARr>
Cc1c(Br)c(Br)c(Br)c(Br)c1Br

> <InChI_Code_QSARr>
InChI=1S/C7H3Br5/c1-2-3(8)5(10)7(12)6(11)4(2)9/h1H3

> <InChI Key_QSARr>
OZHJEQVYCBTHJT-UHFFFAOYSA-N

> <Salt_Solvent>
?

> <Ready_Biodeg>
0.0

$$$$
100216
  -INDIGO-08031722522D

 13 13  0  0  0  0  0  0  0  0999 V2000
    0.8000    1.3856    0.0000 O   0  0  0  0  0  0  0  0  0  0  0  0
    2.4000    1.3856    0.0000 H   0  0  0  0  0  0  0  0  0  0  0  0
   -0.0000   -0.0000    0.0000 C   0  0  0  0  0  0  0  0  0  0  0  0
    0.8000   -1.3857    0.0000 C   0  0  0  0  0  0  0  0  0  0  0  0
    2.4000   -1.3857    0.0000 Cl  0  0  0  0  0  0  0  0  0  0  0  0
   -0.0000   -2.7713    0.0000 C   0  0  0  0  0  0  0  0  0  0  0  0
    0.8000   -4.1569    0.0000 H   0  0  0  0  0  0  0  0  0  0  0  0
   -1.6000   -2.7713    0.0000 C   0  0  0  0  0  0  0  0  0  0  0  0
   -2.4000   -4.1569    0.0000 Cl  0  0  0  0  0  0  0  0  0  0  0  0
   -2.4000   -1.3856    0.0000 C   0  0  0  0  0  0  0  0  0  0  0  0
   -4.0000   -1.3856    0.0000 H   0  0  0  0  0  0  0  0  0  0  0  0
   -1.6000   -0.0000    0.0000 C   0  0  0  0  0  0  0  0  0  0  0  0
   -2.4000    1.3856    0.0000 Cl  0  0  0  0  0  0  0  0  0  0  0  0
  1  2  1  0  0  0  0
  1  3  1  0  0  0  0
  3  4  1  0  0  0  0
  4  5  1  0  0  0  0
  4  6  2  0  0  0  0
  6  7  1  0  0  0  0
  6  8  1  0  0  0  0
  8  9  1  0  0  0  0
  8 10  2  0  0  0  0
 10 11  1  0  0  0  0
 10 12  1  0  0  0  0
 12  3  2  0  0  0  0
 12 13  1  0  0  0  0
M  END
> <ChemID>
100216

> <source_casrn>
88-06-2

> <CAS>
88-06-2

> <SMILES>
Oc1c(Cl)cc(Cl)cc1Cl

> <NAME>
2,4,6-Trichlorophenol

> <preferred_name>
2,4,6-Trichlorophenol

> <iupac>
C6H3Cl3O

> <MPID>
100226

> <dsstox_substance_id>
DTXSID5021386

> <Canonical_QSARr>
Oc1c(Cl)cc(Cl)cc1Cl

> <InChI_Code_QSARr>
InChI=1S/C6H3Cl3O/c7-3-1-4(8)6(10)5(9)2-3/h1-2,10H

> <InChI Key_QSARr>
LINPIYWFGCPVIE-UHFFFAOYSA-N

> <Salt_Solvent>
?

> <Ready_Biodeg>
1.0

$$$$
100220
  -INDIGO-08031722522D

 21 21  0  0  0  0  0  0  0  0999 V2000
   -0.0000    0.0000    0.0000 C   0  0  0  0  0  0  0  0  0  0  0  0
   -0.8000    1.3856    0.0000 C   0  0  0  0  0  0  0  0  0  0  0  0
   -0.0000    2.7713    0.0000 H   0  0  0  0  0  0  0  0  0  0  0  0
   -2.4000    1.3856    0.0000 C   0  0  0  0  0  0  0  0  0  0  0  0
   -3.1999    2.7713    0.0000 Cl  0  0  0  0  0  0  0  0  0  0  0  0
   -3.1999    0.0000    0.0000 C   0  0  0  0  0  0  0  0  0  0  0  0
   -4.8000    0.0000    0.0000 C   0  0  0  0  0  0  0  0  0  0  0  0
   -6.4000    0.0000    0.0000 H   0  0  0  0  0  0  0  0  0  0  0  0
   -5.6000    1.3856    0.0000 H   0  0  0  0  0  0  0  0  0  0  0  0
   -5.6000   -1.3856    0.0000 H   0  0  0  0  0  0  0  0  0  0  0  0
   -2.4000   -1.3856    0.0000 C   0  0  0  0  0  0  0  0  0  0  0  0
   -3.1999   -2.7713    0.0000 H   0  0  0  0  0  0  0  0  0  0  0  0
   -0.8000   -1.3856    0.0000 C   0  0  0  0  0  0  0  0  0  0  0  0
   -0.0000   -2.7713    0.0000 N   0  0  0  0  0  0  0  0  0  0  0  0
   -0.8000   -4.1569    0.0000 H   0  0  0  0  0  0  0  0  0  0  0  0
    1.6001   -2.7713    0.0000 H   0  0  0  0  0  0  0  0  0  0  0  0
    1.6001    0.0000    0.0000 S   0  0  0  0  0  0  0  0  0  0  0  0
    1.6001    1.6000    0.0000 O   0  0  0  0  0  0  0  0  0  0  0  0
    3.2000    0.0000    0.0000 O   0  0  0  0  0  0  0  0  0  0  0  0
    4.0000    1.3856    0.0000 H   0  0  0  0  0  0  0  0  0  0  0  0
    1.6001   -1.6000    0.0000 O   0  0  0  0  0  0  0  0  0  0  0  0
  1  2  1  0  0  0  0
  2  3  1  0  0  0  0
  2  4  2  0  0  0  0
  4  5  1  0  0  0  0
  4  6  1  0  0  0  0
  6  7  1  0  0  0  0
  7  8  1  0  0  0  0
  7  9  1  0  0  0  0
  7 10  1  0  0  0  0
  6 11  2  0  0  0  0
 11 12  1  0  0  0  0
 11 13  1  0  0  0  0
 13  1  2  0  0  0  0
 13 14  1  0  0  0  0
 14 15  1  0  0  0  0
 14 16  1  0  0  0  0
  1 17  1  0  0  0  0
 17 18  2  0  0  0  0
 17 19  1  0  0  0  0
 19 20  1  0  0  0  0
 17 21  2  0  0  0  0
M  END
> <ChemID>
100220

> <source_casrn>
88-53-9

> <CAS>
88-53-9

> <SMILES>
Cc1cc(N)c(cc1Cl)S(O)(=O)=O

> <NAME>
Benzenesulfonic acid, 2-amino-5-chloro-4-methyl-

> <preferred_name>
2-Amino-5-chloro-4-methylbenzenesulfonic acid

> <iupac>
2-amino-5-chloro-4-methylbenzenesulfonic acid

> <MPID>
100230

> <dsstox_substance_id>
DTXSID7026528

> <Canonical_QSARr>
Cc1cc(N)c(cc1Cl)S(O)(=O)=O

> <InChI_Code_QSARr>
InChI=1S/C7H8ClNO3S/c1-4-2-6(9)7(3-5(4)8)13(10,11)12/h2-3H,9H2,1H3,(H,10,11,12)

> <InChI Key_QSARr>
VYZCFAPUHSSYCC-UHFFFAOYSA-N

> <Salt_Solvent>
?

> <Ready_Biodeg>
0.0

$$$$
100224
  -INDIGO-08031722522D

 14 14  0  0  0  0  0  0  0  0999 V2000
    0.0000    2.7713    0.0000 Cl  0  0  0  0  0  0  0  0  0  0  0  0
   -0.8000    1.3856    0.0000 C   0  0  0  0  0  0  0  0  0  0  0  0
    0.0000   -0.0000    0.0000 C   0  0  0  0  0  0  0  0  0  0  0  0
    1.6000   -0.0000    0.0000 N   0  0  0  0  0  0  0  0  0  0  0  0
    2.4000    1.3856    0.0000 O   0  0  0  0  0  0  0  0  0  0  0  0
    2.4000   -1.3856    0.0000 O   0  0  0  0  0  0  0  0  0  0  0  0
   -0.8000   -1.3856    0.0000 C   0  0  0  0  0  0  0  0  0  0  0  0
    0.0000   -2.7713    0.0000 H   0  0  0  0  0  0  0  0  0  0  0  0
   -2.4000   -1.3856    0.0000 C   0  0  0  0  0  0  0  0  0  0  0  0
   -3.2000   -2.7713    0.0000 H   0  0  0  0  0  0  0  0  0  0  0  0
   -3.2000   -0.0000    0.0000 C   0  0  0  0  0  0  0  0  0  0  0  0
   -4.8000   -0.0000    0.0000 H   0  0  0  0  0  0  0  0  0  0  0  0
   -2.4000    1.3856    0.0000 C   0  0  0  0  0  0  0  0  0  0  0  0
   -3.2000    2.7713    0.0000 H   0  0  0  0  0  0  0  0  0  0  0  0
  1  2  1  0  0  0  0
  2  3  1  0  0  0  0
  3  4  1  0  0  0  0
  4  5  2  0  0  0  0
  4  6  1  0  0  0  0
  3  7  2  0  0  0  0
  7  8  1  0  0  0  0
  7  9  1  0  0  0  0
  9 10  1  0  0  0  0
  9 11  2  0  0  0  0
 11 12  1  0  0  0  0
 11 13  1  0  0  0  0
 13  2  2  0  0  0  0
 13 14  1  0  0  0  0
M  CHG  2   4   1   6  -1
M  END
> <ChemID>
100224

> <source_casrn>
88-73-3

> <CAS>
88-73-3

> <SMILES>
[O-][N+](=O)c1ccccc1Cl

> <NAME>
Benzene, 1-chloro-2-nitro-

> <preferred_name>
1-Chloro-2-nitrobenzene

> <iupac>
1-chloro-2-nitrobenzene

> <MPID>
100234

> <dsstox_substance_id>
DTXSID0020280

> <Canonical_QSARr>
[O-][N+](=O)c1ccccc1Cl

> <InChI_Code_QSARr>
InChI=1S/C6H4ClNO2/c7-5-3-1-2-4-6(5)8(9)10/h1-4H

> <InChI Key_QSARr>
BFCFYVKQTRLZHA-UHFFFAOYSA-N

> <Salt_Solvent>
?

> <Ready_Biodeg>
0.0

$$$$
100228
  -INDIGO-08031722522D

 18 18  0  0  0  0  0  0  0  0999 V2000
    2.4001    1.3856    0.0000 O   0  0  0  0  0  0  0  0  0  0  0  0
    3.2000    2.7713    0.0000 H   0  0  0  0  0  0  0  0  0  0  0  0
    0.8001    1.3856    0.0000 C   0  0  0  0  0  0  0  0  0  0  0  0
    0.0000    0.0000    0.0000 C   0  0  0  0  0  0  0  0  0  0  0  0
    0.8001   -1.3856    0.0000 C   0  0  0  0  0  0  0  0  0  0  0  0
    2.4001   -1.3856    0.0000 H   0  0  0  0  0  0  0  0  0  0  0  0
    0.0000   -2.7713    0.0000 C   0  0  0  0  0  0  0  0  0  0  0  0
    0.8001   -4.1569    0.0000 H   0  0  0  0  0  0  0  0  0  0  0  0
   -1.6000   -2.7713    0.0000 C   0  0  0  0  0  0  0  0  0  0  0  0
   -2.4001   -4.1569    0.0000 H   0  0  0  0  0  0  0  0  0  0  0  0
   -2.4001   -1.3856    0.0000 C   0  0  0  0  0  0  0  0  0  0  0  0
   -4.0001   -1.3856    0.0000 H   0  0  0  0  0  0  0  0  0  0  0  0
   -1.6000    0.0000    0.0000 C   0  0  0  0  0  0  0  0  0  0  0  0
   -2.3999    1.3856    0.0000 C   0  0  0  0  0  0  0  0  0  0  0  0
   -3.9999    1.3856    0.0000 O   0  0  0  0  0  0  0  0  0  0  0  0
   -4.8000    2.7713    0.0000 H   0  0  0  0  0  0  0  0  0  0  0  0
   -1.6000    2.7713    0.0000 O   0  0  0  0  0  0  0  0  0  0  0  0
    0.0000    2.7713    0.0000 O   0  0  0  0  0  0  0  0  0  0  0  0
  1  2  1  0  0  0  0
  1  3  1  0  0  0  0
  3  4  1  0  0  0  0
  4  5  1  0  0  0  0
  5  6  1  0  0  0  0
  5  7  2  0  0  0  0
  7  8  1  0  0  0  0
  7  9  1  0  0  0  0
  9 10  1  0  0  0  0
  9 11  2  0  0  0  0
 11 12  1  0  0  0  0
 11 13  1  0  0  0  0
 13  4  2  0  0  0  0
 13 14  1  0  0  0  0
 14 15  1  0  0  0  0
 15 16  1  0  0  0  0
 14 17  2  0  0  0  0
  3 18  2  0  0  0  0
M  END
> <ChemID>
100228

> <source_casrn>
88-99-3

> <CAS>
88-99-3

> <SMILES>
OC(=O)c1ccccc1C(O)=O

> <NAME>
Phthalic acid

> <preferred_name>
Phthalic acid

> <iupac>
benzene-1,2-dicarboxylic acid

> <MPID>
100238

> <dsstox_substance_id>
DTXSID8021484

> <Canonical_QSARr>
OC(=O)c1ccccc1C(O)=O

> <InChI_Code_QSARr>
InChI=1S/C8H6O4/c9-7(10)5-3-1-2-4-6(5)8(11)12/h1-4H,(H,9,10)(H,11,12)

> <InChI Key_QSARr>
XNGIFLGASWRNHJ-UHFFFAOYSA-N

> <Salt_Solvent>
?

> <Ready_Biodeg>
1.0

$$$$
100232
  -INDIGO-08031722522D

 18 18  0  0  0  0  0  0  0  0999 V2000
    0.8000    1.3856    0.0000 C   0  0  0  0  0  0  0  0  0  0  0  0
    0.0000    2.7713    0.0000 N   0  0  0  0  0  0  0  0  0  0  0  0
    0.8000    4.1569    0.0000 H   0  0  0  0  0  0  0  0  0  0  0  0
   -1.6000    2.7713    0.0000 H   0  0  0  0  0  0  0  0  0  0  0  0
    0.0000    0.0000    0.0000 C   0  0  0  0  0  0  0  0  0  0  0  0
   -1.6000    0.0000    0.0000 O   0  0  0  0  0  0  0  0  0  0  0  0
   -2.4001   -1.3856    0.0000 C   0  0  0  0  0  0  0  0  0  0  0  0
   -4.0000   -1.3856    0.0000 H   0  0  0  0  0  0  0  0  0  0  0  0
   -3.2000   -2.7713    0.0000 H   0  0  0  0  0  0  0  0  0  0  0  0
   -3.2000    0.0000    0.0000 H   0  0  0  0  0  0  0  0  0  0  0  0
    0.8000   -1.3856    0.0000 C   0  0  0  0  0  0  0  0  0  0  0  0
    0.0000   -2.7713    0.0000 H   0  0  0  0  0  0  0  0  0  0  0  0
    2.4000   -1.3856    0.0000 C   0  0  0  0  0  0  0  0  0  0  0  0
    3.2001   -2.7713    0.0000 H   0  0  0  0  0  0  0  0  0  0  0  0
    3.2001    0.0000    0.0000 C   0  0  0  0  0  0  0  0  0  0  0  0
    4.8000    0.0000    0.0000 H   0  0  0  0  0  0  0  0  0  0  0  0
    2.4000    1.3856    0.0000 C   0  0  0  0  0  0  0  0  0  0  0  0
    3.2001    2.7713    0.0000 H   0  0  0  0  0  0  0  0  0  0  0  0
  1  2  1  0  0  0  0
  2  3  1  0  0  0  0
  2  4  1  0  0  0  0
  1  5  1  0  0  0  0
  5  6  1  0  0  0  0
  6  7  1  0  0  0  0
  7  8  1  0  0  0  0
  7  9  1  0  0  0  0
  7 10  1  0  0  0  0
  5 11  2  0  0  0  0
 11 12  1  0  0  0  0
 11 13  1  0  0  0  0
 13 14  1  0  0  0  0
 13 15  2  0  0  0  0
 15 16  1  0  0  0  0
 15 17  1  0  0  0  0
 17  1  2  0  0  0  0
 17 18  1  0  0  0  0
M  END
> <ChemID>
100232

> <source_casrn>
90-04-0

> <CAS>
90-04-0

> <SMILES>
COc1ccccc1N

> <NAME>
Benzenamine, 2-methoxy-

> <preferred_name>
2-Anisidine

> <iupac>
2-methoxyaniline

> <MPID>
100242

> <dsstox_substance_id>
DTXSID5023877

> <Canonical_QSARr>
COc1ccccc1N

> <InChI_Code_QSARr>
InChI=1S/C7H9NO/c1-9-7-5-3-2-4-6(7)8/h2-5H,8H2,1H3

> <InChI Key_QSARr>
VMPITZXILSNTON-UHFFFAOYSA-N

> <Salt_Solvent>
?

> <Ready_Biodeg>
1.0

$$$$
100236
  -INDIGO-08031722522D

 30 32  0  0  0  0  0  0  0  0999 V2000
    2.7712   -0.0000    0.0000 N   0  0  0  0  0  0  0  0  0  0  0  0
    2.7712    1.6000    0.0000 H   0  0  0  0  0  0  0  0  0  0  0  0
    1.3856   -0.8000    0.0000 C   0  0  0  0  0  0  0  0  0  0  0  0
    0.0000   -0.0000    0.0000 C   0  0  0  0  0  0  0  0  0  0  0  0
   -1.3856   -0.8000    0.0000 C   0  0  0  0  0  0  0  0  0  0  0  0
   -2.7713   -0.0000    0.0000 C   0  0  0  0  0  0  0  0  0  0  0  0
   -4.1569   -0.8000    0.0000 H   0  0  0  0  0  0  0  0  0  0  0  0
   -2.7713    1.6000    0.0000 C   0  0  0  0  0  0  0  0  0  0  0  0
   -4.1569    2.4001    0.0000 H   0  0  0  0  0  0  0  0  0  0  0  0
   -1.3856    2.4001    0.0000 C   0  0  0  0  0  0  0  0  0  0  0  0
   -1.3856    4.0000    0.0000 H   0  0  0  0  0  0  0  0  0  0  0  0
    0.0000    1.6000    0.0000 C   0  0  0  0  0  0  0  0  0  0  0  0
    1.3856    2.4001    0.0000 H   0  0  0  0  0  0  0  0  0  0  0  0
   -1.3856   -2.4000    0.0000 C   0  0  0  0  0  0  0  0  0  0  0  0
   -2.7713   -3.2001    0.0000 H   0  0  0  0  0  0  0  0  0  0  0  0
    0.0000   -3.2001    0.0000 C   0  0  0  0  0  0  0  0  0  0  0  0
    0.0000   -4.8000    0.0000 H   0  0  0  0  0  0  0  0  0  0  0  0
    1.3856   -2.4000    0.0000 C   0  0  0  0  0  0  0  0  0  0  0  0
    2.7712   -3.2001    0.0000 H   0  0  0  0  0  0  0  0  0  0  0  0
    4.3470   -0.2779    0.0000 C   0  0  0  0  0  0  0  0  0  0  0  0
    4.8943   -1.7814    0.0000 C   0  0  0  0  0  0  0  0  0  0  0  0
    3.8656   -3.0070    0.0000 H   0  0  0  0  0  0  0  0  0  0  0  0
    6.4699   -2.0592    0.0000 C   0  0  0  0  0  0  0  0  0  0  0  0
    7.0172   -3.5628    0.0000 H   0  0  0  0  0  0  0  0  0  0  0  0
    7.4983   -0.8335    0.0000 C   0  0  0  0  0  0  0  0  0  0  0  0
    9.0741   -1.1113    0.0000 H   0  0  0  0  0  0  0  0  0  0  0  0
    6.9512    0.6700    0.0000 C   0  0  0  0  0  0  0  0  0  0  0  0
    7.9796    1.8957    0.0000 H   0  0  0  0  0  0  0  0  0  0  0  0
    5.3754    0.9478    0.0000 C   0  0  0  0  0  0  0  0  0  0  0  0
    4.8283    2.4514    0.0000 H   0  0  0  0  0  0  0  0  0  0  0  0
  1  2  1  0  0  0  0
  1  3  1  0  0  0  0
  3  4  1  0  0  0  0
  4  5  1  0  0  0  0
  5  6  2  0  0  0  0
  6  7  1  0  0  0  0
  6  8  1  0  0  0  0
  8  9  1  0  0  0  0
  8 10  2  0  0  0  0
 10 11  1  0  0  0  0
 10 12  1  0  0  0  0
 12  4  2  0  0  0  0
 12 13  1  0  0  0  0
  5 14  1  0  0  0  0
 14 15  1  0  0  0  0
 14 16  2  0  0  0  0
 16 17  1  0  0  0  0
 16 18  1  0  0  0  0
 18  3  2  0  0  0  0
 18 19  1  0  0  0  0
  1 20  1  0  0  0  0
 20 21  1  0  0  0  0
 21 22  1  0  0  0  0
 21 23  2  0  0  0  0
 23 24  1  0  0  0  0
 23 25  1  0  0  0  0
 25 26  1  0  0  0  0
 25 27  2  0  0  0  0
 27 28  1  0  0  0  0
 27 29  1  0  0  0  0
 29 20  2  0  0  0  0
 29 30  1  0  0  0  0
M  END
> <ChemID>
100236

> <source_casrn>
90-30-2

> <CAS>
90-30-2

> <SMILES>
c1cccc2c(cccc21)Nc1ccccc1

> <NAME>
1-Naphthalenamine, N-phenyl-

> <preferred_name>
N-Phenyl-1-naphthylamine

> <iupac>
N-phenylnaphthalen-1-amine

> <MPID>
100246

> <dsstox_substance_id>
DTXSID2025892

> <Canonical_QSARr>
c1cccc2c(cccc21)Nc1ccccc1

> <InChI_Code_QSARr>
InChI=1S/C16H13N/c1-2-9-14(10-3-1)17-16-12-6-8-13-7-4-5-11-15(13)16/h1-12,17H

> <InChI Key_QSARr>
XQVWYOYUZDUNRW-UHFFFAOYSA-N

> <Salt_Solvent>
?

> <Ready_Biodeg>
0.0

$$$$
100240
  -INDIGO-08031722522D

 40 41  0  0  0  0  0  0  0  0999 V2000
    3.8792    3.9757    0.0000 O   0  0  0  0  0  0  0  0  0  0  0  0
    4.1569    2.4000    0.0000 C   0  0  0  0  0  0  0  0  0  0  0  0
    5.7325    2.1221    0.0000 C   0  0  0  0  0  0  0  0  0  0  0  0
    6.2799    0.6186    0.0000 C   0  0  0  0  0  0  0  0  0  0  0  0
    5.2514   -0.6070    0.0000 H   0  0  0  0  0  0  0  0  0  0  0  0
    7.8554    0.3408    0.0000 C   0  0  0  0  0  0  0  0  0  0  0  0
    8.4028   -1.1627    0.0000 H   0  0  0  0  0  0  0  0  0  0  0  0
    8.8839    1.5665    0.0000 C   0  0  0  0  0  0  0  0  0  0  0  0
   10.4598    1.2887    0.0000 N   0  0  0  0  0  0  0  0  0  0  0  0
   11.0069   -0.2149    0.0000 C   0  0  0  0  0  0  0  0  0  0  0  0
   11.5542   -1.7184    0.0000 H   0  0  0  0  0  0  0  0  0  0  0  0
   12.5827   -0.4927    0.0000 H   0  0  0  0  0  0  0  0  0  0  0  0
    9.9784   -1.4406    0.0000 H   0  0  0  0  0  0  0  0  0  0  0  0
   11.4883    2.5144    0.0000 C   0  0  0  0  0  0  0  0  0  0  0  0
   12.5165    3.7400    0.0000 H   0  0  0  0  0  0  0  0  0  0  0  0
   13.0638    2.2365    0.0000 H   0  0  0  0  0  0  0  0  0  0  0  0
   10.9409    4.0179    0.0000 H   0  0  0  0  0  0  0  0  0  0  0  0
    8.3368    3.0700    0.0000 C   0  0  0  0  0  0  0  0  0  0  0  0
    9.3653    4.2957    0.0000 H   0  0  0  0  0  0  0  0  0  0  0  0
    6.7610    3.3478    0.0000 C   0  0  0  0  0  0  0  0  0  0  0  0
    6.2139    4.8513    0.0000 H   0  0  0  0  0  0  0  0  0  0  0  0
    2.7713    1.6000    0.0000 C   0  0  0  0  0  0  0  0  0  0  0  0
    2.7713    0.0000    0.0000 C   0  0  0  0  0  0  0  0  0  0  0  0
    4.1569   -0.8000    0.0000 H   0  0  0  0  0  0  0  0  0  0  0  0
    1.3857   -0.8000    0.0000 C   0  0  0  0  0  0  0  0  0  0  0  0
    1.3857   -2.4000    0.0000 H   0  0  0  0  0  0  0  0  0  0  0  0
    0.0001    0.0000    0.0000 C   0  0  0  0  0  0  0  0  0  0  0  0
   -1.3857   -0.8000    0.0000 N   0  0  0  0  0  0  0  0  0  0  0  0
   -1.3857   -2.4000    0.0000 C   0  0  0  0  0  0  0  0  0  0  0  0
   -1.3857   -4.0000    0.0000 H   0  0  0  0  0  0  0  0  0  0  0  0
   -2.7713   -3.2000    0.0000 H   0  0  0  0  0  0  0  0  0  0  0  0
    0.0001   -3.2000    0.0000 H   0  0  0  0  0  0  0  0  0  0  0  0
   -2.7713    0.0000    0.0000 C   0  0  0  0  0  0  0  0  0  0  0  0
   -4.1569    0.8000    0.0000 H   0  0  0  0  0  0  0  0  0  0  0  0
   -4.1569   -0.8000    0.0000 H   0  0  0  0  0  0  0  0  0  0  0  0
   -2.7713    1.6000    0.0000 H   0  0  0  0  0  0  0  0  0  0  0  0
    0.0001    1.6000    0.0000 C   0  0  0  0  0  0  0  0  0  0  0  0
   -1.3857    2.4000    0.0000 H   0  0  0  0  0  0  0  0  0  0  0  0
    1.3857    2.4000    0.0000 C   0  0  0  0  0  0  0  0  0  0  0  0
    1.3857    4.0000    0.0000 H   0  0  0  0  0  0  0  0  0  0  0  0
  1  2  2  0  0  0  0
  2  3  1  0  0  0  0
  3  4  1  0  0  0  0
  4  5  1  0  0  0  0
  4  6  2  0  0  0  0
  6  7  1  0  0  0  0
  6  8  1  0  0  0  0
  8  9  1  0  0  0  0
  9 10  1  0  0  0  0
 10 11  1  0  0  0  0
 10 12  1  0  0  0  0
 10 13  1  0  0  0  0
  9 14  1  0  0  0  0
 14 15  1  0  0  0  0
 14 16  1  0  0  0  0
 14 17  1  0  0  0  0
  8 18  2  0  0  0  0
 18 19  1  0  0  0  0
 18 20  1  0  0  0  0
 20  3  2  0  0  0  0
 20 21  1  0  0  0  0
  2 22  1  0  0  0  0
 22 23  1  0  0  0  0
 23 24  1  0  0  0  0
 23 25  2  0  0  0  0
 25 26  1  0  0  0  0
 25 27  1  0  0  0  0
 27 28  1  0  0  0  0
 28 29  1  0  0  0  0
 29 30  1  0  0  0  0
 29 31  1  0  0  0  0
 29 32  1  0  0  0  0
 28 33  1  0  0  0  0
 33 34  1  0  0  0  0
 33 35  1  0  0  0  0
 33 36  1  0  0  0  0
 27 37  2  0  0  0  0
 37 38  1  0  0  0  0
 37 39  1  0  0  0  0
 39 22  2  0  0  0  0
 39 40  1  0  0  0  0
M  END
> <ChemID>
100240

> <source_casrn>
90-94-8

> <CAS>
90-94-8

> <SMILES>
O=C(c(ccc(N(C)C)c1)c1)c(ccc(N(C)C)c2)c2

> <NAME>
Methanone, bis 4-(dimethylamino)phenyl -

> <preferred_name>
Michler's ketone

> <iupac>
bis[4-(dimethylamino)phenyl]methanone

> <MPID>
100250

> <dsstox_substance_id>
DTXSID2020894

> <Canonical_QSARr>
CN(C)c1ccc(cc1)C(=O)c1ccc(cc1)N(C)C

> <InChI_Code_QSARr>
InChI=1S/C17H20N2O/c1-18(2)15-9-5-13(6-10-15)17(20)14-7-11-16(12-8-14)19(3)4/h5-12H,1-4H3

> <InChI Key_QSARr>
VVBLNCFGVYUYGU-UHFFFAOYSA-N

> <Salt_Solvent>
?

> <Ready_Biodeg>
0.0

$$$$
100244
  -INDIGO-08031722522D

 20 20  0  0  0  0  0  0  0  0999 V2000
    0.0000    0.0000    0.0000 C   0  0  0  0  0  0  0  0  0  0  0  0
    0.8000    1.3856    0.0000 O   0  0  0  0  0  0  0  0  0  0  0  0
    2.4001    1.3856    0.0000 C   0  0  0  0  0  0  0  0  0  0  0  0
    3.2000    2.7713    0.0000 H   0  0  0  0  0  0  0  0  0  0  0  0
    4.0000    1.3856    0.0000 H   0  0  0  0  0  0  0  0  0  0  0  0
    1.6000    2.7713    0.0000 H   0  0  0  0  0  0  0  0  0  0  0  0
   -1.6000    0.0000    0.0000 C   0  0  0  0  0  0  0  0  0  0  0  0
   -2.4000    1.3856    0.0000 O   0  0  0  0  0  0  0  0  0  0  0  0
   -4.0001    1.3856    0.0000 C   0  0  0  0  0  0  0  0  0  0  0  0
   -4.8000    2.7713    0.0000 H   0  0  0  0  0  0  0  0  0  0  0  0
   -5.6000    1.3856    0.0000 H   0  0  0  0  0  0  0  0  0  0  0  0
   -3.2000    2.7713    0.0000 H   0  0  0  0  0  0  0  0  0  0  0  0
   -2.4000   -1.3856    0.0000 C   0  0  0  0  0  0  0  0  0  0  0  0
   -3.9999   -1.3856    0.0000 H   0  0  0  0  0  0  0  0  0  0  0  0
   -1.6000   -2.7713    0.0000 C   0  0  0  0  0  0  0  0  0  0  0  0
   -2.4000   -4.1569    0.0000 H   0  0  0  0  0  0  0  0  0  0  0  0
    0.0000   -2.7713    0.0000 C   0  0  0  0  0  0  0  0  0  0  0  0
    0.8000   -4.1569    0.0000 H   0  0  0  0  0  0  0  0  0  0  0  0
    0.8000   -1.3856    0.0000 C   0  0  0  0  0  0  0  0  0  0  0  0
    2.4001   -1.3856    0.0000 H   0  0  0  0  0  0  0  0  0  0  0  0
  1  2  1  0  0  0  0
  2  3  1  0  0  0  0
  3  4  1  0  0  0  0
  3  5  1  0  0  0  0
  3  6  1  0  0  0  0
  1  7  1  0  0  0  0
  7  8  1  0  0  0  0
  8  9  1  0  0  0  0
  9 10  1  0  0  0  0
  9 11  1  0  0  0  0
  9 12  1  0  0  0  0
  7 13  2  0  0  0  0
 13 14  1  0  0  0  0
 13 15  1  0  0  0  0
 15 16  1  0  0  0  0
 15 17  2  0  0  0  0
 17 18  1  0  0  0  0
 17 19  1  0  0  0  0
 19  1  2  0  0  0  0
 19 20  1  0  0  0  0
M  END
> <ChemID>
100244

> <source_casrn>
91-16-7

> <CAS>
91-16-7

> <SMILES>
COc1ccccc1OC

> <NAME>
Benzene, 1,2-dimethoxy-

> <preferred_name>
1,2-Dimethoxybenzene

> <iupac>
1,2-dimethoxybenzene

> <MPID>
100254

> <dsstox_substance_id>
DTXSID7047065

> <Canonical_QSARr>
COc1ccccc1OC

> <InChI_Code_QSARr>
InChI=1S/C8H10O2/c1-9-7-5-3-4-6-8(7)10-2/h3-6H,1-2H3

> <InChI Key_QSARr>
ABDKAPXRBAPSQN-UHFFFAOYSA-N

> <Salt_Solvent>
?

> <Ready_Biodeg>
1.0

$$$$
100248
  -INDIGO-08031722522D

 18 18  0  0  0  0  0  0  0  0999 V2000
    2.4001   -1.3856    0.0000 C   0  0  0  0  0  0  0  0  0  0  0  0
    4.0000   -1.3856    0.0000 H   0  0  0  0  0  0  0  0  0  0  0  0
    3.2000   -2.7713    0.0000 H   0  0  0  0  0  0  0  0  0  0  0  0
    3.2000    0.0000    0.0000 H   0  0  0  0  0  0  0  0  0  0  0  0
    1.6000    0.0000    0.0000 O   0  0  0  0  0  0  0  0  0  0  0  0
   -0.0000    0.0000    0.0000 C   0  0  0  0  0  0  0  0  0  0  0  0
   -0.8000    1.3856    0.0000 C   0  0  0  0  0  0  0  0  0  0  0  0
   -0.0000    2.7713    0.0000 N   0  0  0  0  0  0  0  0  0  0  0  0
   -0.8000    4.1569    0.0000 O   0  0  0  0  0  0  0  0  0  0  0  0
    1.6000    2.7713    0.0000 O   0  0  0  0  0  0  0  0  0  0  0  0
   -2.4000    1.3856    0.0000 C   0  0  0  0  0  0  0  0  0  0  0  0
   -3.2001    2.7713    0.0000 H   0  0  0  0  0  0  0  0  0  0  0  0
   -3.2001    0.0000    0.0000 C   0  0  0  0  0  0  0  0  0  0  0  0
   -4.8000    0.0000    0.0000 H   0  0  0  0  0  0  0  0  0  0  0  0
   -2.4000   -1.3856    0.0000 C   0  0  0  0  0  0  0  0  0  0  0  0
   -3.2001   -2.7713    0.0000 H   0  0  0  0  0  0  0  0  0  0  0  0
   -0.8000   -1.3856    0.0000 C   0  0  0  0  0  0  0  0  0  0  0  0
   -0.0000   -2.7713    0.0000 H   0  0  0  0  0  0  0  0  0  0  0  0
  1  2  1  0  0  0  0
  1  3  1  0  0  0  0
  1  4  1  0  0  0  0
  1  5  1  0  0  0  0
  5  6  1  0  0  0  0
  6  7  1  0  0  0  0
  7  8  1  0  0  0  0
  8  9  2  0  0  0  0
  8 10  1  0  0  0  0
  7 11  2  0  0  0  0
 11 12  1  0  0  0  0
 11 13  1  0  0  0  0
 13 14  1  0  0  0  0
 13 15  2  0  0  0  0
 15 16  1  0  0  0  0
 15 17  1  0  0  0  0
 17  6  2  0  0  0  0
 17 18  1  0  0  0  0
M  CHG  2   8   1  10  -1
M  END
> <ChemID>
100248

> <source_casrn>
91-23-6

> <CAS>
91-23-6

> <SMILES>
COc1ccccc1[N+]([O-])=O

> <NAME>
Benzene, 1-methoxy-2-nitro-

> <preferred_name>
1-Methoxy-2-nitrobenzene

> <iupac>
1-methoxy-2-nitrobenzene

> <MPID>
100258

> <dsstox_substance_id>
DTXSID3020962

> <Canonical_QSARr>
COc1ccccc1[N+]([O-])=O

> <InChI_Code_QSARr>
InChI=1S/C7H7NO3/c1-11-7-5-3-2-4-6(7)8(9)10/h2-5H,1H3

> <InChI Key_QSARr>
CFBYEGUGFPZCNF-UHFFFAOYSA-N

> <Salt_Solvent>
?

> <Ready_Biodeg>
0.0

$$$$
100252
  -INDIGO-08031722522D

 26 26  0  0  0  0  0  0  0  0999 V2000
    2.4001    1.3856    0.0000 C   0  0  0  0  0  0  0  0  0  0  0  0
    3.2000    2.7712    0.0000 H   0  0  0  0  0  0  0  0  0  0  0  0
    4.0000    1.3856    0.0000 H   0  0  0  0  0  0  0  0  0  0  0  0
    1.6001    2.7712    0.0000 H   0  0  0  0  0  0  0  0  0  0  0  0
    0.7999    1.3856    0.0000 C   0  0  0  0  0  0  0  0  0  0  0  0
   -0.4693    2.3596    0.0000 H   0  0  0  0  0  0  0  0  0  0  0  0
    0.5911    2.9720    0.0000 H   0  0  0  0  0  0  0  0  0  0  0  0
   -0.0000    0.0000    0.0000 N   0  0  0  0  0  0  0  0  0  0  0  0
    0.7999   -1.3856    0.0000 C   0  0  0  0  0  0  0  0  0  0  0  0
    0.5911   -2.9720    0.0000 H   0  0  0  0  0  0  0  0  0  0  0  0
   -0.4693   -2.3596    0.0000 H   0  0  0  0  0  0  0  0  0  0  0  0
    2.4001   -1.3856    0.0000 C   0  0  0  0  0  0  0  0  0  0  0  0
    4.0000   -1.3856    0.0000 H   0  0  0  0  0  0  0  0  0  0  0  0
    3.2000   -2.7712    0.0000 H   0  0  0  0  0  0  0  0  0  0  0  0
    1.6001   -2.7712    0.0000 H   0  0  0  0  0  0  0  0  0  0  0  0
   -1.6000    0.0000    0.0000 C   0  0  0  0  0  0  0  0  0  0  0  0
   -2.4000    1.3856    0.0000 C   0  0  0  0  0  0  0  0  0  0  0  0
   -1.6000    2.7713    0.0000 H   0  0  0  0  0  0  0  0  0  0  0  0
   -4.0001    1.3856    0.0000 C   0  0  0  0  0  0  0  0  0  0  0  0
   -4.8000    2.7713    0.0000 H   0  0  0  0  0  0  0  0  0  0  0  0
   -4.8000    0.0000    0.0000 C   0  0  0  0  0  0  0  0  0  0  0  0
   -6.4000    0.0000    0.0000 H   0  0  0  0  0  0  0  0  0  0  0  0
   -4.0001   -1.3856    0.0000 C   0  0  0  0  0  0  0  0  0  0  0  0
   -4.8000   -2.7712    0.0000 H   0  0  0  0  0  0  0  0  0  0  0  0
   -2.4000   -1.3856    0.0000 C   0  0  0  0  0  0  0  0  0  0  0  0
   -1.6000   -2.7712    0.0000 H   0  0  0  0  0  0  0  0  0  0  0  0
  1  2  1  0  0  0  0
  1  3  1  0  0  0  0
  1  4  1  0  0  0  0
  1  5  1  0  0  0  0
  5  6  1  0  0  0  0
  5  7  1  0  0  0  0
  5  8  1  0  0  0  0
  8  9  1  0  0  0  0
  9 10  1  0  0  0  0
  9 11  1  0  0  0  0
  9 12  1  0  0  0  0
 12 13  1  0  0  0  0
 12 14  1  0  0  0  0
 12 15  1  0  0  0  0
  8 16  1  0  0  0  0
 16 17  1  0  0  0  0
 17 18  1  0  0  0  0
 17 19  2  0  0  0  0
 19 20  1  0  0  0  0
 19 21  1  0  0  0  0
 21 22  1  0  0  0  0
 21 23  2  0  0  0  0
 23 24  1  0  0  0  0
 23 25  1  0  0  0  0
 25 16  2  0  0  0  0
 25 26  1  0  0  0  0
M  END
> <ChemID>
100252

> <source_casrn>
91-66-7

> <CAS>
91-66-7

> <SMILES>
CCN(CC)c1ccccc1

> <NAME>
Benzenamine, N,N-diethyl-

> <preferred_name>
N,N-Diethylaniline

> <iupac>
N,N-diethylaniline

> <MPID>
100262

> <dsstox_substance_id>
DTXSID8021800

> <Canonical_QSARr>
CCN(CC)c1ccccc1

> <InChI_Code_QSARr>
InChI=1S/C10H15N/c1-3-11(4-2)10-8-6-5-7-9-10/h5-9H,3-4H2,1-2H3

> <InChI Key_QSARr>
GGSUCNLOZRCGPQ-UHFFFAOYSA-N

> <Salt_Solvent>
?

> <Ready_Biodeg>
0.0

$$$$
100256
  -INDIGO-08031722522D

 22 23  0  0  0  0  0  0  0  0999 V2000
   -0.0001   -0.0000    0.0000 C   0  0  0  0  0  0  0  0  0  0  0  0
    1.3856    0.8000    0.0000 C   0  0  0  0  0  0  0  0  0  0  0  0
    1.3856    2.4000    0.0000 H   0  0  0  0  0  0  0  0  0  0  0  0
    2.7713   -0.0000    0.0000 C   0  0  0  0  0  0  0  0  0  0  0  0
    4.1569    0.8000    0.0000 H   0  0  0  0  0  0  0  0  0  0  0  0
    2.7713   -1.6000    0.0000 C   0  0  0  0  0  0  0  0  0  0  0  0
    4.1569   -2.4000    0.0000 H   0  0  0  0  0  0  0  0  0  0  0  0
    1.3856   -2.4000    0.0000 C   0  0  0  0  0  0  0  0  0  0  0  0
    1.3856   -4.0000    0.0000 H   0  0  0  0  0  0  0  0  0  0  0  0
   -0.0001   -1.6000    0.0000 C   0  0  0  0  0  0  0  0  0  0  0  0
   -1.3857   -2.4000    0.0000 C   0  0  0  0  0  0  0  0  0  0  0  0
   -1.3857   -4.0000    0.0000 H   0  0  0  0  0  0  0  0  0  0  0  0
   -2.7712   -1.6000    0.0000 C   0  0  0  0  0  0  0  0  0  0  0  0
   -4.1569   -2.4000    0.0000 O   0  0  0  0  0  0  0  0  0  0  0  0
   -4.1569   -4.0000    0.0000 H   0  0  0  0  0  0  0  0  0  0  0  0
   -2.7712   -0.0000    0.0000 C   0  0  0  0  0  0  0  0  0  0  0  0
   -4.1569    0.8000    0.0000 C   0  0  0  0  0  0  0  0  0  0  0  0
   -4.1569    2.4000    0.0000 O   0  0  0  0  0  0  0  0  0  0  0  0
   -5.5425   -0.0000    0.0000 O   0  0  0  0  0  0  0  0  0  0  0  0
   -6.9282    0.8000    0.0000 H   0  0  0  0  0  0  0  0  0  0  0  0
   -1.3857    0.8000    0.0000 C   0  0  0  0  0  0  0  0  0  0  0  0
   -1.3856    2.4000    0.0000 H   0  0  0  0  0  0  0  0  0  0  0  0
  1  2  1  0  0  0  0
  2  3  1  0  0  0  0
  2  4  2  0  0  0  0
  4  5  1  0  0  0  0
  4  6  1  0  0  0  0
  6  7  1  0  0  0  0
  6  8  2  0  0  0  0
  8  9  1  0  0  0  0
  8 10  1  0  0  0  0
 10  1  1  0  0  0  0
 10 11  2  0  0  0  0
 11 12  1  0  0  0  0
 11 13  1  0  0  0  0
 13 14  1  0  0  0  0
 14 15  1  0  0  0  0
 13 16  2  0  0  0  0
 16 17  1  0  0  0  0
 17 18  2  0  0  0  0
 17 19  1  0  0  0  0
 19 20  1  0  0  0  0
 16 21  1  0  0  0  0
 21  1  2  0  0  0  0
 21 22  1  0  0  0  0
M  END
> <ChemID>
100256

> <source_casrn>
92-70-6

> <CAS>
92-70-6

> <SMILES>
Oc1cc2ccccc2cc1C(O)=O

> <NAME>
2-Naphthalenecarboxylic acid, 3-hydroxy-

> <preferred_name>
3-Hydroxy-2-naphthoic acid

> <iupac>
3-hydroxynaphthalene-2-carboxylic acid

> <MPID>
100266

> <dsstox_substance_id>
DTXSID3026560

> <Canonical_QSARr>
Oc1cc2ccccc2cc1C(O)=O

> <InChI_Code_QSARr>
InChI=1S/C11H8O3/c12-10-6-8-4-2-1-3-7(8)5-9(10)11(13)14/h1-6,12H,(H,13,14)

> <InChI Key_QSARr>
ALKYHXVLJMQRLQ-UHFFFAOYSA-N

> <Salt_Solvent>
?

> <Ready_Biodeg>
0.0

$$$$
100260
  -INDIGO-08031722522D

 22 23  0  0  0  0  0  0  0  0999 V2000
   -0.0001    0.0000    0.0000 C   0  0  0  0  0  0  0  0  0  0  0  0
    1.6001   -0.0000    0.0000 C   0  0  0  0  0  0  0  0  0  0  0  0
    2.4001   -1.3856    0.0000 C   0  0  0  0  0  0  0  0  0  0  0  0
    1.6001   -2.7713    0.0000 H   0  0  0  0  0  0  0  0  0  0  0  0
    4.0000   -1.3856    0.0000 C   0  0  0  0  0  0  0  0  0  0  0  0
    4.8000   -2.7713    0.0000 H   0  0  0  0  0  0  0  0  0  0  0  0
    4.8000    0.0000    0.0000 C   0  0  0  0  0  0  0  0  0  0  0  0
    6.4000    0.0000    0.0000 Br  0  0  0  0  0  0  0  0  0  0  0  0
    4.0000    1.3856    0.0000 C   0  0  0  0  0  0  0  0  0  0  0  0
    4.8000    2.7713    0.0000 H   0  0  0  0  0  0  0  0  0  0  0  0
    2.4001    1.3856    0.0000 C   0  0  0  0  0  0  0  0  0  0  0  0
    1.6001    2.7713    0.0000 H   0  0  0  0  0  0  0  0  0  0  0  0
   -0.8001    1.3856    0.0000 C   0  0  0  0  0  0  0  0  0  0  0  0
   -0.0001    2.7713    0.0000 H   0  0  0  0  0  0  0  0  0  0  0  0
   -2.4000    1.3856    0.0000 C   0  0  0  0  0  0  0  0  0  0  0  0
   -3.2000    2.7713    0.0000 H   0  0  0  0  0  0  0  0  0  0  0  0
   -3.2000    0.0000    0.0000 C   0  0  0  0  0  0  0  0  0  0  0  0
   -4.8000   -0.0000    0.0000 Br  0  0  0  0  0  0  0  0  0  0  0  0
   -2.4000   -1.3856    0.0000 C   0  0  0  0  0  0  0  0  0  0  0  0
   -3.2000   -2.7713    0.0000 H   0  0  0  0  0  0  0  0  0  0  0  0
   -0.8001   -1.3856    0.0000 C   0  0  0  0  0  0  0  0  0  0  0  0
   -0.0001   -2.7713    0.0000 H   0  0  0  0  0  0  0  0  0  0  0  0
  1  2  1  0  0  0  0
  2  3  1  0  0  0  0
  3  4  1  0  0  0  0
  3  5  2  0  0  0  0
  5  6  1  0  0  0  0
  5  7  1  0  0  0  0
  7  8  1  0  0  0  0
  7  9  2  0  0  0  0
  9 10  1  0  0  0  0
  9 11  1  0  0  0  0
 11  2  2  0  0  0  0
 11 12  1  0  0  0  0
  1 13  1  0  0  0  0
 13 14  1  0  0  0  0
 13 15  2  0  0  0  0
 15 16  1  0  0  0  0
 15 17  1  0  0  0  0
 17 18  1  0  0  0  0
 17 19  2  0  0  0  0
 19 20  1  0  0  0  0
 19 21  1  0  0  0  0
 21  1  2  0  0  0  0
 21 22  1  0  0  0  0
M  END
> <ChemID>
100260

> <source_casrn>
92-86-4

> <CAS>
92-86-4

> <SMILES>
Brc1ccc(cc1)-c1ccc(Br)cc1

> <NAME>
1,1'-Biphenyl, 4,4'-dibromo-

> <preferred_name>
1,1'-Biphenyl, 4,4'-dibromo-

> <iupac>
1-bromo-4-(4-bromophenyl)benzene

> <MPID>
100270

> <dsstox_substance_id>
DTXSID1059072

> <Canonical_QSARr>
Brc1ccc(cc1)-c1ccc(Br)cc1

> <InChI_Code_QSARr>
InChI=1S/C12H8Br2/c13-11-5-1-9(2-6-11)10-3-7-12(14)8-4-10/h1-8H

> <InChI Key_QSARr>
HQJQYILBCQPYBI-UHFFFAOYSA-N

> <Salt_Solvent>
?

> <Ready_Biodeg>
0.0

$$$$
100264
  -INDIGO-08031722522D

 27 27  0  0  0  0  0  0  0  0999 V2000
    3.2000    2.7713    0.0000 O   0  0  0  0  0  0  0  0  0  0  0  0
    2.4000    4.1570    0.0000 C   0  0  0  0  0  0  0  0  0  0  0  0
    3.2000    5.5426    0.0000 H   0  0  0  0  0  0  0  0  0  0  0  0
    1.6000    5.5426    0.0000 H   0  0  0  0  0  0  0  0  0  0  0  0
    4.0000    4.1570    0.0000 H   0  0  0  0  0  0  0  0  0  0  0  0
    2.4000    1.3857    0.0000 C   0  0  0  0  0  0  0  0  0  0  0  0
    0.8000    1.3857    0.0000 C   0  0  0  0  0  0  0  0  0  0  0  0
    0.0000    2.7713    0.0000 H   0  0  0  0  0  0  0  0  0  0  0  0
    0.0000    0.0000    0.0000 C   0  0  0  0  0  0  0  0  0  0  0  0
   -1.6000    0.0000    0.0000 C   0  0  0  0  0  0  0  0  0  0  0  0
   -2.8693    0.9740    0.0000 H   0  0  0  0  0  0  0  0  0  0  0  0
   -1.8089    1.5863    0.0000 H   0  0  0  0  0  0  0  0  0  0  0  0
   -2.4000   -1.3856    0.0000 C   0  0  0  0  0  0  0  0  0  0  0  0
   -1.6000   -2.7713    0.0000 H   0  0  0  0  0  0  0  0  0  0  0  0
   -4.0000   -1.3856    0.0000 C   0  0  0  0  0  0  0  0  0  0  0  0
   -4.8000   -2.7713    0.0000 H   0  0  0  0  0  0  0  0  0  0  0  0
   -4.8000    0.0000    0.0000 H   0  0  0  0  0  0  0  0  0  0  0  0
    0.8000   -1.3856    0.0000 C   0  0  0  0  0  0  0  0  0  0  0  0
    0.0000   -2.7713    0.0000 H   0  0  0  0  0  0  0  0  0  0  0  0
    2.4000   -1.3856    0.0000 C   0  0  0  0  0  0  0  0  0  0  0  0
    3.2000   -2.7713    0.0000 H   0  0  0  0  0  0  0  0  0  0  0  0
    3.2000    0.0000    0.0000 C   0  0  0  0  0  0  0  0  0  0  0  0
    4.8000    0.0000    0.0000 O   0  0  0  0  0  0  0  0  0  0  0  0
    5.6000   -1.3856    0.0000 C   0  0  0  0  0  0  0  0  0  0  0  0
    7.2000   -1.3857    0.0000 H   0  0  0  0  0  0  0  0  0  0  0  0
    6.4000   -2.7713    0.0000 H   0  0  0  0  0  0  0  0  0  0  0  0
    6.4000    0.0000    0.0000 H   0  0  0  0  0  0  0  0  0  0  0  0
  1  2  1  0  0  0  0
  2  3  1  0  0  0  0
  2  4  1  0  0  0  0
  2  5  1  0  0  0  0
  1  6  1  0  0  0  0
  6  7  1  0  0  0  0
  7  8  1  0  0  0  0
  7  9  2  0  0  0  0
  9 10  1  0  0  0  0
 10 11  1  0  0  0  0
 10 12  1  0  0  0  0
 10 13  1  0  0  0  0
 13 14  1  0  0  0  0
 13 15  2  0  0  0  0
 15 16  1  0  0  0  0
 15 17  1  0  0  0  0
  9 18  1  0  0  0  0
 18 19  1  0  0  0  0
 18 20  2  0  0  0  0
 20 21  1  0  0  0  0
 20 22  1  0  0  0  0
 22  6  2  0  0  0  0
 22 23  1  0  0  0  0
 23 24  1  0  0  0  0
 24 25  1  0  0  0  0
 24 26  1  0  0  0  0
 24 27  1  0  0  0  0
M  END
> <ChemID>
100264

> <source_casrn>
93-15-2

> <CAS>
93-15-2

> <SMILES>
COc1ccc(CC=C)cc1OC

> <NAME>
Benzene, 1,2-dimethoxy-4-(2-propenyl)-

> <preferred_name>
Methyleugenol

> <iupac>
C11H14O2

> <MPID>
100274

> <dsstox_substance_id>
DTXSID5025607

> <Canonical_QSARr>
COc1ccc(CC=C)cc1OC

> <InChI_Code_QSARr>
InChI=1S/C11H14O2/c1-4-5-9-6-7-10(12-2)11(8-9)13-3/h4,6-8H,1,5H2,2-3H3

> <InChI Key_QSARr>
ZYEMGPIYFIJGTP-UHFFFAOYSA-N

> <Salt_Solvent>
?

> <Ready_Biodeg>
1.0

$$$$
100268
  -INDIGO-08031722522D

 22 22  0  0  0  0  0  0  0  0999 V2000
   -4.1569    0.8000    0.0000 C   0  0  0  0  0  0  0  0  0  0  0  0
   -4.1569    2.4000    0.0000 H   0  0  0  0  0  0  0  0  0  0  0  0
   -5.5425   -0.0000    0.0000 C   0  0  0  0  0  0  0  0  0  0  0  0
   -6.9282    0.8000    0.0000 H   0  0  0  0  0  0  0  0  0  0  0  0
   -5.5425   -1.6000    0.0000 C   0  0  0  0  0  0  0  0  0  0  0  0
   -6.9282   -2.4000    0.0000 H   0  0  0  0  0  0  0  0  0  0  0  0
   -4.1569   -2.4000    0.0000 C   0  0  0  0  0  0  0  0  0  0  0  0
   -4.1569   -4.0000    0.0000 H   0  0  0  0  0  0  0  0  0  0  0  0
   -2.7712   -1.6000    0.0000 C   0  0  0  0  0  0  0  0  0  0  0  0
   -1.3856   -2.4000    0.0000 H   0  0  0  0  0  0  0  0  0  0  0  0
   -2.7712   -0.0000    0.0000 C   0  0  0  0  0  0  0  0  0  0  0  0
   -1.3856    0.8000    0.0000 C   0  0  0  0  0  0  0  0  0  0  0  0
   -1.3856    2.4000    0.0000 O   0  0  0  0  0  0  0  0  0  0  0  0
   -0.0001   -0.0000    0.0000 C   0  0  0  0  0  0  0  0  0  0  0  0
    0.6123   -1.4782    0.0000 H   0  0  0  0  0  0  0  0  0  0  0  0
   -0.6122   -1.4782    0.0000 H   0  0  0  0  0  0  0  0  0  0  0  0
    1.3856    0.8000    0.0000 C   0  0  0  0  0  0  0  0  0  0  0  0
    1.3856    2.4000    0.0000 O   0  0  0  0  0  0  0  0  0  0  0  0
    2.7713   -0.0000    0.0000 C   0  0  0  0  0  0  0  0  0  0  0  0
    4.1569   -0.8000    0.0000 H   0  0  0  0  0  0  0  0  0  0  0  0
    4.1569    0.8000    0.0000 H   0  0  0  0  0  0  0  0  0  0  0  0
    2.7713   -1.6000    0.0000 H   0  0  0  0  0  0  0  0  0  0  0  0
  1  2  1  0  0  0  0
  1  3  1  0  0  0  0
  3  4  1  0  0  0  0
  3  5  2  0  0  0  0
  5  6  1  0  0  0  0
  5  7  1  0  0  0  0
  7  8  1  0  0  0  0
  7  9  2  0  0  0  0
  9 10  1  0  0  0  0
  9 11  1  0  0  0  0
 11  1  2  0  0  0  0
 11 12  1  0  0  0  0
 12 13  2  0  0  0  0
 12 14  1  0  0  0  0
 14 15  1  0  0  0  0
 14 16  1  0  0  0  0
 14 17  1  0  0  0  0
 17 18  2  0  0  0  0
 17 19  1  0  0  0  0
 19 20  1  0  0  0  0
 19 21  1  0  0  0  0
 19 22  1  0  0  0  0
M  END
> <ChemID>
100268

> <source_casrn>
93-91-4

> <CAS>
93-91-4

> <SMILES>
CC(=O)CC(=O)c1ccccc1

> <NAME>
1,3-Butanedione, 1-phenyl-

> <preferred_name>
1-Benzoylacetone

> <iupac>
1-phenylbutane-1,3-dione

> <MPID>
100278

> <dsstox_substance_id>
DTXSID3021803

> <Canonical_QSARr>
CC(=O)CC(=O)c1ccccc1

> <InChI_Code_QSARr>
InChI=1S/C10H10O2/c1-8(11)7-10(12)9-5-3-2-4-6-9/h2-6H,7H2,1H3

> <InChI Key_QSARr>
CVBUKMMMRLOKQR-UHFFFAOYSA-N

> <Salt_Solvent>
?

> <Ready_Biodeg>
1.0

$$$$
100273
  -INDIGO-08031722522D

 14 15  0  0  0  0  0  0  0  0999 V2000
    2.4000    1.3856    0.0000 C   0  0  0  0  0  0  0  0  0  0  0  0
    3.2000    2.7713    0.0000 H   0  0  0  0  0  0  0  0  0  0  0  0
    3.2000   -0.0000    0.0000 C   0  0  0  0  0  0  0  0  0  0  0  0
    4.8000   -0.0000    0.0000 H   0  0  0  0  0  0  0  0  0  0  0  0
    2.4000   -1.3856    0.0000 C   0  0  0  0  0  0  0  0  0  0  0  0
    3.2000   -2.7713    0.0000 H   0  0  0  0  0  0  0  0  0  0  0  0
    0.8000   -1.3856    0.0000 C   0  0  0  0  0  0  0  0  0  0  0  0
   -0.0000    0.0000    0.0000 C   0  0  0  0  0  0  0  0  0  0  0  0
   -1.5650   -0.3327    0.0000 S   0  0  0  0  0  0  0  0  0  0  0  0
   -1.7322   -1.9239    0.0000 C   0  0  0  0  0  0  0  0  0  0  0  0
   -3.1179   -2.7239    0.0000 H   0  0  0  0  0  0  0  0  0  0  0  0
   -0.2706   -2.5746    0.0000 N   0  0  0  0  0  0  0  0  0  0  0  0
    0.8000    1.3856    0.0000 C   0  0  0  0  0  0  0  0  0  0  0  0
   -0.0000    2.7713    0.0000 H   0  0  0  0  0  0  0  0  0  0  0  0
  1  2  1  0  0  0  0
  1  3  1  0  0  0  0
  3  4  1  0  0  0  0
  3  5  2  0  0  0  0
  5  6  1  0  0  0  0
  5  7  1  0  0  0  0
  7  8  2  0  0  0  0
  8  9  1  0  0  0  0
  9 10  1  0  0  0  0
 10 11  1  0  0  0  0
 10 12  2  0  0  0  0
 12  7  1  0  0  0  0
  8 13  1  0  0  0  0
 13  1  2  0  0  0  0
 13 14  1  0  0  0  0
M  END
> <ChemID>
100273

> <source_casrn>
95-16-9

> <CAS>
95-16-9

> <SMILES>
c1[n]c2ccccc2[s]1

> <NAME>
Benzothiazole

> <preferred_name>
Benzothiazole

> <iupac>
1,3-benzothiazole

> <MPID>
100282

> <dsstox_substance_id>
DTXSID7024586

> <Canonical_QSARr>
c1[n]c2ccccc2[s]1

> <InChI_Code_QSARr>
InChI=1S/C7H5NS/c1-2-4-7-6(3-1)8-5-9-7/h1-5H

> <InChI Key_QSARr>
IOJUPLGTWVMSFF-UHFFFAOYSA-N

> <Salt_Solvent>
?

> <Ready_Biodeg>
0.0

$$$$
100277
  -INDIGO-08031722522D

 15 15  0  0  0  0  0  0  0  0999 V2000
    0.0000   -0.0000    0.0000 C   0  0  0  0  0  0  0  0  0  0  0  0
   -0.8001    1.3856    0.0000 C   0  0  0  0  0  0  0  0  0  0  0  0
    0.0000    2.7713    0.0000 H   0  0  0  0  0  0  0  0  0  0  0  0
   -2.4001    1.3856    0.0000 C   0  0  0  0  0  0  0  0  0  0  0  0
   -3.2000    2.7713    0.0000 H   0  0  0  0  0  0  0  0  0  0  0  0
   -3.2000   -0.0000    0.0000 C   0  0  0  0  0  0  0  0  0  0  0  0
   -4.8000   -0.0000    0.0000 H   0  0  0  0  0  0  0  0  0  0  0  0
   -2.4001   -1.3856    0.0000 C   0  0  0  0  0  0  0  0  0  0  0  0
   -3.2000   -2.7713    0.0000 H   0  0  0  0  0  0  0  0  0  0  0  0
   -0.8001   -1.3856    0.0000 C   0  0  0  0  0  0  0  0  0  0  0  0
    0.0000   -2.7713    0.0000 Cl  0  0  0  0  0  0  0  0  0  0  0  0
    1.6000   -0.0000    0.0000 C   0  0  0  0  0  0  0  0  0  0  0  0
    3.2000   -0.0000    0.0000 H   0  0  0  0  0  0  0  0  0  0  0  0
    2.4001   -1.3856    0.0000 H   0  0  0  0  0  0  0  0  0  0  0  0
    2.4001    1.3856    0.0000 H   0  0  0  0  0  0  0  0  0  0  0  0
  1  2  1  0  0  0  0
  2  3  1  0  0  0  0
  2  4  2  0  0  0  0
  4  5  1  0  0  0  0
  4  6  1  0  0  0  0
  6  7  1  0  0  0  0
  6  8  2  0  0  0  0
  8  9  1  0  0  0  0
  8 10  1  0  0  0  0
 10  1  2  0  0  0  0
 10 11  1  0  0  0  0
  1 12  1  0  0  0  0
 12 13  1  0  0  0  0
 12 14  1  0  0  0  0
 12 15  1  0  0  0  0
M  END
> <ChemID>
100277

> <source_casrn>
95-49-8

> <CAS>
95-49-8

> <SMILES>
Cc1ccccc1Cl

> <NAME>
Benzene, 1-chloro-2-methyl-

> <preferred_name>
2-Chlorotoluene

> <iupac>
1-chloro-2-methylbenzene

> <MPID>
100286

> <dsstox_substance_id>
DTXSID8023977

> <Canonical_QSARr>
Cc1ccccc1Cl

> <InChI_Code_QSARr>
InChI=1S/C7H7Cl/c1-6-4-2-3-5-7(6)8/h2-5H,1H3

> <InChI Key_QSARr>
IBSQPLPBRSHTTG-UHFFFAOYSA-N

> <Salt_Solvent>
?

> <Ready_Biodeg>
0.0

$$$$
100281
  -INDIGO-08031722522D

 16 16  0  0  0  0  0  0  0  0999 V2000
   -1.3856    0.8000    0.0000 N   0  0  0  0  0  0  0  0  0  0  0  0
   -1.3856    2.4000    0.0000 H   0  0  0  0  0  0  0  0  0  0  0  0
   -2.7713   -0.0000    0.0000 H   0  0  0  0  0  0  0  0  0  0  0  0
    0.0000   -0.0000    0.0000 C   0  0  0  0  0  0  0  0  0  0  0  0
    0.0000   -1.6000    0.0000 C   0  0  0  0  0  0  0  0  0  0  0  0
   -1.3856   -2.4000    0.0000 N   0  0  0  0  0  0  0  0  0  0  0  0
   -1.3856   -4.0000    0.0000 H   0  0  0  0  0  0  0  0  0  0  0  0
   -2.7713   -1.6000    0.0000 H   0  0  0  0  0  0  0  0  0  0  0  0
    1.3856   -2.4000    0.0000 C   0  0  0  0  0  0  0  0  0  0  0  0
    1.3856   -4.0000    0.0000 H   0  0  0  0  0  0  0  0  0  0  0  0
    2.7713   -1.6000    0.0000 C   0  0  0  0  0  0  0  0  0  0  0  0
    4.1569   -2.4000    0.0000 H   0  0  0  0  0  0  0  0  0  0  0  0
    2.7713   -0.0000    0.0000 C   0  0  0  0  0  0  0  0  0  0  0  0
    4.1569    0.8000    0.0000 H   0  0  0  0  0  0  0  0  0  0  0  0
    1.3856    0.8000    0.0000 C   0  0  0  0  0  0  0  0  0  0  0  0
    1.3856    2.4000    0.0000 H   0  0  0  0  0  0  0  0  0  0  0  0
  1  2  1  0  0  0  0
  1  3  1  0  0  0  0
  1  4  1  0  0  0  0
  4  5  1  0  0  0  0
  5  6  1  0  0  0  0
  6  7  1  0  0  0  0
  6  8  1  0  0  0  0
  5  9  2  0  0  0  0
  9 10  1  0  0  0  0
  9 11  1  0  0  0  0
 11 12  1  0  0  0  0
 11 13  2  0  0  0  0
 13 14  1  0  0  0  0
 13 15  1  0  0  0  0
 15  4  2  0  0  0  0
 15 16  1  0  0  0  0
M  END
> <ChemID>
100281

> <source_casrn>
95-54-5

> <CAS>
95-54-5

> <SMILES>
Nc1ccccc1N

> <NAME>
1,2-Benzenediamine

> <preferred_name>
1,2-Phenylenediamine

> <iupac>
benzene-1,2-diamine

> <MPID>
100290

> <dsstox_substance_id>
DTXSID3025881

> <Canonical_QSARr>
Nc1ccccc1N

> <InChI_Code_QSARr>
InChI=1S/C6H8N2/c7-5-3-1-2-4-6(5)8/h1-4H,7-8H2

> <InChI Key_QSARr>
GEYOCULIXLDCMW-UHFFFAOYSA-N

> <Salt_Solvent>
?

> <Ready_Biodeg>
0.0

$$$$
100285
  -INDIGO-08031722522D

 21 21  0  0  0  0  0  0  0  0999 V2000
    1.3857    0.8000    0.0000 C   0  0  0  0  0  0  0  0  0  0  0  0
    2.7713    1.6000    0.0000 H   0  0  0  0  0  0  0  0  0  0  0  0
    1.3857    2.4000    0.0000 H   0  0  0  0  0  0  0  0  0  0  0  0
    2.7713   -0.0000    0.0000 H   0  0  0  0  0  0  0  0  0  0  0  0
    0.0000   -0.0000    0.0000 C   0  0  0  0  0  0  0  0  0  0  0  0
    0.0000   -1.6000    0.0000 C   0  0  0  0  0  0  0  0  0  0  0  0
    1.3857   -2.4000    0.0000 C   0  0  0  0  0  0  0  0  0  0  0  0
    2.7713   -3.2000    0.0000 H   0  0  0  0  0  0  0  0  0  0  0  0
    1.3857   -4.0000    0.0000 H   0  0  0  0  0  0  0  0  0  0  0  0
    2.7713   -1.6000    0.0000 H   0  0  0  0  0  0  0  0  0  0  0  0
   -1.3856   -2.4000    0.0000 C   0  0  0  0  0  0  0  0  0  0  0  0
   -1.3856   -4.0000    0.0000 H   0  0  0  0  0  0  0  0  0  0  0  0
   -2.7713   -1.6000    0.0000 C   0  0  0  0  0  0  0  0  0  0  0  0
   -4.1570   -2.4000    0.0000 H   0  0  0  0  0  0  0  0  0  0  0  0
   -2.7713   -0.0000    0.0000 C   0  0  0  0  0  0  0  0  0  0  0  0
   -4.1569    0.8000    0.0000 C   0  0  0  0  0  0  0  0  0  0  0  0
   -5.5426    1.6000    0.0000 H   0  0  0  0  0  0  0  0  0  0  0  0
   -5.5426   -0.0000    0.0000 H   0  0  0  0  0  0  0  0  0  0  0  0
   -4.1569    2.4000    0.0000 H   0  0  0  0  0  0  0  0  0  0  0  0
   -1.3856    0.8000    0.0000 C   0  0  0  0  0  0  0  0  0  0  0  0
   -1.3856    2.4000    0.0000 H   0  0  0  0  0  0  0  0  0  0  0  0
  1  2  1  0  0  0  0
  1  3  1  0  0  0  0
  1  4  1  0  0  0  0
  1  5  1  0  0  0  0
  5  6  1  0  0  0  0
  6  7  1  0  0  0  0
  7  8  1  0  0  0  0
  7  9  1  0  0  0  0
  7 10  1  0  0  0  0
  6 11  2  0  0  0  0
 11 12  1  0  0  0  0
 11 13  1  0  0  0  0
 13 14  1  0  0  0  0
 13 15  2  0  0  0  0
 15 16  1  0  0  0  0
 16 17  1  0  0  0  0
 16 18  1  0  0  0  0
 16 19  1  0  0  0  0
 15 20  1  0  0  0  0
 20  5  2  0  0  0  0
 20 21  1  0  0  0  0
M  END
> <ChemID>
100285

> <source_casrn>
95-63-6

> <CAS>
95-63-6

> <SMILES>
Cc1cc(C)c(C)cc1

> <NAME>
Benzene, 1,2,4-trimethyl-

> <preferred_name>
1,2,4-Trimethylbenzene

> <iupac>
1,2,4-trimethylbenzene

> <MPID>
100294

> <dsstox_substance_id>
DTXSID6021402

> <Canonical_QSARr>
Cc1cc(C)c(C)cc1

> <InChI_Code_QSARr>
InChI=1S/C9H12/c1-7-4-5-8(2)9(3)6-7/h4-6H,1-3H3

> <InChI Key_QSARr>
GWHJZXXIDMPWGX-UHFFFAOYSA-N

> <Salt_Solvent>
?

> <Ready_Biodeg>
0.0

$$$$
100289
  -INDIGO-08031722522D

 17 17  0  0  0  0  0  0  0  0999 V2000
   -1.3856    2.4000    0.0000 N   0  0  0  0  0  0  0  0  0  0  0  0
   -1.3856    4.0000    0.0000 H   0  0  0  0  0  0  0  0  0  0  0  0
   -2.7713    1.6000    0.0000 H   0  0  0  0  0  0  0  0  0  0  0  0
    0.0000    1.6000    0.0000 C   0  0  0  0  0  0  0  0  0  0  0  0
    0.0000    0.0000    0.0000 C   0  0  0  0  0  0  0  0  0  0  0  0
   -1.3856   -0.8000    0.0000 C   0  0  0  0  0  0  0  0  0  0  0  0
   -2.7713   -1.6000    0.0000 H   0  0  0  0  0  0  0  0  0  0  0  0
   -1.3856   -2.4000    0.0000 H   0  0  0  0  0  0  0  0  0  0  0  0
   -2.7713    0.0000    0.0000 H   0  0  0  0  0  0  0  0  0  0  0  0
    1.3856   -0.8000    0.0000 C   0  0  0  0  0  0  0  0  0  0  0  0
    1.3856   -2.4000    0.0000 H   0  0  0  0  0  0  0  0  0  0  0  0
    2.7713    0.0000    0.0000 C   0  0  0  0  0  0  0  0  0  0  0  0
    4.1569   -0.8000    0.0000 Cl  0  0  0  0  0  0  0  0  0  0  0  0
    2.7713    1.6000    0.0000 C   0  0  0  0  0  0  0  0  0  0  0  0
    4.1569    2.4000    0.0000 H   0  0  0  0  0  0  0  0  0  0  0  0
    1.3856    2.4000    0.0000 C   0  0  0  0  0  0  0  0  0  0  0  0
    1.3856    4.0000    0.0000 H   0  0  0  0  0  0  0  0  0  0  0  0
  1  2  1  0  0  0  0
  1  3  1  0  0  0  0
  1  4  1  0  0  0  0
  4  5  1  0  0  0  0
  5  6  1  0  0  0  0
  6  7  1  0  0  0  0
  6  8  1  0  0  0  0
  6  9  1  0  0  0  0
  5 10  2  0  0  0  0
 10 11  1  0  0  0  0
 10 12  1  0  0  0  0
 12 13  1  0  0  0  0
 12 14  2  0  0  0  0
 14 15  1  0  0  0  0
 14 16  1  0  0  0  0
 16  4  2  0  0  0  0
 16 17  1  0  0  0  0
M  END
> <ChemID>
100289

> <source_casrn>
95-69-2

> <CAS>
95-69-2

> <SMILES>
Cc1cc(Cl)ccc1N

> <NAME>
Benzenamine, 4-chloro-2-methyl-

> <preferred_name>
4-Chloro-2-methylaniline

> <iupac>
4-chloro-2-methylaniline

> <MPID>
100298

> <dsstox_substance_id>
DTXSID1041508

> <Canonical_QSARr>
Cc1cc(Cl)ccc1N

> <InChI_Code_QSARr>
InChI=1S/C7H8ClN/c1-5-4-6(8)2-3-7(5)9/h2-4H,9H2,1H3

> <InChI Key_QSARr>
CXNVOWPRHWWCQR-UHFFFAOYSA-N

> <Salt_Solvent>
?

> <Ready_Biodeg>
0.0

$$$$
100293
  -INDIGO-08031722522D

 20 20  0  0  0  0  0  0  0  0999 V2000
   -1.3856    2.4000    0.0000 N   0  0  0  0  0  0  0  0  0  0  0  0
   -1.3856    4.0000    0.0000 H   0  0  0  0  0  0  0  0  0  0  0  0
   -2.7713    1.6000    0.0000 H   0  0  0  0  0  0  0  0  0  0  0  0
    0.0000    1.6000    0.0000 C   0  0  0  0  0  0  0  0  0  0  0  0
    0.0000    0.0000    0.0000 C   0  0  0  0  0  0  0  0  0  0  0  0
   -1.3857   -0.8000    0.0000 C   0  0  0  0  0  0  0  0  0  0  0  0
   -2.7713   -1.6000    0.0000 H   0  0  0  0  0  0  0  0  0  0  0  0
   -1.3857   -2.4000    0.0000 H   0  0  0  0  0  0  0  0  0  0  0  0
   -2.7713    0.0000    0.0000 H   0  0  0  0  0  0  0  0  0  0  0  0
    1.3857   -0.8000    0.0000 C   0  0  0  0  0  0  0  0  0  0  0  0
    1.3857   -2.4000    0.0000 H   0  0  0  0  0  0  0  0  0  0  0  0
    2.7713    0.0000    0.0000 C   0  0  0  0  0  0  0  0  0  0  0  0
    4.1570   -0.8000    0.0000 H   0  0  0  0  0  0  0  0  0  0  0  0
    2.7713    1.6000    0.0000 C   0  0  0  0  0  0  0  0  0  0  0  0
    4.1570    2.4000    0.0000 C   0  0  0  0  0  0  0  0  0  0  0  0
    5.5426    3.2000    0.0000 H   0  0  0  0  0  0  0  0  0  0  0  0
    5.5426    1.6000    0.0000 H   0  0  0  0  0  0  0  0  0  0  0  0
    4.1570    4.0000    0.0000 H   0  0  0  0  0  0  0  0  0  0  0  0
    1.3857    2.4000    0.0000 C   0  0  0  0  0  0  0  0  0  0  0  0
    1.3856    4.0000    0.0000 H   0  0  0  0  0  0  0  0  0  0  0  0
  1  2  1  0  0  0  0
  1  3  1  0  0  0  0
  1  4  1  0  0  0  0
  4  5  1  0  0  0  0
  5  6  1  0  0  0  0
  6  7  1  0  0  0  0
  6  8  1  0  0  0  0
  6  9  1  0  0  0  0
  5 10  2  0  0  0  0
 10 11  1  0  0  0  0
 10 12  1  0  0  0  0
 12 13  1  0  0  0  0
 12 14  2  0  0  0  0
 14 15  1  0  0  0  0
 15 16  1  0  0  0  0
 15 17  1  0  0  0  0
 15 18  1  0  0  0  0
 14 19  1  0  0  0  0
 19  4  2  0  0  0  0
 19 20  1  0  0  0  0
M  END
> <ChemID>
100293

> <source_casrn>
95-78-3

> <CAS>
95-78-3

> <SMILES>
Cc1cc(N)c(C)cc1

> <NAME>
Benzenamine, 2,5-dimethyl-

> <preferred_name>
2,5-Dimethylaniline

> <iupac>
2,5-dimethylaniline

> <MPID>
100302

> <dsstox_substance_id>
DTXSID3026306

> <Canonical_QSARr>
Cc1cc(N)c(C)cc1

> <InChI_Code_QSARr>
InChI=1S/C8H11N/c1-6-3-4-7(2)8(9)5-6/h3-5H,9H2,1-2H3

> <InChI Key_QSARr>
VOWZNBNDMFLQGM-UHFFFAOYSA-N

> <Salt_Solvent>
?

> <Ready_Biodeg>
0.0

$$$$
100297
  -INDIGO-08031722522D

 12 12  0  0  0  0  0  0  0  0999 V2000
    0.8000    1.3856    0.0000 Cl  0  0  0  0  0  0  0  0  0  0  0  0
   -0.0000   -0.0000    0.0000 C   0  0  0  0  0  0  0  0  0  0  0  0
    0.8000   -1.3857    0.0000 C   0  0  0  0  0  0  0  0  0  0  0  0
    2.4000   -1.3857    0.0000 H   0  0  0  0  0  0  0  0  0  0  0  0
   -0.0000   -2.7713    0.0000 C   0  0  0  0  0  0  0  0  0  0  0  0
    0.8000   -4.1569    0.0000 Cl  0  0  0  0  0  0  0  0  0  0  0  0
   -1.6000   -2.7713    0.0000 C   0  0  0  0  0  0  0  0  0  0  0  0
   -2.4000   -4.1569    0.0000 Cl  0  0  0  0  0  0  0  0  0  0  0  0
   -2.4000   -1.3856    0.0000 C   0  0  0  0  0  0  0  0  0  0  0  0
   -4.0000   -1.3856    0.0000 H   0  0  0  0  0  0  0  0  0  0  0  0
   -1.6000   -0.0000    0.0000 C   0  0  0  0  0  0  0  0  0  0  0  0
   -2.4000    1.3856    0.0000 Cl  0  0  0  0  0  0  0  0  0  0  0  0
  1  2  1  0  0  0  0
  2  3  1  0  0  0  0
  3  4  1  0  0  0  0
  3  5  2  0  0  0  0
  5  6  1  0  0  0  0
  5  7  1  0  0  0  0
  7  8  1  0  0  0  0
  7  9  2  0  0  0  0
  9 10  1  0  0  0  0
  9 11  1  0  0  0  0
 11  2  2  0  0  0  0
 11 12  1  0  0  0  0
M  END
> <ChemID>
100297

> <source_casrn>
95-94-3

> <CAS>
95-94-3

> <SMILES>
Clc1cc(Cl)c(Cl)cc1Cl

> <NAME>
Benzene, 1,2,4,5-tetrachloro-

> <preferred_name>
1,2,4,5-Tetrachlorobenzene

> <iupac>
1,2,4,5-tetrachlorobenzene

> <MPID>
100306

> <dsstox_substance_id>
DTXSID7024320

> <Canonical_QSARr>
Clc1cc(Cl)c(Cl)cc1Cl

> <InChI_Code_QSARr>
InChI=1S/C6H2Cl4/c7-3-1-4(8)6(10)2-5(3)9/h1-2H

> <InChI Key_QSARr>
JHBKHLUZVFWLAG-UHFFFAOYSA-N

> <Salt_Solvent>
?

> <Ready_Biodeg>
0.0

$$$$
100301
  -INDIGO-08031722522D

 11 10  0  0  0  0  0  0  0  0999 V2000
   -0.6123   -1.4782    0.0000 Cl  0  0  0  0  0  0  0  0  0  0  0  0
    0.0000    0.0000    0.0000 C   0  0  0  0  0  0  0  0  0  0  0  0
    0.6123   -1.4782    0.0000 H   0  0  0  0  0  0  0  0  0  0  0  0
   -1.3856    0.8000    0.0000 C   0  0  0  0  0  0  0  0  0  0  0  0
   -2.7713    1.6000    0.0000 H   0  0  0  0  0  0  0  0  0  0  0  0
   -2.7713    0.0000    0.0000 H   0  0  0  0  0  0  0  0  0  0  0  0
   -1.3856    2.4000    0.0000 Cl  0  0  0  0  0  0  0  0  0  0  0  0
    1.3856    0.8000    0.0000 C   0  0  0  0  0  0  0  0  0  0  0  0
    2.7713    1.6000    0.0000 H   0  0  0  0  0  0  0  0  0  0  0  0
    2.7713    0.0000    0.0000 H   0  0  0  0  0  0  0  0  0  0  0  0
    1.3856    2.4000    0.0000 Cl  0  0  0  0  0  0  0  0  0  0  0  0
  1  2  1  0  0  0  0
  2  3  1  0  0  0  0
  2  4  1  0  0  0  0
  4  5  1  0  0  0  0
  4  6  1  0  0  0  0
  4  7  1  0  0  0  0
  2  8  1  0  0  0  0
  8  9  1  0  0  0  0
  8 10  1  0  0  0  0
  8 11  1  0  0  0  0
M  END
> <ChemID>
100301

> <source_casrn>
96-18-4

> <CAS>
96-18-4

> <SMILES>
ClC(CCl)CCl

> <NAME>
Propane, 1,2,3-trichloro-

> <preferred_name>
1,2,3-Trichloropropane

> <iupac>
1,2,3-trichloropropane

> <MPID>
100310

> <dsstox_substance_id>
DTXSID9021390

> <Canonical_QSARr>
ClC(CCl)CCl

> <InChI_Code_QSARr>
InChI=1S/C3H5Cl3/c4-1-3(6)2-5/h3H,1-2H2

> <InChI Key_QSARr>
CFXQEHVMCRXUSD-UHFFFAOYSA-N

> <Salt_Solvent>
?

> <Ready_Biodeg>
0.0

$$$$
100305
  -INDIGO-08031722522D

 15 14  0  0  0  0  0  0  0  0999 V2000
    0.8000    1.3856    0.0000 N   0  0  0  0  0  0  0  0  0  0  0  0
    2.4000    1.3856    0.0000 O   0  0  0  0  0  0  0  0  0  0  0  0
    0.0000    0.0000    0.0000 C   0  0  0  0  0  0  0  0  0  0  0  0
   -0.8000   -1.3856    0.0000 H   0  0  0  0  0  0  0  0  0  0  0  0
   -1.3856    0.8000    0.0000 C   0  0  0  0  0  0  0  0  0  0  0  0
   -0.7733    2.2782    0.0000 H   0  0  0  0  0  0  0  0  0  0  0  0
   -1.9980    2.2782    0.0000 H   0  0  0  0  0  0  0  0  0  0  0  0
   -2.7713    0.0000    0.0000 C   0  0  0  0  0  0  0  0  0  0  0  0
   -4.1569   -0.8000    0.0000 H   0  0  0  0  0  0  0  0  0  0  0  0
   -4.1569    0.8000    0.0000 H   0  0  0  0  0  0  0  0  0  0  0  0
   -2.7713   -1.6000    0.0000 H   0  0  0  0  0  0  0  0  0  0  0  0
    1.3856   -0.8000    0.0000 C   0  0  0  0  0  0  0  0  0  0  0  0
    2.7713   -1.6000    0.0000 H   0  0  0  0  0  0  0  0  0  0  0  0
    2.7713    0.0000    0.0000 H   0  0  0  0  0  0  0  0  0  0  0  0
    1.3856   -2.4000    0.0000 H   0  0  0  0  0  0  0  0  0  0  0  0
  1  2  2  0  0  0  0
  1  3  1  0  0  0  0
  3  4  1  0  0  0  0
  3  5  1  0  0  0  0
  5  6  1  0  0  0  0
  5  7  1  0  0  0  0
  5  8  1  0  0  0  0
  8  9  1  0  0  0  0
  8 10  1  0  0  0  0
  8 11  1  0  0  0  0
  3 12  1  0  0  0  0
 12 13  1  0  0  0  0
 12 14  1  0  0  0  0
 12 15  1  0  0  0  0
M  END
> <ChemID>
100305

> <source_casrn>
96-29-7

> <CAS>
96-29-7

> <SMILES>
CCC(C)=NO

> <NAME>
2-Butanone, oxime

> <preferred_name>
2-Butanone oxime

> <iupac>
N-hydroxybutan-2-imine

> <MPID>
100314

> <dsstox_substance_id>
DTXSID1021821

> <Canonical_QSARr>
CCC(C)N=O

> <InChI_Code_QSARr>
InChI=1S/C4H9NO/c1-3-4(2)5-6/h4H,3H2,1-2H3

> <InChI Key_QSARr>
GRFXXWWBAWFSRF-UHFFFAOYSA-N

> <Salt_Solvent>
?

> <Ready_Biodeg>
0.0

$$$$
100309
  -INDIGO-08031722522D

 10 10  0  0  0  0  0  0  0  0999 V2000
    1.6000    0.0000    0.0000 O   0  0  0  0  0  0  0  0  0  0  0  0
    2.0944   -1.5217    0.0000 C   0  0  0  0  0  0  0  0  0  0  0  0
    3.6161   -2.0161    0.0000 O   0  0  0  0  0  0  0  0  0  0  0  0
    0.8000   -2.4622    0.0000 O   0  0  0  0  0  0  0  0  0  0  0  0
   -0.4944   -1.5217    0.0000 C   0  0  0  0  0  0  0  0  0  0  0  0
   -1.2944   -2.9073    0.0000 H   0  0  0  0  0  0  0  0  0  0  0  0
   -1.9561   -0.8709    0.0000 H   0  0  0  0  0  0  0  0  0  0  0  0
    0.0000    0.0000    0.0000 C   0  0  0  0  0  0  0  0  0  0  0  0
   -1.5651    0.3327    0.0000 H   0  0  0  0  0  0  0  0  0  0  0  0
    0.1673    1.5912    0.0000 H   0  0  0  0  0  0  0  0  0  0  0  0
  1  2  1  0  0  0  0
  2  3  2  0  0  0  0
  2  4  1  0  0  0  0
  4  5  1  0  0  0  0
  5  6  1  0  0  0  0
  5  7  1  0  0  0  0
  5  8  1  0  0  0  0
  8  1  1  0  0  0  0
  8  9  1  0  0  0  0
  8 10  1  0  0  0  0
M  END
> <ChemID>
100309

> <source_casrn>
96-49-1

> <CAS>
96-49-1

> <SMILES>
O=C1OCCO1

> <NAME>
1,3-Dioxolan-2-one

> <preferred_name>
1,3-Dioxolan-2-one

> <iupac>
1,3-dioxolan-2-one

> <MPID>
100318

> <dsstox_substance_id>
DTXSID2026600

> <Canonical_QSARr>
O=C1OCCO1

> <InChI_Code_QSARr>
InChI=1S/C3H4O3/c4-3-5-1-2-6-3/h1-2H2

> <InChI Key_QSARr>
KMTRUDSVKNLOMY-UHFFFAOYSA-N

> <Salt_Solvent>
?

> <Ready_Biodeg>
1.0

$$$$
100313
  -INDIGO-08031722522D

 20 20  0  0  0  0  0  0  0  0999 V2000
   -0.0000    1.6000    0.0000 C   0  0  0  0  0  0  0  0  0  0  0  0
    1.3856    2.4000    0.0000 C   0  0  0  0  0  0  0  0  0  0  0  0
    1.3856    4.0000    0.0000 H   0  0  0  0  0  0  0  0  0  0  0  0
    2.7713    1.6000    0.0000 C   0  0  0  0  0  0  0  0  0  0  0  0
    4.1570    2.4000    0.0000 H   0  0  0  0  0  0  0  0  0  0  0  0
    2.7713    0.0000    0.0000 C   0  0  0  0  0  0  0  0  0  0  0  0
    4.1570   -0.8000    0.0000 O   0  0  0  0  0  0  0  0  0  0  0  0
    5.5426    0.0000    0.0000 C   0  0  0  0  0  0  0  0  0  0  0  0
    6.9282   -0.8000    0.0000 H   0  0  0  0  0  0  0  0  0  0  0  0
    6.9282    0.8000    0.0000 H   0  0  0  0  0  0  0  0  0  0  0  0
    5.5426   -1.6000    0.0000 H   0  0  0  0  0  0  0  0  0  0  0  0
    1.3856   -0.8000    0.0000 C   0  0  0  0  0  0  0  0  0  0  0  0
    1.3856   -2.4000    0.0000 H   0  0  0  0  0  0  0  0  0  0  0  0
   -0.0000    0.0000    0.0000 C   0  0  0  0  0  0  0  0  0  0  0  0
   -1.3857   -0.8000    0.0000 N   0  0  0  0  0  0  0  0  0  0  0  0
   -1.3857   -2.4000    0.0000 O   0  0  0  0  0  0  0  0  0  0  0  0
   -2.7713    0.0000    0.0000 O   0  0  0  0  0  0  0  0  0  0  0  0
   -1.3857    2.4000    0.0000 N   0  0  0  0  0  0  0  0  0  0  0  0
   -1.3857    4.0000    0.0000 H   0  0  0  0  0  0  0  0  0  0  0  0
   -2.7713    1.6000    0.0000 H   0  0  0  0  0  0  0  0  0  0  0  0
  1  2  1  0  0  0  0
  2  3  1  0  0  0  0
  2  4  2  0  0  0  0
  4  5  1  0  0  0  0
  4  6  1  0  0  0  0
  6  7  1  0  0  0  0
  7  8  1  0  0  0  0
  8  9  1  0  0  0  0
  8 10  1  0  0  0  0
  8 11  1  0  0  0  0
  6 12  2  0  0  0  0
 12 13  1  0  0  0  0
 12 14  1  0  0  0  0
 14  1  2  0  0  0  0
 14 15  1  0  0  0  0
 15 16  1  0  0  0  0
 15 17  2  0  0  0  0
  1 18  1  0  0  0  0
 18 19  1  0  0  0  0
 18 20  1  0  0  0  0
M  CHG  2  15   1  16  -1
M  END
> <ChemID>
100313

> <source_casrn>
96-96-8

> <CAS>
96-96-8

> <SMILES>
COc1cc(c(N)cc1)[N+]([O-])=O

> <NAME>
Benzenamine, 4-methoxy-2-nitro-

> <preferred_name>
4-Methoxy-2-nitroaniline

> <iupac>
C7H8N2O3

> <MPID>
100322

> <dsstox_substance_id>
DTXSID3044750

> <Canonical_QSARr>
COc1cc(c(N)cc1)[N+]([O-])=O

> <InChI_Code_QSARr>
InChI=1S/C7H8N2O3/c1-12-5-2-3-6(8)7(4-5)9(10)11/h2-4H,8H2,1H3

> <InChI Key_QSARr>
QFMJFXFXQAFGBO-UHFFFAOYSA-N

> <Salt_Solvent>
?

> <Ready_Biodeg>
0.0

$$$$
100317
  -INDIGO-08031722522D

 13 13  0  0  0  0  0  0  0  0999 V2000
   -1.1890    1.0706    0.0000 C   0  0  0  0  0  0  0  0  0  0  0  0
   -1.0218    2.6618    0.0000 H   0  0  0  0  0  0  0  0  0  0  0  0
    0.0000   -0.0000    0.0000 C   0  0  0  0  0  0  0  0  0  0  0  0
    1.5650    0.3326    0.0000 C   0  0  0  0  0  0  0  0  0  0  0  0
    2.6042    1.5493    0.0000 H   0  0  0  0  0  0  0  0  0  0  0  0
    1.4395    1.9278    0.0000 H   0  0  0  0  0  0  0  0  0  0  0  0
    2.6356   -0.8564    0.0000 O   0  0  0  0  0  0  0  0  0  0  0  0
    4.2007   -0.5237    0.0000 H   0  0  0  0  0  0  0  0  0  0  0  0
   -0.6508   -1.4617    0.0000 O   0  0  0  0  0  0  0  0  0  0  0  0
   -2.2420   -1.2944    0.0000 C   0  0  0  0  0  0  0  0  0  0  0  0
   -3.3126   -2.4835    0.0000 H   0  0  0  0  0  0  0  0  0  0  0  0
   -2.5747    0.2706    0.0000 C   0  0  0  0  0  0  0  0  0  0  0  0
   -4.0363    0.9214    0.0000 H   0  0  0  0  0  0  0  0  0  0  0  0
  1  2  1  0  0  0  0
  1  3  2  0  0  0  0
  3  4  1  0  0  0  0
  4  5  1  0  0  0  0
  4  6  1  0  0  0  0
  4  7  1  0  0  0  0
  7  8  1  0  0  0  0
  3  9  1  0  0  0  0
  9 10  1  0  0  0  0
 10 11  1  0  0  0  0
 10 12  2  0  0  0  0
 12  1  1  0  0  0  0
 12 13  1  0  0  0  0
M  END
> <ChemID>
100317

> <source_casrn>
98-00-0

> <CAS>
98-00-0

> <SMILES>
OCc1ccco1

> <NAME>
2-Furanmethanol

> <preferred_name>
Furfuryl alcohol

> <iupac>
furan-2-ylmethanol

> <MPID>
100326

> <dsstox_substance_id>
DTXSID2025347

> <Canonical_QSARr>
OCc1ccco1

> <InChI_Code_QSARr>
InChI=1S/C5H6O2/c6-4-5-2-1-3-7-5/h1-3,6H,4H2

> <InChI Key_QSARr>
XPFVYQJUAUNWIW-UHFFFAOYSA-N

> <Salt_Solvent>
?

> <Ready_Biodeg>
1.0

$$$$
100321
  -INDIGO-08031722522D

 15 15  0  0  0  0  0  0  0  0999 V2000
    2.4001    1.3856    0.0000 F   0  0  0  0  0  0  0  0  0  0  0  0
    1.6000   -0.0000    0.0000 C   0  0  0  0  0  0  0  0  0  0  0  0
    3.2000   -0.0000    0.0000 F   0  0  0  0  0  0  0  0  0  0  0  0
    2.4001   -1.3856    0.0000 F   0  0  0  0  0  0  0  0  0  0  0  0
    0.0000   -0.0000    0.0000 C   0  0  0  0  0  0  0  0  0  0  0  0
   -0.7999    1.3856    0.0000 C   0  0  0  0  0  0  0  0  0  0  0  0
    0.0000    2.7713    0.0000 H   0  0  0  0  0  0  0  0  0  0  0  0
   -2.4001    1.3856    0.0000 C   0  0  0  0  0  0  0  0  0  0  0  0
   -3.2000    2.7713    0.0000 H   0  0  0  0  0  0  0  0  0  0  0  0
   -3.2000   -0.0000    0.0000 C   0  0  0  0  0  0  0  0  0  0  0  0
   -4.8000   -0.0000    0.0000 H   0  0  0  0  0  0  0  0  0  0  0  0
   -2.4001   -1.3856    0.0000 C   0  0  0  0  0  0  0  0  0  0  0  0
   -3.2000   -2.7713    0.0000 H   0  0  0  0  0  0  0  0  0  0  0  0
   -0.8001   -1.3856    0.0000 C   0  0  0  0  0  0  0  0  0  0  0  0
    0.0000   -2.7713    0.0000 H   0  0  0  0  0  0  0  0  0  0  0  0
  1  2  1  0  0  0  0
  2  3  1  0  0  0  0
  2  4  1  0  0  0  0
  2  5  1  0  0  0  0
  5  6  1  0  0  0  0
  6  7  1  0  0  0  0
  6  8  2  0  0  0  0
  8  9  1  0  0  0  0
  8 10  1  0  0  0  0
 10 11  1  0  0  0  0
 10 12  2  0  0  0  0
 12 13  1  0  0  0  0
 12 14  1  0  0  0  0
 14  5  2  0  0  0  0
 14 15  1  0  0  0  0
M  END
> <ChemID>
100321

> <source_casrn>
98-08-8

> <CAS>
98-08-8

> <SMILES>
FC(F)(F)c1ccccc1

> <NAME>
Benzene, (trifluoromethyl)-

> <preferred_name>
Benzotrifluoride

> <iupac>
(trifluoromethyl)benzene

> <MPID>
100330

> <dsstox_substance_id>
DTXSID2024589

> <Canonical_QSARr>
FC(F)(F)c1ccccc1

> <InChI_Code_QSARr>
InChI=1S/C7H5F3/c8-7(9,10)6-4-2-1-3-5-6/h1-5H

> <InChI Key_QSARr>
GETTZEONDQJALK-UHFFFAOYSA-N

> <Salt_Solvent>
?

> <Ready_Biodeg>
0.0

$$$$
100325
  -INDIGO-08031722522D

 18 18  0  0  0  0  0  0  0  0999 V2000
    0.0001   -0.0000    0.0000 C   0  0  0  0  0  0  0  0  0  0  0  0
    0.0001   -1.6000    0.0000 C   0  0  0  0  0  0  0  0  0  0  0  0
    1.3857   -2.4000    0.0000 H   0  0  0  0  0  0  0  0  0  0  0  0
   -1.3857   -2.4000    0.0000 C   0  0  0  0  0  0  0  0  0  0  0  0
   -1.3857   -4.0000    0.0000 H   0  0  0  0  0  0  0  0  0  0  0  0
   -2.7713   -1.6000    0.0000 C   0  0  0  0  0  0  0  0  0  0  0  0
   -4.1569   -2.4000    0.0000 H   0  0  0  0  0  0  0  0  0  0  0  0
   -2.7713   -0.0000    0.0000 C   0  0  0  0  0  0  0  0  0  0  0  0
   -4.1569    0.8000    0.0000 N   0  0  0  0  0  0  0  0  0  0  0  0
   -5.5426   -0.0000    0.0000 O   0  0  0  0  0  0  0  0  0  0  0  0
   -4.1569    2.4000    0.0000 O   0  0  0  0  0  0  0  0  0  0  0  0
   -1.3857    0.8000    0.0000 C   0  0  0  0  0  0  0  0  0  0  0  0
   -1.3857    2.4000    0.0000 H   0  0  0  0  0  0  0  0  0  0  0  0
    1.3857    0.8000    0.0000 S   0  0  0  0  0  0  0  0  0  0  0  0
    2.1856   -0.5856    0.0000 O   0  0  0  0  0  0  0  0  0  0  0  0
    2.7713    1.6000    0.0000 O   0  0  0  0  0  0  0  0  0  0  0  0
    4.1569    0.8000    0.0000 H   0  0  0  0  0  0  0  0  0  0  0  0
    0.5856    2.1856    0.0000 O   0  0  0  0  0  0  0  0  0  0  0  0
  1  2  1  0  0  0  0
  2  3  1  0  0  0  0
  2  4  2  0  0  0  0
  4  5  1  0  0  0  0
  4  6  1  0  0  0  0
  6  7  1  0  0  0  0
  6  8  2  0  0  0  0
  8  9  1  0  0  0  0
  9 10  1  0  0  0  0
  9 11  2  0  0  0  0
  8 12  1  0  0  0  0
 12  1  2  0  0  0  0
 12 13  1  0  0  0  0
  1 14  1  0  0  0  0
 14 15  2  0  0  0  0
 14 16  1  0  0  0  0
 16 17  1  0  0  0  0
 14 18  2  0  0  0  0
M  CHG  2   9   1  10  -1
M  END
> <ChemID>
100325

> <source_casrn>
98-47-5

> <CAS>
98-47-5

> <SMILES>
[O-][N+](=O)c1cc(ccc1)S(O)(=O)=O

> <NAME>
Benzenesulfonic acid, 3-nitro-

> <preferred_name>
3-Nitrobenzenesulfonic acid

> <iupac>
3-nitrobenzenesulfonic acid

> <MPID>
100334

> <dsstox_substance_id>
DTXSID3048079

> <Canonical_QSARr>
[O-][N+](=O)c1cc(ccc1)S(O)(=O)=O

> <InChI_Code_QSARr>
InChI=1S/C6H5NO5S/c8-7(9)5-2-1-3-6(4-5)13(10,11)12/h1-4H,(H,10,11,12)

> <InChI Key_QSARr>
ONMOULMPIIOVTQ-UHFFFAOYSA-N

> <Salt_Solvent>
?

> <Ready_Biodeg>
0.0

$$$$
100329
  -INDIGO-08031722522D

 29 29  0  0  0  0  0  0  0  0999 V2000
   -0.0000    0.0000    0.0000 C   0  0  0  0  0  0  0  0  0  0  0  0
    1.2256   -1.0284    0.0000 H   0  0  0  0  0  0  0  0  0  0  0  0
   -0.8000    1.3856    0.0000 C   0  0  0  0  0  0  0  0  0  0  0  0
    0.7036    1.9329    0.0000 H   0  0  0  0  0  0  0  0  0  0  0  0
   -1.0778    2.9613    0.0000 H   0  0  0  0  0  0  0  0  0  0  0  0
   -2.3999    1.3856    0.0000 C   0  0  0  0  0  0  0  0  0  0  0  0
   -3.1999    2.7712    0.0000 H   0  0  0  0  0  0  0  0  0  0  0  0
   -3.1999    0.0000    0.0000 C   0  0  0  0  0  0  0  0  0  0  0  0
   -4.8000    0.0000    0.0000 C   0  0  0  0  0  0  0  0  0  0  0  0
   -6.4000    0.0000    0.0000 H   0  0  0  0  0  0  0  0  0  0  0  0
   -5.6000    1.3856    0.0000 H   0  0  0  0  0  0  0  0  0  0  0  0
   -5.6000   -1.3856    0.0000 H   0  0  0  0  0  0  0  0  0  0  0  0
   -2.3999   -1.3856    0.0000 C   0  0  0  0  0  0  0  0  0  0  0  0
   -3.9035   -1.9329    0.0000 H   0  0  0  0  0  0  0  0  0  0  0  0
   -2.1222   -2.9613    0.0000 H   0  0  0  0  0  0  0  0  0  0  0  0
   -0.8000   -1.3856    0.0000 C   0  0  0  0  0  0  0  0  0  0  0  0
   -1.0778   -2.9613    0.0000 H   0  0  0  0  0  0  0  0  0  0  0  0
    0.7036   -1.9329    0.0000 H   0  0  0  0  0  0  0  0  0  0  0  0
    1.2256    1.0284    0.0000 C   0  0  0  0  0  0  0  0  0  0  0  0
    2.2541    2.2541    0.0000 C   0  0  0  0  0  0  0  0  0  0  0  0
    3.2825    3.4798    0.0000 H   0  0  0  0  0  0  0  0  0  0  0  0
    3.8299    1.9763    0.0000 H   0  0  0  0  0  0  0  0  0  0  0  0
    1.7069    3.7576    0.0000 H   0  0  0  0  0  0  0  0  0  0  0  0
    2.4513    0.0000    0.0000 C   0  0  0  0  0  0  0  0  0  0  0  0
    3.6771   -1.0284    0.0000 H   0  0  0  0  0  0  0  0  0  0  0  0
    2.1735   -1.5757    0.0000 H   0  0  0  0  0  0  0  0  0  0  0  0
    3.9549    0.5473    0.0000 H   0  0  0  0  0  0  0  0  0  0  0  0
   -0.0000    2.0570    0.0000 O   0  0  0  0  0  0  0  0  0  0  0  0
    0.2778    3.6327    0.0000 H   0  0  0  0  0  0  0  0  0  0  0  0
  1  2  1  0  0  0  0
  1  3  1  0  0  0  0
  3  4  1  0  0  0  0
  3  5  1  0  0  0  0
  3  6  1  0  0  0  0
  6  7  1  0  0  0  0
  6  8  2  0  0  0  0
  8  9  1  0  0  0  0
  9 10  1  0  0  0  0
  9 11  1  0  0  0  0
  9 12  1  0  0  0  0
  8 13  1  0  0  0  0
 13 14  1  0  0  0  0
 13 15  1  0  0  0  0
 13 16  1  0  0  0  0
 16  1  1  0  0  0  0
 16 17  1  0  0  0  0
 16 18  1  0  0  0  0
  1 19  1  0  0  0  0
 19 20  1  0  0  0  0
 20 21  1  0  0  0  0
 20 22  1  0  0  0  0
 20 23  1  0  0  0  0
 19 24  1  0  0  0  0
 24 25  1  0  0  0  0
 24 26  1  0  0  0  0
 24 27  1  0  0  0  0
 19 28  1  0  0  0  0
 28 29  1  0  0  0  0
M  END
> <ChemID>
100329

> <source_casrn>
98-55-5|10482-56-1

> <CAS>
98-55-5|10482-56-1

> <SMILES>
CC1CCC(CC=1)C(C)(C)O

> <NAME>
3-Cyclohexene-1-methanol, .alpha.,.alpha.,4-trimethyl-, 3-Cyclohexene-1-methanol, .alpha.,.alpha.,4-trimethyl-, (S)-

> <preferred_name>
alpha-Terpineol

> <iupac>
2-(4-methylcyclohex-3-en-1-yl)propan-2-ol

> <MPID>
100338|101113

> <dsstox_substance_id>
DTXSID5026625|DTXSID5052672

> <Canonical_QSARr>
CC1CCC(CC=1)C(C)(C)O

> <InChI_Code_QSARr>
InChI=1S/C10H18O/c1-8-4-6-9(7-5-8)10(2,3)11/h4,9,11H,5-7H2,1-3H3

> <InChI Key_QSARr>
WUOACPNHFRMFPN-UHFFFAOYSA-N

> <Salt_Solvent>
?

> <Ready_Biodeg>
1.0

$$$$
100333
  -INDIGO-08031722522D

 27 27  0  0  0  0  0  0  0  0999 V2000
    6.4000    0.0000    0.0000 C   0  0  0  0  0  0  0  0  0  0  0  0
    7.2000   -1.3857    0.0000 O   0  0  0  0  0  0  0  0  0  0  0  0
    4.8000    0.0000    0.0000 C   0  0  0  0  0  0  0  0  0  0  0  0
    4.0000    1.3857    0.0000 C   0  0  0  0  0  0  0  0  0  0  0  0
    4.8000    2.7713    0.0000 H   0  0  0  0  0  0  0  0  0  0  0  0
    2.4000    1.3857    0.0000 C   0  0  0  0  0  0  0  0  0  0  0  0
    1.6000    2.7713    0.0000 H   0  0  0  0  0  0  0  0  0  0  0  0
    1.6000    0.0000    0.0000 C   0  0  0  0  0  0  0  0  0  0  0  0
    0.0000   -0.0000    0.0000 C   0  0  0  0  0  0  0  0  0  0  0  0
   -1.6000   -0.0000    0.0000 C   0  0  0  0  0  0  0  0  0  0  0  0
   -3.2000   -0.0000    0.0000 H   0  0  0  0  0  0  0  0  0  0  0  0
   -2.6285    1.2256    0.0000 H   0  0  0  0  0  0  0  0  0  0  0  0
   -2.6285   -1.2256    0.0000 H   0  0  0  0  0  0  0  0  0  0  0  0
    0.0000    1.6000    0.0000 C   0  0  0  0  0  0  0  0  0  0  0  0
    0.2778    3.1757    0.0000 H   0  0  0  0  0  0  0  0  0  0  0  0
   -1.2257    2.6285    0.0000 H   0  0  0  0  0  0  0  0  0  0  0  0
   -1.5035    1.0527    0.0000 H   0  0  0  0  0  0  0  0  0  0  0  0
    0.0000   -1.6000    0.0000 C   0  0  0  0  0  0  0  0  0  0  0  0
    0.2778   -3.1757    0.0000 H   0  0  0  0  0  0  0  0  0  0  0  0
   -1.2257   -2.6285    0.0000 H   0  0  0  0  0  0  0  0  0  0  0  0
   -1.5035   -1.0527    0.0000 H   0  0  0  0  0  0  0  0  0  0  0  0
    2.4000   -1.3857    0.0000 C   0  0  0  0  0  0  0  0  0  0  0  0
    1.6000   -2.7713    0.0000 H   0  0  0  0  0  0  0  0  0  0  0  0
    4.0000   -1.3857    0.0000 C   0  0  0  0  0  0  0  0  0  0  0  0
    4.8000   -2.7713    0.0000 H   0  0  0  0  0  0  0  0  0  0  0  0
    7.2000    1.3857    0.0000 O   0  0  0  0  0  0  0  0  0  0  0  0
    8.8000    1.3857    0.0000 H   0  0  0  0  0  0  0  0  0  0  0  0
  1  2  2  0  0  0  0
  1  3  1  0  0  0  0
  3  4  1  0  0  0  0
  4  5  1  0  0  0  0
  4  6  2  0  0  0  0
  6  7  1  0  0  0  0
  6  8  1  0  0  0  0
  8  9  1  0  0  0  0
  9 10  1  0  0  0  0
 10 11  1  0  0  0  0
 10 12  1  0  0  0  0
 10 13  1  0  0  0  0
  9 14  1  0  0  0  0
 14 15  1  0  0  0  0
 14 16  1  0  0  0  0
 14 17  1  0  0  0  0
  9 18  1  0  0  0  0
 18 19  1  0  0  0  0
 18 20  1  0  0  0  0
 18 21  1  0  0  0  0
  8 22  2  0  0  0  0
 22 23  1  0  0  0  0
 22 24  1  0  0  0  0
 24  3  2  0  0  0  0
 24 25  1  0  0  0  0
  1 26  1  0  0  0  0
 26 27  1  0  0  0  0
M  END
> <ChemID>
100333

> <source_casrn>
98-73-7

> <CAS>
98-73-7

> <SMILES>
CC(C)(C)c1ccc(cc1)C(O)=O

> <NAME>
Benzoic acid, 4-(1,1-dimethylethyl)-

> <preferred_name>
4-tert-Butylbenzoic acid

> <iupac>
4-tert-butylbenzoic acid

> <MPID>
100342

> <dsstox_substance_id>
DTXSID0040703

> <Canonical_QSARr>
CC(C)(C)c1ccc(cc1)C(O)=O

> <InChI_Code_QSARr>
InChI=1S/C11H14O2/c1-11(2,3)9-6-4-8(5-7-9)10(12)13/h4-7H,1-3H3,(H,12,13)

> <InChI Key_QSARr>
KDVYCTOWXSLNNI-UHFFFAOYSA-N

> <Salt_Solvent>
?

> <Ready_Biodeg>
0.0

$$$$
100337
  -INDIGO-08031722522D

 17 17  0  0  0  0  0  0  0  0999 V2000
    1.6000   -0.0000    0.0000 C   0  0  0  0  0  0  0  0  0  0  0  0
    2.4001   -1.3856    0.0000 C   0  0  0  0  0  0  0  0  0  0  0  0
    3.2000   -2.7713    0.0000 H   0  0  0  0  0  0  0  0  0  0  0  0
    4.0000   -1.3856    0.0000 H   0  0  0  0  0  0  0  0  0  0  0  0
    1.6000   -2.7713    0.0000 H   0  0  0  0  0  0  0  0  0  0  0  0
    2.4001    1.3856    0.0000 O   0  0  0  0  0  0  0  0  0  0  0  0
   -0.0000    0.0000    0.0000 C   0  0  0  0  0  0  0  0  0  0  0  0
   -0.8000    1.3856    0.0000 C   0  0  0  0  0  0  0  0  0  0  0  0
   -0.0000    2.7713    0.0000 H   0  0  0  0  0  0  0  0  0  0  0  0
   -2.4000    1.3856    0.0000 C   0  0  0  0  0  0  0  0  0  0  0  0
   -3.2001    2.7713    0.0000 H   0  0  0  0  0  0  0  0  0  0  0  0
   -3.2001    0.0000    0.0000 C   0  0  0  0  0  0  0  0  0  0  0  0
   -4.8000   -0.0000    0.0000 H   0  0  0  0  0  0  0  0  0  0  0  0
   -2.4000   -1.3856    0.0000 C   0  0  0  0  0  0  0  0  0  0  0  0
   -3.2001   -2.7713    0.0000 H   0  0  0  0  0  0  0  0  0  0  0  0
   -0.8000   -1.3856    0.0000 C   0  0  0  0  0  0  0  0  0  0  0  0
   -0.0000   -2.7713    0.0000 H   0  0  0  0  0  0  0  0  0  0  0  0
  1  2  1  0  0  0  0
  2  3  1  0  0  0  0
  2  4  1  0  0  0  0
  2  5  1  0  0  0  0
  1  6  2  0  0  0  0
  1  7  1  0  0  0  0
  7  8  1  0  0  0  0
  8  9  1  0  0  0  0
  8 10  2  0  0  0  0
 10 11  1  0  0  0  0
 10 12  1  0  0  0  0
 12 13  1  0  0  0  0
 12 14  2  0  0  0  0
 14 15  1  0  0  0  0
 14 16  1  0  0  0  0
 16  7  2  0  0  0  0
 16 17  1  0  0  0  0
M  END
> <ChemID>
100337

> <source_casrn>
98-86-2

> <CAS>
98-86-2

> <SMILES>
CC(=O)c1ccccc1

> <NAME>
Ethanone, 1-phenyl-

> <preferred_name>
Acetophenone

> <iupac>
1-phenylethanone

> <MPID>
100346

> <dsstox_substance_id>
DTXSID6021828

> <Canonical_QSARr>
CC(=O)c1ccccc1

> <InChI_Code_QSARr>
InChI=1S/C8H8O/c1-7(9)8-5-3-2-4-6-8/h2-6H,1H3

> <InChI Key_QSARr>
KWOLFJPFCHCOCG-UHFFFAOYSA-N

> <Salt_Solvent>
?

> <Ready_Biodeg>
1.0

$$$$
100341
  -INDIGO-08031722522D

 14 14  0  0  0  0  0  0  0  0999 V2000
    2.7713    1.6000    0.0000 C   0  0  0  0  0  0  0  0  0  0  0  0
    4.1569    2.4000    0.0000 H   0  0  0  0  0  0  0  0  0  0  0  0
    2.7713    0.0000    0.0000 C   0  0  0  0  0  0  0  0  0  0  0  0
    4.1569   -0.8000    0.0000 H   0  0  0  0  0  0  0  0  0  0  0  0
    1.3856   -0.8000    0.0000 C   0  0  0  0  0  0  0  0  0  0  0  0
    1.3856   -2.4000    0.0000 H   0  0  0  0  0  0  0  0  0  0  0  0
    0.0001    0.0000    0.0000 C   0  0  0  0  0  0  0  0  0  0  0  0
   -1.3856   -0.8000    0.0000 C   0  0  0  0  0  0  0  0  0  0  0  0
   -2.7712    0.0000    0.0000 O   0  0  0  0  0  0  0  0  0  0  0  0
   -4.1569   -0.8000    0.0000 H   0  0  0  0  0  0  0  0  0  0  0  0
   -1.3856   -2.4000    0.0000 O   0  0  0  0  0  0  0  0  0  0  0  0
    0.0001    1.6000    0.0000 N   0  0  0  0  0  0  0  0  0  0  0  0
    1.3856    2.4000    0.0000 C   0  0  0  0  0  0  0  0  0  0  0  0
    1.3856    4.0000    0.0000 H   0  0  0  0  0  0  0  0  0  0  0  0
  1  2  1  0  0  0  0
  1  3  1  0  0  0  0
  3  4  1  0  0  0  0
  3  5  2  0  0  0  0
  5  6  1  0  0  0  0
  5  7  1  0  0  0  0
  7  8  1  0  0  0  0
  8  9  1  0  0  0  0
  9 10  1  0  0  0  0
  8 11  2  0  0  0  0
  7 12  2  0  0  0  0
 12 13  1  0  0  0  0
 13  1  2  0  0  0  0
 13 14  1  0  0  0  0
M  END
> <ChemID>
100341

> <source_casrn>
98-98-6

> <CAS>
98-98-6

> <SMILES>
OC(=O)c1cccc[n]1

> <NAME>
PICOLINIC ACID

> <preferred_name>
Picolinic acid

> <iupac>
pyridine-2-carboxylic acid

> <MPID>
100350

> <dsstox_substance_id>
DTXSID7031903

> <Canonical_QSARr>
OC(=O)c1cccc[n]1

> <InChI_Code_QSARr>
InChI=1S/C6H5NO2/c8-6(9)5-3-1-2-4-7-5/h1-4H,(H,8,9)

> <InChI Key_QSARr>
SIOXPEMLGUPBBT-UHFFFAOYSA-N

> <Salt_Solvent>
?

> <Ready_Biodeg>
1.0

$$$$
100345
  -INDIGO-08031722522D

 17 17  0  0  0  0  0  0  0  0999 V2000
    1.3857    0.8000    0.0000 C   0  0  0  0  0  0  0  0  0  0  0  0
    2.7713    1.6000    0.0000 H   0  0  0  0  0  0  0  0  0  0  0  0
    2.7713   -0.0000    0.0000 H   0  0  0  0  0  0  0  0  0  0  0  0
    1.3857    2.4000    0.0000 H   0  0  0  0  0  0  0  0  0  0  0  0
    0.0000   -0.0000    0.0000 C   0  0  0  0  0  0  0  0  0  0  0  0
   -1.3857    0.8000    0.0000 C   0  0  0  0  0  0  0  0  0  0  0  0
   -1.3857    2.4000    0.0000 H   0  0  0  0  0  0  0  0  0  0  0  0
   -2.7713   -0.0000    0.0000 C   0  0  0  0  0  0  0  0  0  0  0  0
   -4.1570    0.8000    0.0000 N   0  0  0  0  0  0  0  0  0  0  0  0
   -5.5426   -0.0000    0.0000 O   0  0  0  0  0  0  0  0  0  0  0  0
   -4.1569    2.4000    0.0000 O   0  0  0  0  0  0  0  0  0  0  0  0
   -2.7713   -1.6000    0.0000 C   0  0  0  0  0  0  0  0  0  0  0  0
   -4.1569   -2.4000    0.0000 H   0  0  0  0  0  0  0  0  0  0  0  0
   -1.3856   -2.4000    0.0000 C   0  0  0  0  0  0  0  0  0  0  0  0
   -1.3856   -4.0000    0.0000 H   0  0  0  0  0  0  0  0  0  0  0  0
    0.0000   -1.6000    0.0000 C   0  0  0  0  0  0  0  0  0  0  0  0
    1.3857   -2.4000    0.0000 H   0  0  0  0  0  0  0  0  0  0  0  0
  1  2  1  0  0  0  0
  1  3  1  0  0  0  0
  1  4  1  0  0  0  0
  1  5  1  0  0  0  0
  5  6  1  0  0  0  0
  6  7  1  0  0  0  0
  6  8  2  0  0  0  0
  8  9  1  0  0  0  0
  9 10  2  0  0  0  0
  9 11  1  0  0  0  0
  8 12  1  0  0  0  0
 12 13  1  0  0  0  0
 12 14  2  0  0  0  0
 14 15  1  0  0  0  0
 14 16  1  0  0  0  0
 16  5  2  0  0  0  0
 16 17  1  0  0  0  0
M  CHG  2   9   1  11  -1
M  END
> <ChemID>
100345

> <source_casrn>
99-08-1

> <CAS>
99-08-1

> <SMILES>
Cc1cc(ccc1)[N+]([O-])=O

> <NAME>
Benzene, 1-methyl-3-nitro-

> <preferred_name>
3-Nitrotoluene

> <iupac>
1-methyl-3-nitrobenzene

> <MPID>
100354

> <dsstox_substance_id>
DTXSID5021831

> <Canonical_QSARr>
Cc1cc(ccc1)[N+]([O-])=O

> <InChI_Code_QSARr>
InChI=1S/C7H7NO2/c1-6-3-2-4-7(5-6)8(9)10/h2-5H,1H3

> <InChI Key_QSARr>
QZYHIOPPLUPUJF-UHFFFAOYSA-N

> <Salt_Solvent>
?

> <Ready_Biodeg>
0.0

$$$$
100349
  -INDIGO-08031722522D

 17 17  0  0  0  0  0  0  0  0999 V2000
    0.0000   -0.0000    0.0000 C   0  0  0  0  0  0  0  0  0  0  0  0
   -0.7999    1.3856    0.0000 C   0  0  0  0  0  0  0  0  0  0  0  0
    0.0000    2.7713    0.0000 H   0  0  0  0  0  0  0  0  0  0  0  0
   -2.4000    1.3856    0.0000 C   0  0  0  0  0  0  0  0  0  0  0  0
   -3.2000    2.7713    0.0000 O   0  0  0  0  0  0  0  0  0  0  0  0
   -4.8000    2.7713    0.0000 H   0  0  0  0  0  0  0  0  0  0  0  0
   -3.2000   -0.0000    0.0000 C   0  0  0  0  0  0  0  0  0  0  0  0
   -4.8000   -0.0000    0.0000 O   0  0  0  0  0  0  0  0  0  0  0  0
   -5.6000   -1.3856    0.0000 H   0  0  0  0  0  0  0  0  0  0  0  0
   -2.4000   -1.3856    0.0000 C   0  0  0  0  0  0  0  0  0  0  0  0
   -3.2000   -2.7713    0.0000 H   0  0  0  0  0  0  0  0  0  0  0  0
   -0.8001   -1.3856    0.0000 C   0  0  0  0  0  0  0  0  0  0  0  0
    0.0000   -2.7713    0.0000 H   0  0  0  0  0  0  0  0  0  0  0  0
    1.6000   -0.0000    0.0000 C   0  0  0  0  0  0  0  0  0  0  0  0
    2.4001   -1.3856    0.0000 O   0  0  0  0  0  0  0  0  0  0  0  0
    4.0000   -1.3856    0.0000 H   0  0  0  0  0  0  0  0  0  0  0  0
    2.4001    1.3856    0.0000 O   0  0  0  0  0  0  0  0  0  0  0  0
  1  2  1  0  0  0  0
  2  3  1  0  0  0  0
  2  4  2  0  0  0  0
  4  5  1  0  0  0  0
  5  6  1  0  0  0  0
  4  7  1  0  0  0  0
  7  8  1  0  0  0  0
  8  9  1  0  0  0  0
  7 10  2  0  0  0  0
 10 11  1  0  0  0  0
 10 12  1  0  0  0  0
 12  1  2  0  0  0  0
 12 13  1  0  0  0  0
  1 14  1  0  0  0  0
 14 15  1  0  0  0  0
 15 16  1  0  0  0  0
 14 17  2  0  0  0  0
M  END
> <ChemID>
100349

> <source_casrn>
99-50-3

> <CAS>
99-50-3

> <SMILES>
Oc1cc(ccc1O)C(O)=O

> <NAME>
3,4-Dihydroxybenzoic acid

> <preferred_name>
3,4-Dihydroxybenzoic acid

> <iupac>
3,4-dihydroxybenzoic acid

> <MPID>
100358

> <dsstox_substance_id>
DTXSID4021212

> <Canonical_QSARr>
Oc1cc(ccc1O)C(O)=O

> <InChI_Code_QSARr>
InChI=1S/C7H6O4/c8-5-2-1-4(7(10)11)3-6(5)9/h1-3,8-9H,(H,10,11)

> <InChI Key_QSARr>
YQUVCSBJEUQKSH-UHFFFAOYSA-N

> <Salt_Solvent>
?

> <Ready_Biodeg>
1.0

$$$$
100353
  -INDIGO-08031722522D

 25 25  0  0  0  0  0  0  0  0999 V2000
   -1.6000   -0.0000    0.0000 C   0  0  0  0  0  0  0  0  0  0  0  0
   -2.4000    1.3857    0.0000 C   0  0  0  0  0  0  0  0  0  0  0  0
   -1.6000    2.7713    0.0000 H   0  0  0  0  0  0  0  0  0  0  0  0
   -4.0000    1.3857    0.0000 C   0  0  0  0  0  0  0  0  0  0  0  0
   -4.7999    2.7713    0.0000 H   0  0  0  0  0  0  0  0  0  0  0  0
   -4.7999   -0.0000    0.0000 C   0  0  0  0  0  0  0  0  0  0  0  0
   -6.4000   -0.0000    0.0000 O   0  0  0  0  0  0  0  0  0  0  0  0
   -7.2000   -1.3857    0.0000 H   0  0  0  0  0  0  0  0  0  0  0  0
   -4.0000   -1.3857    0.0000 C   0  0  0  0  0  0  0  0  0  0  0  0
   -4.7999   -2.7713    0.0000 H   0  0  0  0  0  0  0  0  0  0  0  0
   -2.4000   -1.3857    0.0000 C   0  0  0  0  0  0  0  0  0  0  0  0
   -1.6000   -2.7713    0.0000 H   0  0  0  0  0  0  0  0  0  0  0  0
    0.0001   -0.0000    0.0000 C   0  0  0  0  0  0  0  0  0  0  0  0
    0.0001   -1.6000    0.0000 H   0  0  0  0  0  0  0  0  0  0  0  0
    1.3857   -0.8000    0.0000 C   0  0  0  0  0  0  0  0  0  0  0  0
    2.3596    0.4694    0.0000 H   0  0  0  0  0  0  0  0  0  0  0  0
    2.9720   -0.5911    0.0000 H   0  0  0  0  0  0  0  0  0  0  0  0
    1.3857   -2.4000    0.0000 C   0  0  0  0  0  0  0  0  0  0  0  0
    1.3857   -4.0000    0.0000 H   0  0  0  0  0  0  0  0  0  0  0  0
    2.7713   -3.2000    0.0000 H   0  0  0  0  0  0  0  0  0  0  0  0
    0.0001   -3.2000    0.0000 H   0  0  0  0  0  0  0  0  0  0  0  0
    0.0001    1.6000    0.0000 C   0  0  0  0  0  0  0  0  0  0  0  0
    1.3857    2.4000    0.0000 H   0  0  0  0  0  0  0  0  0  0  0  0
    0.0001    3.2000    0.0000 H   0  0  0  0  0  0  0  0  0  0  0  0
    1.3857    0.8000    0.0000 H   0  0  0  0  0  0  0  0  0  0  0  0
  1  2  1  0  0  0  0
  2  3  1  0  0  0  0
  2  4  2  0  0  0  0
  4  5  1  0  0  0  0
  4  6  1  0  0  0  0
  6  7  1  0  0  0  0
  7  8  1  0  0  0  0
  6  9  2  0  0  0  0
  9 10  1  0  0  0  0
  9 11  1  0  0  0  0
 11  1  2  0  0  0  0
 11 12  1  0  0  0  0
  1 13  1  0  0  0  0
 13 14  1  0  0  0  0
 13 15  1  0  0  0  0
 15 16  1  0  0  0  0
 15 17  1  0  0  0  0
 15 18  1  0  0  0  0
 18 19  1  0  0  0  0
 18 20  1  0  0  0  0
 18 21  1  0  0  0  0
 13 22  1  0  0  0  0
 22 23  1  0  0  0  0
 22 24  1  0  0  0  0
 22 25  1  0  0  0  0
M  END
> <ChemID>
100353

> <source_casrn>
99-71-8

> <CAS>
99-71-8

> <SMILES>
CCC(C)c1ccc(O)cc1

> <NAME>
Phenol, 4-(1-methylpropyl)-

> <preferred_name>
4-(Butan-2-yl)phenol

> <iupac>
4-(butan-2-yl)phenol

> <MPID>
100362

> <dsstox_substance_id>
DTXSID7022332

> <Canonical_QSARr>
CCC(C)c1ccc(O)cc1

> <InChI_Code_QSARr>
InChI=1S/C10H14O/c1-3-8(2)9-4-6-10(11)7-5-9/h4-8,11H,3H2,1-2H3

> <InChI Key_QSARr>
ZUTYZAFDFLLILI-UHFFFAOYSA-N

> <Salt_Solvent>
?

> <Ready_Biodeg>
0.0

$$$$
100357
  -INDIGO-08031722522D

 19 19  0  0  0  0  0  0  0  0999 V2000
    0.0000   -0.0000    0.0000 C   0  0  0  0  0  0  0  0  0  0  0  0
   -0.7999    1.3856    0.0000 C   0  0  0  0  0  0  0  0  0  0  0  0
    0.0000    2.7713    0.0000 H   0  0  0  0  0  0  0  0  0  0  0  0
   -2.4000    1.3856    0.0000 C   0  0  0  0  0  0  0  0  0  0  0  0
   -3.2000    2.7713    0.0000 H   0  0  0  0  0  0  0  0  0  0  0  0
   -3.2000   -0.0000    0.0000 C   0  0  0  0  0  0  0  0  0  0  0  0
   -4.8000   -0.0000    0.0000 N   0  0  0  0  0  0  0  0  0  0  0  0
   -5.6000   -1.3856    0.0000 H   0  0  0  0  0  0  0  0  0  0  0  0
   -5.6000    1.3856    0.0000 H   0  0  0  0  0  0  0  0  0  0  0  0
   -2.4000   -1.3856    0.0000 C   0  0  0  0  0  0  0  0  0  0  0  0
   -3.2000   -2.7713    0.0000 H   0  0  0  0  0  0  0  0  0  0  0  0
   -0.8001   -1.3856    0.0000 C   0  0  0  0  0  0  0  0  0  0  0  0
    0.0000   -2.7713    0.0000 H   0  0  0  0  0  0  0  0  0  0  0  0
    1.6000   -0.0000    0.0000 C   0  0  0  0  0  0  0  0  0  0  0  0
    2.4001    1.3856    0.0000 C   0  0  0  0  0  0  0  0  0  0  0  0
    3.2000    2.7713    0.0000 H   0  0  0  0  0  0  0  0  0  0  0  0
    4.0000    1.3856    0.0000 H   0  0  0  0  0  0  0  0  0  0  0  0
    1.6000    2.7713    0.0000 H   0  0  0  0  0  0  0  0  0  0  0  0
    2.4001   -1.3856    0.0000 O   0  0  0  0  0  0  0  0  0  0  0  0
  1  2  1  0  0  0  0
  2  3  1  0  0  0  0
  2  4  2  0  0  0  0
  4  5  1  0  0  0  0
  4  6  1  0  0  0  0
  6  7  1  0  0  0  0
  7  8  1  0  0  0  0
  7  9  1  0  0  0  0
  6 10  2  0  0  0  0
 10 11  1  0  0  0  0
 10 12  1  0  0  0  0
 12  1  2  0  0  0  0
 12 13  1  0  0  0  0
  1 14  1  0  0  0  0
 14 15  1  0  0  0  0
 15 16  1  0  0  0  0
 15 17  1  0  0  0  0
 15 18  1  0  0  0  0
 14 19  2  0  0  0  0
M  END
> <ChemID>
100357

> <source_casrn>
99-92-3

> <CAS>
99-92-3

> <SMILES>
CC(=O)c1ccc(N)cc1

> <NAME>
4-Aminoacetophenone

> <preferred_name>
4-Aminoacetophenone

> <iupac>
1-(4-aminophenyl)ethanone

> <MPID>
100366

> <dsstox_substance_id>
DTXSID6052669

> <Canonical_QSARr>
CC(=O)c1ccc(N)cc1

> <InChI_Code_QSARr>
InChI=1S/C8H9NO/c1-6(10)7-2-4-8(9)5-3-7/h2-5H,9H2,1H3

> <InChI Key_QSARr>
GPRYKVSEZCQIHD-UHFFFAOYSA-N

> <Salt_Solvent>
?

> <Ready_Biodeg>
0.0

$$$$
100361
  -INDIGO-08031722522D

 17 17  0  0  0  0  0  0  0  0999 V2000
    2.4000    1.3856    0.0000 C   0  0  0  0  0  0  0  0  0  0  0  0
    3.2000    2.7713    0.0000 H   0  0  0  0  0  0  0  0  0  0  0  0
    0.8000    1.3856    0.0000 C   0  0  0  0  0  0  0  0  0  0  0  0
    0.0000    2.7713    0.0000 H   0  0  0  0  0  0  0  0  0  0  0  0
    0.0000    0.0000    0.0000 C   0  0  0  0  0  0  0  0  0  0  0  0
   -1.6001    0.0000    0.0000 C   0  0  0  0  0  0  0  0  0  0  0  0
   -3.2000    0.0000    0.0000 H   0  0  0  0  0  0  0  0  0  0  0  0
   -2.4000   -1.3856    0.0000 H   0  0  0  0  0  0  0  0  0  0  0  0
   -2.4000    1.3856    0.0000 H   0  0  0  0  0  0  0  0  0  0  0  0
    0.8000   -1.3856    0.0000 C   0  0  0  0  0  0  0  0  0  0  0  0
    0.0000   -2.7713    0.0000 H   0  0  0  0  0  0  0  0  0  0  0  0
    2.4000   -1.3856    0.0000 C   0  0  0  0  0  0  0  0  0  0  0  0
    3.2000   -2.7713    0.0000 H   0  0  0  0  0  0  0  0  0  0  0  0
    3.2000   -0.0000    0.0000 C   0  0  0  0  0  0  0  0  0  0  0  0
    4.8000    0.0000    0.0000 N   0  0  0  0  0  0  0  0  0  0  0  0
    5.6000   -1.3856    0.0000 O   0  0  0  0  0  0  0  0  0  0  0  0
    5.6000    1.3856    0.0000 O   0  0  0  0  0  0  0  0  0  0  0  0
  1  2  1  0  0  0  0
  1  3  1  0  0  0  0
  3  4  1  0  0  0  0
  3  5  2  0  0  0  0
  5  6  1  0  0  0  0
  6  7  1  0  0  0  0
  6  8  1  0  0  0  0
  6  9  1  0  0  0  0
  5 10  1  0  0  0  0
 10 11  1  0  0  0  0
 10 12  2  0  0  0  0
 12 13  1  0  0  0  0
 12 14  1  0  0  0  0
 14  1  2  0  0  0  0
 14 15  1  0  0  0  0
 15 16  2  0  0  0  0
 15 17  1  0  0  0  0
M  CHG  2  15   1  17  -1
M  END
> <ChemID>
100361

> <source_casrn>
99-99-0

> <CAS>
99-99-0

> <SMILES>
Cc1ccc(cc1)[N+]([O-])=O

> <NAME>
Benzene, 1-methyl-4-nitro-

> <preferred_name>
4-Nitrotoluene

> <iupac>
1-methyl-4-nitrobenzene

> <MPID>
100370

> <dsstox_substance_id>
DTXSID5023792

> <Canonical_QSARr>
Cc1ccc(cc1)[N+]([O-])=O

> <InChI_Code_QSARr>
InChI=1S/C7H7NO2/c1-6-2-4-7(5-3-6)8(9)10/h2-5H,1H3

> <InChI Key_QSARr>
ZPTVNYMJQHSSEA-UHFFFAOYSA-N

> <Salt_Solvent>
?

> <Ready_Biodeg>
0.0

$$$$
100365
  -INDIGO-08031722522D

 19 19  0  0  0  0  0  0  0  0999 V2000
    5.6000   -1.3856    0.0000 C   0  0  0  0  0  0  0  0  0  0  0  0
    7.2000   -1.3856    0.0000 H   0  0  0  0  0  0  0  0  0  0  0  0
    6.4000   -2.7713    0.0000 H   0  0  0  0  0  0  0  0  0  0  0  0
    6.4000   -0.0000    0.0000 H   0  0  0  0  0  0  0  0  0  0  0  0
    4.8000   -0.0000    0.0000 O   0  0  0  0  0  0  0  0  0  0  0  0
    3.2001   -0.0000    0.0000 C   0  0  0  0  0  0  0  0  0  0  0  0
    2.4001    1.3856    0.0000 C   0  0  0  0  0  0  0  0  0  0  0  0
    3.2001    2.7713    0.0000 H   0  0  0  0  0  0  0  0  0  0  0  0
    0.7999    1.3856    0.0000 C   0  0  0  0  0  0  0  0  0  0  0  0
   -0.0001    2.7713    0.0000 H   0  0  0  0  0  0  0  0  0  0  0  0
   -0.0001    0.0000    0.0000 C   0  0  0  0  0  0  0  0  0  0  0  0
   -1.6000   -0.0000    0.0000 C   0  0  0  0  0  0  0  0  0  0  0  0
   -2.4000   -1.3856    0.0000 O   0  0  0  0  0  0  0  0  0  0  0  0
   -2.4000    1.3856    0.0000 O   0  0  0  0  0  0  0  0  0  0  0  0
   -4.0000    1.3856    0.0000 H   0  0  0  0  0  0  0  0  0  0  0  0
    0.7999   -1.3856    0.0000 C   0  0  0  0  0  0  0  0  0  0  0  0
   -0.0001   -2.7713    0.0000 H   0  0  0  0  0  0  0  0  0  0  0  0
    2.4001   -1.3856    0.0000 C   0  0  0  0  0  0  0  0  0  0  0  0
    3.2001   -2.7713    0.0000 H   0  0  0  0  0  0  0  0  0  0  0  0
  1  2  1  0  0  0  0
  1  3  1  0  0  0  0
  1  4  1  0  0  0  0
  1  5  1  0  0  0  0
  5  6  1  0  0  0  0
  6  7  1  0  0  0  0
  7  8  1  0  0  0  0
  7  9  2  0  0  0  0
  9 10  1  0  0  0  0
  9 11  1  0  0  0  0
 11 12  1  0  0  0  0
 12 13  2  0  0  0  0
 12 14  1  0  0  0  0
 14 15  1  0  0  0  0
 11 16  2  0  0  0  0
 16 17  1  0  0  0  0
 16 18  1  0  0  0  0
 18  6  2  0  0  0  0
 18 19  1  0  0  0  0
M  END
> <ChemID>
100365

> <source_casrn>
100-09-4

> <CAS>
100-09-4

> <SMILES>
COc1ccc(cc1)C(O)=O

> <NAME>
4-Methoxybenzoic acid

> <preferred_name>
Benzoic acid, 4-methoxy-

> <iupac>
4-Methoxybenzoic acid

> <MPID>
100374

> <dsstox_substance_id>
DTXSID4059205

> <Canonical_QSARr>
COc1ccc(cc1)C(O)=O

> <InChI_Code_QSARr>
InChI=1S/C8H8O3/c1-11-7-4-2-6(3-5-7)8(9)10/h2-5H,1H3,(H,9,10)

> <InChI Key_QSARr>
ZEYHEAKUIGZSGI-UHFFFAOYSA-N

> <Salt_Solvent>
?

> <Ready_Biodeg>
1.0

$$$$
100369
  -INDIGO-08031722522D

 16 16  0  0  0  0  0  0  0  0999 V2000
    2.4000   -1.3856    0.0000 O   0  0  0  0  0  0  0  0  0  0  0  0
    1.6001   -0.0000    0.0000 N   0  0  0  0  0  0  0  0  0  0  0  0
    2.4000    1.3856    0.0000 O   0  0  0  0  0  0  0  0  0  0  0  0
    0.0001   -0.0000    0.0000 C   0  0  0  0  0  0  0  0  0  0  0  0
   -0.8000    1.3856    0.0000 C   0  0  0  0  0  0  0  0  0  0  0  0
    0.0001    2.7713    0.0000 H   0  0  0  0  0  0  0  0  0  0  0  0
   -2.4000    1.3856    0.0000 C   0  0  0  0  0  0  0  0  0  0  0  0
   -3.1999    2.7713    0.0000 H   0  0  0  0  0  0  0  0  0  0  0  0
   -3.2001   -0.0000    0.0000 C   0  0  0  0  0  0  0  0  0  0  0  0
   -4.7999   -0.0000    0.0000 N   0  0  0  0  0  0  0  0  0  0  0  0
   -5.6000    1.3856    0.0000 O   0  0  0  0  0  0  0  0  0  0  0  0
   -5.6000   -1.3856    0.0000 O   0  0  0  0  0  0  0  0  0  0  0  0
   -2.4000   -1.3856    0.0000 C   0  0  0  0  0  0  0  0  0  0  0  0
   -3.2001   -2.7713    0.0000 H   0  0  0  0  0  0  0  0  0  0  0  0
   -0.8000   -1.3856    0.0000 C   0  0  0  0  0  0  0  0  0  0  0  0
    0.0001   -2.7713    0.0000 H   0  0  0  0  0  0  0  0  0  0  0  0
  1  2  1  0  0  0  0
  2  3  2  0  0  0  0
  2  4  1  0  0  0  0
  4  5  1  0  0  0  0
  5  6  1  0  0  0  0
  5  7  2  0  0  0  0
  7  8  1  0  0  0  0
  7  9  1  0  0  0  0
  9 10  1  0  0  0  0
 10 11  1  0  0  0  0
 10 12  2  0  0  0  0
  9 13  2  0  0  0  0
 13 14  1  0  0  0  0
 13 15  1  0  0  0  0
 15  4  2  0  0  0  0
 15 16  1  0  0  0  0
M  CHG  4   1  -1   2   1  10   1  11  -1
M  END
> <ChemID>
100369

> <source_casrn>
100-25-4

> <CAS>
100-25-4

> <SMILES>
[O-][N+](=O)c1ccc(cc1)[N+]([O-])=O

> <NAME>
Benzene, 1,4-dinitro-

> <preferred_name>
1,4-Dinitrobenzene

> <iupac>
1,4-dinitrobenzene

> <MPID>
100378

> <dsstox_substance_id>
DTXSID0021836

> <Canonical_QSARr>
[O-][N+](=O)c1ccc(cc1)[N+]([O-])=O

> <InChI_Code_QSARr>
InChI=1S/C6H4N2O4/c9-7(10)5-1-2-6(4-3-5)8(11)12/h1-4H

> <InChI Key_QSARr>
FYFDQJRXFWGIBS-UHFFFAOYSA-N

> <Salt_Solvent>
?

> <Ready_Biodeg>
0.0

$$$$
100373
  -INDIGO-08031722522D

 15 15  0  0  0  0  0  0  0  0999 V2000
    2.4001    1.3856    0.0000 Cl  0  0  0  0  0  0  0  0  0  0  0  0
    1.6000   -0.0000    0.0000 C   0  0  0  0  0  0  0  0  0  0  0  0
    3.2000   -0.0000    0.0000 H   0  0  0  0  0  0  0  0  0  0  0  0
    2.4001   -1.3856    0.0000 H   0  0  0  0  0  0  0  0  0  0  0  0
    0.0000   -0.0000    0.0000 C   0  0  0  0  0  0  0  0  0  0  0  0
   -0.7999    1.3856    0.0000 C   0  0  0  0  0  0  0  0  0  0  0  0
    0.0000    2.7713    0.0000 H   0  0  0  0  0  0  0  0  0  0  0  0
   -2.4001    1.3856    0.0000 C   0  0  0  0  0  0  0  0  0  0  0  0
   -3.2000    2.7713    0.0000 H   0  0  0  0  0  0  0  0  0  0  0  0
   -3.2000   -0.0000    0.0000 C   0  0  0  0  0  0  0  0  0  0  0  0
   -4.8000   -0.0000    0.0000 H   0  0  0  0  0  0  0  0  0  0  0  0
   -2.4001   -1.3856    0.0000 C   0  0  0  0  0  0  0  0  0  0  0  0
   -3.2000   -2.7713    0.0000 H   0  0  0  0  0  0  0  0  0  0  0  0
   -0.8001   -1.3856    0.0000 C   0  0  0  0  0  0  0  0  0  0  0  0
    0.0000   -2.7713    0.0000 H   0  0  0  0  0  0  0  0  0  0  0  0
  1  2  1  0  0  0  0
  2  3  1  0  0  0  0
  2  4  1  0  0  0  0
  2  5  1  0  0  0  0
  5  6  1  0  0  0  0
  6  7  1  0  0  0  0
  6  8  2  0  0  0  0
  8  9  1  0  0  0  0
  8 10  1  0  0  0  0
 10 11  1  0  0  0  0
 10 12  2  0  0  0  0
 12 13  1  0  0  0  0
 12 14  1  0  0  0  0
 14  5  2  0  0  0  0
 14 15  1  0  0  0  0
M  END
> <ChemID>
100373

> <source_casrn>
100-44-7

> <CAS>
100-44-7

> <SMILES>
ClCc1ccccc1

> <NAME>
Benzene, (chloromethyl)-

> <preferred_name>
Benzyl chloride

> <iupac>
(chloromethyl)benzene

> <MPID>
100382

> <dsstox_substance_id>
DTXSID0020153

> <Canonical_QSARr>
ClCc1ccccc1

> <InChI_Code_QSARr>
InChI=1S/C7H7Cl/c8-6-7-4-2-1-3-5-7/h1-5H,6H2

> <InChI Key_QSARr>
KCXMKQUNVWSEMD-UHFFFAOYSA-N

> <Salt_Solvent>
?

> <Ready_Biodeg>
1.0

$$$$
100377
  -INDIGO-08031722522D

 14 14  0  0  0  0  0  0  0  0999 V2000
    2.4000   -1.3856    0.0000 O   0  0  0  0  0  0  0  0  0  0  0  0
    1.6000   -0.0000    0.0000 C   0  0  0  0  0  0  0  0  0  0  0  0
    2.4000    1.3856    0.0000 H   0  0  0  0  0  0  0  0  0  0  0  0
    0.0000   -0.0000    0.0000 C   0  0  0  0  0  0  0  0  0  0  0  0
   -0.8000    1.3856    0.0000 C   0  0  0  0  0  0  0  0  0  0  0  0
    0.0000    2.7713    0.0000 H   0  0  0  0  0  0  0  0  0  0  0  0
   -2.4000    1.3856    0.0000 C   0  0  0  0  0  0  0  0  0  0  0  0
   -3.2000    2.7713    0.0000 H   0  0  0  0  0  0  0  0  0  0  0  0
   -3.2000   -0.0000    0.0000 C   0  0  0  0  0  0  0  0  0  0  0  0
   -4.8000   -0.0000    0.0000 H   0  0  0  0  0  0  0  0  0  0  0  0
   -2.4000   -1.3856    0.0000 C   0  0  0  0  0  0  0  0  0  0  0  0
   -3.2000   -2.7713    0.0000 H   0  0  0  0  0  0  0  0  0  0  0  0
   -0.8000   -1.3856    0.0000 C   0  0  0  0  0  0  0  0  0  0  0  0
    0.0000   -2.7713    0.0000 H   0  0  0  0  0  0  0  0  0  0  0  0
  1  2  2  0  0  0  0
  2  3  1  0  0  0  0
  2  4  1  0  0  0  0
  4  5  1  0  0  0  0
  5  6  1  0  0  0  0
  5  7  2  0  0  0  0
  7  8  1  0  0  0  0
  7  9  1  0  0  0  0
  9 10  1  0  0  0  0
  9 11  2  0  0  0  0
 11 12  1  0  0  0  0
 11 13  1  0  0  0  0
 13  4  2  0  0  0  0
 13 14  1  0  0  0  0
M  END
> <ChemID>
100377

> <source_casrn>
100-52-7

> <CAS>
100-52-7

> <SMILES>
O=Cc1ccccc1

> <NAME>
Benzaldehyde

> <preferred_name>
Benzaldehyde

> <iupac>
benzaldehyde

> <MPID>
100386

> <dsstox_substance_id>
DTXSID8039241

> <Canonical_QSARr>
O=Cc1ccccc1

> <InChI_Code_QSARr>
InChI=1S/C7H6O/c8-6-7-4-2-1-3-5-7/h1-6H

> <InChI Key_QSARr>
HUMNYLRZRPPJDN-UHFFFAOYSA-N

> <Salt_Solvent>
?

> <Ready_Biodeg>
1.0

$$$$
100381
  -INDIGO-08031722522D

 22 24  0  0  0  0  0  0  0  0999 V2000
   -0.0000   -0.0000    0.0000 N   0  0  0  0  0  0  0  0  0  0  0  0
    2.4492   -1.4140    0.0000 C   0  0  0  0  0  0  0  0  0  0  0  0
    3.4779   -2.6395    0.0000 H   0  0  0  0  0  0  0  0  0  0  0  0
    1.4208   -2.6398    0.0000 H   0  0  0  0  0  0  0  0  0  0  0  0
    4.8918   -0.0027    0.0000 N   0  0  0  0  0  0  0  0  0  0  0  0
    4.8969    2.8257    0.0000 C   0  0  0  0  0  0  0  0  0  0  0  0
    5.4450    4.3289    0.0000 H   0  0  0  0  0  0  0  0  0  0  0  0
    6.4723    2.5459    0.0000 H   0  0  0  0  0  0  0  0  0  0  0  0
    2.4478    4.2396    0.0000 N   0  0  0  0  0  0  0  0  0  0  0  0
   -0.0010    2.8221    0.0000 C   0  0  0  0  0  0  0  0  0  0  0  0
   -1.5765    2.5433    0.0000 H   0  0  0  0  0  0  0  0  0  0  0  0
   -0.5495    4.3251    0.0000 H   0  0  0  0  0  0  0  0  0  0  0  0
    2.3695    2.7582    0.0000 C   0  0  0  0  0  0  0  0  0  0  0  0
    1.3099    1.5593    0.0000 H   0  0  0  0  0  0  0  0  0  0  0  0
    1.0162    3.6120    0.0000 H   0  0  0  0  0  0  0  0  0  0  0  0
    2.3542    1.4845    0.0000 N   0  0  0  0  0  0  0  0  0  0  0  0
    3.5158    0.8139    0.0000 C   0  0  0  0  0  0  0  0  0  0  0  0
    3.5222    2.4139    0.0000 H   0  0  0  0  0  0  0  0  0  0  0  0
    4.9078    1.6028    0.0000 H   0  0  0  0  0  0  0  0  0  0  0  0
    1.1731    0.7804    0.0000 C   0  0  0  0  0  0  0  0  0  0  0  0
   -0.2485    1.5144    0.0000 H   0  0  0  0  0  0  0  0  0  0  0  0
    1.1244    2.3795    0.0000 H   0  0  0  0  0  0  0  0  0  0  0  0
  1  2  1  0  0  0  0
  2  3  1  0  0  0  0
  2  4  1  0  0  0  0
  2  5  1  0  0  0  0
  5  6  1  0  0  0  0
  6  7  1  0  0  0  0
  6  8  1  0  0  0  0
  6  9  1  0  0  0  0
  9 10  1  0  0  0  0
 10  1  1  0  0  0  0
 10 11  1  0  0  0  0
 10 12  1  0  0  0  0
  9 13  1  0  0  0  0
 13 14  1  0  0  0  0
 13 15  1  0  0  0  0
 13 16  1  0  0  0  0
 16 17  1  0  0  0  0
 17  5  1  0  0  0  0
 17 18  1  0  0  0  0
 17 19  1  0  0  0  0
 16 20  1  0  0  0  0
 20  1  1  0  0  0  0
 20 21  1  0  0  0  0
 20 22  1  0  0  0  0
M  END
> <ChemID>
100381

> <source_casrn>
100-97-0

> <CAS>
100-97-0

> <SMILES>
N(CN(CN1CN23)C3)(C1)C2

> <NAME>
1,3,5,7-Tetraazatricyclo 3.3.1.13,7 decane

> <preferred_name>
Methenamine

> <iupac>
1,3,5,7-tetraazatricyclo[3.3.1.1~3,7~]decane

> <MPID>
100390

> <dsstox_substance_id>
DTXSID6020692

> <Canonical_QSARr>
C1N2CN3CN1CN(C2)C3

> <InChI_Code_QSARr>
InChI=1S/C6H12N4/c1-7-2-9-4-8(1)5-10(3-7)6-9/h1-6H2

> <InChI Key_QSARr>
VKYKSIONXSXAKP-UHFFFAOYSA-N

> <Salt_Solvent>
?

> <Ready_Biodeg>
1.0

$$$$
100385
  -INDIGO-08031722522D

 25 25  0  0  0  0  0  0  0  0999 V2000
   -2.7714    0.0001    0.0000 C   0  0  0  0  0  0  0  0  0  0  0  0
   -1.3857    0.8000    0.0000 N   0  0  0  0  0  0  0  0  0  0  0  0
   -1.3857    2.4000    0.0000 H   0  0  0  0  0  0  0  0  0  0  0  0
    0.0000    0.0001    0.0000 C   0  0  0  0  0  0  0  0  0  0  0  0
    0.0000   -1.6001    0.0000 C   0  0  0  0  0  0  0  0  0  0  0  0
   -1.3857   -2.4000    0.0000 H   0  0  0  0  0  0  0  0  0  0  0  0
    1.3857   -2.4000    0.0000 C   0  0  0  0  0  0  0  0  0  0  0  0
    1.3857   -4.0000    0.0000 Cl  0  0  0  0  0  0  0  0  0  0  0  0
    2.7712   -1.5999    0.0000 C   0  0  0  0  0  0  0  0  0  0  0  0
    4.1569   -2.4000    0.0000 H   0  0  0  0  0  0  0  0  0  0  0  0
    2.7712    0.0001    0.0000 C   0  0  0  0  0  0  0  0  0  0  0  0
    4.1569    0.8000    0.0000 H   0  0  0  0  0  0  0  0  0  0  0  0
    1.3857    0.8000    0.0000 C   0  0  0  0  0  0  0  0  0  0  0  0
    1.3857    2.4000    0.0000 H   0  0  0  0  0  0  0  0  0  0  0  0
   -2.7714   -1.5999    0.0000 O   0  0  0  0  0  0  0  0  0  0  0  0
   -4.1568    0.8000    0.0000 O   0  0  0  0  0  0  0  0  0  0  0  0
   -5.5425    0.0001    0.0000 C   0  0  0  0  0  0  0  0  0  0  0  0
   -4.9302   -1.4782    0.0000 H   0  0  0  0  0  0  0  0  0  0  0  0
   -6.1549   -1.4782    0.0000 H   0  0  0  0  0  0  0  0  0  0  0  0
   -6.9282    0.8000    0.0000 C   0  0  0  0  0  0  0  0  0  0  0  0
   -8.3139    1.6001    0.0000 C   0  0  0  0  0  0  0  0  0  0  0  0
   -9.6994    2.4000    0.0000 C   0  0  0  0  0  0  0  0  0  0  0  0
  -11.0851    3.2001    0.0000 H   0  0  0  0  0  0  0  0  0  0  0  0
  -11.0851    1.6001    0.0000 H   0  0  0  0  0  0  0  0  0  0  0  0
   -9.6994    4.0000    0.0000 Cl  0  0  0  0  0  0  0  0  0  0  0  0
  1  2  1  0  0  0  0
  2  3  1  0  0  0  0
  2  4  1  0  0  0  0
  4  5  1  0  0  0  0
  5  6  1  0  0  0  0
  5  7  2  0  0  0  0
  7  8  1  0  0  0  0
  7  9  1  0  0  0  0
  9 10  1  0  0  0  0
  9 11  2  0  0  0  0
 11 12  1  0  0  0  0
 11 13  1  0  0  0  0
 13  4  2  0  0  0  0
 13 14  1  0  0  0  0
  1 15  2  0  0  0  0
  1 16  1  0  0  0  0
 16 17  1  0  0  0  0
 17 18  1  0  0  0  0
 17 19  1  0  0  0  0
 17 20  1  0  0  0  0
 20 21  3  0  0  0  0
 21 22  1  0  0  0  0
 22 23  1  0  0  0  0
 22 24  1  0  0  0  0
 22 25  1  0  0  0  0
M  END
> <ChemID>
100385

> <source_casrn>
101-27-9

> <CAS>
101-27-9

> <SMILES>
O=C(Nc1cc(Cl)ccc1)OCC#CCCl

> <NAME>
Barban

> <preferred_name>
Barban

> <iupac>
4-chlorobut-2-yn-1-yl (3-chlorophenyl)carbamate

> <MPID>
100394

> <dsstox_substance_id>
DTXSID3041617

> <Canonical_QSARr>
O=C(Nc1cc(Cl)ccc1)OCC#CCCl

> <InChI_Code_QSARr>
InChI=1S/C11H9Cl2NO2/c12-6-1-2-7-16-11(15)14-10-5-3-4-9(13)8-10/h3-5,8H,6-7H2,(H,14,15)

> <InChI Key_QSARr>
MCOQHIWZJUDQIC-UHFFFAOYSA-N

> <Salt_Solvent>
?

> <Ready_Biodeg>
0.0

$$$$
100389
  -INDIGO-08031722522D

 35 36  0  0  0  0  0  0  0  0999 V2000
   -6.9282    2.4000    0.0000 N   0  0  0  0  0  0  0  0  0  0  0  0
   -6.6504    3.9757    0.0000 H   0  0  0  0  0  0  0  0  0  0  0  0
   -8.5039    2.1222    0.0000 C   0  0  0  0  0  0  0  0  0  0  0  0
   -9.0511    0.6187    0.0000 C   0  0  0  0  0  0  0  0  0  0  0  0
   -8.0226   -0.6070    0.0000 H   0  0  0  0  0  0  0  0  0  0  0  0
  -10.6268    0.3408    0.0000 C   0  0  0  0  0  0  0  0  0  0  0  0
  -11.1740   -1.1627    0.0000 H   0  0  0  0  0  0  0  0  0  0  0  0
  -11.6553    1.5665    0.0000 C   0  0  0  0  0  0  0  0  0  0  0  0
  -13.2310    1.2887    0.0000 H   0  0  0  0  0  0  0  0  0  0  0  0
  -11.1081    3.0700    0.0000 C   0  0  0  0  0  0  0  0  0  0  0  0
  -12.1366    4.2957    0.0000 H   0  0  0  0  0  0  0  0  0  0  0  0
   -9.5324    3.3479    0.0000 C   0  0  0  0  0  0  0  0  0  0  0  0
   -8.9852    4.8513    0.0000 H   0  0  0  0  0  0  0  0  0  0  0  0
   -5.5425    1.6000    0.0000 C   0  0  0  0  0  0  0  0  0  0  0  0
   -4.1568    2.4000    0.0000 C   0  0  0  0  0  0  0  0  0  0  0  0
   -4.1568    4.0000    0.0000 H   0  0  0  0  0  0  0  0  0  0  0  0
   -2.7713    1.6000    0.0000 C   0  0  0  0  0  0  0  0  0  0  0  0
   -1.3856    2.4000    0.0000 H   0  0  0  0  0  0  0  0  0  0  0  0
   -2.7713    0.0000    0.0000 C   0  0  0  0  0  0  0  0  0  0  0  0
   -1.3856   -0.8000    0.0000 N   0  0  0  0  0  0  0  0  0  0  0  0
   -1.3856   -2.4000    0.0000 H   0  0  0  0  0  0  0  0  0  0  0  0
    0.0001    0.0000    0.0000 C   0  0  0  0  0  0  0  0  0  0  0  0
   -0.8001    1.3857    0.0000 H   0  0  0  0  0  0  0  0  0  0  0  0
    1.3856    0.8000    0.0000 C   0  0  0  0  0  0  0  0  0  0  0  0
    2.7713    1.6000    0.0000 H   0  0  0  0  0  0  0  0  0  0  0  0
    2.7713    0.0000    0.0000 H   0  0  0  0  0  0  0  0  0  0  0  0
    1.3856    2.4000    0.0000 H   0  0  0  0  0  0  0  0  0  0  0  0
    0.8000   -1.3856    0.0000 C   0  0  0  0  0  0  0  0  0  0  0  0
    1.6000   -2.7713    0.0000 H   0  0  0  0  0  0  0  0  0  0  0  0
    2.3999   -1.3856    0.0000 H   0  0  0  0  0  0  0  0  0  0  0  0
    0.0001   -2.7713    0.0000 H   0  0  0  0  0  0  0  0  0  0  0  0
   -4.1568   -0.8000    0.0000 C   0  0  0  0  0  0  0  0  0  0  0  0
   -4.1568   -2.4000    0.0000 H   0  0  0  0  0  0  0  0  0  0  0  0
   -5.5425    0.0000    0.0000 C   0  0  0  0  0  0  0  0  0  0  0  0
   -6.9282   -0.8000    0.0000 H   0  0  0  0  0  0  0  0  0  0  0  0
  1  2  1  0  0  0  0
  1  3  1  0  0  0  0
  3  4  1  0  0  0  0
  4  5  1  0  0  0  0
  4  6  2  0  0  0  0
  6  7  1  0  0  0  0
  6  8  1  0  0  0  0
  8  9  1  0  0  0  0
  8 10  2  0  0  0  0
 10 11  1  0  0  0  0
 10 12  1  0  0  0  0
 12  3  2  0  0  0  0
 12 13  1  0  0  0  0
  1 14  1  0  0  0  0
 14 15  1  0  0  0  0
 15 16  1  0  0  0  0
 15 17  2  0  0  0  0
 17 18  1  0  0  0  0
 17 19  1  0  0  0  0
 19 20  1  0  0  0  0
 20 21  1  0  0  0  0
 20 22  1  0  0  0  0
 22 23  1  0  0  0  0
 22 24  1  0  0  0  0
 24 25  1  0  0  0  0
 24 26  1  0  0  0  0
 24 27  1  0  0  0  0
 22 28  1  0  0  0  0
 28 29  1  0  0  0  0
 28 30  1  0  0  0  0
 28 31  1  0  0  0  0
 19 32  2  0  0  0  0
 32 33  1  0  0  0  0
 32 34  1  0  0  0  0
 34 14  2  0  0  0  0
 34 35  1  0  0  0  0
M  END
> <ChemID>
100389

> <source_casrn>
101-72-4

> <CAS>
101-72-4

> <SMILES>
CC(C)Nc1ccc(cc1)Nc1ccccc1

> <NAME>
1,4-Benzenediamine, N-(1-methylethyl)-N'-phenyl-

> <preferred_name>
N-Isopropyl-N'-phenyl-p-phenylenediamine

> <iupac>
N-phenyl-N'-(propan-2-yl)benzene-1,4-diamine

> <MPID>
100398

> <dsstox_substance_id>
DTXSID1025485

> <Canonical_QSARr>
CC(C)Nc1ccc(cc1)Nc1ccccc1

> <InChI_Code_QSARr>
InChI=1S/C15H18N2/c1-12(2)16-14-8-10-15(11-9-14)17-13-6-4-3-5-7-13/h3-12,16-17H,1-2H3

> <InChI Key_QSARr>
OUBMGJOQLXMSNT-UHFFFAOYSA-N

> <Salt_Solvent>
?

> <Ready_Biodeg>
0.0

$$$$
100393
  -INDIGO-08031722522D

 36 37  0  0  0  0  0  0  0  0999 V2000
   -1.2256    1.0284    0.0000 N   0  0  0  0  0  0  0  0  0  0  0  0
   -0.6784    2.5319    0.0000 H   0  0  0  0  0  0  0  0  0  0  0  0
   -2.8013    0.7507    0.0000 C   0  0  0  0  0  0  0  0  0  0  0  0
   -2.0013   -0.6350    0.0000 H   0  0  0  0  0  0  0  0  0  0  0  0
   -4.0269   -0.2778    0.0000 C   0  0  0  0  0  0  0  0  0  0  0  0
   -2.8013   -1.3063    0.0000 H   0  0  0  0  0  0  0  0  0  0  0  0
   -4.8270   -1.6634    0.0000 H   0  0  0  0  0  0  0  0  0  0  0  0
   -5.5305    0.2694    0.0000 C   0  0  0  0  0  0  0  0  0  0  0  0
   -5.8083   -1.3063    0.0000 H   0  0  0  0  0  0  0  0  0  0  0  0
   -7.1305    0.2694    0.0000 H   0  0  0  0  0  0  0  0  0  0  0  0
   -5.8083    1.8451    0.0000 C   0  0  0  0  0  0  0  0  0  0  0  0
   -7.3119    1.2978    0.0000 H   0  0  0  0  0  0  0  0  0  0  0  0
   -6.6084    3.2308    0.0000 H   0  0  0  0  0  0  0  0  0  0  0  0
   -4.5827    2.8736    0.0000 C   0  0  0  0  0  0  0  0  0  0  0  0
   -5.8083    3.9020    0.0000 H   0  0  0  0  0  0  0  0  0  0  0  0
   -3.7826    4.2592    0.0000 H   0  0  0  0  0  0  0  0  0  0  0  0
   -3.0791    2.3263    0.0000 C   0  0  0  0  0  0  0  0  0  0  0  0
   -2.8013    3.9020    0.0000 H   0  0  0  0  0  0  0  0  0  0  0  0
   -1.4792    2.3263    0.0000 H   0  0  0  0  0  0  0  0  0  0  0  0
    0.0000    0.0000    0.0000 C   0  0  0  0  0  0  0  0  0  0  0  0
   -1.2256   -1.0285    0.0000 H   0  0  0  0  0  0  0  0  0  0  0  0
    0.8001    1.3856    0.0000 C   0  0  0  0  0  0  0  0  0  0  0  0
   -0.7757    1.6635    0.0000 H   0  0  0  0  0  0  0  0  0  0  0  0
    1.0779    2.9613    0.0000 H   0  0  0  0  0  0  0  0  0  0  0  0
    2.4000    1.3856    0.0000 C   0  0  0  0  0  0  0  0  0  0  0  0
    2.1222    2.9613    0.0000 H   0  0  0  0  0  0  0  0  0  0  0  0
    3.9036    1.9329    0.0000 H   0  0  0  0  0  0  0  0  0  0  0  0
    3.2001    0.0000    0.0000 C   0  0  0  0  0  0  0  0  0  0  0  0
    4.4257    1.0284    0.0000 H   0  0  0  0  0  0  0  0  0  0  0  0
    4.4257   -1.0285    0.0000 H   0  0  0  0  0  0  0  0  0  0  0  0
    2.4000   -1.3857    0.0000 C   0  0  0  0  0  0  0  0  0  0  0  0
    3.9036   -1.9328    0.0000 H   0  0  0  0  0  0  0  0  0  0  0  0
    2.1222   -2.9613    0.0000 H   0  0  0  0  0  0  0  0  0  0  0  0
    0.8001   -1.3857    0.0000 C   0  0  0  0  0  0  0  0  0  0  0  0
    1.0779   -2.9613    0.0000 H   0  0  0  0  0  0  0  0  0  0  0  0
   -0.7035   -1.9328    0.0000 H   0  0  0  0  0  0  0  0  0  0  0  0
  1  2  1  0  0  0  0
  1  3  1  0  0  0  0
  3  4  1  0  0  0  0
  3  5  1  0  0  0  0
  5  6  1  0  0  0  0
  5  7  1  0  0  0  0
  5  8  1  0  0  0  0
  8  9  1  0  0  0  0
  8 10  1  0  0  0  0
  8 11  1  0  0  0  0
 11 12  1  0  0  0  0
 11 13  1  0  0  0  0
 11 14  1  0  0  0  0
 14 15  1  0  0  0  0
 14 16  1  0  0  0  0
 14 17  1  0  0  0  0
 17  3  1  0  0  0  0
 17 18  1  0  0  0  0
 17 19  1  0  0  0  0
  1 20  1  0  0  0  0
 20 21  1  0  0  0  0
 20 22  1  0  0  0  0
 22 23  1  0  0  0  0
 22 24  1  0  0  0  0
 22 25  1  0  0  0  0
 25 26  1  0  0  0  0
 25 27  1  0  0  0  0
 25 28  1  0  0  0  0
 28 29  1  0  0  0  0
 28 30  1  0  0  0  0
 28 31  1  0  0  0  0
 31 32  1  0  0  0  0
 31 33  1  0  0  0  0
 31 34  1  0  0  0  0
 34 20  1  0  0  0  0
 34 35  1  0  0  0  0
 34 36  1  0  0  0  0
M  END
> <ChemID>
100393

> <source_casrn>
101-83-7

> <CAS>
101-83-7

> <SMILES>
C1CCCCC1NC1CCCCC1

> <NAME>
Cyclohexanamine, N-cyclohexyl-

> <preferred_name>
Dicyclohexylamine

> <iupac>
N-cyclohexylcyclohexanamine

> <MPID>
100402

> <dsstox_substance_id>
DTXSID6025018

> <Canonical_QSARr>
C1CCCCC1NC1CCCCC1

> <InChI_Code_QSARr>
InChI=1S/C12H23N/c1-3-7-11(8-4-1)13-12-9-5-2-6-10-12/h11-13H,1-10H2

> <InChI Key_QSARr>
XBPCUCUWBYBCDP-UHFFFAOYSA-N

> <Salt_Solvent>
?

> <Ready_Biodeg>
1.0

$$$$
100397
  -INDIGO-08031722522D

 25 24  0  0  0  0  0  0  0  0999 V2000
    0.0001    0.0001    0.0000 N   0  0  0  0  0  0  0  0  0  0  0  0
    1.3857    0.8000    0.0000 C   0  0  0  0  0  0  0  0  0  0  0  0
    2.9720    0.5911    0.0000 H   0  0  0  0  0  0  0  0  0  0  0  0
    2.3597   -0.4694    0.0000 H   0  0  0  0  0  0  0  0  0  0  0  0
    1.3857    2.4000    0.0000 C   0  0  0  0  0  0  0  0  0  0  0  0
    0.0001    3.2001    0.0000 H   0  0  0  0  0  0  0  0  0  0  0  0
    2.7713    3.2001    0.0000 C   0  0  0  0  0  0  0  0  0  0  0  0
    2.7713    4.8000    0.0000 H   0  0  0  0  0  0  0  0  0  0  0  0
    4.1569    2.4000    0.0000 H   0  0  0  0  0  0  0  0  0  0  0  0
   -1.3857    0.8000    0.0000 C   0  0  0  0  0  0  0  0  0  0  0  0
   -1.9980    2.2782    0.0000 H   0  0  0  0  0  0  0  0  0  0  0  0
   -0.7734    2.2782    0.0000 H   0  0  0  0  0  0  0  0  0  0  0  0
   -2.7713    0.0001    0.0000 C   0  0  0  0  0  0  0  0  0  0  0  0
   -2.7713   -1.6000    0.0000 H   0  0  0  0  0  0  0  0  0  0  0  0
   -4.1569    0.8000    0.0000 C   0  0  0  0  0  0  0  0  0  0  0  0
   -5.5426    0.0001    0.0000 H   0  0  0  0  0  0  0  0  0  0  0  0
   -4.1569    2.4000    0.0000 H   0  0  0  0  0  0  0  0  0  0  0  0
    0.0001   -1.6000    0.0000 C   0  0  0  0  0  0  0  0  0  0  0  0
   -0.9740   -2.8693    0.0000 H   0  0  0  0  0  0  0  0  0  0  0  0
   -1.5863   -1.8089    0.0000 H   0  0  0  0  0  0  0  0  0  0  0  0
    1.3857   -2.4000    0.0000 C   0  0  0  0  0  0  0  0  0  0  0  0
    2.7713   -1.6000    0.0000 H   0  0  0  0  0  0  0  0  0  0  0  0
    1.3857   -4.0000    0.0000 C   0  0  0  0  0  0  0  0  0  0  0  0
    2.7713   -4.8000    0.0000 H   0  0  0  0  0  0  0  0  0  0  0  0
    0.0001   -4.8000    0.0000 H   0  0  0  0  0  0  0  0  0  0  0  0
  1  2  1  0  0  0  0
  2  3  1  0  0  0  0
  2  4  1  0  0  0  0
  2  5  1  0  0  0  0
  5  6  1  0  0  0  0
  5  7  2  0  0  0  0
  7  8  1  0  0  0  0
  7  9  1  0  0  0  0
  1 10  1  0  0  0  0
 10 11  1  0  0  0  0
 10 12  1  0  0  0  0
 10 13  1  0  0  0  0
 13 14  1  0  0  0  0
 13 15  2  0  0  0  0
 15 16  1  0  0  0  0
 15 17  1  0  0  0  0
  1 18  1  0  0  0  0
 18 19  1  0  0  0  0
 18 20  1  0  0  0  0
 18 21  1  0  0  0  0
 21 22  1  0  0  0  0
 21 23  2  0  0  0  0
 23 24  1  0  0  0  0
 23 25  1  0  0  0  0
M  END
> <ChemID>
100397

> <source_casrn>
102-70-5

> <CAS>
102-70-5

> <SMILES>
C=CCN(CC=C)CC=C

> <NAME>
2-Propen-1-amine, N,N-di-2-propenyl-

> <preferred_name>
Triallylamine

> <iupac>
N,N-di(prop-2-en-1-yl)prop-2-en-1-amine

> <MPID>
100407

> <dsstox_substance_id>
DTXSID5026174

> <Canonical_QSARr>
C=CCN(CC=C)CC=C

> <InChI_Code_QSARr>
InChI=1S/C9H15N/c1-4-7-10(8-5-2)9-6-3/h4-6H,1-3,7-9H2

> <InChI Key_QSARr>
VPYJNCGUESNPMV-UHFFFAOYSA-N

> <Salt_Solvent>
?

> <Ready_Biodeg>
0.0

$$$$
100401
  -INDIGO-08031722522D

 33 32  0  0  0  0  0  0  0  0999 V2000
   -2.3999    4.1569    0.0000 O   0  0  0  0  0  0  0  0  0  0  0  0
   -3.2000    2.7713    0.0000 C   0  0  0  0  0  0  0  0  0  0  0  0
   -2.3999    1.3857    0.0000 O   0  0  0  0  0  0  0  0  0  0  0  0
   -0.8000    1.3857    0.0000 C   0  0  0  0  0  0  0  0  0  0  0  0
   -0.5911    2.9720    0.0000 H   0  0  0  0  0  0  0  0  0  0  0  0
    0.4693    2.3596    0.0000 H   0  0  0  0  0  0  0  0  0  0  0  0
   -0.0001    0.0000    0.0000 C   0  0  0  0  0  0  0  0  0  0  0  0
    0.8000   -1.3856    0.0000 H   0  0  0  0  0  0  0  0  0  0  0  0
    1.5035    0.5472    0.0000 C   0  0  0  0  0  0  0  0  0  0  0  0
    1.7124   -1.0390    0.0000 H   0  0  0  0  0  0  0  0  0  0  0  0
    2.7729   -0.4268    0.0000 H   0  0  0  0  0  0  0  0  0  0  0  0
    2.5320    1.7729    0.0000 C   0  0  0  0  0  0  0  0  0  0  0  0
    2.6018    3.3714    0.0000 H   0  0  0  0  0  0  0  0  0  0  0  0
    1.4511    2.9526    0.0000 H   0  0  0  0  0  0  0  0  0  0  0  0
    4.1078    1.4950    0.0000 C   0  0  0  0  0  0  0  0  0  0  0  0
    4.0379   -0.1034    0.0000 H   0  0  0  0  0  0  0  0  0  0  0  0
    5.1887    0.3154    0.0000 H   0  0  0  0  0  0  0  0  0  0  0  0
    5.1361    2.7207    0.0000 C   0  0  0  0  0  0  0  0  0  0  0  0
    6.1646    3.9464    0.0000 H   0  0  0  0  0  0  0  0  0  0  0  0
    6.7118    2.4428    0.0000 H   0  0  0  0  0  0  0  0  0  0  0  0
    4.5888    4.2243    0.0000 H   0  0  0  0  0  0  0  0  0  0  0  0
   -1.2256   -1.0285    0.0000 C   0  0  0  0  0  0  0  0  0  0  0  0
   -2.8240   -1.0982    0.0000 H   0  0  0  0  0  0  0  0  0  0  0  0
   -2.4052    0.0526    0.0000 H   0  0  0  0  0  0  0  0  0  0  0  0
   -0.9479   -2.6042    0.0000 C   0  0  0  0  0  0  0  0  0  0  0  0
   -0.6700   -4.1798    0.0000 H   0  0  0  0  0  0  0  0  0  0  0  0
   -2.1734   -3.6326    0.0000 H   0  0  0  0  0  0  0  0  0  0  0  0
    0.5557   -3.1515    0.0000 H   0  0  0  0  0  0  0  0  0  0  0  0
   -4.8000    2.7713    0.0000 C   0  0  0  0  0  0  0  0  0  0  0  0
   -5.6000    1.3857    0.0000 H   0  0  0  0  0  0  0  0  0  0  0  0
   -5.6000    4.1569    0.0000 C   0  0  0  0  0  0  0  0  0  0  0  0
   -7.2000    4.1569    0.0000 H   0  0  0  0  0  0  0  0  0  0  0  0
   -4.8000    5.5426    0.0000 H   0  0  0  0  0  0  0  0  0  0  0  0
  1  2  2  0  0  0  0
  2  3  1  0  0  0  0
  3  4  1  0  0  0  0
  4  5  1  0  0  0  0
  4  6  1  0  0  0  0
  4  7  1  0  0  0  0
  7  8  1  0  0  0  0
  7  9  1  0  0  0  0
  9 10  1  0  0  0  0
  9 11  1  0  0  0  0
  9 12  1  0  0  0  0
 12 13  1  0  0  0  0
 12 14  1  0  0  0  0
 12 15  1  0  0  0  0
 15 16  1  0  0  0  0
 15 17  1  0  0  0  0
 15 18  1  0  0  0  0
 18 19  1  0  0  0  0
 18 20  1  0  0  0  0
 18 21  1  0  0  0  0
  7 22  1  0  0  0  0
 22 23  1  0  0  0  0
 22 24  1  0  0  0  0
 22 25  1  0  0  0  0
 25 26  1  0  0  0  0
 25 27  1  0  0  0  0
 25 28  1  0  0  0  0
  2 29  1  0  0  0  0
 29 30  1  0  0  0  0
 29 31  2  0  0  0  0
 31 32  1  0  0  0  0
 31 33  1  0  0  0  0
M  END
> <ChemID>
100401

> <source_casrn>
103-11-7

> <CAS>
103-11-7

> <SMILES>
CCCCC(COC(=O)C=C)CC

> <NAME>
2-Propenoic acid, 2-ethylhexyl ester

> <preferred_name>
2-Ethylhexyl acrylate

> <iupac>
2-ethylhexyl prop-2-enoate

> <MPID>
100411

> <dsstox_substance_id>
DTXSID9025297

> <Canonical_QSARr>
CCCCC(COC(=O)C=C)CC

> <InChI_Code_QSARr>
InChI=1S/C11H20O2/c1-4-7-8-10(5-2)9-13-11(12)6-3/h6,10H,3-5,7-9H2,1-2H3

> <InChI Key_QSARr>
GOXQRTZXKQZDDN-UHFFFAOYSA-N

> <Salt_Solvent>
?

> <Ready_Biodeg>
1.0

$$$$
100405
  -INDIGO-08031722522D

 24 25  0  0  0  0  0  0  0  0999 V2000
    1.3857    0.8000    0.0000 N   0  0  0  0  0  0  0  0  0  0  0  0
    2.7712    0.0000    0.0000 N   0  0  0  0  0  0  0  0  0  0  0  0
    4.1569    0.8000    0.0000 C   0  0  0  0  0  0  0  0  0  0  0  0
    4.1569    2.4000    0.0000 C   0  0  0  0  0  0  0  0  0  0  0  0
    2.7712    3.2001    0.0000 H   0  0  0  0  0  0  0  0  0  0  0  0
    5.5426    3.2001    0.0000 C   0  0  0  0  0  0  0  0  0  0  0  0
    5.5426    4.8000    0.0000 H   0  0  0  0  0  0  0  0  0  0  0  0
    6.9281    2.4000    0.0000 C   0  0  0  0  0  0  0  0  0  0  0  0
    8.3138    3.2001    0.0000 H   0  0  0  0  0  0  0  0  0  0  0  0
    6.9281    0.8000    0.0000 C   0  0  0  0  0  0  0  0  0  0  0  0
    8.3138    0.0000    0.0000 H   0  0  0  0  0  0  0  0  0  0  0  0
    5.5426    0.0000    0.0000 C   0  0  0  0  0  0  0  0  0  0  0  0
    5.5426   -1.6000    0.0000 H   0  0  0  0  0  0  0  0  0  0  0  0
    0.0000    0.0000    0.0000 C   0  0  0  0  0  0  0  0  0  0  0  0
    0.0000   -1.6000    0.0000 C   0  0  0  0  0  0  0  0  0  0  0  0
    1.3857   -2.4001    0.0000 H   0  0  0  0  0  0  0  0  0  0  0  0
   -1.3857   -2.4001    0.0000 C   0  0  0  0  0  0  0  0  0  0  0  0
   -1.3857   -4.0000    0.0000 H   0  0  0  0  0  0  0  0  0  0  0  0
   -2.7712   -1.6000    0.0000 C   0  0  0  0  0  0  0  0  0  0  0  0
   -4.1569   -2.4001    0.0000 H   0  0  0  0  0  0  0  0  0  0  0  0
   -2.7712    0.0000    0.0000 C   0  0  0  0  0  0  0  0  0  0  0  0
   -4.1569    0.8000    0.0000 H   0  0  0  0  0  0  0  0  0  0  0  0
   -1.3857    0.8000    0.0000 C   0  0  0  0  0  0  0  0  0  0  0  0
   -1.3857    2.4000    0.0000 H   0  0  0  0  0  0  0  0  0  0  0  0
  1  2  2  0  0  0  0
  2  3  1  0  0  0  0
  3  4  1  0  0  0  0
  4  5  1  0  0  0  0
  4  6  2  0  0  0  0
  6  7  1  0  0  0  0
  6  8  1  0  0  0  0
  8  9  1  0  0  0  0
  8 10  2  0  0  0  0
 10 11  1  0  0  0  0
 10 12  1  0  0  0  0
 12  3  2  0  0  0  0
 12 13  1  0  0  0  0
  1 14  1  0  0  0  0
 14 15  1  0  0  0  0
 15 16  1  0  0  0  0
 15 17  2  0  0  0  0
 17 18  1  0  0  0  0
 17 19  1  0  0  0  0
 19 20  1  0  0  0  0
 19 21  2  0  0  0  0
 21 22  1  0  0  0  0
 21 23  1  0  0  0  0
 23 14  2  0  0  0  0
 23 24  1  0  0  0  0
M  END
> <ChemID>
100405

> <source_casrn>
103-33-3

> <CAS>
103-33-3

> <SMILES>
c1ccccc1N=Nc1ccccc1

> <NAME>
Azobenzene

> <preferred_name>
Azobenzene

> <iupac>
diphenyldiazene

> <MPID>
100415

> <dsstox_substance_id>
DTXSID8020123

> <Canonical_QSARr>
c1ccccc1N=Nc1ccccc1

> <InChI_Code_QSARr>
InChI=1S/C12H10N2/c1-3-7-11(8-4-1)13-14-12-9-5-2-6-10-12/h1-10H/b14-13+

> <InChI Key_QSARr>
DMLAVOWQYNRWNQ-BUHFOSPRSA-N

> <Salt_Solvent>
?

> <Ready_Biodeg>
0.0

$$$$
100409
  -INDIGO-08031722522D

 21 21  0  0  0  0  0  0  0  0999 V2000
   -1.3857   -0.8000    0.0000 C   0  0  0  0  0  0  0  0  0  0  0  0
   -1.3857   -2.4000    0.0000 C   0  0  0  0  0  0  0  0  0  0  0  0
    0.0001   -3.2000    0.0000 H   0  0  0  0  0  0  0  0  0  0  0  0
   -2.7713   -3.2000    0.0000 C   0  0  0  0  0  0  0  0  0  0  0  0
   -2.7713   -4.8000    0.0000 H   0  0  0  0  0  0  0  0  0  0  0  0
   -4.1569   -2.4000    0.0000 C   0  0  0  0  0  0  0  0  0  0  0  0
   -5.5426   -3.2000    0.0000 H   0  0  0  0  0  0  0  0  0  0  0  0
   -4.1569   -0.8000    0.0000 C   0  0  0  0  0  0  0  0  0  0  0  0
   -5.5426   -0.0000    0.0000 H   0  0  0  0  0  0  0  0  0  0  0  0
   -2.7713   -0.0000    0.0000 C   0  0  0  0  0  0  0  0  0  0  0  0
   -2.7713    1.6000    0.0000 H   0  0  0  0  0  0  0  0  0  0  0  0
    0.0001   -0.0000    0.0000 C   0  0  0  0  0  0  0  0  0  0  0  0
    0.6124    1.4782    0.0000 H   0  0  0  0  0  0  0  0  0  0  0  0
   -0.6122    1.4782    0.0000 H   0  0  0  0  0  0  0  0  0  0  0  0
    1.3857   -0.8000    0.0000 C   0  0  0  0  0  0  0  0  0  0  0  0
    0.7734   -2.2782    0.0000 H   0  0  0  0  0  0  0  0  0  0  0  0
    1.9980   -2.2782    0.0000 H   0  0  0  0  0  0  0  0  0  0  0  0
    2.7713   -0.0000    0.0000 C   0  0  0  0  0  0  0  0  0  0  0  0
    4.1569    0.8000    0.0000 H   0  0  0  0  0  0  0  0  0  0  0  0
    4.1569   -0.8000    0.0000 H   0  0  0  0  0  0  0  0  0  0  0  0
    2.7713    1.6000    0.0000 H   0  0  0  0  0  0  0  0  0  0  0  0
  1  2  1  0  0  0  0
  2  3  1  0  0  0  0
  2  4  2  0  0  0  0
  4  5  1  0  0  0  0
  4  6  1  0  0  0  0
  6  7  1  0  0  0  0
  6  8  2  0  0  0  0
  8  9  1  0  0  0  0
  8 10  1  0  0  0  0
 10  1  2  0  0  0  0
 10 11  1  0  0  0  0
  1 12  1  0  0  0  0
 12 13  1  0  0  0  0
 12 14  1  0  0  0  0
 12 15  1  0  0  0  0
 15 16  1  0  0  0  0
 15 17  1  0  0  0  0
 15 18  1  0  0  0  0
 18 19  1  0  0  0  0
 18 20  1  0  0  0  0
 18 21  1  0  0  0  0
M  END
> <ChemID>
100409

> <source_casrn>
103-65-1

> <CAS>
103-65-1

> <SMILES>
CCCc1ccccc1

> <NAME>
N-PROPYLBENZENE

> <preferred_name>
Propylbenzene

> <iupac>
propylbenzene

> <MPID>
100419

> <dsstox_substance_id>
DTXSID3042219

> <Canonical_QSARr>
CCCc1ccccc1

> <InChI_Code_QSARr>
InChI=1S/C9H12/c1-2-6-9-7-4-3-5-8-9/h3-5,7-8H,2,6H2,1H3

> <InChI Key_QSARr>
ODLMAHJVESYWTB-UHFFFAOYSA-N

> <Salt_Solvent>
?

> <Ready_Biodeg>
1.0

$$$$
100413
  -INDIGO-08031722522D

 23 23  0  0  0  0  0  0  0  0999 V2000
    1.3857   -2.4000    0.0000 C   0  0  0  0  0  0  0  0  0  0  0  0
    2.7713   -3.2000    0.0000 H   0  0  0  0  0  0  0  0  0  0  0  0
    1.3857   -4.0000    0.0000 H   0  0  0  0  0  0  0  0  0  0  0  0
    2.7713   -1.6000    0.0000 H   0  0  0  0  0  0  0  0  0  0  0  0
    1.3857   -0.8000    0.0000 N   0  0  0  0  0  0  0  0  0  0  0  0
    2.7713   -0.0000    0.0000 C   0  0  0  0  0  0  0  0  0  0  0  0
    4.1569    0.8000    0.0000 H   0  0  0  0  0  0  0  0  0  0  0  0
    4.1569   -0.8000    0.0000 H   0  0  0  0  0  0  0  0  0  0  0  0
    2.7713    1.6000    0.0000 H   0  0  0  0  0  0  0  0  0  0  0  0
    0.0001   -0.0000    0.0000 C   0  0  0  0  0  0  0  0  0  0  0  0
   -0.6122    1.4782    0.0000 H   0  0  0  0  0  0  0  0  0  0  0  0
    0.6124    1.4782    0.0000 H   0  0  0  0  0  0  0  0  0  0  0  0
   -1.3857   -0.8000    0.0000 C   0  0  0  0  0  0  0  0  0  0  0  0
   -2.7713   -0.0000    0.0000 C   0  0  0  0  0  0  0  0  0  0  0  0
   -2.7713    1.6000    0.0000 H   0  0  0  0  0  0  0  0  0  0  0  0
   -4.1569   -0.8000    0.0000 C   0  0  0  0  0  0  0  0  0  0  0  0
   -5.5426   -0.0000    0.0000 H   0  0  0  0  0  0  0  0  0  0  0  0
   -4.1569   -2.4000    0.0000 C   0  0  0  0  0  0  0  0  0  0  0  0
   -5.5426   -3.2000    0.0000 H   0  0  0  0  0  0  0  0  0  0  0  0
   -2.7713   -3.2000    0.0000 C   0  0  0  0  0  0  0  0  0  0  0  0
   -2.7713   -4.8000    0.0000 H   0  0  0  0  0  0  0  0  0  0  0  0
   -1.3857   -2.4000    0.0000 C   0  0  0  0  0  0  0  0  0  0  0  0
    0.0001   -3.2000    0.0000 H   0  0  0  0  0  0  0  0  0  0  0  0
  1  2  1  0  0  0  0
  1  3  1  0  0  0  0
  1  4  1  0  0  0  0
  1  5  1  0  0  0  0
  5  6  1  0  0  0  0
  6  7  1  0  0  0  0
  6  8  1  0  0  0  0
  6  9  1  0  0  0  0
  5 10  1  0  0  0  0
 10 11  1  0  0  0  0
 10 12  1  0  0  0  0
 10 13  1  0  0  0  0
 13 14  1  0  0  0  0
 14 15  1  0  0  0  0
 14 16  2  0  0  0  0
 16 17  1  0  0  0  0
 16 18  1  0  0  0  0
 18 19  1  0  0  0  0
 18 20  2  0  0  0  0
 20 21  1  0  0  0  0
 20 22  1  0  0  0  0
 22 13  2  0  0  0  0
 22 23  1  0  0  0  0
M  END
> <ChemID>
100413

> <source_casrn>
103-83-3

> <CAS>
103-83-3

> <SMILES>
CN(C)Cc1ccccc1

> <NAME>
Benzenemethanamine, N,N-dimethyl-

> <preferred_name>
N,N-Dimethylbenzylamine

> <iupac>
N,N-dimethyl-1-phenylmethanamine

> <MPID>
100423

> <dsstox_substance_id>
DTXSID8021854

> <Canonical_QSARr>
CN(C)Cc1ccccc1

> <InChI_Code_QSARr>
InChI=1S/C9H13N/c1-10(2)8-9-6-4-3-5-7-9/h3-7H,8H2,1-2H3

> <InChI Key_QSARr>
XXBDWLFCJWSEKW-UHFFFAOYSA-N

> <Salt_Solvent>
?

> <Ready_Biodeg>
0.0

$$$$
100417
  -INDIGO-08031722522D

 50 50  0  0  0  0  0  0  0  0999 V2000
   12.4708    2.4000    0.0000 N   0  0  0  0  0  0  0  0  0  0  0  0
   13.8564    1.6000    0.0000 H   0  0  0  0  0  0  0  0  0  0  0  0
   12.4708    4.0000    0.0000 H   0  0  0  0  0  0  0  0  0  0  0  0
   11.0851    1.6000    0.0000 C   0  0  0  0  0  0  0  0  0  0  0  0
    9.6995    2.4000    0.0000 C   0  0  0  0  0  0  0  0  0  0  0  0
    9.6995    4.0000    0.0000 H   0  0  0  0  0  0  0  0  0  0  0  0
    8.3138    1.6000    0.0000 C   0  0  0  0  0  0  0  0  0  0  0  0
    6.9282    2.4000    0.0000 H   0  0  0  0  0  0  0  0  0  0  0  0
    8.3138    0.0000    0.0000 C   0  0  0  0  0  0  0  0  0  0  0  0
    6.9282   -0.8000    0.0000 C   0  0  0  0  0  0  0  0  0  0  0  0
    7.5403   -2.2782    0.0000 H   0  0  0  0  0  0  0  0  0  0  0  0
    6.3161   -2.2782    0.0000 H   0  0  0  0  0  0  0  0  0  0  0  0
    5.5426    0.0000    0.0000 C   0  0  0  0  0  0  0  0  0  0  0  0
    4.9304    1.4782    0.0000 H   0  0  0  0  0  0  0  0  0  0  0  0
    6.1547    1.4782    0.0000 H   0  0  0  0  0  0  0  0  0  0  0  0
    4.1569   -0.8000    0.0000 C   0  0  0  0  0  0  0  0  0  0  0  0
    4.7690   -2.2782    0.0000 H   0  0  0  0  0  0  0  0  0  0  0  0
    3.5448   -2.2782    0.0000 H   0  0  0  0  0  0  0  0  0  0  0  0
    2.7713    0.0000    0.0000 C   0  0  0  0  0  0  0  0  0  0  0  0
    2.1592    1.4782    0.0000 H   0  0  0  0  0  0  0  0  0  0  0  0
    3.3834    1.4782    0.0000 H   0  0  0  0  0  0  0  0  0  0  0  0
    1.3856   -0.8000    0.0000 C   0  0  0  0  0  0  0  0  0  0  0  0
    1.9978   -2.2782    0.0000 H   0  0  0  0  0  0  0  0  0  0  0  0
    0.7735   -2.2782    0.0000 H   0  0  0  0  0  0  0  0  0  0  0  0
    0.0000    0.0000    0.0000 C   0  0  0  0  0  0  0  0  0  0  0  0
   -0.6121    1.4782    0.0000 H   0  0  0  0  0  0  0  0  0  0  0  0
    0.6121    1.4782    0.0000 H   0  0  0  0  0  0  0  0  0  0  0  0
   -1.3856   -0.8000    0.0000 C   0  0  0  0  0  0  0  0  0  0  0  0
   -0.7735   -2.2782    0.0000 H   0  0  0  0  0  0  0  0  0  0  0  0
   -1.9978   -2.2782    0.0000 H   0  0  0  0  0  0  0  0  0  0  0  0
   -2.7713    0.0000    0.0000 C   0  0  0  0  0  0  0  0  0  0  0  0
   -3.3834    1.4782    0.0000 H   0  0  0  0  0  0  0  0  0  0  0  0
   -2.1592    1.4782    0.0000 H   0  0  0  0  0  0  0  0  0  0  0  0
   -4.1569   -0.8000    0.0000 C   0  0  0  0  0  0  0  0  0  0  0  0
   -3.5448   -2.2782    0.0000 H   0  0  0  0  0  0  0  0  0  0  0  0
   -4.7690   -2.2782    0.0000 H   0  0  0  0  0  0  0  0  0  0  0  0
   -5.5426    0.0000    0.0000 C   0  0  0  0  0  0  0  0  0  0  0  0
   -6.1547    1.4782    0.0000 H   0  0  0  0  0  0  0  0  0  0  0  0
   -4.9304    1.4782    0.0000 H   0  0  0  0  0  0  0  0  0  0  0  0
   -6.9282   -0.8000    0.0000 C   0  0  0  0  0  0  0  0  0  0  0  0
   -6.3161   -2.2782    0.0000 H   0  0  0  0  0  0  0  0  0  0  0  0
   -7.5403   -2.2782    0.0000 H   0  0  0  0  0  0  0  0  0  0  0  0
   -8.3138    0.0000    0.0000 C   0  0  0  0  0  0  0  0  0  0  0  0
   -9.6995    0.8000    0.0000 H   0  0  0  0  0  0  0  0  0  0  0  0
   -9.6995   -0.8000    0.0000 H   0  0  0  0  0  0  0  0  0  0  0  0
   -8.3138    1.6000    0.0000 H   0  0  0  0  0  0  0  0  0  0  0  0
    9.6995   -0.8000    0.0000 C   0  0  0  0  0  0  0  0  0  0  0  0
    9.6995   -2.4000    0.0000 H   0  0  0  0  0  0  0  0  0  0  0  0
   11.0851    0.0000    0.0000 C   0  0  0  0  0  0  0  0  0  0  0  0
   12.4708   -0.8000    0.0000 H   0  0  0  0  0  0  0  0  0  0  0  0
  1  2  1  0  0  0  0
  1  3  1  0  0  0  0
  1  4  1  0  0  0  0
  4  5  1  0  0  0  0
  5  6  1  0  0  0  0
  5  7  2  0  0  0  0
  7  8  1  0  0  0  0
  7  9  1  0  0  0  0
  9 10  1  0  0  0  0
 10 11  1  0  0  0  0
 10 12  1  0  0  0  0
 10 13  1  0  0  0  0
 13 14  1  0  0  0  0
 13 15  1  0  0  0  0
 13 16  1  0  0  0  0
 16 17  1  0  0  0  0
 16 18  1  0  0  0  0
 16 19  1  0  0  0  0
 19 20  1  0  0  0  0
 19 21  1  0  0  0  0
 19 22  1  0  0  0  0
 22 23  1  0  0  0  0
 22 24  1  0  0  0  0
 22 25  1  0  0  0  0
 25 26  1  0  0  0  0
 25 27  1  0  0  0  0
 25 28  1  0  0  0  0
 28 29  1  0  0  0  0
 28 30  1  0  0  0  0
 28 31  1  0  0  0  0
 31 32  1  0  0  0  0
 31 33  1  0  0  0  0
 31 34  1  0  0  0  0
 34 35  1  0  0  0  0
 34 36  1  0  0  0  0
 34 37  1  0  0  0  0
 37 38  1  0  0  0  0
 37 39  1  0  0  0  0
 37 40  1  0  0  0  0
 40 41  1  0  0  0  0
 40 42  1  0  0  0  0
 40 43  1  0  0  0  0
 43 44  1  0  0  0  0
 43 45  1  0  0  0  0
 43 46  1  0  0  0  0
  9 47  2  0  0  0  0
 47 48  1  0  0  0  0
 47 49  1  0  0  0  0
 49  4  2  0  0  0  0
 49 50  1  0  0  0  0
M  END
> <ChemID>
100417

> <source_casrn>
104-42-7

> <CAS>
104-42-7

> <SMILES>
CCCCCCCCCCCCc1ccc(N)cc1

> <NAME>
Benzenamine, 4-dodecyl-

> <preferred_name>
4-Dodecylaniline

> <iupac>
4-dodecylaniline

> <MPID>
100427

> <dsstox_substance_id>
DTXSID8021858

> <Canonical_QSARr>
CCCCCCCCCCCCc1ccc(N)cc1

> <InChI_Code_QSARr>
InChI=1S/C18H31N/c1-2-3-4-5-6-7-8-9-10-11-12-17-13-15-18(19)16-14-17/h13-16H,2-12,19H2,1H3

> <InChI Key_QSARr>
KLPPPIIIEMUEGP-UHFFFAOYSA-N

> <Salt_Solvent>
?

> <Ready_Biodeg>
1.0

$$$$
100421
  -INDIGO-08031722522D

 18 18  0  0  0  0  0  0  0  0999 V2000
   -1.6000   -0.0000    0.0000 O   0  0  0  0  0  0  0  0  0  0  0  0
   -0.0000   -0.0000    0.0000 C   0  0  0  0  0  0  0  0  0  0  0  0
    0.7999    1.3856    0.0000 C   0  0  0  0  0  0  0  0  0  0  0  0
   -0.0000    2.7713    0.0000 H   0  0  0  0  0  0  0  0  0  0  0  0
    2.4000    1.3856    0.0000 C   0  0  0  0  0  0  0  0  0  0  0  0
    3.2000    2.7713    0.0000 H   0  0  0  0  0  0  0  0  0  0  0  0
    3.2000   -0.0000    0.0000 C   0  0  0  0  0  0  0  0  0  0  0  0
    4.8000   -0.0000    0.0000 N   0  0  0  0  0  0  0  0  0  0  0  0
    5.6000   -1.3856    0.0000 H   0  0  0  0  0  0  0  0  0  0  0  0
    5.6000    1.3856    0.0000 H   0  0  0  0  0  0  0  0  0  0  0  0
    2.4000   -1.3856    0.0000 C   0  0  0  0  0  0  0  0  0  0  0  0
    3.2000   -2.7713    0.0000 H   0  0  0  0  0  0  0  0  0  0  0  0
    0.8001   -1.3856    0.0000 C   0  0  0  0  0  0  0  0  0  0  0  0
   -0.0000   -2.7713    0.0000 H   0  0  0  0  0  0  0  0  0  0  0  0
   -2.4001    1.3856    0.0000 C   0  0  0  0  0  0  0  0  0  0  0  0
   -4.0000    1.3856    0.0000 H   0  0  0  0  0  0  0  0  0  0  0  0
   -3.2000    2.7713    0.0000 H   0  0  0  0  0  0  0  0  0  0  0  0
   -3.2000   -0.0000    0.0000 H   0  0  0  0  0  0  0  0  0  0  0  0
  1  2  1  0  0  0  0
  2  3  1  0  0  0  0
  3  4  1  0  0  0  0
  3  5  2  0  0  0  0
  5  6  1  0  0  0  0
  5  7  1  0  0  0  0
  7  8  1  0  0  0  0
  8  9  1  0  0  0  0
  8 10  1  0  0  0  0
  7 11  2  0  0  0  0
 11 12  1  0  0  0  0
 11 13  1  0  0  0  0
 13  2  2  0  0  0  0
 13 14  1  0  0  0  0
  1 15  1  0  0  0  0
 15 16  1  0  0  0  0
 15 17  1  0  0  0  0
 15 18  1  0  0  0  0
M  END
> <ChemID>
100421

> <source_casrn>
104-94-9

> <CAS>
104-94-9

> <SMILES>
COc1ccc(N)cc1

> <NAME>
Benzenamine, 4-methoxy-

> <preferred_name>
4-Methoxyaniline

> <iupac>
4-methoxyaniline

> <MPID>
100431

> <dsstox_substance_id>
DTXSID7024532

> <Canonical_QSARr>
COc1ccc(N)cc1

> <InChI_Code_QSARr>
InChI=1S/C7H9NO/c1-9-7-4-2-6(8)3-5-7/h2-5H,8H2,1H3

> <InChI Key_QSARr>
BHAAPTBBJKJZER-UHFFFAOYSA-N

> <Salt_Solvent>
?

> <Ready_Biodeg>
1.0

$$$$
100425
  -INDIGO-08031722522D

 19 19  0  0  0  0  0  0  0  0999 V2000
    1.3856   -2.4000    0.0000 O   0  0  0  0  0  0  0  0  0  0  0  0
    1.3856   -4.0000    0.0000 H   0  0  0  0  0  0  0  0  0  0  0  0
    0.0000   -1.6000    0.0000 C   0  0  0  0  0  0  0  0  0  0  0  0
    0.0000   -0.0000    0.0000 C   0  0  0  0  0  0  0  0  0  0  0  0
    1.3857    0.8000    0.0000 C   0  0  0  0  0  0  0  0  0  0  0  0
    2.7713    1.6000    0.0000 H   0  0  0  0  0  0  0  0  0  0  0  0
    2.7713   -0.0000    0.0000 H   0  0  0  0  0  0  0  0  0  0  0  0
    1.3857    2.4000    0.0000 H   0  0  0  0  0  0  0  0  0  0  0  0
   -1.3857    0.8000    0.0000 C   0  0  0  0  0  0  0  0  0  0  0  0
   -1.3856    2.4000    0.0000 H   0  0  0  0  0  0  0  0  0  0  0  0
   -2.7713   -0.0000    0.0000 C   0  0  0  0  0  0  0  0  0  0  0  0
   -4.1570    0.8000    0.0000 C   0  0  0  0  0  0  0  0  0  0  0  0
   -5.5426    1.6000    0.0000 H   0  0  0  0  0  0  0  0  0  0  0  0
   -5.5426   -0.0000    0.0000 H   0  0  0  0  0  0  0  0  0  0  0  0
   -4.1570    2.4000    0.0000 H   0  0  0  0  0  0  0  0  0  0  0  0
   -2.7713   -1.6000    0.0000 C   0  0  0  0  0  0  0  0  0  0  0  0
   -4.1570   -2.4000    0.0000 H   0  0  0  0  0  0  0  0  0  0  0  0
   -1.3857   -2.4000    0.0000 C   0  0  0  0  0  0  0  0  0  0  0  0
   -1.3856   -4.0000    0.0000 H   0  0  0  0  0  0  0  0  0  0  0  0
  1  2  1  0  0  0  0
  1  3  1  0  0  0  0
  3  4  1  0  0  0  0
  4  5  1  0  0  0  0
  5  6  1  0  0  0  0
  5  7  1  0  0  0  0
  5  8  1  0  0  0  0
  4  9  2  0  0  0  0
  9 10  1  0  0  0  0
  9 11  1  0  0  0  0
 11 12  1  0  0  0  0
 12 13  1  0  0  0  0
 12 14  1  0  0  0  0
 12 15  1  0  0  0  0
 11 16  2  0  0  0  0
 16 17  1  0  0  0  0
 16 18  1  0  0  0  0
 18  3  2  0  0  0  0
 18 19  1  0  0  0  0
M  END
> <ChemID>
100425

> <source_casrn>
105-67-9

> <CAS>
105-67-9

> <SMILES>
Cc1cc(C)c(O)cc1

> <NAME>
2,4-Dimethylphenol

> <preferred_name>
2,4-Dimethylphenol

> <iupac>
2,4-dimethylphenol

> <MPID>
100435

> <dsstox_substance_id>
DTXSID2021864

> <Canonical_QSARr>
Cc1cc(C)c(O)cc1

> <InChI_Code_QSARr>
InChI=1S/C8H10O/c1-6-3-4-8(9)7(2)5-6/h3-5,9H,1-2H3

> <InChI Key_QSARr>
KUFFULVDNCHOFZ-UHFFFAOYSA-N

> <Salt_Solvent>
?

> <Ready_Biodeg>
1.0

$$$$
100429
  -INDIGO-08031722522D

 13 13  0  0  0  0  0  0  0  0999 V2000
   -0.0000   -0.0000    0.0000 C   0  0  0  0  0  0  0  0  0  0  0  0
    0.8000    1.3856    0.0000 O   0  0  0  0  0  0  0  0  0  0  0  0
    2.4000    1.3856    0.0000 H   0  0  0  0  0  0  0  0  0  0  0  0
    0.8000   -1.3857    0.0000 C   0  0  0  0  0  0  0  0  0  0  0  0
    2.4000   -1.3857    0.0000 H   0  0  0  0  0  0  0  0  0  0  0  0
   -0.0000   -2.7713    0.0000 C   0  0  0  0  0  0  0  0  0  0  0  0
    0.8000   -4.1569    0.0000 H   0  0  0  0  0  0  0  0  0  0  0  0
   -1.6000   -2.7713    0.0000 C   0  0  0  0  0  0  0  0  0  0  0  0
   -2.4000   -4.1569    0.0000 Br  0  0  0  0  0  0  0  0  0  0  0  0
   -2.4000   -1.3856    0.0000 C   0  0  0  0  0  0  0  0  0  0  0  0
   -4.0000   -1.3856    0.0000 H   0  0  0  0  0  0  0  0  0  0  0  0
   -1.6000   -0.0000    0.0000 C   0  0  0  0  0  0  0  0  0  0  0  0
   -2.4000    1.3856    0.0000 H   0  0  0  0  0  0  0  0  0  0  0  0
  1  2  1  0  0  0  0
  2  3  1  0  0  0  0
  1  4  1  0  0  0  0
  4  5  1  0  0  0  0
  4  6  2  0  0  0  0
  6  7  1  0  0  0  0
  6  8  1  0  0  0  0
  8  9  1  0  0  0  0
  8 10  2  0  0  0  0
 10 11  1  0  0  0  0
 10 12  1  0  0  0  0
 12  1  2  0  0  0  0
 12 13  1  0  0  0  0
M  END
> <ChemID>
100429

> <source_casrn>
106-41-2

> <CAS>
106-41-2

> <SMILES>
Oc1ccc(Br)cc1

> <NAME>
Phenol, 4-bromo-

> <preferred_name>
4-Bromophenol

> <iupac>
4-bromophenol

> <MPID>
100439

> <dsstox_substance_id>
DTXSID3051543

> <Canonical_QSARr>
Oc1ccc(Br)cc1

> <InChI_Code_QSARr>
InChI=1S/C6H5BrO/c7-5-1-3-6(8)4-2-5/h1-4,8H

> <InChI Key_QSARr>
GZFGOTFRPZRKDS-UHFFFAOYSA-N

> <Salt_Solvent>
?

> <Ready_Biodeg>
0.0

$$$$
100433
  -INDIGO-08031722522D

 14 14  0  0  0  0  0  0  0  0999 V2000
    1.6000   -0.0000    0.0000 N   0  0  0  0  0  0  0  0  0  0  0  0
    2.4000    1.3856    0.0000 H   0  0  0  0  0  0  0  0  0  0  0  0
    2.4000   -1.3856    0.0000 H   0  0  0  0  0  0  0  0  0  0  0  0
    0.0000   -0.0000    0.0000 C   0  0  0  0  0  0  0  0  0  0  0  0
   -0.8000    1.3856    0.0000 C   0  0  0  0  0  0  0  0  0  0  0  0
    0.0000    2.7713    0.0000 H   0  0  0  0  0  0  0  0  0  0  0  0
   -2.4000    1.3856    0.0000 C   0  0  0  0  0  0  0  0  0  0  0  0
   -3.2000    2.7713    0.0000 H   0  0  0  0  0  0  0  0  0  0  0  0
   -3.2000   -0.0000    0.0000 C   0  0  0  0  0  0  0  0  0  0  0  0
   -4.8000   -0.0000    0.0000 Cl  0  0  0  0  0  0  0  0  0  0  0  0
   -2.4000   -1.3856    0.0000 C   0  0  0  0  0  0  0  0  0  0  0  0
   -3.2000   -2.7713    0.0000 H   0  0  0  0  0  0  0  0  0  0  0  0
   -0.8000   -1.3856    0.0000 C   0  0  0  0  0  0  0  0  0  0  0  0
    0.0000   -2.7713    0.0000 H   0  0  0  0  0  0  0  0  0  0  0  0
  1  2  1  0  0  0  0
  1  3  1  0  0  0  0
  1  4  1  0  0  0  0
  4  5  1  0  0  0  0
  5  6  1  0  0  0  0
  5  7  2  0  0  0  0
  7  8  1  0  0  0  0
  7  9  1  0  0  0  0
  9 10  1  0  0  0  0
  9 11  2  0  0  0  0
 11 12  1  0  0  0  0
 11 13  1  0  0  0  0
 13  4  2  0  0  0  0
 13 14  1  0  0  0  0
M  END
> <ChemID>
100433

> <source_casrn>
106-47-8

> <CAS>
106-47-8

> <SMILES>
Nc1ccc(Cl)cc1

> <NAME>
Benzenamine, 4-chloro-

> <preferred_name>
4-Chloroaniline

> <iupac>
4-chloroaniline

> <MPID>
100443

> <dsstox_substance_id>
DTXSID9020295

> <Canonical_QSARr>
Nc1ccc(Cl)cc1

> <InChI_Code_QSARr>
InChI=1S/C6H6ClN/c7-5-1-3-6(8)4-2-5/h1-4H,8H2

> <InChI Key_QSARr>
QSNSCYSYFYORTR-UHFFFAOYSA-N

> <Salt_Solvent>
?

> <Ready_Biodeg>
0.0

$$$$
100437
  -INDIGO-08031722522D

 13 13  0  0  0  0  0  0  0  0999 V2000
    2.7292    0.4812    0.0000 C   0  0  0  0  0  0  0  0  0  0  0  0
    3.9548    1.5097    0.0000 H   0  0  0  0  0  0  0  0  0  0  0  0
    4.2327   -0.0660    0.0000 H   0  0  0  0  0  0  0  0  0  0  0  0
    2.4513    2.0569    0.0000 H   0  0  0  0  0  0  0  0  0  0  0  0
    1.5035   -0.5472    0.0000 C   0  0  0  0  0  0  0  0  0  0  0  0
    2.3632   -1.8967    0.0000 H   0  0  0  0  0  0  0  0  0  0  0  0
    1.1572   -2.1093    0.0000 H   0  0  0  0  0  0  0  0  0  0  0  0
    0.0000    0.0000    0.0000 C   0  0  0  0  0  0  0  0  0  0  0  0
    0.2778    1.5757    0.0000 H   0  0  0  0  0  0  0  0  0  0  0  0
   -1.6000    0.0000    0.0000 C   0  0  0  0  0  0  0  0  0  0  0  0
   -1.8778    1.5757    0.0000 H   0  0  0  0  0  0  0  0  0  0  0  0
   -3.1035   -0.5472    0.0000 H   0  0  0  0  0  0  0  0  0  0  0  0
   -0.8001   -1.3857    0.0000 O   0  0  0  0  0  0  0  0  0  0  0  0
  1  2  1  0  0  0  0
  1  3  1  0  0  0  0
  1  4  1  0  0  0  0
  1  5  1  0  0  0  0
  5  6  1  0  0  0  0
  5  7  1  0  0  0  0
  5  8  1  0  0  0  0
  8  9  1  0  0  0  0
  8 10  1  0  0  0  0
 10 11  1  0  0  0  0
 10 12  1  0  0  0  0
 10 13  1  0  0  0  0
 13  8  1  0  0  0  0
M  END
> <ChemID>
100437

> <source_casrn>
106-88-7

> <CAS>
106-88-7

> <SMILES>
CCC1CO1

> <NAME>
1,2-Butylene oxide

> <preferred_name>
1,2-Epoxybutane

> <iupac>
2-ethyloxirane

> <MPID>
100447

> <dsstox_substance_id>
DTXSID6020569

> <Canonical_QSARr>
CCC1CO1

> <InChI_Code_QSARr>
InChI=1S/C4H8O/c1-2-4-3-5-4/h4H,2-3H2,1H3

> <InChI Key_QSARr>
RBACIKXCRWGCBB-UHFFFAOYSA-N

> <Salt_Solvent>
?

> <Ready_Biodeg>
1.0

$$$$
100441
  -INDIGO-08031722522D

 14 13  0  0  0  0  0  0  0  0999 V2000
    0.0000    0.0000    0.0000 C   0  0  0  0  0  0  0  0  0  0  0  0
    0.6123    1.4782    0.0000 H   0  0  0  0  0  0  0  0  0  0  0  0
   -0.6123    1.4782    0.0000 H   0  0  0  0  0  0  0  0  0  0  0  0
   -1.3856   -0.8000    0.0000 C   0  0  0  0  0  0  0  0  0  0  0  0
   -1.9980   -2.2782    0.0000 H   0  0  0  0  0  0  0  0  0  0  0  0
   -0.7733   -2.2782    0.0000 H   0  0  0  0  0  0  0  0  0  0  0  0
   -2.7713    0.0000    0.0000 C   0  0  0  0  0  0  0  0  0  0  0  0
   -4.1569    0.8000    0.0000 H   0  0  0  0  0  0  0  0  0  0  0  0
   -4.1569   -0.8000    0.0000 H   0  0  0  0  0  0  0  0  0  0  0  0
   -2.7713    1.6000    0.0000 H   0  0  0  0  0  0  0  0  0  0  0  0
    1.3856   -0.8000    0.0000 C   0  0  0  0  0  0  0  0  0  0  0  0
    2.7713   -1.6000    0.0000 H   0  0  0  0  0  0  0  0  0  0  0  0
    2.7713    0.0000    0.0000 H   0  0  0  0  0  0  0  0  0  0  0  0
    1.3856   -2.4000    0.0000 H   0  0  0  0  0  0  0  0  0  0  0  0
  1  2  1  0  0  0  0
  1  3  1  0  0  0  0
  1  4  1  0  0  0  0
  4  5  1  0  0  0  0
  4  6  1  0  0  0  0
  4  7  1  0  0  0  0
  7  8  1  0  0  0  0
  7  9  1  0  0  0  0
  7 10  1  0  0  0  0
  1 11  1  0  0  0  0
 11 12  1  0  0  0  0
 11 13  1  0  0  0  0
 11 14  1  0  0  0  0
M  END
> <ChemID>
100441

> <source_casrn>
106-97-8

> <CAS>
106-97-8

> <SMILES>
CCCC

> <NAME>
Butane

> <preferred_name>
Butane

> <iupac>
C4H10

> <MPID>
100451

> <dsstox_substance_id>
DTXSID7024665

> <Canonical_QSARr>
CCCC

> <InChI_Code_QSARr>
InChI=1S/C4H10/c1-3-4-2/h3-4H2,1-2H3

> <InChI Key_QSARr>
IJDNQMDRQITEOD-UHFFFAOYSA-N

> <Salt_Solvent>
?

> <Ready_Biodeg>
1.0

$$$$
100445
  -INDIGO-08031722522D

  9  8  0  0  0  0  0  0  0  0999 V2000
    2.4000    1.3856    0.0000 Cl  0  0  0  0  0  0  0  0  0  0  0  0
    1.6000    0.0000    0.0000 C   0  0  0  0  0  0  0  0  0  0  0  0
    3.2000    0.0000    0.0000 H   0  0  0  0  0  0  0  0  0  0  0  0
    2.4000   -1.3856    0.0000 H   0  0  0  0  0  0  0  0  0  0  0  0
   -0.0000    0.0000    0.0000 C   0  0  0  0  0  0  0  0  0  0  0  0
   -0.2089   -1.5863    0.0000 H   0  0  0  0  0  0  0  0  0  0  0  0
   -1.2694   -0.9740    0.0000 H   0  0  0  0  0  0  0  0  0  0  0  0
   -0.8000    1.3856    0.0000 O   0  0  0  0  0  0  0  0  0  0  0  0
   -2.4000    1.3856    0.0000 H   0  0  0  0  0  0  0  0  0  0  0  0
  1  2  1  0  0  0  0
  2  3  1  0  0  0  0
  2  4  1  0  0  0  0
  2  5  1  0  0  0  0
  5  6  1  0  0  0  0
  5  7  1  0  0  0  0
  5  8  1  0  0  0  0
  8  9  1  0  0  0  0
M  END
> <ChemID>
100445

> <source_casrn>
107-07-3

> <CAS>
107-07-3

> <SMILES>
OCCCl

> <NAME>
2-CHLOROETHANOL

> <preferred_name>
2-Chloroethanol

> <iupac>
2-chloroethanol

> <MPID>
100455

> <dsstox_substance_id>
DTXSID1021877

> <Canonical_QSARr>
OCCCl

> <InChI_Code_QSARr>
InChI=1S/C2H5ClO/c3-1-2-4/h4H,1-2H2

> <InChI Key_QSARr>
SZIFAVKTNFCBPC-UHFFFAOYSA-N

> <Salt_Solvent>
?

> <Ready_Biodeg>
1.0

$$$$
100449
  -INDIGO-08031722522D

  8  7  0  0  0  0  0  0  0  0999 V2000
    0.0000    0.0000    0.0000 C   0  0  0  0  0  0  0  0  0  0  0  0
    0.2089   -1.5863    0.0000 H   0  0  0  0  0  0  0  0  0  0  0  0
    1.2694   -0.9740    0.0000 H   0  0  0  0  0  0  0  0  0  0  0  0
    0.8000    1.3856    0.0000 O   0  0  0  0  0  0  0  0  0  0  0  0
    2.4000    1.3856    0.0000 H   0  0  0  0  0  0  0  0  0  0  0  0
   -1.6000    0.0000    0.0000 C   0  0  0  0  0  0  0  0  0  0  0  0
   -3.2000    0.0000    0.0000 C   0  0  0  0  0  0  0  0  0  0  0  0
   -4.8000    0.0000    0.0000 H   0  0  0  0  0  0  0  0  0  0  0  0
  1  2  1  0  0  0  0
  1  3  1  0  0  0  0
  1  4  1  0  0  0  0
  4  5  1  0  0  0  0
  1  6  1  0  0  0  0
  6  7  3  0  0  0  0
  7  8  1  0  0  0  0
M  END
> <ChemID>
100449

> <source_casrn>
107-19-7

> <CAS>
107-19-7

> <SMILES>
C#CCO

> <NAME>
Propargyl alcohol

> <preferred_name>
Propargyl alcohol

> <iupac>
prop-2-yn-1-ol

> <MPID>
100459

> <dsstox_substance_id>
DTXSID5021883

> <Canonical_QSARr>
C#CCO

> <InChI_Code_QSARr>
InChI=1S/C3H4O/c1-2-3-4/h1,4H,3H2

> <InChI Key_QSARr>
TVDSBUOJIPERQY-UHFFFAOYSA-N

> <Salt_Solvent>
?

> <Ready_Biodeg>
1.0

$$$$
100453
  -INDIGO-08031722522D

 22 21  0  0  0  0  0  0  0  0999 V2000
    3.5713    1.3857    0.0000 O   0  0  0  0  0  0  0  0  0  0  0  0
    5.1712    1.3857    0.0000 H   0  0  0  0  0  0  0  0  0  0  0  0
    2.7713   -0.0000    0.0000 C   0  0  0  0  0  0  0  0  0  0  0  0
    1.9713   -1.3856    0.0000 H   0  0  0  0  0  0  0  0  0  0  0  0
    1.3856    0.8000    0.0000 C   0  0  0  0  0  0  0  0  0  0  0  0
    0.7733    2.2782    0.0000 H   0  0  0  0  0  0  0  0  0  0  0  0
    1.9979    2.2782    0.0000 H   0  0  0  0  0  0  0  0  0  0  0  0
    0.0000   -0.0000    0.0000 C   0  0  0  0  0  0  0  0  0  0  0  0
   -1.3857   -0.8000    0.0000 C   0  0  0  0  0  0  0  0  0  0  0  0
   -2.7713   -1.6000    0.0000 H   0  0  0  0  0  0  0  0  0  0  0  0
   -2.7713   -0.0000    0.0000 H   0  0  0  0  0  0  0  0  0  0  0  0
   -1.3857   -2.4000    0.0000 H   0  0  0  0  0  0  0  0  0  0  0  0
   -0.8000    1.3857    0.0000 C   0  0  0  0  0  0  0  0  0  0  0  0
   -1.6000    2.7713    0.0000 H   0  0  0  0  0  0  0  0  0  0  0  0
   -0.2527    2.8891    0.0000 H   0  0  0  0  0  0  0  0  0  0  0  0
   -2.4000    1.3857    0.0000 H   0  0  0  0  0  0  0  0  0  0  0  0
    0.8000   -1.3856    0.0000 O   0  0  0  0  0  0  0  0  0  0  0  0
    0.0000   -2.7713    0.0000 H   0  0  0  0  0  0  0  0  0  0  0  0
    4.1569   -0.8000    0.0000 C   0  0  0  0  0  0  0  0  0  0  0  0
    5.5426   -1.6000    0.0000 H   0  0  0  0  0  0  0  0  0  0  0  0
    5.5426   -0.0000    0.0000 H   0  0  0  0  0  0  0  0  0  0  0  0
    4.1569   -2.4000    0.0000 H   0  0  0  0  0  0  0  0  0  0  0  0
  1  2  1  0  0  0  0
  1  3  1  0  0  0  0
  3  4  1  0  0  0  0
  3  5  1  0  0  0  0
  5  6  1  0  0  0  0
  5  7  1  0  0  0  0
  5  8  1  0  0  0  0
  8  9  1  0  0  0  0
  9 10  1  0  0  0  0
  9 11  1  0  0  0  0
  9 12  1  0  0  0  0
  8 13  1  0  0  0  0
 13 14  1  0  0  0  0
 13 15  1  0  0  0  0
 13 16  1  0  0  0  0
  8 17  1  0  0  0  0
 17 18  1  0  0  0  0
  3 19  1  0  0  0  0
 19 20  1  0  0  0  0
 19 21  1  0  0  0  0
 19 22  1  0  0  0  0
M  END
> <ChemID>
100453

> <source_casrn>
107-41-5

> <CAS>
107-41-5

> <SMILES>
CC(O)CC(C)(C)O

> <NAME>
Hexylene glycol

> <preferred_name>
2-Methyl-2,4-pentanediol

> <iupac>
2-methylpentane-2,4-diol

> <MPID>
100463

> <dsstox_substance_id>
DTXSID5021885

> <Canonical_QSARr>
CC(O)CC(C)(C)O

> <InChI_Code_QSARr>
InChI=1S/C6H14O2/c1-5(7)4-6(2,3)8/h5,7-8H,4H2,1-3H3

> <InChI Key_QSARr>
SVTBMSDMJJWYQN-UHFFFAOYSA-N

> <Salt_Solvent>
?

> <Ready_Biodeg>
1.0

$$$$
100457
  -INDIGO-08031722522D

 12 11  0  0  0  0  0  0  0  0999 V2000
    0.0001    0.0000    0.0000 C   0  0  0  0  0  0  0  0  0  0  0  0
    1.3856    0.8000    0.0000 H   0  0  0  0  0  0  0  0  0  0  0  0
    0.0001    1.6000    0.0000 H   0  0  0  0  0  0  0  0  0  0  0  0
    1.3856   -0.8000    0.0000 H   0  0  0  0  0  0  0  0  0  0  0  0
   -1.3856   -0.8000    0.0000 C   0  0  0  0  0  0  0  0  0  0  0  0
   -1.3856   -2.4000    0.0000 O   0  0  0  0  0  0  0  0  0  0  0  0
   -2.7712    0.0000    0.0000 O   0  0  0  0  0  0  0  0  0  0  0  0
   -4.1569   -0.8000    0.0000 C   0  0  0  0  0  0  0  0  0  0  0  0
   -4.1569   -2.4000    0.0000 H   0  0  0  0  0  0  0  0  0  0  0  0
   -5.5425    0.0000    0.0000 C   0  0  0  0  0  0  0  0  0  0  0  0
   -6.9282   -0.8000    0.0000 H   0  0  0  0  0  0  0  0  0  0  0  0
   -5.5425    1.6000    0.0000 H   0  0  0  0  0  0  0  0  0  0  0  0
  1  2  1  0  0  0  0
  1  3  1  0  0  0  0
  1  4  1  0  0  0  0
  1  5  1  0  0  0  0
  5  6  2  0  0  0  0
  5  7  1  0  0  0  0
  7  8  1  0  0  0  0
  8  9  1  0  0  0  0
  8 10  2  0  0  0  0
 10 11  1  0  0  0  0
 10 12  1  0  0  0  0
M  END
> <ChemID>
100457

> <source_casrn>
108-05-4

> <CAS>
108-05-4

> <SMILES>
CC(=O)OC=C

> <NAME>
Acetic acid ethenyl ester

> <preferred_name>
Vinyl acetate

> <iupac>
ethenyl acetate

> <MPID>
100467

> <dsstox_substance_id>
DTXSID3021431

> <Canonical_QSARr>
CC(=O)OC=C

> <InChI_Code_QSARr>
InChI=1S/C4H6O2/c1-3-6-4(2)5/h3H,1H2,2H3

> <InChI Key_QSARr>
XTXRWKRVRITETP-UHFFFAOYSA-N

> <Salt_Solvent>
?

> <Ready_Biodeg>
1.0

$$$$
100461
  -INDIGO-08031722522D

 17 16  0  0  0  0  0  0  0  0999 V2000
   -1.3857    0.8000    0.0000 O   0  0  0  0  0  0  0  0  0  0  0  0
   -0.0001   -0.0000    0.0000 C   0  0  0  0  0  0  0  0  0  0  0  0
    1.3856   -0.8000    0.0000 H   0  0  0  0  0  0  0  0  0  0  0  0
    0.8000    1.3856    0.0000 C   0  0  0  0  0  0  0  0  0  0  0  0
    1.5999    2.7713    0.0000 H   0  0  0  0  0  0  0  0  0  0  0  0
    2.4000    1.3856    0.0000 H   0  0  0  0  0  0  0  0  0  0  0  0
   -0.0001    2.7713    0.0000 H   0  0  0  0  0  0  0  0  0  0  0  0
   -0.5472   -1.5035    0.0000 C   0  0  0  0  0  0  0  0  0  0  0  0
   -1.0945   -3.0070    0.0000 H   0  0  0  0  0  0  0  0  0  0  0  0
    0.4813   -2.7292    0.0000 H   0  0  0  0  0  0  0  0  0  0  0  0
   -2.1230   -1.7813    0.0000 H   0  0  0  0  0  0  0  0  0  0  0  0
   -2.8891    0.2528    0.0000 C   0  0  0  0  0  0  0  0  0  0  0  0
   -4.1149    1.2812    0.0000 C   0  0  0  0  0  0  0  0  0  0  0  0
   -5.3405    2.3097    0.0000 H   0  0  0  0  0  0  0  0  0  0  0  0
   -5.6183    0.7340    0.0000 H   0  0  0  0  0  0  0  0  0  0  0  0
   -3.8370    2.8569    0.0000 H   0  0  0  0  0  0  0  0  0  0  0  0
   -3.1670   -1.3230    0.0000 O   0  0  0  0  0  0  0  0  0  0  0  0
  1  2  1  0  0  0  0
  2  3  1  0  0  0  0
  2  4  1  0  0  0  0
  4  5  1  0  0  0  0
  4  6  1  0  0  0  0
  4  7  1  0  0  0  0
  2  8  1  0  0  0  0
  8  9  1  0  0  0  0
  8 10  1  0  0  0  0
  8 11  1  0  0  0  0
  1 12  1  0  0  0  0
 12 13  1  0  0  0  0
 13 14  1  0  0  0  0
 13 15  1  0  0  0  0
 13 16  1  0  0  0  0
 12 17  2  0  0  0  0
M  END
> <ChemID>
100461

> <source_casrn>
108-21-4

> <CAS>
108-21-4

> <SMILES>
CC(C)OC(C)=O

> <NAME>
ISOPROPYL ACETATE

> <preferred_name>
Isopropyl acetate

> <iupac>
propan-2-yl acetate

> <MPID>
100471

> <dsstox_substance_id>
DTXSID2025478

> <Canonical_QSARr>
CC(C)OC(C)=O

> <InChI_Code_QSARr>
InChI=1S/C5H10O2/c1-4(2)7-5(3)6/h4H,1-3H3

> <InChI Key_QSARr>
JMMWKPVZQRWMSS-UHFFFAOYSA-N

> <Salt_Solvent>
?

> <Ready_Biodeg>
1.0

$$$$
100465
  -INDIGO-08031722522D

 14 14  0  0  0  0  0  0  0  0999 V2000
    3.2000    2.7713    0.0000 Cl  0  0  0  0  0  0  0  0  0  0  0  0
    2.4000    1.3856    0.0000 C   0  0  0  0  0  0  0  0  0  0  0  0
    3.2000   -0.0000    0.0000 C   0  0  0  0  0  0  0  0  0  0  0  0
    4.8000   -0.0000    0.0000 H   0  0  0  0  0  0  0  0  0  0  0  0
    2.4000   -1.3856    0.0000 C   0  0  0  0  0  0  0  0  0  0  0  0
    3.2000   -2.7713    0.0000 H   0  0  0  0  0  0  0  0  0  0  0  0
    0.8000   -1.3856    0.0000 C   0  0  0  0  0  0  0  0  0  0  0  0
    0.0000   -2.7713    0.0000 H   0  0  0  0  0  0  0  0  0  0  0  0
    0.0000    0.0000    0.0000 C   0  0  0  0  0  0  0  0  0  0  0  0
   -1.6000    0.0000    0.0000 N   0  0  0  0  0  0  0  0  0  0  0  0
   -2.4000   -1.3856    0.0000 H   0  0  0  0  0  0  0  0  0  0  0  0
   -2.4000    1.3856    0.0000 H   0  0  0  0  0  0  0  0  0  0  0  0
    0.8000    1.3856    0.0000 C   0  0  0  0  0  0  0  0  0  0  0  0
    0.0000    2.7713    0.0000 H   0  0  0  0  0  0  0  0  0  0  0  0
  1  2  1  0  0  0  0
  2  3  1  0  0  0  0
  3  4  1  0  0  0  0
  3  5  2  0  0  0  0
  5  6  1  0  0  0  0
  5  7  1  0  0  0  0
  7  8  1  0  0  0  0
  7  9  2  0  0  0  0
  9 10  1  0  0  0  0
 10 11  1  0  0  0  0
 10 12  1  0  0  0  0
  9 13  1  0  0  0  0
 13  2  2  0  0  0  0
 13 14  1  0  0  0  0
M  END
> <ChemID>
100465

> <source_casrn>
108-42-9

> <CAS>
108-42-9

> <SMILES>
Nc1cc(Cl)ccc1

> <NAME>
Benzenamine, 3-chloro-

> <preferred_name>
3-Chloroaniline

> <iupac>
3-chloroaniline

> <MPID>
100475

> <dsstox_substance_id>
DTXSID0024761

> <Canonical_QSARr>
Nc1cc(Cl)ccc1

> <InChI_Code_QSARr>
InChI=1S/C6H6ClN/c7-5-2-1-3-6(8)4-5/h1-4H,8H2

> <InChI Key_QSARr>
PNPCRKVUWYDDST-UHFFFAOYSA-N

> <Salt_Solvent>
?

> <Ready_Biodeg>
0.0

$$$$
100469
  -INDIGO-08031722522D

 14 14  0  0  0  0  0  0  0  0999 V2000
    1.6000   -0.0000    0.0000 O   0  0  0  0  0  0  0  0  0  0  0  0
    2.4000   -1.3856    0.0000 H   0  0  0  0  0  0  0  0  0  0  0  0
    0.0000   -0.0000    0.0000 C   0  0  0  0  0  0  0  0  0  0  0  0
   -0.8000    1.3856    0.0000 C   0  0  0  0  0  0  0  0  0  0  0  0
    0.0000    2.7713    0.0000 H   0  0  0  0  0  0  0  0  0  0  0  0
   -2.4000    1.3856    0.0000 C   0  0  0  0  0  0  0  0  0  0  0  0
   -3.2000    2.7713    0.0000 O   0  0  0  0  0  0  0  0  0  0  0  0
   -4.8000    2.7713    0.0000 H   0  0  0  0  0  0  0  0  0  0  0  0
   -3.2000   -0.0000    0.0000 C   0  0  0  0  0  0  0  0  0  0  0  0
   -4.8000   -0.0000    0.0000 H   0  0  0  0  0  0  0  0  0  0  0  0
   -2.4000   -1.3856    0.0000 C   0  0  0  0  0  0  0  0  0  0  0  0
   -3.2000   -2.7713    0.0000 H   0  0  0  0  0  0  0  0  0  0  0  0
   -0.8000   -1.3856    0.0000 C   0  0  0  0  0  0  0  0  0  0  0  0
    0.0000   -2.7713    0.0000 H   0  0  0  0  0  0  0  0  0  0  0  0
  1  2  1  0  0  0  0
  1  3  1  0  0  0  0
  3  4  1  0  0  0  0
  4  5  1  0  0  0  0
  4  6  2  0  0  0  0
  6  7  1  0  0  0  0
  7  8  1  0  0  0  0
  6  9  1  0  0  0  0
  9 10  1  0  0  0  0
  9 11  2  0  0  0  0
 11 12  1  0  0  0  0
 11 13  1  0  0  0  0
 13  3  2  0  0  0  0
 13 14  1  0  0  0  0
M  END
> <ChemID>
100469

> <source_casrn>
108-46-3

> <CAS>
108-46-3

> <SMILES>
Oc1cc(O)ccc1

> <NAME>
1,3-Dihydroxybenzene

> <preferred_name>
Resorcinol

> <iupac>
benzene-1,3-diol

> <MPID>
100479

> <dsstox_substance_id>
DTXSID2021238

> <Canonical_QSARr>
Oc1cc(O)ccc1

> <InChI_Code_QSARr>
InChI=1S/C6H6O2/c7-5-2-1-3-6(8)4-5/h1-4,7-8H

> <InChI Key_QSARr>
GHMLBKRAJCXXBS-UHFFFAOYSA-N

> <Salt_Solvent>
?

> <Ready_Biodeg>
1.0

$$$$
100473
  -INDIGO-08031722522D

 21 21  0  0  0  0  0  0  0  0999 V2000
    0.0000    0.0001    0.0000 C   0  0  0  0  0  0  0  0  0  0  0  0
    1.3857    0.8000    0.0000 C   0  0  0  0  0  0  0  0  0  0  0  0
    1.3857    2.4000    0.0000 H   0  0  0  0  0  0  0  0  0  0  0  0
    2.7713    0.0001    0.0000 C   0  0  0  0  0  0  0  0  0  0  0  0
    4.1570    0.8000    0.0000 C   0  0  0  0  0  0  0  0  0  0  0  0
    5.5426    1.6001    0.0000 H   0  0  0  0  0  0  0  0  0  0  0  0
    5.5426    0.0001    0.0000 H   0  0  0  0  0  0  0  0  0  0  0  0
    4.1570    2.4000    0.0000 H   0  0  0  0  0  0  0  0  0  0  0  0
    2.7713   -1.5999    0.0000 C   0  0  0  0  0  0  0  0  0  0  0  0
    4.1570   -2.4000    0.0000 H   0  0  0  0  0  0  0  0  0  0  0  0
    1.3857   -2.4000    0.0000 C   0  0  0  0  0  0  0  0  0  0  0  0
    1.3857   -4.0000    0.0000 C   0  0  0  0  0  0  0  0  0  0  0  0
    1.3856   -5.6000    0.0000 H   0  0  0  0  0  0  0  0  0  0  0  0
    0.0000   -4.8001    0.0000 H   0  0  0  0  0  0  0  0  0  0  0  0
    2.7713   -4.8001    0.0000 H   0  0  0  0  0  0  0  0  0  0  0  0
    0.0000   -1.5999    0.0000 C   0  0  0  0  0  0  0  0  0  0  0  0
   -1.3857   -2.4000    0.0000 H   0  0  0  0  0  0  0  0  0  0  0  0
   -1.3857    0.8000    0.0000 C   0  0  0  0  0  0  0  0  0  0  0  0
   -2.7713    1.6001    0.0000 H   0  0  0  0  0  0  0  0  0  0  0  0
   -2.7713    0.0001    0.0000 H   0  0  0  0  0  0  0  0  0  0  0  0
   -1.3857    2.4000    0.0000 H   0  0  0  0  0  0  0  0  0  0  0  0
  1  2  1  0  0  0  0
  2  3  1  0  0  0  0
  2  4  2  0  0  0  0
  4  5  1  0  0  0  0
  5  6  1  0  0  0  0
  5  7  1  0  0  0  0
  5  8  1  0  0  0  0
  4  9  1  0  0  0  0
  9 10  1  0  0  0  0
  9 11  2  0  0  0  0
 11 12  1  0  0  0  0
 12 13  1  0  0  0  0
 12 14  1  0  0  0  0
 12 15  1  0  0  0  0
 11 16  1  0  0  0  0
 16  1  2  0  0  0  0
 16 17  1  0  0  0  0
  1 18  1  0  0  0  0
 18 19  1  0  0  0  0
 18 20  1  0  0  0  0
 18 21  1  0  0  0  0
M  END
> <ChemID>
100473

> <source_casrn>
108-67-8

> <CAS>
108-67-8

> <SMILES>
Cc1cc(C)cc(C)c1

> <NAME>
Benzene, 1,3,5-trimethyl-

> <preferred_name>
1,3,5-Trimethylbenzene

> <iupac>
1,3,5-trimethylbenzene

> <MPID>
100483

> <dsstox_substance_id>
DTXSID6026797

> <Canonical_QSARr>
Cc1cc(C)cc(C)c1

> <InChI_Code_QSARr>
InChI=1S/C9H12/c1-7-4-8(2)6-9(3)5-7/h4-6H,1-3H3

> <InChI Key_QSARr>
AUHZEENZYGFFBQ-UHFFFAOYSA-N

> <Salt_Solvent>
?

> <Ready_Biodeg>
0.0

$$$$
100477
  -INDIGO-08031722522D

 15 15  0  0  0  0  0  0  0  0999 V2000
    1.3857    0.8000    0.0000 N   0  0  0  0  0  0  0  0  0  0  0  0
    2.7713    0.0000    0.0000 H   0  0  0  0  0  0  0  0  0  0  0  0
    1.3857    2.4000    0.0000 H   0  0  0  0  0  0  0  0  0  0  0  0
    0.0000    0.0000    0.0000 C   0  0  0  0  0  0  0  0  0  0  0  0
   -1.3857    0.8000    0.0000 N   0  0  0  0  0  0  0  0  0  0  0  0
   -2.7713    0.0000    0.0000 C   0  0  0  0  0  0  0  0  0  0  0  0
   -4.1570    0.8000    0.0000 N   0  0  0  0  0  0  0  0  0  0  0  0
   -5.5426    0.0000    0.0000 H   0  0  0  0  0  0  0  0  0  0  0  0
   -4.1569    2.4000    0.0000 H   0  0  0  0  0  0  0  0  0  0  0  0
   -2.7713   -1.6000    0.0000 N   0  0  0  0  0  0  0  0  0  0  0  0
   -1.3856   -2.4000    0.0000 C   0  0  0  0  0  0  0  0  0  0  0  0
   -1.3856   -4.0000    0.0000 N   0  0  0  0  0  0  0  0  0  0  0  0
    0.0000   -4.8000    0.0000 H   0  0  0  0  0  0  0  0  0  0  0  0
   -2.7713   -4.8000    0.0000 H   0  0  0  0  0  0  0  0  0  0  0  0
    0.0000   -1.6000    0.0000 N   0  0  0  0  0  0  0  0  0  0  0  0
  1  2  1  0  0  0  0
  1  3  1  0  0  0  0
  1  4  1  0  0  0  0
  4  5  1  0  0  0  0
  5  6  2  0  0  0  0
  6  7  1  0  0  0  0
  7  8  1  0  0  0  0
  7  9  1  0  0  0  0
  6 10  1  0  0  0  0
 10 11  2  0  0  0  0
 11 12  1  0  0  0  0
 12 13  1  0  0  0  0
 12 14  1  0  0  0  0
 11 15  1  0  0  0  0
 15  4  2  0  0  0  0
M  END
> <ChemID>
100477

> <source_casrn>
108-78-1

> <CAS>
108-78-1

> <SMILES>
Nc1[n]c(N)[n]c(N)[n]1

> <NAME>
1,3,5-Triazine-2,4,6-triamine

> <preferred_name>
Melamine

> <iupac>
1,3,5-triazine-2,4,6-triamine

> <MPID>
100487

> <dsstox_substance_id>
DTXSID6020802

> <Canonical_QSARr>
Nc1[n]c(N)[n]c(N)[n]1

> <InChI_Code_QSARr>
InChI=1S/C3H6N6/c4-1-7-2(5)9-3(6)8-1/h(H6,4,5,6,7,8,9)

> <InChI Key_QSARr>
JDSHMPZPIAZGSV-UHFFFAOYSA-N

> <Salt_Solvent>
?

> <Ready_Biodeg>
0.0

$$$$
100481
  -INDIGO-08031722522D

 15 15  0  0  0  0  0  0  0  0999 V2000
    1.6000   -0.0000    0.0000 C   0  0  0  0  0  0  0  0  0  0  0  0
    3.2000   -0.0000    0.0000 H   0  0  0  0  0  0  0  0  0  0  0  0
    2.4001   -1.3856    0.0000 H   0  0  0  0  0  0  0  0  0  0  0  0
    2.4001    1.3856    0.0000 H   0  0  0  0  0  0  0  0  0  0  0  0
    0.0000   -0.0000    0.0000 C   0  0  0  0  0  0  0  0  0  0  0  0
   -0.7999    1.3856    0.0000 C   0  0  0  0  0  0  0  0  0  0  0  0
    0.0000    2.7713    0.0000 H   0  0  0  0  0  0  0  0  0  0  0  0
   -2.4001    1.3856    0.0000 C   0  0  0  0  0  0  0  0  0  0  0  0
   -3.2000    2.7713    0.0000 H   0  0  0  0  0  0  0  0  0  0  0  0
   -3.2000   -0.0000    0.0000 C   0  0  0  0  0  0  0  0  0  0  0  0
   -4.8000   -0.0000    0.0000 H   0  0  0  0  0  0  0  0  0  0  0  0
   -2.4001   -1.3856    0.0000 C   0  0  0  0  0  0  0  0  0  0  0  0
   -3.2000   -2.7713    0.0000 H   0  0  0  0  0  0  0  0  0  0  0  0
   -0.8001   -1.3856    0.0000 C   0  0  0  0  0  0  0  0  0  0  0  0
    0.0000   -2.7713    0.0000 H   0  0  0  0  0  0  0  0  0  0  0  0
  1  2  1  0  0  0  0
  1  3  1  0  0  0  0
  1  4  1  0  0  0  0
  1  5  1  0  0  0  0
  5  6  1  0  0  0  0
  6  7  1  0  0  0  0
  6  8  2  0  0  0  0
  8  9  1  0  0  0  0
  8 10  1  0  0  0  0
 10 11  1  0  0  0  0
 10 12  2  0  0  0  0
 12 13  1  0  0  0  0
 12 14  1  0  0  0  0
 14  5  2  0  0  0  0
 14 15  1  0  0  0  0
M  END
> <ChemID>
100481

> <source_casrn>
108-88-3

> <CAS>
108-88-3

> <SMILES>
Cc1ccccc1

> <NAME>
Toluene

> <preferred_name>
Toluene

> <iupac>
methylbenzene

> <MPID>
100491

> <dsstox_substance_id>
DTXSID7021360

> <Canonical_QSARr>
Cc1ccccc1

> <InChI_Code_QSARr>
InChI=1S/C7H8/c1-7-5-3-2-4-6-7/h2-6H,1H3

> <InChI Key_QSARr>
YXFVVABEGXRONW-UHFFFAOYSA-N

> <Salt_Solvent>
?

> <Ready_Biodeg>
1.0

$$$$
100485
  -INDIGO-08031722522D

 17 17  0  0  0  0  0  0  0  0999 V2000
   -4.1569    2.4000    0.0000 O   0  0  0  0  0  0  0  0  0  0  0  0
   -2.7713    1.6000    0.0000 C   0  0  0  0  0  0  0  0  0  0  0  0
   -1.3856    2.4000    0.0000 C   0  0  0  0  0  0  0  0  0  0  0  0
   -2.4141    3.6257    0.0000 H   0  0  0  0  0  0  0  0  0  0  0  0
   -0.3571    3.6257    0.0000 H   0  0  0  0  0  0  0  0  0  0  0  0
    0.0000    1.6000    0.0000 C   0  0  0  0  0  0  0  0  0  0  0  0
    0.5472    3.1035    0.0000 H   0  0  0  0  0  0  0  0  0  0  0  0
    1.5757    1.3222    0.0000 H   0  0  0  0  0  0  0  0  0  0  0  0
    0.0000   -0.0000    0.0000 C   0  0  0  0  0  0  0  0  0  0  0  0
    1.5757    0.2778    0.0000 H   0  0  0  0  0  0  0  0  0  0  0  0
    0.5472   -1.5035    0.0000 H   0  0  0  0  0  0  0  0  0  0  0  0
   -1.3856   -0.8000    0.0000 C   0  0  0  0  0  0  0  0  0  0  0  0
   -0.3571   -2.0257    0.0000 H   0  0  0  0  0  0  0  0  0  0  0  0
   -2.4141   -2.0257    0.0000 H   0  0  0  0  0  0  0  0  0  0  0  0
   -2.7713   -0.0000    0.0000 C   0  0  0  0  0  0  0  0  0  0  0  0
   -3.3185   -1.5035    0.0000 H   0  0  0  0  0  0  0  0  0  0  0  0
   -4.3470    0.2778    0.0000 H   0  0  0  0  0  0  0  0  0  0  0  0
  1  2  2  0  0  0  0
  2  3  1  0  0  0  0
  3  4  1  0  0  0  0
  3  5  1  0  0  0  0
  3  6  1  0  0  0  0
  6  7  1  0  0  0  0
  6  8  1  0  0  0  0
  6  9  1  0  0  0  0
  9 10  1  0  0  0  0
  9 11  1  0  0  0  0
  9 12  1  0  0  0  0
 12 13  1  0  0  0  0
 12 14  1  0  0  0  0
 12 15  1  0  0  0  0
 15  2  1  0  0  0  0
 15 16  1  0  0  0  0
 15 17  1  0  0  0  0
M  END
> <ChemID>
100485

> <source_casrn>
108-94-1

> <CAS>
108-94-1

> <SMILES>
O=C1CCCCC1

> <NAME>
Cyclohexanone

> <preferred_name>
Cyclohexanone

> <iupac>
cyclohexanone

> <MPID>
100495

> <dsstox_substance_id>
DTXSID6020359

> <Canonical_QSARr>
O=C1CCCCC1

> <InChI_Code_QSARr>
InChI=1S/C6H10O/c7-6-4-2-1-3-5-6/h1-5H2

> <InChI Key_QSARr>
JHIVVAPYMSGYDF-UHFFFAOYSA-N

> <Salt_Solvent>
?

> <Ready_Biodeg>
1.0

$$$$
100489
  -INDIGO-08031722522D

 12 12  0  0  0  0  0  0  0  0999 V2000
    1.3856    2.4000    0.0000 N   0  0  0  0  0  0  0  0  0  0  0  0
    2.7713    1.6000    0.0000 C   0  0  0  0  0  0  0  0  0  0  0  0
    4.1569    2.4000    0.0000 H   0  0  0  0  0  0  0  0  0  0  0  0
    2.7713   -0.0000    0.0000 C   0  0  0  0  0  0  0  0  0  0  0  0
    4.1569   -0.8000    0.0000 H   0  0  0  0  0  0  0  0  0  0  0  0
    1.3856   -0.8000    0.0000 C   0  0  0  0  0  0  0  0  0  0  0  0
    1.3856   -2.4000    0.0000 H   0  0  0  0  0  0  0  0  0  0  0  0
    0.0000    0.0000    0.0000 C   0  0  0  0  0  0  0  0  0  0  0  0
   -1.3856   -0.8000    0.0000 O   0  0  0  0  0  0  0  0  0  0  0  0
   -2.7713    0.0000    0.0000 H   0  0  0  0  0  0  0  0  0  0  0  0
    0.0000    1.6000    0.0000 C   0  0  0  0  0  0  0  0  0  0  0  0
   -1.3856    2.4000    0.0000 H   0  0  0  0  0  0  0  0  0  0  0  0
  1  2  1  0  0  0  0
  2  3  1  0  0  0  0
  2  4  2  0  0  0  0
  4  5  1  0  0  0  0
  4  6  1  0  0  0  0
  6  7  1  0  0  0  0
  6  8  2  0  0  0  0
  8  9  1  0  0  0  0
  9 10  1  0  0  0  0
  8 11  1  0  0  0  0
 11  1  2  0  0  0  0
 11 12  1  0  0  0  0
M  END
> <ChemID>
100489

> <source_casrn>
109-00-2

> <CAS>
109-00-2

> <SMILES>
Oc1c[n]ccc1

> <NAME>
3-Pyridinol

> <preferred_name>
3-Pyridinol

> <iupac>
pyridin-3-ol

> <MPID>
100499

> <dsstox_substance_id>
DTXSID1051563

> <Canonical_QSARr>
Oc1c[n]ccc1

> <InChI_Code_QSARr>
InChI=1S/C5H5NO/c7-5-2-1-3-6-4-5/h1-4,7H

> <InChI Key_QSARr>
GRFNBEZIAWKNCO-UHFFFAOYSA-N

> <Salt_Solvent>
?

> <Ready_Biodeg>
1.0

$$$$
100493
  -INDIGO-08031722522D

 17 16  0  0  0  0  0  0  0  0999 V2000
    5.5426    0.0000    0.0000 C   0  0  0  0  0  0  0  0  0  0  0  0
    6.9282   -0.8000    0.0000 H   0  0  0  0  0  0  0  0  0  0  0  0
    6.9282    0.8000    0.0000 H   0  0  0  0  0  0  0  0  0  0  0  0
    5.5426   -1.6000    0.0000 H   0  0  0  0  0  0  0  0  0  0  0  0
    4.1570    0.8000    0.0000 C   0  0  0  0  0  0  0  0  0  0  0  0
    4.1570    2.4000    0.0000 O   0  0  0  0  0  0  0  0  0  0  0  0
    2.7713    0.0000    0.0000 O   0  0  0  0  0  0  0  0  0  0  0  0
    1.3856    0.8000    0.0000 C   0  0  0  0  0  0  0  0  0  0  0  0
    0.7733    2.2782    0.0000 H   0  0  0  0  0  0  0  0  0  0  0  0
    1.9979    2.2782    0.0000 H   0  0  0  0  0  0  0  0  0  0  0  0
   -0.0000    0.0000    0.0000 C   0  0  0  0  0  0  0  0  0  0  0  0
    0.6123   -1.4782    0.0000 H   0  0  0  0  0  0  0  0  0  0  0  0
   -0.6123   -1.4782    0.0000 H   0  0  0  0  0  0  0  0  0  0  0  0
   -1.3857    0.8000    0.0000 C   0  0  0  0  0  0  0  0  0  0  0  0
   -2.7713    1.6000    0.0000 H   0  0  0  0  0  0  0  0  0  0  0  0
   -2.7713    0.0000    0.0000 H   0  0  0  0  0  0  0  0  0  0  0  0
   -1.3857    2.4000    0.0000 H   0  0  0  0  0  0  0  0  0  0  0  0
  1  2  1  0  0  0  0
  1  3  1  0  0  0  0
  1  4  1  0  0  0  0
  1  5  1  0  0  0  0
  5  6  2  0  0  0  0
  5  7  1  0  0  0  0
  7  8  1  0  0  0  0
  8  9  1  0  0  0  0
  8 10  1  0  0  0  0
  8 11  1  0  0  0  0
 11 12  1  0  0  0  0
 11 13  1  0  0  0  0
 11 14  1  0  0  0  0
 14 15  1  0  0  0  0
 14 16  1  0  0  0  0
 14 17  1  0  0  0  0
M  END
> <ChemID>
100493

> <source_casrn>
109-60-4

> <CAS>
109-60-4

> <SMILES>
CCCOC(C)=O

> <NAME>
N-PROPYL ACETATE

> <preferred_name>
Propyl acetate

> <iupac>
propyl acetate

> <MPID>
100503

> <dsstox_substance_id>
DTXSID6021901

> <Canonical_QSARr>
CCCOC(C)=O

> <InChI_Code_QSARr>
InChI=1S/C5H10O2/c1-3-4-7-5(2)6/h3-4H2,1-2H3

> <InChI Key_QSARr>
YKYONYBAUNKHLG-UHFFFAOYSA-N

> <Salt_Solvent>
?

> <Ready_Biodeg>
1.0

$$$$
100497
  -INDIGO-08031722522D

 13 12  0  0  0  0  0  0  0  0999 V2000
    2.7713   -0.0000    0.0000 C   0  0  0  0  0  0  0  0  0  0  0  0
    4.1569   -0.8000    0.0000 H   0  0  0  0  0  0  0  0  0  0  0  0
    4.1569    0.8000    0.0000 H   0  0  0  0  0  0  0  0  0  0  0  0
    2.7713   -1.6000    0.0000 H   0  0  0  0  0  0  0  0  0  0  0  0
    1.3856    0.8000    0.0000 O   0  0  0  0  0  0  0  0  0  0  0  0
    0.0001   -0.0000    0.0000 C   0  0  0  0  0  0  0  0  0  0  0  0
   -0.6123   -1.4782    0.0000 H   0  0  0  0  0  0  0  0  0  0  0  0
    0.6123   -1.4782    0.0000 H   0  0  0  0  0  0  0  0  0  0  0  0
   -1.3856    0.8000    0.0000 C   0  0  0  0  0  0  0  0  0  0  0  0
   -0.7734    2.2782    0.0000 H   0  0  0  0  0  0  0  0  0  0  0  0
   -1.9979    2.2782    0.0000 H   0  0  0  0  0  0  0  0  0  0  0  0
   -2.7713   -0.0000    0.0000 O   0  0  0  0  0  0  0  0  0  0  0  0
   -4.1569    0.8000    0.0000 H   0  0  0  0  0  0  0  0  0  0  0  0
  1  2  1  0  0  0  0
  1  3  1  0  0  0  0
  1  4  1  0  0  0  0
  1  5  1  0  0  0  0
  5  6  1  0  0  0  0
  6  7  1  0  0  0  0
  6  8  1  0  0  0  0
  6  9  1  0  0  0  0
  9 10  1  0  0  0  0
  9 11  1  0  0  0  0
  9 12  1  0  0  0  0
 12 13  1  0  0  0  0
M  END
> <ChemID>
100497

> <source_casrn>
109-86-4

> <CAS>
109-86-4

> <SMILES>
COCCO

> <NAME>
Ethylene glycol monomethyl ether

> <preferred_name>
2-Methoxyethanol

> <iupac>
2-methoxyethanol

> <MPID>
100507

> <dsstox_substance_id>
DTXSID5024182

> <Canonical_QSARr>
COCCO

> <InChI_Code_QSARr>
InChI=1S/C3H8O2/c1-5-3-2-4/h4H,2-3H2,1H3

> <InChI Key_QSARr>
XNWFRZJHXBZDAG-UHFFFAOYSA-N

> <Salt_Solvent>
?

> <Ready_Biodeg>
1.0

$$$$
100501
  -INDIGO-08031722522D

  9  9  0  0  0  0  0  0  0  0999 V2000
    0.0000   -0.0000    0.0000 C   0  0  0  0  0  0  0  0  0  0  0  0
    0.9405    1.2944    0.0000 H   0  0  0  0  0  0  0  0  0  0  0  0
    0.4944   -1.5217    0.0000 C   0  0  0  0  0  0  0  0  0  0  0  0
    2.0161   -2.0161    0.0000 H   0  0  0  0  0  0  0  0  0  0  0  0
   -0.8000   -2.4621    0.0000 O   0  0  0  0  0  0  0  0  0  0  0  0
   -2.0944   -1.5217    0.0000 C   0  0  0  0  0  0  0  0  0  0  0  0
   -3.6161   -2.0161    0.0000 H   0  0  0  0  0  0  0  0  0  0  0  0
   -1.6000   -0.0000    0.0000 C   0  0  0  0  0  0  0  0  0  0  0  0
   -2.5405    1.2944    0.0000 H   0  0  0  0  0  0  0  0  0  0  0  0
  1  2  1  0  0  0  0
  1  3  2  0  0  0  0
  3  4  1  0  0  0  0
  3  5  1  0  0  0  0
  5  6  1  0  0  0  0
  6  7  1  0  0  0  0
  6  8  2  0  0  0  0
  8  1  1  0  0  0  0
  8  9  1  0  0  0  0
M  END
> <ChemID>
100501

> <source_casrn>
110-00-9

> <CAS>
110-00-9

> <SMILES>
c1ccco1

> <NAME>
Furan

> <preferred_name>
Furan

> <iupac>
furan

> <MPID>
100511

> <dsstox_substance_id>
DTXSID6020646

> <Canonical_QSARr>
c1ccco1

> <InChI_Code_QSARr>
InChI=1S/C4H4O/c1-2-4-5-3-1/h1-4H

> <InChI Key_QSARr>
YLQBMQCUIZJEEH-UHFFFAOYSA-N

> <Salt_Solvent>
?

> <Ready_Biodeg>
0.0

$$$$
100506
  -INDIGO-08031722522D

 20 19  0  0  0  0  0  0  0  0999 V2000
    4.1570   -0.8000    0.0000 C   0  0  0  0  0  0  0  0  0  0  0  0
    4.1570   -2.4000    0.0000 O   0  0  0  0  0  0  0  0  0  0  0  0
    2.7713    0.0000    0.0000 O   0  0  0  0  0  0  0  0  0  0  0  0
    1.3856   -0.8000    0.0000 C   0  0  0  0  0  0  0  0  0  0  0  0
    0.7733   -2.2782    0.0000 H   0  0  0  0  0  0  0  0  0  0  0  0
    1.9979   -2.2782    0.0000 H   0  0  0  0  0  0  0  0  0  0  0  0
   -0.0000    0.0000    0.0000 C   0  0  0  0  0  0  0  0  0  0  0  0
   -0.8000   -1.3856    0.0000 H   0  0  0  0  0  0  0  0  0  0  0  0
   -1.3857    0.8000    0.0000 C   0  0  0  0  0  0  0  0  0  0  0  0
   -2.7713    1.6000    0.0000 H   0  0  0  0  0  0  0  0  0  0  0  0
   -2.7713    0.0000    0.0000 H   0  0  0  0  0  0  0  0  0  0  0  0
   -1.3857    2.4000    0.0000 H   0  0  0  0  0  0  0  0  0  0  0  0
    0.8001    1.3856    0.0000 C   0  0  0  0  0  0  0  0  0  0  0  0
    1.6000    2.7713    0.0000 H   0  0  0  0  0  0  0  0  0  0  0  0
    2.4000    1.3856    0.0000 H   0  0  0  0  0  0  0  0  0  0  0  0
   -0.0000    2.7713    0.0000 H   0  0  0  0  0  0  0  0  0  0  0  0
    5.5426    0.0000    0.0000 C   0  0  0  0  0  0  0  0  0  0  0  0
    6.9282    0.8000    0.0000 H   0  0  0  0  0  0  0  0  0  0  0  0
    6.9282   -0.8000    0.0000 H   0  0  0  0  0  0  0  0  0  0  0  0
    5.5426    1.6000    0.0000 H   0  0  0  0  0  0  0  0  0  0  0  0
  1  2  2  0  0  0  0
  1  3  1  0  0  0  0
  3  4  1  0  0  0  0
  4  5  1  0  0  0  0
  4  6  1  0  0  0  0
  4  7  1  0  0  0  0
  7  8  1  0  0  0  0
  7  9  1  0  0  0  0
  9 10  1  0  0  0  0
  9 11  1  0  0  0  0
  9 12  1  0  0  0  0
  7 13  1  0  0  0  0
 13 14  1  0  0  0  0
 13 15  1  0  0  0  0
 13 16  1  0  0  0  0
  1 17  1  0  0  0  0
 17 18  1  0  0  0  0
 17 19  1  0  0  0  0
 17 20  1  0  0  0  0
M  END
> <ChemID>
100506

> <source_casrn>
110-19-0

> <CAS>
110-19-0

> <SMILES>
CC(C)COC(C)=O

> <NAME>
ISOBUTYL ACETATE

> <preferred_name>
Isobutyl acetate

> <iupac>
2-methylpropyl acetate

> <MPID>
100516

> <dsstox_substance_id>
DTXSID5026837

> <Canonical_QSARr>
CC(C)COC(C)=O

> <InChI_Code_QSARr>
InChI=1S/C6H12O2/c1-5(2)4-8-6(3)7/h5H,4H2,1-3H3

> <InChI Key_QSARr>
GJRQTCIYDGXPES-UHFFFAOYSA-N

> <Salt_Solvent>
?

> <Ready_Biodeg>
1.0

$$$$
100510
  -INDIGO-08031722522D

 20 19  0  0  0  0  0  0  0  0999 V2000
    2.7713    0.0000    0.0000 C   0  0  0  0  0  0  0  0  0  0  0  0
    4.1569    0.8000    0.0000 H   0  0  0  0  0  0  0  0  0  0  0  0
    4.1569   -0.8000    0.0000 H   0  0  0  0  0  0  0  0  0  0  0  0
    2.7713    1.6000    0.0000 H   0  0  0  0  0  0  0  0  0  0  0  0
    1.3857   -0.8000    0.0000 C   0  0  0  0  0  0  0  0  0  0  0  0
    0.7734   -2.2782    0.0000 H   0  0  0  0  0  0  0  0  0  0  0  0
    1.9980   -2.2782    0.0000 H   0  0  0  0  0  0  0  0  0  0  0  0
    0.0001    0.0000    0.0000 C   0  0  0  0  0  0  0  0  0  0  0  0
    0.6124    1.4782    0.0000 H   0  0  0  0  0  0  0  0  0  0  0  0
   -0.6122    1.4782    0.0000 H   0  0  0  0  0  0  0  0  0  0  0  0
   -1.3857   -0.8000    0.0000 C   0  0  0  0  0  0  0  0  0  0  0  0
   -1.9980   -2.2782    0.0000 H   0  0  0  0  0  0  0  0  0  0  0  0
   -0.7734   -2.2782    0.0000 H   0  0  0  0  0  0  0  0  0  0  0  0
   -2.7713    0.0000    0.0000 C   0  0  0  0  0  0  0  0  0  0  0  0
   -2.1590    1.4782    0.0000 H   0  0  0  0  0  0  0  0  0  0  0  0
   -3.3836    1.4782    0.0000 H   0  0  0  0  0  0  0  0  0  0  0  0
   -4.1569   -0.8000    0.0000 C   0  0  0  0  0  0  0  0  0  0  0  0
   -5.5426   -1.6000    0.0000 H   0  0  0  0  0  0  0  0  0  0  0  0
   -5.5426    0.0000    0.0000 H   0  0  0  0  0  0  0  0  0  0  0  0
   -4.1569   -2.4000    0.0000 H   0  0  0  0  0  0  0  0  0  0  0  0
  1  2  1  0  0  0  0
  1  3  1  0  0  0  0
  1  4  1  0  0  0  0
  1  5  1  0  0  0  0
  5  6  1  0  0  0  0
  5  7  1  0  0  0  0
  5  8  1  0  0  0  0
  8  9  1  0  0  0  0
  8 10  1  0  0  0  0
  8 11  1  0  0  0  0
 11 12  1  0  0  0  0
 11 13  1  0  0  0  0
 11 14  1  0  0  0  0
 14 15  1  0  0  0  0
 14 16  1  0  0  0  0
 14 17  1  0  0  0  0
 17 18  1  0  0  0  0
 17 19  1  0  0  0  0
 17 20  1  0  0  0  0
M  END
> <ChemID>
100510

> <source_casrn>
110-54-3

> <CAS>
110-54-3

> <SMILES>
CCCCCC

> <NAME>
Hexane

> <preferred_name>
Hexane

> <iupac>
hexane

> <MPID>
100520

> <dsstox_substance_id>
DTXSID0021917

> <Canonical_QSARr>
CCCCCC

> <InChI_Code_QSARr>
InChI=1S/C6H14/c1-3-5-6-4-2/h3-6H2,1-2H3

> <InChI Key_QSARr>
VLKZOEOYAKHREP-UHFFFAOYSA-N

> <Salt_Solvent>
?

> <Ready_Biodeg>
1.0

$$$$
100514
  -INDIGO-08031722522D

 16 15  0  0  0  0  0  0  0  0999 V2000
    2.7713    0.0000    0.0000 O   0  0  0  0  0  0  0  0  0  0  0  0
    4.1569    0.8000    0.0000 H   0  0  0  0  0  0  0  0  0  0  0  0
    1.3857    0.8000    0.0000 C   0  0  0  0  0  0  0  0  0  0  0  0
    0.7734    2.2782    0.0000 H   0  0  0  0  0  0  0  0  0  0  0  0
    1.9980    2.2782    0.0000 H   0  0  0  0  0  0  0  0  0  0  0  0
    0.0001    0.0000    0.0000 C   0  0  0  0  0  0  0  0  0  0  0  0
    0.6124   -1.4782    0.0000 H   0  0  0  0  0  0  0  0  0  0  0  0
   -0.6122   -1.4782    0.0000 H   0  0  0  0  0  0  0  0  0  0  0  0
   -1.3857    0.8000    0.0000 O   0  0  0  0  0  0  0  0  0  0  0  0
   -2.7713    0.0000    0.0000 C   0  0  0  0  0  0  0  0  0  0  0  0
   -2.1590   -1.4782    0.0000 H   0  0  0  0  0  0  0  0  0  0  0  0
   -3.3836   -1.4782    0.0000 H   0  0  0  0  0  0  0  0  0  0  0  0
   -4.1569    0.8000    0.0000 C   0  0  0  0  0  0  0  0  0  0  0  0
   -5.5426    1.6000    0.0000 H   0  0  0  0  0  0  0  0  0  0  0  0
   -5.5426    0.0000    0.0000 H   0  0  0  0  0  0  0  0  0  0  0  0
   -4.1569    2.4000    0.0000 H   0  0  0  0  0  0  0  0  0  0  0  0
  1  2  1  0  0  0  0
  1  3  1  0  0  0  0
  3  4  1  0  0  0  0
  3  5  1  0  0  0  0
  3  6  1  0  0  0  0
  6  7  1  0  0  0  0
  6  8  1  0  0  0  0
  6  9  1  0  0  0  0
  9 10  1  0  0  0  0
 10 11  1  0  0  0  0
 10 12  1  0  0  0  0
 10 13  1  0  0  0  0
 13 14  1  0  0  0  0
 13 15  1  0  0  0  0
 13 16  1  0  0  0  0
M  END
> <ChemID>
100514

> <source_casrn>
110-80-5

> <CAS>
110-80-5

> <SMILES>
CCOCCO

> <NAME>
Ethanol, 2-ethoxy-

> <preferred_name>
2-Ethoxyethanol

> <iupac>
2-ethoxyethanol

> <MPID>
100524

> <dsstox_substance_id>
DTXSID7024087

> <Canonical_QSARr>
CCOCCO

> <InChI_Code_QSARr>
InChI=1S/C4H10O2/c1-2-6-4-3-5/h5H,2-4H2,1H3

> <InChI Key_QSARr>
ZNQVEEAIQZEUHB-UHFFFAOYSA-N

> <Salt_Solvent>
?

> <Ready_Biodeg>
1.0

$$$$
100518
  -INDIGO-08031722522D

 17 17  0  0  0  0  0  0  0  0999 V2000
    0.0000    0.0000    0.0000 C   0  0  0  0  0  0  0  0  0  0  0  0
    0.5472    1.5035    0.0000 H   0  0  0  0  0  0  0  0  0  0  0  0
    1.5757   -0.2778    0.0000 H   0  0  0  0  0  0  0  0  0  0  0  0
   -1.3856    0.8000    0.0000 C   0  0  0  0  0  0  0  0  0  0  0  0
   -0.3571    2.0257    0.0000 H   0  0  0  0  0  0  0  0  0  0  0  0
   -2.4141    2.0257    0.0000 H   0  0  0  0  0  0  0  0  0  0  0  0
   -2.7713    0.0000    0.0000 C   0  0  0  0  0  0  0  0  0  0  0  0
   -3.3185    1.5035    0.0000 H   0  0  0  0  0  0  0  0  0  0  0  0
   -4.3470   -0.2778    0.0000 H   0  0  0  0  0  0  0  0  0  0  0  0
   -2.7713   -1.6000    0.0000 N   0  0  0  0  0  0  0  0  0  0  0  0
   -4.1569   -2.4000    0.0000 H   0  0  0  0  0  0  0  0  0  0  0  0
   -1.3856   -2.4000    0.0000 C   0  0  0  0  0  0  0  0  0  0  0  0
   -2.4141   -3.6257    0.0000 H   0  0  0  0  0  0  0  0  0  0  0  0
   -0.3571   -3.6257    0.0000 H   0  0  0  0  0  0  0  0  0  0  0  0
    0.0000   -1.6000    0.0000 C   0  0  0  0  0  0  0  0  0  0  0  0
    0.5472   -3.1035    0.0000 H   0  0  0  0  0  0  0  0  0  0  0  0
    1.5757   -1.3222    0.0000 H   0  0  0  0  0  0  0  0  0  0  0  0
  1  2  1  0  0  0  0
  1  3  1  0  0  0  0
  1  4  1  0  0  0  0
  4  5  1  0  0  0  0
  4  6  1  0  0  0  0
  4  7  1  0  0  0  0
  7  8  1  0  0  0  0
  7  9  1  0  0  0  0
  7 10  1  0  0  0  0
 10 11  1  0  0  0  0
 10 12  1  0  0  0  0
 12 13  1  0  0  0  0
 12 14  1  0  0  0  0
 12 15  1  0  0  0  0
 15  1  1  0  0  0  0
 15 16  1  0  0  0  0
 15 17  1  0  0  0  0
M  END
> <ChemID>
100518

> <source_casrn>
110-89-4

> <CAS>
110-89-4

> <SMILES>
C1CCCCN1

> <NAME>
Piperidine

> <preferred_name>
Piperidine

> <iupac>
piperidine

> <MPID>
100528

> <dsstox_substance_id>
DTXSID6021165

> <Canonical_QSARr>
C1CCCCN1

> <InChI_Code_QSARr>
InChI=1S/C5H11N/c1-2-4-6-5-3-1/h6H,1-5H2

> <InChI Key_QSARr>
NQRYJNQNLNOLGT-UHFFFAOYSA-N

> <Salt_Solvent>
?

> <Ready_Biodeg>
1.0

$$$$
100522
  -INDIGO-08031722522D

 25 24  0  0  0  0  0  0  0  0999 V2000
    5.5425    0.0000    0.0000 C   0  0  0  0  0  0  0  0  0  0  0  0
    6.9282   -0.8000    0.0000 H   0  0  0  0  0  0  0  0  0  0  0  0
    6.9282    0.8000    0.0000 H   0  0  0  0  0  0  0  0  0  0  0  0
    5.5425   -1.6000    0.0000 H   0  0  0  0  0  0  0  0  0  0  0  0
    4.1570    0.8000    0.0000 C   0  0  0  0  0  0  0  0  0  0  0  0
    4.1570    2.4000    0.0000 O   0  0  0  0  0  0  0  0  0  0  0  0
    2.7713    0.0000    0.0000 C   0  0  0  0  0  0  0  0  0  0  0  0
    2.1589   -1.4782    0.0000 H   0  0  0  0  0  0  0  0  0  0  0  0
    3.3836   -1.4782    0.0000 H   0  0  0  0  0  0  0  0  0  0  0  0
    1.3856    0.8000    0.0000 C   0  0  0  0  0  0  0  0  0  0  0  0
    1.9979    2.2782    0.0000 H   0  0  0  0  0  0  0  0  0  0  0  0
    0.7734    2.2782    0.0000 H   0  0  0  0  0  0  0  0  0  0  0  0
    0.0001    0.0000    0.0000 C   0  0  0  0  0  0  0  0  0  0  0  0
   -0.6123   -1.4782    0.0000 H   0  0  0  0  0  0  0  0  0  0  0  0
    0.6122   -1.4782    0.0000 H   0  0  0  0  0  0  0  0  0  0  0  0
   -1.3856    0.8000    0.0000 C   0  0  0  0  0  0  0  0  0  0  0  0
   -0.7733    2.2782    0.0000 H   0  0  0  0  0  0  0  0  0  0  0  0
   -1.9980    2.2782    0.0000 H   0  0  0  0  0  0  0  0  0  0  0  0
   -2.7713    0.0000    0.0000 C   0  0  0  0  0  0  0  0  0  0  0  0
   -3.3835   -1.4782    0.0000 H   0  0  0  0  0  0  0  0  0  0  0  0
   -2.1590   -1.4782    0.0000 H   0  0  0  0  0  0  0  0  0  0  0  0
   -4.1569    0.8000    0.0000 C   0  0  0  0  0  0  0  0  0  0  0  0
   -5.5426    1.6000    0.0000 H   0  0  0  0  0  0  0  0  0  0  0  0
   -5.5426    0.0000    0.0000 H   0  0  0  0  0  0  0  0  0  0  0  0
   -4.1569    2.4000    0.0000 H   0  0  0  0  0  0  0  0  0  0  0  0
  1  2  1  0  0  0  0
  1  3  1  0  0  0  0
  1  4  1  0  0  0  0
  1  5  1  0  0  0  0
  5  6  2  0  0  0  0
  5  7  1  0  0  0  0
  7  8  1  0  0  0  0
  7  9  1  0  0  0  0
  7 10  1  0  0  0  0
 10 11  1  0  0  0  0
 10 12  1  0  0  0  0
 10 13  1  0  0  0  0
 13 14  1  0  0  0  0
 13 15  1  0  0  0  0
 13 16  1  0  0  0  0
 16 17  1  0  0  0  0
 16 18  1  0  0  0  0
 16 19  1  0  0  0  0
 19 20  1  0  0  0  0
 19 21  1  0  0  0  0
 19 22  1  0  0  0  0
 22 23  1  0  0  0  0
 22 24  1  0  0  0  0
 22 25  1  0  0  0  0
M  END
> <ChemID>
100522

> <source_casrn>
111-13-7

> <CAS>
111-13-7

> <SMILES>
CCCCCCC(C)=O

> <NAME>
2-OCTANONE

> <preferred_name>
2-Octanone

> <iupac>
octan-2-one

> <MPID>
100532

> <dsstox_substance_id>
DTXSID4021927

> <Canonical_QSARr>
CCCCCCC(C)=O

> <InChI_Code_QSARr>
InChI=1S/C8H16O/c1-3-4-5-6-7-8(2)9/h3-7H2,1-2H3

> <InChI Key_QSARr>
ZPVFWPFBNIEHGJ-UHFFFAOYSA-N

> <Salt_Solvent>
?

> <Ready_Biodeg>
1.0

$$$$
100526
  -INDIGO-08031722522D

 21 20  0  0  0  0  0  0  0  0999 V2000
    4.1569    0.8000    0.0000 C   0  0  0  0  0  0  0  0  0  0  0  0
    5.5426    1.6000    0.0000 H   0  0  0  0  0  0  0  0  0  0  0  0
    5.5426    0.0000    0.0000 H   0  0  0  0  0  0  0  0  0  0  0  0
    4.1569    2.4000    0.0000 H   0  0  0  0  0  0  0  0  0  0  0  0
    2.7712    0.0000    0.0000 C   0  0  0  0  0  0  0  0  0  0  0  0
    3.3836   -1.4782    0.0000 H   0  0  0  0  0  0  0  0  0  0  0  0
    2.1589   -1.4782    0.0000 H   0  0  0  0  0  0  0  0  0  0  0  0
    1.3856    0.8000    0.0000 C   0  0  0  0  0  0  0  0  0  0  0  0
    0.7734    2.2782    0.0000 H   0  0  0  0  0  0  0  0  0  0  0  0
    1.9979    2.2782    0.0000 H   0  0  0  0  0  0  0  0  0  0  0  0
    0.0001    0.0000    0.0000 C   0  0  0  0  0  0  0  0  0  0  0  0
    0.6122   -1.4782    0.0000 H   0  0  0  0  0  0  0  0  0  0  0  0
   -0.6122   -1.4782    0.0000 H   0  0  0  0  0  0  0  0  0  0  0  0
   -1.3856    0.8000    0.0000 C   0  0  0  0  0  0  0  0  0  0  0  0
   -1.9979    2.2782    0.0000 H   0  0  0  0  0  0  0  0  0  0  0  0
   -0.7734    2.2782    0.0000 H   0  0  0  0  0  0  0  0  0  0  0  0
   -2.7712    0.0000    0.0000 C   0  0  0  0  0  0  0  0  0  0  0  0
   -2.1589   -1.4782    0.0000 H   0  0  0  0  0  0  0  0  0  0  0  0
   -3.3836   -1.4782    0.0000 H   0  0  0  0  0  0  0  0  0  0  0  0
   -4.1569    0.8000    0.0000 O   0  0  0  0  0  0  0  0  0  0  0  0
   -5.5426    0.0000    0.0000 H   0  0  0  0  0  0  0  0  0  0  0  0
  1  2  1  0  0  0  0
  1  3  1  0  0  0  0
  1  4  1  0  0  0  0
  1  5  1  0  0  0  0
  5  6  1  0  0  0  0
  5  7  1  0  0  0  0
  5  8  1  0  0  0  0
  8  9  1  0  0  0  0
  8 10  1  0  0  0  0
  8 11  1  0  0  0  0
 11 12  1  0  0  0  0
 11 13  1  0  0  0  0
 11 14  1  0  0  0  0
 14 15  1  0  0  0  0
 14 16  1  0  0  0  0
 14 17  1  0  0  0  0
 17 18  1  0  0  0  0
 17 19  1  0  0  0  0
 17 20  1  0  0  0  0
 20 21  1  0  0  0  0
M  END
> <ChemID>
100526

> <source_casrn>
111-27-3

> <CAS>
111-27-3

> <SMILES>
CCCCCCO

> <NAME>
n-Hexyl alcohol

> <preferred_name>
1-Hexanol

> <iupac>
hexan-1-ol

> <MPID>
100536

> <dsstox_substance_id>
DTXSID8021931

> <Canonical_QSARr>
CCCCCCO

> <InChI_Code_QSARr>
InChI=1S/C6H14O/c1-2-3-4-5-6-7/h7H,2-6H2,1H3

> <InChI Key_QSARr>
ZSIAUFGUXNUGDI-UHFFFAOYSA-N

> <Salt_Solvent>
?

> <Ready_Biodeg>
1.0

$$$$
100530
  -INDIGO-08031722522D

 18 17  0  0  0  0  0  0  0  0999 V2000
    2.7713    0.0000    0.0000 O   0  0  0  0  0  0  0  0  0  0  0  0
    4.1569    0.8000    0.0000 H   0  0  0  0  0  0  0  0  0  0  0  0
    1.3856    0.8000    0.0000 C   0  0  0  0  0  0  0  0  0  0  0  0
    1.9979    2.2782    0.0000 H   0  0  0  0  0  0  0  0  0  0  0  0
    0.7733    2.2782    0.0000 H   0  0  0  0  0  0  0  0  0  0  0  0
   -0.0001    0.0000    0.0000 C   0  0  0  0  0  0  0  0  0  0  0  0
   -0.6122   -1.4782    0.0000 H   0  0  0  0  0  0  0  0  0  0  0  0
    0.6123   -1.4782    0.0000 H   0  0  0  0  0  0  0  0  0  0  0  0
   -1.3856    0.8000    0.0000 N   0  0  0  0  0  0  0  0  0  0  0  0
   -1.3856    2.4000    0.0000 H   0  0  0  0  0  0  0  0  0  0  0  0
   -2.7712    0.0000    0.0000 C   0  0  0  0  0  0  0  0  0  0  0  0
   -3.3835   -1.4782    0.0000 H   0  0  0  0  0  0  0  0  0  0  0  0
   -2.1591   -1.4782    0.0000 H   0  0  0  0  0  0  0  0  0  0  0  0
   -4.1569    0.8000    0.0000 C   0  0  0  0  0  0  0  0  0  0  0  0
   -3.5446    2.2782    0.0000 H   0  0  0  0  0  0  0  0  0  0  0  0
   -4.7692    2.2782    0.0000 H   0  0  0  0  0  0  0  0  0  0  0  0
   -5.5425    0.0000    0.0000 O   0  0  0  0  0  0  0  0  0  0  0  0
   -6.9282    0.8000    0.0000 H   0  0  0  0  0  0  0  0  0  0  0  0
  1  2  1  0  0  0  0
  1  3  1  0  0  0  0
  3  4  1  0  0  0  0
  3  5  1  0  0  0  0
  3  6  1  0  0  0  0
  6  7  1  0  0  0  0
  6  8  1  0  0  0  0
  6  9  1  0  0  0  0
  9 10  1  0  0  0  0
  9 11  1  0  0  0  0
 11 12  1  0  0  0  0
 11 13  1  0  0  0  0
 11 14  1  0  0  0  0
 14 15  1  0  0  0  0
 14 16  1  0  0  0  0
 14 17  1  0  0  0  0
 17 18  1  0  0  0  0
M  END
> <ChemID>
100530

> <source_casrn>
111-42-2

> <CAS>
111-42-2

> <SMILES>
OCCNCCO

> <NAME>
Ethanol, 2,2'-iminobis-

> <preferred_name>
Diethanolamine

> <iupac>
2,2'-iminodiethanol

> <MPID>
100540

> <dsstox_substance_id>
DTXSID3021932

> <Canonical_QSARr>
OCCNCCO

> <InChI_Code_QSARr>
InChI=1S/C4H11NO2/c6-3-1-5-2-4-7/h5-7H,1-4H2

> <InChI Key_QSARr>
ZBCBWPMODOFKDW-UHFFFAOYSA-N

> <Salt_Solvent>
?

> <Ready_Biodeg>
1.0

$$$$
100534
  -INDIGO-08031722522D

 20 19  0  0  0  0  0  0  0  0999 V2000
   -0.0001    0.0000    0.0000 C   0  0  0  0  0  0  0  0  0  0  0  0
    0.6123    1.4782    0.0000 H   0  0  0  0  0  0  0  0  0  0  0  0
   -0.6122    1.4782    0.0000 H   0  0  0  0  0  0  0  0  0  0  0  0
   -1.3856   -0.8000    0.0000 C   0  0  0  0  0  0  0  0  0  0  0  0
   -1.9979   -2.2782    0.0000 H   0  0  0  0  0  0  0  0  0  0  0  0
   -0.7734   -2.2782    0.0000 H   0  0  0  0  0  0  0  0  0  0  0  0
   -2.7713    0.0000    0.0000 O   0  0  0  0  0  0  0  0  0  0  0  0
   -4.1570   -0.8000    0.0000 C   0  0  0  0  0  0  0  0  0  0  0  0
   -4.1570   -2.4000    0.0000 O   0  0  0  0  0  0  0  0  0  0  0  0
   -5.5425    0.0000    0.0000 C   0  0  0  0  0  0  0  0  0  0  0  0
   -6.9282    0.8000    0.0000 H   0  0  0  0  0  0  0  0  0  0  0  0
   -6.9282   -0.8000    0.0000 H   0  0  0  0  0  0  0  0  0  0  0  0
   -5.5425    1.6000    0.0000 H   0  0  0  0  0  0  0  0  0  0  0  0
    1.3856   -0.8000    0.0000 O   0  0  0  0  0  0  0  0  0  0  0  0
    2.7713    0.0000    0.0000 C   0  0  0  0  0  0  0  0  0  0  0  0
    2.7713    1.6000    0.0000 O   0  0  0  0  0  0  0  0  0  0  0  0
    4.1569   -0.8000    0.0000 C   0  0  0  0  0  0  0  0  0  0  0  0
    5.5426   -1.6000    0.0000 H   0  0  0  0  0  0  0  0  0  0  0  0
    5.5426    0.0000    0.0000 H   0  0  0  0  0  0  0  0  0  0  0  0
    4.1569   -2.4000    0.0000 H   0  0  0  0  0  0  0  0  0  0  0  0
  1  2  1  0  0  0  0
  1  3  1  0  0  0  0
  1  4  1  0  0  0  0
  4  5  1  0  0  0  0
  4  6  1  0  0  0  0
  4  7  1  0  0  0  0
  7  8  1  0  0  0  0
  8  9  2  0  0  0  0
  8 10  1  0  0  0  0
 10 11  1  0  0  0  0
 10 12  1  0  0  0  0
 10 13  1  0  0  0  0
  1 14  1  0  0  0  0
 14 15  1  0  0  0  0
 15 16  2  0  0  0  0
 15 17  1  0  0  0  0
 17 18  1  0  0  0  0
 17 19  1  0  0  0  0
 17 20  1  0  0  0  0
M  END
> <ChemID>
100534

> <source_casrn>
111-55-7

> <CAS>
111-55-7

> <SMILES>
CC(=O)OCCOC(C)=O

> <NAME>
Ethylene glycol diacetate

> <preferred_name>
1,2-Ethanediol diacetate

> <iupac>
ethane-1,2-diyl diacetate

> <MPID>
100544

> <dsstox_substance_id>
DTXSID0026880

> <Canonical_QSARr>
CC(=O)OCCOC(C)=O

> <InChI_Code_QSARr>
InChI=1S/C6H10O4/c1-5(7)9-3-4-10-6(2)8/h3-4H2,1-2H3

> <InChI Key_QSARr>
JTXMVXSTHSMVQF-UHFFFAOYSA-N

> <Salt_Solvent>
?

> <Ready_Biodeg>
1.0

$$$$
100538
  -INDIGO-08031722522D

 22 21  0  0  0  0  0  0  0  0999 V2000
    6.9281    0.8000    0.0000 O   0  0  0  0  0  0  0  0  0  0  0  0
    8.3138   -0.0000    0.0000 H   0  0  0  0  0  0  0  0  0  0  0  0
    5.5426   -0.0000    0.0000 C   0  0  0  0  0  0  0  0  0  0  0  0
    4.9303   -1.4782    0.0000 H   0  0  0  0  0  0  0  0  0  0  0  0
    6.1548   -1.4782    0.0000 H   0  0  0  0  0  0  0  0  0  0  0  0
    4.1569    0.8000    0.0000 C   0  0  0  0  0  0  0  0  0  0  0  0
    4.7693    2.2782    0.0000 H   0  0  0  0  0  0  0  0  0  0  0  0
    3.5446    2.2782    0.0000 H   0  0  0  0  0  0  0  0  0  0  0  0
    2.7712   -0.0000    0.0000 O   0  0  0  0  0  0  0  0  0  0  0  0
    1.3857    0.8000    0.0000 C   0  0  0  0  0  0  0  0  0  0  0  0
    1.9979    2.2782    0.0000 H   0  0  0  0  0  0  0  0  0  0  0  0
    0.7733    2.2782    0.0000 H   0  0  0  0  0  0  0  0  0  0  0  0
    0.0000   -0.0000    0.0000 C   0  0  0  0  0  0  0  0  0  0  0  0
   -0.6124   -1.4782    0.0000 H   0  0  0  0  0  0  0  0  0  0  0  0
    0.6124   -1.4782    0.0000 H   0  0  0  0  0  0  0  0  0  0  0  0
   -1.3857    0.8000    0.0000 C   0  0  0  0  0  0  0  0  0  0  0  0
   -0.7733    2.2782    0.0000 H   0  0  0  0  0  0  0  0  0  0  0  0
   -1.9979    2.2782    0.0000 H   0  0  0  0  0  0  0  0  0  0  0  0
   -2.7712   -0.0000    0.0000 C   0  0  0  0  0  0  0  0  0  0  0  0
   -4.1569   -0.8000    0.0000 H   0  0  0  0  0  0  0  0  0  0  0  0
   -4.1569    0.8000    0.0000 H   0  0  0  0  0  0  0  0  0  0  0  0
   -2.7712   -1.6000    0.0000 H   0  0  0  0  0  0  0  0  0  0  0  0
  1  2  1  0  0  0  0
  1  3  1  0  0  0  0
  3  4  1  0  0  0  0
  3  5  1  0  0  0  0
  3  6  1  0  0  0  0
  6  7  1  0  0  0  0
  6  8  1  0  0  0  0
  6  9  1  0  0  0  0
  9 10  1  0  0  0  0
 10 11  1  0  0  0  0
 10 12  1  0  0  0  0
 10 13  1  0  0  0  0
 13 14  1  0  0  0  0
 13 15  1  0  0  0  0
 13 16  1  0  0  0  0
 16 17  1  0  0  0  0
 16 18  1  0  0  0  0
 16 19  1  0  0  0  0
 19 20  1  0  0  0  0
 19 21  1  0  0  0  0
 19 22  1  0  0  0  0
M  END
> <ChemID>
100538

> <source_casrn>
111-76-2

> <CAS>
111-76-2

> <SMILES>
CCCCOCCO

> <NAME>
Ethanol, 2-butoxy-

> <preferred_name>
2-Butoxyethanol

> <iupac>
C6H14O2

> <MPID>
100548

> <dsstox_substance_id>
DTXSID1024097

> <Canonical_QSARr>
CCCCOCCO

> <InChI_Code_QSARr>
InChI=1S/C6H14O2/c1-2-3-5-8-6-4-7/h7H,2-6H2,1H3

> <InChI Key_QSARr>
POAOYUHQDCAZBD-UHFFFAOYSA-N

> <Salt_Solvent>
?

> <Ready_Biodeg>
1.0

$$$$
100542
  -INDIGO-08031722522D

 28 27  0  0  0  0  0  0  0  0999 V2000
    2.7712   -0.0000    0.0000 N   0  0  0  0  0  0  0  0  0  0  0  0
    2.7712   -1.6000    0.0000 H   0  0  0  0  0  0  0  0  0  0  0  0
    4.1569    0.8000    0.0000 C   0  0  0  0  0  0  0  0  0  0  0  0
    3.5446    2.2782    0.0000 H   0  0  0  0  0  0  0  0  0  0  0  0
    4.7692    2.2782    0.0000 H   0  0  0  0  0  0  0  0  0  0  0  0
    5.5427   -0.0000    0.0000 C   0  0  0  0  0  0  0  0  0  0  0  0
    6.1548   -1.4782    0.0000 H   0  0  0  0  0  0  0  0  0  0  0  0
    4.9304   -1.4782    0.0000 H   0  0  0  0  0  0  0  0  0  0  0  0
    6.9282    0.8000    0.0000 C   0  0  0  0  0  0  0  0  0  0  0  0
    6.3159    2.2782    0.0000 H   0  0  0  0  0  0  0  0  0  0  0  0
    7.5405    2.2782    0.0000 H   0  0  0  0  0  0  0  0  0  0  0  0
    8.3139   -0.0000    0.0000 C   0  0  0  0  0  0  0  0  0  0  0  0
    9.6995   -0.8000    0.0000 H   0  0  0  0  0  0  0  0  0  0  0  0
    9.6995    0.8000    0.0000 H   0  0  0  0  0  0  0  0  0  0  0  0
    8.3139   -1.6000    0.0000 H   0  0  0  0  0  0  0  0  0  0  0  0
    1.3856    0.8000    0.0000 C   0  0  0  0  0  0  0  0  0  0  0  0
    0.7733    2.2782    0.0000 H   0  0  0  0  0  0  0  0  0  0  0  0
    1.9980    2.2782    0.0000 H   0  0  0  0  0  0  0  0  0  0  0  0
   -0.0001   -0.0000    0.0000 C   0  0  0  0  0  0  0  0  0  0  0  0
    0.6122   -1.4782    0.0000 H   0  0  0  0  0  0  0  0  0  0  0  0
   -0.6122   -1.4782    0.0000 H   0  0  0  0  0  0  0  0  0  0  0  0
   -1.3856    0.8000    0.0000 C   0  0  0  0  0  0  0  0  0  0  0  0
   -1.9980    2.2782    0.0000 H   0  0  0  0  0  0  0  0  0  0  0  0
   -0.7733    2.2782    0.0000 H   0  0  0  0  0  0  0  0  0  0  0  0
   -2.7714   -0.0000    0.0000 C   0  0  0  0  0  0  0  0  0  0  0  0
   -4.1569   -0.8000    0.0000 H   0  0  0  0  0  0  0  0  0  0  0  0
   -4.1569    0.8000    0.0000 H   0  0  0  0  0  0  0  0  0  0  0  0
   -2.7714   -1.6000    0.0000 H   0  0  0  0  0  0  0  0  0  0  0  0
  1  2  1  0  0  0  0
  1  3  1  0  0  0  0
  3  4  1  0  0  0  0
  3  5  1  0  0  0  0
  3  6  1  0  0  0  0
  6  7  1  0  0  0  0
  6  8  1  0  0  0  0
  6  9  1  0  0  0  0
  9 10  1  0  0  0  0
  9 11  1  0  0  0  0
  9 12  1  0  0  0  0
 12 13  1  0  0  0  0
 12 14  1  0  0  0  0
 12 15  1  0  0  0  0
  1 16  1  0  0  0  0
 16 17  1  0  0  0  0
 16 18  1  0  0  0  0
 16 19  1  0  0  0  0
 19 20  1  0  0  0  0
 19 21  1  0  0  0  0
 19 22  1  0  0  0  0
 22 23  1  0  0  0  0
 22 24  1  0  0  0  0
 22 25  1  0  0  0  0
 25 26  1  0  0  0  0
 25 27  1  0  0  0  0
 25 28  1  0  0  0  0
M  END
> <ChemID>
100542

> <source_casrn>
111-92-2

> <CAS>
111-92-2

> <SMILES>
CCCCNCCCC

> <NAME>
1-Butanamine, N-butyl-

> <preferred_name>
N-Butyl-1-butanamine

> <iupac>
N-butylbutan-1-amine

> <MPID>
100552

> <dsstox_substance_id>
DTXSID7024952

> <Canonical_QSARr>
CCCCNCCCC

> <InChI_Code_QSARr>
InChI=1S/C8H19N/c1-3-5-7-9-8-6-4-2/h9H,3-8H2,1-2H3

> <InChI Key_QSARr>
JQVDAXLFBXTEQA-UHFFFAOYSA-N

> <Salt_Solvent>
?

> <Ready_Biodeg>
1.0

$$$$
100546
  -INDIGO-08031722522D

 46 45  0  0  0  0  0  0  0  0999 V2000
    6.9282    0.8000    0.0000 C   0  0  0  0  0  0  0  0  0  0  0  0
    7.5406    2.2782    0.0000 H   0  0  0  0  0  0  0  0  0  0  0  0
    6.3158    2.2782    0.0000 H   0  0  0  0  0  0  0  0  0  0  0  0
    5.5426    0.0000    0.0000 C   0  0  0  0  0  0  0  0  0  0  0  0
    4.9301   -1.4782    0.0000 H   0  0  0  0  0  0  0  0  0  0  0  0
    6.1550   -1.4782    0.0000 H   0  0  0  0  0  0  0  0  0  0  0  0
    4.1569    0.8000    0.0000 C   0  0  0  0  0  0  0  0  0  0  0  0
    4.7693    2.2782    0.0000 H   0  0  0  0  0  0  0  0  0  0  0  0
    3.5445    2.2782    0.0000 H   0  0  0  0  0  0  0  0  0  0  0  0
    2.7713    0.0000    0.0000 C   0  0  0  0  0  0  0  0  0  0  0  0
    2.1589   -1.4782    0.0000 H   0  0  0  0  0  0  0  0  0  0  0  0
    3.3837   -1.4782    0.0000 H   0  0  0  0  0  0  0  0  0  0  0  0
    1.3856    0.8000    0.0000 C   0  0  0  0  0  0  0  0  0  0  0  0
    1.9981    2.2782    0.0000 H   0  0  0  0  0  0  0  0  0  0  0  0
    0.7732    2.2782    0.0000 H   0  0  0  0  0  0  0  0  0  0  0  0
    0.0000    0.0000    0.0000 C   0  0  0  0  0  0  0  0  0  0  0  0
   -0.6124   -1.4782    0.0000 H   0  0  0  0  0  0  0  0  0  0  0  0
    0.6124   -1.4782    0.0000 H   0  0  0  0  0  0  0  0  0  0  0  0
   -1.3856    0.8000    0.0000 C   0  0  0  0  0  0  0  0  0  0  0  0
   -0.7732    2.2782    0.0000 H   0  0  0  0  0  0  0  0  0  0  0  0
   -1.9981    2.2782    0.0000 H   0  0  0  0  0  0  0  0  0  0  0  0
   -2.7713    0.0000    0.0000 C   0  0  0  0  0  0  0  0  0  0  0  0
   -3.3837   -1.4782    0.0000 H   0  0  0  0  0  0  0  0  0  0  0  0
   -2.1589   -1.4782    0.0000 H   0  0  0  0  0  0  0  0  0  0  0  0
   -4.1569    0.8000    0.0000 C   0  0  0  0  0  0  0  0  0  0  0  0
   -3.5445    2.2782    0.0000 H   0  0  0  0  0  0  0  0  0  0  0  0
   -4.7693    2.2782    0.0000 H   0  0  0  0  0  0  0  0  0  0  0  0
   -5.5426    0.0000    0.0000 C   0  0  0  0  0  0  0  0  0  0  0  0
   -6.1550   -1.4782    0.0000 H   0  0  0  0  0  0  0  0  0  0  0  0
   -4.9301   -1.4782    0.0000 H   0  0  0  0  0  0  0  0  0  0  0  0
   -6.9282    0.8000    0.0000 C   0  0  0  0  0  0  0  0  0  0  0  0
   -6.3158    2.2782    0.0000 H   0  0  0  0  0  0  0  0  0  0  0  0
   -7.5406    2.2782    0.0000 H   0  0  0  0  0  0  0  0  0  0  0  0
   -8.3138    0.0000    0.0000 C   0  0  0  0  0  0  0  0  0  0  0  0
   -9.6995   -0.8000    0.0000 H   0  0  0  0  0  0  0  0  0  0  0  0
   -9.6995    0.8000    0.0000 H   0  0  0  0  0  0  0  0  0  0  0  0
   -8.3138   -1.6000    0.0000 H   0  0  0  0  0  0  0  0  0  0  0  0
    8.3138    0.0000    0.0000 N   0  0  0  0  0  0  0  0  0  0  0  0
    9.6995    0.8000    0.0000 C   0  0  0  0  0  0  0  0  0  0  0  0
   11.0851    1.6000    0.0000 H   0  0  0  0  0  0  0  0  0  0  0  0
   11.0851    0.0000    0.0000 H   0  0  0  0  0  0  0  0  0  0  0  0
    9.6995    2.4000    0.0000 H   0  0  0  0  0  0  0  0  0  0  0  0
    8.3138   -1.6000    0.0000 C   0  0  0  0  0  0  0  0  0  0  0  0
    8.3138   -3.2000    0.0000 H   0  0  0  0  0  0  0  0  0  0  0  0
    9.6995   -2.4000    0.0000 H   0  0  0  0  0  0  0  0  0  0  0  0
    6.9282   -2.4000    0.0000 H   0  0  0  0  0  0  0  0  0  0  0  0
  1  2  1  0  0  0  0
  1  3  1  0  0  0  0
  1  4  1  0  0  0  0
  4  5  1  0  0  0  0
  4  6  1  0  0  0  0
  4  7  1  0  0  0  0
  7  8  1  0  0  0  0
  7  9  1  0  0  0  0
  7 10  1  0  0  0  0
 10 11  1  0  0  0  0
 10 12  1  0  0  0  0
 10 13  1  0  0  0  0
 13 14  1  0  0  0  0
 13 15  1  0  0  0  0
 13 16  1  0  0  0  0
 16 17  1  0  0  0  0
 16 18  1  0  0  0  0
 16 19  1  0  0  0  0
 19 20  1  0  0  0  0
 19 21  1  0  0  0  0
 19 22  1  0  0  0  0
 22 23  1  0  0  0  0
 22 24  1  0  0  0  0
 22 25  1  0  0  0  0
 25 26  1  0  0  0  0
 25 27  1  0  0  0  0
 25 28  1  0  0  0  0
 28 29  1  0  0  0  0
 28 30  1  0  0  0  0
 28 31  1  0  0  0  0
 31 32  1  0  0  0  0
 31 33  1  0  0  0  0
 31 34  1  0  0  0  0
 34 35  1  0  0  0  0
 34 36  1  0  0  0  0
 34 37  1  0  0  0  0
  1 38  1  0  0  0  0
 38 39  1  0  0  0  0
 39 40  1  0  0  0  0
 39 41  1  0  0  0  0
 39 42  1  0  0  0  0
 38 43  1  0  0  0  0
 43 44  1  0  0  0  0
 43 45  1  0  0  0  0
 43 46  1  0  0  0  0
M  END
> <ChemID>
100546

> <source_casrn>
112-18-5

> <CAS>
112-18-5

> <SMILES>
CCCCCCCCCCCCN(C)C

> <NAME>
1-Dodecanamine, N,N-dimethyl-

> <preferred_name>
N,N-Dimethyldodecan-1-amine

> <iupac>
N,N-dimethyldodecan-1-amine

> <MPID>
100556

> <dsstox_substance_id>
DTXSID1026906

> <Canonical_QSARr>
CCCCCCCCCCCCN(C)C

> <InChI_Code_QSARr>
InChI=1S/C14H31N/c1-4-5-6-7-8-9-10-11-12-13-14-15(2)3/h4-14H2,1-3H3

> <InChI Key_QSARr>
YWFWDNVOPHGWMX-UHFFFAOYSA-N

> <Salt_Solvent>
?

> <Ready_Biodeg>
1.0

$$$$
100550
  -INDIGO-08031722522D

 29 28  0  0  0  0  0  0  0  0999 V2000
    2.7713   -0.0000    0.0000 C   0  0  0  0  0  0  0  0  0  0  0  0
    4.1569   -0.8000    0.0000 H   0  0  0  0  0  0  0  0  0  0  0  0
    4.1569    0.8000    0.0000 H   0  0  0  0  0  0  0  0  0  0  0  0
    2.7713   -1.6000    0.0000 H   0  0  0  0  0  0  0  0  0  0  0  0
    1.3858    0.8000    0.0000 C   0  0  0  0  0  0  0  0  0  0  0  0
    0.7733    2.2782    0.0000 H   0  0  0  0  0  0  0  0  0  0  0  0
    1.9980    2.2782    0.0000 H   0  0  0  0  0  0  0  0  0  0  0  0
   -0.0001   -0.0000    0.0000 C   0  0  0  0  0  0  0  0  0  0  0  0
    0.6122   -1.4782    0.0000 H   0  0  0  0  0  0  0  0  0  0  0  0
   -0.6123   -1.4782    0.0000 H   0  0  0  0  0  0  0  0  0  0  0  0
   -1.3856    0.8000    0.0000 C   0  0  0  0  0  0  0  0  0  0  0  0
   -1.9979    2.2782    0.0000 H   0  0  0  0  0  0  0  0  0  0  0  0
   -0.7734    2.2782    0.0000 H   0  0  0  0  0  0  0  0  0  0  0  0
   -2.7712   -0.0000    0.0000 O   0  0  0  0  0  0  0  0  0  0  0  0
   -4.1568    0.8000    0.0000 C   0  0  0  0  0  0  0  0  0  0  0  0
   -4.7693    2.2782    0.0000 H   0  0  0  0  0  0  0  0  0  0  0  0
   -3.5446    2.2782    0.0000 H   0  0  0  0  0  0  0  0  0  0  0  0
   -5.5426   -0.0000    0.0000 C   0  0  0  0  0  0  0  0  0  0  0  0
   -4.9304   -1.4782    0.0000 H   0  0  0  0  0  0  0  0  0  0  0  0
   -6.1549   -1.4782    0.0000 H   0  0  0  0  0  0  0  0  0  0  0  0
   -6.9282    0.8000    0.0000 O   0  0  0  0  0  0  0  0  0  0  0  0
   -8.3138   -0.0000    0.0000 C   0  0  0  0  0  0  0  0  0  0  0  0
   -7.7015   -1.4782    0.0000 H   0  0  0  0  0  0  0  0  0  0  0  0
   -8.9260   -1.4782    0.0000 H   0  0  0  0  0  0  0  0  0  0  0  0
   -9.6994    0.8000    0.0000 C   0  0  0  0  0  0  0  0  0  0  0  0
  -10.3118    2.2782    0.0000 H   0  0  0  0  0  0  0  0  0  0  0  0
   -9.0871    2.2782    0.0000 H   0  0  0  0  0  0  0  0  0  0  0  0
  -11.0852   -0.0000    0.0000 O   0  0  0  0  0  0  0  0  0  0  0  0
  -12.4708    0.8000    0.0000 H   0  0  0  0  0  0  0  0  0  0  0  0
  1  2  1  0  0  0  0
  1  3  1  0  0  0  0
  1  4  1  0  0  0  0
  1  5  1  0  0  0  0
  5  6  1  0  0  0  0
  5  7  1  0  0  0  0
  5  8  1  0  0  0  0
  8  9  1  0  0  0  0
  8 10  1  0  0  0  0
  8 11  1  0  0  0  0
 11 12  1  0  0  0  0
 11 13  1  0  0  0  0
 11 14  1  0  0  0  0
 14 15  1  0  0  0  0
 15 16  1  0  0  0  0
 15 17  1  0  0  0  0
 15 18  1  0  0  0  0
 18 19  1  0  0  0  0
 18 20  1  0  0  0  0
 18 21  1  0  0  0  0
 21 22  1  0  0  0  0
 22 23  1  0  0  0  0
 22 24  1  0  0  0  0
 22 25  1  0  0  0  0
 25 26  1  0  0  0  0
 25 27  1  0  0  0  0
 25 28  1  0  0  0  0
 28 29  1  0  0  0  0
M  END
> <ChemID>
100550

> <source_casrn>
112-34-5

> <CAS>
112-34-5

> <SMILES>
CCCCOCCOCCO

> <NAME>
Ethanol, 2-(2-butoxyethoxy)-

> <preferred_name>
2-(2-Butoxyethoxy)ethanol

> <iupac>
2-(2-butoxyethoxy)ethanol

> <MPID>
100560

> <dsstox_substance_id>
DTXSID8021519

> <Canonical_QSARr>
CCCCOCCOCCO

> <InChI_Code_QSARr>
InChI=1S/C8H18O3/c1-2-3-5-10-7-8-11-6-4-9/h9H,2-8H2,1H3

> <InChI Key_QSARr>
OAYXUHPQHDHDDZ-UHFFFAOYSA-N

> <Salt_Solvent>
?

> <Ready_Biodeg>
1.0

$$$$
100554
  -INDIGO-08031722522D

 39 38  0  0  0  0  0  0  0  0999 V2000
    6.9282    0.8000    0.0000 C   0  0  0  0  0  0  0  0  0  0  0  0
    7.5404    2.2782    0.0000 H   0  0  0  0  0  0  0  0  0  0  0  0
    6.3158    2.2782    0.0000 H   0  0  0  0  0  0  0  0  0  0  0  0
    5.5426   -0.0000    0.0000 C   0  0  0  0  0  0  0  0  0  0  0  0
    4.9302   -1.4782    0.0000 H   0  0  0  0  0  0  0  0  0  0  0  0
    6.1548   -1.4782    0.0000 H   0  0  0  0  0  0  0  0  0  0  0  0
    4.1570    0.8000    0.0000 C   0  0  0  0  0  0  0  0  0  0  0  0
    4.7692    2.2782    0.0000 H   0  0  0  0  0  0  0  0  0  0  0  0
    3.5446    2.2782    0.0000 H   0  0  0  0  0  0  0  0  0  0  0  0
    2.7714   -0.0000    0.0000 C   0  0  0  0  0  0  0  0  0  0  0  0
    2.1589   -1.4782    0.0000 H   0  0  0  0  0  0  0  0  0  0  0  0
    3.3835   -1.4782    0.0000 H   0  0  0  0  0  0  0  0  0  0  0  0
    1.3858    0.8000    0.0000 C   0  0  0  0  0  0  0  0  0  0  0  0
    1.9979    2.2782    0.0000 H   0  0  0  0  0  0  0  0  0  0  0  0
    0.7733    2.2782    0.0000 H   0  0  0  0  0  0  0  0  0  0  0  0
    0.0001   -0.0000    0.0000 C   0  0  0  0  0  0  0  0  0  0  0  0
   -0.6123   -1.4782    0.0000 H   0  0  0  0  0  0  0  0  0  0  0  0
    0.6123   -1.4782    0.0000 H   0  0  0  0  0  0  0  0  0  0  0  0
   -1.3858    0.8000    0.0000 C   0  0  0  0  0  0  0  0  0  0  0  0
   -0.7733    2.2782    0.0000 H   0  0  0  0  0  0  0  0  0  0  0  0
   -1.9979    2.2782    0.0000 H   0  0  0  0  0  0  0  0  0  0  0  0
   -2.7714   -0.0000    0.0000 C   0  0  0  0  0  0  0  0  0  0  0  0
   -3.3835   -1.4782    0.0000 H   0  0  0  0  0  0  0  0  0  0  0  0
   -2.1589   -1.4782    0.0000 H   0  0  0  0  0  0  0  0  0  0  0  0
   -4.1570    0.8000    0.0000 C   0  0  0  0  0  0  0  0  0  0  0  0
   -3.5446    2.2782    0.0000 H   0  0  0  0  0  0  0  0  0  0  0  0
   -4.7692    2.2782    0.0000 H   0  0  0  0  0  0  0  0  0  0  0  0
   -5.5426   -0.0000    0.0000 C   0  0  0  0  0  0  0  0  0  0  0  0
   -6.1548   -1.4782    0.0000 H   0  0  0  0  0  0  0  0  0  0  0  0
   -4.9302   -1.4782    0.0000 H   0  0  0  0  0  0  0  0  0  0  0  0
   -6.9282    0.8000    0.0000 C   0  0  0  0  0  0  0  0  0  0  0  0
   -6.3158    2.2782    0.0000 H   0  0  0  0  0  0  0  0  0  0  0  0
   -7.5404    2.2782    0.0000 H   0  0  0  0  0  0  0  0  0  0  0  0
   -8.3139   -0.0000    0.0000 C   0  0  0  0  0  0  0  0  0  0  0  0
   -9.6995   -0.8000    0.0000 H   0  0  0  0  0  0  0  0  0  0  0  0
   -9.6995    0.8000    0.0000 H   0  0  0  0  0  0  0  0  0  0  0  0
   -8.3139   -1.6000    0.0000 H   0  0  0  0  0  0  0  0  0  0  0  0
    8.3139   -0.0000    0.0000 O   0  0  0  0  0  0  0  0  0  0  0  0
    9.6995    0.8000    0.0000 H   0  0  0  0  0  0  0  0  0  0  0  0
  1  2  1  0  0  0  0
  1  3  1  0  0  0  0
  1  4  1  0  0  0  0
  4  5  1  0  0  0  0
  4  6  1  0  0  0  0
  4  7  1  0  0  0  0
  7  8  1  0  0  0  0
  7  9  1  0  0  0  0
  7 10  1  0  0  0  0
 10 11  1  0  0  0  0
 10 12  1  0  0  0  0
 10 13  1  0  0  0  0
 13 14  1  0  0  0  0
 13 15  1  0  0  0  0
 13 16  1  0  0  0  0
 16 17  1  0  0  0  0
 16 18  1  0  0  0  0
 16 19  1  0  0  0  0
 19 20  1  0  0  0  0
 19 21  1  0  0  0  0
 19 22  1  0  0  0  0
 22 23  1  0  0  0  0
 22 24  1  0  0  0  0
 22 25  1  0  0  0  0
 25 26  1  0  0  0  0
 25 27  1  0  0  0  0
 25 28  1  0  0  0  0
 28 29  1  0  0  0  0
 28 30  1  0  0  0  0
 28 31  1  0  0  0  0
 31 32  1  0  0  0  0
 31 33  1  0  0  0  0
 31 34  1  0  0  0  0
 34 35  1  0  0  0  0
 34 36  1  0  0  0  0
 34 37  1  0  0  0  0
  1 38  1  0  0  0  0
 38 39  1  0  0  0  0
M  END
> <ChemID>
100554

> <source_casrn>
112-53-8

> <CAS>
112-53-8

> <SMILES>
CCCCCCCCCCCCO

> <NAME>
1-Dodecanol

> <preferred_name>
1-Dodecanol

> <iupac>
dodecan-1-ol

> <MPID>
100564

> <dsstox_substance_id>
DTXSID5026918

> <Canonical_QSARr>
CCCCCCCCCCCCO

> <InChI_Code_QSARr>
InChI=1S/C12H26O/c1-2-3-4-5-6-7-8-9-10-11-12-13/h13H,2-12H2,1H3

> <InChI Key_QSARr>
LQZZUXJYWNFBMV-UHFFFAOYSA-N

> <Salt_Solvent>
?

> <Ready_Biodeg>
1.0

$$$$
100558
  -INDIGO-08031722522D

 54 53  0  0  0  0  0  0  0  0999 V2000
  -18.0131    0.8000    0.0000 C   0  0  0  0  0  0  0  0  0  0  0  0
  -18.0131    2.4000    0.0000 O   0  0  0  0  0  0  0  0  0  0  0  0
  -19.3989    0.0000    0.0000 O   0  0  0  0  0  0  0  0  0  0  0  0
  -20.7846    0.8000    0.0000 H   0  0  0  0  0  0  0  0  0  0  0  0
  -16.6278    0.0000    0.0000 C   0  0  0  0  0  0  0  0  0  0  0  0
  -16.0155   -1.4782    0.0000 H   0  0  0  0  0  0  0  0  0  0  0  0
  -17.2401   -1.4782    0.0000 H   0  0  0  0  0  0  0  0  0  0  0  0
  -15.2420    0.8000    0.0000 C   0  0  0  0  0  0  0  0  0  0  0  0
  -15.8544    2.2782    0.0000 H   0  0  0  0  0  0  0  0  0  0  0  0
  -14.6297    2.2782    0.0000 H   0  0  0  0  0  0  0  0  0  0  0  0
  -13.8563    0.0000    0.0000 C   0  0  0  0  0  0  0  0  0  0  0  0
  -13.2440   -1.4782    0.0000 H   0  0  0  0  0  0  0  0  0  0  0  0
  -14.4686   -1.4782    0.0000 H   0  0  0  0  0  0  0  0  0  0  0  0
  -12.4706    0.8000    0.0000 C   0  0  0  0  0  0  0  0  0  0  0  0
  -13.0829    2.2782    0.0000 H   0  0  0  0  0  0  0  0  0  0  0  0
  -11.8587    2.2782    0.0000 H   0  0  0  0  0  0  0  0  0  0  0  0
  -11.0852    0.0000    0.0000 C   0  0  0  0  0  0  0  0  0  0  0  0
  -10.4729   -1.4782    0.0000 H   0  0  0  0  0  0  0  0  0  0  0  0
  -11.6975   -1.4782    0.0000 H   0  0  0  0  0  0  0  0  0  0  0  0
   -9.6995    0.8000    0.0000 C   0  0  0  0  0  0  0  0  0  0  0  0
  -10.3118    2.2782    0.0000 H   0  0  0  0  0  0  0  0  0  0  0  0
   -9.0872    2.2782    0.0000 H   0  0  0  0  0  0  0  0  0  0  0  0
   -8.3137    0.0000    0.0000 C   0  0  0  0  0  0  0  0  0  0  0  0
   -7.7014   -1.4782    0.0000 H   0  0  0  0  0  0  0  0  0  0  0  0
   -8.9261   -1.4782    0.0000 H   0  0  0  0  0  0  0  0  0  0  0  0
   -6.9280    0.8000    0.0000 C   0  0  0  0  0  0  0  0  0  0  0  0
   -6.9280    2.4000    0.0000 H   0  0  0  0  0  0  0  0  0  0  0  0
   -5.5427    0.0000    0.0000 C   0  0  0  0  0  0  0  0  0  0  0  0
   -5.5427   -1.6000    0.0000 H   0  0  0  0  0  0  0  0  0  0  0  0
   -4.1569    0.8000    0.0000 C   0  0  0  0  0  0  0  0  0  0  0  0
   -4.7692    2.2782    0.0000 H   0  0  0  0  0  0  0  0  0  0  0  0
   -3.5446    2.2782    0.0000 H   0  0  0  0  0  0  0  0  0  0  0  0
   -2.7712    0.0000    0.0000 C   0  0  0  0  0  0  0  0  0  0  0  0
   -2.1589   -1.4782    0.0000 H   0  0  0  0  0  0  0  0  0  0  0  0
   -3.3835   -1.4782    0.0000 H   0  0  0  0  0  0  0  0  0  0  0  0
   -1.3854    0.8000    0.0000 C   0  0  0  0  0  0  0  0  0  0  0  0
   -1.9977    2.2782    0.0000 H   0  0  0  0  0  0  0  0  0  0  0  0
   -0.7735    2.2782    0.0000 H   0  0  0  0  0  0  0  0  0  0  0  0
   -0.0001    0.0000    0.0000 C   0  0  0  0  0  0  0  0  0  0  0  0
    0.6122   -1.4782    0.0000 H   0  0  0  0  0  0  0  0  0  0  0  0
   -0.6124   -1.4782    0.0000 H   0  0  0  0  0  0  0  0  0  0  0  0
    1.3856    0.8000    0.0000 C   0  0  0  0  0  0  0  0  0  0  0  0
    0.7733    2.2782    0.0000 H   0  0  0  0  0  0  0  0  0  0  0  0
    1.9980    2.2782    0.0000 H   0  0  0  0  0  0  0  0  0  0  0  0
    2.7714    0.0000    0.0000 C   0  0  0  0  0  0  0  0  0  0  0  0
    3.3837   -1.4782    0.0000 H   0  0  0  0  0  0  0  0  0  0  0  0
    2.1591   -1.4782    0.0000 H   0  0  0  0  0  0  0  0  0  0  0  0
    4.1571    0.8000    0.0000 C   0  0  0  0  0  0  0  0  0  0  0  0
    3.5448    2.2782    0.0000 H   0  0  0  0  0  0  0  0  0  0  0  0
    4.7690    2.2782    0.0000 H   0  0  0  0  0  0  0  0  0  0  0  0
    5.5425    0.0000    0.0000 C   0  0  0  0  0  0  0  0  0  0  0  0
    6.9282   -0.8000    0.0000 H   0  0  0  0  0  0  0  0  0  0  0  0
    6.9282    0.8000    0.0000 H   0  0  0  0  0  0  0  0  0  0  0  0
    5.5425   -1.6000    0.0000 H   0  0  0  0  0  0  0  0  0  0  0  0
  1  2  2  0  0  0  0
  1  3  1  0  0  0  0
  3  4  1  0  0  0  0
  1  5  1  0  0  0  0
  5  6  1  0  0  0  0
  5  7  1  0  0  0  0
  5  8  1  0  0  0  0
  8  9  1  0  0  0  0
  8 10  1  0  0  0  0
  8 11  1  0  0  0  0
 11 12  1  0  0  0  0
 11 13  1  0  0  0  0
 11 14  1  0  0  0  0
 14 15  1  0  0  0  0
 14 16  1  0  0  0  0
 14 17  1  0  0  0  0
 17 18  1  0  0  0  0
 17 19  1  0  0  0  0
 17 20  1  0  0  0  0
 20 21  1  0  0  0  0
 20 22  1  0  0  0  0
 20 23  1  0  0  0  0
 23 24  1  0  0  0  0
 23 25  1  0  0  0  0
 23 26  1  0  0  0  0
 26 27  1  0  0  0  0
 26 28  2  0  0  0  0
 28 29  1  0  0  0  0
 28 30  1  0  0  0  0
 30 31  1  0  0  0  0
 30 32  1  0  0  0  0
 30 33  1  0  0  0  0
 33 34  1  0  0  0  0
 33 35  1  0  0  0  0
 33 36  1  0  0  0  0
 36 37  1  0  0  0  0
 36 38  1  0  0  0  0
 36 39  1  0  0  0  0
 39 40  1  0  0  0  0
 39 41  1  0  0  0  0
 39 42  1  0  0  0  0
 42 43  1  0  0  0  0
 42 44  1  0  0  0  0
 42 45  1  0  0  0  0
 45 46  1  0  0  0  0
 45 47  1  0  0  0  0
 45 48  1  0  0  0  0
 48 49  1  0  0  0  0
 48 50  1  0  0  0  0
 48 51  1  0  0  0  0
 51 52  1  0  0  0  0
 51 53  1  0  0  0  0
 51 54  1  0  0  0  0
M  END
> <ChemID>
100558

> <source_casrn>
112-80-1

> <CAS>
112-80-1

> <SMILES>
CCCCCCCC/C=C\CCCCCCCC(O)=O

> <NAME>
OLEIC ACID

> <preferred_name>
Oleic acid

> <iupac>
C18H34O2

> <MPID>
100568

> <dsstox_substance_id>
DTXSID1025809

> <Canonical_QSARr>
CCCCCCCCC=CCCCCCCCC(O)=O

> <InChI_Code_QSARr>
InChI=1S/C18H34O2/c1-2-3-4-5-6-7-8-9-10-11-12-13-14-15-16-17-18(19)20/h9-10H,2-8,11-17H2,1H3,(H,19,20)/b10-9+

> <InChI Key_QSARr>
ZQPPMHVWECSIRJ-MDZDMXLPSA-N

> <Salt_Solvent>
?

> <Ready_Biodeg>
1.0

$$$$
100562
  -INDIGO-08031722522D

 58 57  0  0  0  0  0  0  0  0999 V2000
   -9.6996   -0.8000    0.0000 C   0  0  0  0  0  0  0  0  0  0  0  0
   -9.0873   -2.2782    0.0000 H   0  0  0  0  0  0  0  0  0  0  0  0
  -10.3118   -2.2782    0.0000 H   0  0  0  0  0  0  0  0  0  0  0  0
   -8.3138    0.0000    0.0000 C   0  0  0  0  0  0  0  0  0  0  0  0
   -8.9261    1.4782    0.0000 H   0  0  0  0  0  0  0  0  0  0  0  0
   -7.7015    1.4782    0.0000 H   0  0  0  0  0  0  0  0  0  0  0  0
   -6.9280   -0.8000    0.0000 C   0  0  0  0  0  0  0  0  0  0  0  0
   -6.3157   -2.2782    0.0000 H   0  0  0  0  0  0  0  0  0  0  0  0
   -7.5403   -2.2782    0.0000 H   0  0  0  0  0  0  0  0  0  0  0  0
   -5.5427    0.0000    0.0000 C   0  0  0  0  0  0  0  0  0  0  0  0
   -6.1550    1.4782    0.0000 H   0  0  0  0  0  0  0  0  0  0  0  0
   -4.9304    1.4782    0.0000 H   0  0  0  0  0  0  0  0  0  0  0  0
   -4.1569   -0.8000    0.0000 C   0  0  0  0  0  0  0  0  0  0  0  0
   -3.5446   -2.2782    0.0000 H   0  0  0  0  0  0  0  0  0  0  0  0
   -4.7692   -2.2782    0.0000 H   0  0  0  0  0  0  0  0  0  0  0  0
   -2.7712    0.0000    0.0000 C   0  0  0  0  0  0  0  0  0  0  0  0
   -3.3835    1.4782    0.0000 H   0  0  0  0  0  0  0  0  0  0  0  0
   -2.1589    1.4782    0.0000 H   0  0  0  0  0  0  0  0  0  0  0  0
   -1.3858   -0.8000    0.0000 C   0  0  0  0  0  0  0  0  0  0  0  0
   -0.7735   -2.2782    0.0000 H   0  0  0  0  0  0  0  0  0  0  0  0
   -1.9981   -2.2782    0.0000 H   0  0  0  0  0  0  0  0  0  0  0  0
   -0.0001    0.0000    0.0000 C   0  0  0  0  0  0  0  0  0  0  0  0
   -0.6124    1.4782    0.0000 H   0  0  0  0  0  0  0  0  0  0  0  0
    0.6122    1.4782    0.0000 H   0  0  0  0  0  0  0  0  0  0  0  0
    1.3857   -0.8000    0.0000 C   0  0  0  0  0  0  0  0  0  0  0  0
    1.9980   -2.2782    0.0000 H   0  0  0  0  0  0  0  0  0  0  0  0
    0.7734   -2.2782    0.0000 H   0  0  0  0  0  0  0  0  0  0  0  0
    2.7715    0.0000    0.0000 C   0  0  0  0  0  0  0  0  0  0  0  0
    2.1592    1.4782    0.0000 H   0  0  0  0  0  0  0  0  0  0  0  0
    3.3838    1.4782    0.0000 H   0  0  0  0  0  0  0  0  0  0  0  0
    4.1568   -0.8000    0.0000 C   0  0  0  0  0  0  0  0  0  0  0  0
    4.7691   -2.2782    0.0000 H   0  0  0  0  0  0  0  0  0  0  0  0
    3.5445   -2.2782    0.0000 H   0  0  0  0  0  0  0  0  0  0  0  0
    5.5426    0.0000    0.0000 C   0  0  0  0  0  0  0  0  0  0  0  0
    4.9303    1.4782    0.0000 H   0  0  0  0  0  0  0  0  0  0  0  0
    6.1549    1.4782    0.0000 H   0  0  0  0  0  0  0  0  0  0  0  0
    6.9283   -0.8000    0.0000 C   0  0  0  0  0  0  0  0  0  0  0  0
    7.5406   -2.2782    0.0000 H   0  0  0  0  0  0  0  0  0  0  0  0
    6.3160   -2.2782    0.0000 H   0  0  0  0  0  0  0  0  0  0  0  0
    8.3137    0.0000    0.0000 C   0  0  0  0  0  0  0  0  0  0  0  0
    7.7014    1.4782    0.0000 H   0  0  0  0  0  0  0  0  0  0  0  0
    8.9259    1.4782    0.0000 H   0  0  0  0  0  0  0  0  0  0  0  0
    9.6994   -0.8000    0.0000 C   0  0  0  0  0  0  0  0  0  0  0  0
   10.3117   -2.2782    0.0000 H   0  0  0  0  0  0  0  0  0  0  0  0
    9.0871   -2.2782    0.0000 H   0  0  0  0  0  0  0  0  0  0  0  0
   11.0852    0.0000    0.0000 C   0  0  0  0  0  0  0  0  0  0  0  0
   10.4729    1.4782    0.0000 H   0  0  0  0  0  0  0  0  0  0  0  0
   11.6975    1.4782    0.0000 H   0  0  0  0  0  0  0  0  0  0  0  0
   12.4710   -0.8000    0.0000 C   0  0  0  0  0  0  0  0  0  0  0  0
   13.0833   -2.2782    0.0000 H   0  0  0  0  0  0  0  0  0  0  0  0
   11.8587   -2.2782    0.0000 H   0  0  0  0  0  0  0  0  0  0  0  0
   13.8563    0.0000    0.0000 C   0  0  0  0  0  0  0  0  0  0  0  0
   15.2420    0.8000    0.0000 H   0  0  0  0  0  0  0  0  0  0  0  0
   15.2420   -0.8000    0.0000 H   0  0  0  0  0  0  0  0  0  0  0  0
   13.8563    1.6000    0.0000 H   0  0  0  0  0  0  0  0  0  0  0  0
  -11.0853    0.0000    0.0000 N   0  0  0  0  0  0  0  0  0  0  0  0
  -12.4706   -0.8000    0.0000 C   0  0  0  0  0  0  0  0  0  0  0  0
  -13.8564   -1.6000    0.0000 O   0  0  0  0  0  0  0  0  0  0  0  0
  1  2  1  0  0  0  0
  1  3  1  0  0  0  0
  1  4  1  0  0  0  0
  4  5  1  0  0  0  0
  4  6  1  0  0  0  0
  4  7  1  0  0  0  0
  7  8  1  0  0  0  0
  7  9  1  0  0  0  0
  7 10  1  0  0  0  0
 10 11  1  0  0  0  0
 10 12  1  0  0  0  0
 10 13  1  0  0  0  0
 13 14  1  0  0  0  0
 13 15  1  0  0  0  0
 13 16  1  0  0  0  0
 16 17  1  0  0  0  0
 16 18  1  0  0  0  0
 16 19  1  0  0  0  0
 19 20  1  0  0  0  0
 19 21  1  0  0  0  0
 19 22  1  0  0  0  0
 22 23  1  0  0  0  0
 22 24  1  0  0  0  0
 22 25  1  0  0  0  0
 25 26  1  0  0  0  0
 25 27  1  0  0  0  0
 25 28  1  0  0  0  0
 28 29  1  0  0  0  0
 28 30  1  0  0  0  0
 28 31  1  0  0  0  0
 31 32  1  0  0  0  0
 31 33  1  0  0  0  0
 31 34  1  0  0  0  0
 34 35  1  0  0  0  0
 34 36  1  0  0  0  0
 34 37  1  0  0  0  0
 37 38  1  0  0  0  0
 37 39  1  0  0  0  0
 37 40  1  0  0  0  0
 40 41  1  0  0  0  0
 40 42  1  0  0  0  0
 40 43  1  0  0  0  0
 43 44  1  0  0  0  0
 43 45  1  0  0  0  0
 43 46  1  0  0  0  0
 46 47  1  0  0  0  0
 46 48  1  0  0  0  0
 46 49  1  0  0  0  0
 49 50  1  0  0  0  0
 49 51  1  0  0  0  0
 49 52  1  0  0  0  0
 52 53  1  0  0  0  0
 52 54  1  0  0  0  0
 52 55  1  0  0  0  0
  1 56  1  0  0  0  0
 56 57  2  0  0  0  0
 57 58  2  0  0  0  0
M  END
> <ChemID>
100562

> <source_casrn>
112-96-9

> <CAS>
112-96-9

> <SMILES>
CCCCCCCCCCCCCCCCCCN=C=O

> <NAME>
Octadecane, 1-isocyanato-

> <preferred_name>
Octadecyl isocyanate

> <iupac>
1-isocyanatooctadecane

> <MPID>
100572

> <dsstox_substance_id>
DTXSID3038727

> <Canonical_QSARr>
CCCCCCCCCCCCCCCCCCN=C=O

> <InChI_Code_QSARr>
InChI=1S/C19H37NO/c1-2-3-4-5-6-7-8-9-10-11-12-13-14-15-16-17-18-20-19-21/h2-18H2,1H3

> <InChI Key_QSARr>
QWDQYHPOSSHSAW-UHFFFAOYSA-N

> <Salt_Solvent>
?

> <Ready_Biodeg>
0.0

$$$$
100566
  -INDIGO-08031722522D

 29 30  0  0  0  0  0  0  0  0999 V2000
    0.5473   -1.5035    0.0000 O   0  0  0  0  0  0  0  0  0  0  0  0
    1.0655   -2.0024    0.0000 H   0  0  0  0  0  0  0  0  0  0  0  0
    0.0000    0.0000    0.0000 C   0  0  0  0  0  0  0  0  0  0  0  0
   -1.5036   -0.5472    0.0000 C   0  0  0  0  0  0  0  0  0  0  0  0
   -1.7813   -2.1230    0.0000 C   0  0  0  0  0  0  0  0  0  0  0  0
   -0.5556   -3.1514    0.0000 H   0  0  0  0  0  0  0  0  0  0  0  0
   -3.2848   -2.6702    0.0000 C   0  0  0  0  0  0  0  0  0  0  0  0
   -3.5627   -4.2458    0.0000 H   0  0  0  0  0  0  0  0  0  0  0  0
   -4.5105   -1.6417    0.0000 C   0  0  0  0  0  0  0  0  0  0  0  0
   -6.0140   -2.1889    0.0000 Cl  0  0  0  0  0  0  0  0  0  0  0  0
   -4.2328   -0.0660    0.0000 C   0  0  0  0  0  0  0  0  0  0  0  0
   -5.4584    0.9624    0.0000 H   0  0  0  0  0  0  0  0  0  0  0  0
   -2.7292    0.4812    0.0000 C   0  0  0  0  0  0  0  0  0  0  0  0
   -2.4513    2.0569    0.0000 H   0  0  0  0  0  0  0  0  0  0  0  0
    1.5758    0.2778    0.0000 C   0  0  0  0  0  0  0  0  0  0  0  0
    2.3757    1.6635    0.0000 C   0  0  0  0  0  0  0  0  0  0  0  0
    1.5758    3.0491    0.0000 H   0  0  0  0  0  0  0  0  0  0  0  0
    3.9756    1.6635    0.0000 C   0  0  0  0  0  0  0  0  0  0  0  0
    4.7757    3.0491    0.0000 H   0  0  0  0  0  0  0  0  0  0  0  0
    4.7757    0.2778    0.0000 C   0  0  0  0  0  0  0  0  0  0  0  0
    6.3757    0.2778    0.0000 Cl  0  0  0  0  0  0  0  0  0  0  0  0
    3.9756   -1.1078    0.0000 C   0  0  0  0  0  0  0  0  0  0  0  0
    4.7757   -2.4934    0.0000 H   0  0  0  0  0  0  0  0  0  0  0  0
    2.3757   -1.1078    0.0000 C   0  0  0  0  0  0  0  0  0  0  0  0
    2.1229   -1.7814    0.0000 H   0  0  0  0  0  0  0  0  0  0  0  0
   -0.5473    1.5035    0.0000 C   0  0  0  0  0  0  0  0  0  0  0  0
   -1.0944    3.0070    0.0000 Cl  0  0  0  0  0  0  0  0  0  0  0  0
    0.4811    2.7292    0.0000 Cl  0  0  0  0  0  0  0  0  0  0  0  0
    1.0285    1.2257    0.0000 Cl  0  0  0  0  0  0  0  0  0  0  0  0
  1  2  1  0  0  0  0
  1  3  1  0  0  0  0
  3  4  1  0  0  0  0
  4  5  1  0  0  0  0
  5  6  1  0  0  0  0
  5  7  2  0  0  0  0
  7  8  1  0  0  0  0
  7  9  1  0  0  0  0
  9 10  1  0  0  0  0
  9 11  2  0  0  0  0
 11 12  1  0  0  0  0
 11 13  1  0  0  0  0
 13  4  2  0  0  0  0
 13 14  1  0  0  0  0
  3 15  1  0  0  0  0
 15 16  1  0  0  0  0
 16 17  1  0  0  0  0
 16 18  2  0  0  0  0
 18 19  1  0  0  0  0
 18 20  1  0  0  0  0
 20 21  1  0  0  0  0
 20 22  2  0  0  0  0
 22 23  1  0  0  0  0
 22 24  1  0  0  0  0
 24 15  2  0  0  0  0
 24 25  1  0  0  0  0
  3 26  1  0  0  0  0
 26 27  1  0  0  0  0
 26 28  1  0  0  0  0
 26 29  1  0  0  0  0
M  END
> <ChemID>
100566

> <source_casrn>
115-32-2

> <CAS>
115-32-2

> <SMILES>
OC(c1ccc(Cl)cc1)(c1ccc(Cl)cc1)C(Cl)(Cl)Cl

> <NAME>
Dicofol

> <preferred_name>
Dicofol

> <iupac>
2,2,2-trichloro-1,1-bis(4-chlorophenyl)ethanol

> <MPID>
100576

> <dsstox_substance_id>
DTXSID4020450

> <Canonical_QSARr>
OC(c1ccc(Cl)cc1)(c1ccc(Cl)cc1)C(Cl)(Cl)Cl

> <InChI_Code_QSARr>
InChI=1S/C14H9Cl5O/c15-11-5-1-9(2-6-11)13(20,14(17,18)19)10-3-7-12(16)8-4-10/h1-8,20H

> <InChI Key_QSARr>
UOAMTSKGCBMZTC-UHFFFAOYSA-N

> <Salt_Solvent>
?

> <Ready_Biodeg>
0.0

$$$$
100570
  -INDIGO-08031722522D

 11 10  0  0  0  0  0  0  0  0999 V2000
   -1.3856    2.4000    0.0000 O   0  0  0  0  0  0  0  0  0  0  0  0
   -1.3856    0.8000    0.0000 C   0  0  0  0  0  0  0  0  0  0  0  0
    0.0000    0.0000    0.0000 C   0  0  0  0  0  0  0  0  0  0  0  0
   -0.6123   -1.4782    0.0000 H   0  0  0  0  0  0  0  0  0  0  0  0
    0.6123   -1.4782    0.0000 H   0  0  0  0  0  0  0  0  0  0  0  0
    1.3856    0.8000    0.0000 O   0  0  0  0  0  0  0  0  0  0  0  0
    2.7713    0.0000    0.0000 H   0  0  0  0  0  0  0  0  0  0  0  0
   -2.7713    0.0000    0.0000 C   0  0  0  0  0  0  0  0  0  0  0  0
   -4.1569   -0.8000    0.0000 H   0  0  0  0  0  0  0  0  0  0  0  0
   -4.1569    0.8000    0.0000 H   0  0  0  0  0  0  0  0  0  0  0  0
   -2.7713   -1.6000    0.0000 H   0  0  0  0  0  0  0  0  0  0  0  0
  1  2  2  0  0  0  0
  2  3  1  0  0  0  0
  3  4  1  0  0  0  0
  3  5  1  0  0  0  0
  3  6  1  0  0  0  0
  6  7  1  0  0  0  0
  2  8  1  0  0  0  0
  8  9  1  0  0  0  0
  8 10  1  0  0  0  0
  8 11  1  0  0  0  0
M  END
> <ChemID>
100570

> <source_casrn>
116-09-6

> <CAS>
116-09-6

> <SMILES>
CC(=O)CO

> <NAME>
2-Propanone, 1-hydroxy-

> <preferred_name>
Hydroxyacetone

> <iupac>
1-hydroxyacetone

> <MPID>
100580

> <dsstox_substance_id>
DTXSID8051590

> <Canonical_QSARr>
CC(=O)CO

> <InChI_Code_QSARr>
InChI=1S/C3H6O2/c1-3(5)2-4/h4H,2H2,1H3

> <InChI Key_QSARr>
XLSMFKSTNGKWQX-UHFFFAOYSA-N

> <Salt_Solvent>
?

> <Ready_Biodeg>
1.0

$$$$
100574
  -INDIGO-08031722522D

 66 66  0  0  0  0  0  0  0  0999 V2000
    4.8000    0.0000    0.0000 O   0  0  0  0  0  0  0  0  0  0  0  0
    3.9999   -1.3856    0.0000 C   0  0  0  0  0  0  0  0  0  0  0  0
    4.8000   -2.7713    0.0000 C   0  0  0  0  0  0  0  0  0  0  0  0
    6.4000   -2.7713    0.0000 C   0  0  0  0  0  0  0  0  0  0  0  0
    7.2001   -1.3856    0.0000 C   0  0  0  0  0  0  0  0  0  0  0  0
    6.4000    0.0000    0.0000 O   0  0  0  0  0  0  0  0  0  0  0  0
    8.8001   -1.3856    0.0000 O   0  0  0  0  0  0  0  0  0  0  0  0
    9.5999    0.0000    0.0000 C   0  0  0  0  0  0  0  0  0  0  0  0
    9.3911    1.5864    0.0000 H   0  0  0  0  0  0  0  0  0  0  0  0
    8.3307    0.9740    0.0000 H   0  0  0  0  0  0  0  0  0  0  0  0
   11.1998    0.0000    0.0000 C   0  0  0  0  0  0  0  0  0  0  0  0
   10.9220   -1.5756    0.0000 H   0  0  0  0  0  0  0  0  0  0  0  0
   12.7036   -0.5473    0.0000 C   0  0  0  0  0  0  0  0  0  0  0  0
   11.8438   -1.8967    0.0000 H   0  0  0  0  0  0  0  0  0  0  0  0
   13.0497   -2.1094    0.0000 H   0  0  0  0  0  0  0  0  0  0  0  0
   14.2792   -0.2695    0.0000 C   0  0  0  0  0  0  0  0  0  0  0  0
   15.3600    0.9102    0.0000 H   0  0  0  0  0  0  0  0  0  0  0  0
   14.2094    1.3291    0.0000 H   0  0  0  0  0  0  0  0  0  0  0  0
   15.3078   -1.4951    0.0000 C   0  0  0  0  0  0  0  0  0  0  0  0
   14.2267   -2.6747    0.0000 H   0  0  0  0  0  0  0  0  0  0  0  0
   15.3773   -3.0935    0.0000 H   0  0  0  0  0  0  0  0  0  0  0  0
   16.8834   -1.2173    0.0000 C   0  0  0  0  0  0  0  0  0  0  0  0
   18.4590   -0.9393    0.0000 H   0  0  0  0  0  0  0  0  0  0  0  0
   17.9120   -2.4429    0.0000 H   0  0  0  0  0  0  0  0  0  0  0  0
   17.4305    0.2863    0.0000 H   0  0  0  0  0  0  0  0  0  0  0  0
   11.4777    1.5757    0.0000 C   0  0  0  0  0  0  0  0  0  0  0  0
   13.0764    1.5058    0.0000 H   0  0  0  0  0  0  0  0  0  0  0  0
   12.6573    2.6566    0.0000 H   0  0  0  0  0  0  0  0  0  0  0  0
   10.2521    2.6042    0.0000 C   0  0  0  0  0  0  0  0  0  0  0  0
   10.5299    4.1798    0.0000 H   0  0  0  0  0  0  0  0  0  0  0  0
    9.0265    3.6325    0.0000 H   0  0  0  0  0  0  0  0  0  0  0  0
   11.7555    3.1513    0.0000 H   0  0  0  0  0  0  0  0  0  0  0  0
    7.2001   -4.1569    0.0000 C   0  0  0  0  0  0  0  0  0  0  0  0
    8.8001   -4.1569    0.0000 H   0  0  0  0  0  0  0  0  0  0  0  0
    6.4000   -5.5426    0.0000 C   0  0  0  0  0  0  0  0  0  0  0  0
    7.2001   -6.9282    0.0000 H   0  0  0  0  0  0  0  0  0  0  0  0
    4.8000   -5.5426    0.0000 C   0  0  0  0  0  0  0  0  0  0  0  0
    3.9999   -6.9282    0.0000 H   0  0  0  0  0  0  0  0  0  0  0  0
    3.9999   -4.1569    0.0000 C   0  0  0  0  0  0  0  0  0  0  0  0
    2.3999   -4.1569    0.0000 H   0  0  0  0  0  0  0  0  0  0  0  0
    2.3999   -1.3856    0.0000 O   0  0  0  0  0  0  0  0  0  0  0  0
    1.6001    0.0000    0.0000 C   0  0  0  0  0  0  0  0  0  0  0  0
    2.8693    0.9740    0.0000 H   0  0  0  0  0  0  0  0  0  0  0  0
    1.8089    1.5864    0.0000 H   0  0  0  0  0  0  0  0  0  0  0  0
    0.0002    0.0000    0.0000 C   0  0  0  0  0  0  0  0  0  0  0  0
    0.2780   -1.5756    0.0000 H   0  0  0  0  0  0  0  0  0  0  0  0
   -1.5036   -0.5473    0.0000 C   0  0  0  0  0  0  0  0  0  0  0  0
   -1.8497   -2.1094    0.0000 H   0  0  0  0  0  0  0  0  0  0  0  0
   -0.6438   -1.8967    0.0000 H   0  0  0  0  0  0  0  0  0  0  0  0
   -3.0792   -0.2695    0.0000 C   0  0  0  0  0  0  0  0  0  0  0  0
   -3.0094    1.3291    0.0000 H   0  0  0  0  0  0  0  0  0  0  0  0
   -4.1600    0.9102    0.0000 H   0  0  0  0  0  0  0  0  0  0  0  0
   -4.1078   -1.4951    0.0000 C   0  0  0  0  0  0  0  0  0  0  0  0
   -4.1773   -3.0935    0.0000 H   0  0  0  0  0  0  0  0  0  0  0  0
   -3.0267   -2.6747    0.0000 H   0  0  0  0  0  0  0  0  0  0  0  0
   -5.6834   -1.2173    0.0000 C   0  0  0  0  0  0  0  0  0  0  0  0
   -7.2590   -0.9393    0.0000 H   0  0  0  0  0  0  0  0  0  0  0  0
   -6.7120   -2.4429    0.0000 H   0  0  0  0  0  0  0  0  0  0  0  0
   -6.2305    0.2863    0.0000 H   0  0  0  0  0  0  0  0  0  0  0  0
   -0.2777    1.5757    0.0000 C   0  0  0  0  0  0  0  0  0  0  0  0
   -1.4573    2.6566    0.0000 H   0  0  0  0  0  0  0  0  0  0  0  0
   -1.8764    1.5058    0.0000 H   0  0  0  0  0  0  0  0  0  0  0  0
    0.9479    2.6042    0.0000 C   0  0  0  0  0  0  0  0  0  0  0  0
    0.6701    4.1798    0.0000 H   0  0  0  0  0  0  0  0  0  0  0  0
    2.1735    3.6325    0.0000 H   0  0  0  0  0  0  0  0  0  0  0  0
   -0.5555    3.1513    0.0000 H   0  0  0  0  0  0  0  0  0  0  0  0
  1  2  2  0  0  0  0
  2  3  1  0  0  0  0
  3  4  1  0  0  0  0
  4  5  1  0  0  0  0
  5  6  2  0  0  0  0
  5  7  1  0  0  0  0
  7  8  1  0  0  0  0
  8  9  1  0  0  0  0
  8 10  1  0  0  0  0
  8 11  1  0  0  0  0
 11 12  1  0  0  0  0
 11 13  1  0  0  0  0
 13 14  1  0  0  0  0
 13 15  1  0  0  0  0
 13 16  1  0  0  0  0
 16 17  1  0  0  0  0
 16 18  1  0  0  0  0
 16 19  1  0  0  0  0
 19 20  1  0  0  0  0
 19 21  1  0  0  0  0
 19 22  1  0  0  0  0
 22 23  1  0  0  0  0
 22 24  1  0  0  0  0
 22 25  1  0  0  0  0
 11 26  1  0  0  0  0
 26 27  1  0  0  0  0
 26 28  1  0  0  0  0
 26 29  1  0  0  0  0
 29 30  1  0  0  0  0
 29 31  1  0  0  0  0
 29 32  1  0  0  0  0
  4 33  2  0  0  0  0
 33 34  1  0  0  0  0
 33 35  1  0  0  0  0
 35 36  1  0  0  0  0
 35 37  2  0  0  0  0
 37 38  1  0  0  0  0
 37 39  1  0  0  0  0
 39  3  2  0  0  0  0
 39 40  1  0  0  0  0
  2 41  1  0  0  0  0
 41 42  1  0  0  0  0
 42 43  1  0  0  0  0
 42 44  1  0  0  0  0
 42 45  1  0  0  0  0
 45 46  1  0  0  0  0
 45 47  1  0  0  0  0
 47 48  1  0  0  0  0
 47 49  1  0  0  0  0
 47 50  1  0  0  0  0
 50 51  1  0  0  0  0
 50 52  1  0  0  0  0
 50 53  1  0  0  0  0
 53 54  1  0  0  0  0
 53 55  1  0  0  0  0
 53 56  1  0  0  0  0
 56 57  1  0  0  0  0
 56 58  1  0  0  0  0
 56 59  1  0  0  0  0
 45 60  1  0  0  0  0
 60 61  1  0  0  0  0
 60 62  1  0  0  0  0
 60 63  1  0  0  0  0
 63 64  1  0  0  0  0
 63 65  1  0  0  0  0
 63 66  1  0  0  0  0
M  END
> <ChemID>
100574

> <source_casrn>
117-81-7

> <CAS>
117-81-7

> <SMILES>
O=C(OCC(CCCC)CC)c(c(ccc1)C(=O)OCC(CCCC)CC)c1

> <NAME>
Bis(2-ethylhexyl)phthalate

> <preferred_name>
Di(2-ethylhexyl) phthalate

> <iupac>
bis(2-ethylhexyl) benzene-1,2-dicarboxylate

> <MPID>
100584

> <dsstox_substance_id>
DTXSID5020607

> <Canonical_QSARr>
CCCCC(COC(=O)c1ccccc1C(=O)OCC(CCCC)CC)CC

> <InChI_Code_QSARr>
InChI=1S/C24H38O4/c1-5-9-13-19(7-3)17-27-23(25)21-15-11-12-16-22(21)24(26)28-18-20(8-4)14-10-6-2/h11-12,15-16,19-20H,5-10,13-14,17-18H2,1-4H3

> <InChI Key_QSARr>
BJQHLKABXJIVAM-UHFFFAOYSA-N

> <Salt_Solvent>
?

> <Ready_Biodeg>
0.0

$$$$
100578
  -INDIGO-08031722522D

 12 12  0  0  0  0  0  0  0  0999 V2000
    0.8000    1.3856    0.0000 Cl  0  0  0  0  0  0  0  0  0  0  0  0
   -0.0000   -0.0000    0.0000 C   0  0  0  0  0  0  0  0  0  0  0  0
    0.8000   -1.3857    0.0000 C   0  0  0  0  0  0  0  0  0  0  0  0
    2.4000   -1.3857    0.0000 Cl  0  0  0  0  0  0  0  0  0  0  0  0
   -0.0000   -2.7713    0.0000 C   0  0  0  0  0  0  0  0  0  0  0  0
    0.8000   -4.1569    0.0000 Cl  0  0  0  0  0  0  0  0  0  0  0  0
   -1.6000   -2.7713    0.0000 C   0  0  0  0  0  0  0  0  0  0  0  0
   -2.4000   -4.1569    0.0000 Cl  0  0  0  0  0  0  0  0  0  0  0  0
   -2.4000   -1.3856    0.0000 C   0  0  0  0  0  0  0  0  0  0  0  0
   -4.0000   -1.3856    0.0000 Cl  0  0  0  0  0  0  0  0  0  0  0  0
   -1.6000   -0.0000    0.0000 C   0  0  0  0  0  0  0  0  0  0  0  0
   -2.4000    1.3856    0.0000 Cl  0  0  0  0  0  0  0  0  0  0  0  0
  1  2  1  0  0  0  0
  2  3  1  0  0  0  0
  3  4  1  0  0  0  0
  3  5  2  0  0  0  0
  5  6  1  0  0  0  0
  5  7  1  0  0  0  0
  7  8  1  0  0  0  0
  7  9  2  0  0  0  0
  9 10  1  0  0  0  0
  9 11  1  0  0  0  0
 11  2  2  0  0  0  0
 11 12  1  0  0  0  0
M  END
> <ChemID>
100578

> <source_casrn>
118-74-1

> <CAS>
118-74-1

> <SMILES>
Clc1c(Cl)c(Cl)c(Cl)c(Cl)c1Cl

> <NAME>
Benzene, hexachloro-

> <preferred_name>
Hexachlorobenzene

> <iupac>
hexachlorobenzene

> <MPID>
100588

> <dsstox_substance_id>
DTXSID2020682

> <Canonical_QSARr>
Clc1c(Cl)c(Cl)c(Cl)c(Cl)c1Cl

> <InChI_Code_QSARr>
InChI=1S/C6Cl6/c7-1-2(8)4(10)6(12)5(11)3(1)9

> <InChI Key_QSARr>
CKAPSXZOOQJIBF-UHFFFAOYSA-N

> <Salt_Solvent>
?

> <Ready_Biodeg>
0.0

$$$$
100582
  -INDIGO-08031722522D

 18 18  0  0  0  0  0  0  0  0999 V2000
    3.2001    0.0000    0.0000 O   0  0  0  0  0  0  0  0  0  0  0  0
    2.4000   -1.3856    0.0000 C   0  0  0  0  0  0  0  0  0  0  0  0
    3.2001   -2.7713    0.0000 O   0  0  0  0  0  0  0  0  0  0  0  0
    4.8000   -2.7713    0.0000 H   0  0  0  0  0  0  0  0  0  0  0  0
    0.8000   -1.3856    0.0000 C   0  0  0  0  0  0  0  0  0  0  0  0
    0.0000    0.0000    0.0000 C   0  0  0  0  0  0  0  0  0  0  0  0
    0.8000    1.3856    0.0000 C   0  0  0  0  0  0  0  0  0  0  0  0
    1.6000    2.7713    0.0000 H   0  0  0  0  0  0  0  0  0  0  0  0
    0.0000    2.7713    0.0000 H   0  0  0  0  0  0  0  0  0  0  0  0
    2.4000    1.3856    0.0000 H   0  0  0  0  0  0  0  0  0  0  0  0
   -1.6000    0.0000    0.0000 C   0  0  0  0  0  0  0  0  0  0  0  0
   -2.4001    1.3856    0.0000 H   0  0  0  0  0  0  0  0  0  0  0  0
   -2.4001   -1.3856    0.0000 C   0  0  0  0  0  0  0  0  0  0  0  0
   -4.0000   -1.3856    0.0000 H   0  0  0  0  0  0  0  0  0  0  0  0
   -1.6000   -2.7713    0.0000 C   0  0  0  0  0  0  0  0  0  0  0  0
   -2.4001   -4.1569    0.0000 H   0  0  0  0  0  0  0  0  0  0  0  0
    0.0000   -2.7713    0.0000 C   0  0  0  0  0  0  0  0  0  0  0  0
    0.8000   -4.1569    0.0000 H   0  0  0  0  0  0  0  0  0  0  0  0
  1  2  2  0  0  0  0
  2  3  1  0  0  0  0
  3  4  1  0  0  0  0
  2  5  1  0  0  0  0
  5  6  1  0  0  0  0
  6  7  1  0  0  0  0
  7  8  1  0  0  0  0
  7  9  1  0  0  0  0
  7 10  1  0  0  0  0
  6 11  2  0  0  0  0
 11 12  1  0  0  0  0
 11 13  1  0  0  0  0
 13 14  1  0  0  0  0
 13 15  2  0  0  0  0
 15 16  1  0  0  0  0
 15 17  1  0  0  0  0
 17  5  2  0  0  0  0
 17 18  1  0  0  0  0
M  END
> <ChemID>
100582

> <source_casrn>
118-90-1

> <CAS>
118-90-1

> <SMILES>
Cc1ccccc1C(O)=O

> <NAME>
o-Methylbenzoic acid

> <preferred_name>
2-Methylbenzoic acid

> <iupac>
2-methylbenzoic acid

> <MPID>
100592

> <dsstox_substance_id>
DTXSID6026161

> <Canonical_QSARr>
Cc1ccccc1C(O)=O

> <InChI_Code_QSARr>
InChI=1S/C8H8O2/c1-6-4-2-3-5-7(6)8(9)10/h2-5H,1H3,(H,9,10)

> <InChI Key_QSARr>
ZWLPBLYKEWSWPD-UHFFFAOYSA-N

> <Salt_Solvent>
?

> <Ready_Biodeg>
1.0

$$$$
100586
  -INDIGO-08031722522D

 57 58  0  0  0  0  0  0  0  0999 V2000
   -3.3486    0.7528    0.0000 O   0  0  0  0  0  0  0  0  0  0  0  0
   -2.3201    1.9786    0.0000 H   0  0  0  0  0  0  0  0  0  0  0  0
   -2.8014   -0.7507    0.0000 C   0  0  0  0  0  0  0  0  0  0  0  0
   -3.8297   -1.9763    0.0000 C   0  0  0  0  0  0  0  0  0  0  0  0
   -5.4056   -1.6985    0.0000 C   0  0  0  0  0  0  0  0  0  0  0  0
   -4.7932   -0.2203    0.0000 H   0  0  0  0  0  0  0  0  0  0  0  0
   -6.0177   -0.2203    0.0000 H   0  0  0  0  0  0  0  0  0  0  0  0
   -6.7911   -2.4985    0.0000 C   0  0  0  0  0  0  0  0  0  0  0  0
   -6.7911   -4.0985    0.0000 C   0  0  0  0  0  0  0  0  0  0  0  0
   -5.4056   -4.8985    0.0000 H   0  0  0  0  0  0  0  0  0  0  0  0
   -8.1768   -4.8985    0.0000 C   0  0  0  0  0  0  0  0  0  0  0  0
   -8.1768   -6.4985    0.0000 C   0  0  0  0  0  0  0  0  0  0  0  0
   -8.1768   -8.0985    0.0000 H   0  0  0  0  0  0  0  0  0  0  0  0
   -6.7911   -7.2985    0.0000 H   0  0  0  0  0  0  0  0  0  0  0  0
   -9.5625   -7.2985    0.0000 H   0  0  0  0  0  0  0  0  0  0  0  0
   -9.5625   -4.0985    0.0000 C   0  0  0  0  0  0  0  0  0  0  0  0
  -10.9480   -4.8985    0.0000 H   0  0  0  0  0  0  0  0  0  0  0  0
   -9.5625   -2.4985    0.0000 C   0  0  0  0  0  0  0  0  0  0  0  0
  -10.9480   -1.6985    0.0000 C   0  0  0  0  0  0  0  0  0  0  0  0
  -12.3337   -0.8985    0.0000 C   0  0  0  0  0  0  0  0  0  0  0  0
  -13.7194   -0.0984    0.0000 H   0  0  0  0  0  0  0  0  0  0  0  0
  -13.8372   -1.4457    0.0000 H   0  0  0  0  0  0  0  0  0  0  0  0
  -12.6115    0.6772    0.0000 H   0  0  0  0  0  0  0  0  0  0  0  0
  -11.7480   -3.0841    0.0000 C   0  0  0  0  0  0  0  0  0  0  0  0
  -12.2954   -4.5876    0.0000 H   0  0  0  0  0  0  0  0  0  0  0  0
  -13.3239   -3.3620    0.0000 H   0  0  0  0  0  0  0  0  0  0  0  0
  -12.7765   -1.8585    0.0000 H   0  0  0  0  0  0  0  0  0  0  0  0
  -10.1480   -0.3128    0.0000 C   0  0  0  0  0  0  0  0  0  0  0  0
   -9.1197    0.9129    0.0000 H   0  0  0  0  0  0  0  0  0  0  0  0
  -10.6954    1.1907    0.0000 H   0  0  0  0  0  0  0  0  0  0  0  0
  -11.7239   -0.0349    0.0000 H   0  0  0  0  0  0  0  0  0  0  0  0
   -8.1768   -1.6985    0.0000 C   0  0  0  0  0  0  0  0  0  0  0  0
   -8.1768   -0.0984    0.0000 O   0  0  0  0  0  0  0  0  0  0  0  0
   -6.7911    0.7016    0.0000 H   0  0  0  0  0  0  0  0  0  0  0  0
   -3.2826   -3.4798    0.0000 C   0  0  0  0  0  0  0  0  0  0  0  0
   -4.3111   -4.7055    0.0000 H   0  0  0  0  0  0  0  0  0  0  0  0
   -1.7069   -3.7577    0.0000 C   0  0  0  0  0  0  0  0  0  0  0  0
   -1.1596   -5.2612    0.0000 C   0  0  0  0  0  0  0  0  0  0  0  0
   -0.6124   -6.7646    0.0000 H   0  0  0  0  0  0  0  0  0  0  0  0
    0.4161   -5.5391    0.0000 H   0  0  0  0  0  0  0  0  0  0  0  0
   -2.1881   -6.4867    0.0000 H   0  0  0  0  0  0  0  0  0  0  0  0
   -0.6784   -2.5319    0.0000 C   0  0  0  0  0  0  0  0  0  0  0  0
    0.8972   -2.8098    0.0000 H   0  0  0  0  0  0  0  0  0  0  0  0
   -1.2256   -1.0284    0.0000 C   0  0  0  0  0  0  0  0  0  0  0  0
   -0.0000   -0.0001    0.0000 C   0  0  0  0  0  0  0  0  0  0  0  0
    1.2257    1.0284    0.0000 C   0  0  0  0  0  0  0  0  0  0  0  0
    2.4513    2.0569    0.0000 H   0  0  0  0  0  0  0  0  0  0  0  0
    1.2257    2.6284    0.0000 H   0  0  0  0  0  0  0  0  0  0  0  0
    2.8014    0.7507    0.0000 H   0  0  0  0  0  0  0  0  0  0  0  0
    1.0285   -1.2257    0.0000 C   0  0  0  0  0  0  0  0  0  0  0  0
    2.0570   -2.4513    0.0000 H   0  0  0  0  0  0  0  0  0  0  0  0
    2.6041   -0.9478    0.0000 H   0  0  0  0  0  0  0  0  0  0  0  0
    1.8285    0.1600    0.0000 H   0  0  0  0  0  0  0  0  0  0  0  0
   -1.0285    1.2257    0.0000 C   0  0  0  0  0  0  0  0  0  0  0  0
   -0.4812    2.7292    0.0000 H   0  0  0  0  0  0  0  0  0  0  0  0
    0.4750    1.7729    0.0000 H   0  0  0  0  0  0  0  0  0  0  0  0
   -1.8285   -0.1600    0.0000 H   0  0  0  0  0  0  0  0  0  0  0  0
  1  2  1  0  0  0  0
  1  3  1  0  0  0  0
  3  4  1  0  0  0  0
  4  5  1  0  0  0  0
  5  6  1  0  0  0  0
  5  7  1  0  0  0  0
  5  8  1  0  0  0  0
  8  9  1  0  0  0  0
  9 10  1  0  0  0  0
  9 11  2  0  0  0  0
 11 12  1  0  0  0  0
 12 13  1  0  0  0  0
 12 14  1  0  0  0  0
 12 15  1  0  0  0  0
 11 16  1  0  0  0  0
 16 17  1  0  0  0  0
 16 18  2  0  0  0  0
 18 19  1  0  0  0  0
 19 20  1  0  0  0  0
 20 21  1  0  0  0  0
 20 22  1  0  0  0  0
 20 23  1  0  0  0  0
 19 24  1  0  0  0  0
 24 25  1  0  0  0  0
 24 26  1  0  0  0  0
 24 27  1  0  0  0  0
 19 28  1  0  0  0  0
 28 29  1  0  0  0  0
 28 30  1  0  0  0  0
 28 31  1  0  0  0  0
 18 32  1  0  0  0  0
 32  8  2  0  0  0  0
 32 33  1  0  0  0  0
 33 34  1  0  0  0  0
  4 35  2  0  0  0  0
 35 36  1  0  0  0  0
 35 37  1  0  0  0  0
 37 38  1  0  0  0  0
 38 39  1  0  0  0  0
 38 40  1  0  0  0  0
 38 41  1  0  0  0  0
 37 42  2  0  0  0  0
 42 43  1  0  0  0  0
 42 44  1  0  0  0  0
 44  3  2  0  0  0  0
 44 45  1  0  0  0  0
 45 46  1  0  0  0  0
 46 47  1  0  0  0  0
 46 48  1  0  0  0  0
 46 49  1  0  0  0  0
 45 50  1  0  0  0  0
 50 51  1  0  0  0  0
 50 52  1  0  0  0  0
 50 53  1  0  0  0  0
 45 54  1  0  0  0  0
 54 55  1  0  0  0  0
 54 56  1  0  0  0  0
 54 57  1  0  0  0  0
M  END
> <ChemID>
100586

> <source_casrn>
119-47-1

> <CAS>
119-47-1

> <SMILES>
Oc(c(cc(c1)C)Cc(c(O)c(cc2C)C(C)(C)C)c2)c1C(C)(C)C

> <NAME>
Phenol, 2,2'-methylenebis 6-(1,1-dimethylethyl)-4-methyl-

> <preferred_name>
2,2'-Methylenebis(4-methyl-6-tert-butylphenol)

> <iupac>
2,2'-methanediylbis(6-tert-butyl-4-methylphenol)

> <MPID>
100596

> <dsstox_substance_id>
DTXSID4020870

> <Canonical_QSARr>
CC(C)(C)c1cc(C)cc(Cc2cc(C)cc(c2O)C(C)(C)C)c1O

> <InChI_Code_QSARr>
InChI=1S/C23H32O2/c1-14-9-16(20(24)18(11-14)22(3,4)5)13-17-10-15(2)12-19(21(17)25)23(6,7)8/h9-12,24-25H,13H2,1-8H3

> <InChI Key_QSARr>
KGRVJHAUYBGFFP-UHFFFAOYSA-N

> <Salt_Solvent>
?

> <Ready_Biodeg>
0.0

$$$$
100590
  -INDIGO-08031722522D

 20 20  0  0  0  0  0  0  0  0999 V2000
    1.6000    2.7713    0.0000 O   0  0  0  0  0  0  0  0  0  0  0  0
    2.4000    1.3856    0.0000 C   0  0  0  0  0  0  0  0  0  0  0  0
    4.0000    1.3856    0.0000 O   0  0  0  0  0  0  0  0  0  0  0  0
    4.8000    2.7713    0.0000 H   0  0  0  0  0  0  0  0  0  0  0  0
    1.6000    0.0000    0.0000 C   0  0  0  0  0  0  0  0  0  0  0  0
    0.0000    0.0000    0.0000 C   0  0  0  0  0  0  0  0  0  0  0  0
   -0.8000    1.3856    0.0000 N   0  0  0  0  0  0  0  0  0  0  0  0
    0.0000    2.7713    0.0000 H   0  0  0  0  0  0  0  0  0  0  0  0
   -2.4001    1.3856    0.0000 C   0  0  0  0  0  0  0  0  0  0  0  0
   -4.0000    1.3856    0.0000 H   0  0  0  0  0  0  0  0  0  0  0  0
   -3.2000    2.7713    0.0000 H   0  0  0  0  0  0  0  0  0  0  0  0
   -3.2000    0.0000    0.0000 H   0  0  0  0  0  0  0  0  0  0  0  0
   -0.8000   -1.3856    0.0000 C   0  0  0  0  0  0  0  0  0  0  0  0
   -2.4001   -1.3856    0.0000 H   0  0  0  0  0  0  0  0  0  0  0  0
    0.0000   -2.7713    0.0000 C   0  0  0  0  0  0  0  0  0  0  0  0
   -0.8000   -4.1569    0.0000 H   0  0  0  0  0  0  0  0  0  0  0  0
    1.6000   -2.7713    0.0000 C   0  0  0  0  0  0  0  0  0  0  0  0
    2.4000   -4.1569    0.0000 H   0  0  0  0  0  0  0  0  0  0  0  0
    2.4000   -1.3856    0.0000 C   0  0  0  0  0  0  0  0  0  0  0  0
    4.0000   -1.3856    0.0000 H   0  0  0  0  0  0  0  0  0  0  0  0
  1  2  2  0  0  0  0
  2  3  1  0  0  0  0
  3  4  1  0  0  0  0
  2  5  1  0  0  0  0
  5  6  1  0  0  0  0
  6  7  1  0  0  0  0
  7  8  1  0  0  0  0
  7  9  1  0  0  0  0
  9 10  1  0  0  0  0
  9 11  1  0  0  0  0
  9 12  1  0  0  0  0
  6 13  2  0  0  0  0
 13 14  1  0  0  0  0
 13 15  1  0  0  0  0
 15 16  1  0  0  0  0
 15 17  2  0  0  0  0
 17 18  1  0  0  0  0
 17 19  1  0  0  0  0
 19  5  2  0  0  0  0
 19 20  1  0  0  0  0
M  END
> <ChemID>
100590

> <source_casrn>
119-68-6

> <CAS>
119-68-6

> <SMILES>
CNc1ccccc1C(O)=O

> <NAME>
Benzoic acid, 2-(methylamino)-

> <preferred_name>
Benzoic acid, 2-(methylamino)-

> <iupac>
2-methylaminobenzoic acid

> <MPID>
100600

> <dsstox_substance_id>
DTXSID6059491

> <Canonical_QSARr>
CNc1ccccc1C(O)=O

> <InChI_Code_QSARr>
InChI=1S/C8H9NO2/c1-9-7-5-3-2-4-6(7)8(10)11/h2-5,9H,1H3,(H,10,11)

> <InChI Key_QSARr>
WVMBPWMAQDVZCM-UHFFFAOYSA-N

> <Salt_Solvent>
?

> <Ready_Biodeg>
1.0

$$$$
100595
  -INDIGO-08031722522D

 26 27  0  0  0  0  0  0  0  0999 V2000
    2.7713    1.6000    0.0000 O   0  0  0  0  0  0  0  0  0  0  0  0
    4.1569    2.4000    0.0000 H   0  0  0  0  0  0  0  0  0  0  0  0
    2.7713    0.0000    0.0000 C   0  0  0  0  0  0  0  0  0  0  0  0
    1.3857   -0.8000    0.0000 C   0  0  0  0  0  0  0  0  0  0  0  0
   -0.0001    0.0000    0.0000 C   0  0  0  0  0  0  0  0  0  0  0  0
   -0.3464    1.5621    0.0000 H   0  0  0  0  0  0  0  0  0  0  0  0
    0.8597    1.3494    0.0000 H   0  0  0  0  0  0  0  0  0  0  0  0
   -1.5757   -0.2778    0.0000 C   0  0  0  0  0  0  0  0  0  0  0  0
   -2.1230   -1.7814    0.0000 C   0  0  0  0  0  0  0  0  0  0  0  0
   -1.0945   -3.0071    0.0000 H   0  0  0  0  0  0  0  0  0  0  0  0
   -3.6985   -2.0591    0.0000 C   0  0  0  0  0  0  0  0  0  0  0  0
   -4.2459   -3.5627    0.0000 H   0  0  0  0  0  0  0  0  0  0  0  0
   -4.7270   -0.8335    0.0000 C   0  0  0  0  0  0  0  0  0  0  0  0
   -6.3028   -1.1113    0.0000 H   0  0  0  0  0  0  0  0  0  0  0  0
   -4.1799    0.6700    0.0000 C   0  0  0  0  0  0  0  0  0  0  0  0
   -5.2083    1.8957    0.0000 H   0  0  0  0  0  0  0  0  0  0  0  0
   -2.6041    0.9479    0.0000 C   0  0  0  0  0  0  0  0  0  0  0  0
   -2.0570    2.4513    0.0000 H   0  0  0  0  0  0  0  0  0  0  0  0
    1.3857   -2.4000    0.0000 C   0  0  0  0  0  0  0  0  0  0  0  0
   -0.0001   -3.2000    0.0000 H   0  0  0  0  0  0  0  0  0  0  0  0
    2.7713   -3.2000    0.0000 C   0  0  0  0  0  0  0  0  0  0  0  0
    2.7713   -4.8000    0.0000 Cl  0  0  0  0  0  0  0  0  0  0  0  0
    4.1569   -2.4000    0.0000 C   0  0  0  0  0  0  0  0  0  0  0  0
    5.5426   -3.2000    0.0000 H   0  0  0  0  0  0  0  0  0  0  0  0
    4.1569   -0.8000    0.0000 C   0  0  0  0  0  0  0  0  0  0  0  0
    5.5426    0.0000    0.0000 H   0  0  0  0  0  0  0  0  0  0  0  0
  1  2  1  0  0  0  0
  1  3  1  0  0  0  0
  3  4  1  0  0  0  0
  4  5  1  0  0  0  0
  5  6  1  0  0  0  0
  5  7  1  0  0  0  0
  5  8  1  0  0  0  0
  8  9  1  0  0  0  0
  9 10  1  0  0  0  0
  9 11  2  0  0  0  0
 11 12  1  0  0  0  0
 11 13  1  0  0  0  0
 13 14  1  0  0  0  0
 13 15  2  0  0  0  0
 15 16  1  0  0  0  0
 15 17  1  0  0  0  0
 17  8  2  0  0  0  0
 17 18  1  0  0  0  0
  4 19  2  0  0  0  0
 19 20  1  0  0  0  0
 19 21  1  0  0  0  0
 21 22  1  0  0  0  0
 21 23  2  0  0  0  0
 23 24  1  0  0  0  0
 23 25  1  0  0  0  0
 25  3  2  0  0  0  0
 25 26  1  0  0  0  0
M  END
> <ChemID>
100595

> <source_casrn>
120-32-1

> <CAS>
120-32-1

> <SMILES>
Oc1ccc(Cl)cc1Cc1ccccc1

> <NAME>
5-CHLORO-2-HYDROXYDIPHENYLMETHANE

> <preferred_name>
Clorophene

> <iupac>
C13H11ClO

> <MPID>
100604

> <dsstox_substance_id>
DTXSID5020154

> <Canonical_QSARr>
Oc1ccc(Cl)cc1Cc1ccccc1

> <InChI_Code_QSARr>
InChI=1S/C13H11ClO/c14-12-6-7-13(15)11(9-12)8-10-4-2-1-3-5-10/h1-7,9,15H,8H2

> <InChI Key_QSARr>
NCKMMSIFQUPKCK-UHFFFAOYSA-N

> <Salt_Solvent>
?

> <Ready_Biodeg>
1.0

$$$$
100599
  -INDIGO-08031722522D

 40 42  0  0  0  0  0  0  0  0999 V2000
    5.5427   -0.0000    0.0000 C   0  0  0  0  0  0  0  0  0  0  0  0
    6.9284    0.8000    0.0000 C   0  0  0  0  0  0  0  0  0  0  0  0
    6.9284    2.4000    0.0000 H   0  0  0  0  0  0  0  0  0  0  0  0
    8.3137   -0.0000    0.0000 C   0  0  0  0  0  0  0  0  0  0  0  0
    9.6994    0.8000    0.0000 H   0  0  0  0  0  0  0  0  0  0  0  0
    8.3137   -1.6000    0.0000 C   0  0  0  0  0  0  0  0  0  0  0  0
    9.6994   -2.4000    0.0000 N   0  0  0  0  0  0  0  0  0  0  0  0
   11.0850   -1.6000    0.0000 O   0  0  0  0  0  0  0  0  0  0  0  0
   12.4707   -2.4000    0.0000 C   0  0  0  0  0  0  0  0  0  0  0  0
   12.4707   -4.0000    0.0000 O   0  0  0  0  0  0  0  0  0  0  0  0
   13.8563   -1.6000    0.0000 C   0  0  0  0  0  0  0  0  0  0  0  0
   13.8563   -0.0000    0.0000 C   0  0  0  0  0  0  0  0  0  0  0  0
   12.4707    0.8000    0.0000 H   0  0  0  0  0  0  0  0  0  0  0  0
   15.2420    0.8000    0.0000 C   0  0  0  0  0  0  0  0  0  0  0  0
   15.2420    2.4000    0.0000 H   0  0  0  0  0  0  0  0  0  0  0  0
   16.6277   -0.0000    0.0000 C   0  0  0  0  0  0  0  0  0  0  0  0
   18.0133    0.8000    0.0000 H   0  0  0  0  0  0  0  0  0  0  0  0
   16.6277   -1.6000    0.0000 C   0  0  0  0  0  0  0  0  0  0  0  0
   18.0133   -2.4000    0.0000 H   0  0  0  0  0  0  0  0  0  0  0  0
   15.2420   -2.4000    0.0000 C   0  0  0  0  0  0  0  0  0  0  0  0
   15.2420   -4.0000    0.0000 H   0  0  0  0  0  0  0  0  0  0  0  0
    6.9284   -2.4000    0.0000 C   0  0  0  0  0  0  0  0  0  0  0  0
    6.9284   -4.0000    0.0000 H   0  0  0  0  0  0  0  0  0  0  0  0
    5.5427   -1.6000    0.0000 C   0  0  0  0  0  0  0  0  0  0  0  0
    4.1570   -2.4000    0.0000 H   0  0  0  0  0  0  0  0  0  0  0  0
    4.1570    0.8000    0.0000 N   0  0  0  0  0  0  0  0  0  0  0  0
    2.7714   -0.0000    0.0000 O   0  0  0  0  0  0  0  0  0  0  0  0
    1.3857    0.8000    0.0000 C   0  0  0  0  0  0  0  0  0  0  0  0
    1.3857    2.4000    0.0000 O   0  0  0  0  0  0  0  0  0  0  0  0
    0.0001   -0.0000    0.0000 C   0  0  0  0  0  0  0  0  0  0  0  0
    0.0001   -1.6000    0.0000 C   0  0  0  0  0  0  0  0  0  0  0  0
    1.3857   -2.4000    0.0000 H   0  0  0  0  0  0  0  0  0  0  0  0
   -1.3856   -2.4000    0.0000 C   0  0  0  0  0  0  0  0  0  0  0  0
   -1.3856   -4.0000    0.0000 H   0  0  0  0  0  0  0  0  0  0  0  0
   -2.7713   -1.6000    0.0000 C   0  0  0  0  0  0  0  0  0  0  0  0
   -4.1569   -2.4000    0.0000 H   0  0  0  0  0  0  0  0  0  0  0  0
   -2.7713   -0.0000    0.0000 C   0  0  0  0  0  0  0  0  0  0  0  0
   -4.1569    0.8000    0.0000 H   0  0  0  0  0  0  0  0  0  0  0  0
   -1.3856    0.8000    0.0000 C   0  0  0  0  0  0  0  0  0  0  0  0
   -1.3856    2.4000    0.0000 H   0  0  0  0  0  0  0  0  0  0  0  0
  1  2  1  0  0  0  0
  2  3  1  0  0  0  0
  2  4  2  0  0  0  0
  4  5  1  0  0  0  0
  4  6  1  0  0  0  0
  6  7  2  0  0  0  0
  7  8  1  0  0  0  0
  8  9  1  0  0  0  0
  9 10  2  0  0  0  0
  9 11  1  0  0  0  0
 11 12  1  0  0  0  0
 12 13  1  0  0  0  0
 12 14  2  0  0  0  0
 14 15  1  0  0  0  0
 14 16  1  0  0  0  0
 16 17  1  0  0  0  0
 16 18  2  0  0  0  0
 18 19  1  0  0  0  0
 18 20  1  0  0  0  0
 20 11  2  0  0  0  0
 20 21  1  0  0  0  0
  6 22  1  0  0  0  0
 22 23  1  0  0  0  0
 22 24  2  0  0  0  0
 24  1  1  0  0  0  0
 24 25  1  0  0  0  0
  1 26  2  0  0  0  0
 26 27  1  0  0  0  0
 27 28  1  0  0  0  0
 28 29  2  0  0  0  0
 28 30  1  0  0  0  0
 30 31  1  0  0  0  0
 31 32  1  0  0  0  0
 31 33  2  0  0  0  0
 33 34  1  0  0  0  0
 33 35  1  0  0  0  0
 35 36  1  0  0  0  0
 35 37  2  0  0  0  0
 37 38  1  0  0  0  0
 37 39  1  0  0  0  0
 39 30  2  0  0  0  0
 39 40  1  0  0  0  0
M  END
> <ChemID>
100599

> <source_casrn>
120-52-5

> <CAS>
NOCAS_861754

> <SMILES>
c1ccccc1C(=O)ON=C2C=CC(=NOC(=O)c3ccccc3)C=C2

> <NAME>
2,5-Cyclohexadiene-1,4-dione, bis(O-benzoyloxime)

> <preferred_name>


> <iupac>


> <MPID>
100608

> <dsstox_substance_id>
DTXSID00861754

> <Canonical_QSARr>
O=C(ON=C1C=CC(C=C1)=NOC(=O)c1ccccc1)c1ccccc1

> <InChI_Code_QSARr>
InChI=1S/C20H14N2O4/c23-19(15-7-3-1-4-8-15)25-21-17-11-13-18(14-12-17)22-26-20(24)16-9-5-2-6-10-16/h1-14H/b21-17-,22-18+

> <InChI Key_QSARr>
WMVSVUVZSYRWIY-QGFZOGOGSA-N

> <Salt_Solvent>
?

> <Ready_Biodeg>
0.0

$$$$
100603
  -INDIGO-08031722522D

 16 17  0  0  0  0  0  0  0  0999 V2000
    1.5217    0.4944    0.0000 N   0  0  0  0  0  0  0  0  0  0  0  0
    2.0161    2.0161    0.0000 H   0  0  0  0  0  0  0  0  0  0  0  0
    2.4621   -0.8000    0.0000 C   0  0  0  0  0  0  0  0  0  0  0  0
    4.0621   -0.8000    0.0000 H   0  0  0  0  0  0  0  0  0  0  0  0
    1.5217   -2.0944    0.0000 C   0  0  0  0  0  0  0  0  0  0  0  0
    2.0161   -3.6161    0.0000 H   0  0  0  0  0  0  0  0  0  0  0  0
   -0.0000   -1.6000    0.0000 C   0  0  0  0  0  0  0  0  0  0  0  0
   -0.0000   -0.0000    0.0000 C   0  0  0  0  0  0  0  0  0  0  0  0
   -1.3856    0.8000    0.0000 C   0  0  0  0  0  0  0  0  0  0  0  0
   -1.3856    2.4000    0.0000 H   0  0  0  0  0  0  0  0  0  0  0  0
   -2.7713   -0.0000    0.0000 C   0  0  0  0  0  0  0  0  0  0  0  0
   -4.1569    0.8000    0.0000 H   0  0  0  0  0  0  0  0  0  0  0  0
   -2.7713   -1.6000    0.0000 C   0  0  0  0  0  0  0  0  0  0  0  0
   -4.1569   -2.4000    0.0000 H   0  0  0  0  0  0  0  0  0  0  0  0
   -1.3856   -2.4000    0.0000 C   0  0  0  0  0  0  0  0  0  0  0  0
   -1.3856   -4.0000    0.0000 H   0  0  0  0  0  0  0  0  0  0  0  0
  1  2  1  0  0  0  0
  1  3  1  0  0  0  0
  3  4  1  0  0  0  0
  3  5  2  0  0  0  0
  5  6  1  0  0  0  0
  5  7  1  0  0  0  0
  7  8  1  0  0  0  0
  8  1  1  0  0  0  0
  8  9  2  0  0  0  0
  9 10  1  0  0  0  0
  9 11  1  0  0  0  0
 11 12  1  0  0  0  0
 11 13  2  0  0  0  0
 13 14  1  0  0  0  0
 13 15  1  0  0  0  0
 15  7  2  0  0  0  0
 15 16  1  0  0  0  0
M  END
> <ChemID>
100603

> <source_casrn>
120-72-9

> <CAS>
120-72-9

> <SMILES>
c1cccc2[nH]ccc21

> <NAME>
INDOLE

> <preferred_name>
Indole

> <iupac>
1H-indole

> <MPID>
100612

> <dsstox_substance_id>
DTXSID0020737

> <Canonical_QSARr>
c1cccc2[nH]ccc21

> <InChI_Code_QSARr>
InChI=1S/C8H7N/c1-2-4-8-7(3-1)5-6-9-8/h1-6,9H

> <InChI Key_QSARr>
SIKJAQJRHWYJAI-UHFFFAOYSA-N

> <Salt_Solvent>
?

> <Ready_Biodeg>
1.0

$$$$
100607
  -INDIGO-08031722522D

 13 13  0  0  0  0  0  0  0  0999 V2000
    0.0000    2.7713    0.0000 Cl  0  0  0  0  0  0  0  0  0  0  0  0
   -0.8000    1.3856    0.0000 C   0  0  0  0  0  0  0  0  0  0  0  0
    0.0000   -0.0000    0.0000 C   0  0  0  0  0  0  0  0  0  0  0  0
    1.6000   -0.0000    0.0000 O   0  0  0  0  0  0  0  0  0  0  0  0
    2.4000    1.3856    0.0000 H   0  0  0  0  0  0  0  0  0  0  0  0
   -0.8000   -1.3856    0.0000 C   0  0  0  0  0  0  0  0  0  0  0  0
    0.0000   -2.7713    0.0000 H   0  0  0  0  0  0  0  0  0  0  0  0
   -2.4000   -1.3856    0.0000 C   0  0  0  0  0  0  0  0  0  0  0  0
   -3.2000   -2.7713    0.0000 H   0  0  0  0  0  0  0  0  0  0  0  0
   -3.2000   -0.0000    0.0000 C   0  0  0  0  0  0  0  0  0  0  0  0
   -4.8000   -0.0000    0.0000 Cl  0  0  0  0  0  0  0  0  0  0  0  0
   -2.4000    1.3856    0.0000 C   0  0  0  0  0  0  0  0  0  0  0  0
   -3.2000    2.7713    0.0000 H   0  0  0  0  0  0  0  0  0  0  0  0
  1  2  1  0  0  0  0
  2  3  1  0  0  0  0
  3  4  1  0  0  0  0
  4  5  1  0  0  0  0
  3  6  2  0  0  0  0
  6  7  1  0  0  0  0
  6  8  1  0  0  0  0
  8  9  1  0  0  0  0
  8 10  2  0  0  0  0
 10 11  1  0  0  0  0
 10 12  1  0  0  0  0
 12  2  2  0  0  0  0
 12 13  1  0  0  0  0
M  END
> <ChemID>
100607

> <source_casrn>
120-83-2

> <CAS>
120-83-2

> <SMILES>
Oc1ccc(Cl)cc1Cl

> <NAME>
2,4-Dichlorophenol

> <preferred_name>
2,4-Dichlorophenol

> <iupac>
2,4-dichlorophenol

> <MPID>
100616

> <dsstox_substance_id>
DTXSID1020439

> <Canonical_QSARr>
Oc1ccc(Cl)cc1Cl

> <InChI_Code_QSARr>
InChI=1S/C6H4Cl2O/c7-4-1-2-6(9)5(8)3-4/h1-3,9H

> <InChI Key_QSARr>
HFZWRUODUSTPEG-UHFFFAOYSA-N

> <Salt_Solvent>
?

> <Ready_Biodeg>
0.0

$$$$
100611
  -INDIGO-08031722522D

 18 18  0  0  0  0  0  0  0  0999 V2000
    0.5856    2.1856    0.0000 O   0  0  0  0  0  0  0  0  0  0  0  0
    1.3857    0.8000    0.0000 S   0  0  0  0  0  0  0  0  0  0  0  0
    2.1856   -0.5856    0.0000 O   0  0  0  0  0  0  0  0  0  0  0  0
    2.7713    1.6000    0.0000 O   0  0  0  0  0  0  0  0  0  0  0  0
    4.1569    0.8000    0.0000 H   0  0  0  0  0  0  0  0  0  0  0  0
    0.0001   -0.0000    0.0000 C   0  0  0  0  0  0  0  0  0  0  0  0
    0.0001   -1.6000    0.0000 C   0  0  0  0  0  0  0  0  0  0  0  0
    1.3857   -2.4000    0.0000 H   0  0  0  0  0  0  0  0  0  0  0  0
   -1.3857   -2.4000    0.0000 C   0  0  0  0  0  0  0  0  0  0  0  0
   -1.3857   -4.0000    0.0000 H   0  0  0  0  0  0  0  0  0  0  0  0
   -2.7713   -1.6000    0.0000 C   0  0  0  0  0  0  0  0  0  0  0  0
   -4.1569   -2.4000    0.0000 H   0  0  0  0  0  0  0  0  0  0  0  0
   -2.7713   -0.0000    0.0000 C   0  0  0  0  0  0  0  0  0  0  0  0
   -4.1569    0.8000    0.0000 N   0  0  0  0  0  0  0  0  0  0  0  0
   -5.5426   -0.0000    0.0000 H   0  0  0  0  0  0  0  0  0  0  0  0
   -4.1569    2.4000    0.0000 H   0  0  0  0  0  0  0  0  0  0  0  0
   -1.3857    0.8000    0.0000 C   0  0  0  0  0  0  0  0  0  0  0  0
   -1.3857    2.4000    0.0000 H   0  0  0  0  0  0  0  0  0  0  0  0
  1  2  2  0  0  0  0
  2  3  2  0  0  0  0
  2  4  1  0  0  0  0
  4  5  1  0  0  0  0
  2  6  1  0  0  0  0
  6  7  1  0  0  0  0
  7  8  1  0  0  0  0
  7  9  2  0  0  0  0
  9 10  1  0  0  0  0
  9 11  1  0  0  0  0
 11 12  1  0  0  0  0
 11 13  2  0  0  0  0
 13 14  1  0  0  0  0
 14 15  1  0  0  0  0
 14 16  1  0  0  0  0
 13 17  1  0  0  0  0
 17  6  2  0  0  0  0
 17 18  1  0  0  0  0
M  END
> <ChemID>
100611

> <source_casrn>
121-47-1

> <CAS>
121-47-1

> <SMILES>
Nc1cc(ccc1)S(O)(=O)=O

> <NAME>
Metanilic acid

> <preferred_name>
3-Aminobenzenesulfonic acid

> <iupac>
3-aminobenzenesulfonic acid

> <MPID>
100620

> <dsstox_substance_id>
DTXSID6024462

> <Canonical_QSARr>
Nc1cc(ccc1)S(O)(=O)=O

> <InChI_Code_QSARr>
InChI=1S/C6H7NO3S/c7-5-2-1-3-6(4-5)11(8,9)10/h1-4H,7H2,(H,8,9,10)

> <InChI Key_QSARr>
ZAJAQTYSTDTMCU-UHFFFAOYSA-N

> <Salt_Solvent>
?

> <Ready_Biodeg>
0.0

$$$$
100616
  -INDIGO-08031722522D

 14 14  0  0  0  0  0  0  0  0999 V2000
   -3.2000    2.7713    0.0000 Cl  0  0  0  0  0  0  0  0  0  0  0  0
   -2.4000    1.3856    0.0000 C   0  0  0  0  0  0  0  0  0  0  0  0
   -0.8000    1.3856    0.0000 C   0  0  0  0  0  0  0  0  0  0  0  0
    0.0000    2.7713    0.0000 H   0  0  0  0  0  0  0  0  0  0  0  0
    0.0000    0.0000    0.0000 C   0  0  0  0  0  0  0  0  0  0  0  0
    1.6000    0.0000    0.0000 N   0  0  0  0  0  0  0  0  0  0  0  0
    2.4000   -1.3856    0.0000 O   0  0  0  0  0  0  0  0  0  0  0  0
    2.4000    1.3856    0.0000 O   0  0  0  0  0  0  0  0  0  0  0  0
   -0.8000   -1.3856    0.0000 C   0  0  0  0  0  0  0  0  0  0  0  0
    0.0000   -2.7713    0.0000 H   0  0  0  0  0  0  0  0  0  0  0  0
   -2.4000   -1.3856    0.0000 C   0  0  0  0  0  0  0  0  0  0  0  0
   -3.2000   -2.7713    0.0000 H   0  0  0  0  0  0  0  0  0  0  0  0
   -3.2000   -0.0000    0.0000 C   0  0  0  0  0  0  0  0  0  0  0  0
   -4.8000    0.0000    0.0000 H   0  0  0  0  0  0  0  0  0  0  0  0
  1  2  1  0  0  0  0
  2  3  1  0  0  0  0
  3  4  1  0  0  0  0
  3  5  2  0  0  0  0
  5  6  1  0  0  0  0
  6  7  2  0  0  0  0
  6  8  1  0  0  0  0
  5  9  1  0  0  0  0
  9 10  1  0  0  0  0
  9 11  2  0  0  0  0
 11 12  1  0  0  0  0
 11 13  1  0  0  0  0
 13  2  2  0  0  0  0
 13 14  1  0  0  0  0
M  CHG  2   6   1   8  -1
M  END
> <ChemID>
100616

> <source_casrn>
121-73-3

> <CAS>
121-73-3

> <SMILES>
[O-][N+](=O)c1cccc(Cl)c1

> <NAME>
Benzene, 1-chloro-3-nitro-

> <preferred_name>
1-Chloro-3-nitrobenzene

> <iupac>
1-chloro-3-nitrobenzene

> <MPID>
100625

> <dsstox_substance_id>
DTXSID4021971

> <Canonical_QSARr>
[O-][N+](=O)c1cccc(Cl)c1

> <InChI_Code_QSARr>
InChI=1S/C6H4ClNO2/c7-5-2-1-3-6(4-5)8(9)10/h1-4H

> <InChI Key_QSARr>
KMAQZIILEGKYQZ-UHFFFAOYSA-N

> <Salt_Solvent>
?

> <Ready_Biodeg>
0.0

$$$$
100620
  -INDIGO-08031722522D

 29 29  0  0  0  0  0  0  0  0999 V2000
   -5.5426    1.6000    0.0000 S   0  0  0  0  0  0  0  0  0  0  0  0
   -5.5426   -0.0000    0.0000 P   0  0  0  0  0  0  0  0  0  0  0  0
   -4.1569    0.8000    0.0000 O   0  0  0  0  0  0  0  0  0  0  0  0
   -2.7713   -0.0000    0.0000 C   0  0  0  0  0  0  0  0  0  0  0  0
   -1.3856    0.8000    0.0000 C   0  0  0  0  0  0  0  0  0  0  0  0
   -1.3856    2.4000    0.0000 H   0  0  0  0  0  0  0  0  0  0  0  0
    0.0001   -0.0000    0.0000 C   0  0  0  0  0  0  0  0  0  0  0  0
    1.3856    0.8000    0.0000 C   0  0  0  0  0  0  0  0  0  0  0  0
    2.7713    1.6000    0.0000 H   0  0  0  0  0  0  0  0  0  0  0  0
    1.3856    2.4000    0.0000 H   0  0  0  0  0  0  0  0  0  0  0  0
    2.7713   -0.0000    0.0000 H   0  0  0  0  0  0  0  0  0  0  0  0
    0.0001   -1.6000    0.0000 C   0  0  0  0  0  0  0  0  0  0  0  0
    1.3856   -2.4000    0.0000 N   0  0  0  0  0  0  0  0  0  0  0  0
    1.3856   -4.0000    0.0000 O   0  0  0  0  0  0  0  0  0  0  0  0
    2.7713   -1.6000    0.0000 O   0  0  0  0  0  0  0  0  0  0  0  0
   -1.3856   -2.4000    0.0000 C   0  0  0  0  0  0  0  0  0  0  0  0
   -1.3856   -4.0000    0.0000 H   0  0  0  0  0  0  0  0  0  0  0  0
   -2.7713   -1.6000    0.0000 C   0  0  0  0  0  0  0  0  0  0  0  0
   -4.1569   -2.4000    0.0000 H   0  0  0  0  0  0  0  0  0  0  0  0
   -6.9283    0.8000    0.0000 O   0  0  0  0  0  0  0  0  0  0  0  0
   -8.3138   -0.0000    0.0000 C   0  0  0  0  0  0  0  0  0  0  0  0
   -9.6995    0.8000    0.0000 H   0  0  0  0  0  0  0  0  0  0  0  0
   -9.6995   -0.8000    0.0000 H   0  0  0  0  0  0  0  0  0  0  0  0
   -8.3138    1.6000    0.0000 H   0  0  0  0  0  0  0  0  0  0  0  0
   -6.9283   -0.8000    0.0000 O   0  0  0  0  0  0  0  0  0  0  0  0
   -6.9283   -2.4000    0.0000 C   0  0  0  0  0  0  0  0  0  0  0  0
   -6.9283   -4.0000    0.0000 H   0  0  0  0  0  0  0  0  0  0  0  0
   -8.3138   -3.2000    0.0000 H   0  0  0  0  0  0  0  0  0  0  0  0
   -5.5426   -3.2000    0.0000 H   0  0  0  0  0  0  0  0  0  0  0  0
  1  2  2  0  0  0  0
  2  3  1  0  0  0  0
  3  4  1  0  0  0  0
  4  5  1  0  0  0  0
  5  6  1  0  0  0  0
  5  7  2  0  0  0  0
  7  8  1  0  0  0  0
  8  9  1  0  0  0  0
  8 10  1  0  0  0  0
  8 11  1  0  0  0  0
  7 12  1  0  0  0  0
 12 13  1  0  0  0  0
 13 14  2  0  0  0  0
 13 15  1  0  0  0  0
 12 16  2  0  0  0  0
 16 17  1  0  0  0  0
 16 18  1  0  0  0  0
 18  4  2  0  0  0  0
 18 19  1  0  0  0  0
  2 20  1  0  0  0  0
 20 21  1  0  0  0  0
 21 22  1  0  0  0  0
 21 23  1  0  0  0  0
 21 24  1  0  0  0  0
  2 25  1  0  0  0  0
 25 26  1  0  0  0  0
 26 27  1  0  0  0  0
 26 28  1  0  0  0  0
 26 29  1  0  0  0  0
M  CHG  2  13   1  15  -1
M  END
> <ChemID>
100620

> <source_casrn>
122-14-5

> <CAS>
122-14-5

> <SMILES>
Cc1cc(ccc1[N+]([O-])=O)OP(=S)(OC)OC

> <NAME>
Fenitrothion

> <preferred_name>
Fenitrothion

> <iupac>
O,O-dimethyl O-(3-methyl-4-nitrophenyl) phosphorothioate

> <MPID>
100629

> <dsstox_substance_id>
DTXSID4032613

> <Canonical_QSARr>
Cc1cc(ccc1[N+]([O-])=O)OP(=S)(OC)OC

> <InChI_Code_QSARr>
InChI=1S/C9H12NO5PS/c1-7-6-8(4-5-9(7)10(11)12)15-16(17,13-2)14-3/h4-6H,1-3H3

> <InChI Key_QSARr>
ZNOLGFHPUIJIMJ-UHFFFAOYSA-N

> <Salt_Solvent>
?

> <Ready_Biodeg>
1.0

$$$$
100624
  -INDIGO-08031722522D

 24 25  0  0  0  0  0  0  0  0999 V2000
   -0.5473   -1.5035    0.0000 C   0  0  0  0  0  0  0  0  0  0  0  0
    0.4812   -2.7292    0.0000 H   0  0  0  0  0  0  0  0  0  0  0  0
   -2.1229   -1.7813    0.0000 C   0  0  0  0  0  0  0  0  0  0  0  0
   -2.6702   -3.2849    0.0000 H   0  0  0  0  0  0  0  0  0  0  0  0
   -3.1513   -0.5556    0.0000 C   0  0  0  0  0  0  0  0  0  0  0  0
   -4.7271   -0.8335    0.0000 H   0  0  0  0  0  0  0  0  0  0  0  0
   -2.6042    0.9479    0.0000 C   0  0  0  0  0  0  0  0  0  0  0  0
   -3.6326    2.1735    0.0000 H   0  0  0  0  0  0  0  0  0  0  0  0
   -1.0284    1.2257    0.0000 C   0  0  0  0  0  0  0  0  0  0  0  0
   -0.4813    2.7292    0.0000 H   0  0  0  0  0  0  0  0  0  0  0  0
    0.0000    0.0000    0.0000 C   0  0  0  0  0  0  0  0  0  0  0  0
    1.5756    0.2779    0.0000 N   0  0  0  0  0  0  0  0  0  0  0  0
    1.8536    1.8535    0.0000 H   0  0  0  0  0  0  0  0  0  0  0  0
    2.9614   -0.5221    0.0000 C   0  0  0  0  0  0  0  0  0  0  0  0
    2.9614   -2.1222    0.0000 C   0  0  0  0  0  0  0  0  0  0  0  0
    1.5756   -2.9222    0.0000 H   0  0  0  0  0  0  0  0  0  0  0  0
    4.3470   -2.9222    0.0000 C   0  0  0  0  0  0  0  0  0  0  0  0
    4.3470   -4.5222    0.0000 H   0  0  0  0  0  0  0  0  0  0  0  0
    5.7326   -2.1222    0.0000 C   0  0  0  0  0  0  0  0  0  0  0  0
    7.1183   -2.9222    0.0000 H   0  0  0  0  0  0  0  0  0  0  0  0
    5.7326   -0.5221    0.0000 C   0  0  0  0  0  0  0  0  0  0  0  0
    7.1183    0.2779    0.0000 H   0  0  0  0  0  0  0  0  0  0  0  0
    4.3470    0.2779    0.0000 C   0  0  0  0  0  0  0  0  0  0  0  0
    4.3470    1.8779    0.0000 H   0  0  0  0  0  0  0  0  0  0  0  0
  1  2  1  0  0  0  0
  1  3  1  0  0  0  0
  3  4  1  0  0  0  0
  3  5  2  0  0  0  0
  5  6  1  0  0  0  0
  5  7  1  0  0  0  0
  7  8  1  0  0  0  0
  7  9  2  0  0  0  0
  9 10  1  0  0  0  0
  9 11  1  0  0  0  0
 11  1  2  0  0  0  0
 11 12  1  0  0  0  0
 12 13  1  0  0  0  0
 12 14  1  0  0  0  0
 14 15  1  0  0  0  0
 15 16  1  0  0  0  0
 15 17  2  0  0  0  0
 17 18  1  0  0  0  0
 17 19  1  0  0  0  0
 19 20  1  0  0  0  0
 19 21  2  0  0  0  0
 21 22  1  0  0  0  0
 21 23  1  0  0  0  0
 23 14  2  0  0  0  0
 23 24  1  0  0  0  0
M  END
> <ChemID>
100624

> <source_casrn>
122-39-4

> <CAS>
122-39-4

> <SMILES>
c1ccccc1Nc1ccccc1

> <NAME>
Benzenamine, N-phenyl-

> <preferred_name>
Diphenylamine

> <iupac>
N-phenylaniline

> <MPID>
100633

> <dsstox_substance_id>
DTXSID4021975

> <Canonical_QSARr>
c1ccccc1Nc1ccccc1

> <InChI_Code_QSARr>
InChI=1S/C12H11N/c1-3-7-11(8-4-1)13-12-9-5-2-6-10-12/h1-10,13H

> <InChI Key_QSARr>
DMBHHRLKUKUOEG-UHFFFAOYSA-N

> <Salt_Solvent>
?

> <Ready_Biodeg>
0.0

$$$$
100628
  -INDIGO-08031722522D

 21 21  0  0  0  0  0  0  0  0999 V2000
    1.6001    2.7713    0.0000 O   0  0  0  0  0  0  0  0  0  0  0  0
    2.4000    1.3856    0.0000 C   0  0  0  0  0  0  0  0  0  0  0  0
    1.6001   -0.0000    0.0000 N   0  0  0  0  0  0  0  0  0  0  0  0
    2.4000   -1.3856    0.0000 H   0  0  0  0  0  0  0  0  0  0  0  0
   -0.0001   -0.0000    0.0000 C   0  0  0  0  0  0  0  0  0  0  0  0
   -0.8001    1.3856    0.0000 C   0  0  0  0  0  0  0  0  0  0  0  0
   -0.0001    2.7713    0.0000 H   0  0  0  0  0  0  0  0  0  0  0  0
   -2.4000    1.3856    0.0000 C   0  0  0  0  0  0  0  0  0  0  0  0
   -3.2000    2.7713    0.0000 H   0  0  0  0  0  0  0  0  0  0  0  0
   -3.2000   -0.0000    0.0000 C   0  0  0  0  0  0  0  0  0  0  0  0
   -4.8000   -0.0000    0.0000 N   0  0  0  0  0  0  0  0  0  0  0  0
   -5.6000   -1.3856    0.0000 H   0  0  0  0  0  0  0  0  0  0  0  0
   -5.6000    1.3856    0.0000 H   0  0  0  0  0  0  0  0  0  0  0  0
   -2.4000   -1.3856    0.0000 C   0  0  0  0  0  0  0  0  0  0  0  0
   -3.2000   -2.7713    0.0000 H   0  0  0  0  0  0  0  0  0  0  0  0
   -0.8001   -1.3856    0.0000 C   0  0  0  0  0  0  0  0  0  0  0  0
    0.0001   -2.7713    0.0000 H   0  0  0  0  0  0  0  0  0  0  0  0
    4.0000    1.3856    0.0000 C   0  0  0  0  0  0  0  0  0  0  0  0
    5.6000    1.3856    0.0000 H   0  0  0  0  0  0  0  0  0  0  0  0
    4.8000    2.7713    0.0000 H   0  0  0  0  0  0  0  0  0  0  0  0
    4.8000   -0.0000    0.0000 H   0  0  0  0  0  0  0  0  0  0  0  0
  1  2  2  0  0  0  0
  2  3  1  0  0  0  0
  3  4  1  0  0  0  0
  3  5  1  0  0  0  0
  5  6  1  0  0  0  0
  6  7  1  0  0  0  0
  6  8  2  0  0  0  0
  8  9  1  0  0  0  0
  8 10  1  0  0  0  0
 10 11  1  0  0  0  0
 11 12  1  0  0  0  0
 11 13  1  0  0  0  0
 10 14  2  0  0  0  0
 14 15  1  0  0  0  0
 14 16  1  0  0  0  0
 16  5  2  0  0  0  0
 16 17  1  0  0  0  0
  2 18  1  0  0  0  0
 18 19  1  0  0  0  0
 18 20  1  0  0  0  0
 18 21  1  0  0  0  0
M  END
> <ChemID>
100628

> <source_casrn>
122-80-5

> <CAS>
122-80-5

> <SMILES>
CC(=O)Nc1ccc(N)cc1

> <NAME>
Acetamide, N-(4-aminophenyl)-

> <preferred_name>
4-Aminoacetanilide

> <iupac>
N-(4-aminophenyl)acetamide

> <MPID>
100637

> <dsstox_substance_id>
DTXSID7024455

> <Canonical_QSARr>
CC(=O)Nc1ccc(N)cc1

> <InChI_Code_QSARr>
InChI=1S/C8H10N2O/c1-6(11)10-8-4-2-7(9)3-5-8/h2-5H,9H2,1H3,(H,10,11)

> <InChI Key_QSARr>
CHMBIJAOCISYEW-UHFFFAOYSA-N

> <Salt_Solvent>
?

> <Ready_Biodeg>
1.0

$$$$
100632
  -INDIGO-08031722522D

 14 14  0  0  0  0  0  0  0  0999 V2000
    1.6001   -0.0000    0.0000 O   0  0  0  0  0  0  0  0  0  0  0  0
    2.4000   -1.3856    0.0000 H   0  0  0  0  0  0  0  0  0  0  0  0
    0.0001   -0.0000    0.0000 C   0  0  0  0  0  0  0  0  0  0  0  0
   -0.8000    1.3856    0.0000 C   0  0  0  0  0  0  0  0  0  0  0  0
    0.0001    2.7713    0.0000 H   0  0  0  0  0  0  0  0  0  0  0  0
   -2.4000    1.3856    0.0000 C   0  0  0  0  0  0  0  0  0  0  0  0
   -3.1999    2.7713    0.0000 H   0  0  0  0  0  0  0  0  0  0  0  0
   -3.1999   -0.0000    0.0000 C   0  0  0  0  0  0  0  0  0  0  0  0
   -4.7999   -0.0000    0.0000 O   0  0  0  0  0  0  0  0  0  0  0  0
   -5.6000    1.3856    0.0000 H   0  0  0  0  0  0  0  0  0  0  0  0
   -2.4000   -1.3856    0.0000 C   0  0  0  0  0  0  0  0  0  0  0  0
   -3.1999   -2.7713    0.0000 H   0  0  0  0  0  0  0  0  0  0  0  0
   -0.8000   -1.3856    0.0000 C   0  0  0  0  0  0  0  0  0  0  0  0
    0.0001   -2.7713    0.0000 H   0  0  0  0  0  0  0  0  0  0  0  0
  1  2  1  0  0  0  0
  1  3  1  0  0  0  0
  3  4  1  0  0  0  0
  4  5  1  0  0  0  0
  4  6  2  0  0  0  0
  6  7  1  0  0  0  0
  6  8  1  0  0  0  0
  8  9  1  0  0  0  0
  9 10  1  0  0  0  0
  8 11  2  0  0  0  0
 11 12  1  0  0  0  0
 11 13  1  0  0  0  0
 13  3  2  0  0  0  0
 13 14  1  0  0  0  0
M  END
> <ChemID>
100632

> <source_casrn>
123-31-9

> <CAS>
123-31-9

> <SMILES>
Oc1ccc(O)cc1

> <NAME>
Hydroquinone

> <preferred_name>
Hydroquinone

> <iupac>
benzene-1,4-diol

> <MPID>
100641

> <dsstox_substance_id>
DTXSID7020716

> <Canonical_QSARr>
Oc1ccc(O)cc1

> <InChI_Code_QSARr>
InChI=1S/C6H6O2/c7-5-1-2-6(8)4-3-5/h1-4,7-8H

> <InChI Key_QSARr>
QIGBRXMKCJKVMJ-UHFFFAOYSA-N

> <Salt_Solvent>
?

> <Ready_Biodeg>
1.0

$$$$
100636
  -INDIGO-08031722522D

 20 19  0  0  0  0  0  0  0  0999 V2000
   -1.5036    0.5472    0.0000 C   0  0  0  0  0  0  0  0  0  0  0  0
   -1.1572    2.1093    0.0000 H   0  0  0  0  0  0  0  0  0  0  0  0
   -2.3632    1.8967    0.0000 H   0  0  0  0  0  0  0  0  0  0  0  0
   -2.7291   -0.4813    0.0000 C   0  0  0  0  0  0  0  0  0  0  0  0
   -4.2327    0.0660    0.0000 C   0  0  0  0  0  0  0  0  0  0  0  0
   -5.7362    0.6132    0.0000 H   0  0  0  0  0  0  0  0  0  0  0  0
   -5.4584   -0.9625    0.0000 H   0  0  0  0  0  0  0  0  0  0  0  0
   -4.5105    1.6417    0.0000 H   0  0  0  0  0  0  0  0  0  0  0  0
   -2.4513   -2.0569    0.0000 O   0  0  0  0  0  0  0  0  0  0  0  0
   -0.0000    0.0000    0.0000 C   0  0  0  0  0  0  0  0  0  0  0  0
    1.3856   -0.8000    0.0000 C   0  0  0  0  0  0  0  0  0  0  0  0
    2.7713   -1.6000    0.0000 H   0  0  0  0  0  0  0  0  0  0  0  0
    1.3856   -2.4000    0.0000 H   0  0  0  0  0  0  0  0  0  0  0  0
    2.7713    0.0000    0.0000 H   0  0  0  0  0  0  0  0  0  0  0  0
    0.8000    1.3856    0.0000 C   0  0  0  0  0  0  0  0  0  0  0  0
    1.6000    2.7713    0.0000 H   0  0  0  0  0  0  0  0  0  0  0  0
   -0.0000    2.7713    0.0000 H   0  0  0  0  0  0  0  0  0  0  0  0
    2.4000    1.3856    0.0000 H   0  0  0  0  0  0  0  0  0  0  0  0
   -0.8000   -1.3856    0.0000 O   0  0  0  0  0  0  0  0  0  0  0  0
   -0.0000   -2.7713    0.0000 H   0  0  0  0  0  0  0  0  0  0  0  0
  1  2  1  0  0  0  0
  1  3  1  0  0  0  0
  1  4  1  0  0  0  0
  4  5  1  0  0  0  0
  5  6  1  0  0  0  0
  5  7  1  0  0  0  0
  5  8  1  0  0  0  0
  4  9  2  0  0  0  0
  1 10  1  0  0  0  0
 10 11  1  0  0  0  0
 11 12  1  0  0  0  0
 11 13  1  0  0  0  0
 11 14  1  0  0  0  0
 10 15  1  0  0  0  0
 15 16  1  0  0  0  0
 15 17  1  0  0  0  0
 15 18  1  0  0  0  0
 10 19  1  0  0  0  0
 19 20  1  0  0  0  0
M  END
> <ChemID>
100636

> <source_casrn>
123-42-2

> <CAS>
123-42-2

> <SMILES>
CC(=O)CC(C)(C)O

> <NAME>
2-Pentanone, 4-hydroxy-4-methyl-

> <preferred_name>
Diacetone alcohol

> <iupac>
4-hydroxy-4-methylpentan-2-one

> <MPID>
100645

> <dsstox_substance_id>
DTXSID6024917

> <Canonical_QSARr>
CC(=O)CC(C)(C)O

> <InChI_Code_QSARr>
InChI=1S/C6H12O2/c1-5(7)4-6(2,3)8/h8H,4H2,1-3H3

> <InChI Key_QSARr>
SWXVUIWOUIDPGS-UHFFFAOYSA-N

> <Salt_Solvent>
?

> <Ready_Biodeg>
1.0

$$$$
100640
  -INDIGO-08031722522D

 13 12  0  0  0  0  0  0  0  0999 V2000
    1.3856    0.8000    0.0000 C   0  0  0  0  0  0  0  0  0  0  0  0
    2.7713    1.6000    0.0000 H   0  0  0  0  0  0  0  0  0  0  0  0
    2.7713    0.0000    0.0000 H   0  0  0  0  0  0  0  0  0  0  0  0
    1.3856    2.4000    0.0000 H   0  0  0  0  0  0  0  0  0  0  0  0
    0.0000    0.0000    0.0000 C   0  0  0  0  0  0  0  0  0  0  0  0
   -0.6123   -1.4782    0.0000 H   0  0  0  0  0  0  0  0  0  0  0  0
    0.6123   -1.4782    0.0000 H   0  0  0  0  0  0  0  0  0  0  0  0
   -1.3856    0.8000    0.0000 C   0  0  0  0  0  0  0  0  0  0  0  0
   -0.7733    2.2782    0.0000 H   0  0  0  0  0  0  0  0  0  0  0  0
   -1.9980    2.2782    0.0000 H   0  0  0  0  0  0  0  0  0  0  0  0
   -2.7713    0.0000    0.0000 C   0  0  0  0  0  0  0  0  0  0  0  0
   -4.1569    0.8000    0.0000 H   0  0  0  0  0  0  0  0  0  0  0  0
   -2.7713   -1.6000    0.0000 O   0  0  0  0  0  0  0  0  0  0  0  0
  1  2  1  0  0  0  0
  1  3  1  0  0  0  0
  1  4  1  0  0  0  0
  1  5  1  0  0  0  0
  5  6  1  0  0  0  0
  5  7  1  0  0  0  0
  5  8  1  0  0  0  0
  8  9  1  0  0  0  0
  8 10  1  0  0  0  0
  8 11  1  0  0  0  0
 11 12  1  0  0  0  0
 11 13  2  0  0  0  0
M  END
> <ChemID>
100640

> <source_casrn>
123-72-8

> <CAS>
123-72-8

> <SMILES>
CCCC=O

> <NAME>
Butanal

> <preferred_name>
Butyraldehyde

> <iupac>
butanal

> <MPID>
100649

> <dsstox_substance_id>
DTXSID8021513

> <Canonical_QSARr>
CCCC=O

> <InChI_Code_QSARr>
InChI=1S/C4H8O/c1-2-3-4-5/h4H,2-3H2,1H3

> <InChI Key_QSARr>
ZTQSAGDEMFDKMZ-UHFFFAOYSA-N

> <Salt_Solvent>
?

> <Ready_Biodeg>
1.0

$$$$
100644
  -INDIGO-08031722522D

 20 19  0  0  0  0  0  0  0  0999 V2000
    4.1569   -0.8000    0.0000 O   0  0  0  0  0  0  0  0  0  0  0  0
    5.5426    0.0000    0.0000 H   0  0  0  0  0  0  0  0  0  0  0  0
    2.7713    0.0000    0.0000 C   0  0  0  0  0  0  0  0  0  0  0  0
    1.3856   -0.8000    0.0000 C   0  0  0  0  0  0  0  0  0  0  0  0
    0.7733   -2.2782    0.0000 H   0  0  0  0  0  0  0  0  0  0  0  0
    1.9980   -2.2782    0.0000 H   0  0  0  0  0  0  0  0  0  0  0  0
   -0.0001    0.0000    0.0000 C   0  0  0  0  0  0  0  0  0  0  0  0
    0.6123    1.4782    0.0000 H   0  0  0  0  0  0  0  0  0  0  0  0
   -0.6122    1.4782    0.0000 H   0  0  0  0  0  0  0  0  0  0  0  0
   -1.3856   -0.8000    0.0000 C   0  0  0  0  0  0  0  0  0  0  0  0
   -1.9979   -2.2782    0.0000 H   0  0  0  0  0  0  0  0  0  0  0  0
   -0.7734   -2.2782    0.0000 H   0  0  0  0  0  0  0  0  0  0  0  0
   -2.7713    0.0000    0.0000 C   0  0  0  0  0  0  0  0  0  0  0  0
   -2.1589    1.4782    0.0000 H   0  0  0  0  0  0  0  0  0  0  0  0
   -3.3836    1.4782    0.0000 H   0  0  0  0  0  0  0  0  0  0  0  0
   -4.1570   -0.8000    0.0000 C   0  0  0  0  0  0  0  0  0  0  0  0
   -5.5425    0.0000    0.0000 O   0  0  0  0  0  0  0  0  0  0  0  0
   -6.9282   -0.8000    0.0000 H   0  0  0  0  0  0  0  0  0  0  0  0
   -4.1570   -2.4000    0.0000 O   0  0  0  0  0  0  0  0  0  0  0  0
    2.7713    1.6000    0.0000 O   0  0  0  0  0  0  0  0  0  0  0  0
  1  2  1  0  0  0  0
  1  3  1  0  0  0  0
  3  4  1  0  0  0  0
  4  5  1  0  0  0  0
  4  6  1  0  0  0  0
  4  7  1  0  0  0  0
  7  8  1  0  0  0  0
  7  9  1  0  0  0  0
  7 10  1  0  0  0  0
 10 11  1  0  0  0  0
 10 12  1  0  0  0  0
 10 13  1  0  0  0  0
 13 14  1  0  0  0  0
 13 15  1  0  0  0  0
 13 16  1  0  0  0  0
 16 17  1  0  0  0  0
 17 18  1  0  0  0  0
 16 19  2  0  0  0  0
  3 20  2  0  0  0  0
M  END
> <ChemID>
100644

> <source_casrn>
124-04-9

> <CAS>
124-04-9

> <SMILES>
OC(=O)CCCCC(O)=O

> <NAME>
Hexanedioic acid

> <preferred_name>
Hexanedioic acid

> <iupac>
hexanedioic acid

> <MPID>
100653

> <dsstox_substance_id>
DTXSID7021605

> <Canonical_QSARr>
OC(=O)CCCCC(O)=O

> <InChI_Code_QSARr>
InChI=1S/C6H10O4/c7-5(8)3-1-2-4-6(9)10/h1-4H2,(H,7,8)(H,9,10)

> <InChI Key_QSARr>
WNLRTRBMVRJNCN-UHFFFAOYSA-N

> <Salt_Solvent>
?

> <Ready_Biodeg>
1.0

$$$$
100648
  -INDIGO-08031722522D

 34 33  0  0  0  0  0  0  0  0999 V2000
    9.6996    0.8000    0.0000 C   0  0  0  0  0  0  0  0  0  0  0  0
   10.3117    2.2782    0.0000 H   0  0  0  0  0  0  0  0  0  0  0  0
    9.0871    2.2782    0.0000 H   0  0  0  0  0  0  0  0  0  0  0  0
    8.3140    0.0000    0.0000 C   0  0  0  0  0  0  0  0  0  0  0  0
    7.7015   -1.4782    0.0000 H   0  0  0  0  0  0  0  0  0  0  0  0
    8.9261   -1.4782    0.0000 H   0  0  0  0  0  0  0  0  0  0  0  0
    6.9283    0.8000    0.0000 O   0  0  0  0  0  0  0  0  0  0  0  0
    5.5424    0.0000    0.0000 C   0  0  0  0  0  0  0  0  0  0  0  0
    4.9303   -1.4782    0.0000 H   0  0  0  0  0  0  0  0  0  0  0  0
    6.1549   -1.4782    0.0000 H   0  0  0  0  0  0  0  0  0  0  0  0
    4.1568    0.8000    0.0000 C   0  0  0  0  0  0  0  0  0  0  0  0
    4.7692    2.2782    0.0000 H   0  0  0  0  0  0  0  0  0  0  0  0
    3.5446    2.2782    0.0000 H   0  0  0  0  0  0  0  0  0  0  0  0
    2.7712    0.0000    0.0000 O   0  0  0  0  0  0  0  0  0  0  0  0
    1.3856    0.8000    0.0000 C   0  0  0  0  0  0  0  0  0  0  0  0
    1.9980    2.2782    0.0000 H   0  0  0  0  0  0  0  0  0  0  0  0
    0.7734    2.2782    0.0000 H   0  0  0  0  0  0  0  0  0  0  0  0
   -0.0001    0.0000    0.0000 C   0  0  0  0  0  0  0  0  0  0  0  0
   -0.6122   -1.4782    0.0000 H   0  0  0  0  0  0  0  0  0  0  0  0
    0.6124   -1.4782    0.0000 H   0  0  0  0  0  0  0  0  0  0  0  0
   -1.3857    0.8000    0.0000 C   0  0  0  0  0  0  0  0  0  0  0  0
   -0.7732    2.2782    0.0000 H   0  0  0  0  0  0  0  0  0  0  0  0
   -1.9978    2.2782    0.0000 H   0  0  0  0  0  0  0  0  0  0  0  0
   -2.7713    0.0000    0.0000 C   0  0  0  0  0  0  0  0  0  0  0  0
   -4.1569   -0.8000    0.0000 H   0  0  0  0  0  0  0  0  0  0  0  0
   -4.1569    0.8000    0.0000 H   0  0  0  0  0  0  0  0  0  0  0  0
   -2.7713   -1.6000    0.0000 H   0  0  0  0  0  0  0  0  0  0  0  0
   11.0852    0.0000    0.0000 O   0  0  0  0  0  0  0  0  0  0  0  0
   12.4708    0.8000    0.0000 C   0  0  0  0  0  0  0  0  0  0  0  0
   12.4708    2.4000    0.0000 O   0  0  0  0  0  0  0  0  0  0  0  0
   13.8564    0.0000    0.0000 C   0  0  0  0  0  0  0  0  0  0  0  0
   15.2420   -0.8000    0.0000 H   0  0  0  0  0  0  0  0  0  0  0  0
   15.2420    0.8000    0.0000 H   0  0  0  0  0  0  0  0  0  0  0  0
   13.8564   -1.6000    0.0000 H   0  0  0  0  0  0  0  0  0  0  0  0
  1  2  1  0  0  0  0
  1  3  1  0  0  0  0
  1  4  1  0  0  0  0
  4  5  1  0  0  0  0
  4  6  1  0  0  0  0
  4  7  1  0  0  0  0
  7  8  1  0  0  0  0
  8  9  1  0  0  0  0
  8 10  1  0  0  0  0
  8 11  1  0  0  0  0
 11 12  1  0  0  0  0
 11 13  1  0  0  0  0
 11 14  1  0  0  0  0
 14 15  1  0  0  0  0
 15 16  1  0  0  0  0
 15 17  1  0  0  0  0
 15 18  1  0  0  0  0
 18 19  1  0  0  0  0
 18 20  1  0  0  0  0
 18 21  1  0  0  0  0
 21 22  1  0  0  0  0
 21 23  1  0  0  0  0
 21 24  1  0  0  0  0
 24 25  1  0  0  0  0
 24 26  1  0  0  0  0
 24 27  1  0  0  0  0
  1 28  1  0  0  0  0
 28 29  1  0  0  0  0
 29 30  2  0  0  0  0
 29 31  1  0  0  0  0
 31 32  1  0  0  0  0
 31 33  1  0  0  0  0
 31 34  1  0  0  0  0
M  END
> <ChemID>
100648

> <source_casrn>
124-17-4

> <CAS>
124-17-4

> <SMILES>
CCCCOCCOCCOC(C)=O

> <NAME>
Ethanol, 2-(2-butoxyethoxy)-, acetate

> <preferred_name>
2-(2-Butoxyethoxy)ethyl acetate

> <iupac>
2-(2-butoxyethoxy)ethyl acetate

> <MPID>
100657
[truncated: 848,599 more chars]
