# Supplementary material for: OPERA models for predicting physicochemical properties and environmental fate endpoints
Source: J Cheminform. 2018 Mar 8;10:10. doi: 10.1186/s13321-018-0263-1 (PMC5843579; doi:10.1186/s13321-018-0263-1)
Supplement: Supplementary file 1 — Additional file 1: S1. Training and test sets of the models with the corresponding JRC validated QMRFs. [file 13321_2018_263_MOESM1_ESM.zip › OPERA_VP/TR_VP_2034.sdf]

100002
  -INDIGO-08031723152D

 12 11  0  0  0  0  0  0  0  0999 V2000
    1.6000    0.0000    0.0000 C   0  0  0  0  0  0  0  0  0  0  0  0
    2.4000   -1.3856    0.0000 O   0  0  0  0  0  0  0  0  0  0  0  0
    4.0000   -1.3856    0.0000 H   0  0  0  0  0  0  0  0  0  0  0  0
    2.4000    1.3856    0.0000 O   0  0  0  0  0  0  0  0  0  0  0  0
    0.0000    0.0000    0.0000 C   0  0  0  0  0  0  0  0  0  0  0  0
    0.0000   -1.6000    0.0000 H   0  0  0  0  0  0  0  0  0  0  0  0
   -1.6000    0.0000    0.0000 C   0  0  0  0  0  0  0  0  0  0  0  0
   -3.2000    0.0000    0.0000 H   0  0  0  0  0  0  0  0  0  0  0  0
   -2.4000   -1.3856    0.0000 H   0  0  0  0  0  0  0  0  0  0  0  0
   -2.4000    1.3856    0.0000 H   0  0  0  0  0  0  0  0  0  0  0  0
    0.0000    1.6000    0.0000 O   0  0  0  0  0  0  0  0  0  0  0  0
    1.3857    2.4000    0.0000 H   0  0  0  0  0  0  0  0  0  0  0  0
  1  2  1  0  0  0  0
  2  3  1  0  0  0  0
  1  4  2  0  0  0  0
  1  5  1  0  0  0  0
  5  6  1  0  0  0  0
  5  7  1  0  0  0  0
  7  8  1  0  0  0  0
  7  9  1  0  0  0  0
  7 10  1  0  0  0  0
  5 11  1  0  0  0  0
 11 12  1  0  0  0  0
M  END
> <ChemID>
100002

> <source_casrn>
50-21-5

> <CAS>
50-21-5

> <SMILES>
CC(O)C(O)=O

> <NAME>
LACTIC ACID

> <preferred_name>
Lactic acid

> <iupac>
2-hydroxypropanoic acid

> <MPID>
24653

> <dsstox_substance_id>
DTXSID7023192

> <Canonical_QSARr>
CC(O)C(O)=O

> <InChI_Code_QSARr>
InChI=1S/C3H6O3/c1-2(4)3(5)6/h2,4H,1H3,(H,5,6)

> <InChI Key_QSARr>
JVTAAEKCZFNVCJ-UHFFFAOYSA-N

> <Salt_Solvent>
?

> <LogVP>
-1.0899

$$$$
100003
  -INDIGO-08031723152D

 28 29  0  0  0  0  0  0  0  0999 V2000
   -1.3856    0.8000    0.0000 Cl  0  0  0  0  0  0  0  0  0  0  0  0
    0.0001    1.6001    0.0000 C   0  0  0  0  0  0  0  0  0  0  0  0
    0.0001    0.0000    0.0000 C   0  0  0  0  0  0  0  0  0  0  0  0
    0.0001   -1.6000    0.0000 H   0  0  0  0  0  0  0  0  0  0  0  0
   -1.5034   -0.5472    0.0000 C   0  0  0  0  0  0  0  0  0  0  0  0
   -2.7292    0.4813    0.0000 C   0  0  0  0  0  0  0  0  0  0  0  0
   -2.4513    2.0569    0.0000 H   0  0  0  0  0  0  0  0  0  0  0  0
   -4.2327   -0.0660    0.0000 C   0  0  0  0  0  0  0  0  0  0  0  0
   -5.4584    0.9624    0.0000 H   0  0  0  0  0  0  0  0  0  0  0  0
   -4.5106   -1.6416    0.0000 C   0  0  0  0  0  0  0  0  0  0  0  0
   -6.0140   -2.1889    0.0000 Cl  0  0  0  0  0  0  0  0  0  0  0  0
   -3.2848   -2.6701    0.0000 C   0  0  0  0  0  0  0  0  0  0  0  0
   -3.5627   -4.2459    0.0000 H   0  0  0  0  0  0  0  0  0  0  0  0
   -1.7813   -2.1229    0.0000 C   0  0  0  0  0  0  0  0  0  0  0  0
   -0.5557   -3.1514    0.0000 H   0  0  0  0  0  0  0  0  0  0  0  0
    1.5999    0.0000    0.0000 C   0  0  0  0  0  0  0  0  0  0  0  0
    2.4001    1.3857    0.0000 C   0  0  0  0  0  0  0  0  0  0  0  0
    1.5999    2.7713    0.0000 H   0  0  0  0  0  0  0  0  0  0  0  0
    4.0000    1.3857    0.0000 C   0  0  0  0  0  0  0  0  0  0  0  0
    4.7999    2.7713    0.0000 H   0  0  0  0  0  0  0  0  0  0  0  0
    4.7999    0.0000    0.0000 C   0  0  0  0  0  0  0  0  0  0  0  0
    6.4000    0.0000    0.0000 Cl  0  0  0  0  0  0  0  0  0  0  0  0
    4.0000   -1.3857    0.0000 C   0  0  0  0  0  0  0  0  0  0  0  0
    4.7999   -2.7712    0.0000 H   0  0  0  0  0  0  0  0  0  0  0  0
    2.4001   -1.3857    0.0000 C   0  0  0  0  0  0  0  0  0  0  0  0
    1.5999   -2.7712    0.0000 H   0  0  0  0  0  0  0  0  0  0  0  0
    0.0001    3.2000    0.0000 Cl  0  0  0  0  0  0  0  0  0  0  0  0
   -1.3856    2.4000    0.0000 Cl  0  0  0  0  0  0  0  0  0  0  0  0
  1  2  1  0  0  0  0
  2  3  1  0  0  0  0
  3  4  1  0  0  0  0
  3  5  1  0  0  0  0
  5  6  1  0  0  0  0
  6  7  1  0  0  0  0
  6  8  2  0  0  0  0
  8  9  1  0  0  0  0
  8 10  1  0  0  0  0
 10 11  1  0  0  0  0
 10 12  2  0  0  0  0
 12 13  1  0  0  0  0
 12 14  1  0  0  0  0
 14  5  2  0  0  0  0
 14 15  1  0  0  0  0
  3 16  1  0  0  0  0
 16 17  1  0  0  0  0
 17 18  1  0  0  0  0
 17 19  2  0  0  0  0
 19 20  1  0  0  0  0
 19 21  1  0  0  0  0
 21 22  1  0  0  0  0
 21 23  2  0  0  0  0
 23 24  1  0  0  0  0
 23 25  1  0  0  0  0
 25 16  2  0  0  0  0
 25 26  1  0  0  0  0
  2 27  1  0  0  0  0
  2 28  1  0  0  0  0
M  END
> <ChemID>
100003

> <source_casrn>
50-29-3

> <CAS>
50-29-3

> <SMILES>
ClC(Cl)(Cl)C(c1ccc(Cl)cc1)c1ccc(Cl)cc1

> <NAME>
P,P'-DDT

> <preferred_name>
p,p'-DDT

> <iupac>
1,1'-(2,2,2-trichloroethane-1,1-diyl)bis(4-chlorobenzene)

> <MPID>
24654

> <dsstox_substance_id>
DTXSID4020375

> <Canonical_QSARr>
ClC(Cl)(Cl)C(c1ccc(Cl)cc1)c1ccc(Cl)cc1

> <InChI_Code_QSARr>
InChI=1S/C14H9Cl5/c15-11-5-1-9(2-6-11)13(14(17,18)19)10-3-7-12(16)8-4-10/h1-8,13H

> <InChI Key_QSARr>
YVGGHNCTFXOJCH-UHFFFAOYSA-N

> <Salt_Solvent>
?

> <LogVP>
-6.7959

$$$$
100004
  -INDIGO-08031723152D

 15 15  0  0  0  0  0  0  0  0999 V2000
   -1.3856    0.8000    0.0000 C   0  0  0  0  0  0  0  0  0  0  0  0
   -1.3856    2.4000    0.0000 O   0  0  0  0  0  0  0  0  0  0  0  0
   -0.0001   -0.0000    0.0000 C   0  0  0  0  0  0  0  0  0  0  0  0
   -0.0001   -1.6000    0.0000 C   0  0  0  0  0  0  0  0  0  0  0  0
   -1.3856   -2.4000    0.0000 Cl  0  0  0  0  0  0  0  0  0  0  0  0
    1.3856   -2.4000    0.0000 C   0  0  0  0  0  0  0  0  0  0  0  0
    1.3856   -4.0000    0.0000 Cl  0  0  0  0  0  0  0  0  0  0  0  0
    2.7713   -1.6000    0.0000 C   0  0  0  0  0  0  0  0  0  0  0  0
    4.1569   -2.4000    0.0000 H   0  0  0  0  0  0  0  0  0  0  0  0
    2.7712   -0.0000    0.0000 C   0  0  0  0  0  0  0  0  0  0  0  0
    4.1569    0.8000    0.0000 H   0  0  0  0  0  0  0  0  0  0  0  0
    1.3856    0.8000    0.0000 C   0  0  0  0  0  0  0  0  0  0  0  0
    1.3856    2.4000    0.0000 Cl  0  0  0  0  0  0  0  0  0  0  0  0
   -2.7713   -0.0000    0.0000 O   0  0  0  0  0  0  0  0  0  0  0  0
   -4.1569    0.8000    0.0000 H   0  0  0  0  0  0  0  0  0  0  0  0
  1  2  2  0  0  0  0
  1  3  1  0  0  0  0
  3  4  1  0  0  0  0
  4  5  1  0  0  0  0
  4  6  2  0  0  0  0
  6  7  1  0  0  0  0
  6  8  1  0  0  0  0
  8  9  1  0  0  0  0
  8 10  2  0  0  0  0
 10 11  1  0  0  0  0
 10 12  1  0  0  0  0
 12  3  2  0  0  0  0
 12 13  1  0  0  0  0
  1 14  1  0  0  0  0
 14 15  1  0  0  0  0
M  END
> <ChemID>
100004

> <source_casrn>
50-31-7

> <CAS>
50-31-7

> <SMILES>
OC(=O)c1c(Cl)c(Cl)ccc1Cl

> <NAME>
2,3,6-TRICHLOROBENZOIC ACID

> <preferred_name>
2,3,6-Trichlorobenzoic acid

> <iupac>
2,3,6-trichlorobenzoic acid

> <MPID>
24655

> <dsstox_substance_id>
DTXSID6040296

> <Canonical_QSARr>
OC(=O)c1c(Cl)c(Cl)ccc1Cl

> <InChI_Code_QSARr>
InChI=1S/C7H3Cl3O2/c8-3-1-2-4(9)6(10)5(3)7(11)12/h1-2H,(H,11,12)

> <InChI Key_QSARr>
XZIDTOHMJBOSOX-UHFFFAOYSA-N

> <Salt_Solvent>
?

> <LogVP>
-3.2596

$$$$
100005
  -INDIGO-08031723152D

 32 36  0  0  0  0  0  0  0  0999 V2000
    0.0000    2.7712    0.0000 C   0  0  0  0  0  0  0  0  0  0  0  0
    0.8000    4.1569    0.0000 H   0  0  0  0  0  0  0  0  0  0  0  0
   -1.6000    2.7712    0.0000 C   0  0  0  0  0  0  0  0  0  0  0  0
   -2.4000    4.1569    0.0000 H   0  0  0  0  0  0  0  0  0  0  0  0
   -2.4000    1.3856    0.0000 C   0  0  0  0  0  0  0  0  0  0  0  0
   -1.6000    0.0001    0.0000 C   0  0  0  0  0  0  0  0  0  0  0  0
   -2.4000   -1.3856    0.0000 C   0  0  0  0  0  0  0  0  0  0  0  0
   -4.0000   -1.3856    0.0000 C   0  0  0  0  0  0  0  0  0  0  0  0
   -4.8000   -2.7712    0.0000 H   0  0  0  0  0  0  0  0  0  0  0  0
   -4.8000    0.0001    0.0000 C   0  0  0  0  0  0  0  0  0  0  0  0
   -6.4000    0.0001    0.0000 H   0  0  0  0  0  0  0  0  0  0  0  0
   -4.0000    1.3856    0.0000 C   0  0  0  0  0  0  0  0  0  0  0  0
   -4.8000    2.7713    0.0000 H   0  0  0  0  0  0  0  0  0  0  0  0
   -1.6000   -2.7712    0.0000 C   0  0  0  0  0  0  0  0  0  0  0  0
   -2.4000   -4.1569    0.0000 H   0  0  0  0  0  0  0  0  0  0  0  0
    0.0000   -2.7712    0.0000 C   0  0  0  0  0  0  0  0  0  0  0  0
    0.8000   -4.1569    0.0000 H   0  0  0  0  0  0  0  0  0  0  0  0
    0.8000   -1.3856    0.0000 C   0  0  0  0  0  0  0  0  0  0  0  0
    0.0000   -0.0001    0.0000 C   0  0  0  0  0  0  0  0  0  0  0  0
    0.8000    1.3856    0.0000 C   0  0  0  0  0  0  0  0  0  0  0  0
    2.4000    1.3856    0.0000 C   0  0  0  0  0  0  0  0  0  0  0  0
    3.2000    0.0001    0.0000 C   0  0  0  0  0  0  0  0  0  0  0  0
    2.4000   -1.3856    0.0000 C   0  0  0  0  0  0  0  0  0  0  0  0
    3.2000   -2.7713    0.0000 H   0  0  0  0  0  0  0  0  0  0  0  0
    4.8000    0.0001    0.0000 C   0  0  0  0  0  0  0  0  0  0  0  0
    5.6000   -1.3856    0.0000 H   0  0  0  0  0  0  0  0  0  0  0  0
    5.6000    1.3856    0.0000 C   0  0  0  0  0  0  0  0  0  0  0  0
    7.2000    1.3856    0.0000 H   0  0  0  0  0  0  0  0  0  0  0  0
    4.8000    2.7712    0.0000 C   0  0  0  0  0  0  0  0  0  0  0  0
    5.6000    4.1569    0.0000 H   0  0  0  0  0  0  0  0  0  0  0  0
    3.2000    2.7712    0.0000 C   0  0  0  0  0  0  0  0  0  0  0  0
    2.4000    4.1569    0.0000 H   0  0  0  0  0  0  0  0  0  0  0  0
  1  2  1  0  0  0  0
  1  3  2  0  0  0  0
  3  4  1  0  0  0  0
  3  5  1  0  0  0  0
  5  6  1  0  0  0  0
  6  7  2  0  0  0  0
  7  8  1  0  0  0  0
  8  9  1  0  0  0  0
  8 10  2  0  0  0  0
 10 11  1  0  0  0  0
 10 12  1  0  0  0  0
 12  5  2  0  0  0  0
 12 13  1  0  0  0  0
  7 14  1  0  0  0  0
 14 15  1  0  0  0  0
 14 16  2  0  0  0  0
 16 17  1  0  0  0  0
 16 18  1  0  0  0  0
 18 19  2  0  0  0  0
 19  6  1  0  0  0  0
 19 20  1  0  0  0  0
 20  1  1  0  0  0  0
 20 21  2  0  0  0  0
 21 22  1  0  0  0  0
 22 23  2  0  0  0  0
 23 18  1  0  0  0  0
 23 24  1  0  0  0  0
 22 25  1  0  0  0  0
 25 26  1  0  0  0  0
 25 27  2  0  0  0  0
 27 28  1  0  0  0  0
 27 29  1  0  0  0  0
 29 30  1  0  0  0  0
 29 31  2  0  0  0  0
 31 21  1  0  0  0  0
 31 32  1  0  0  0  0
M  END
> <ChemID>
100005

> <source_casrn>
50-32-8

> <CAS>
50-32-8

> <SMILES>
c1c2ccccc2c2ccc3cccc4ccc1c2c34

> <NAME>
BENZO(A)PYRENE

> <preferred_name>
Benzo(a)pyrene

> <iupac>
benzo[pqr]tetraphene

> <MPID>
24656

> <dsstox_substance_id>
DTXSID2020139

> <Canonical_QSARr>
c1c2ccccc2c2ccc3cccc4ccc1c2c34

> <InChI_Code_QSARr>
InChI=1S/C20H12/c1-2-7-17-15(4-1)12-16-9-8-13-5-3-6-14-10-11-18(17)20(16)19(13)14/h1-12H

> <InChI Key_QSARr>
FMMWHPNWAFZXNH-UHFFFAOYSA-N

> <Salt_Solvent>
?

> <LogVP>
-8.2604

$$$$
100007
  -INDIGO-08031723152D

 15 15  0  0  0  0  0  0  0  0999 V2000
    2.7713   -0.0000    0.0000 O   0  0  0  0  0  0  0  0  0  0  0  0
    4.1569    0.8000    0.0000 H   0  0  0  0  0  0  0  0  0  0  0  0
    1.3856    0.8000    0.0000 C   0  0  0  0  0  0  0  0  0  0  0  0
    1.3856    2.4000    0.0000 O   0  0  0  0  0  0  0  0  0  0  0  0
    0.0001   -0.0000    0.0000 C   0  0  0  0  0  0  0  0  0  0  0  0
    0.0001   -1.6000    0.0000 C   0  0  0  0  0  0  0  0  0  0  0  0
    1.3856   -2.4000    0.0000 H   0  0  0  0  0  0  0  0  0  0  0  0
   -1.3856   -2.4000    0.0000 C   0  0  0  0  0  0  0  0  0  0  0  0
   -1.3856   -4.0000    0.0000 H   0  0  0  0  0  0  0  0  0  0  0  0
   -2.7712   -1.6000    0.0000 C   0  0  0  0  0  0  0  0  0  0  0  0
   -4.1569   -2.4000    0.0000 H   0  0  0  0  0  0  0  0  0  0  0  0
   -2.7712   -0.0000    0.0000 C   0  0  0  0  0  0  0  0  0  0  0  0
   -4.1569    0.8000    0.0000 Cl  0  0  0  0  0  0  0  0  0  0  0  0
   -1.3856    0.8000    0.0000 C   0  0  0  0  0  0  0  0  0  0  0  0
   -1.3856    2.4000    0.0000 Cl  0  0  0  0  0  0  0  0  0  0  0  0
  1  2  1  0  0  0  0
  1  3  1  0  0  0  0
  3  4  2  0  0  0  0
  3  5  1  0  0  0  0
  5  6  1  0  0  0  0
  6  7  1  0  0  0  0
  6  8  2  0  0  0  0
  8  9  1  0  0  0  0
  8 10  1  0  0  0  0
 10 11  1  0  0  0  0
 10 12  2  0  0  0  0
 12 13  1  0  0  0  0
 12 14  1  0  0  0  0
 14  5  2  0  0  0  0
 14 15  1  0  0  0  0
M  END
> <ChemID>
100007

> <source_casrn>
50-45-3

> <CAS>
50-45-3

> <SMILES>
OC(=O)c1cccc(Cl)c1Cl

> <NAME>
Benzoic acid, 2,3-dichloro-

> <preferred_name>
2,3-Dichlorobenzoic acid

> <iupac>
2,3-dichlorobenzoic acid

> <MPID>
24658

> <dsstox_substance_id>
DTXSID5024976

> <Canonical_QSARr>
OC(=O)c1cccc(Cl)c1Cl

> <InChI_Code_QSARr>
InChI=1S/C7H4Cl2O2/c8-5-3-1-2-4(6(5)9)7(10)11/h1-3H,(H,10,11)

> <InChI Key_QSARr>
QAOJBHRZQQDFHA-UHFFFAOYSA-N

> <Salt_Solvent>
?

> <LogVP>
-3.6421

$$$$
100008
  -INDIGO-08031723152D

 29 30  0  0  0  0  0  0  0  0999 V2000
   -2.4001    1.3856    0.0000 O   0  0  0  0  0  0  0  0  0  0  0  0
   -1.6001    0.0000    0.0000 C   0  0  0  0  0  0  0  0  0  0  0  0
    0.0000    0.0000    0.0000 C   0  0  0  0  0  0  0  0  0  0  0  0
    0.8000   -1.3856    0.0000 C   0  0  0  0  0  0  0  0  0  0  0  0
    0.0000   -2.7713    0.0000 O   0  0  0  0  0  0  0  0  0  0  0  0
    0.8000   -4.1569    0.0000 H   0  0  0  0  0  0  0  0  0  0  0  0
    2.4001   -1.3856    0.0000 C   0  0  0  0  0  0  0  0  0  0  0  0
    3.1999   -2.7713    0.0000 H   0  0  0  0  0  0  0  0  0  0  0  0
    3.1999    0.0000    0.0000 C   0  0  0  0  0  0  0  0  0  0  0  0
    4.8000    0.0000    0.0000 H   0  0  0  0  0  0  0  0  0  0  0  0
    2.4001    1.3856    0.0000 C   0  0  0  0  0  0  0  0  0  0  0  0
    3.1999    2.7713    0.0000 Cl  0  0  0  0  0  0  0  0  0  0  0  0
    0.8000    1.3856    0.0000 C   0  0  0  0  0  0  0  0  0  0  0  0
    0.0000    2.7713    0.0000 H   0  0  0  0  0  0  0  0  0  0  0  0
   -2.4001   -1.3856    0.0000 N   0  0  0  0  0  0  0  0  0  0  0  0
   -1.6001   -2.7713    0.0000 H   0  0  0  0  0  0  0  0  0  0  0  0
   -4.0000   -1.3856    0.0000 C   0  0  0  0  0  0  0  0  0  0  0  0
   -4.8000    0.0000    0.0000 C   0  0  0  0  0  0  0  0  0  0  0  0
   -4.0000    1.3856    0.0000 H   0  0  0  0  0  0  0  0  0  0  0  0
   -6.4001    0.0000    0.0000 C   0  0  0  0  0  0  0  0  0  0  0  0
   -7.1999    1.3856    0.0000 H   0  0  0  0  0  0  0  0  0  0  0  0
   -7.1999   -1.3856    0.0000 C   0  0  0  0  0  0  0  0  0  0  0  0
   -8.8000   -1.3856    0.0000 N   0  0  0  0  0  0  0  0  0  0  0  0
   -9.6000   -2.7713    0.0000 O   0  0  0  0  0  0  0  0  0  0  0  0
   -9.6000    0.0000    0.0000 O   0  0  0  0  0  0  0  0  0  0  0  0
   -6.4001   -2.7713    0.0000 C   0  0  0  0  0  0  0  0  0  0  0  0
   -7.1999   -4.1569    0.0000 H   0  0  0  0  0  0  0  0  0  0  0  0
   -4.8000   -2.7713    0.0000 C   0  0  0  0  0  0  0  0  0  0  0  0
   -4.0000   -4.1569    0.0000 Cl  0  0  0  0  0  0  0  0  0  0  0  0
  1  2  2  0  0  0  0
  2  3  1  0  0  0  0
  3  4  1  0  0  0  0
  4  5  1  0  0  0  0
  5  6  1  0  0  0  0
  4  7  2  0  0  0  0
  7  8  1  0  0  0  0
  7  9  1  0  0  0  0
  9 10  1  0  0  0  0
  9 11  2  0  0  0  0
 11 12  1  0  0  0  0
 11 13  1  0  0  0  0
 13  3  2  0  0  0  0
 13 14  1  0  0  0  0
  2 15  1  0  0  0  0
 15 16  1  0  0  0  0
 15 17  1  0  0  0  0
 17 18  1  0  0  0  0
 18 19  1  0  0  0  0
 18 20  2  0  0  0  0
 20 21  1  0  0  0  0
 20 22  1  0  0  0  0
 22 23  1  0  0  0  0
 23 24  2  0  0  0  0
 23 25  1  0  0  0  0
 22 26  2  0  0  0  0
 26 27  1  0  0  0  0
 26 28  1  0  0  0  0
 28 17  2  0  0  0  0
 28 29  1  0  0  0  0
M  CHG  2  23   1  25  -1
M  END
> <ChemID>
100008

> <source_casrn>
50-65-7

> <CAS>
50-65-7

> <SMILES>
[O-][N+](=O)c1cc(Cl)c(cc1)NC(=O)c1cc(Cl)ccc1O

> <NAME>
NICLOSAMIDE

> <preferred_name>
Niclosamide

> <iupac>
5-chloro-N-(2-chloro-4-nitrophenyl)-2-hydroxybenzamide

> <MPID>
24659

> <dsstox_substance_id>
DTXSID7040362

> <Canonical_QSARr>
[O-][N+](=O)c1cc(Cl)c(cc1)NC(=O)c1cc(Cl)ccc1O

> <InChI_Code_QSARr>
InChI=1S/C13H8Cl2N2O4/c14-7-1-4-12(18)9(5-7)13(19)16-11-3-2-8(17(20)21)6-10(11)15/h1-6,18H,(H,16,19)

> <InChI Key_QSARr>
RJMUSRYZPJIFPJ-UHFFFAOYSA-N

> <Salt_Solvent>
?

> <LogVP>
-10.8268

$$$$
100009
  -INDIGO-08031723152D

 15 15  0  0  0  0  0  0  0  0999 V2000
    3.2001    2.7713    0.0000 Cl  0  0  0  0  0  0  0  0  0  0  0  0
    2.4000    1.3856    0.0000 C   0  0  0  0  0  0  0  0  0  0  0  0
    3.2001   -0.0000    0.0000 C   0  0  0  0  0  0  0  0  0  0  0  0
    4.8000   -0.0000    0.0000 H   0  0  0  0  0  0  0  0  0  0  0  0
    2.4000   -1.3856    0.0000 C   0  0  0  0  0  0  0  0  0  0  0  0
    3.2001   -2.7713    0.0000 Cl  0  0  0  0  0  0  0  0  0  0  0  0
    0.8000   -1.3856    0.0000 C   0  0  0  0  0  0  0  0  0  0  0  0
    0.0000   -2.7713    0.0000 H   0  0  0  0  0  0  0  0  0  0  0  0
    0.0000    0.0000    0.0000 C   0  0  0  0  0  0  0  0  0  0  0  0
   -1.6000    0.0000    0.0000 C   0  0  0  0  0  0  0  0  0  0  0  0
   -2.4001    1.3856    0.0000 O   0  0  0  0  0  0  0  0  0  0  0  0
   -2.4001   -1.3856    0.0000 O   0  0  0  0  0  0  0  0  0  0  0  0
   -4.0000   -1.3856    0.0000 H   0  0  0  0  0  0  0  0  0  0  0  0
    0.8000    1.3856    0.0000 C   0  0  0  0  0  0  0  0  0  0  0  0
    0.0000    2.7713    0.0000 Cl  0  0  0  0  0  0  0  0  0  0  0  0
  1  2  1  0  0  0  0
  2  3  1  0  0  0  0
  3  4  1  0  0  0  0
  3  5  2  0  0  0  0
  5  6  1  0  0  0  0
  5  7  1  0  0  0  0
  7  8  1  0  0  0  0
  7  9  2  0  0  0  0
  9 10  1  0  0  0  0
 10 11  2  0  0  0  0
 10 12  1  0  0  0  0
 12 13  1  0  0  0  0
  9 14  1  0  0  0  0
 14  2  2  0  0  0  0
 14 15  1  0  0  0  0
M  END
> <ChemID>
100009

> <source_casrn>
50-73-7

> <CAS>
50-73-7

> <SMILES>
OC(=O)c1cc(Cl)cc(Cl)c1Cl

> <NAME>
Benzoic acid, 2,3,5-trichloro-

> <preferred_name>
2,3,5-Trichlorobenzoic acid

> <iupac>
2,3,5-Trichlorobenzoic acid

> <MPID>
24660

> <dsstox_substance_id>
DTXSID8074285

> <Canonical_QSARr>
OC(=O)c1cc(Cl)cc(Cl)c1Cl

> <InChI_Code_QSARr>
InChI=1S/C7H3Cl3O2/c8-3-1-4(7(11)12)6(10)5(9)2-3/h1-2H,(H,11,12)

> <InChI Key_QSARr>
CGFDSIZRJWMQPP-UHFFFAOYSA-N

> <Salt_Solvent>
?

> <LogVP>
-3.5072

$$$$
100011
  -INDIGO-08031723152D

 17 17  0  0  0  0  0  0  0  0999 V2000
    1.3856   -2.4000    0.0000 O   0  0  0  0  0  0  0  0  0  0  0  0
    1.3856   -4.0000    0.0000 H   0  0  0  0  0  0  0  0  0  0  0  0
    0.0000   -1.6000    0.0000 C   0  0  0  0  0  0  0  0  0  0  0  0
    0.0000   -0.0000    0.0000 C   0  0  0  0  0  0  0  0  0  0  0  0
    1.3857    0.8000    0.0000 N   0  0  0  0  0  0  0  0  0  0  0  0
    1.3857    2.4000    0.0000 O   0  0  0  0  0  0  0  0  0  0  0  0
    2.7713   -0.0000    0.0000 O   0  0  0  0  0  0  0  0  0  0  0  0
   -1.3857    0.8000    0.0000 C   0  0  0  0  0  0  0  0  0  0  0  0
   -1.3856    2.4000    0.0000 H   0  0  0  0  0  0  0  0  0  0  0  0
   -2.7713   -0.0000    0.0000 C   0  0  0  0  0  0  0  0  0  0  0  0
   -4.1570    0.8000    0.0000 N   0  0  0  0  0  0  0  0  0  0  0  0
   -5.5426   -0.0000    0.0000 O   0  0  0  0  0  0  0  0  0  0  0  0
   -4.1570    2.4000    0.0000 O   0  0  0  0  0  0  0  0  0  0  0  0
   -2.7713   -1.6000    0.0000 C   0  0  0  0  0  0  0  0  0  0  0  0
   -4.1570   -2.4000    0.0000 H   0  0  0  0  0  0  0  0  0  0  0  0
   -1.3857   -2.4000    0.0000 C   0  0  0  0  0  0  0  0  0  0  0  0
   -1.3856   -4.0000    0.0000 H   0  0  0  0  0  0  0  0  0  0  0  0
  1  2  1  0  0  0  0
  1  3  1  0  0  0  0
  3  4  1  0  0  0  0
  4  5  1  0  0  0  0
  5  6  2  0  0  0  0
  5  7  1  0  0  0  0
  4  8  2  0  0  0  0
  8  9  1  0  0  0  0
  8 10  1  0  0  0  0
 10 11  1  0  0  0  0
 11 12  2  0  0  0  0
 11 13  1  0  0  0  0
 10 14  2  0  0  0  0
 14 15  1  0  0  0  0
 14 16  1  0  0  0  0
 16  3  2  0  0  0  0
 16 17  1  0  0  0  0
M  CHG  4   5   1   7  -1  11   1  13  -1
M  END
> <ChemID>
100011

> <source_casrn>
51-28-5

> <CAS>
51-28-5

> <SMILES>
[O-][N+](=O)c1cc(ccc1O)[N+]([O-])=O

> <NAME>
2,4-DINITROPHENOL

> <preferred_name>
2,4-Dinitrophenol

> <iupac>
2,4-dinitrophenol

> <MPID>
24662

> <dsstox_substance_id>
DTXSID0020523

> <Canonical_QSARr>
[O-][N+](=O)c1cc(ccc1O)[N+]([O-])=O

> <InChI_Code_QSARr>
InChI=1S/C6H4N2O5/c9-6-2-1-4(7(10)11)3-5(6)8(12)13/h1-3,9H

> <InChI Key_QSARr>
UFBJCMHMOXMLKC-UHFFFAOYSA-N

> <Salt_Solvent>
?

> <LogVP>
-3.4089

$$$$
100012
  -INDIGO-08031723152D

 19 18  0  0  0  0  0  0  0  0999 V2000
    2.7713    1.6000    0.0000 Cl  0  0  0  0  0  0  0  0  0  0  0  0
    2.7713   -0.0000    0.0000 C   0  0  0  0  0  0  0  0  0  0  0  0
    4.1569    0.8000    0.0000 H   0  0  0  0  0  0  0  0  0  0  0  0
    4.1569   -0.8000    0.0000 H   0  0  0  0  0  0  0  0  0  0  0  0
    1.3856    0.8000    0.0000 C   0  0  0  0  0  0  0  0  0  0  0  0
    0.7734    2.2782    0.0000 H   0  0  0  0  0  0  0  0  0  0  0  0
    1.9979    2.2782    0.0000 H   0  0  0  0  0  0  0  0  0  0  0  0
    0.0001   -0.0000    0.0000 N   0  0  0  0  0  0  0  0  0  0  0  0
    0.0001   -1.6000    0.0000 C   0  0  0  0  0  0  0  0  0  0  0  0
    0.0001   -3.2000    0.0000 H   0  0  0  0  0  0  0  0  0  0  0  0
    1.3856   -2.4000    0.0000 H   0  0  0  0  0  0  0  0  0  0  0  0
   -1.3856   -2.4000    0.0000 H   0  0  0  0  0  0  0  0  0  0  0  0
   -1.3856    0.8000    0.0000 C   0  0  0  0  0  0  0  0  0  0  0  0
   -1.9979    2.2782    0.0000 H   0  0  0  0  0  0  0  0  0  0  0  0
   -0.7734    2.2782    0.0000 H   0  0  0  0  0  0  0  0  0  0  0  0
   -2.7713   -0.0000    0.0000 C   0  0  0  0  0  0  0  0  0  0  0  0
   -4.1569    0.8000    0.0000 H   0  0  0  0  0  0  0  0  0  0  0  0
   -4.1569   -0.8000    0.0000 H   0  0  0  0  0  0  0  0  0  0  0  0
   -2.7713    1.6000    0.0000 Cl  0  0  0  0  0  0  0  0  0  0  0  0
  1  2  1  0  0  0  0
  2  3  1  0  0  0  0
  2  4  1  0  0  0  0
  2  5  1  0  0  0  0
  5  6  1  0  0  0  0
  5  7  1  0  0  0  0
  5  8  1  0  0  0  0
  8  9  1  0  0  0  0
  9 10  1  0  0  0  0
  9 11  1  0  0  0  0
  9 12  1  0  0  0  0
  8 13  1  0  0  0  0
 13 14  1  0  0  0  0
 13 15  1  0  0  0  0
 13 16  1  0  0  0  0
 16 17  1  0  0  0  0
 16 18  1  0  0  0  0
 16 19  1  0  0  0  0
M  END
> <ChemID>
100012

> <source_casrn>
51-75-2

> <CAS>
51-75-2

> <SMILES>
CN(CCCl)CCCl

> <NAME>
Mechlorethamine

> <preferred_name>
Nitrogen mustard

> <iupac>
2-chloro-N-(2-chloroethyl)-N-methylethanamine

> <MPID>
24663

> <dsstox_substance_id>
DTXSID2020975

> <Canonical_QSARr>
CN(CCCl)CCCl

> <InChI_Code_QSARr>
InChI=1S/C5H11Cl2N/c1-8(4-2-6)5-3-7/h2-5H2,1H3

> <InChI Key_QSARr>
HAWPXGHAZFHHAD-UHFFFAOYSA-N

> <Salt_Solvent>
?

> <LogVP>
-0.7696

$$$$
100013
  -INDIGO-08031723152D

 13 12  0  0  0  0  0  0  0  0999 V2000
    4.1569    0.8000    0.0000 N   0  0  0  0  0  0  0  0  0  0  0  0
    5.5426    0.0000    0.0000 H   0  0  0  0  0  0  0  0  0  0  0  0
    4.1570    2.4000    0.0000 H   0  0  0  0  0  0  0  0  0  0  0  0
    2.7713    0.0000    0.0000 C   0  0  0  0  0  0  0  0  0  0  0  0
    2.7713   -1.6000    0.0000 O   0  0  0  0  0  0  0  0  0  0  0  0
    1.3857    0.8000    0.0000 O   0  0  0  0  0  0  0  0  0  0  0  0
    0.0000    0.0000    0.0000 C   0  0  0  0  0  0  0  0  0  0  0  0
   -0.6122   -1.4782    0.0000 H   0  0  0  0  0  0  0  0  0  0  0  0
    0.6122   -1.4782    0.0000 H   0  0  0  0  0  0  0  0  0  0  0  0
   -1.3856    0.8000    0.0000 C   0  0  0  0  0  0  0  0  0  0  0  0
   -2.7713    1.6000    0.0000 H   0  0  0  0  0  0  0  0  0  0  0  0
   -2.7713    0.0000    0.0000 H   0  0  0  0  0  0  0  0  0  0  0  0
   -1.3856    2.4000    0.0000 H   0  0  0  0  0  0  0  0  0  0  0  0
  1  2  1  0  0  0  0
  1  3  1  0  0  0  0
  1  4  1  0  0  0  0
  4  5  2  0  0  0  0
  4  6  1  0  0  0  0
  6  7  1  0  0  0  0
  7  8  1  0  0  0  0
  7  9  1  0  0  0  0
  7 10  1  0  0  0  0
 10 11  1  0  0  0  0
 10 12  1  0  0  0  0
 10 13  1  0  0  0  0
M  END
> <ChemID>
100013

> <source_casrn>
51-79-6

> <CAS>
51-79-6

> <SMILES>
CCOC(N)=O

> <NAME>
O-ETHYL CARBAMATE (URETHANE)

> <preferred_name>
Urethane

> <iupac>
ethyl carbamate

> <MPID>
24664

> <dsstox_substance_id>
DTXSID9021427

> <Canonical_QSARr>
CCOC(N)=O

> <InChI_Code_QSARr>
InChI=1S/C3H7NO2/c1-2-6-3(4)5/h2H2,1H3,(H2,4,5)

> <InChI Key_QSARr>
JOYRKODLDBILNP-UHFFFAOYSA-N

> <Salt_Solvent>
?

> <LogVP>
-0.5815

$$$$
100015
  -INDIGO-08031723152D

 20 19  0  0  0  0  0  0  0  0999 V2000
    0.0000    0.0000    0.0000 P   0  0  0  0  0  0  0  0  0  0  0  0
    1.6000    0.0000    0.0000 C   0  0  0  0  0  0  0  0  0  0  0  0
    1.6000    1.6000    0.0000 H   0  0  0  0  0  0  0  0  0  0  0  0
    3.2001    0.0000    0.0000 C   0  0  0  0  0  0  0  0  0  0  0  0
    4.8000    0.0000    0.0000 Cl  0  0  0  0  0  0  0  0  0  0  0  0
    4.0000    1.3856    0.0000 Cl  0  0  0  0  0  0  0  0  0  0  0  0
    4.0000   -1.3856    0.0000 Cl  0  0  0  0  0  0  0  0  0  0  0  0
    1.6000   -1.6000    0.0000 O   0  0  0  0  0  0  0  0  0  0  0  0
    2.9856   -2.4000    0.0000 H   0  0  0  0  0  0  0  0  0  0  0  0
   -0.8000   -1.3856    0.0000 O   0  0  0  0  0  0  0  0  0  0  0  0
   -1.6000    0.0000    0.0000 O   0  0  0  0  0  0  0  0  0  0  0  0
   -2.4001   -1.3856    0.0000 C   0  0  0  0  0  0  0  0  0  0  0  0
   -3.2000   -2.7713    0.0000 H   0  0  0  0  0  0  0  0  0  0  0  0
   -4.0000   -1.3856    0.0000 H   0  0  0  0  0  0  0  0  0  0  0  0
   -1.6000   -2.7713    0.0000 H   0  0  0  0  0  0  0  0  0  0  0  0
   -0.8000    1.3856    0.0000 O   0  0  0  0  0  0  0  0  0  0  0  0
    0.0000    2.7713    0.0000 C   0  0  0  0  0  0  0  0  0  0  0  0
   -0.8000    4.1569    0.0000 H   0  0  0  0  0  0  0  0  0  0  0  0
    0.8000    4.1569    0.0000 H   0  0  0  0  0  0  0  0  0  0  0  0
   -1.6000    2.7713    0.0000 H   0  0  0  0  0  0  0  0  0  0  0  0
  1  2  1  0  0  0  0
  2  3  1  0  0  0  0
  2  4  1  0  0  0  0
  4  5  1  0  0  0  0
  4  6  1  0  0  0  0
  4  7  1  0  0  0  0
  2  8  1  0  0  0  0
  8  9  1  0  0  0  0
  1 10  2  0  0  0  0
  1 11  1  0  0  0  0
 11 12  1  0  0  0  0
 12 13  1  0  0  0  0
 12 14  1  0  0  0  0
 12 15  1  0  0  0  0
  1 16  1  0  0  0  0
 16 17  1  0  0  0  0
 17 18  1  0  0  0  0
 17 19  1  0  0  0  0
 17 20  1  0  0  0  0
M  END
> <ChemID>
100015

> <source_casrn>
52-68-6

> <CAS>
52-68-6

> <SMILES>
COP(=O)(OC)C(O)C(Cl)(Cl)Cl

> <NAME>
TRICHLORFON

> <preferred_name>
Trichlorfon

> <iupac>
dimethyl (2,2,2-trichloro-1-hydroxyethyl)phosphonate

> <MPID>
24666

> <dsstox_substance_id>
DTXSID0021389

> <Canonical_QSARr>
COP(=O)(OC)C(O)C(Cl)(Cl)Cl

> <InChI_Code_QSARr>
InChI=1S/C4H8Cl3O4P/c1-10-12(9,11-2)3(8)4(5,6)7/h3,8H,1-2H3

> <InChI Key_QSARr>
NFACJZMKEDPNKN-UHFFFAOYSA-N

> <Salt_Solvent>
?

> <LogVP>
-5.1079

$$$$
100016
  -INDIGO-08031723152D

 28 29  0  0  0  0  0  0  0  0999 V2000
   -1.3856    0.8000    0.0000 Cl  0  0  0  0  0  0  0  0  0  0  0  0
    0.0001    1.6001    0.0000 C   0  0  0  0  0  0  0  0  0  0  0  0
    0.0001    3.2000    0.0000 H   0  0  0  0  0  0  0  0  0  0  0  0
    0.0001    0.0000    0.0000 C   0  0  0  0  0  0  0  0  0  0  0  0
    0.0001   -1.6000    0.0000 H   0  0  0  0  0  0  0  0  0  0  0  0
   -1.5034   -0.5472    0.0000 C   0  0  0  0  0  0  0  0  0  0  0  0
   -2.7292    0.4813    0.0000 C   0  0  0  0  0  0  0  0  0  0  0  0
   -2.4513    2.0569    0.0000 Cl  0  0  0  0  0  0  0  0  0  0  0  0
   -4.2327   -0.0660    0.0000 C   0  0  0  0  0  0  0  0  0  0  0  0
   -5.4584    0.9624    0.0000 H   0  0  0  0  0  0  0  0  0  0  0  0
   -4.5106   -1.6416    0.0000 C   0  0  0  0  0  0  0  0  0  0  0  0
   -6.0140   -2.1889    0.0000 H   0  0  0  0  0  0  0  0  0  0  0  0
   -3.2848   -2.6701    0.0000 C   0  0  0  0  0  0  0  0  0  0  0  0
   -3.5627   -4.2459    0.0000 H   0  0  0  0  0  0  0  0  0  0  0  0
   -1.7813   -2.1229    0.0000 C   0  0  0  0  0  0  0  0  0  0  0  0
   -0.5557   -3.1514    0.0000 H   0  0  0  0  0  0  0  0  0  0  0  0
    1.5999    0.0000    0.0000 C   0  0  0  0  0  0  0  0  0  0  0  0
    2.4001    1.3857    0.0000 C   0  0  0  0  0  0  0  0  0  0  0  0
    1.5999    2.7713    0.0000 H   0  0  0  0  0  0  0  0  0  0  0  0
    4.0000    1.3857    0.0000 C   0  0  0  0  0  0  0  0  0  0  0  0
    4.7999    2.7713    0.0000 H   0  0  0  0  0  0  0  0  0  0  0  0
    4.7999    0.0000    0.0000 C   0  0  0  0  0  0  0  0  0  0  0  0
    6.4000    0.0000    0.0000 Cl  0  0  0  0  0  0  0  0  0  0  0  0
    4.0000   -1.3857    0.0000 C   0  0  0  0  0  0  0  0  0  0  0  0
    4.7999   -2.7712    0.0000 H   0  0  0  0  0  0  0  0  0  0  0  0
    2.4001   -1.3857    0.0000 C   0  0  0  0  0  0  0  0  0  0  0  0
    1.5999   -2.7712    0.0000 H   0  0  0  0  0  0  0  0  0  0  0  0
   -1.3856    2.4000    0.0000 Cl  0  0  0  0  0  0  0  0  0  0  0  0
  1  2  1  0  0  0  0
  2  3  1  0  0  0  0
  2  4  1  0  0  0  0
  4  5  1  0  0  0  0
  4  6  1  0  0  0  0
  6  7  1  0  0  0  0
  7  8  1  0  0  0  0
  7  9  2  0  0  0  0
  9 10  1  0  0  0  0
  9 11  1  0  0  0  0
 11 12  1  0  0  0  0
 11 13  2  0  0  0  0
 13 14  1  0  0  0  0
 13 15  1  0  0  0  0
 15  6  2  0  0  0  0
 15 16  1  0  0  0  0
  4 17  1  0  0  0  0
 17 18  1  0  0  0  0
 18 19  1  0  0  0  0
 18 20  2  0  0  0  0
 20 21  1  0  0  0  0
 20 22  1  0  0  0  0
 22 23  1  0  0  0  0
 22 24  2  0  0  0  0
 24 25  1  0  0  0  0
 24 26  1  0  0  0  0
 26 17  2  0  0  0  0
 26 27  1  0  0  0  0
  2 28  1  0  0  0  0
M  END
> <ChemID>
100016

> <source_casrn>
53-19-0

> <CAS>
53-19-0

> <SMILES>
ClC(Cl)C(c1ccccc1Cl)c1ccc(Cl)cc1

> <NAME>
O,P'-DDD

> <preferred_name>
o,p'-DDD

> <iupac>
1-chloro-2-[2,2-dichloro-1-(4-chlorophenyl)ethyl]benzene

> <MPID>
24667

> <dsstox_substance_id>
DTXSID9020372

> <Canonical_QSARr>
ClC(Cl)C(c1ccccc1Cl)c1ccc(Cl)cc1

> <InChI_Code_QSARr>
InChI=1S/C14H10Cl4/c15-10-7-5-9(6-8-10)13(14(17)18)11-3-1-2-4-12(11)16/h1-8,13-14H

> <InChI Key_QSARr>
JWBOIMRXGHLCPP-UHFFFAOYSA-N

> <Salt_Solvent>
?

> <LogVP>
-5.7122

$$$$
100017
  -INDIGO-08031723152D

 36 40  0  0  0  0  0  0  0  0999 V2000
   -0.8001    1.3856    0.0000 C   0  0  0  0  0  0  0  0  0  0  0  0
    0.0000    2.7713    0.0000 H   0  0  0  0  0  0  0  0  0  0  0  0
   -2.3999    1.3856    0.0000 C   0  0  0  0  0  0  0  0  0  0  0  0
   -3.2000    0.0001    0.0000 C   0  0  0  0  0  0  0  0  0  0  0  0
   -4.8001    0.0001    0.0000 C   0  0  0  0  0  0  0  0  0  0  0  0
   -5.5999    1.3856    0.0000 C   0  0  0  0  0  0  0  0  0  0  0  0
   -4.8001    2.7712    0.0000 C   0  0  0  0  0  0  0  0  0  0  0  0
   -5.5999    4.1569    0.0000 H   0  0  0  0  0  0  0  0  0  0  0  0
   -3.2000    2.7713    0.0000 C   0  0  0  0  0  0  0  0  0  0  0  0
   -2.3999    4.1569    0.0000 H   0  0  0  0  0  0  0  0  0  0  0  0
   -7.2001    1.3856    0.0000 C   0  0  0  0  0  0  0  0  0  0  0  0
   -7.9999    2.7713    0.0000 H   0  0  0  0  0  0  0  0  0  0  0  0
   -7.9999    0.0001    0.0000 C   0  0  0  0  0  0  0  0  0  0  0  0
   -9.6000    0.0001    0.0000 H   0  0  0  0  0  0  0  0  0  0  0  0
   -7.2001   -1.3856    0.0000 C   0  0  0  0  0  0  0  0  0  0  0  0
   -8.0001   -2.7712    0.0000 H   0  0  0  0  0  0  0  0  0  0  0  0
   -5.5999   -1.3856    0.0000 C   0  0  0  0  0  0  0  0  0  0  0  0
   -4.8001   -2.7712    0.0000 H   0  0  0  0  0  0  0  0  0  0  0  0
   -2.3999   -1.3856    0.0000 C   0  0  0  0  0  0  0  0  0  0  0  0
   -3.2000   -2.7713    0.0000 H   0  0  0  0  0  0  0  0  0  0  0  0
   -0.8001   -1.3856    0.0000 C   0  0  0  0  0  0  0  0  0  0  0  0
    0.0000    0.0001    0.0000 C   0  0  0  0  0  0  0  0  0  0  0  0
    1.6001   -0.0001    0.0000 C   0  0  0  0  0  0  0  0  0  0  0  0
    2.3999   -1.3856    0.0000 C   0  0  0  0  0  0  0  0  0  0  0  0
    1.6001   -2.7712    0.0000 C   0  0  0  0  0  0  0  0  0  0  0  0
    2.3999   -4.1569    0.0000 H   0  0  0  0  0  0  0  0  0  0  0  0
    0.0000   -2.7712    0.0000 C   0  0  0  0  0  0  0  0  0  0  0  0
   -0.8001   -4.1569    0.0000 H   0  0  0  0  0  0  0  0  0  0  0  0
    4.0001   -1.3856    0.0000 C   0  0  0  0  0  0  0  0  0  0  0  0
    4.8001   -2.7713    0.0000 H   0  0  0  0  0  0  0  0  0  0  0  0
    4.8001   -0.0001    0.0000 C   0  0  0  0  0  0  0  0  0  0  0  0
    6.4000   -0.0001    0.0000 H   0  0  0  0  0  0  0  0  0  0  0  0
    4.0001    1.3856    0.0000 C   0  0  0  0  0  0  0  0  0  0  0  0
    4.8001    2.7712    0.0000 H   0  0  0  0  0  0  0  0  0  0  0  0
    2.3999    1.3856    0.0000 C   0  0  0  0  0  0  0  0  0  0  0  0
    1.6001    2.7712    0.0000 H   0  0  0  0  0  0  0  0  0  0  0  0
  1  2  1  0  0  0  0
  1  3  1  0  0  0  0
  3  4  1  0  0  0  0
  4  5  2  0  0  0  0
  5  6  1  0  0  0  0
  6  7  2  0  0  0  0
  7  8  1  0  0  0  0
  7  9  1  0  0  0  0
  9  3  2  0  0  0  0
  9 10  1  0  0  0  0
  6 11  1  0  0  0  0
 11 12  1  0  0  0  0
 11 13  2  0  0  0  0
 13 14  1  0  0  0  0
 13 15  1  0  0  0  0
 15 16  1  0  0  0  0
 15 17  2  0  0  0  0
 17  5  1  0  0  0  0
 17 18  1  0  0  0  0
  4 19  1  0  0  0  0
 19 20  1  0  0  0  0
 19 21  2  0  0  0  0
 21 22  1  0  0  0  0
 22  1  2  0  0  0  0
 22 23  1  0  0  0  0
 23 24  1  0  0  0  0
 24 25  1  0  0  0  0
 25 26  1  0  0  0  0
 25 27  2  0  0  0  0
 27 21  1  0  0  0  0
 27 28  1  0  0  0  0
 24 29  2  0  0  0  0
 29 30  1  0  0  0  0
 29 31  1  0  0  0  0
 31 32  1  0  0  0  0
 31 33  2  0  0  0  0
 33 34  1  0  0  0  0
 33 35  1  0  0  0  0
 35 23  2  0  0  0  0
 35 36  1  0  0  0  0
M  END
> <ChemID>
100017

> <source_casrn>
53-70-3

> <CAS>
53-70-3

> <SMILES>
c1c2c3ccccc3ccc2cc2c3ccccc3ccc21

> <NAME>
DIBENZ(A,H)ANTHRACENE

> <preferred_name>
Dibenz(a,h)anthracene

> <iupac>
benzo[k]tetraphene

> <MPID>
24668

> <dsstox_substance_id>
DTXSID9020409

> <Canonical_QSARr>
c1c2c3ccccc3ccc2cc2c3ccccc3ccc21

> <InChI_Code_QSARr>
InChI=1S/C22H14/c1-3-7-19-15(5-1)9-11-17-14-22-18(13-21(17)19)12-10-16-6-2-4-8-20(16)22/h1-14H

> <InChI Key_QSARr>
LHRCREOYAASXPZ-UHFFFAOYSA-N

> <Salt_Solvent>
?

> <LogVP>
-9.02

$$$$
100019
  -INDIGO-08031723152D

 17 16  0  0  0  0  0  0  0  0999 V2000
    1.3856    0.8000    0.0000 C   0  0  0  0  0  0  0  0  0  0  0  0
    2.7713    1.6000    0.0000 H   0  0  0  0  0  0  0  0  0  0  0  0
    2.7713    0.0000    0.0000 H   0  0  0  0  0  0  0  0  0  0  0  0
    1.3856    2.4000    0.0000 H   0  0  0  0  0  0  0  0  0  0  0  0
    0.0000    0.0000    0.0000 C   0  0  0  0  0  0  0  0  0  0  0  0
   -0.6122   -1.4782    0.0000 H   0  0  0  0  0  0  0  0  0  0  0  0
    0.6122   -1.4782    0.0000 H   0  0  0  0  0  0  0  0  0  0  0  0
   -1.3857    0.8000    0.0000 N   0  0  0  0  0  0  0  0  0  0  0  0
   -2.7713    0.0000    0.0000 C   0  0  0  0  0  0  0  0  0  0  0  0
   -3.3835   -1.4782    0.0000 H   0  0  0  0  0  0  0  0  0  0  0  0
   -2.1590   -1.4782    0.0000 H   0  0  0  0  0  0  0  0  0  0  0  0
   -4.1569    0.8000    0.0000 C   0  0  0  0  0  0  0  0  0  0  0  0
   -5.5426    0.0000    0.0000 H   0  0  0  0  0  0  0  0  0  0  0  0
   -5.5426    1.6000    0.0000 H   0  0  0  0  0  0  0  0  0  0  0  0
   -4.1569    2.4000    0.0000 H   0  0  0  0  0  0  0  0  0  0  0  0
   -1.3857    2.4000    0.0000 N   0  0  0  0  0  0  0  0  0  0  0  0
   -2.7713    3.2000    0.0000 O   0  0  0  0  0  0  0  0  0  0  0  0
  1  2  1  0  0  0  0
  1  3  1  0  0  0  0
  1  4  1  0  0  0  0
  1  5  1  0  0  0  0
  5  6  1  0  0  0  0
  5  7  1  0  0  0  0
  5  8  1  0  0  0  0
  8  9  1  0  0  0  0
  9 10  1  0  0  0  0
  9 11  1  0  0  0  0
  9 12  1  0  0  0  0
 12 13  1  0  0  0  0
 12 14  1  0  0  0  0
 12 15  1  0  0  0  0
  8 16  1  0  0  0  0
 16 17  2  0  0  0  0
M  END
> <ChemID>
100019

> <source_casrn>
55-18-5

> <CAS>
55-18-5

> <SMILES>
CCN(CC)N=O

> <NAME>
N-NITROSODIETHYLAMINE

> <preferred_name>
N-Nitrosodiethylamine

> <iupac>
N-ethyl-N-nitrosoethanamine

> <MPID>
24670

> <dsstox_substance_id>
DTXSID2021028

> <Canonical_QSARr>
CCN(CC)N=O

> <InChI_Code_QSARr>
InChI=1S/C4H10N2O/c1-3-6(4-2)5-7/h3-4H2,1-2H3

> <InChI Key_QSARr>
WBNQDOYYEUMPFS-UHFFFAOYSA-N

> <Salt_Solvent>
?

> <LogVP>
-0.0655

$$$$
100020
  -INDIGO-08031723152D

 31 31  0  0  0  0  0  0  0  0999 V2000
   -5.5426    1.5999    0.0000 S   0  0  0  0  0  0  0  0  0  0  0  0
   -5.5426   -0.0001    0.0000 P   0  0  0  0  0  0  0  0  0  0  0  0
   -4.1569    0.8000    0.0000 O   0  0  0  0  0  0  0  0  0  0  0  0
   -2.7713    0.0001    0.0000 C   0  0  0  0  0  0  0  0  0  0  0  0
   -1.3856    0.8000    0.0000 C   0  0  0  0  0  0  0  0  0  0  0  0
   -1.3856    2.4000    0.0000 H   0  0  0  0  0  0  0  0  0  0  0  0
    0.0001    0.0001    0.0000 C   0  0  0  0  0  0  0  0  0  0  0  0
    1.3856    0.8000    0.0000 C   0  0  0  0  0  0  0  0  0  0  0  0
    2.7713    1.6001    0.0000 H   0  0  0  0  0  0  0  0  0  0  0  0
    1.3856    2.4000    0.0000 H   0  0  0  0  0  0  0  0  0  0  0  0
    2.7713    0.0001    0.0000 H   0  0  0  0  0  0  0  0  0  0  0  0
    0.0001   -1.5999    0.0000 C   0  0  0  0  0  0  0  0  0  0  0  0
    1.3856   -2.4000    0.0000 S   0  0  0  0  0  0  0  0  0  0  0  0
    1.3856   -4.0000    0.0000 C   0  0  0  0  0  0  0  0  0  0  0  0
    2.7713   -4.7999    0.0000 H   0  0  0  0  0  0  0  0  0  0  0  0
    1.3856   -5.6000    0.0000 H   0  0  0  0  0  0  0  0  0  0  0  0
    2.7713   -3.2001    0.0000 H   0  0  0  0  0  0  0  0  0  0  0  0
   -1.3856   -2.4000    0.0000 C   0  0  0  0  0  0  0  0  0  0  0  0
   -1.3856   -4.0000    0.0000 H   0  0  0  0  0  0  0  0  0  0  0  0
   -2.7713   -1.6001    0.0000 C   0  0  0  0  0  0  0  0  0  0  0  0
   -4.1569   -2.4000    0.0000 H   0  0  0  0  0  0  0  0  0  0  0  0
   -6.9283    0.8000    0.0000 O   0  0  0  0  0  0  0  0  0  0  0  0
   -8.3138   -0.0001    0.0000 C   0  0  0  0  0  0  0  0  0  0  0  0
   -9.6995    0.8000    0.0000 H   0  0  0  0  0  0  0  0  0  0  0  0
   -9.6995   -0.8000    0.0000 H   0  0  0  0  0  0  0  0  0  0  0  0
   -8.3138    1.5999    0.0000 H   0  0  0  0  0  0  0  0  0  0  0  0
   -6.9283   -0.8000    0.0000 O   0  0  0  0  0  0  0  0  0  0  0  0
   -6.9283   -2.4000    0.0000 C   0  0  0  0  0  0  0  0  0  0  0  0
   -6.9283   -4.0000    0.0000 H   0  0  0  0  0  0  0  0  0  0  0  0
   -8.3138   -3.2001    0.0000 H   0  0  0  0  0  0  0  0  0  0  0  0
   -5.5426   -3.2001    0.0000 H   0  0  0  0  0  0  0  0  0  0  0  0
  1  2  2  0  0  0  0
  2  3  1  0  0  0  0
  3  4  1  0  0  0  0
  4  5  1  0  0  0  0
  5  6  1  0  0  0  0
  5  7  2  0  0  0  0
  7  8  1  0  0  0  0
  8  9  1  0  0  0  0
  8 10  1  0  0  0  0
  8 11  1  0  0  0  0
  7 12  1  0  0  0  0
 12 13  1  0  0  0  0
 13 14  1  0  0  0  0
 14 15  1  0  0  0  0
 14 16  1  0  0  0  0
 14 17  1  0  0  0  0
 12 18  2  0  0  0  0
 18 19  1  0  0  0  0
 18 20  1  0  0  0  0
 20  4  2  0  0  0  0
 20 21  1  0  0  0  0
  2 22  1  0  0  0  0
 22 23  1  0  0  0  0
 23 24  1  0  0  0  0
 23 25  1  0  0  0  0
 23 26  1  0  0  0  0
  2 27  1  0  0  0  0
 27 28  1  0  0  0  0
 28 29  1  0  0  0  0
 28 30  1  0  0  0  0
 28 31  1  0  0  0  0
M  END
> <ChemID>
100020

> <source_casrn>
55-38-9

> <CAS>
55-38-9

> <SMILES>
Cc1cc(ccc1SC)OP(=S)(OC)OC

> <NAME>
FENTHION

> <preferred_name>
Fenthion

> <iupac>
O,O-dimethyl O-[3-methyl-4-(methylsulfanyl)phenyl] phosphorothioate

> <MPID>
24671

> <dsstox_substance_id>
DTXSID8020620

> <Canonical_QSARr>
Cc1cc(ccc1SC)OP(=S)(OC)OC

> <InChI_Code_QSARr>
InChI=1S/C10H15O3PS2/c1-8-7-9(5-6-10(8)16-4)13-14(15,11-2)12-3/h5-7H,1-4H3

> <InChI Key_QSARr>
PNVJTZOFSHSLTO-UHFFFAOYSA-N

> <Salt_Solvent>
?

> <LogVP>
-4.9788

$$$$
100021
  -INDIGO-08031723152D

 20 19  0  0  0  0  0  0  0  0999 V2000
   -2.7291    2.0812    0.0000 O   0  0  0  0  0  0  0  0  0  0  0  0
   -1.2257    2.6284    0.0000 N   0  0  0  0  0  0  0  0  0  0  0  0
    0.0001    1.6000    0.0000 O   0  0  0  0  0  0  0  0  0  0  0  0
    0.0001    0.0001    0.0000 C   0  0  0  0  0  0  0  0  0  0  0  0
    0.0001   -1.6000    0.0000 H   0  0  0  0  0  0  0  0  0  0  0  0
    1.6000    0.0001    0.0000 C   0  0  0  0  0  0  0  0  0  0  0  0
    2.8693    0.9741    0.0000 H   0  0  0  0  0  0  0  0  0  0  0  0
    1.8089    1.5863    0.0000 H   0  0  0  0  0  0  0  0  0  0  0  0
    2.4000   -1.3857    0.0000 O   0  0  0  0  0  0  0  0  0  0  0  0
    4.0000   -1.3857    0.0000 N   0  0  0  0  0  0  0  0  0  0  0  0
    4.8000   -2.7713    0.0000 O   0  0  0  0  0  0  0  0  0  0  0  0
    4.8000    0.0001    0.0000 O   0  0  0  0  0  0  0  0  0  0  0  0
   -1.6000    0.0001    0.0000 C   0  0  0  0  0  0  0  0  0  0  0  0
   -1.8089    1.5863    0.0000 H   0  0  0  0  0  0  0  0  0  0  0  0
   -2.8693    0.9741    0.0000 H   0  0  0  0  0  0  0  0  0  0  0  0
   -2.4000   -1.3857    0.0000 O   0  0  0  0  0  0  0  0  0  0  0  0
   -4.0000   -1.3857    0.0000 N   0  0  0  0  0  0  0  0  0  0  0  0
   -4.8000   -2.7713    0.0000 O   0  0  0  0  0  0  0  0  0  0  0  0
   -4.8000    0.0001    0.0000 O   0  0  0  0  0  0  0  0  0  0  0  0
   -0.9478    4.2042    0.0000 O   0  0  0  0  0  0  0  0  0  0  0  0
  1  2  2  0  0  0  0
  2  3  1  0  0  0  0
  3  4  1  0  0  0  0
  4  5  1  0  0  0  0
  4  6  1  0  0  0  0
  6  7  1  0  0  0  0
  6  8  1  0  0  0  0
  6  9  1  0  0  0  0
  9 10  1  0  0  0  0
 10 11  2  0  0  0  0
 10 12  1  0  0  0  0
  4 13  1  0  0  0  0
 13 14  1  0  0  0  0
 13 15  1  0  0  0  0
 13 16  1  0  0  0  0
 16 17  1  0  0  0  0
 17 18  2  0  0  0  0
 17 19  1  0  0  0  0
  2 20  1  0  0  0  0
M  CHG  6   2   1  10   1  12  -1  17   1  19  -1  20  -1
M  END
> <ChemID>
100021

> <source_casrn>
55-63-0

> <CAS>
55-63-0

> <SMILES>
[O-][N+](=O)OC(CO[N+]([O-])=O)CO[N+]([O-])=O

> <NAME>
1,2,3-PROPANETRIOL TRINITRATE

> <preferred_name>
Trinitroglycerin

> <iupac>
propane-1,2,3-triyl trinitrate

> <MPID>
24672

> <dsstox_substance_id>
DTXSID1021407

> <Canonical_QSARr>
[O-][N+](=O)OC(CO[N+]([O-])=O)CO[N+]([O-])=O

> <InChI_Code_QSARr>
InChI=1S/C3H5N3O9/c7-4(8)13-1-3(15-6(11)12)2-14-5(9)10/h3H,1-2H2

> <InChI Key_QSARr>
SNIOPGDIGTZGOP-UHFFFAOYSA-N

> <Salt_Solvent>
?

> <LogVP>
-3.3979

$$$$
100023
  -INDIGO-08031723152D

  5  4  0  0  0  0  0  0  0  0999 V2000
   -0.8000   -1.3856    0.0000 Cl  0  0  0  0  0  0  0  0  0  0  0  0
    0.0000    0.0000    0.0000 C   0  0  0  0  0  0  0  0  0  0  0  0
    0.8000    1.3856    0.0000 Cl  0  0  0  0  0  0  0  0  0  0  0  0
   -1.3856    0.8000    0.0000 Cl  0  0  0  0  0  0  0  0  0  0  0  0
    1.3856   -0.8000    0.0000 Cl  0  0  0  0  0  0  0  0  0  0  0  0
  1  2  1  0  0  0  0
  2  3  1  0  0  0  0
  2  4  1  0  0  0  0
  2  5  1  0  0  0  0
M  END
> <ChemID>
100023

> <source_casrn>
56-23-5

> <CAS>
56-23-5

> <SMILES>
ClC(Cl)(Cl)Cl

> <NAME>
CARBON TETRACHLORIDE

> <preferred_name>
Carbon tetrachloride

> <iupac>
tetrachloromethane

> <MPID>
24674

> <dsstox_substance_id>
DTXSID8020250

> <Canonical_QSARr>
ClC(Cl)(Cl)Cl

> <InChI_Code_QSARr>
InChI=1S/CCl4/c2-1(3,4)5

> <InChI Key_QSARr>
VZGDMQKNWNREIO-UHFFFAOYSA-N

> <Salt_Solvent>
?

> <LogVP>
2.0607

$$$$
100026
  -INDIGO-08031723152D

 32 32  0  0  0  0  0  0  0  0999 V2000
    0.0000    1.6000    0.0000 S   0  0  0  0  0  0  0  0  0  0  0  0
    0.0000    0.0000    0.0000 P   0  0  0  0  0  0  0  0  0  0  0  0
    1.3857    0.8000    0.0000 O   0  0  0  0  0  0  0  0  0  0  0  0
    2.7713    0.0000    0.0000 C   0  0  0  0  0  0  0  0  0  0  0  0
    2.7713   -1.6000    0.0000 C   0  0  0  0  0  0  0  0  0  0  0  0
    1.3857   -2.4000    0.0000 H   0  0  0  0  0  0  0  0  0  0  0  0
    4.1570   -2.4000    0.0000 C   0  0  0  0  0  0  0  0  0  0  0  0
    4.1570   -4.0000    0.0000 H   0  0  0  0  0  0  0  0  0  0  0  0
    5.5426   -1.6000    0.0000 C   0  0  0  0  0  0  0  0  0  0  0  0
    6.9283   -2.4000    0.0000 N   0  0  0  0  0  0  0  0  0  0  0  0
    8.3138   -1.6000    0.0000 O   0  0  0  0  0  0  0  0  0  0  0  0
    6.9283   -4.0000    0.0000 O   0  0  0  0  0  0  0  0  0  0  0  0
    5.5426    0.0000    0.0000 C   0  0  0  0  0  0  0  0  0  0  0  0
    6.9283    0.8000    0.0000 H   0  0  0  0  0  0  0  0  0  0  0  0
    4.1570    0.8000    0.0000 C   0  0  0  0  0  0  0  0  0  0  0  0
    4.1570    2.4000    0.0000 H   0  0  0  0  0  0  0  0  0  0  0  0
   -1.3855    0.8000    0.0000 O   0  0  0  0  0  0  0  0  0  0  0  0
   -2.7713    0.0000    0.0000 C   0  0  0  0  0  0  0  0  0  0  0  0
   -2.1590   -1.4782    0.0000 H   0  0  0  0  0  0  0  0  0  0  0  0
   -3.3836   -1.4782    0.0000 H   0  0  0  0  0  0  0  0  0  0  0  0
   -4.1568    0.8000    0.0000 C   0  0  0  0  0  0  0  0  0  0  0  0
   -5.5426    1.6000    0.0000 H   0  0  0  0  0  0  0  0  0  0  0  0
   -5.5426    0.0000    0.0000 H   0  0  0  0  0  0  0  0  0  0  0  0
   -4.1568    2.4000    0.0000 H   0  0  0  0  0  0  0  0  0  0  0  0
   -1.3855   -0.8000    0.0000 O   0  0  0  0  0  0  0  0  0  0  0  0
   -1.3855   -2.4000    0.0000 C   0  0  0  0  0  0  0  0  0  0  0  0
    0.2007   -2.6089    0.0000 H   0  0  0  0  0  0  0  0  0  0  0  0
   -0.4117   -3.6694    0.0000 H   0  0  0  0  0  0  0  0  0  0  0  0
   -2.7713   -3.2000    0.0000 C   0  0  0  0  0  0  0  0  0  0  0  0
   -4.1568   -4.0000    0.0000 H   0  0  0  0  0  0  0  0  0  0  0  0
   -2.7713   -4.8000    0.0000 H   0  0  0  0  0  0  0  0  0  0  0  0
   -4.1568   -2.4000    0.0000 H   0  0  0  0  0  0  0  0  0  0  0  0
  1  2  2  0  0  0  0
  2  3  1  0  0  0  0
  3  4  1  0  0  0  0
  4  5  1  0  0  0  0
  5  6  1  0  0  0  0
  5  7  2  0  0  0  0
  7  8  1  0  0  0  0
  7  9  1  0  0  0  0
  9 10  1  0  0  0  0
 10 11  2  0  0  0  0
 10 12  1  0  0  0  0
  9 13  2  0  0  0  0
 13 14  1  0  0  0  0
 13 15  1  0  0  0  0
 15  4  2  0  0  0  0
 15 16  1  0  0  0  0
  2 17  1  0  0  0  0
 17 18  1  0  0  0  0
 18 19  1  0  0  0  0
 18 20  1  0  0  0  0
 18 21  1  0  0  0  0
 21 22  1  0  0  0  0
 21 23  1  0  0  0  0
 21 24  1  0  0  0  0
  2 25  1  0  0  0  0
 25 26  1  0  0  0  0
 26 27  1  0  0  0  0
 26 28  1  0  0  0  0
 26 29  1  0  0  0  0
 29 30  1  0  0  0  0
 29 31  1  0  0  0  0
 29 32  1  0  0  0  0
M  CHG  2  10   1  12  -1
M  END
> <ChemID>
100026

> <source_casrn>
56-38-2

> <CAS>
56-38-2

> <SMILES>
CCOP(=S)(Oc1ccc(cc1)[N+]([O-])=O)OCC

> <NAME>
PARATHION

> <preferred_name>
Parathion

> <iupac>
O,O-diethyl O-(4-nitrophenyl) phosphorothioate

> <MPID>
24675

> <dsstox_substance_id>
DTXSID7021100

> <Canonical_QSARr>
CCOP(=S)(Oc1ccc(cc1)[N+]([O-])=O)OCC

> <InChI_Code_QSARr>
InChI=1S/C10H14NO5PS/c1-3-14-17(18,15-4-2)16-10-7-5-9(6-8-10)11(12)13/h5-8H,3-4H2,1-2H3

> <InChI Key_QSARr>
LCCNCVORNKJIRZ-UHFFFAOYSA-N

> <Salt_Solvent>
?

> <LogVP>
-5.1752

$$$$
100027
  -INDIGO-08031723152D

 37 41  0  0  0  0  0  0  0  0999 V2000
    4.8001    2.7713    0.0000 C   0  0  0  0  0  0  0  0  0  0  0  0
    6.4000    2.7713    0.0000 H   0  0  0  0  0  0  0  0  0  0  0  0
    5.6000    4.1570    0.0000 H   0  0  0  0  0  0  0  0  0  0  0  0
    5.6000    1.3857    0.0000 H   0  0  0  0  0  0  0  0  0  0  0  0
    3.2000    2.7713    0.0000 C   0  0  0  0  0  0  0  0  0  0  0  0
    2.4000    1.3857    0.0000 C   0  0  0  0  0  0  0  0  0  0  0  0
    0.8001    1.3856    0.0000 C   0  0  0  0  0  0  0  0  0  0  0  0
   -0.0001    0.0000    0.0000 C   0  0  0  0  0  0  0  0  0  0  0  0
    1.2517   -0.9966    0.0000 C   0  0  0  0  0  0  0  0  0  0  0  0
    0.1068   -2.1144    0.0000 H   0  0  0  0  0  0  0  0  0  0  0  0
    2.2182   -2.2718    0.0000 H   0  0  0  0  0  0  0  0  0  0  0  0
    2.6373   -0.1966    0.0000 C   0  0  0  0  0  0  0  0  0  0  0  0
    3.2584   -1.6711    0.0000 H   0  0  0  0  0  0  0  0  0  0  0  0
    4.1778    0.2360    0.0000 H   0  0  0  0  0  0  0  0  0  0  0  0
   -1.6000    0.0000    0.0000 C   0  0  0  0  0  0  0  0  0  0  0  0
   -2.3999    1.3856    0.0000 C   0  0  0  0  0  0  0  0  0  0  0  0
   -1.6000    2.7713    0.0000 C   0  0  0  0  0  0  0  0  0  0  0  0
   -2.3999    4.1570    0.0000 H   0  0  0  0  0  0  0  0  0  0  0  0
   -0.0001    2.7713    0.0000 C   0  0  0  0  0  0  0  0  0  0  0  0
    0.8001    4.1569    0.0000 C   0  0  0  0  0  0  0  0  0  0  0  0
   -0.0001    5.5426    0.0000 H   0  0  0  0  0  0  0  0  0  0  0  0
    2.4000    4.1569    0.0000 C   0  0  0  0  0  0  0  0  0  0  0  0
    3.2000    5.5426    0.0000 H   0  0  0  0  0  0  0  0  0  0  0  0
   -4.0001    1.3856    0.0000 C   0  0  0  0  0  0  0  0  0  0  0  0
   -4.8000    0.0000    0.0000 C   0  0  0  0  0  0  0  0  0  0  0  0
   -6.3999    0.0000    0.0000 C   0  0  0  0  0  0  0  0  0  0  0  0
   -7.2001   -1.3857    0.0000 H   0  0  0  0  0  0  0  0  0  0  0  0
   -7.2001    1.3856    0.0000 C   0  0  0  0  0  0  0  0  0  0  0  0
   -8.8000    1.3856    0.0000 H   0  0  0  0  0  0  0  0  0  0  0  0
   -6.3999    2.7713    0.0000 C   0  0  0  0  0  0  0  0  0  0  0  0
   -7.2001    4.1569    0.0000 H   0  0  0  0  0  0  0  0  0  0  0  0
   -4.8000    2.7713    0.0000 C   0  0  0  0  0  0  0  0  0  0  0  0
   -4.0001    4.1569    0.0000 H   0  0  0  0  0  0  0  0  0  0  0  0
   -4.0001   -1.3856    0.0000 C   0  0  0  0  0  0  0  0  0  0  0  0
   -4.8000   -2.7713    0.0000 H   0  0  0  0  0  0  0  0  0  0  0  0
   -2.3999   -1.3856    0.0000 C   0  0  0  0  0  0  0  0  0  0  0  0
   -1.6000   -2.7713    0.0000 H   0  0  0  0  0  0  0  0  0  0  0  0
  1  2  1  0  0  0  0
  1  3  1  0  0  0  0
  1  4  1  0  0  0  0
  1  5  1  0  0  0  0
  5  6  2  0  0  0  0
  6  7  1  0  0  0  0
  7  8  1  0  0  0  0
  8  9  1  0  0  0  0
  9 10  1  0  0  0  0
  9 11  1  0  0  0  0
  9 12  1  0  0  0  0
 12  6  1  0  0  0  0
 12 13  1  0  0  0  0
 12 14  1  0  0  0  0
  8 15  2  0  0  0  0
 15 16  1  0  0  0  0
 16 17  2  0  0  0  0
 17 18  1  0  0  0  0
 17 19  1  0  0  0  0
 19  7  2  0  0  0  0
 19 20  1  0  0  0  0
 20 21  1  0  0  0  0
 20 22  2  0  0  0  0
 22  5  1  0  0  0  0
 22 23  1  0  0  0  0
 16 24  1  0  0  0  0
 24 25  1  0  0  0  0
 25 26  2  0  0  0  0
 26 27  1  0  0  0  0
 26 28  1  0  0  0  0
 28 29  1  0  0  0  0
 28 30  2  0  0  0  0
 30 31  1  0  0  0  0
 30 32  1  0  0  0  0
 32 24  2  0  0  0  0
 32 33  1  0  0  0  0
 25 34  1  0  0  0  0
 34 35  1  0  0  0  0
 34 36  2  0  0  0  0
 36 15  1  0  0  0  0
 36 37  1  0  0  0  0
M  END
> <ChemID>
100027

> <source_casrn>
56-49-5

> <CAS>
56-49-5

> <SMILES>
Cc1ccc2cc3c(ccc4ccccc43)c3CCc1c32

> <NAME>
3-METHYLCHOLANTHRENE

> <preferred_name>
3-Methylcholanthrene

> <iupac>
3-methyl-1,2-dihydrocyclopenta[ij]tetraphene

> <MPID>
24676

> <dsstox_substance_id>
DTXSID0020862

> <Canonical_QSARr>
Cc1ccc2cc3c(ccc4ccccc43)c3CCc1c32

> <InChI_Code_QSARr>
InChI=1S/C21H16/c1-13-6-7-15-12-20-17-5-3-2-4-14(17)8-9-18(20)19-11-10-16(13)21(15)19/h2-9,12H,10-11H2,1H3

> <InChI Key_QSARr>
PPQNQXQZIWHJRB-UHFFFAOYSA-N

> <Salt_Solvent>
?

> <LogVP>
-7.3665

$$$$
100029
  -INDIGO-08031723152D

 38 39  0  0  0  0  0  0  0  0999 V2000
   -1.3857    2.4000    0.0000 C   0  0  0  0  0  0  0  0  0  0  0  0
   -1.3857    4.0000    0.0000 H   0  0  0  0  0  0  0  0  0  0  0  0
   -2.7712    3.2001    0.0000 H   0  0  0  0  0  0  0  0  0  0  0  0
   -0.0000    3.2001    0.0000 H   0  0  0  0  0  0  0  0  0  0  0  0
   -1.3857    0.8000    0.0000 C   0  0  0  0  0  0  0  0  0  0  0  0
   -2.7712   -0.0001    0.0000 C   0  0  0  0  0  0  0  0  0  0  0  0
   -4.1569    0.8000    0.0000 Cl  0  0  0  0  0  0  0  0  0  0  0  0
   -2.7712   -1.5999    0.0000 C   0  0  0  0  0  0  0  0  0  0  0  0
   -4.1569   -2.4000    0.0000 O   0  0  0  0  0  0  0  0  0  0  0  0
   -1.3857   -2.4000    0.0000 O   0  0  0  0  0  0  0  0  0  0  0  0
   -0.0000   -1.6001    0.0000 C   0  0  0  0  0  0  0  0  0  0  0  0
   -0.0000    0.0001    0.0000 C   0  0  0  0  0  0  0  0  0  0  0  0
    1.3857    0.8000    0.0000 C   0  0  0  0  0  0  0  0  0  0  0  0
    1.3857    2.4000    0.0000 H   0  0  0  0  0  0  0  0  0  0  0  0
    2.7714    0.0001    0.0000 C   0  0  0  0  0  0  0  0  0  0  0  0
    4.1568    0.8000    0.0000 H   0  0  0  0  0  0  0  0  0  0  0  0
    2.7714   -1.5999    0.0000 C   0  0  0  0  0  0  0  0  0  0  0  0
    1.3857   -2.4000    0.0000 C   0  0  0  0  0  0  0  0  0  0  0  0
    1.3857   -4.0000    0.0000 H   0  0  0  0  0  0  0  0  0  0  0  0
    4.1568   -2.4000    0.0000 O   0  0  0  0  0  0  0  0  0  0  0  0
    5.5425   -1.5999    0.0000 P   0  0  0  0  0  0  0  0  0  0  0  0
    5.5425   -3.1999    0.0000 S   0  0  0  0  0  0  0  0  0  0  0  0
    6.9282   -2.4000    0.0000 O   0  0  0  0  0  0  0  0  0  0  0  0
    8.3139   -1.5999    0.0000 C   0  0  0  0  0  0  0  0  0  0  0  0
    7.7016   -0.1218    0.0000 H   0  0  0  0  0  0  0  0  0  0  0  0
    8.9261   -0.1218    0.0000 H   0  0  0  0  0  0  0  0  0  0  0  0
    9.6994   -2.4000    0.0000 C   0  0  0  0  0  0  0  0  0  0  0  0
   11.0851   -3.1999    0.0000 H   0  0  0  0  0  0  0  0  0  0  0  0
   11.0851   -1.5999    0.0000 H   0  0  0  0  0  0  0  0  0  0  0  0
    9.6994   -4.0000    0.0000 H   0  0  0  0  0  0  0  0  0  0  0  0
    6.9282   -0.8000    0.0000 O   0  0  0  0  0  0  0  0  0  0  0  0
    6.9282    0.8000    0.0000 C   0  0  0  0  0  0  0  0  0  0  0  0
    5.3418    1.0089    0.0000 H   0  0  0  0  0  0  0  0  0  0  0  0
    5.9542    2.0694    0.0000 H   0  0  0  0  0  0  0  0  0  0  0  0
    8.3139    1.6001    0.0000 C   0  0  0  0  0  0  0  0  0  0  0  0
    9.6994    2.4000    0.0000 H   0  0  0  0  0  0  0  0  0  0  0  0
    8.3139    3.2001    0.0000 H   0  0  0  0  0  0  0  0  0  0  0  0
    9.6994    0.8000    0.0000 H   0  0  0  0  0  0  0  0  0  0  0  0
  1  2  1  0  0  0  0
  1  3  1  0  0  0  0
  1  4  1  0  0  0  0
  1  5  1  0  0  0  0
  5  6  2  0  0  0  0
  6  7  1  0  0  0  0
  6  8  1  0  0  0  0
  8  9  2  0  0  0  0
  8 10  1  0  0  0  0
 10 11  1  0  0  0  0
 11 12  1  0  0  0  0
 12  5  1  0  0  0  0
 12 13  2  0  0  0  0
 13 14  1  0  0  0  0
 13 15  1  0  0  0  0
 15 16  1  0  0  0  0
 15 17  2  0  0  0  0
 17 18  1  0  0  0  0
 18 11  2  0  0  0  0
 18 19  1  0  0  0  0
 17 20  1  0  0  0  0
 20 21  1  0  0  0  0
 21 22  2  0  0  0  0
 21 23  1  0  0  0  0
 23 24  1  0  0  0  0
 24 25  1  0  0  0  0
 24 26  1  0  0  0  0
 24 27  1  0  0  0  0
 27 28  1  0  0  0  0
 27 29  1  0  0  0  0
 27 30  1  0  0  0  0
 21 31  1  0  0  0  0
 31 32  1  0  0  0  0
 32 33  1  0  0  0  0
 32 34  1  0  0  0  0
 32 35  1  0  0  0  0
 35 36  1  0  0  0  0
 35 37  1  0  0  0  0
 35 38  1  0  0  0  0
M  END
> <ChemID>
100029

> <source_casrn>
56-72-4

> <CAS>
56-72-4

> <SMILES>
CC1c2ccc(cc2OC(=O)C=1Cl)OP(=S)(OCC)OCC

> <NAME>
COUMAPHOS

> <preferred_name>
Coumaphos

> <iupac>
O-(3-chloro-4-methyl-2-oxo-2H-chromen-7-yl) O,O-diethyl phosphorothioate

> <MPID>
24678

> <dsstox_substance_id>
DTXSID2020347

> <Canonical_QSARr>
CC1c2ccc(cc2OC(=O)C=1Cl)OP(=S)(OCC)OCC

> <InChI_Code_QSARr>
InChI=1S/C14H16ClO5PS/c1-4-17-21(22,18-5-2)20-10-6-7-11-9(3)13(15)14(16)19-12(11)8-10/h6-8H,4-5H2,1-3H3

> <InChI Key_QSARr>
BXNANOICGRISHX-UHFFFAOYSA-N

> <Salt_Solvent>
?

> <LogVP>
-7.0132

$$$$
100030
  -INDIGO-08031723152D

 14 13  0  0  0  0  0  0  0  0999 V2000
    0.0001    0.0000    0.0000 C   0  0  0  0  0  0  0  0  0  0  0  0
    0.0001   -1.6000    0.0000 H   0  0  0  0  0  0  0  0  0  0  0  0
    0.0001    1.6000    0.0000 O   0  0  0  0  0  0  0  0  0  0  0  0
    1.3856    2.4000    0.0000 H   0  0  0  0  0  0  0  0  0  0  0  0
   -1.5999    0.0000    0.0000 C   0  0  0  0  0  0  0  0  0  0  0  0
   -1.8088   -1.5863    0.0000 H   0  0  0  0  0  0  0  0  0  0  0  0
   -2.8694   -0.9740    0.0000 H   0  0  0  0  0  0  0  0  0  0  0  0
   -2.4000    1.3856    0.0000 O   0  0  0  0  0  0  0  0  0  0  0  0
   -4.0000    1.3856    0.0000 H   0  0  0  0  0  0  0  0  0  0  0  0
    1.6001    0.0000    0.0000 C   0  0  0  0  0  0  0  0  0  0  0  0
    1.8088   -1.5863    0.0000 H   0  0  0  0  0  0  0  0  0  0  0  0
    2.8694   -0.9740    0.0000 H   0  0  0  0  0  0  0  0  0  0  0  0
    2.4000    1.3856    0.0000 O   0  0  0  0  0  0  0  0  0  0  0  0
    4.0000    1.3856    0.0000 H   0  0  0  0  0  0  0  0  0  0  0  0
  1  2  1  0  0  0  0
  1  3  1  0  0  0  0
  3  4  1  0  0  0  0
  1  5  1  0  0  0  0
  5  6  1  0  0  0  0
  5  7  1  0  0  0  0
  5  8  1  0  0  0  0
  8  9  1  0  0  0  0
  1 10  1  0  0  0  0
 10 11  1  0  0  0  0
 10 12  1  0  0  0  0
 10 13  1  0  0  0  0
 13 14  1  0  0  0  0
M  END
> <ChemID>
100030

> <source_casrn>
56-81-5

> <CAS>
56-81-5

> <SMILES>
OC(CO)CO

> <NAME>
GLYCEROL

> <preferred_name>
Glycerol

> <iupac>
propane-1,2,3-triol

> <MPID>
24679

> <dsstox_substance_id>
DTXSID9020663

> <Canonical_QSARr>
OC(CO)CO

> <InChI_Code_QSARr>
InChI=1S/C3H8O3/c4-1-3(6)2-5/h3-6H,1-2H2

> <InChI Key_QSARr>
PEDCQBHIVMGVHV-UHFFFAOYSA-N

> <Salt_Solvent>
?

> <LogVP>
-3.7747

$$$$
100031
  -INDIGO-08031723152D

 19 18  0  0  0  0  0  0  0  0999 V2000
    2.7712    1.6000    0.0000 C   0  0  0  0  0  0  0  0  0  0  0  0
    2.7712    3.2000    0.0000 O   0  0  0  0  0  0  0  0  0  0  0  0
    1.3856    0.8000    0.0000 C   0  0  0  0  0  0  0  0  0  0  0  0
    0.5857    2.1857    0.0000 H   0  0  0  0  0  0  0  0  0  0  0  0
   -0.0001    0.0000    0.0000 C   0  0  0  0  0  0  0  0  0  0  0  0
    0.6122   -1.4782    0.0000 H   0  0  0  0  0  0  0  0  0  0  0  0
   -0.6122   -1.4782    0.0000 H   0  0  0  0  0  0  0  0  0  0  0  0
   -1.3856    0.8000    0.0000 C   0  0  0  0  0  0  0  0  0  0  0  0
   -1.9979    2.2782    0.0000 H   0  0  0  0  0  0  0  0  0  0  0  0
   -0.7734    2.2782    0.0000 H   0  0  0  0  0  0  0  0  0  0  0  0
   -2.7712    0.0000    0.0000 C   0  0  0  0  0  0  0  0  0  0  0  0
   -2.7712   -1.6000    0.0000 O   0  0  0  0  0  0  0  0  0  0  0  0
   -4.1569    0.8000    0.0000 O   0  0  0  0  0  0  0  0  0  0  0  0
   -5.5426    0.0000    0.0000 H   0  0  0  0  0  0  0  0  0  0  0  0
    2.1856   -0.5857    0.0000 N   0  0  0  0  0  0  0  0  0  0  0  0
    1.6385   -2.0891    0.0000 H   0  0  0  0  0  0  0  0  0  0  0  0
    3.7856   -0.5857    0.0000 H   0  0  0  0  0  0  0  0  0  0  0  0
    4.1569    0.8000    0.0000 O   0  0  0  0  0  0  0  0  0  0  0  0
    5.5426    1.6000    0.0000 H   0  0  0  0  0  0  0  0  0  0  0  0
  1  2  2  0  0  0  0
  1  3  1  0  0  0  0
  3  4  1  0  0  0  0
  3  5  1  0  0  0  0
  5  6  1  0  0  0  0
  5  7  1  0  0  0  0
  5  8  1  0  0  0  0
  8  9  1  0  0  0  0
  8 10  1  0  0  0  0
  8 11  1  0  0  0  0
 11 12  2  0  0  0  0
 11 13  1  0  0  0  0
 13 14  1  0  0  0  0
  3 15  1  0  0  0  0
 15 16  1  0  0  0  0
 15 17  1  0  0  0  0
  1 18  1  0  0  0  0
 18 19  1  0  0  0  0
M  END
> <ChemID>
100031

> <source_casrn>
56-86-0

> <CAS>
56-86-0

> <SMILES>
N[C@@H](CCC(O)=O)C(O)=O

> <NAME>
GLUTAMIC ACID

> <preferred_name>
L-Glutamic acid

> <iupac>
L-glutamic acid

> <MPID>
24680

> <dsstox_substance_id>
DTXSID5020659

> <Canonical_QSARr>
NC(CCC(O)=O)C(O)=O

> <InChI_Code_QSARr>
InChI=1S/C5H9NO4/c6-3(5(9)10)1-2-4(7)8/h3H,1-2,6H2,(H,7,8)(H,9,10)

> <InChI Key_QSARr>
WHUUTDBJXJRKMK-UHFFFAOYSA-N

> <Salt_Solvent>
?

> <LogVP>
-7.7696

$$$$
100033
  -INDIGO-08031723152D

 11 10  0  0  0  0  0  0  0  0999 V2000
    2.7713    0.0000    0.0000 C   0  0  0  0  0  0  0  0  0  0  0  0
    4.1569    0.8000    0.0000 H   0  0  0  0  0  0  0  0  0  0  0  0
    2.7713   -1.6000    0.0000 H   0  0  0  0  0  0  0  0  0  0  0  0
    1.3856    0.8000    0.0000 C   0  0  0  0  0  0  0  0  0  0  0  0
    1.3856    2.4000    0.0000 H   0  0  0  0  0  0  0  0  0  0  0  0
    0.0001    0.0000    0.0000 C   0  0  0  0  0  0  0  0  0  0  0  0
    0.6123   -1.4782    0.0000 H   0  0  0  0  0  0  0  0  0  0  0  0
   -0.6123   -1.4782    0.0000 H   0  0  0  0  0  0  0  0  0  0  0  0
   -1.3856    0.8000    0.0000 N   0  0  0  0  0  0  0  0  0  0  0  0
   -2.7713    0.0000    0.0000 C   0  0  0  0  0  0  0  0  0  0  0  0
   -4.1569   -0.8000    0.0000 S   0  0  0  0  0  0  0  0  0  0  0  0
  1  2  1  0  0  0  0
  1  3  1  0  0  0  0
  1  4  2  0  0  0  0
  4  5  1  0  0  0  0
  4  6  1  0  0  0  0
  6  7  1  0  0  0  0
  6  8  1  0  0  0  0
  6  9  1  0  0  0  0
  9 10  2  0  0  0  0
 10 11  2  0  0  0  0
M  END
> <ChemID>
100033

> <source_casrn>
57-06-7

> <CAS>
57-06-7

> <SMILES>
C=CCN=C=S

> <NAME>
3-ISOTHIOCYANATO-1-PROPENE

> <preferred_name>
Allyl isothiocyanate

> <iupac>
3-isothiocyanatoprop-1-ene

> <MPID>
24682

> <dsstox_substance_id>
DTXSID3020047

> <Canonical_QSARr>
C=CCN=C=S

> <InChI_Code_QSARr>
InChI=1S/C4H5NS/c1-2-3-5-4-6/h2H,1,3H2

> <InChI Key_QSARr>
ZOJBYZNEUISWFT-UHFFFAOYSA-N

> <Salt_Solvent>
?

> <LogVP>
0.568

$$$$
100034
  -INDIGO-08031723152D

 50 49  0  0  0  0  0  0  0  0999 V2000
   12.4707    0.8000    0.0000 O   0  0  0  0  0  0  0  0  0  0  0  0
   13.8564    0.0000    0.0000 H   0  0  0  0  0  0  0  0  0  0  0  0
   11.0850    0.0000    0.0000 C   0  0  0  0  0  0  0  0  0  0  0  0
   11.0850   -1.6000    0.0000 O   0  0  0  0  0  0  0  0  0  0  0  0
    9.6997    0.8000    0.0000 C   0  0  0  0  0  0  0  0  0  0  0  0
    9.0873    2.2782    0.0000 H   0  0  0  0  0  0  0  0  0  0  0  0
   10.3117    2.2782    0.0000 H   0  0  0  0  0  0  0  0  0  0  0  0
    8.3140    0.0000    0.0000 C   0  0  0  0  0  0  0  0  0  0  0  0
    8.9259   -1.4782    0.0000 H   0  0  0  0  0  0  0  0  0  0  0  0
    7.7016   -1.4782    0.0000 H   0  0  0  0  0  0  0  0  0  0  0  0
    6.9283    0.8000    0.0000 C   0  0  0  0  0  0  0  0  0  0  0  0
    6.3159    2.2782    0.0000 H   0  0  0  0  0  0  0  0  0  0  0  0
    7.5406    2.2782    0.0000 H   0  0  0  0  0  0  0  0  0  0  0  0
    5.5426    0.0000    0.0000 C   0  0  0  0  0  0  0  0  0  0  0  0
    6.1549   -1.4782    0.0000 H   0  0  0  0  0  0  0  0  0  0  0  0
    4.9302   -1.4782    0.0000 H   0  0  0  0  0  0  0  0  0  0  0  0
    4.1569    0.8000    0.0000 C   0  0  0  0  0  0  0  0  0  0  0  0
    3.5445    2.2782    0.0000 H   0  0  0  0  0  0  0  0  0  0  0  0
    4.7692    2.2782    0.0000 H   0  0  0  0  0  0  0  0  0  0  0  0
    2.7712    0.0000    0.0000 C   0  0  0  0  0  0  0  0  0  0  0  0
    3.3835   -1.4782    0.0000 H   0  0  0  0  0  0  0  0  0  0  0  0
    2.1592   -1.4782    0.0000 H   0  0  0  0  0  0  0  0  0  0  0  0
    1.3855    0.8000    0.0000 C   0  0  0  0  0  0  0  0  0  0  0  0
    0.7735    2.2782    0.0000 H   0  0  0  0  0  0  0  0  0  0  0  0
    1.9978    2.2782    0.0000 H   0  0  0  0  0  0  0  0  0  0  0  0
    0.0001    0.0000    0.0000 C   0  0  0  0  0  0  0  0  0  0  0  0
    0.6121   -1.4782    0.0000 H   0  0  0  0  0  0  0  0  0  0  0  0
   -0.6122   -1.4782    0.0000 H   0  0  0  0  0  0  0  0  0  0  0  0
   -1.3856    0.8000    0.0000 C   0  0  0  0  0  0  0  0  0  0  0  0
   -1.9979    2.2782    0.0000 H   0  0  0  0  0  0  0  0  0  0  0  0
   -0.7732    2.2782    0.0000 H   0  0  0  0  0  0  0  0  0  0  0  0
   -2.7713    0.0000    0.0000 C   0  0  0  0  0  0  0  0  0  0  0  0
   -2.1589   -1.4782    0.0000 H   0  0  0  0  0  0  0  0  0  0  0  0
   -3.3836   -1.4782    0.0000 H   0  0  0  0  0  0  0  0  0  0  0  0
   -4.1570    0.8000    0.0000 C   0  0  0  0  0  0  0  0  0  0  0  0
   -4.7693    2.2782    0.0000 H   0  0  0  0  0  0  0  0  0  0  0  0
   -3.5446    2.2782    0.0000 H   0  0  0  0  0  0  0  0  0  0  0  0
   -5.5427    0.0000    0.0000 C   0  0  0  0  0  0  0  0  0  0  0  0
   -4.9303   -1.4782    0.0000 H   0  0  0  0  0  0  0  0  0  0  0  0
   -6.1547   -1.4782    0.0000 H   0  0  0  0  0  0  0  0  0  0  0  0
   -6.9284    0.8000    0.0000 C   0  0  0  0  0  0  0  0  0  0  0  0
   -7.5404    2.2782    0.0000 H   0  0  0  0  0  0  0  0  0  0  0  0
   -6.3160    2.2782    0.0000 H   0  0  0  0  0  0  0  0  0  0  0  0
   -8.3137    0.0000    0.0000 C   0  0  0  0  0  0  0  0  0  0  0  0
   -7.7017   -1.4782    0.0000 H   0  0  0  0  0  0  0  0  0  0  0  0
   -8.9261   -1.4782    0.0000 H   0  0  0  0  0  0  0  0  0  0  0  0
   -9.6994    0.8000    0.0000 C   0  0  0  0  0  0  0  0  0  0  0  0
  -11.0851    1.6000    0.0000 H   0  0  0  0  0  0  0  0  0  0  0  0
  -11.0851    0.0000    0.0000 H   0  0  0  0  0  0  0  0  0  0  0  0
   -9.6994    2.4000    0.0000 H   0  0  0  0  0  0  0  0  0  0  0  0
  1  2  1  0  0  0  0
  1  3  1  0  0  0  0
  3  4  2  0  0  0  0
  3  5  1  0  0  0  0
  5  6  1  0  0  0  0
  5  7  1  0  0  0  0
  5  8  1  0  0  0  0
  8  9  1  0  0  0  0
  8 10  1  0  0  0  0
  8 11  1  0  0  0  0
 11 12  1  0  0  0  0
 11 13  1  0  0  0  0
 11 14  1  0  0  0  0
 14 15  1  0  0  0  0
 14 16  1  0  0  0  0
 14 17  1  0  0  0  0
 17 18  1  0  0  0  0
 17 19  1  0  0  0  0
 17 20  1  0  0  0  0
 20 21  1  0  0  0  0
 20 22  1  0  0  0  0
 20 23  1  0  0  0  0
 23 24  1  0  0  0  0
 23 25  1  0  0  0  0
 23 26  1  0  0  0  0
 26 27  1  0  0  0  0
 26 28  1  0  0  0  0
 26 29  1  0  0  0  0
 29 30  1  0  0  0  0
 29 31  1  0  0  0  0
 29 32  1  0  0  0  0
 32 33  1  0  0  0  0
 32 34  1  0  0  0  0
 32 35  1  0  0  0  0
 35 36  1  0  0  0  0
 35 37  1  0  0  0  0
 35 38  1  0  0  0  0
 38 39  1  0  0  0  0
 38 40  1  0  0  0  0
 38 41  1  0  0  0  0
 41 42  1  0  0  0  0
 41 43  1  0  0  0  0
 41 44  1  0  0  0  0
 44 45  1  0  0  0  0
 44 46  1  0  0  0  0
 44 47  1  0  0  0  0
 47 48  1  0  0  0  0
 47 49  1  0  0  0  0
 47 50  1  0  0  0  0
M  END
> <ChemID>
100034

> <source_casrn>
57-10-3

> <CAS>
57-10-3

> <SMILES>
CCCCCCCCCCCCCCCC(O)=O

> <NAME>
PALMITIC ACID

> <preferred_name>
Hexadecanoic acid

> <iupac>
hexadecanoic acid

> <MPID>
24683

> <dsstox_substance_id>
DTXSID2021602

> <Canonical_QSARr>
CCCCCCCCCCCCCCCC(O)=O

> <InChI_Code_QSARr>
InChI=1S/C16H32O2/c1-2-3-4-5-6-7-8-9-10-11-12-13-14-15-16(17)18/h2-15H2,1H3,(H,17,18)

> <InChI Key_QSARr>
IPCSVZSSVZVIGE-UHFFFAOYSA-N

> <Salt_Solvent>
?

> <LogVP>
-6.4202

$$$$
100035
  -INDIGO-08031723152D

 56 55  0  0  0  0  0  0  0  0999 V2000
    9.6994   -0.8000    0.0000 C   0  0  0  0  0  0  0  0  0  0  0  0
   11.0851   -1.6000    0.0000 H   0  0  0  0  0  0  0  0  0  0  0  0
   11.0851    0.0000    0.0000 H   0  0  0  0  0  0  0  0  0  0  0  0
    9.6994   -2.4000    0.0000 H   0  0  0  0  0  0  0  0  0  0  0  0
    8.3141    0.0000    0.0000 C   0  0  0  0  0  0  0  0  0  0  0  0
    8.9259    1.4782    0.0000 H   0  0  0  0  0  0  0  0  0  0  0  0
    7.7017    1.4782    0.0000 H   0  0  0  0  0  0  0  0  0  0  0  0
    6.9283   -0.8000    0.0000 C   0  0  0  0  0  0  0  0  0  0  0  0
    6.3160   -2.2782    0.0000 H   0  0  0  0  0  0  0  0  0  0  0  0
    7.5406   -2.2782    0.0000 H   0  0  0  0  0  0  0  0  0  0  0  0
    5.5426    0.0000    0.0000 C   0  0  0  0  0  0  0  0  0  0  0  0
    6.1549    1.4782    0.0000 H   0  0  0  0  0  0  0  0  0  0  0  0
    4.9302    1.4782    0.0000 H   0  0  0  0  0  0  0  0  0  0  0  0
    4.1568   -0.8000    0.0000 C   0  0  0  0  0  0  0  0  0  0  0  0
    3.5445   -2.2782    0.0000 H   0  0  0  0  0  0  0  0  0  0  0  0
    4.7691   -2.2782    0.0000 H   0  0  0  0  0  0  0  0  0  0  0  0
    2.7715    0.0000    0.0000 C   0  0  0  0  0  0  0  0  0  0  0  0
    3.3834    1.4782    0.0000 H   0  0  0  0  0  0  0  0  0  0  0  0
    2.1592    1.4782    0.0000 H   0  0  0  0  0  0  0  0  0  0  0  0
    1.3857   -0.8000    0.0000 C   0  0  0  0  0  0  0  0  0  0  0  0
    0.7734   -2.2782    0.0000 H   0  0  0  0  0  0  0  0  0  0  0  0
    1.9981   -2.2782    0.0000 H   0  0  0  0  0  0  0  0  0  0  0  0
    0.0000    0.0000    0.0000 C   0  0  0  0  0  0  0  0  0  0  0  0
    0.6123    1.4782    0.0000 H   0  0  0  0  0  0  0  0  0  0  0  0
   -0.6123    1.4782    0.0000 H   0  0  0  0  0  0  0  0  0  0  0  0
   -1.3857   -0.8000    0.0000 C   0  0  0  0  0  0  0  0  0  0  0  0
   -1.9981   -2.2782    0.0000 H   0  0  0  0  0  0  0  0  0  0  0  0
   -0.7734   -2.2782    0.0000 H   0  0  0  0  0  0  0  0  0  0  0  0
   -2.7711    0.0000    0.0000 C   0  0  0  0  0  0  0  0  0  0  0  0
   -2.1592    1.4782    0.0000 H   0  0  0  0  0  0  0  0  0  0  0  0
   -3.3834    1.4782    0.0000 H   0  0  0  0  0  0  0  0  0  0  0  0
   -4.1568   -0.8000    0.0000 C   0  0  0  0  0  0  0  0  0  0  0  0
   -4.7691   -2.2782    0.0000 H   0  0  0  0  0  0  0  0  0  0  0  0
   -3.5445   -2.2782    0.0000 H   0  0  0  0  0  0  0  0  0  0  0  0
   -5.5426    0.0000    0.0000 C   0  0  0  0  0  0  0  0  0  0  0  0
   -4.9302    1.4782    0.0000 H   0  0  0  0  0  0  0  0  0  0  0  0
   -6.1549    1.4782    0.0000 H   0  0  0  0  0  0  0  0  0  0  0  0
   -6.9283   -0.8000    0.0000 C   0  0  0  0  0  0  0  0  0  0  0  0
   -7.5406   -2.2782    0.0000 H   0  0  0  0  0  0  0  0  0  0  0  0
   -6.3160   -2.2782    0.0000 H   0  0  0  0  0  0  0  0  0  0  0  0
   -8.3136    0.0000    0.0000 C   0  0  0  0  0  0  0  0  0  0  0  0
   -7.7017    1.4782    0.0000 H   0  0  0  0  0  0  0  0  0  0  0  0
   -8.9260    1.4782    0.0000 H   0  0  0  0  0  0  0  0  0  0  0  0
   -9.6994   -0.8000    0.0000 C   0  0  0  0  0  0  0  0  0  0  0  0
  -10.3117   -2.2782    0.0000 H   0  0  0  0  0  0  0  0  0  0  0  0
   -9.0871   -2.2782    0.0000 H   0  0  0  0  0  0  0  0  0  0  0  0
  -11.0851    0.0000    0.0000 C   0  0  0  0  0  0  0  0  0  0  0  0
  -10.4728    1.4782    0.0000 H   0  0  0  0  0  0  0  0  0  0  0  0
  -11.6974    1.4782    0.0000 H   0  0  0  0  0  0  0  0  0  0  0  0
  -12.4709   -0.8000    0.0000 C   0  0  0  0  0  0  0  0  0  0  0  0
  -13.0832   -2.2782    0.0000 H   0  0  0  0  0  0  0  0  0  0  0  0
  -11.8586   -2.2782    0.0000 H   0  0  0  0  0  0  0  0  0  0  0  0
  -13.8562    0.0000    0.0000 C   0  0  0  0  0  0  0  0  0  0  0  0
  -15.2419   -0.8000    0.0000 O   0  0  0  0  0  0  0  0  0  0  0  0
  -16.6277    0.0000    0.0000 H   0  0  0  0  0  0  0  0  0  0  0  0
  -13.8566    1.6000    0.0000 O   0  0  0  0  0  0  0  0  0  0  0  0
  1  2  1  0  0  0  0
  1  3  1  0  0  0  0
  1  4  1  0  0  0  0
  1  5  1  0  0  0  0
  5  6  1  0  0  0  0
  5  7  1  0  0  0  0
  5  8  1  0  0  0  0
  8  9  1  0  0  0  0
  8 10  1  0  0  0  0
  8 11  1  0  0  0  0
 11 12  1  0  0  0  0
 11 13  1  0  0  0  0
 11 14  1  0  0  0  0
 14 15  1  0  0  0  0
 14 16  1  0  0  0  0
 14 17  1  0  0  0  0
 17 18  1  0  0  0  0
 17 19  1  0  0  0  0
 17 20  1  0  0  0  0
 20 21  1  0  0  0  0
 20 22  1  0  0  0  0
 20 23  1  0  0  0  0
 23 24  1  0  0  0  0
 23 25  1  0  0  0  0
 23 26  1  0  0  0  0
 26 27  1  0  0  0  0
 26 28  1  0  0  0  0
 26 29  1  0  0  0  0
 29 30  1  0  0  0  0
 29 31  1  0  0  0  0
 29 32  1  0  0  0  0
 32 33  1  0  0  0  0
 32 34  1  0  0  0  0
 32 35  1  0  0  0  0
 35 36  1  0  0  0  0
 35 37  1  0  0  0  0
 35 38  1  0  0  0  0
 38 39  1  0  0  0  0
 38 40  1  0  0  0  0
 38 41  1  0  0  0  0
 41 42  1  0  0  0  0
 41 43  1  0  0  0  0
 41 44  1  0  0  0  0
 44 45  1  0  0  0  0
 44 46  1  0  0  0  0
 44 47  1  0  0  0  0
 47 48  1  0  0  0  0
 47 49  1  0  0  0  0
 47 50  1  0  0  0  0
 50 51  1  0  0  0  0
 50 52  1  0  0  0  0
 50 53  1  0  0  0  0
 53 54  1  0  0  0  0
 54 55  1  0  0  0  0
 53 56  2  0  0  0  0
M  END
> <ChemID>
100035

> <source_casrn>
57-11-4

> <CAS>
57-11-4

> <SMILES>
CCCCCCCCCCCCCCCCCC(O)=O

> <NAME>
STEARIC ACID

> <preferred_name>
Octadecanoic acid

> <iupac>
octadecanoic acid

> <MPID>
24684

> <dsstox_substance_id>
DTXSID8021642

> <Canonical_QSARr>
CCCCCCCCCCCCCCCCCC(O)=O

> <InChI_Code_QSARr>
InChI=1S/C18H36O2/c1-2-3-4-5-6-7-8-9-10-11-12-13-14-15-16-17-18(19)20/h2-17H2,1H3,(H,19,20)

> <InChI Key_QSARr>
QIQXTHQIDYTFRH-UHFFFAOYSA-N

> <Salt_Solvent>
?

> <LogVP>
-6.1414

$$$$
100037
  -INDIGO-08031723152D

 12 11  0  0  0  0  0  0  0  0999 V2000
    1.3856    0.8000    0.0000 C   0  0  0  0  0  0  0  0  0  0  0  0
    2.7713    1.6000    0.0000 H   0  0  0  0  0  0  0  0  0  0  0  0
    2.7713    0.0000    0.0000 H   0  0  0  0  0  0  0  0  0  0  0  0
    1.3856    2.4000    0.0000 H   0  0  0  0  0  0  0  0  0  0  0  0
    0.0000    0.0000    0.0000 N   0  0  0  0  0  0  0  0  0  0  0  0
   -1.3856    0.8000    0.0000 C   0  0  0  0  0  0  0  0  0  0  0  0
   -2.7713    1.6000    0.0000 H   0  0  0  0  0  0  0  0  0  0  0  0
   -2.7713    0.0000    0.0000 H   0  0  0  0  0  0  0  0  0  0  0  0
   -1.3856    2.4000    0.0000 H   0  0  0  0  0  0  0  0  0  0  0  0
    0.0000   -1.6000    0.0000 N   0  0  0  0  0  0  0  0  0  0  0  0
   -1.3856   -2.4000    0.0000 H   0  0  0  0  0  0  0  0  0  0  0  0
    1.3856   -2.4000    0.0000 H   0  0  0  0  0  0  0  0  0  0  0  0
  1  2  1  0  0  0  0
  1  3  1  0  0  0  0
  1  4  1  0  0  0  0
  1  5  1  0  0  0  0
  5  6  1  0  0  0  0
  6  7  1  0  0  0  0
  6  8  1  0  0  0  0
  6  9  1  0  0  0  0
  5 10  1  0  0  0  0
 10 11  1  0  0  0  0
 10 12  1  0  0  0  0
M  END
> <ChemID>
100037

> <source_casrn>
57-14-7

> <CAS>
57-14-7

> <SMILES>
CN(C)N

> <NAME>
1,1-DIMETHYLHYDRAZINE

> <preferred_name>
1,1-Dimethylhydrazine

> <iupac>
1,1-dimethylhydrazine

> <MPID>
24686

> <dsstox_substance_id>
DTXSID1020516

> <Canonical_QSARr>
CN(C)N

> <InChI_Code_QSARr>
InChI=1S/C2H8N2/c1-4(2)3/h3H2,1-2H3

> <InChI Key_QSARr>
RHUYHJGZWVXEHW-UHFFFAOYSA-N

> <Salt_Solvent>
?

> <LogVP>
2.2122

$$$$
100038
  -INDIGO-08031723152D

 13 12  0  0  0  0  0  0  0  0999 V2000
    1.6000    0.0000    0.0000 C   0  0  0  0  0  0  0  0  0  0  0  0
    3.2000    0.0000    0.0000 H   0  0  0  0  0  0  0  0  0  0  0  0
    2.4000    1.3856    0.0000 H   0  0  0  0  0  0  0  0  0  0  0  0
    2.4000   -1.3856    0.0000 H   0  0  0  0  0  0  0  0  0  0  0  0
   -0.0000    0.0000    0.0000 C   0  0  0  0  0  0  0  0  0  0  0  0
   -0.0000   -1.6000    0.0000 H   0  0  0  0  0  0  0  0  0  0  0  0
   -1.6000    0.0000    0.0000 C   0  0  0  0  0  0  0  0  0  0  0  0
   -1.8089    1.5863    0.0000 H   0  0  0  0  0  0  0  0  0  0  0  0
   -2.8694    0.9740    0.0000 H   0  0  0  0  0  0  0  0  0  0  0  0
   -2.4000   -1.3856    0.0000 O   0  0  0  0  0  0  0  0  0  0  0  0
   -4.0000   -1.3856    0.0000 H   0  0  0  0  0  0  0  0  0  0  0  0
   -0.0000    1.6000    0.0000 O   0  0  0  0  0  0  0  0  0  0  0  0
    1.3857    2.4000    0.0000 H   0  0  0  0  0  0  0  0  0  0  0  0
  1  2  1  0  0  0  0
  1  3  1  0  0  0  0
  1  4  1  0  0  0  0
  1  5  1  0  0  0  0
  5  6  1  0  0  0  0
  5  7  1  0  0  0  0
  7  8  1  0  0  0  0
  7  9  1  0  0  0  0
  7 10  1  0  0  0  0
 10 11  1  0  0  0  0
  5 12  1  0  0  0  0
 12 13  1  0  0  0  0
M  END
> <ChemID>
100038

> <source_casrn>
57-55-6

> <CAS>
57-55-6

> <SMILES>
CC(O)CO

> <NAME>
1,2-PROPANEDIOL

> <preferred_name>
1,2-Propylene glycol

> <iupac>
propane-1,2-diol

> <MPID>
24687

> <dsstox_substance_id>
DTXSID0021206

> <Canonical_QSARr>
CC(O)CO

> <InChI_Code_QSARr>
InChI=1S/C3H8O2/c1-3(5)2-4/h3-5H,2H2,1H3

> <InChI Key_QSARr>
DNIAPMSPPWPWGF-UHFFFAOYSA-N

> <Salt_Solvent>
?

> <LogVP>
-0.8894

$$$$
100039
  -INDIGO-08031723152D

 24 26  0  0  0  0  0  0  0  0999 V2000
    2.2420   -1.2944    0.0000 C   0  0  0  0  0  0  0  0  0  0  0  0
    3.6277   -0.4944    0.0000 H   0  0  0  0  0  0  0  0  0  0  0  0
    1.0530   -2.3650    0.0000 C   0  0  0  0  0  0  0  0  0  0  0  0
    2.2420   -3.4356    0.0000 H   0  0  0  0  0  0  0  0  0  0  0  0
    0.1125   -3.6595    0.0000 H   0  0  0  0  0  0  0  0  0  0  0  0
   -0.3327   -1.5651    0.0000 C   0  0  0  0  0  0  0  0  0  0  0  0
   -0.6653   -3.1301    0.0000 H   0  0  0  0  0  0  0  0  0  0  0  0
    0.0000    0.0000    0.0000 C   0  0  0  0  0  0  0  0  0  0  0  0
    0.3327    1.5651    0.0000 H   0  0  0  0  0  0  0  0  0  0  0  0
   -1.3856    0.8000    0.0000 C   0  0  0  0  0  0  0  0  0  0  0  0
   -2.9769    0.6327    0.0000 C   0  0  0  0  0  0  0  0  0  0  0  0
   -4.0475    1.8218    0.0000 Cl  0  0  0  0  0  0  0  0  0  0  0  0
   -3.3096   -0.9322    0.0000 C   0  0  0  0  0  0  0  0  0  0  0  0
   -4.7712   -1.5831    0.0000 Cl  0  0  0  0  0  0  0  0  0  0  0  0
   -1.9239   -1.7323    0.0000 C   0  0  0  0  0  0  0  0  0  0  0  0
   -2.2566   -3.2974    0.0000 Cl  0  0  0  0  0  0  0  0  0  0  0  0
   -2.5747   -0.2706    0.0000 C   0  0  0  0  0  0  0  0  0  0  0  0
   -4.1504   -0.5484    0.0000 Cl  0  0  0  0  0  0  0  0  0  0  0  0
   -3.9011    0.6241    0.0000 Cl  0  0  0  0  0  0  0  0  0  0  0  0
   -1.0529    2.3650    0.0000 Cl  0  0  0  0  0  0  0  0  0  0  0  0
    1.5912    0.1672    0.0000 C   0  0  0  0  0  0  0  0  0  0  0  0
    1.2585    1.7323    0.0000 H   0  0  0  0  0  0  0  0  0  0  0  0
    3.1130    0.6617    0.0000 Cl  0  0  0  0  0  0  0  0  0  0  0  0
    3.1824   -2.5889    0.0000 Cl  0  0  0  0  0  0  0  0  0  0  0  0
  1  2  1  0  0  0  0
  1  3  1  0  0  0  0
  3  4  1  0  0  0  0
  3  5  1  0  0  0  0
  3  6  1  0  0  0  0
  6  7  1  0  0  0  0
  6  8  1  0  0  0  0
  8  9  1  0  0  0  0
  8 10  1  0  0  0  0
 10 11  1  0  0  0  0
 11 12  1  0  0  0  0
 11 13  2  0  0  0  0
 13 14  1  0  0  0  0
 13 15  1  0  0  0  0
 15  6  1  0  0  0  0
 15 16  1  0  0  0  0
 15 17  1  0  0  0  0
 17 10  1  0  0  0  0
 17 18  1  0  0  0  0
 17 19  1  0  0  0  0
 10 20  1  0  0  0  0
  8 21  1  0  0  0  0
 21  1  1  0  0  0  0
 21 22  1  0  0  0  0
 21 23  1  0  0  0  0
  1 24  1  0  0  0  0
M  END
> <ChemID>
100039

> <source_casrn>
57-74-9|5103-71-9|5103-74-2|12789-03-6

> <CAS>
57-74-9|5103-71-9|5103-74-2

> <SMILES>
ClC1(Cl)C2(Cl)C3CC(Cl)C(Cl)C3C1(Cl)C(Cl)=C2Cl

> <NAME>
CHLORDANE, ALPHA-CHLORDANE, CHLORDANE (TRANS)

> <preferred_name>
Chlordane

> <iupac>
C10H6Cl8

> <MPID>
24688|26829|26831|26911

> <dsstox_substance_id>
DTXSID7020267|DTXSID6038326|DTXSID4038346

> <Canonical_QSARr>
ClC1(Cl)C2(Cl)C3CC(Cl)C(Cl)C3C1(Cl)C(Cl)=C2Cl

> <InChI_Code_QSARr>
InChI=1S/C10H6Cl8/c11-3-1-2-4(5(3)12)9(16)7(14)6(13)8(2,15)10(9,17)18/h2-5H,1H2

> <InChI Key_QSARr>
BIWJNBZANLAXMG-UHFFFAOYSA-N

> <Salt_Solvent>
?

> <LogVP>
-4.6884999999999994

$$$$
100042
  -INDIGO-08031723152D

 13 13  0  0  0  0  0  0  0  0999 V2000
    0.8000    1.3856    0.0000 O   0  0  0  0  0  0  0  0  0  0  0  0
    2.4000    1.3856    0.0000 H   0  0  0  0  0  0  0  0  0  0  0  0
   -0.0000   -0.0000    0.0000 C   0  0  0  0  0  0  0  0  0  0  0  0
    0.8000   -1.3857    0.0000 C   0  0  0  0  0  0  0  0  0  0  0  0
    2.4000   -1.3857    0.0000 Cl  0  0  0  0  0  0  0  0  0  0  0  0
   -0.0000   -2.7713    0.0000 C   0  0  0  0  0  0  0  0  0  0  0  0
    0.8000   -4.1569    0.0000 Cl  0  0  0  0  0  0  0  0  0  0  0  0
   -1.6000   -2.7713    0.0000 C   0  0  0  0  0  0  0  0  0  0  0  0
   -2.4000   -4.1569    0.0000 Cl  0  0  0  0  0  0  0  0  0  0  0  0
   -2.4000   -1.3856    0.0000 C   0  0  0  0  0  0  0  0  0  0  0  0
   -4.0000   -1.3856    0.0000 H   0  0  0  0  0  0  0  0  0  0  0  0
   -1.6000   -0.0000    0.0000 C   0  0  0  0  0  0  0  0  0  0  0  0
   -2.4000    1.3856    0.0000 Cl  0  0  0  0  0  0  0  0  0  0  0  0
  1  2  1  0  0  0  0
  1  3  1  0  0  0  0
  3  4  1  0  0  0  0
  4  5  1  0  0  0  0
  4  6  2  0  0  0  0
  6  7  1  0  0  0  0
  6  8  1  0  0  0  0
  8  9  1  0  0  0  0
  8 10  2  0  0  0  0
 10 11  1  0  0  0  0
 10 12  1  0  0  0  0
 12  3  2  0  0  0  0
 12 13  1  0  0  0  0
M  END
> <ChemID>
100042

> <source_casrn>
58-90-2

> <CAS>
58-90-2

> <SMILES>
Oc1c(Cl)cc(Cl)c(Cl)c1Cl

> <NAME>
2,3,4,6-TETRACHLOROPHENOL

> <preferred_name>
2,3,4,6-Tetrachlorophenol

> <iupac>
2,3,4,6-tetrachlorophenol

> <MPID>
24691

> <dsstox_substance_id>
DTXSID9021716

> <Canonical_QSARr>
Oc1c(Cl)cc(Cl)c(Cl)c1Cl

> <InChI_Code_QSARr>
InChI=1S/C6H2Cl4O/c7-2-1-3(8)6(11)5(10)4(2)9/h1,11H

> <InChI Key_QSARr>
VGVRPFIJEJYOFN-UHFFFAOYSA-N

> <Salt_Solvent>
?

> <LogVP>
-3.1765

$$$$
100043
  -INDIGO-08031723152D

 16 16  0  0  0  0  0  0  0  0999 V2000
    3.2000    2.7713    0.0000 O   0  0  0  0  0  0  0  0  0  0  0  0
    4.8000    2.7713    0.0000 H   0  0  0  0  0  0  0  0  0  0  0  0
    2.4001    1.3856    0.0000 C   0  0  0  0  0  0  0  0  0  0  0  0
    0.7999    1.3856    0.0000 C   0  0  0  0  0  0  0  0  0  0  0  0
    0.0000    2.7713    0.0000 H   0  0  0  0  0  0  0  0  0  0  0  0
    0.0000    0.0000    0.0000 C   0  0  0  0  0  0  0  0  0  0  0  0
   -1.6000    0.0000    0.0000 C   0  0  0  0  0  0  0  0  0  0  0  0
   -3.2000    0.0000    0.0000 H   0  0  0  0  0  0  0  0  0  0  0  0
   -2.4001   -1.3856    0.0000 H   0  0  0  0  0  0  0  0  0  0  0  0
   -2.4001    1.3856    0.0000 H   0  0  0  0  0  0  0  0  0  0  0  0
    0.8001   -1.3856    0.0000 C   0  0  0  0  0  0  0  0  0  0  0  0
    0.0000   -2.7713    0.0000 Cl  0  0  0  0  0  0  0  0  0  0  0  0
    2.4001   -1.3856    0.0000 C   0  0  0  0  0  0  0  0  0  0  0  0
    3.2000   -2.7713    0.0000 H   0  0  0  0  0  0  0  0  0  0  0  0
    3.2000   -0.0000    0.0000 C   0  0  0  0  0  0  0  0  0  0  0  0
    4.8000    0.0000    0.0000 H   0  0  0  0  0  0  0  0  0  0  0  0
  1  2  1  0  0  0  0
  1  3  1  0  0  0  0
  3  4  1  0  0  0  0
  4  5  1  0  0  0  0
  4  6  2  0  0  0  0
  6  7  1  0  0  0  0
  7  8  1  0  0  0  0
  7  9  1  0  0  0  0
  7 10  1  0  0  0  0
  6 11  1  0  0  0  0
 11 12  1  0  0  0  0
 11 13  2  0  0  0  0
 13 14  1  0  0  0  0
 13 15  1  0  0  0  0
 15  3  2  0  0  0  0
 15 16  1  0  0  0  0
M  END
> <ChemID>
100043

> <source_casrn>
59-50-7

> <CAS>
59-50-7

> <SMILES>
Cc1cc(O)ccc1Cl

> <NAME>
3-METHYL-4-CHLOROPHENOL

> <preferred_name>
4-Chloro-3-methylphenol

> <iupac>
4-chloro-3-methylphenol

> <MPID>
24692

> <dsstox_substance_id>
DTXSID4021717

> <Canonical_QSARr>
Cc1cc(O)ccc1Cl

> <InChI_Code_QSARr>
InChI=1S/C7H7ClO/c1-5-4-6(9)2-3-7(5)8/h2-4,9H,1H3

> <InChI Key_QSARr>
CFKMVGJGLGKFKI-UHFFFAOYSA-N

> <Salt_Solvent>
?

> <LogVP>
-1.301

$$$$
100045
  -INDIGO-08031723152D

 36 35  0  0  0  0  0  0  0  0999 V2000
   -0.5473    1.5035    0.0000 N   0  0  0  0  0  0  0  0  0  0  0  0
   -0.0000   -0.0001    0.0000 C   0  0  0  0  0  0  0  0  0  0  0  0
    1.4782    0.6122    0.0000 H   0  0  0  0  0  0  0  0  0  0  0  0
    1.4782   -0.6122    0.0000 H   0  0  0  0  0  0  0  0  0  0  0  0
   -0.8000   -1.3856    0.0000 C   0  0  0  0  0  0  0  0  0  0  0  0
   -2.2782   -1.9979    0.0000 H   0  0  0  0  0  0  0  0  0  0  0  0
   -2.2782   -0.7734    0.0000 H   0  0  0  0  0  0  0  0  0  0  0  0
   -0.2527   -2.8891    0.0000 N   0  0  0  0  0  0  0  0  0  0  0  0
   -1.2812   -4.1148    0.0000 C   0  0  0  0  0  0  0  0  0  0  0  0
   -1.3511   -5.7133    0.0000 H   0  0  0  0  0  0  0  0  0  0  0  0
   -0.2002   -5.2945    0.0000 H   0  0  0  0  0  0  0  0  0  0  0  0
   -2.8570   -3.8370    0.0000 C   0  0  0  0  0  0  0  0  0  0  0  0
   -3.8853   -5.0627    0.0000 O   0  0  0  0  0  0  0  0  0  0  0  0
   -5.4611   -4.7848    0.0000 H   0  0  0  0  0  0  0  0  0  0  0  0
   -3.4042   -2.3334    0.0000 O   0  0  0  0  0  0  0  0  0  0  0  0
    1.3229   -3.1670    0.0000 C   0  0  0  0  0  0  0  0  0  0  0  0
    1.8040   -1.6411    0.0000 H   0  0  0  0  0  0  0  0  0  0  0  0
    2.7421   -2.4281    0.0000 H   0  0  0  0  0  0  0  0  0  0  0  0
    1.8701   -4.6706    0.0000 C   0  0  0  0  0  0  0  0  0  0  0  0
    3.4458   -4.9483    0.0000 O   0  0  0  0  0  0  0  0  0  0  0  0
    3.9931   -6.4518    0.0000 H   0  0  0  0  0  0  0  0  0  0  0  0
    0.8417   -5.8961    0.0000 O   0  0  0  0  0  0  0  0  0  0  0  0
    0.4812    2.7292    0.0000 C   0  0  0  0  0  0  0  0  0  0  0  0
    0.5511    4.3277    0.0000 H   0  0  0  0  0  0  0  0  0  0  0  0
   -0.5998    3.9089    0.0000 H   0  0  0  0  0  0  0  0  0  0  0  0
    2.0570    2.4513    0.0000 C   0  0  0  0  0  0  0  0  0  0  0  0
    3.0853    3.6770    0.0000 O   0  0  0  0  0  0  0  0  0  0  0  0
    4.6611    3.3992    0.0000 H   0  0  0  0  0  0  0  0  0  0  0  0
    2.6042    0.9478    0.0000 O   0  0  0  0  0  0  0  0  0  0  0  0
   -2.1229    1.7814    0.0000 C   0  0  0  0  0  0  0  0  0  0  0  0
   -2.6040    0.2555    0.0000 H   0  0  0  0  0  0  0  0  0  0  0  0
   -3.5421    1.0425    0.0000 H   0  0  0  0  0  0  0  0  0  0  0  0
   -2.6701    3.2849    0.0000 C   0  0  0  0  0  0  0  0  0  0  0  0
   -4.2458    3.5626    0.0000 O   0  0  0  0  0  0  0  0  0  0  0  0
   -4.7931    5.0662    0.0000 H   0  0  0  0  0  0  0  0  0  0  0  0
   -1.6417    4.5105    0.0000 O   0  0  0  0  0  0  0  0  0  0  0  0
  1  2  1  0  0  0  0
  2  3  1  0  0  0  0
  2  4  1  0  0  0  0
  2  5  1  0  0  0  0
  5  6  1  0  0  0  0
  5  7  1  0  0  0  0
  5  8  1  0  0  0  0
  8  9  1  0  0  0  0
  9 10  1  0  0  0  0
  9 11  1  0  0  0  0
  9 12  1  0  0  0  0
 12 13  1  0  0  0  0
 13 14  1  0  0  0  0
 12 15  2  0  0  0  0
  8 16  1  0  0  0  0
 16 17  1  0  0  0  0
 16 18  1  0  0  0  0
 16 19  1  0  0  0  0
 19 20  1  0  0  0  0
 20 21  1  0  0  0  0
 19 22  2  0  0  0  0
  1 23  1  0  0  0  0
 23 24  1  0  0  0  0
 23 25  1  0  0  0  0
 23 26  1  0  0  0  0
 26 27  1  0  0  0  0
 27 28  1  0  0  0  0
 26 29  2  0  0  0  0
  1 30  1  0  0  0  0
 30 31  1  0  0  0  0
 30 32  1  0  0  0  0
 30 33  1  0  0  0  0
 33 34  1  0  0  0  0
 34 35  1  0  0  0  0
 33 36  2  0  0  0  0
M  END
> <ChemID>
100045

> <source_casrn>
60-00-4

> <CAS>
60-00-4

> <SMILES>
OC(=O)CN(CC(O)=O)CCN(CC(O)=O)CC(O)=O

> <NAME>
ETHYLENEDIAMINE TETRAACETIC ACID

> <preferred_name>
Ethylenediaminetetraacetic acid

> <iupac>
C10H16N2O8

> <MPID>
24694

> <dsstox_substance_id>
DTXSID6022977

> <Canonical_QSARr>
OC(=O)CN(CC(O)=O)CCN(CC(O)=O)CC(O)=O

> <InChI_Code_QSARr>
InChI=1S/C10H16N2O8/c13-7(14)3-11(4-8(15)16)1-2-12(5-9(17)18)6-10(19)20/h1-6H2,(H,13,14)(H,15,16)(H,17,18)(H,19,20)

> <InChI Key_QSARr>
KCXVZYZYPLLWCC-UHFFFAOYSA-N

> <Salt_Solvent>
?

> <LogVP>
-11.8239

$$$$
100046
  -INDIGO-08031723152D

 26 27  0  0  0  0  0  0  0  0999 V2000
    4.8001    0.0000    0.0000 N   0  0  0  0  0  0  0  0  0  0  0  0
    5.5999    1.3856    0.0000 N   0  0  0  0  0  0  0  0  0  0  0  0
    7.2000    1.3856    0.0000 C   0  0  0  0  0  0  0  0  0  0  0  0
    8.0000    0.0000    0.0000 C   0  0  0  0  0  0  0  0  0  0  0  0
    7.2000   -1.3856    0.0000 H   0  0  0  0  0  0  0  0  0  0  0  0
    9.6001    0.0000    0.0000 C   0  0  0  0  0  0  0  0  0  0  0  0
   10.3999   -1.3856    0.0000 H   0  0  0  0  0  0  0  0  0  0  0  0
   10.3999    1.3856    0.0000 C   0  0  0  0  0  0  0  0  0  0  0  0
   12.0000    1.3856    0.0000 H   0  0  0  0  0  0  0  0  0  0  0  0
    9.6001    2.7713    0.0000 C   0  0  0  0  0  0  0  0  0  0  0  0
   10.3999    4.1569    0.0000 H   0  0  0  0  0  0  0  0  0  0  0  0
    8.0000    2.7713    0.0000 C   0  0  0  0  0  0  0  0  0  0  0  0
    7.2000    4.1569    0.0000 H   0  0  0  0  0  0  0  0  0  0  0  0
    3.2000    0.0000    0.0000 C   0  0  0  0  0  0  0  0  0  0  0  0
    2.4000    1.3856    0.0000 C   0  0  0  0  0  0  0  0  0  0  0  0
    3.2000    2.7713    0.0000 H   0  0  0  0  0  0  0  0  0  0  0  0
    0.7999    1.3856    0.0000 C   0  0  0  0  0  0  0  0  0  0  0  0
    0.0001    2.7713    0.0000 H   0  0  0  0  0  0  0  0  0  0  0  0
    0.0001    0.0000    0.0000 C   0  0  0  0  0  0  0  0  0  0  0  0
   -1.6000    0.0000    0.0000 N   0  0  0  0  0  0  0  0  0  0  0  0
   -2.4000   -1.3856    0.0000 H   0  0  0  0  0  0  0  0  0  0  0  0
   -2.4000    1.3856    0.0000 H   0  0  0  0  0  0  0  0  0  0  0  0
    0.7999   -1.3856    0.0000 C   0  0  0  0  0  0  0  0  0  0  0  0
    0.0001   -2.7713    0.0000 H   0  0  0  0  0  0  0  0  0  0  0  0
    2.4000   -1.3856    0.0000 C   0  0  0  0  0  0  0  0  0  0  0  0
    3.2000   -2.7713    0.0000 H   0  0  0  0  0  0  0  0  0  0  0  0
  1  2  2  0  0  0  0
  2  3  1  0  0  0  0
  3  4  1  0  0  0  0
  4  5  1  0  0  0  0
  4  6  2  0  0  0  0
  6  7  1  0  0  0  0
  6  8  1  0  0  0  0
  8  9  1  0  0  0  0
  8 10  2  0  0  0  0
 10 11  1  0  0  0  0
 10 12  1  0  0  0  0
 12  3  2  0  0  0  0
 12 13  1  0  0  0  0
  1 14  1  0  0  0  0
 14 15  1  0  0  0  0
 15 16  1  0  0  0  0
 15 17  2  0  0  0  0
 17 18  1  0  0  0  0
 17 19  1  0  0  0  0
 19 20  1  0  0  0  0
 20 21  1  0  0  0  0
 20 22  1  0  0  0  0
 19 23  2  0  0  0  0
 23 24  1  0  0  0  0
 23 25  1  0  0  0  0
 25 14  2  0  0  0  0
 25 26  1  0  0  0  0
M  END
> <ChemID>
100046

> <source_casrn>
60-09-3

> <CAS>
60-09-3

> <SMILES>
Nc1ccc(cc1)/N=N/c1ccccc1

> <NAME>
P-PHENYLAZOANILINE

> <preferred_name>
4-Aminoazobenzene

> <iupac>
4-[(E)-phenyldiazenyl]aniline

> <MPID>
24695

> <dsstox_substance_id>
DTXSID6024460

> <Canonical_QSARr>
Nc1ccc(cc1)N=Nc1ccccc1

> <InChI_Code_QSARr>
InChI=1S/C12H11N3/c13-10-6-8-12(9-7-10)15-14-11-4-2-1-3-5-11/h1-9H,13H2/b15-14+

> <InChI Key_QSARr>
QPQKUYVSJWQSDY-CCEZHUSRSA-N

> <Salt_Solvent>
?

> <LogVP>
-5.8539

$$$$
100047
  -INDIGO-08031723152D

 32 33  0  0  0  0  0  0  0  0999 V2000
    2.4001    1.3856    0.0000 C   0  0  0  0  0  0  0  0  0  0  0  0
    3.1999    2.7713    0.0000 H   0  0  0  0  0  0  0  0  0  0  0  0
    4.0000    1.3856    0.0000 H   0  0  0  0  0  0  0  0  0  0  0  0
    1.6001    2.7713    0.0000 H   0  0  0  0  0  0  0  0  0  0  0  0
    1.6001    0.0000    0.0000 N   0  0  0  0  0  0  0  0  0  0  0  0
   -0.0001    0.0000    0.0000 C   0  0  0  0  0  0  0  0  0  0  0  0
   -0.7999    1.3856    0.0000 C   0  0  0  0  0  0  0  0  0  0  0  0
   -0.0001    2.7713    0.0000 H   0  0  0  0  0  0  0  0  0  0  0  0
   -2.4000    1.3856    0.0000 C   0  0  0  0  0  0  0  0  0  0  0  0
   -3.2001    2.7713    0.0000 H   0  0  0  0  0  0  0  0  0  0  0  0
   -3.2001    0.0000    0.0000 C   0  0  0  0  0  0  0  0  0  0  0  0
   -4.7999    0.0000    0.0000 N   0  0  0  0  0  0  0  0  0  0  0  0
   -5.6000    1.3856    0.0000 N   0  0  0  0  0  0  0  0  0  0  0  0
   -7.2001    1.3856    0.0000 C   0  0  0  0  0  0  0  0  0  0  0  0
   -7.9999    2.7713    0.0000 C   0  0  0  0  0  0  0  0  0  0  0  0
   -7.2001    4.1569    0.0000 H   0  0  0  0  0  0  0  0  0  0  0  0
   -9.6001    2.7713    0.0000 C   0  0  0  0  0  0  0  0  0  0  0  0
  -10.4001    4.1569    0.0000 H   0  0  0  0  0  0  0  0  0  0  0  0
  -10.4001    1.3856    0.0000 C   0  0  0  0  0  0  0  0  0  0  0  0
  -12.0000    1.3856    0.0000 H   0  0  0  0  0  0  0  0  0  0  0  0
   -9.6001    0.0000    0.0000 C   0  0  0  0  0  0  0  0  0  0  0  0
  -10.3999   -1.3856    0.0000 H   0  0  0  0  0  0  0  0  0  0  0  0
   -7.9999    0.0000    0.0000 C   0  0  0  0  0  0  0  0  0  0  0  0
   -7.2001   -1.3856    0.0000 H   0  0  0  0  0  0  0  0  0  0  0  0
   -2.4000   -1.3856    0.0000 C   0  0  0  0  0  0  0  0  0  0  0  0
   -3.2001   -2.7713    0.0000 H   0  0  0  0  0  0  0  0  0  0  0  0
   -0.7999   -1.3856    0.0000 C   0  0  0  0  0  0  0  0  0  0  0  0
   -0.0001   -2.7713    0.0000 H   0  0  0  0  0  0  0  0  0  0  0  0
    2.4001   -1.3856    0.0000 C   0  0  0  0  0  0  0  0  0  0  0  0
    3.1999   -2.7713    0.0000 H   0  0  0  0  0  0  0  0  0  0  0  0
    4.0000   -1.3856    0.0000 H   0  0  0  0  0  0  0  0  0  0  0  0
    1.6001   -2.7713    0.0000 H   0  0  0  0  0  0  0  0  0  0  0  0
  1  2  1  0  0  0  0
  1  3  1  0  0  0  0
  1  4  1  0  0  0  0
  1  5  1  0  0  0  0
  5  6  1  0  0  0  0
  6  7  1  0  0  0  0
  7  8  1  0  0  0  0
  7  9  2  0  0  0  0
  9 10  1  0  0  0  0
  9 11  1  0  0  0  0
 11 12  1  0  0  0  0
 12 13  2  0  0  0  0
 13 14  1  0  0  0  0
 14 15  1  0  0  0  0
 15 16  1  0  0  0  0
 15 17  2  0  0  0  0
 17 18  1  0  0  0  0
 17 19  1  0  0  0  0
 19 20  1  0  0  0  0
 19 21  2  0  0  0  0
 21 22  1  0  0  0  0
 21 23  1  0  0  0  0
 23 14  2  0  0  0  0
 23 24  1  0  0  0  0
 11 25  2  0  0  0  0
 25 26  1  0  0  0  0
 25 27  1  0  0  0  0
 27  6  2  0  0  0  0
 27 28  1  0  0  0  0
  5 29  1  0  0  0  0
 29 30  1  0  0  0  0
 29 31  1  0  0  0  0
 29 32  1  0  0  0  0
M  END
> <ChemID>
100047

> <source_casrn>
60-11-7

> <CAS>
60-11-7

> <SMILES>
CN(C)c1ccc(cc1)N=Nc1ccccc1

> <NAME>
4-(N,N-DIMETHYLAMINO)AZOBENZENE

> <preferred_name>
4-(Dimethylamino)azobenzene

> <iupac>
N,N-dimethyl-4-(phenyldiazenyl)aniline

> <MPID>
24696

> <dsstox_substance_id>
DTXSID5020491

> <Canonical_QSARr>
CN(C)c1ccc(cc1)N=Nc1ccccc1

> <InChI_Code_QSARr>
InChI=1S/C14H15N3/c1-17(2)14-10-8-13(9-11-14)16-15-12-6-4-3-5-7-12/h3-11H,1-2H3/b16-15+

> <InChI Key_QSARr>
JCYPECIVGRXBMO-FOCLMDBBSA-N

> <Salt_Solvent>
?

> <LogVP>
-7.1549

$$$$
100049
  -INDIGO-08031723152D

 10  9  0  0  0  0  0  0  0  0999 V2000
   -0.0000    0.0000    0.0000 C   0  0  0  0  0  0  0  0  0  0  0  0
    1.2693    0.9740    0.0000 H   0  0  0  0  0  0  0  0  0  0  0  0
    0.2089    1.5863    0.0000 H   0  0  0  0  0  0  0  0  0  0  0  0
   -1.6000    0.0000    0.0000 C   0  0  0  0  0  0  0  0  0  0  0  0
   -2.8693   -0.9740    0.0000 H   0  0  0  0  0  0  0  0  0  0  0  0
   -1.8089   -1.5863    0.0000 H   0  0  0  0  0  0  0  0  0  0  0  0
   -2.4000    1.3856    0.0000 S   0  0  0  0  0  0  0  0  0  0  0  0
   -4.0000    1.3856    0.0000 H   0  0  0  0  0  0  0  0  0  0  0  0
    0.8000   -1.3856    0.0000 O   0  0  0  0  0  0  0  0  0  0  0  0
    2.4000   -1.3856    0.0000 H   0  0  0  0  0  0  0  0  0  0  0  0
  1  2  1  0  0  0  0
  1  3  1  0  0  0  0
  1  4  1  0  0  0  0
  4  5  1  0  0  0  0
  4  6  1  0  0  0  0
  4  7  1  0  0  0  0
  7  8  1  0  0  0  0
  1  9  1  0  0  0  0
  9 10  1  0  0  0  0
M  END
> <ChemID>
100049

> <source_casrn>
60-24-2

> <CAS>
60-24-2

> <SMILES>
OCCS

> <NAME>
Ethanol, 2-mercapto-

> <preferred_name>
2-Mercaptoethanol

> <iupac>
2-sulfanylethanol

> <MPID>
24698

> <dsstox_substance_id>
DTXSID4026343

> <Canonical_QSARr>
OCCS

> <InChI_Code_QSARr>
InChI=1S/C2H6OS/c3-1-2-4/h3-4H,1-2H2

> <InChI Key_QSARr>
DGVVWUTYPXICAM-UHFFFAOYSA-N

> <Salt_Solvent>
?

> <LogVP>
0.2445

$$$$
100050
  -INDIGO-08031723152D

 15 14  0  0  0  0  0  0  0  0999 V2000
    1.3857    0.8000    0.0000 O   0  0  0  0  0  0  0  0  0  0  0  0
    2.7713    0.0000    0.0000 C   0  0  0  0  0  0  0  0  0  0  0  0
    2.1590   -1.4782    0.0000 H   0  0  0  0  0  0  0  0  0  0  0  0
    3.3835   -1.4782    0.0000 H   0  0  0  0  0  0  0  0  0  0  0  0
    4.1569    0.8000    0.0000 C   0  0  0  0  0  0  0  0  0  0  0  0
    5.5426    1.6000    0.0000 H   0  0  0  0  0  0  0  0  0  0  0  0
    5.5426    0.0000    0.0000 H   0  0  0  0  0  0  0  0  0  0  0  0
    4.1569    2.4000    0.0000 H   0  0  0  0  0  0  0  0  0  0  0  0
    0.0000    0.0000    0.0000 C   0  0  0  0  0  0  0  0  0  0  0  0
   -0.6122   -1.4782    0.0000 H   0  0  0  0  0  0  0  0  0  0  0  0
    0.6122   -1.4782    0.0000 H   0  0  0  0  0  0  0  0  0  0  0  0
   -1.3856    0.8000    0.0000 C   0  0  0  0  0  0  0  0  0  0  0  0
   -2.7713    1.6000    0.0000 H   0  0  0  0  0  0  0  0  0  0  0  0
   -2.7713    0.0000    0.0000 H   0  0  0  0  0  0  0  0  0  0  0  0
   -1.3856    2.4000    0.0000 H   0  0  0  0  0  0  0  0  0  0  0  0
  1  2  1  0  0  0  0
  2  3  1  0  0  0  0
  2  4  1  0  0  0  0
  2  5  1  0  0  0  0
  5  6  1  0  0  0  0
  5  7  1  0  0  0  0
  5  8  1  0  0  0  0
  1  9  1  0  0  0  0
  9 10  1  0  0  0  0
  9 11  1  0  0  0  0
  9 12  1  0  0  0  0
 12 13  1  0  0  0  0
 12 14  1  0  0  0  0
 12 15  1  0  0  0  0
M  END
> <ChemID>
100050

> <source_casrn>
60-29-7

> <CAS>
60-29-7

> <SMILES>
CCOCC

> <NAME>
DIETHYL ETHER

> <preferred_name>
Diethyl ether

> <iupac>
diethyl ether

> <MPID>
24699

> <dsstox_substance_id>
DTXSID3021720

> <Canonical_QSARr>
CCOCC

> <InChI_Code_QSARr>
InChI=1S/C4H10O/c1-3-5-4-2/h3-4H2,1-2H3

> <InChI Key_QSARr>
RTZKZFJDLAIYFH-UHFFFAOYSA-N

> <Salt_Solvent>
?

> <LogVP>
2.7308

$$$$
100051
  -INDIGO-08031723152D

 52 51  0  0  0  0  0  0  0  0999 V2000
   -5.5428    0.0000    0.0000 C   0  0  0  0  0  0  0  0  0  0  0  0
   -5.5428   -1.6000    0.0000 O   0  0  0  0  0  0  0  0  0  0  0  0
   -6.9281    0.8000    0.0000 O   0  0  0  0  0  0  0  0  0  0  0  0
   -8.3138    0.0000    0.0000 H   0  0  0  0  0  0  0  0  0  0  0  0
   -4.1570    0.8000    0.0000 C   0  0  0  0  0  0  0  0  0  0  0  0
   -4.7693    2.2782    0.0000 H   0  0  0  0  0  0  0  0  0  0  0  0
   -3.5447    2.2782    0.0000 H   0  0  0  0  0  0  0  0  0  0  0  0
   -2.7713    0.0000    0.0000 C   0  0  0  0  0  0  0  0  0  0  0  0
   -2.1590   -1.4782    0.0000 H   0  0  0  0  0  0  0  0  0  0  0  0
   -3.3836   -1.4782    0.0000 H   0  0  0  0  0  0  0  0  0  0  0  0
   -1.3855    0.8000    0.0000 C   0  0  0  0  0  0  0  0  0  0  0  0
   -1.9979    2.2782    0.0000 H   0  0  0  0  0  0  0  0  0  0  0  0
   -0.7732    2.2782    0.0000 H   0  0  0  0  0  0  0  0  0  0  0  0
   -0.0002    0.0000    0.0000 C   0  0  0  0  0  0  0  0  0  0  0  0
    0.6121   -1.4782    0.0000 H   0  0  0  0  0  0  0  0  0  0  0  0
   -0.6121   -1.4782    0.0000 H   0  0  0  0  0  0  0  0  0  0  0  0
    1.3855    0.8000    0.0000 C   0  0  0  0  0  0  0  0  0  0  0  0
    0.7732    2.2782    0.0000 H   0  0  0  0  0  0  0  0  0  0  0  0
    1.9979    2.2782    0.0000 H   0  0  0  0  0  0  0  0  0  0  0  0
    2.7713    0.0000    0.0000 C   0  0  0  0  0  0  0  0  0  0  0  0
    3.3836   -1.4782    0.0000 H   0  0  0  0  0  0  0  0  0  0  0  0
    2.1590   -1.4782    0.0000 H   0  0  0  0  0  0  0  0  0  0  0  0
    4.1570    0.8000    0.0000 C   0  0  0  0  0  0  0  0  0  0  0  0
    3.5447    2.2782    0.0000 H   0  0  0  0  0  0  0  0  0  0  0  0
    4.7693    2.2782    0.0000 H   0  0  0  0  0  0  0  0  0  0  0  0
    5.5424    0.0000    0.0000 C   0  0  0  0  0  0  0  0  0  0  0  0
    5.5424   -1.6000    0.0000 H   0  0  0  0  0  0  0  0  0  0  0  0
    6.9281    0.8000    0.0000 C   0  0  0  0  0  0  0  0  0  0  0  0
    6.9281    2.4000    0.0000 H   0  0  0  0  0  0  0  0  0  0  0  0
    8.3138    0.0000    0.0000 C   0  0  0  0  0  0  0  0  0  0  0  0
    8.9262   -1.4782    0.0000 H   0  0  0  0  0  0  0  0  0  0  0  0
    7.7015   -1.4782    0.0000 H   0  0  0  0  0  0  0  0  0  0  0  0
    9.6996    0.8000    0.0000 C   0  0  0  0  0  0  0  0  0  0  0  0
    9.6996    2.4000    0.0000 H   0  0  0  0  0  0  0  0  0  0  0  0
   11.0853    0.0000    0.0000 C   0  0  0  0  0  0  0  0  0  0  0  0
   11.0853   -1.6000    0.0000 H   0  0  0  0  0  0  0  0  0  0  0  0
   12.4707    0.8000    0.0000 C   0  0  0  0  0  0  0  0  0  0  0  0
   11.8583    2.2782    0.0000 H   0  0  0  0  0  0  0  0  0  0  0  0
   13.0830    2.2782    0.0000 H   0  0  0  0  0  0  0  0  0  0  0  0
   13.8564    0.0000    0.0000 C   0  0  0  0  0  0  0  0  0  0  0  0
   14.4687   -1.4782    0.0000 H   0  0  0  0  0  0  0  0  0  0  0  0
   13.2441   -1.4782    0.0000 H   0  0  0  0  0  0  0  0  0  0  0  0
   15.2422    0.8000    0.0000 C   0  0  0  0  0  0  0  0  0  0  0  0
   14.6298    2.2782    0.0000 H   0  0  0  0  0  0  0  0  0  0  0  0
   15.8545    2.2782    0.0000 H   0  0  0  0  0  0  0  0  0  0  0  0
   16.6279    0.0000    0.0000 C   0  0  0  0  0  0  0  0  0  0  0  0
   17.2398   -1.4782    0.0000 H   0  0  0  0  0  0  0  0  0  0  0  0
   16.0156   -1.4782    0.0000 H   0  0  0  0  0  0  0  0  0  0  0  0
   18.0132    0.8000    0.0000 C   0  0  0  0  0  0  0  0  0  0  0  0
   19.3990    1.6000    0.0000 H   0  0  0  0  0  0  0  0  0  0  0  0
   19.3990    0.0000    0.0000 H   0  0  0  0  0  0  0  0  0  0  0  0
   18.0132    2.4000    0.0000 H   0  0  0  0  0  0  0  0  0  0  0  0
  1  2  2  0  0  0  0
  1  3  1  0  0  0  0
  3  4  1  0  0  0  0
  1  5  1  0  0  0  0
  5  6  1  0  0  0  0
  5  7  1  0  0  0  0
  5  8  1  0  0  0  0
  8  9  1  0  0  0  0
  8 10  1  0  0  0  0
  8 11  1  0  0  0  0
 11 12  1  0  0  0  0
 11 13  1  0  0  0  0
 11 14  1  0  0  0  0
 14 15  1  0  0  0  0
 14 16  1  0  0  0  0
 14 17  1  0  0  0  0
 17 18  1  0  0  0  0
 17 19  1  0  0  0  0
 17 20  1  0  0  0  0
 20 21  1  0  0  0  0
 20 22  1  0  0  0  0
 20 23  1  0  0  0  0
 23 24  1  0  0  0  0
 23 25  1  0  0  0  0
 23 26  1  0  0  0  0
 26 27  1  0  0  0  0
 26 28  2  0  0  0  0
 28 29  1  0  0  0  0
 28 30  1  0  0  0  0
 30 31  1  0  0  0  0
 30 32  1  0  0  0  0
 30 33  1  0  0  0  0
 33 34  1  0  0  0  0
 33 35  2  0  0  0  0
 35 36  1  0  0  0  0
 35 37  1  0  0  0  0
 37 38  1  0  0  0  0
 37 39  1  0  0  0  0
 37 40  1  0  0  0  0
 40 41  1  0  0  0  0
 40 42  1  0  0  0  0
 40 43  1  0  0  0  0
 43 44  1  0  0  0  0
 43 45  1  0  0  0  0
 43 46  1  0  0  0  0
 46 47  1  0  0  0  0
 46 48  1  0  0  0  0
 46 49  1  0  0  0  0
 49 50  1  0  0  0  0
 49 51  1  0  0  0  0
 49 52  1  0  0  0  0
M  END
> <ChemID>
100051

> <source_casrn>
60-33-3

> <CAS>
60-33-3

> <SMILES>
CCCCC/C=C\C/C=C\CCCCCCCC(O)=O

> <NAME>
LINOLEIC ACID

> <preferred_name>
Linoleic acid

> <iupac>
(9Z,12Z)-octadeca-9,12-dienoic acid

> <MPID>
24700

> <dsstox_substance_id>
DTXSID2025505

> <Canonical_QSARr>
CCCCCC=CCC=CCCCCCCCC(O)=O

> <InChI_Code_QSARr>
InChI=1S/C18H32O2/c1-2-3-4-5-6-7-8-9-10-11-12-13-14-15-16-17-18(19)20/h6-7,9-10H,2-5,8,11-17H2,1H3,(H,19,20)/b7-6+,10-9+

> <InChI Key_QSARr>
OYHQOLUKZRVURQ-AVQMFFATSA-N

> <Salt_Solvent>
?

> <LogVP>
-6.0615

$$$$
100053
  -INDIGO-08031723152D

  9  8  0  0  0  0  0  0  0  0999 V2000
   -0.0000    0.0000    0.0000 C   0  0  0  0  0  0  0  0  0  0  0  0
    1.3856    0.8000    0.0000 H   0  0  0  0  0  0  0  0  0  0  0  0
   -0.0000    1.6000    0.0000 H   0  0  0  0  0  0  0  0  0  0  0  0
    1.3856   -0.8000    0.0000 H   0  0  0  0  0  0  0  0  0  0  0  0
   -1.3856   -0.8000    0.0000 C   0  0  0  0  0  0  0  0  0  0  0  0
   -1.3856   -2.4000    0.0000 O   0  0  0  0  0  0  0  0  0  0  0  0
   -2.7713    0.0000    0.0000 N   0  0  0  0  0  0  0  0  0  0  0  0
   -4.1569   -0.8000    0.0000 H   0  0  0  0  0  0  0  0  0  0  0  0
   -2.7713    1.6000    0.0000 H   0  0  0  0  0  0  0  0  0  0  0  0
  1  2  1  0  0  0  0
  1  3  1  0  0  0  0
  1  4  1  0  0  0  0
  1  5  1  0  0  0  0
  5  6  2  0  0  0  0
  5  7  1  0  0  0  0
  7  8  1  0  0  0  0
  7  9  1  0  0  0  0
M  END
> <ChemID>
100053

> <source_casrn>
60-35-5

> <CAS>
60-35-5

> <SMILES>
CC(N)=O

> <NAME>
ACETAMIDE

> <preferred_name>
Acetamide

> <iupac>
acetamide

> <MPID>
24702

> <dsstox_substance_id>
DTXSID7020005

> <Canonical_QSARr>
CC(N)=O

> <InChI_Code_QSARr>
InChI=1S/C2H5NO/c1-2(3)4/h1H3,(H2,3,4)

> <InChI Key_QSARr>
DLFVBJFMPXGRIB-UHFFFAOYSA-N

> <Salt_Solvent>
?

> <LogVP>
-1.3979

$$$$
100054
  -INDIGO-08031723152D

 24 23  0  0  0  0  0  0  0  0999 V2000
    0.0000   -1.5999    0.0000 S   0  0  0  0  0  0  0  0  0  0  0  0
    0.0000    0.0001    0.0000 P   0  0  0  0  0  0  0  0  0  0  0  0
    1.3857    0.8000    0.0000 S   0  0  0  0  0  0  0  0  0  0  0  0
    2.7714    0.0001    0.0000 C   0  0  0  0  0  0  0  0  0  0  0  0
    3.3835   -1.4782    0.0000 H   0  0  0  0  0  0  0  0  0  0  0  0
    2.1590   -1.4782    0.0000 H   0  0  0  0  0  0  0  0  0  0  0  0
    4.1569    0.8000    0.0000 C   0  0  0  0  0  0  0  0  0  0  0  0
    4.1569    2.4000    0.0000 O   0  0  0  0  0  0  0  0  0  0  0  0
    5.5425    0.0001    0.0000 N   0  0  0  0  0  0  0  0  0  0  0  0
    5.5425   -1.5999    0.0000 H   0  0  0  0  0  0  0  0  0  0  0  0
    6.9282    0.8000    0.0000 C   0  0  0  0  0  0  0  0  0  0  0  0
    8.3138    1.6001    0.0000 H   0  0  0  0  0  0  0  0  0  0  0  0
    8.3138    0.0001    0.0000 H   0  0  0  0  0  0  0  0  0  0  0  0
    6.9282    2.4000    0.0000 H   0  0  0  0  0  0  0  0  0  0  0  0
   -1.3856   -0.8000    0.0000 O   0  0  0  0  0  0  0  0  0  0  0  0
   -1.3856   -2.4000    0.0000 C   0  0  0  0  0  0  0  0  0  0  0  0
   -1.3856   -4.0000    0.0000 H   0  0  0  0  0  0  0  0  0  0  0  0
   -2.7713   -3.2001    0.0000 H   0  0  0  0  0  0  0  0  0  0  0  0
    0.0000   -3.2001    0.0000 H   0  0  0  0  0  0  0  0  0  0  0  0
   -1.3856    0.8000    0.0000 O   0  0  0  0  0  0  0  0  0  0  0  0
   -1.3856    2.4000    0.0000 C   0  0  0  0  0  0  0  0  0  0  0  0
   -1.3856    4.0000    0.0000 H   0  0  0  0  0  0  0  0  0  0  0  0
   -2.7713    3.2001    0.0000 H   0  0  0  0  0  0  0  0  0  0  0  0
    0.0000    3.2001    0.0000 H   0  0  0  0  0  0  0  0  0  0  0  0
  1  2  2  0  0  0  0
  2  3  1  0  0  0  0
  3  4  1  0  0  0  0
  4  5  1  0  0  0  0
  4  6  1  0  0  0  0
  4  7  1  0  0  0  0
  7  8  2  0  0  0  0
  7  9  1  0  0  0  0
  9 10  1  0  0  0  0
  9 11  1  0  0  0  0
 11 12  1  0  0  0  0
 11 13  1  0  0  0  0
 11 14  1  0  0  0  0
  2 15  1  0  0  0  0
 15 16  1  0  0  0  0
 16 17  1  0  0  0  0
 16 18  1  0  0  0  0
 16 19  1  0  0  0  0
  2 20  1  0  0  0  0
 20 21  1  0  0  0  0
 21 22  1  0  0  0  0
 21 23  1  0  0  0  0
 21 24  1  0  0  0  0
M  END
> <ChemID>
100054

> <source_casrn>
60-51-5

> <CAS>
60-51-5

> <SMILES>
CNC(=O)CSP(=S)(OC)OC

> <NAME>
DIMETHOATE

> <preferred_name>
Dimethoate

> <iupac>
O,O-dimethyl S-[2-(methylamino)-2-oxoethyl] phosphorodithioate

> <MPID>
24703

> <dsstox_substance_id>
DTXSID7020479

> <Canonical_QSARr>
CNC(=O)CSP(=S)(OC)OC

> <InChI_Code_QSARr>
InChI=1S/C5H12NO3PS2/c1-6-5(7)4-12-10(11,8-2)9-3/h4H2,1-3H3,(H,6,7)

> <InChI Key_QSARr>
MCWXGJITAZMZEV-UHFFFAOYSA-N

> <Salt_Solvent>
?

> <LogVP>
-4.727

$$$$
100055
  -INDIGO-08031723152D

 27 31  0  0  0  0  0  0  0  0999 V2000
    3.1939    1.2731    0.0000 C   0  0  0  0  0  0  0  0  0  0  0  0
    3.9940    2.6588    0.0000 H   0  0  0  0  0  0  0  0  0  0  0  0
    4.4884    0.3326    0.0000 O   0  0  0  0  0  0  0  0  0  0  0  0
    3.0267   -0.3182    0.0000 C   0  0  0  0  0  0  0  0  0  0  0  0
    3.5211   -1.8398    0.0000 H   0  0  0  0  0  0  0  0  0  0  0  0
    1.4617   -0.6508    0.0000 C   0  0  0  0  0  0  0  0  0  0  0  0
    1.2944   -2.2420    0.0000 H   0  0  0  0  0  0  0  0  0  0  0  0
    0.0001    0.0000    0.0000 C   0  0  0  0  0  0  0  0  0  0  0  0
   -0.1673   -1.5912    0.0000 H   0  0  0  0  0  0  0  0  0  0  0  0
    0.1672    1.5912    0.0000 C   0  0  0  0  0  0  0  0  0  0  0  0
    0.3344    3.1825    0.0000 H   0  0  0  0  0  0  0  0  0  0  0  0
    1.7323    1.9239    0.0000 C   0  0  0  0  0  0  0  0  0  0  0  0
    1.8996    3.5151    0.0000 H   0  0  0  0  0  0  0  0  0  0  0  0
    2.5322    0.5382    0.0000 C   0  0  0  0  0  0  0  0  0  0  0  0
    3.7931   -0.4468    0.0000 H   0  0  0  0  0  0  0  0  0  0  0  0
    3.9704    1.2396    0.0000 H   0  0  0  0  0  0  0  0  0  0  0  0
   -1.2944    2.2420    0.0000 C   0  0  0  0  0  0  0  0  0  0  0  0
   -2.8594    1.9094    0.0000 C   0  0  0  0  0  0  0  0  0  0  0  0
   -3.0267    0.3182    0.0000 C   0  0  0  0  0  0  0  0  0  0  0  0
   -4.4123   -0.4819    0.0000 Cl  0  0  0  0  0  0  0  0  0  0  0  0
   -1.5651   -0.3326    0.0000 C   0  0  0  0  0  0  0  0  0  0  0  0
   -2.3651    1.0530    0.0000 C   0  0  0  0  0  0  0  0  0  0  0  0
   -3.7778    1.8042    0.0000 Cl  0  0  0  0  0  0  0  0  0  0  0  0
   -3.8031    0.3516    0.0000 Cl  0  0  0  0  0  0  0  0  0  0  0  0
   -1.7323   -1.9239    0.0000 Cl  0  0  0  0  0  0  0  0  0  0  0  0
   -4.0485    2.9799    0.0000 Cl  0  0  0  0  0  0  0  0  0  0  0  0
   -1.1272    3.8332    0.0000 Cl  0  0  0  0  0  0  0  0  0  0  0  0
  1  2  1  0  0  0  0
  1  3  1  0  0  0  0
  3  4  1  0  0  0  0
  4  1  1  0  0  0  0
  4  5  1  0  0  0  0
  4  6  1  0  0  0  0
  6  7  1  0  0  0  0
  6  8  1  0  0  0  0
  8  9  1  0  0  0  0
  8 10  1  0  0  0  0
 10 11  1  0  0  0  0
 10 12  1  0  0  0  0
 12  1  1  0  0  0  0
 12 13  1  0  0  0  0
 12 14  1  0  0  0  0
 14  6  1  0  0  0  0
 14 15  1  0  0  0  0
 14 16  1  0  0  0  0
 10 17  1  0  0  0  0
 17 18  1  0  0  0  0
 18 19  2  0  0  0  0
 19 20  1  0  0  0  0
 19 21  1  0  0  0  0
 21  8  1  0  0  0  0
 21 22  1  0  0  0  0
 22 17  1  0  0  0  0
 22 23  1  0  0  0  0
 22 24  1  0  0  0  0
 21 25  1  0  0  0  0
 18 26  1  0  0  0  0
 17 27  1  0  0  0  0
M  END
> <ChemID>
100055

> <source_casrn>
60-57-1|72-20-8

> <CAS>
60-57-1|72-20-8

> <SMILES>
ClC1(Cl)[C@@]2(Cl)[C@@H]3[C@@H]4C[C@@H]([C@H]5O[C@H]54)[C@@H]3[C@]1(Cl)C(Cl)=C2Cl |o1:3,5,6,8,9,11,12,13|

> <NAME>
DIELDRIN, ENDRIN

> <preferred_name>
Dieldrin

> <iupac>


> <MPID>
24704|24737

> <dsstox_substance_id>
DTXSID9020453|DTXSID6020561

> <Canonical_QSARr>
ClC1(Cl)C2(Cl)C3C4CC(C5OC54)C3C1(Cl)C(Cl)=C2Cl

> <InChI_Code_QSARr>
InChI=1S/C12H8Cl6O/c13-8-9(14)11(16)5-3-1-2(6-7(3)19-6)4(5)10(8,15)12(11,17)18/h2-7H,1H2

> <InChI Key_QSARr>
DFBKLUNHFCTMDC-UHFFFAOYSA-N

> <Salt_Solvent>
?

> <LogVP>
-5.3764

$$$$
100058
  -INDIGO-08031723152D

 26 26  0  0  0  0  0  0  0  0999 V2000
    4.1570    0.8000    0.0000 C   0  0  0  0  0  0  0  0  0  0  0  0
    5.5426    1.6000    0.0000 H   0  0  0  0  0  0  0  0  0  0  0  0
    5.5426   -0.0000    0.0000 H   0  0  0  0  0  0  0  0  0  0  0  0
    4.1570    2.4000    0.0000 H   0  0  0  0  0  0  0  0  0  0  0  0
    2.7713   -0.0000    0.0000 C   0  0  0  0  0  0  0  0  0  0  0  0
    2.7713   -1.6000    0.0000 O   0  0  0  0  0  0  0  0  0  0  0  0
    1.3857    0.8000    0.0000 N   0  0  0  0  0  0  0  0  0  0  0  0
    1.3857    2.4000    0.0000 H   0  0  0  0  0  0  0  0  0  0  0  0
    0.0000   -0.0000    0.0000 C   0  0  0  0  0  0  0  0  0  0  0  0
    0.0000   -1.6000    0.0000 C   0  0  0  0  0  0  0  0  0  0  0  0
    1.3857   -2.4000    0.0000 H   0  0  0  0  0  0  0  0  0  0  0  0
   -1.3855   -2.4000    0.0000 C   0  0  0  0  0  0  0  0  0  0  0  0
   -1.3855   -4.0000    0.0000 H   0  0  0  0  0  0  0  0  0  0  0  0
   -2.7713   -1.6000    0.0000 C   0  0  0  0  0  0  0  0  0  0  0  0
   -4.1568   -2.4000    0.0000 O   0  0  0  0  0  0  0  0  0  0  0  0
   -5.5426   -1.6000    0.0000 C   0  0  0  0  0  0  0  0  0  0  0  0
   -4.9302   -0.1218    0.0000 H   0  0  0  0  0  0  0  0  0  0  0  0
   -6.1549   -0.1218    0.0000 H   0  0  0  0  0  0  0  0  0  0  0  0
   -6.9281   -2.4000    0.0000 C   0  0  0  0  0  0  0  0  0  0  0  0
   -8.3138   -3.2000    0.0000 H   0  0  0  0  0  0  0  0  0  0  0  0
   -8.3138   -1.6000    0.0000 H   0  0  0  0  0  0  0  0  0  0  0  0
   -6.9281   -4.0000    0.0000 H   0  0  0  0  0  0  0  0  0  0  0  0
   -2.7713   -0.0000    0.0000 C   0  0  0  0  0  0  0  0  0  0  0  0
   -4.1568    0.8000    0.0000 H   0  0  0  0  0  0  0  0  0  0  0  0
   -1.3855    0.8000    0.0000 C   0  0  0  0  0  0  0  0  0  0  0  0
   -1.3855    2.4000    0.0000 H   0  0  0  0  0  0  0  0  0  0  0  0
  1  2  1  0  0  0  0
  1  3  1  0  0  0  0
  1  4  1  0  0  0  0
  1  5  1  0  0  0  0
  5  6  2  0  0  0  0
  5  7  1  0  0  0  0
  7  8  1  0  0  0  0
  7  9  1  0  0  0  0
  9 10  1  0  0  0  0
 10 11  1  0  0  0  0
 10 12  2  0  0  0  0
 12 13  1  0  0  0  0
 12 14  1  0  0  0  0
 14 15  1  0  0  0  0
 15 16  1  0  0  0  0
 16 17  1  0  0  0  0
 16 18  1  0  0  0  0
 16 19  1  0  0  0  0
 19 20  1  0  0  0  0
 19 21  1  0  0  0  0
 19 22  1  0  0  0  0
 14 23  2  0  0  0  0
 23 24  1  0  0  0  0
 23 25  1  0  0  0  0
 25  9  2  0  0  0  0
 25 26  1  0  0  0  0
M  END
> <ChemID>
100058

> <source_casrn>
62-44-2

> <CAS>
62-44-2

> <SMILES>
CC(=O)Nc1ccc(cc1)OCC

> <NAME>
P-PHENACETIN

> <preferred_name>
Phenacetin

> <iupac>
N-(4-ethoxyphenyl)acetamide

> <MPID>
24706

> <dsstox_substance_id>
DTXSID1021116

> <Canonical_QSARr>
CC(=O)Nc1ccc(cc1)OCC

> <InChI_Code_QSARr>
InChI=1S/C10H13NO2/c1-3-13-10-6-4-9(5-7-10)11-8(2)12/h4-7H,3H2,1-2H3,(H,11,12)

> <InChI Key_QSARr>
CPJSUEIXXCENMM-UHFFFAOYSA-N

> <Salt_Solvent>
?

> <LogVP>
-6.1599

$$$$
100059
  -INDIGO-08031723152D

 15 14  0  0  0  0  0  0  0  0999 V2000
    1.6000    0.0000    0.0000 O   0  0  0  0  0  0  0  0  0  0  0  0
    2.4000    1.3857    0.0000 C   0  0  0  0  0  0  0  0  0  0  0  0
    2.1912    2.9720    0.0000 H   0  0  0  0  0  0  0  0  0  0  0  0
    1.1306    2.3596    0.0000 H   0  0  0  0  0  0  0  0  0  0  0  0
    4.0001    1.3857    0.0000 C   0  0  0  0  0  0  0  0  0  0  0  0
    5.6000    1.3857    0.0000 H   0  0  0  0  0  0  0  0  0  0  0  0
    4.8000    2.7713    0.0000 H   0  0  0  0  0  0  0  0  0  0  0  0
    4.8000    0.0000    0.0000 H   0  0  0  0  0  0  0  0  0  0  0  0
    0.0000    0.0000    0.0000 S   0  0  0  0  0  0  0  0  0  0  0  0
   -1.6001    0.0000    0.0000 C   0  0  0  0  0  0  0  0  0  0  0  0
   -3.2000    0.0000    0.0000 H   0  0  0  0  0  0  0  0  0  0  0  0
   -2.4000   -1.3856    0.0000 H   0  0  0  0  0  0  0  0  0  0  0  0
   -2.4000    1.3857    0.0000 H   0  0  0  0  0  0  0  0  0  0  0  0
    0.0000    1.6000    0.0000 O   0  0  0  0  0  0  0  0  0  0  0  0
    0.0000   -1.6000    0.0000 O   0  0  0  0  0  0  0  0  0  0  0  0
  1  2  1  0  0  0  0
  2  3  1  0  0  0  0
  2  4  1  0  0  0  0
  2  5  1  0  0  0  0
  5  6  1  0  0  0  0
  5  7  1  0  0  0  0
  5  8  1  0  0  0  0
  1  9  1  0  0  0  0
  9 10  1  0  0  0  0
 10 11  1  0  0  0  0
 10 12  1  0  0  0  0
 10 13  1  0  0  0  0
  9 14  2  0  0  0  0
  9 15  2  0  0  0  0
M  END
> <ChemID>
100059

> <source_casrn>
62-50-0

> <CAS>
62-50-0

> <SMILES>
CCOS(C)(=O)=O

> <NAME>
ETHYL METHANESULFONATE

> <preferred_name>
Ethyl methanesulfonate

> <iupac>
ethyl methanesulfonate

> <MPID>
24707

> <dsstox_substance_id>
DTXSID6025309

> <Canonical_QSARr>
CCOS(C)(=O)=O

> <InChI_Code_QSARr>
InChI=1S/C3H8O3S/c1-3-6-7(2,4)5/h3H2,1-2H3

> <InChI Key_QSARr>
PLUBXMRUUVWRLT-UHFFFAOYSA-N

> <Salt_Solvent>
?

> <LogVP>
-0.6861

$$$$
100060
  -INDIGO-08031723152D

 14 14  0  0  0  0  0  0  0  0999 V2000
    1.6000   -0.0000    0.0000 N   0  0  0  0  0  0  0  0  0  0  0  0
    2.4000    1.3856    0.0000 H   0  0  0  0  0  0  0  0  0  0  0  0
    2.4000   -1.3856    0.0000 H   0  0  0  0  0  0  0  0  0  0  0  0
    0.0000   -0.0000    0.0000 C   0  0  0  0  0  0  0  0  0  0  0  0
   -0.8000    1.3856    0.0000 C   0  0  0  0  0  0  0  0  0  0  0  0
    0.0000    2.7713    0.0000 H   0  0  0  0  0  0  0  0  0  0  0  0
   -2.4000    1.3856    0.0000 C   0  0  0  0  0  0  0  0  0  0  0  0
   -3.2000    2.7713    0.0000 H   0  0  0  0  0  0  0  0  0  0  0  0
   -3.2000   -0.0000    0.0000 C   0  0  0  0  0  0  0  0  0  0  0  0
   -4.8000   -0.0000    0.0000 H   0  0  0  0  0  0  0  0  0  0  0  0
   -2.4000   -1.3856    0.0000 C   0  0  0  0  0  0  0  0  0  0  0  0
   -3.2000   -2.7713    0.0000 H   0  0  0  0  0  0  0  0  0  0  0  0
   -0.8000   -1.3856    0.0000 C   0  0  0  0  0  0  0  0  0  0  0  0
    0.0000   -2.7713    0.0000 H   0  0  0  0  0  0  0  0  0  0  0  0
  1  2  1  0  0  0  0
  1  3  1  0  0  0  0
  1  4  1  0  0  0  0
  4  5  1  0  0  0  0
  5  6  1  0  0  0  0
  5  7  2  0  0  0  0
  7  8  1  0  0  0  0
  7  9  1  0  0  0  0
  9 10  1  0  0  0  0
  9 11  2  0  0  0  0
 11 12  1  0  0  0  0
 11 13  1  0  0  0  0
 13  4  2  0  0  0  0
 13 14  1  0  0  0  0
M  END
> <ChemID>
100060

> <source_casrn>
62-53-3

> <CAS>
62-53-3

> <SMILES>
Nc1ccccc1

> <NAME>
ANILINE

> <preferred_name>
Aniline

> <iupac>
aniline

> <MPID>
24708

> <dsstox_substance_id>
DTXSID8020090

> <Canonical_QSARr>
Nc1ccccc1

> <InChI_Code_QSARr>
InChI=1S/C6H7N/c7-6-4-2-1-3-5-6/h1-5H,7H2

> <InChI Key_QSARr>
PAYRUJLWNCNPSJ-UHFFFAOYSA-N

> <Salt_Solvent>
?

> <LogVP>
-0.3098

$$$$
100062
  -INDIGO-08031723152D

 18 17  0  0  0  0  0  0  0  0999 V2000
   -0.8000    1.3856    0.0000 O   0  0  0  0  0  0  0  0  0  0  0  0
    0.0000    0.0000    0.0000 P   0  0  0  0  0  0  0  0  0  0  0  0
    1.6000    0.0000    0.0000 O   0  0  0  0  0  0  0  0  0  0  0  0
    2.4000   -1.3856    0.0000 C   0  0  0  0  0  0  0  0  0  0  0  0
    1.6000   -2.7713    0.0000 H   0  0  0  0  0  0  0  0  0  0  0  0
    4.0000   -1.3856    0.0000 C   0  0  0  0  0  0  0  0  0  0  0  0
    4.8000   -2.7713    0.0000 Cl  0  0  0  0  0  0  0  0  0  0  0  0
    4.8000    0.0000    0.0000 Cl  0  0  0  0  0  0  0  0  0  0  0  0
    0.8000    1.3856    0.0000 O   0  0  0  0  0  0  0  0  0  0  0  0
    0.0000    2.7713    0.0000 C   0  0  0  0  0  0  0  0  0  0  0  0
    0.8000    4.1569    0.0000 H   0  0  0  0  0  0  0  0  0  0  0  0
   -0.8000    4.1569    0.0000 H   0  0  0  0  0  0  0  0  0  0  0  0
   -1.6000    2.7713    0.0000 H   0  0  0  0  0  0  0  0  0  0  0  0
   -0.8000   -1.3856    0.0000 O   0  0  0  0  0  0  0  0  0  0  0  0
   -2.4001   -1.3856    0.0000 C   0  0  0  0  0  0  0  0  0  0  0  0
   -4.0000   -1.3856    0.0000 H   0  0  0  0  0  0  0  0  0  0  0  0
   -3.2000   -2.7713    0.0000 H   0  0  0  0  0  0  0  0  0  0  0  0
   -3.2000    0.0000    0.0000 H   0  0  0  0  0  0  0  0  0  0  0  0
  1  2  2  0  0  0  0
  2  3  1  0  0  0  0
  3  4  1  0  0  0  0
  4  5  1  0  0  0  0
  4  6  2  0  0  0  0
  6  7  1  0  0  0  0
  6  8  1  0  0  0  0
  2  9  1  0  0  0  0
  9 10  1  0  0  0  0
 10 11  1  0  0  0  0
 10 12  1  0  0  0  0
 10 13  1  0  0  0  0
  2 14  1  0  0  0  0
 14 15  1  0  0  0  0
 15 16  1  0  0  0  0
 15 17  1  0  0  0  0
 15 18  1  0  0  0  0
M  END
> <ChemID>
100062

> <source_casrn>
62-73-7

> <CAS>
62-73-7

> <SMILES>
COP(=O)(OC=C(Cl)Cl)OC

> <NAME>
DICHLORVOS

> <preferred_name>
Dichlorvos

> <iupac>
2,2-dichloroethenyl dimethyl phosphate

> <MPID>
24710

> <dsstox_substance_id>
DTXSID5020449

> <Canonical_QSARr>
COP(=O)(OC=C(Cl)Cl)OC

> <InChI_Code_QSARr>
InChI=1S/C4H7Cl2O4P/c1-8-11(7,9-2)10-3-4(5)6/h3H,1-2H3

> <InChI Key_QSARr>
OEBRKCOSUFCWJD-UHFFFAOYSA-N

> <Salt_Solvent>
?

> <LogVP>
-1.8027

$$$$
100063
  -INDIGO-08031723152D

 11 10  0  0  0  0  0  0  0  0999 V2000
    1.6000    0.0000    0.0000 C   0  0  0  0  0  0  0  0  0  0  0  0
    3.2000    0.0000    0.0000 H   0  0  0  0  0  0  0  0  0  0  0  0
    2.4000   -1.3856    0.0000 H   0  0  0  0  0  0  0  0  0  0  0  0
    2.4000    1.3856    0.0000 H   0  0  0  0  0  0  0  0  0  0  0  0
   -0.0000    0.0000    0.0000 N   0  0  0  0  0  0  0  0  0  0  0  0
   -0.8000   -1.3856    0.0000 N   0  0  0  0  0  0  0  0  0  0  0  0
   -2.4000   -1.3856    0.0000 O   0  0  0  0  0  0  0  0  0  0  0  0
   -0.8000    1.3856    0.0000 C   0  0  0  0  0  0  0  0  0  0  0  0
   -1.6000    2.7713    0.0000 H   0  0  0  0  0  0  0  0  0  0  0  0
   -2.4000    1.3856    0.0000 H   0  0  0  0  0  0  0  0  0  0  0  0
   -0.0000    2.7713    0.0000 H   0  0  0  0  0  0  0  0  0  0  0  0
  1  2  1  0  0  0  0
  1  3  1  0  0  0  0
  1  4  1  0  0  0  0
  1  5  1  0  0  0  0
  5  6  1  0  0  0  0
  6  7  2  0  0  0  0
  5  8  1  0  0  0  0
  8  9  1  0  0  0  0
  8 10  1  0  0  0  0
  8 11  1  0  0  0  0
M  END
> <ChemID>
100063

> <source_casrn>
62-75-9

> <CAS>
62-75-9

> <SMILES>
CN(C)N=O

> <NAME>
N-NITROSODIMETHYLAMINE

> <preferred_name>
N-Nitrosodimethylamine

> <iupac>
N-methyl-N-nitrosomethanamine

> <MPID>
24711

> <dsstox_substance_id>
DTXSID7021029

> <Canonical_QSARr>
CN(C)N=O

> <InChI_Code_QSARr>
InChI=1S/C2H6N2O/c1-4(2)3-5/h1-2H3

> <InChI Key_QSARr>
UMFJAHHVKNCGLG-UHFFFAOYSA-N

> <Salt_Solvent>
?

> <LogVP>
0.4314

$$$$
100064
  -INDIGO-08031723152D

 26 27  0  0  0  0  0  0  0  0999 V2000
   -4.8000    0.0001    0.0000 O   0  0  0  0  0  0  0  0  0  0  0  0
   -3.9999    1.3856    0.0000 C   0  0  0  0  0  0  0  0  0  0  0  0
   -2.3999    1.3856    0.0000 O   0  0  0  0  0  0  0  0  0  0  0  0
   -1.5999    0.0001    0.0000 C   0  0  0  0  0  0  0  0  0  0  0  0
   -0.0001    0.0001    0.0000 C   0  0  0  0  0  0  0  0  0  0  0  0
    0.7999   -1.3856    0.0000 C   0  0  0  0  0  0  0  0  0  0  0  0
    2.4000   -1.3856    0.0000 C   0  0  0  0  0  0  0  0  0  0  0  0
    3.2000   -2.7712    0.0000 H   0  0  0  0  0  0  0  0  0  0  0  0
    3.2000    0.0001    0.0000 C   0  0  0  0  0  0  0  0  0  0  0  0
    4.8000    0.0001    0.0000 H   0  0  0  0  0  0  0  0  0  0  0  0
    2.4000    1.3856    0.0000 C   0  0  0  0  0  0  0  0  0  0  0  0
    3.2000    2.7712    0.0000 H   0  0  0  0  0  0  0  0  0  0  0  0
    0.7999    1.3856    0.0000 C   0  0  0  0  0  0  0  0  0  0  0  0
   -0.0001    2.7713    0.0000 H   0  0  0  0  0  0  0  0  0  0  0  0
   -0.0001   -2.7712    0.0000 C   0  0  0  0  0  0  0  0  0  0  0  0
    0.7999   -4.1569    0.0000 H   0  0  0  0  0  0  0  0  0  0  0  0
   -1.5999   -2.7712    0.0000 C   0  0  0  0  0  0  0  0  0  0  0  0
   -2.3999   -4.1569    0.0000 H   0  0  0  0  0  0  0  0  0  0  0  0
   -2.3999   -1.3856    0.0000 C   0  0  0  0  0  0  0  0  0  0  0  0
   -3.9999   -1.3856    0.0000 H   0  0  0  0  0  0  0  0  0  0  0  0
   -4.8000    2.7713    0.0000 N   0  0  0  0  0  0  0  0  0  0  0  0
   -3.9999    4.1569    0.0000 H   0  0  0  0  0  0  0  0  0  0  0  0
   -6.4000    2.7713    0.0000 C   0  0  0  0  0  0  0  0  0  0  0  0
   -8.0000    2.7713    0.0000 H   0  0  0  0  0  0  0  0  0  0  0  0
   -7.2000    4.1569    0.0000 H   0  0  0  0  0  0  0  0  0  0  0  0
   -7.2000    1.3856    0.0000 H   0  0  0  0  0  0  0  0  0  0  0  0
  1  2  2  0  0  0  0
  2  3  1  0  0  0  0
  3  4  1  0  0  0  0
  4  5  1  0  0  0  0
  5  6  1  0  0  0  0
  6  7  2  0  0  0  0
  7  8  1  0  0  0  0
  7  9  1  0  0  0  0
  9 10  1  0  0  0  0
  9 11  2  0  0  0  0
 11 12  1  0  0  0  0
 11 13  1  0  0  0  0
 13  5  2  0  0  0  0
 13 14  1  0  0  0  0
  6 15  1  0  0  0  0
 15 16  1  0  0  0  0
 15 17  2  0  0  0  0
 17 18  1  0  0  0  0
 17 19  1  0  0  0  0
 19  4  2  0  0  0  0
 19 20  1  0  0  0  0
  2 21  1  0  0  0  0
 21 22  1  0  0  0  0
 21 23  1  0  0  0  0
 23 24  1  0  0  0  0
 23 25  1  0  0  0  0
 23 26  1  0  0  0  0
M  END
> <ChemID>
100064

> <source_casrn>
63-25-2

> <CAS>
63-25-2

> <SMILES>
CNC(=O)Oc1cccc2ccccc21

> <NAME>
1-NAPHTHYL-N-METHYLCARBAMATE

> <preferred_name>
Carbaryl

> <iupac>
naphthalen-1-yl methylcarbamate

> <MPID>
24712

> <dsstox_substance_id>
DTXSID9020247

> <Canonical_QSARr>
CNC(=O)Oc1cccc2ccccc21

> <InChI_Code_QSARr>
InChI=1S/C12H11NO2/c1-13-12(14)15-11-8-4-6-9-5-2-3-7-10(9)11/h2-8H,1H3,(H,13,14)

> <InChI Key_QSARr>
CVXBEEMKQHEXEN-UHFFFAOYSA-N

> <Salt_Solvent>
?

> <LogVP>
-5.8665

$$$$
100066
  -INDIGO-08031723152D

  9  8  0  0  0  0  0  0  0  0999 V2000
    1.6000    0.0000    0.0000 C   0  0  0  0  0  0  0  0  0  0  0  0
    3.2000    0.0000    0.0000 H   0  0  0  0  0  0  0  0  0  0  0  0
    2.4000   -1.3856    0.0000 H   0  0  0  0  0  0  0  0  0  0  0  0
    2.4000    1.3856    0.0000 H   0  0  0  0  0  0  0  0  0  0  0  0
   -0.0000    0.0000    0.0000 C   0  0  0  0  0  0  0  0  0  0  0  0
   -0.2089   -1.5863    0.0000 H   0  0  0  0  0  0  0  0  0  0  0  0
   -1.2694   -0.9740    0.0000 H   0  0  0  0  0  0  0  0  0  0  0  0
   -0.8000    1.3856    0.0000 O   0  0  0  0  0  0  0  0  0  0  0  0
   -2.4000    1.3856    0.0000 H   0  0  0  0  0  0  0  0  0  0  0  0
  1  2  1  0  0  0  0
  1  3  1  0  0  0  0
  1  4  1  0  0  0  0
  1  5  1  0  0  0  0
  5  6  1  0  0  0  0
  5  7  1  0  0  0  0
  5  8  1  0  0  0  0
  8  9  1  0  0  0  0
M  END
> <ChemID>
100066

> <source_casrn>
64-17-5

> <CAS>
64-17-5

> <SMILES>
CCO

> <NAME>
ETHANOL

> <preferred_name>
Ethanol

> <iupac>
ethanol

> <MPID>
24714

> <dsstox_substance_id>
DTXSID9020584

> <Canonical_QSARr>
CCO

> <InChI_Code_QSARr>
InChI=1S/C2H6O/c1-2-3/h3H,2H2,1H3

> <InChI Key_QSARr>
LFQSCWFLJHTTHZ-UHFFFAOYSA-N

> <Salt_Solvent>
?

> <LogVP>
1.7728

$$$$
100067
  -INDIGO-08031723152D

  5  4  0  0  0  0  0  0  0  0999 V2000
    0.0000    0.0000    0.0000 C   0  0  0  0  0  0  0  0  0  0  0  0
    0.0000    1.6000    0.0000 H   0  0  0  0  0  0  0  0  0  0  0  0
   -1.3856   -0.8000    0.0000 O   0  0  0  0  0  0  0  0  0  0  0  0
    1.3856   -0.8000    0.0000 O   0  0  0  0  0  0  0  0  0  0  0  0
    2.7713    0.0000    0.0000 H   0  0  0  0  0  0  0  0  0  0  0  0
  1  2  1  0  0  0  0
  1  3  2  0  0  0  0
  1  4  1  0  0  0  0
  4  5  1  0  0  0  0
M  END
> <ChemID>
100067

> <source_casrn>
64-18-6

> <CAS>
64-18-6

> <SMILES>
OC=O

> <NAME>
FORMIC ACID

> <preferred_name>
Formic acid

> <iupac>
formic acid

> <MPID>
24715

> <dsstox_substance_id>
DTXSID2024115

> <Canonical_QSARr>
OC=O

> <InChI_Code_QSARr>
InChI=1S/CH2O2/c2-1-3/h1H,(H,2,3)

> <InChI Key_QSARr>
BDAGIHXWWSANSR-UHFFFAOYSA-N

> <Salt_Solvent>
?

> <LogVP>
1.6293

$$$$
100068
  -INDIGO-08031723152D

  8  7  0  0  0  0  0  0  0  0999 V2000
   -1.6000    0.0000    0.0000 C   0  0  0  0  0  0  0  0  0  0  0  0
    0.0000    0.0000    0.0000 C   0  0  0  0  0  0  0  0  0  0  0  0
    1.6000    0.0000    0.0000 H   0  0  0  0  0  0  0  0  0  0  0  0
    0.8000    1.3856    0.0000 H   0  0  0  0  0  0  0  0  0  0  0  0
    0.8000   -1.3856    0.0000 H   0  0  0  0  0  0  0  0  0  0  0  0
   -2.4000   -1.3856    0.0000 O   0  0  0  0  0  0  0  0  0  0  0  0
   -2.4000    1.3856    0.0000 O   0  0  0  0  0  0  0  0  0  0  0  0
   -4.0000    1.3856    0.0000 H   0  0  0  0  0  0  0  0  0  0  0  0
  1  2  1  0  0  0  0
  2  3  1  0  0  0  0
  2  4  1  0  0  0  0
  2  5  1  0  0  0  0
  1  6  2  0  0  0  0
  1  7  1  0  0  0  0
  7  8  1  0  0  0  0
M  END
> <ChemID>
100068

> <source_casrn>
64-19-7

> <CAS>
64-19-7

> <SMILES>
CC(O)=O

> <NAME>
ACETIC ACID

> <preferred_name>
Acetic acid

> <iupac>
acetic acid

> <MPID>
24716

> <dsstox_substance_id>
DTXSID5024394

> <Canonical_QSARr>
CC(O)=O

> <InChI_Code_QSARr>
InChI=1S/C2H4O2/c1-2(3)4/h1H3,(H,3,4)

> <InChI Key_QSARr>
QTBSBXVTEAMEQO-UHFFFAOYSA-N

> <Salt_Solvent>
?

> <LogVP>
1.1967

$$$$
100070
  -INDIGO-08031723152D

 15 15  0  0  0  0  0  0  0  0999 V2000
    2.7713   -0.0000    0.0000 O   0  0  0  0  0  0  0  0  0  0  0  0
    4.1569    0.8000    0.0000 H   0  0  0  0  0  0  0  0  0  0  0  0
    1.3856    0.8000    0.0000 C   0  0  0  0  0  0  0  0  0  0  0  0
    1.3856    2.4000    0.0000 O   0  0  0  0  0  0  0  0  0  0  0  0
    0.0001   -0.0000    0.0000 C   0  0  0  0  0  0  0  0  0  0  0  0
    0.0001   -1.6000    0.0000 C   0  0  0  0  0  0  0  0  0  0  0  0
    1.3856   -2.4000    0.0000 H   0  0  0  0  0  0  0  0  0  0  0  0
   -1.3856   -2.4000    0.0000 C   0  0  0  0  0  0  0  0  0  0  0  0
   -1.3856   -4.0000    0.0000 H   0  0  0  0  0  0  0  0  0  0  0  0
   -2.7712   -1.6000    0.0000 C   0  0  0  0  0  0  0  0  0  0  0  0
   -4.1569   -2.4000    0.0000 H   0  0  0  0  0  0  0  0  0  0  0  0
   -2.7712   -0.0000    0.0000 C   0  0  0  0  0  0  0  0  0  0  0  0
   -4.1569    0.8000    0.0000 H   0  0  0  0  0  0  0  0  0  0  0  0
   -1.3856    0.8000    0.0000 C   0  0  0  0  0  0  0  0  0  0  0  0
   -1.3856    2.4000    0.0000 H   0  0  0  0  0  0  0  0  0  0  0  0
  1  2  1  0  0  0  0
  1  3  1  0  0  0  0
  3  4  2  0  0  0  0
  3  5  1  0  0  0  0
  5  6  1  0  0  0  0
  6  7  1  0  0  0  0
  6  8  2  0  0  0  0
  8  9  1  0  0  0  0
  8 10  1  0  0  0  0
 10 11  1  0  0  0  0
 10 12  2  0  0  0  0
 12 13  1  0  0  0  0
 12 14  1  0  0  0  0
 14  5  2  0  0  0  0
 14 15  1  0  0  0  0
M  END
> <ChemID>
100070

> <source_casrn>
65-85-0

> <CAS>
65-85-0

> <SMILES>
OC(=O)c1ccccc1

> <NAME>
BENZOIC ACID

> <preferred_name>
Benzoic acid

> <iupac>
benzoic acid

> <MPID>
24718

> <dsstox_substance_id>
DTXSID6020143

> <Canonical_QSARr>
OC(=O)c1ccccc1

> <InChI_Code_QSARr>
InChI=1S/C7H6O2/c8-7(9)6-4-2-1-3-5-6/h1-5H,(H,8,9)

> <InChI Key_QSARr>
WPYMKLBDIGXBTP-UHFFFAOYSA-N

> <Salt_Solvent>
?

> <LogVP>
-3.1549

$$$$
100071
  -INDIGO-08031723152D

 12 12  0  0  0  0  0  0  0  0999 V2000
    0.8000    1.3856    0.0000 O   0  0  0  0  0  0  0  0  0  0  0  0
   -0.0000   -0.0000    0.0000 C   0  0  0  0  0  0  0  0  0  0  0  0
    0.8000   -1.3857    0.0000 N   0  0  0  0  0  0  0  0  0  0  0  0
    2.4000   -1.3857    0.0000 H   0  0  0  0  0  0  0  0  0  0  0  0
   -0.0000   -2.7713    0.0000 C   0  0  0  0  0  0  0  0  0  0  0  0
    0.8000   -4.1569    0.0000 O   0  0  0  0  0  0  0  0  0  0  0  0
   -1.6000   -2.7713    0.0000 N   0  0  0  0  0  0  0  0  0  0  0  0
   -2.4000   -4.1569    0.0000 H   0  0  0  0  0  0  0  0  0  0  0  0
   -2.4000   -1.3856    0.0000 C   0  0  0  0  0  0  0  0  0  0  0  0
   -4.0000   -1.3856    0.0000 H   0  0  0  0  0  0  0  0  0  0  0  0
   -1.6000   -0.0000    0.0000 C   0  0  0  0  0  0  0  0  0  0  0  0
   -2.4000    1.3856    0.0000 H   0  0  0  0  0  0  0  0  0  0  0  0
  1  2  2  0  0  0  0
  2  3  1  0  0  0  0
  3  4  1  0  0  0  0
  3  5  1  0  0  0  0
  5  6  2  0  0  0  0
  5  7  1  0  0  0  0
  7  8  1  0  0  0  0
  7  9  1  0  0  0  0
  9 10  1  0  0  0  0
  9 11  2  0  0  0  0
 11  2  1  0  0  0  0
 11 12  1  0  0  0  0
M  END
> <ChemID>
100071

> <source_casrn>
66-22-8

> <CAS>
66-22-8

> <SMILES>
O=C1C=CNC(=O)N1

> <NAME>
URACIL

> <preferred_name>
Uracil

> <iupac>
pyrimidine-2,4(1H,3H)-dione

> <MPID>
24719

> <dsstox_substance_id>
DTXSID4021424

> <Canonical_QSARr>
O=C1C=CNC(=O)N1

> <InChI_Code_QSARr>
InChI=1S/C4H4N2O2/c7-3-1-2-5-4(8)6-3/h1-2H,(H2,5,6,7,8)

> <InChI Key_QSARr>
ISAKRJDGNUQOIC-UHFFFAOYSA-N

> <Salt_Solvent>
?

> <LogVP>
-4.3307

$$$$
100072
  -INDIGO-08031723152D

 19 18  0  0  0  0  0  0  0  0999 V2000
    2.7713    0.0000    0.0000 C   0  0  0  0  0  0  0  0  0  0  0  0
    4.1569   -0.8000    0.0000 H   0  0  0  0  0  0  0  0  0  0  0  0
    4.1569    0.8000    0.0000 H   0  0  0  0  0  0  0  0  0  0  0  0
    2.7713   -1.6000    0.0000 H   0  0  0  0  0  0  0  0  0  0  0  0
    1.3857    0.8000    0.0000 C   0  0  0  0  0  0  0  0  0  0  0  0
    1.9980    2.2782    0.0000 H   0  0  0  0  0  0  0  0  0  0  0  0
    0.7734    2.2782    0.0000 H   0  0  0  0  0  0  0  0  0  0  0  0
    0.0001    0.0000    0.0000 C   0  0  0  0  0  0  0  0  0  0  0  0
   -0.6122   -1.4782    0.0000 H   0  0  0  0  0  0  0  0  0  0  0  0
    0.6124   -1.4782    0.0000 H   0  0  0  0  0  0  0  0  0  0  0  0
   -1.3857    0.8000    0.0000 C   0  0  0  0  0  0  0  0  0  0  0  0
   -0.7734    2.2782    0.0000 H   0  0  0  0  0  0  0  0  0  0  0  0
   -1.9980    2.2782    0.0000 H   0  0  0  0  0  0  0  0  0  0  0  0
   -2.7713    0.0000    0.0000 C   0  0  0  0  0  0  0  0  0  0  0  0
   -3.3836   -1.4782    0.0000 H   0  0  0  0  0  0  0  0  0  0  0  0
   -2.1590   -1.4782    0.0000 H   0  0  0  0  0  0  0  0  0  0  0  0
   -4.1569    0.8000    0.0000 C   0  0  0  0  0  0  0  0  0  0  0  0
   -5.5426    0.0000    0.0000 H   0  0  0  0  0  0  0  0  0  0  0  0
   -4.1569    2.4000    0.0000 O   0  0  0  0  0  0  0  0  0  0  0  0
  1  2  1  0  0  0  0
  1  3  1  0  0  0  0
  1  4  1  0  0  0  0
  1  5  1  0  0  0  0
  5  6  1  0  0  0  0
  5  7  1  0  0  0  0
  5  8  1  0  0  0  0
  8  9  1  0  0  0  0
  8 10  1  0  0  0  0
  8 11  1  0  0  0  0
 11 12  1  0  0  0  0
 11 13  1  0  0  0  0
 11 14  1  0  0  0  0
 14 15  1  0  0  0  0
 14 16  1  0  0  0  0
 14 17  1  0  0  0  0
 17 18  1  0  0  0  0
 17 19  2  0  0  0  0
M  END
> <ChemID>
100072

> <source_casrn>
66-25-1

> <CAS>
66-25-1

> <SMILES>
CCCCCC=O

> <NAME>
HEXANAL

> <preferred_name>
Hexanal

> <iupac>
hexanal

> <MPID>
24720

> <dsstox_substance_id>
DTXSID2021604

> <Canonical_QSARr>
CCCCCC=O

> <InChI_Code_QSARr>
InChI=1S/C6H12O/c1-2-3-4-5-6-7/h6H,2-5H2,1H3

> <InChI Key_QSARr>
JARKCYVAAOWBJS-UHFFFAOYSA-N

> <Salt_Solvent>
?

> <LogVP>
1.0515

$$$$
100074
  -INDIGO-08031723152D

  6  5  0  0  0  0  0  0  0  0999 V2000
    0.0000    0.0000    0.0000 C   0  0  0  0  0  0  0  0  0  0  0  0
    1.3856    0.8000    0.0000 H   0  0  0  0  0  0  0  0  0  0  0  0
    0.0000    1.6000    0.0000 H   0  0  0  0  0  0  0  0  0  0  0  0
    1.3856   -0.8000    0.0000 H   0  0  0  0  0  0  0  0  0  0  0  0
   -1.3856   -0.8000    0.0000 O   0  0  0  0  0  0  0  0  0  0  0  0
   -2.7713    0.0000    0.0000 H   0  0  0  0  0  0  0  0  0  0  0  0
  1  2  1  0  0  0  0
  1  3  1  0  0  0  0
  1  4  1  0  0  0  0
  1  5  1  0  0  0  0
  5  6  1  0  0  0  0
M  END
> <ChemID>
100074

> <source_casrn>
67-56-1

> <CAS>
67-56-1

> <SMILES>
CO

> <NAME>
METHANOL

> <preferred_name>
Methanol

> <iupac>
methanol

> <MPID>
24722

> <dsstox_substance_id>
DTXSID2021731

> <Canonical_QSARr>
CO

> <InChI_Code_QSARr>
InChI=1S/CH4O/c1-2/h2H,1H3

> <InChI Key_QSARr>
OKKJLVBELUTLKV-UHFFFAOYSA-N

> <Salt_Solvent>
?

> <LogVP>
2.1038

$$$$
100075
  -INDIGO-08031723152D

  8  7  0  0  0  0  0  0  0  0999 V2000
    2.7713    0.0000    0.0000 N   0  0  0  0  0  0  0  0  0  0  0  0
    4.1569   -0.8000    0.0000 H   0  0  0  0  0  0  0  0  0  0  0  0
    2.7713    1.6000    0.0000 H   0  0  0  0  0  0  0  0  0  0  0  0
    1.3857   -0.8000    0.0000 O   0  0  0  0  0  0  0  0  0  0  0  0
    0.0000    0.0000    0.0000 C   0  0  0  0  0  0  0  0  0  0  0  0
   -1.3856    0.8000    0.0000 H   0  0  0  0  0  0  0  0  0  0  0  0
    0.0000    1.6000    0.0000 H   0  0  0  0  0  0  0  0  0  0  0  0
   -1.3856   -0.8000    0.0000 H   0  0  0  0  0  0  0  0  0  0  0  0
  1  2  1  0  0  0  0
  1  3  1  0  0  0  0
  1  4  1  0  0  0  0
  4  5  1  0  0  0  0
  5  6  1  0  0  0  0
  5  7  1  0  0  0  0
  5  8  1  0  0  0  0
M  END
> <ChemID>
100075

> <source_casrn>
67-62-9

> <CAS>
67-62-9

> <SMILES>
CON

> <NAME>
O-METHYLHYDROXYLAMINE

> <preferred_name>
Methoxyamine

> <iupac>
(aminooxy)methane

> <MPID>
24723

> <dsstox_substance_id>
DTXSID8043862

> <Canonical_QSARr>
CON

> <InChI_Code_QSARr>
InChI=1S/CH5NO/c1-3-2/h2H2,1H3

> <InChI Key_QSARr>
GMPKIPWJBDOURN-UHFFFAOYSA-N

> <Salt_Solvent>
?

> <LogVP>
2.464

$$$$
100076
  -INDIGO-08031723152D

 12 11  0  0  0  0  0  0  0  0999 V2000
    0.0000    1.6000    0.0000 O   0  0  0  0  0  0  0  0  0  0  0  0
    1.3856    2.4000    0.0000 H   0  0  0  0  0  0  0  0  0  0  0  0
    0.0000    0.0000    0.0000 C   0  0  0  0  0  0  0  0  0  0  0  0
    0.0000   -1.6000    0.0000 H   0  0  0  0  0  0  0  0  0  0  0  0
   -1.6000    0.0000    0.0000 C   0  0  0  0  0  0  0  0  0  0  0  0
   -3.2000    0.0000    0.0000 H   0  0  0  0  0  0  0  0  0  0  0  0
   -2.4000   -1.3856    0.0000 H   0  0  0  0  0  0  0  0  0  0  0  0
   -2.4000    1.3856    0.0000 H   0  0  0  0  0  0  0  0  0  0  0  0
    1.6000    0.0000    0.0000 C   0  0  0  0  0  0  0  0  0  0  0  0
    3.2000    0.0000    0.0000 H   0  0  0  0  0  0  0  0  0  0  0  0
    2.4000   -1.3856    0.0000 H   0  0  0  0  0  0  0  0  0  0  0  0
    2.4000    1.3856    0.0000 H   0  0  0  0  0  0  0  0  0  0  0  0
  1  2  1  0  0  0  0
  1  3  1  0  0  0  0
  3  4  1  0  0  0  0
  3  5  1  0  0  0  0
  5  6  1  0  0  0  0
  5  7  1  0  0  0  0
  5  8  1  0  0  0  0
  3  9  1  0  0  0  0
  9 10  1  0  0  0  0
  9 11  1  0  0  0  0
  9 12  1  0  0  0  0
M  END
> <ChemID>
100076

> <source_casrn>
67-63-0

> <CAS>
67-63-0

> <SMILES>
CC(C)O

> <NAME>
ISOPROPANOL

> <preferred_name>
Isopropanol

> <iupac>
propan-2-ol

> <MPID>
24724

> <dsstox_substance_id>
DTXSID7020762

> <Canonical_QSARr>
CC(C)O

> <InChI_Code_QSARr>
InChI=1S/C3H8O/c1-3(2)4/h3-4H,1-2H3

> <InChI Key_QSARr>
KFZMGEQAYNKOFK-UHFFFAOYSA-N

> <Salt_Solvent>
?

> <LogVP>
1.6572

$$$$
100078
  -INDIGO-08031723152D

  5  4  0  0  0  0  0  0  0  0999 V2000
   -0.8000   -1.3856    0.0000 Cl  0  0  0  0  0  0  0  0  0  0  0  0
    0.0000    0.0000    0.0000 C   0  0  0  0  0  0  0  0  0  0  0  0
    0.8000    1.3856    0.0000 H   0  0  0  0  0  0  0  0  0  0  0  0
   -1.3856    0.8000    0.0000 Cl  0  0  0  0  0  0  0  0  0  0  0  0
    1.3856   -0.8000    0.0000 Cl  0  0  0  0  0  0  0  0  0  0  0  0
  1  2  1  0  0  0  0
  2  3  1  0  0  0  0
  2  4  1  0  0  0  0
  2  5  1  0  0  0  0
M  END
> <ChemID>
100078

> <source_casrn>
67-66-3

> <CAS>
67-66-3

> <SMILES>
ClC(Cl)Cl

> <NAME>
CHLOROFORM

> <preferred_name>
Chloroform

> <iupac>
trichloromethane

> <MPID>
24726

> <dsstox_substance_id>
DTXSID1020306

> <Canonical_QSARr>
ClC(Cl)Cl

> <InChI_Code_QSARr>
InChI=1S/CHCl3/c2-1(3)4/h1H

> <InChI Key_QSARr>
HEDRZPFGACZZDS-UHFFFAOYSA-N

> <Salt_Solvent>
?

> <LogVP>
2.2945

$$$$
100079
  -INDIGO-08031723152D

 10  9  0  0  0  0  0  0  0  0999 V2000
    1.3856    0.8000    0.0000 C   0  0  0  0  0  0  0  0  0  0  0  0
    2.7713    1.6000    0.0000 H   0  0  0  0  0  0  0  0  0  0  0  0
    2.7713    0.0000    0.0000 H   0  0  0  0  0  0  0  0  0  0  0  0
    1.3856    2.4000    0.0000 H   0  0  0  0  0  0  0  0  0  0  0  0
    0.0000    0.0000    0.0000 S   0  0  0  0  0  0  0  0  0  0  0  0
    0.0000   -1.6000    0.0000 O   0  0  0  0  0  0  0  0  0  0  0  0
   -1.3856    0.8000    0.0000 C   0  0  0  0  0  0  0  0  0  0  0  0
   -2.7713    1.6000    0.0000 H   0  0  0  0  0  0  0  0  0  0  0  0
   -2.7713    0.0000    0.0000 H   0  0  0  0  0  0  0  0  0  0  0  0
   -1.3856    2.4000    0.0000 H   0  0  0  0  0  0  0  0  0  0  0  0
  1  2  1  0  0  0  0
  1  3  1  0  0  0  0
  1  4  1  0  0  0  0
  1  5  1  0  0  0  0
  5  6  2  0  0  0  0
  5  7  1  0  0  0  0
  7  8  1  0  0  0  0
  7  9  1  0  0  0  0
  7 10  1  0  0  0  0
M  END
> <ChemID>
100079

> <source_casrn>
67-68-5

> <CAS>
67-68-5

> <SMILES>
CS(C)=O

> <NAME>
DIMETHYL SULFOXIDE

> <preferred_name>
Dimethyl sulfoxide

> <iupac>
C2H6OS

> <MPID>
24727

> <dsstox_substance_id>
DTXSID2021735

> <Canonical_QSARr>
CS(C)=O

> <InChI_Code_QSARr>
InChI=1S/C2H6OS/c1-4(2)3/h1-2H3

> <InChI Key_QSARr>
IAZDPXIOMUYVGZ-UHFFFAOYSA-N

> <Salt_Solvent>
?

> <LogVP>
-0.2147

$$$$
100080
  -INDIGO-08031723152D

  8  7  0  0  0  0  0  0  0  0999 V2000
   -0.8000    1.3856    0.0000 Cl  0  0  0  0  0  0  0  0  0  0  0  0
    0.0000    0.0000    0.0000 C   0  0  0  0  0  0  0  0  0  0  0  0
    1.6000    0.0000    0.0000 C   0  0  0  0  0  0  0  0  0  0  0  0
    3.2000    0.0000    0.0000 Cl  0  0  0  0  0  0  0  0  0  0  0  0
    2.4000   -1.3856    0.0000 Cl  0  0  0  0  0  0  0  0  0  0  0  0
    2.4000    1.3856    0.0000 Cl  0  0  0  0  0  0  0  0  0  0  0  0
   -1.6000   -0.0000    0.0000 Cl  0  0  0  0  0  0  0  0  0  0  0  0
   -0.8000   -1.3856    0.0000 Cl  0  0  0  0  0  0  0  0  0  0  0  0
  1  2  1  0  0  0  0
  2  3  1  0  0  0  0
  3  4  1  0  0  0  0
  3  5  1  0  0  0  0
  3  6  1  0  0  0  0
  2  7  1  0  0  0  0
  2  8  1  0  0  0  0
M  END
> <ChemID>
100080

> <source_casrn>
67-72-1

> <CAS>
67-72-1

> <SMILES>
ClC(Cl)(Cl)C(Cl)(Cl)Cl

> <NAME>
HEXACHLOROETHANE

> <preferred_name>
Hexachloroethane

> <iupac>
hexachloroethane

> <MPID>
24728

> <dsstox_substance_id>
DTXSID7020689

> <Canonical_QSARr>
ClC(Cl)(Cl)C(Cl)(Cl)Cl

> <InChI_Code_QSARr>
InChI=1S/C2Cl6/c3-1(4,5)2(6,7)8

> <InChI Key_QSARr>
VHHHONWQHHHLTI-UHFFFAOYSA-N

> <Salt_Solvent>
?

> <LogVP>
-0.6778

$$$$
100082
  -INDIGO-08031723152D

 12 11  0  0  0  0  0  0  0  0999 V2000
    1.3856    0.8000    0.0000 C   0  0  0  0  0  0  0  0  0  0  0  0
    2.7713    1.6000    0.0000 H   0  0  0  0  0  0  0  0  0  0  0  0
    2.7713    0.0000    0.0000 H   0  0  0  0  0  0  0  0  0  0  0  0
    1.3856    2.4000    0.0000 H   0  0  0  0  0  0  0  0  0  0  0  0
    0.0000    0.0000    0.0000 N   0  0  0  0  0  0  0  0  0  0  0  0
    0.0000   -1.6000    0.0000 C   0  0  0  0  0  0  0  0  0  0  0  0
   -1.3856   -2.4000    0.0000 H   0  0  0  0  0  0  0  0  0  0  0  0
    1.3856   -2.4000    0.0000 O   0  0  0  0  0  0  0  0  0  0  0  0
   -1.3856    0.8000    0.0000 C   0  0  0  0  0  0  0  0  0  0  0  0
   -2.7713    1.6000    0.0000 H   0  0  0  0  0  0  0  0  0  0  0  0
   -2.7713    0.0000    0.0000 H   0  0  0  0  0  0  0  0  0  0  0  0
   -1.3856    2.4000    0.0000 H   0  0  0  0  0  0  0  0  0  0  0  0
  1  2  1  0  0  0  0
  1  3  1  0  0  0  0
  1  4  1  0  0  0  0
  1  5  1  0  0  0  0
  5  6  1  0  0  0  0
  6  7  1  0  0  0  0
  6  8  2  0  0  0  0
  5  9  1  0  0  0  0
  9 10  1  0  0  0  0
  9 11  1  0  0  0  0
  9 12  1  0  0  0  0
M  END
> <ChemID>
100082

> <source_casrn>
68-12-2

> <CAS>
68-12-2

> <SMILES>
CN(C)C=O

> <NAME>
N,N'-DIMETHYLFORMAMIDE

> <preferred_name>
N,N-Dimethylformamide

> <iupac>
N,N-dimethylformamide

> <MPID>
24730

> <dsstox_substance_id>
DTXSID6020515

> <Canonical_QSARr>
CN(C)C=O

> <InChI_Code_QSARr>
InChI=1S/C3H7NO/c1-4(2)3-5/h3H,1-2H3

> <InChI Key_QSARr>
ZMXDDKWLCZADIW-UHFFFAOYSA-N

> <Salt_Solvent>
?

> <LogVP>
0.5877

$$$$
100083
  -INDIGO-08031723152D

 16 16  0  0  0  0  0  0  0  0999 V2000
   -0.0000    0.0000    0.0000 C   0  0  0  0  0  0  0  0  0  0  0  0
    1.6000    0.0000    0.0000 C   0  0  0  0  0  0  0  0  0  0  0  0
    2.4001    1.3856    0.0000 O   0  0  0  0  0  0  0  0  0  0  0  0
    2.4001   -1.3856    0.0000 O   0  0  0  0  0  0  0  0  0  0  0  0
    4.0000   -1.3856    0.0000 H   0  0  0  0  0  0  0  0  0  0  0  0
   -0.8000    1.3856    0.0000 C   0  0  0  0  0  0  0  0  0  0  0  0
   -0.0000    2.7713    0.0000 O   0  0  0  0  0  0  0  0  0  0  0  0
   -0.8000    4.1569    0.0000 H   0  0  0  0  0  0  0  0  0  0  0  0
   -2.4000    1.3856    0.0000 C   0  0  0  0  0  0  0  0  0  0  0  0
   -3.2001    2.7713    0.0000 H   0  0  0  0  0  0  0  0  0  0  0  0
   -3.2001    0.0000    0.0000 C   0  0  0  0  0  0  0  0  0  0  0  0
   -4.8000    0.0000    0.0000 H   0  0  0  0  0  0  0  0  0  0  0  0
   -2.4000   -1.3856    0.0000 C   0  0  0  0  0  0  0  0  0  0  0  0
   -3.2001   -2.7713    0.0000 H   0  0  0  0  0  0  0  0  0  0  0  0
   -0.8000   -1.3856    0.0000 C   0  0  0  0  0  0  0  0  0  0  0  0
   -0.0000   -2.7713    0.0000 H   0  0  0  0  0  0  0  0  0  0  0  0
  1  2  1  0  0  0  0
  2  3  2  0  0  0  0
  2  4  1  0  0  0  0
  4  5  1  0  0  0  0
  1  6  1  0  0  0  0
  6  7  1  0  0  0  0
  7  8  1  0  0  0  0
  6  9  2  0  0  0  0
  9 10  1  0  0  0  0
  9 11  1  0  0  0  0
 11 12  1  0  0  0  0
 11 13  2  0  0  0  0
 13 14  1  0  0  0  0
 13 15  1  0  0  0  0
 15  1  2  0  0  0  0
 15 16  1  0  0  0  0
M  END
> <ChemID>
100083

> <source_casrn>
69-72-7

> <CAS>
69-72-7

> <SMILES>
Oc1ccccc1C(O)=O

> <NAME>
SALICYLIC ACID

> <preferred_name>
Salicylic acid

> <iupac>
2-hydroxybenzoic acid

> <MPID>
24731

> <dsstox_substance_id>
DTXSID7026368

> <Canonical_QSARr>
Oc1ccccc1C(O)=O

> <InChI_Code_QSARr>
InChI=1S/C7H6O3/c8-6-4-2-1-3-5(6)7(9)10/h1-4,8H,(H,9,10)

> <InChI Key_QSARr>
YGSDEFSMJLZEOE-UHFFFAOYSA-N

> <Salt_Solvent>
?

> <LogVP>
-4.0862

$$$$
100084
  -INDIGO-08031723152D

 12 11  0  0  0  0  0  0  0  0999 V2000
    2.7713    0.0000    0.0000 O   0  0  0  0  0  0  0  0  0  0  0  0
    4.1569    0.8000    0.0000 H   0  0  0  0  0  0  0  0  0  0  0  0
    1.3856    0.8000    0.0000 C   0  0  0  0  0  0  0  0  0  0  0  0
    0.7733    2.2782    0.0000 H   0  0  0  0  0  0  0  0  0  0  0  0
    1.9980    2.2782    0.0000 H   0  0  0  0  0  0  0  0  0  0  0  0
    0.0000    0.0000    0.0000 C   0  0  0  0  0  0  0  0  0  0  0  0
    0.6123   -1.4782    0.0000 H   0  0  0  0  0  0  0  0  0  0  0  0
   -0.6123   -1.4782    0.0000 H   0  0  0  0  0  0  0  0  0  0  0  0
   -1.3856    0.8000    0.0000 C   0  0  0  0  0  0  0  0  0  0  0  0
   -2.7713    1.6000    0.0000 H   0  0  0  0  0  0  0  0  0  0  0  0
   -2.7713    0.0000    0.0000 H   0  0  0  0  0  0  0  0  0  0  0  0
   -1.3856    2.4000    0.0000 H   0  0  0  0  0  0  0  0  0  0  0  0
  1  2  1  0  0  0  0
  1  3  1  0  0  0  0
  3  4  1  0  0  0  0
  3  5  1  0  0  0  0
  3  6  1  0  0  0  0
  6  7  1  0  0  0  0
  6  8  1  0  0  0  0
  6  9  1  0  0  0  0
  9 10  1  0  0  0  0
  9 11  1  0  0  0  0
  9 12  1  0  0  0  0
M  END
> <ChemID>
100084

> <source_casrn>
71-23-8

> <CAS>
71-23-8

> <SMILES>
CCCO

> <NAME>
1-PROPANOL

> <preferred_name>
1-Propanol

> <iupac>
propan-1-ol

> <MPID>
24732

> <dsstox_substance_id>
DTXSID2021739

> <Canonical_QSARr>
CCCO

> <InChI_Code_QSARr>
InChI=1S/C3H8O/c1-2-3-4/h4H,2-3H2,1H3

> <InChI Key_QSARr>
BDERNNFJNOPAEC-UHFFFAOYSA-N

> <Salt_Solvent>
?

> <LogVP>
1.322

$$$$
100086
  -INDIGO-08031723152D

 18 17  0  0  0  0  0  0  0  0999 V2000
    2.7713   -0.0000    0.0000 C   0  0  0  0  0  0  0  0  0  0  0  0
    4.1569   -0.8000    0.0000 H   0  0  0  0  0  0  0  0  0  0  0  0
    4.1569    0.8000    0.0000 H   0  0  0  0  0  0  0  0  0  0  0  0
    2.7713   -1.6000    0.0000 H   0  0  0  0  0  0  0  0  0  0  0  0
    1.3857    0.8000    0.0000 C   0  0  0  0  0  0  0  0  0  0  0  0
    1.9980    2.2782    0.0000 H   0  0  0  0  0  0  0  0  0  0  0  0
    0.7734    2.2782    0.0000 H   0  0  0  0  0  0  0  0  0  0  0  0
    0.0001   -0.0000    0.0000 C   0  0  0  0  0  0  0  0  0  0  0  0
   -0.6122   -1.4782    0.0000 H   0  0  0  0  0  0  0  0  0  0  0  0
    0.6124   -1.4782    0.0000 H   0  0  0  0  0  0  0  0  0  0  0  0
   -1.3857    0.8000    0.0000 C   0  0  0  0  0  0  0  0  0  0  0  0
   -0.7734    2.2782    0.0000 H   0  0  0  0  0  0  0  0  0  0  0  0
   -1.9980    2.2782    0.0000 H   0  0  0  0  0  0  0  0  0  0  0  0
   -2.7713   -0.0000    0.0000 C   0  0  0  0  0  0  0  0  0  0  0  0
   -3.3836   -1.4782    0.0000 H   0  0  0  0  0  0  0  0  0  0  0  0
   -2.1590   -1.4782    0.0000 H   0  0  0  0  0  0  0  0  0  0  0  0
   -4.1569    0.8000    0.0000 O   0  0  0  0  0  0  0  0  0  0  0  0
   -5.5426   -0.0000    0.0000 H   0  0  0  0  0  0  0  0  0  0  0  0
  1  2  1  0  0  0  0
  1  3  1  0  0  0  0
  1  4  1  0  0  0  0
  1  5  1  0  0  0  0
  5  6  1  0  0  0  0
  5  7  1  0  0  0  0
  5  8  1  0  0  0  0
  8  9  1  0  0  0  0
  8 10  1  0  0  0  0
  8 11  1  0  0  0  0
 11 12  1  0  0  0  0
 11 13  1  0  0  0  0
 11 14  1  0  0  0  0
 14 15  1  0  0  0  0
 14 16  1  0  0  0  0
 14 17  1  0  0  0  0
 17 18  1  0  0  0  0
M  END
> <ChemID>
100086

> <source_casrn>
71-41-0

> <CAS>
71-41-0

> <SMILES>
CCCCCO

> <NAME>
1-PENTANOL

> <preferred_name>
1-Pentanol

> <iupac>
pentan-1-ol

> <MPID>
24734

> <dsstox_substance_id>
DTXSID6021741

> <Canonical_QSARr>
CCCCCO

> <InChI_Code_QSARr>
InChI=1S/C5H12O/c1-2-3-4-5-6/h6H,2-5H2,1H3

> <InChI Key_QSARr>
AMQJEAYHLZJPGS-UHFFFAOYSA-N

> <Salt_Solvent>
?

> <LogVP>
0.3424

$$$$
100087
  -INDIGO-08031723152D

 12 12  0  0  0  0  0  0  0  0999 V2000
   -0.0000   -0.0000    0.0000 C   0  0  0  0  0  0  0  0  0  0  0  0
    0.8000    1.3856    0.0000 H   0  0  0  0  0  0  0  0  0  0  0  0
    0.8000   -1.3857    0.0000 C   0  0  0  0  0  0  0  0  0  0  0  0
    2.4000   -1.3857    0.0000 H   0  0  0  0  0  0  0  0  0  0  0  0
   -0.0000   -2.7713    0.0000 C   0  0  0  0  0  0  0  0  0  0  0  0
    0.8000   -4.1569    0.0000 H   0  0  0  0  0  0  0  0  0  0  0  0
   -1.6000   -2.7713    0.0000 C   0  0  0  0  0  0  0  0  0  0  0  0
   -2.4000   -4.1569    0.0000 H   0  0  0  0  0  0  0  0  0  0  0  0
   -2.4000   -1.3856    0.0000 C   0  0  0  0  0  0  0  0  0  0  0  0
   -4.0000   -1.3856    0.0000 H   0  0  0  0  0  0  0  0  0  0  0  0
   -1.6000   -0.0000    0.0000 C   0  0  0  0  0  0  0  0  0  0  0  0
   -2.4000    1.3856    0.0000 H   0  0  0  0  0  0  0  0  0  0  0  0
  1  2  1  0  0  0  0
  1  3  1  0  0  0  0
  3  4  1  0  0  0  0
  3  5  2  0  0  0  0
  5  6  1  0  0  0  0
  5  7  1  0  0  0  0
  7  8  1  0  0  0  0
  7  9  2  0  0  0  0
  9 10  1  0  0  0  0
  9 11  1  0  0  0  0
 11  1  2  0  0  0  0
 11 12  1  0  0  0  0
M  END
> <ChemID>
100087

> <source_casrn>
71-43-2

> <CAS>
71-43-2

> <SMILES>
c1ccccc1

> <NAME>
BENZENE

> <preferred_name>
Benzene

> <iupac>
benzene

> <MPID>
24735

> <dsstox_substance_id>
DTXSID3039242

> <Canonical_QSARr>
c1ccccc1

> <InChI_Code_QSARr>
InChI=1S/C6H6/c1-2-4-6-5-3-1/h1-6H

> <InChI Key_QSARr>
UHOVQNZJYSORNB-UHFFFAOYSA-N

> <Salt_Solvent>
?

> <LogVP>
1.9768

$$$$
100088
  -INDIGO-08031723152D

  8  7  0  0  0  0  0  0  0  0999 V2000
    0.0000    0.0000    0.0000 C   0  0  0  0  0  0  0  0  0  0  0  0
    1.6000   -0.0000    0.0000 H   0  0  0  0  0  0  0  0  0  0  0  0
    0.8000   -1.3856    0.0000 H   0  0  0  0  0  0  0  0  0  0  0  0
    0.8000    1.3856    0.0000 H   0  0  0  0  0  0  0  0  0  0  0  0
   -1.6000    0.0000    0.0000 C   0  0  0  0  0  0  0  0  0  0  0  0
   -3.2000    0.0000    0.0000 Cl  0  0  0  0  0  0  0  0  0  0  0  0
   -2.4000   -1.3856    0.0000 Cl  0  0  0  0  0  0  0  0  0  0  0  0
   -2.4000    1.3856    0.0000 Cl  0  0  0  0  0  0  0  0  0  0  0  0
  1  2  1  0  0  0  0
  1  3  1  0  0  0  0
  1  4  1  0  0  0  0
  1  5  1  0  0  0  0
  5  6  1  0  0  0  0
  5  7  1  0  0  0  0
  5  8  1  0  0  0  0
M  END
> <ChemID>
100088

> <source_casrn>
71-55-6

> <CAS>
71-55-6

> <SMILES>
CC(Cl)(Cl)Cl

> <NAME>
1,1,1-TRICHLOROETHANE

> <preferred_name>
1,1,1-Trichloroethane

> <iupac>
1,1,1-trichloroethane

> <MPID>
24736

> <dsstox_substance_id>
DTXSID0021381

> <Canonical_QSARr>
CC(Cl)(Cl)Cl

> <InChI_Code_QSARr>
InChI=1S/C2H3Cl3/c1-2(3,4)5/h1H3

> <InChI Key_QSARr>
UOCLXMDMGBRAIB-UHFFFAOYSA-N

> <Salt_Solvent>
?

> <LogVP>
2.0934

$$$$
100091
  -INDIGO-08031723152D

 28 29  0  0  0  0  0  0  0  0999 V2000
   -1.3856    0.8000    0.0000 Cl  0  0  0  0  0  0  0  0  0  0  0  0
    0.0001    1.6001    0.0000 C   0  0  0  0  0  0  0  0  0  0  0  0
    0.0001    3.2000    0.0000 H   0  0  0  0  0  0  0  0  0  0  0  0
    0.0001    0.0000    0.0000 C   0  0  0  0  0  0  0  0  0  0  0  0
    0.0001   -1.6000    0.0000 H   0  0  0  0  0  0  0  0  0  0  0  0
   -1.5034   -0.5472    0.0000 C   0  0  0  0  0  0  0  0  0  0  0  0
   -2.7292    0.4813    0.0000 C   0  0  0  0  0  0  0  0  0  0  0  0
   -2.4513    2.0569    0.0000 H   0  0  0  0  0  0  0  0  0  0  0  0
   -4.2327   -0.0660    0.0000 C   0  0  0  0  0  0  0  0  0  0  0  0
   -5.4584    0.9624    0.0000 H   0  0  0  0  0  0  0  0  0  0  0  0
   -4.5106   -1.6416    0.0000 C   0  0  0  0  0  0  0  0  0  0  0  0
   -6.0140   -2.1889    0.0000 Cl  0  0  0  0  0  0  0  0  0  0  0  0
   -3.2848   -2.6701    0.0000 C   0  0  0  0  0  0  0  0  0  0  0  0
   -3.5627   -4.2459    0.0000 H   0  0  0  0  0  0  0  0  0  0  0  0
   -1.7813   -2.1229    0.0000 C   0  0  0  0  0  0  0  0  0  0  0  0
   -0.5557   -3.1514    0.0000 H   0  0  0  0  0  0  0  0  0  0  0  0
    1.5999    0.0000    0.0000 C   0  0  0  0  0  0  0  0  0  0  0  0
    2.4001    1.3857    0.0000 C   0  0  0  0  0  0  0  0  0  0  0  0
    1.5999    2.7713    0.0000 H   0  0  0  0  0  0  0  0  0  0  0  0
    4.0000    1.3857    0.0000 C   0  0  0  0  0  0  0  0  0  0  0  0
    4.7999    2.7713    0.0000 H   0  0  0  0  0  0  0  0  0  0  0  0
    4.7999    0.0000    0.0000 C   0  0  0  0  0  0  0  0  0  0  0  0
    6.4000    0.0000    0.0000 Cl  0  0  0  0  0  0  0  0  0  0  0  0
    4.0000   -1.3857    0.0000 C   0  0  0  0  0  0  0  0  0  0  0  0
    4.7999   -2.7712    0.0000 H   0  0  0  0  0  0  0  0  0  0  0  0
    2.4001   -1.3857    0.0000 C   0  0  0  0  0  0  0  0  0  0  0  0
    1.5999   -2.7712    0.0000 H   0  0  0  0  0  0  0  0  0  0  0  0
   -1.3856    2.4000    0.0000 Cl  0  0  0  0  0  0  0  0  0  0  0  0
  1  2  1  0  0  0  0
  2  3  1  0  0  0  0
  2  4  1  0  0  0  0
  4  5  1  0  0  0  0
  4  6  1  0  0  0  0
  6  7  1  0  0  0  0
  7  8  1  0  0  0  0
  7  9  2  0  0  0  0
  9 10  1  0  0  0  0
  9 11  1  0  0  0  0
 11 12  1  0  0  0  0
 11 13  2  0  0  0  0
 13 14  1  0  0  0  0
 13 15  1  0  0  0  0
 15  6  2  0  0  0  0
 15 16  1  0  0  0  0
  4 17  1  0  0  0  0
 17 18  1  0  0  0  0
 18 19  1  0  0  0  0
 18 20  2  0  0  0  0
 20 21  1  0  0  0  0
 20 22  1  0  0  0  0
 22 23  1  0  0  0  0
 22 24  2  0  0  0  0
 24 25  1  0  0  0  0
 24 26  1  0  0  0  0
 26 17  2  0  0  0  0
 26 27  1  0  0  0  0
  2 28  1  0  0  0  0
M  END
> <ChemID>
100091

> <source_casrn>
72-54-8

> <CAS>
72-54-8

> <SMILES>
ClC(Cl)C(c1ccc(Cl)cc1)c1ccc(Cl)cc1

> <NAME>
P,P'-DDD

> <preferred_name>
p,p'-DDD

> <iupac>
1,1'-(2,2-dichloroethane-1,1-diyl)bis(4-chlorobenzene)

> <MPID>
24739

> <dsstox_substance_id>
DTXSID4020373

> <Canonical_QSARr>
ClC(Cl)C(c1ccc(Cl)cc1)c1ccc(Cl)cc1

> <InChI_Code_QSARr>
InChI=1S/C14H10Cl4/c15-11-5-1-9(2-6-11)13(14(17)18)10-3-7-12(16)8-4-10/h1-8,13-14H

> <InChI Key_QSARr>
AHJKRLASYNVKDZ-UHFFFAOYSA-N

> <Salt_Solvent>
?

> <LogVP>
-5.8697

$$$$
100092
  -INDIGO-08031723152D

 26 27  0  0  0  0  0  0  0  0999 V2000
   -1.7814    2.1230    0.0000 Cl  0  0  0  0  0  0  0  0  0  0  0  0
   -0.2779    1.5757    0.0000 C   0  0  0  0  0  0  0  0  0  0  0  0
    0.0001   -0.0000    0.0000 C   0  0  0  0  0  0  0  0  0  0  0  0
    1.5757   -0.2779    0.0000 C   0  0  0  0  0  0  0  0  0  0  0  0
    2.1230   -1.7814    0.0000 C   0  0  0  0  0  0  0  0  0  0  0  0
    1.0945   -3.0070    0.0000 H   0  0  0  0  0  0  0  0  0  0  0  0
    3.6986   -2.0592    0.0000 C   0  0  0  0  0  0  0  0  0  0  0  0
    4.2459   -3.5626    0.0000 H   0  0  0  0  0  0  0  0  0  0  0  0
    4.7270   -0.8335    0.0000 C   0  0  0  0  0  0  0  0  0  0  0  0
    6.3028   -1.1113    0.0000 Cl  0  0  0  0  0  0  0  0  0  0  0  0
    4.1799    0.6700    0.0000 C   0  0  0  0  0  0  0  0  0  0  0  0
    5.2083    1.8957    0.0000 H   0  0  0  0  0  0  0  0  0  0  0  0
    2.6041    0.9479    0.0000 C   0  0  0  0  0  0  0  0  0  0  0  0
    2.0570    2.4513    0.0000 H   0  0  0  0  0  0  0  0  0  0  0  0
   -1.3857   -0.8001    0.0000 C   0  0  0  0  0  0  0  0  0  0  0  0
   -1.3857   -2.4000    0.0000 C   0  0  0  0  0  0  0  0  0  0  0  0
    0.0001   -3.2000    0.0000 H   0  0  0  0  0  0  0  0  0  0  0  0
   -2.7713   -3.2000    0.0000 C   0  0  0  0  0  0  0  0  0  0  0  0
   -2.7713   -4.8000    0.0000 H   0  0  0  0  0  0  0  0  0  0  0  0
   -4.1569   -2.4000    0.0000 C   0  0  0  0  0  0  0  0  0  0  0  0
   -5.5426   -3.2000    0.0000 Cl  0  0  0  0  0  0  0  0  0  0  0  0
   -4.1569   -0.8001    0.0000 C   0  0  0  0  0  0  0  0  0  0  0  0
   -5.5426   -0.0000    0.0000 H   0  0  0  0  0  0  0  0  0  0  0  0
   -2.7713   -0.0000    0.0000 C   0  0  0  0  0  0  0  0  0  0  0  0
   -2.7713    1.6000    0.0000 H   0  0  0  0  0  0  0  0  0  0  0  0
    0.9477    2.6042    0.0000 Cl  0  0  0  0  0  0  0  0  0  0  0  0
  1  2  1  0  0  0  0
  2  3  2  0  0  0  0
  3  4  1  0  0  0  0
  4  5  1  0  0  0  0
  5  6  1  0  0  0  0
  5  7  2  0  0  0  0
  7  8  1  0  0  0  0
  7  9  1  0  0  0  0
  9 10  1  0  0  0  0
  9 11  2  0  0  0  0
 11 12  1  0  0  0  0
 11 13  1  0  0  0  0
 13  4  2  0  0  0  0
 13 14  1  0  0  0  0
  3 15  1  0  0  0  0
 15 16  1  0  0  0  0
 16 17  1  0  0  0  0
 16 18  2  0  0  0  0
 18 19  1  0  0  0  0
 18 20  1  0  0  0  0
 20 21  1  0  0  0  0
 20 22  2  0  0  0  0
 22 23  1  0  0  0  0
 22 24  1  0  0  0  0
 24 15  2  0  0  0  0
 24 25  1  0  0  0  0
  2 26  1  0  0  0  0
M  END
> <ChemID>
100092

> <source_casrn>
72-55-9

> <CAS>
72-55-9

> <SMILES>
ClC(Cl)=C(c1ccc(Cl)cc1)c1ccc(Cl)cc1

> <NAME>
P,P'-DDE

> <preferred_name>
p,p'-DDE

> <iupac>
1,1'-(2,2-dichloroethene-1,1-diyl)bis(4-chlorobenzene)

> <MPID>
24740

> <dsstox_substance_id>
DTXSID9020374

> <Canonical_QSARr>
ClC(Cl)=C(c1ccc(Cl)cc1)c1ccc(Cl)cc1

> <InChI_Code_QSARr>
InChI=1S/C14H8Cl4/c15-11-5-1-9(2-6-11)13(14(17)18)10-3-7-12(16)8-4-10/h1-8H

> <InChI Key_QSARr>
UCNVFOCBFJOQAL-UHFFFAOYSA-N

> <Salt_Solvent>
?

> <LogVP>
-5.2218

$$$$
100093
  -INDIGO-08031723152D

 15 16  0  0  0  0  0  0  0  0999 V2000
   -0.0000    0.0000    0.0000 C   0  0  0  0  0  0  0  0  0  0  0  0
    1.5217    0.4945    0.0000 N   0  0  0  0  0  0  0  0  0  0  0  0
    2.4621   -0.8000    0.0000 C   0  0  0  0  0  0  0  0  0  0  0  0
    4.0621   -0.8000    0.0000 H   0  0  0  0  0  0  0  0  0  0  0  0
    1.5217   -2.0944    0.0000 N   0  0  0  0  0  0  0  0  0  0  0  0
    2.0161   -3.6161    0.0000 H   0  0  0  0  0  0  0  0  0  0  0  0
   -0.0000   -1.6000    0.0000 C   0  0  0  0  0  0  0  0  0  0  0  0
   -1.3856   -2.4000    0.0000 N   0  0  0  0  0  0  0  0  0  0  0  0
   -2.7713   -1.6000    0.0000 C   0  0  0  0  0  0  0  0  0  0  0  0
   -4.1569   -2.4000    0.0000 H   0  0  0  0  0  0  0  0  0  0  0  0
   -2.7713    0.0000    0.0000 N   0  0  0  0  0  0  0  0  0  0  0  0
   -1.3856    0.8000    0.0000 C   0  0  0  0  0  0  0  0  0  0  0  0
   -1.3856    2.4000    0.0000 N   0  0  0  0  0  0  0  0  0  0  0  0
   -2.7713    3.2000    0.0000 H   0  0  0  0  0  0  0  0  0  0  0  0
   -0.0000    3.2000    0.0000 H   0  0  0  0  0  0  0  0  0  0  0  0
  1  2  1  0  0  0  0
  2  3  2  0  0  0  0
  3  4  1  0  0  0  0
  3  5  1  0  0  0  0
  5  6  1  0  0  0  0
  5  7  1  0  0  0  0
  7  1  1  0  0  0  0
  7  8  2  0  0  0  0
  8  9  1  0  0  0  0
  9 10  1  0  0  0  0
  9 11  2  0  0  0  0
 11 12  1  0  0  0  0
 12  1  2  0  0  0  0
 12 13  1  0  0  0  0
 13 14  1  0  0  0  0
 13 15  1  0  0  0  0
M  END
> <ChemID>
100093

> <source_casrn>
73-24-5

> <CAS>
73-24-5

> <SMILES>
Nc1[n]c[n]c2[nH]c[n]c21

> <NAME>
ADENINE

> <preferred_name>
Adenine

> <iupac>
9H-purin-6-amine

> <MPID>
24741

> <dsstox_substance_id>
DTXSID6022557

> <Canonical_QSARr>
Nc1[n]c[n]c2[nH]c[n]c21

> <InChI_Code_QSARr>
InChI=1S/C5H5N5/c6-4-3-5(9-1-7-3)10-2-8-4/h1-2H,(H3,6,7,8,9,10)

> <InChI Key_QSARr>
GFFGJBXGBJISGV-UHFFFAOYSA-N

> <Salt_Solvent>
?

> <LogVP>
-10.3507

$$$$
100095
  -INDIGO-08031723152D

  5  4  0  0  0  0  0  0  0  0999 V2000
    0.0000    0.0000    0.0000 C   0  0  0  0  0  0  0  0  0  0  0  0
    0.8000    1.3856    0.0000 H   0  0  0  0  0  0  0  0  0  0  0  0
   -1.3856    0.8000    0.0000 H   0  0  0  0  0  0  0  0  0  0  0  0
    1.3856   -0.8000    0.0000 H   0  0  0  0  0  0  0  0  0  0  0  0
   -0.8000   -1.3856    0.0000 H   0  0  0  0  0  0  0  0  0  0  0  0
  1  2  1  0  0  0  0
  1  3  1  0  0  0  0
  1  4  1  0  0  0  0
  1  5  1  0  0  0  0
M  END
> <ChemID>
100095

> <source_casrn>
74-82-8

> <CAS>
74-82-8

> <SMILES>
C

> <NAME>
METHANE

> <preferred_name>
Methane

> <iupac>
methane

> <MPID>
24743

> <dsstox_substance_id>
DTXSID8025545

> <Canonical_QSARr>
C

> <InChI_Code_QSARr>
InChI=1S/CH4/h1H4

> <InChI Key_QSARr>
VNWKTOKETHGBQD-UHFFFAOYSA-N

> <Salt_Solvent>
?

> <LogVP>
5.6682

$$$$
100096
  -INDIGO-08031723152D

  5  4  0  0  0  0  0  0  0  0999 V2000
    0.0000    0.0000    0.0000 C   0  0  0  0  0  0  0  0  0  0  0  0
    0.8000    1.3856    0.0000 H   0  0  0  0  0  0  0  0  0  0  0  0
   -1.3856    0.8000    0.0000 H   0  0  0  0  0  0  0  0  0  0  0  0
    1.3856   -0.8000    0.0000 H   0  0  0  0  0  0  0  0  0  0  0  0
   -0.8000   -1.3856    0.0000 Br  0  0  0  0  0  0  0  0  0  0  0  0
  1  2  1  0  0  0  0
  1  3  1  0  0  0  0
  1  4  1  0  0  0  0
  1  5  1  0  0  0  0
M  END
> <ChemID>
100096

> <source_casrn>
74-83-9

> <CAS>
74-83-9

> <SMILES>
CBr

> <NAME>
METHYL BROMIDE

> <preferred_name>
Methyl bromide

> <iupac>
bromomethane

> <MPID>
24744

> <dsstox_substance_id>
DTXSID8020832

> <Canonical_QSARr>
CBr

> <InChI_Code_QSARr>
InChI=1S/CH3Br/c1-2/h1H3

> <InChI Key_QSARr>
GZUXJHMPEANEGY-UHFFFAOYSA-N

> <Salt_Solvent>
?

> <LogVP>
3.2084

$$$$
100097
  -INDIGO-08031723152D

  8  7  0  0  0  0  0  0  0  0999 V2000
    0.0000    0.0000    0.0000 C   0  0  0  0  0  0  0  0  0  0  0  0
    1.6000   -0.0000    0.0000 H   0  0  0  0  0  0  0  0  0  0  0  0
    0.8000   -1.3856    0.0000 H   0  0  0  0  0  0  0  0  0  0  0  0
    0.8000    1.3856    0.0000 H   0  0  0  0  0  0  0  0  0  0  0  0
   -1.6000    0.0000    0.0000 C   0  0  0  0  0  0  0  0  0  0  0  0
   -3.2000    0.0000    0.0000 H   0  0  0  0  0  0  0  0  0  0  0  0
   -2.4000   -1.3856    0.0000 H   0  0  0  0  0  0  0  0  0  0  0  0
   -2.4000    1.3856    0.0000 H   0  0  0  0  0  0  0  0  0  0  0  0
  1  2  1  0  0  0  0
  1  3  1  0  0  0  0
  1  4  1  0  0  0  0
  1  5  1  0  0  0  0
  5  6  1  0  0  0  0
  5  7  1  0  0  0  0
  5  8  1  0  0  0  0
M  END
> <ChemID>
100097

> <source_casrn>
74-84-0

> <CAS>
74-84-0

> <SMILES>
CC

> <NAME>
ETHANE

> <preferred_name>
Ethane

> <iupac>
ethane

> <MPID>
24745

> <dsstox_substance_id>
DTXSID6026377

> <Canonical_QSARr>
CC

> <InChI_Code_QSARr>
InChI=1S/C2H6/c1-2/h1-2H3

> <InChI Key_QSARr>
OTMSDBZUPAUEDD-UHFFFAOYSA-N

> <Salt_Solvent>
?

> <LogVP>
4.4986

$$$$
100099
  -INDIGO-08031723152D

  4  3  0  0  0  0  0  0  0  0999 V2000
    0.0000    0.0000    0.0000 C   0  0  0  0  0  0  0  0  0  0  0  0
    1.6000    0.0000    0.0000 H   0  0  0  0  0  0  0  0  0  0  0  0
   -1.6000    0.0000    0.0000 C   0  0  0  0  0  0  0  0  0  0  0  0
   -3.2000    0.0000    0.0000 H   0  0  0  0  0  0  0  0  0  0  0  0
  1  2  1  0  0  0  0
  1  3  3  0  0  0  0
  3  4  1  0  0  0  0
M  END
> <ChemID>
100099

> <source_casrn>
74-86-2

> <CAS>
74-86-2

> <SMILES>
C#C

> <NAME>
ACETYLENE

> <preferred_name>
Ethyne

> <iupac>
ethyne

> <MPID>
24747

> <dsstox_substance_id>
DTXSID6026379

> <Canonical_QSARr>
C#C

> <InChI_Code_QSARr>
InChI=1S/C2H2/c1-2/h1-2H

> <InChI Key_QSARr>
HSFWRNGVRCDJHI-UHFFFAOYSA-N

> <Salt_Solvent>
?

> <LogVP>
4.5623

$$$$
100100
  -INDIGO-08031723152D

  5  4  0  0  0  0  0  0  0  0999 V2000
   -0.8000   -1.3856    0.0000 Cl  0  0  0  0  0  0  0  0  0  0  0  0
    0.0000    0.0000    0.0000 C   0  0  0  0  0  0  0  0  0  0  0  0
    0.8000    1.3856    0.0000 H   0  0  0  0  0  0  0  0  0  0  0  0
   -1.3856    0.8000    0.0000 H   0  0  0  0  0  0  0  0  0  0  0  0
    1.3856   -0.8000    0.0000 H   0  0  0  0  0  0  0  0  0  0  0  0
  1  2  1  0  0  0  0
  2  3  1  0  0  0  0
  2  4  1  0  0  0  0
  2  5  1  0  0  0  0
M  END
> <ChemID>
100100

> <source_casrn>
74-87-3

> <CAS>
74-87-3

> <SMILES>
CCl

> <NAME>
METHYL CHLORIDE

> <preferred_name>
Chloromethane

> <iupac>
chloromethane

> <MPID>
24748

> <dsstox_substance_id>
DTXSID0021541

> <Canonical_QSARr>
CCl

> <InChI_Code_QSARr>
InChI=1S/CH3Cl/c1-2/h1H3

> <InChI Key_QSARr>
NEHMKBQYUWJMIP-UHFFFAOYSA-N

> <Salt_Solvent>
?

> <LogVP>
3.6335

$$$$
100101
  -INDIGO-08031723152D

  5  4  0  0  0  0  0  0  0  0999 V2000
    0.0000    0.0000    0.0000 C   0  0  0  0  0  0  0  0  0  0  0  0
    0.8000    1.3856    0.0000 H   0  0  0  0  0  0  0  0  0  0  0  0
   -1.3856    0.8000    0.0000 H   0  0  0  0  0  0  0  0  0  0  0  0
    1.3856   -0.8000    0.0000 H   0  0  0  0  0  0  0  0  0  0  0  0
   -0.8000   -1.3856    0.0000 I   0  0  0  0  0  0  0  0  0  0  0  0
  1  2  1  0  0  0  0
  1  3  1  0  0  0  0
  1  4  1  0  0  0  0
  1  5  1  0  0  0  0
M  END
> <ChemID>
100101

> <source_casrn>
74-88-4

> <CAS>
74-88-4

> <SMILES>
CI

> <NAME>
METHYL IODIDE

> <preferred_name>
Methyl iodide

> <iupac>
iodomethane

> <MPID>
24749

> <dsstox_substance_id>
DTXSID0024187

> <Canonical_QSARr>
CI

> <InChI_Code_QSARr>
InChI=1S/CH3I/c1-2/h1H3

> <InChI Key_QSARr>
INQOMBQAUSQDDS-UHFFFAOYSA-N

> <Salt_Solvent>
?

> <LogVP>
2.6075

$$$$
100103
  -INDIGO-08031723152D

  3  2  0  0  0  0  0  0  0  0999 V2000
   -1.6000    0.0000    0.0000 N   0  0  0  0  0  0  0  0  0  0  0  0
    0.0000    0.0000    0.0000 C   0  0  0  0  0  0  0  0  0  0  0  0
    1.6000    0.0000    0.0000 H   0  0  0  0  0  0  0  0  0  0  0  0
  1  2  3  0  0  0  0
  2  3  1  0  0  0  0
M  END
> <ChemID>
100103

> <source_casrn>
74-90-8

> <CAS>
74-90-8

> <SMILES>
C#N

> <NAME>
HYDROCYANIC ACID

> <preferred_name>
Hydrogen cyanide

> <iupac>
hydrocyanic acid

> <MPID>
24751

> <dsstox_substance_id>
DTXSID9024148

> <Canonical_QSARr>
C#N

> <InChI_Code_QSARr>
InChI=1S/CHN/c1-2/h1H

> <InChI Key_QSARr>
LELOWRISYMNNSU-UHFFFAOYSA-N

> <Salt_Solvent>
?

> <LogVP>
2.8703

$$$$
100104
  -INDIGO-08031723152D

  6  5  0  0  0  0  0  0  0  0999 V2000
    0.0000    0.0000    0.0000 C   0  0  0  0  0  0  0  0  0  0  0  0
    1.3856    0.8000    0.0000 H   0  0  0  0  0  0  0  0  0  0  0  0
    0.0000    1.6000    0.0000 H   0  0  0  0  0  0  0  0  0  0  0  0
    1.3856   -0.8000    0.0000 H   0  0  0  0  0  0  0  0  0  0  0  0
   -1.3856   -0.8000    0.0000 S   0  0  0  0  0  0  0  0  0  0  0  0
   -2.7713    0.0000    0.0000 H   0  0  0  0  0  0  0  0  0  0  0  0
  1  2  1  0  0  0  0
  1  3  1  0  0  0  0
  1  4  1  0  0  0  0
  1  5  1  0  0  0  0
  5  6  1  0  0  0  0
M  END
> <ChemID>
100104

> <source_casrn>
74-93-1

> <CAS>
74-93-1

> <SMILES>
CS

> <NAME>
METHANETHIOL

> <preferred_name>
Methanethiol

> <iupac>
methanethiol

> <MPID>
24752

> <dsstox_substance_id>
DTXSID5026382

> <Canonical_QSARr>
CS

> <InChI_Code_QSARr>
InChI=1S/CH4S/c1-2/h2H,1H3

> <InChI Key_QSARr>
LSDPWZHWYPCBBB-UHFFFAOYSA-N

> <Salt_Solvent>
?

> <LogVP>
3.1787

$$$$
100105
  -INDIGO-08031723152D

  5  4  0  0  0  0  0  0  0  0999 V2000
   -0.8000   -1.3856    0.0000 Br  0  0  0  0  0  0  0  0  0  0  0  0
    0.0000    0.0000    0.0000 C   0  0  0  0  0  0  0  0  0  0  0  0
    0.8000    1.3856    0.0000 H   0  0  0  0  0  0  0  0  0  0  0  0
   -1.3856    0.8000    0.0000 H   0  0  0  0  0  0  0  0  0  0  0  0
    1.3856   -0.8000    0.0000 Br  0  0  0  0  0  0  0  0  0  0  0  0
  1  2  1  0  0  0  0
  2  3  1  0  0  0  0
  2  4  1  0  0  0  0
  2  5  1  0  0  0  0
M  END
> <ChemID>
100105

> <source_casrn>
74-95-3

> <CAS>
74-95-3

> <SMILES>
BrCBr

> <NAME>
DIBROMOMETHANE

> <preferred_name>
Dibromomethane

> <iupac>
dibromomethane

> <MPID>
24753

> <dsstox_substance_id>
DTXSID4021557

> <Canonical_QSARr>
BrCBr

> <InChI_Code_QSARr>
InChI=1S/CH2Br2/c2-1-3/h1H2

> <InChI Key_QSARr>
FJBFPHVGVWTDIP-UHFFFAOYSA-N

> <Salt_Solvent>
?

> <LogVP>
1.6474

$$$$
100107
  -INDIGO-08031723152D

  5  4  0  0  0  0  0  0  0  0999 V2000
   -0.8000   -1.3856    0.0000 Cl  0  0  0  0  0  0  0  0  0  0  0  0
    0.0000    0.0000    0.0000 C   0  0  0  0  0  0  0  0  0  0  0  0
    0.8000    1.3856    0.0000 H   0  0  0  0  0  0  0  0  0  0  0  0
   -1.3856    0.8000    0.0000 H   0  0  0  0  0  0  0  0  0  0  0  0
    1.3856   -0.8000    0.0000 Br  0  0  0  0  0  0  0  0  0  0  0  0
  1  2  1  0  0  0  0
  2  3  1  0  0  0  0
  2  4  1  0  0  0  0
  2  5  1  0  0  0  0
M  END
> <ChemID>
100107

> <source_casrn>
74-97-5

> <CAS>
74-97-5

> <SMILES>
ClCBr

> <NAME>
CHLOROBROMOMETHANE

> <preferred_name>
Bromochloromethane

> <iupac>
bromo(chloro)methane

> <MPID>
24755

> <dsstox_substance_id>
DTXSID4021503

> <Canonical_QSARr>
ClCBr

> <InChI_Code_QSARr>
InChI=1S/CH2BrCl/c2-1-3/h1H2

> <InChI Key_QSARr>
JPOXNPPZZKNXOV-UHFFFAOYSA-N

> <Salt_Solvent>
?

> <LogVP>
2.1538

$$$$
100108
  -INDIGO-08031723152D

 11 10  0  0  0  0  0  0  0  0999 V2000
    0.0000    0.0000    0.0000 C   0  0  0  0  0  0  0  0  0  0  0  0
    0.6123   -1.4782    0.0000 H   0  0  0  0  0  0  0  0  0  0  0  0
   -0.6123   -1.4782    0.0000 H   0  0  0  0  0  0  0  0  0  0  0  0
   -1.3856    0.8000    0.0000 C   0  0  0  0  0  0  0  0  0  0  0  0
   -2.7713    1.6000    0.0000 H   0  0  0  0  0  0  0  0  0  0  0  0
   -2.7713    0.0000    0.0000 H   0  0  0  0  0  0  0  0  0  0  0  0
   -1.3856    2.4000    0.0000 H   0  0  0  0  0  0  0  0  0  0  0  0
    1.3856    0.8000    0.0000 C   0  0  0  0  0  0  0  0  0  0  0  0
    2.7713    1.6000    0.0000 H   0  0  0  0  0  0  0  0  0  0  0  0
    2.7713    0.0000    0.0000 H   0  0  0  0  0  0  0  0  0  0  0  0
    1.3856    2.4000    0.0000 H   0  0  0  0  0  0  0  0  0  0  0  0
  1  2  1  0  0  0  0
  1  3  1  0  0  0  0
  1  4  1  0  0  0  0
  4  5  1  0  0  0  0
  4  6  1  0  0  0  0
  4  7  1  0  0  0  0
  1  8  1  0  0  0  0
  8  9  1  0  0  0  0
  8 10  1  0  0  0  0
  8 11  1  0  0  0  0
M  END
> <ChemID>
100108

> <source_casrn>
74-98-6

> <CAS>
74-98-6

> <SMILES>
CCC

> <NAME>
PROPANE

> <preferred_name>
Propane

> <iupac>
propane

> <MPID>
24756

> <dsstox_substance_id>
DTXSID5026386

> <Canonical_QSARr>
CCC

> <InChI_Code_QSARr>
InChI=1S/C3H8/c1-3-2/h3H2,1-2H3

> <InChI Key_QSARr>
ATUOYWHBWRKTHZ-UHFFFAOYSA-N

> <Salt_Solvent>
?

> <LogVP>
3.8544

$$$$
100109
  -INDIGO-08031723152D

  7  6  0  0  0  0  0  0  0  0999 V2000
    3.2000    0.0000    0.0000 C   0  0  0  0  0  0  0  0  0  0  0  0
    4.8000    0.0000    0.0000 H   0  0  0  0  0  0  0  0  0  0  0  0
    1.6000    0.0000    0.0000 C   0  0  0  0  0  0  0  0  0  0  0  0
    0.0000    0.0000    0.0000 C   0  0  0  0  0  0  0  0  0  0  0  0
   -1.6000   -0.0000    0.0000 H   0  0  0  0  0  0  0  0  0  0  0  0
   -0.8000    1.3856    0.0000 H   0  0  0  0  0  0  0  0  0  0  0  0
   -0.8000   -1.3856    0.0000 H   0  0  0  0  0  0  0  0  0  0  0  0
  1  2  1  0  0  0  0
  1  3  3  0  0  0  0
  3  4  1  0  0  0  0
  4  5  1  0  0  0  0
  4  6  1  0  0  0  0
  4  7  1  0  0  0  0
M  END
> <ChemID>
100109

> <source_casrn>
74-99-7

> <CAS>
74-99-7

> <SMILES>
CC#C

> <NAME>
PROPYNE

> <preferred_name>
1-Propyne

> <iupac>
prop-1-yne

> <MPID>
24757

> <dsstox_substance_id>
DTXSID0026387

> <Canonical_QSARr>
CC#C

> <InChI_Code_QSARr>
InChI=1S/C3H4/c1-3-2/h1H,2H3

> <InChI Key_QSARr>
MWWATHDPGQKSAR-UHFFFAOYSA-N

> <Salt_Solvent>
?

> <LogVP>
3.6341

$$$$
100111
  -INDIGO-08031723152D

  6  5  0  0  0  0  0  0  0  0999 V2000
   -0.0000    0.0000    0.0000 C   0  0  0  0  0  0  0  0  0  0  0  0
    0.8000    1.3856    0.0000 H   0  0  0  0  0  0  0  0  0  0  0  0
    0.8000   -1.3856    0.0000 H   0  0  0  0  0  0  0  0  0  0  0  0
   -1.6000    0.0000    0.0000 C   0  0  0  0  0  0  0  0  0  0  0  0
   -2.4000    1.3856    0.0000 H   0  0  0  0  0  0  0  0  0  0  0  0
   -2.4000   -1.3856    0.0000 Cl  0  0  0  0  0  0  0  0  0  0  0  0
  1  2  1  0  0  0  0
  1  3  1  0  0  0  0
  1  4  2  0  0  0  0
  4  5  1  0  0  0  0
  4  6  1  0  0  0  0
M  END
> <ChemID>
100111

> <source_casrn>
75-01-4

> <CAS>
75-01-4

> <SMILES>
C=CCl

> <NAME>
VINYLCHLORIDE

> <preferred_name>
Vinyl chloride

> <iupac>
chloroethene

> <MPID>
24759

> <dsstox_substance_id>
DTXSID8021434

> <Canonical_QSARr>
C=CCl

> <InChI_Code_QSARr>
InChI=1S/C2H3Cl/c1-2-3/h2H,1H2

> <InChI Key_QSARr>
BZHJMEDXRYGGRV-UHFFFAOYSA-N

> <Salt_Solvent>
?

> <LogVP>
3.4736

$$$$
100112
  -INDIGO-08031723152D

  6  5  0  0  0  0  0  0  0  0999 V2000
   -0.0000    0.0000    0.0000 C   0  0  0  0  0  0  0  0  0  0  0  0
    0.8000    1.3856    0.0000 H   0  0  0  0  0  0  0  0  0  0  0  0
    0.8000   -1.3856    0.0000 H   0  0  0  0  0  0  0  0  0  0  0  0
   -1.6000    0.0000    0.0000 C   0  0  0  0  0  0  0  0  0  0  0  0
   -2.4000    1.3856    0.0000 H   0  0  0  0  0  0  0  0  0  0  0  0
   -2.4000   -1.3856    0.0000 F   0  0  0  0  0  0  0  0  0  0  0  0
  1  2  1  0  0  0  0
  1  3  1  0  0  0  0
  1  4  2  0  0  0  0
  4  5  1  0  0  0  0
  4  6  1  0  0  0  0
M  END
> <ChemID>
100112

> <source_casrn>
75-02-5

> <CAS>
75-02-5

> <SMILES>
C=CF

> <NAME>
VINYLFLUORIDE

> <preferred_name>
Vinyl fluoride

> <iupac>
fluoroethene

> <MPID>
24760

> <dsstox_substance_id>
DTXSID3021435

> <Canonical_QSARr>
C=CF

> <InChI_Code_QSARr>
InChI=1S/C2H3F/c1-2-3/h2H,1H2

> <InChI Key_QSARr>
XUCNUKMRBVNAPB-UHFFFAOYSA-N

> <Salt_Solvent>
?

> <LogVP>
4.2967

$$$$
100113
  -INDIGO-08031723152D

  8  7  0  0  0  0  0  0  0  0999 V2000
    0.0000    0.0000    0.0000 C   0  0  0  0  0  0  0  0  0  0  0  0
    1.6000   -0.0000    0.0000 H   0  0  0  0  0  0  0  0  0  0  0  0
    0.8000   -1.3856    0.0000 H   0  0  0  0  0  0  0  0  0  0  0  0
   -1.6000    0.0000    0.0000 C   0  0  0  0  0  0  0  0  0  0  0  0
   -3.2000    0.0000    0.0000 H   0  0  0  0  0  0  0  0  0  0  0  0
   -2.4000   -1.3856    0.0000 H   0  0  0  0  0  0  0  0  0  0  0  0
   -2.4000    1.3856    0.0000 H   0  0  0  0  0  0  0  0  0  0  0  0
    0.8000    1.3856    0.0000 I   0  0  0  0  0  0  0  0  0  0  0  0
  1  2  1  0  0  0  0
  1  3  1  0  0  0  0
  1  4  1  0  0  0  0
  4  5  1  0  0  0  0
  4  6  1  0  0  0  0
  4  7  1  0  0  0  0
  1  8  1  0  0  0  0
M  END
> <ChemID>
100113

> <source_casrn>
75-03-6

> <CAS>
75-03-6

> <SMILES>
CCI

> <NAME>
IODOETHANE

> <preferred_name>
Ethane, iodo-

> <iupac>
Iodoethane

> <MPID>
24761

> <dsstox_substance_id>
DTXSID9058783

> <Canonical_QSARr>
CCI

> <InChI_Code_QSARr>
InChI=1S/C2H5I/c1-2-3/h2H2,1H3

> <InChI Key_QSARr>
HVTICUPFWKNHNG-UHFFFAOYSA-N

> <Salt_Solvent>
?

> <LogVP>
2.1327

$$$$
100115
  -INDIGO-08031723152D

  6  5  0  0  0  0  0  0  0  0999 V2000
    0.0000    0.0000    0.0000 C   0  0  0  0  0  0  0  0  0  0  0  0
    1.6000   -0.0000    0.0000 H   0  0  0  0  0  0  0  0  0  0  0  0
    0.8000    1.3856    0.0000 H   0  0  0  0  0  0  0  0  0  0  0  0
    0.8000   -1.3856    0.0000 H   0  0  0  0  0  0  0  0  0  0  0  0
   -1.6000    0.0000    0.0000 C   0  0  0  0  0  0  0  0  0  0  0  0
   -3.2000    0.0000    0.0000 N   0  0  0  0  0  0  0  0  0  0  0  0
  1  2  1  0  0  0  0
  1  3  1  0  0  0  0
  1  4  1  0  0  0  0
  1  5  1  0  0  0  0
  5  6  3  0  0  0  0
M  END
> <ChemID>
100115

> <source_casrn>
75-05-8

> <CAS>
75-05-8

> <SMILES>
CC#N

> <NAME>
ACETONITRILE

> <preferred_name>
Acetonitrile

> <iupac>
acetonitrile

> <MPID>
24763

> <dsstox_substance_id>
DTXSID7020009

> <Canonical_QSARr>
CC#N

> <InChI_Code_QSARr>
InChI=1S/C2H3N/c1-2-3/h1H3

> <InChI Key_QSARr>
WEVYAHXRMPXWCK-UHFFFAOYSA-N

> <Salt_Solvent>
?

> <LogVP>
1.9484

$$$$
100116
  -INDIGO-08031723152D

  7  6  0  0  0  0  0  0  0  0999 V2000
    0.0000    0.0000    0.0000 C   0  0  0  0  0  0  0  0  0  0  0  0
    1.6000    0.0000    0.0000 H   0  0  0  0  0  0  0  0  0  0  0  0
    0.8000    1.3856    0.0000 H   0  0  0  0  0  0  0  0  0  0  0  0
    0.8000   -1.3856    0.0000 H   0  0  0  0  0  0  0  0  0  0  0  0
   -1.6000    0.0000    0.0000 C   0  0  0  0  0  0  0  0  0  0  0  0
   -2.4000    1.3856    0.0000 H   0  0  0  0  0  0  0  0  0  0  0  0
   -2.4000   -1.3856    0.0000 O   0  0  0  0  0  0  0  0  0  0  0  0
  1  2  1  0  0  0  0
  1  3  1  0  0  0  0
  1  4  1  0  0  0  0
  1  5  1  0  0  0  0
  5  6  1  0  0  0  0
  5  7  2  0  0  0  0
M  END
> <ChemID>
100116

> <source_casrn>
75-07-0

> <CAS>
75-07-0

> <SMILES>
CC=O

> <NAME>
ACETALDEHYDE

> <preferred_name>
Acetaldehyde

> <iupac>
acetaldehyde

> <MPID>
24764

> <dsstox_substance_id>
DTXSID5039224

> <Canonical_QSARr>
CC=O

> <InChI_Code_QSARr>
InChI=1S/C2H4O/c1-2-3/h2H,1H3

> <InChI Key_QSARr>
IKHGUXGNUITLKF-UHFFFAOYSA-N

> <Salt_Solvent>
?

> <LogVP>
2.9552

$$$$
100117
  -INDIGO-08031723152D

  9  8  0  0  0  0  0  0  0  0999 V2000
    0.0000    0.0000    0.0000 C   0  0  0  0  0  0  0  0  0  0  0  0
    0.2089   -1.5863    0.0000 H   0  0  0  0  0  0  0  0  0  0  0  0
    1.2694   -0.9740    0.0000 H   0  0  0  0  0  0  0  0  0  0  0  0
   -1.6000    0.0000    0.0000 C   0  0  0  0  0  0  0  0  0  0  0  0
   -3.2000    0.0000    0.0000 H   0  0  0  0  0  0  0  0  0  0  0  0
   -2.4000   -1.3856    0.0000 H   0  0  0  0  0  0  0  0  0  0  0  0
   -2.4000    1.3856    0.0000 H   0  0  0  0  0  0  0  0  0  0  0  0
    0.8000    1.3856    0.0000 S   0  0  0  0  0  0  0  0  0  0  0  0
    2.4000    1.3856    0.0000 H   0  0  0  0  0  0  0  0  0  0  0  0
  1  2  1  0  0  0  0
  1  3  1  0  0  0  0
  1  4  1  0  0  0  0
  4  5  1  0  0  0  0
  4  6  1  0  0  0  0
  4  7  1  0  0  0  0
  1  8  1  0  0  0  0
  8  9  1  0  0  0  0
M  END
> <ChemID>
100117

> <source_casrn>
75-08-1

> <CAS>
75-08-1

> <SMILES>
CCS

> <NAME>
ETHYL MERCAPTAN

> <preferred_name>
Ethanethiol

> <iupac>
ethanethiol

> <MPID>
24765

> <dsstox_substance_id>
DTXSID9026394

> <Canonical_QSARr>
CCS

> <InChI_Code_QSARr>
InChI=1S/C2H6S/c1-2-3/h3H,2H2,1H3

> <InChI Key_QSARr>
DNJIEGIFACGWOD-UHFFFAOYSA-N

> <Salt_Solvent>
?

> <LogVP>
2.7237

$$$$
100119
  -INDIGO-08031723152D

  5  4  0  0  0  0  0  0  0  0999 V2000
    0.0000    0.0000    0.0000 C   0  0  0  0  0  0  0  0  0  0  0  0
    0.8000    1.3856    0.0000 H   0  0  0  0  0  0  0  0  0  0  0  0
   -1.3856    0.8000    0.0000 H   0  0  0  0  0  0  0  0  0  0  0  0
    1.3856   -0.8000    0.0000 F   0  0  0  0  0  0  0  0  0  0  0  0
   -0.8000   -1.3856    0.0000 F   0  0  0  0  0  0  0  0  0  0  0  0
  1  2  1  0  0  0  0
  1  3  1  0  0  0  0
  1  4  1  0  0  0  0
  1  5  1  0  0  0  0
M  END
> <ChemID>
100119

> <source_casrn>
75-10-5

> <CAS>
75-10-5

> <SMILES>
FCF

> <NAME>
DIFLUOROMETHANE

> <preferred_name>
Methane, difluoro-

> <iupac>
difluoromethane

> <MPID>
24767

> <dsstox_substance_id>
DTXSID6029597

> <Canonical_QSARr>
FCF

> <InChI_Code_QSARr>
InChI=1S/CH2F2/c2-1-3/h1H2

> <InChI Key_QSARr>
RWRIWBAIICGTTQ-UHFFFAOYSA-N

> <Salt_Solvent>
?

> <LogVP>
4.1017

$$$$
100120
  -INDIGO-08031723152D

  5  4  0  0  0  0  0  0  0  0999 V2000
    0.0000    0.0000    0.0000 C   0  0  0  0  0  0  0  0  0  0  0  0
    0.8000    1.3856    0.0000 H   0  0  0  0  0  0  0  0  0  0  0  0
   -1.3856    0.8000    0.0000 H   0  0  0  0  0  0  0  0  0  0  0  0
    1.3856   -0.8000    0.0000 I   0  0  0  0  0  0  0  0  0  0  0  0
   -0.8000   -1.3856    0.0000 I   0  0  0  0  0  0  0  0  0  0  0  0
  1  2  1  0  0  0  0
  1  3  1  0  0  0  0
  1  4  1  0  0  0  0
  1  5  1  0  0  0  0
M  END
> <ChemID>
100120

> <source_casrn>
75-11-6

> <CAS>
75-11-6

> <SMILES>
ICI

> <NAME>
METHYLENE IODIDE

> <preferred_name>
Methylene iodide

> <iupac>
Diiodomethane

> <MPID>
24768

> <dsstox_substance_id>
DTXSID4058784

> <Canonical_QSARr>
ICI

> <InChI_Code_QSARr>
InChI=1S/CH2I2/c2-1-3/h1H2

> <InChI Key_QSARr>
NZZFYRREKKOMAT-UHFFFAOYSA-N

> <Salt_Solvent>
?

> <LogVP>
0.0792

$$$$
100121
  -INDIGO-08031723152D

  6  5  0  0  0  0  0  0  0  0999 V2000
   -0.0000    0.0000    0.0000 C   0  0  0  0  0  0  0  0  0  0  0  0
    0.8000    1.3856    0.0000 H   0  0  0  0  0  0  0  0  0  0  0  0
   -1.6000    0.0000    0.0000 N   0  0  0  0  0  0  0  0  0  0  0  0
   -2.4000    1.3856    0.0000 H   0  0  0  0  0  0  0  0  0  0  0  0
   -2.4000   -1.3856    0.0000 H   0  0  0  0  0  0  0  0  0  0  0  0
    0.8000   -1.3856    0.0000 O   0  0  0  0  0  0  0  0  0  0  0  0
  1  2  1  0  0  0  0
  1  3  1  0  0  0  0
  3  4  1  0  0  0  0
  3  5  1  0  0  0  0
  1  6  2  0  0  0  0
M  END
> <ChemID>
100121

> <source_casrn>
75-12-7

> <CAS>
75-12-7

> <SMILES>
NC=O

> <NAME>
FORMAMIDE

> <preferred_name>
Formamide

> <iupac>
formamide

> <MPID>
24769

> <dsstox_substance_id>
DTXSID8025337

> <Canonical_QSARr>
NC=O

> <InChI_Code_QSARr>
InChI=1S/CH3NO/c2-1-3/h1H,(H2,2,3)

> <InChI Key_QSARr>
ZHNUHDYFZUAESO-UHFFFAOYSA-N

> <Salt_Solvent>
?

> <LogVP>
-1.2147

$$$$
100123
  -INDIGO-08031723152D

  9  8  0  0  0  0  0  0  0  0999 V2000
   -0.0000    0.0000    0.0000 C   0  0  0  0  0  0  0  0  0  0  0  0
    1.3856    0.8000    0.0000 H   0  0  0  0  0  0  0  0  0  0  0  0
   -0.0000    1.6000    0.0000 H   0  0  0  0  0  0  0  0  0  0  0  0
    1.3856   -0.8000    0.0000 H   0  0  0  0  0  0  0  0  0  0  0  0
   -1.3856   -0.8000    0.0000 S   0  0  0  0  0  0  0  0  0  0  0  0
   -2.7713    0.0000    0.0000 C   0  0  0  0  0  0  0  0  0  0  0  0
   -4.1569    0.8000    0.0000 H   0  0  0  0  0  0  0  0  0  0  0  0
   -4.1569   -0.8000    0.0000 H   0  0  0  0  0  0  0  0  0  0  0  0
   -2.7713    1.6000    0.0000 H   0  0  0  0  0  0  0  0  0  0  0  0
  1  2  1  0  0  0  0
  1  3  1  0  0  0  0
  1  4  1  0  0  0  0
  1  5  1  0  0  0  0
  5  6  1  0  0  0  0
  6  7  1  0  0  0  0
  6  8  1  0  0  0  0
  6  9  1  0  0  0  0
M  END
> <ChemID>
100123

> <source_casrn>
75-18-3

> <CAS>
75-18-3

> <SMILES>
CSC

> <NAME>
DIMETHYLSULFIDE

> <preferred_name>
Dimethyl sulfide

> <iupac>
dimethyl sulfide

> <MPID>
24771

> <dsstox_substance_id>
DTXSID9026398

> <Canonical_QSARr>
CSC

> <InChI_Code_QSARr>
InChI=1S/C2H6S/c1-3-2/h1-2H3

> <InChI Key_QSARr>
QMMFVYPAHWMCMS-UHFFFAOYSA-N

> <Salt_Solvent>
?

> <LogVP>
2.701

$$$$
100124
  -INDIGO-08031723152D

  9  9  0  0  0  0  0  0  0  0999 V2000
    0.0000   -0.0000    0.0000 C   0  0  0  0  0  0  0  0  0  0  0  0
    1.5035   -0.5472    0.0000 H   0  0  0  0  0  0  0  0  0  0  0  0
    0.2779    1.5757    0.0000 H   0  0  0  0  0  0  0  0  0  0  0  0
   -0.8000   -1.3856    0.0000 C   0  0  0  0  0  0  0  0  0  0  0  0
    0.4257   -2.4141    0.0000 H   0  0  0  0  0  0  0  0  0  0  0  0
   -2.0257   -2.4141    0.0000 H   0  0  0  0  0  0  0  0  0  0  0  0
   -1.6000   -0.0000    0.0000 C   0  0  0  0  0  0  0  0  0  0  0  0
   -3.1035   -0.5472    0.0000 H   0  0  0  0  0  0  0  0  0  0  0  0
   -1.8779    1.5757    0.0000 H   0  0  0  0  0  0  0  0  0  0  0  0
  1  2  1  0  0  0  0
  1  3  1  0  0  0  0
  1  4  1  0  0  0  0
  4  5  1  0  0  0  0
  4  6  1  0  0  0  0
  4  7  1  0  0  0  0
  7  1  1  0  0  0  0
  7  8  1  0  0  0  0
  7  9  1  0  0  0  0
M  END
> <ChemID>
100124

> <source_casrn>
75-19-4

> <CAS>
75-19-4

> <SMILES>
C1CC1

> <NAME>
CYCLOPROPANE

> <preferred_name>
Cyclopropane

> <iupac>
CYCLOPROPANE

> <MPID>
24772

> <dsstox_substance_id>
DTXSID4058786

> <Canonical_QSARr>
C1CC1

> <InChI_Code_QSARr>
InChI=1S/C3H6/c1-2-3-1/h1-3H2

> <InChI Key_QSARr>
LVZWSLJZHVFIQJ-UHFFFAOYSA-N

> <Salt_Solvent>
?

> <LogVP>
3.7335

$$$$
100125
  -INDIGO-08031723152D

  7  7  0  0  0  0  0  0  0  0999 V2000
    0.0000    0.0000    0.0000 C   0  0  0  0  0  0  0  0  0  0  0  0
    0.2779    1.5757    0.0000 H   0  0  0  0  0  0  0  0  0  0  0  0
    1.5035   -0.5472    0.0000 H   0  0  0  0  0  0  0  0  0  0  0  0
   -1.6000    0.0000    0.0000 C   0  0  0  0  0  0  0  0  0  0  0  0
   -1.8779    1.5757    0.0000 H   0  0  0  0  0  0  0  0  0  0  0  0
   -3.1035   -0.5472    0.0000 H   0  0  0  0  0  0  0  0  0  0  0  0
   -0.8000   -1.3856    0.0000 O   0  0  0  0  0  0  0  0  0  0  0  0
  1  2  1  0  0  0  0
  1  3  1  0  0  0  0
  1  4  1  0  0  0  0
  4  5  1  0  0  0  0
  4  6  1  0  0  0  0
  4  7  1  0  0  0  0
  7  1  1  0  0  0  0
M  END
> <ChemID>
100125

> <source_casrn>
75-21-8

> <CAS>
75-21-8

> <SMILES>
C1CO1

> <NAME>
ETHYLENE OXIDE

> <preferred_name>
Ethylene oxide

> <iupac>
oxirane

> <MPID>
24773

> <dsstox_substance_id>
DTXSID0020600

> <Canonical_QSARr>
C1CO1

> <InChI_Code_QSARr>
InChI=1S/C2H4O/c1-2-3-1/h1-2H2

> <InChI Key_QSARr>
IAYPIBMASNFSPL-UHFFFAOYSA-N

> <Salt_Solvent>
?

> <LogVP>
3.1186

$$$$
100129
  -INDIGO-08031723152D

 11 10  0  0  0  0  0  0  0  0999 V2000
    1.3856    0.8000    0.0000 C   0  0  0  0  0  0  0  0  0  0  0  0
    2.7713    1.6000    0.0000 H   0  0  0  0  0  0  0  0  0  0  0  0
    2.7713    0.0000    0.0000 H   0  0  0  0  0  0  0  0  0  0  0  0
    1.3856    2.4000    0.0000 H   0  0  0  0  0  0  0  0  0  0  0  0
    0.0000    0.0000    0.0000 C   0  0  0  0  0  0  0  0  0  0  0  0
    0.6123   -1.4782    0.0000 H   0  0  0  0  0  0  0  0  0  0  0  0
   -1.3856    0.8000    0.0000 C   0  0  0  0  0  0  0  0  0  0  0  0
   -2.7713    1.6000    0.0000 H   0  0  0  0  0  0  0  0  0  0  0  0
   -2.7713    0.0000    0.0000 H   0  0  0  0  0  0  0  0  0  0  0  0
   -1.3856    2.4000    0.0000 H   0  0  0  0  0  0  0  0  0  0  0  0
   -0.6123   -1.4782    0.0000 Br  0  0  0  0  0  0  0  0  0  0  0  0
  1  2  1  0  0  0  0
  1  3  1  0  0  0  0
  1  4  1  0  0  0  0
  1  5  1  0  0  0  0
  5  6  1  0  0  0  0
  5  7  1  0  0  0  0
  7  8  1  0  0  0  0
  7  9  1  0  0  0  0
  7 10  1  0  0  0  0
  5 11  1  0  0  0  0
M  END
> <ChemID>
100129

> <source_casrn>
75-26-3

> <CAS>
75-26-3

> <SMILES>
CC(C)Br

> <NAME>
2-BROMOPROPANE

> <preferred_name>
2-Bromopropane

> <iupac>
2-bromopropane

> <MPID>
24775

> <dsstox_substance_id>
DTXSID7030197

> <Canonical_QSARr>
CC(C)Br

> <InChI_Code_QSARr>
InChI=1S/C3H7Br/c1-3(2)4/h3H,1-2H3

> <InChI Key_QSARr>
NAMYKGVDVNBCFQ-UHFFFAOYSA-N

> <Salt_Solvent>
?

> <LogVP>
2.3354

$$$$
100130
  -INDIGO-08031723152D

 14 13  0  0  0  0  0  0  0  0999 V2000
    1.6000    0.0000    0.0000 C   0  0  0  0  0  0  0  0  0  0  0  0
    3.2000    0.0000    0.0000 H   0  0  0  0  0  0  0  0  0  0  0  0
    2.4000   -1.3856    0.0000 H   0  0  0  0  0  0  0  0  0  0  0  0
    2.4000    1.3856    0.0000 H   0  0  0  0  0  0  0  0  0  0  0  0
    0.0000    0.0000    0.0000 C   0  0  0  0  0  0  0  0  0  0  0  0
    0.0000   -1.6000    0.0000 H   0  0  0  0  0  0  0  0  0  0  0  0
   -1.6000    0.0000    0.0000 C   0  0  0  0  0  0  0  0  0  0  0  0
   -3.2000    0.0000    0.0000 H   0  0  0  0  0  0  0  0  0  0  0  0
   -2.4000   -1.3856    0.0000 H   0  0  0  0  0  0  0  0  0  0  0  0
   -2.4000    1.3856    0.0000 H   0  0  0  0  0  0  0  0  0  0  0  0
    0.0000    1.6000    0.0000 C   0  0  0  0  0  0  0  0  0  0  0  0
   -0.0000    3.2000    0.0000 H   0  0  0  0  0  0  0  0  0  0  0  0
    1.3856    2.4000    0.0000 H   0  0  0  0  0  0  0  0  0  0  0  0
   -1.3856    2.4000    0.0000 H   0  0  0  0  0  0  0  0  0  0  0  0
  1  2  1  0  0  0  0
  1  3  1  0  0  0  0
  1  4  1  0  0  0  0
  1  5  1  0  0  0  0
  5  6  1  0  0  0  0
  5  7  1  0  0  0  0
  7  8  1  0  0  0  0
  7  9  1  0  0  0  0
  7 10  1  0  0  0  0
  5 11  1  0  0  0  0
 11 12  1  0  0  0  0
 11 13  1  0  0  0  0
 11 14  1  0  0  0  0
M  END
> <ChemID>
100130

> <source_casrn>
75-28-5

> <CAS>
75-28-5

> <SMILES>
CC(C)C

> <NAME>
2-METHYLPROPANE

> <preferred_name>
Isobutane

> <iupac>
2-methylpropane

> <MPID>
24776

> <dsstox_substance_id>
DTXSID1026401

> <Canonical_QSARr>
CC(C)C

> <InChI_Code_QSARr>
InChI=1S/C4H10/c1-4(2)3/h4H,1-3H3

> <InChI Key_QSARr>
NNPPMTNAJDCUHE-UHFFFAOYSA-N

> <Salt_Solvent>
?

> <LogVP>
3.4168

$$$$
100131
  -INDIGO-08031723152D

 11 10  0  0  0  0  0  0  0  0999 V2000
    1.3856    0.8000    0.0000 C   0  0  0  0  0  0  0  0  0  0  0  0
    2.7713    1.6000    0.0000 H   0  0  0  0  0  0  0  0  0  0  0  0
    2.7713    0.0000    0.0000 H   0  0  0  0  0  0  0  0  0  0  0  0
    1.3856    2.4000    0.0000 H   0  0  0  0  0  0  0  0  0  0  0  0
    0.0000    0.0000    0.0000 C   0  0  0  0  0  0  0  0  0  0  0  0
    0.6123   -1.4782    0.0000 H   0  0  0  0  0  0  0  0  0  0  0  0
   -1.3856    0.8000    0.0000 C   0  0  0  0  0  0  0  0  0  0  0  0
   -2.7713    1.6000    0.0000 H   0  0  0  0  0  0  0  0  0  0  0  0
   -2.7713    0.0000    0.0000 H   0  0  0  0  0  0  0  0  0  0  0  0
   -1.3856    2.4000    0.0000 H   0  0  0  0  0  0  0  0  0  0  0  0
   -0.6123   -1.4782    0.0000 Cl  0  0  0  0  0  0  0  0  0  0  0  0
  1  2  1  0  0  0  0
  1  3  1  0  0  0  0
  1  4  1  0  0  0  0
  1  5  1  0  0  0  0
  5  6  1  0  0  0  0
  5  7  1  0  0  0  0
  7  8  1  0  0  0  0
  7  9  1  0  0  0  0
  7 10  1  0  0  0  0
  5 11  1  0  0  0  0
M  END
> <ChemID>
100131

> <source_casrn>
75-29-6

> <CAS>
75-29-6

> <SMILES>
CC(C)Cl

> <NAME>
2-CHLOROPROPANE

> <preferred_name>
2-Chloropropane

> <iupac>
2-chloropropane

> <MPID>
24777

> <dsstox_substance_id>
DTXSID6047739

> <Canonical_QSARr>
CC(C)Cl

> <InChI_Code_QSARr>
InChI=1S/C3H7Cl/c1-3(2)4/h3H,1-2H3

> <InChI Key_QSARr>
ULYZAYCEDJDHCC-UHFFFAOYSA-N

> <Salt_Solvent>
?

> <LogVP>
2.7118

$$$$
100133
  -INDIGO-08031723152D

 13 12  0  0  0  0  0  0  0  0999 V2000
    0.0000    0.0000    0.0000 C   0  0  0  0  0  0  0  0  0  0  0  0
    0.0000   -1.6000    0.0000 H   0  0  0  0  0  0  0  0  0  0  0  0
   -1.6000    0.0000    0.0000 C   0  0  0  0  0  0  0  0  0  0  0  0
   -3.2000    0.0000    0.0000 H   0  0  0  0  0  0  0  0  0  0  0  0
   -2.4000   -1.3856    0.0000 H   0  0  0  0  0  0  0  0  0  0  0  0
   -2.4000    1.3856    0.0000 H   0  0  0  0  0  0  0  0  0  0  0  0
    1.6000    0.0000    0.0000 C   0  0  0  0  0  0  0  0  0  0  0  0
    3.2000    0.0000    0.0000 H   0  0  0  0  0  0  0  0  0  0  0  0
    2.4000   -1.3856    0.0000 H   0  0  0  0  0  0  0  0  0  0  0  0
    2.4000    1.3856    0.0000 H   0  0  0  0  0  0  0  0  0  0  0  0
    0.0000    1.6000    0.0000 N   0  0  0  0  0  0  0  0  0  0  0  0
    1.3856    2.4000    0.0000 H   0  0  0  0  0  0  0  0  0  0  0  0
   -1.3856    2.4000    0.0000 H   0  0  0  0  0  0  0  0  0  0  0  0
  1  2  1  0  0  0  0
  1  3  1  0  0  0  0
  3  4  1  0  0  0  0
  3  5  1  0  0  0  0
  3  6  1  0  0  0  0
  1  7  1  0  0  0  0
  7  8  1  0  0  0  0
  7  9  1  0  0  0  0
  7 10  1  0  0  0  0
  1 11  1  0  0  0  0
 11 12  1  0  0  0  0
 11 13  1  0  0  0  0
M  END
> <ChemID>
100133

> <source_casrn>
75-31-0

> <CAS>
75-31-0

> <SMILES>
CC(C)N

> <NAME>
ISOPROPYLAMINE

> <preferred_name>
Isopropylamine

> <iupac>
propan-2-amine

> <MPID>
24779

> <dsstox_substance_id>
DTXSID2025682

> <Canonical_QSARr>
CC(C)N

> <InChI_Code_QSARr>
InChI=1S/C3H9N/c1-3(2)4/h3H,4H2,1-2H3

> <InChI Key_QSARr>
JJWLVOIRVHMVIS-UHFFFAOYSA-N

> <Salt_Solvent>
?

> <LogVP>
2.7631

$$$$
100134
  -INDIGO-08031723152D

 12 11  0  0  0  0  0  0  0  0999 V2000
    1.6000    0.0000    0.0000 C   0  0  0  0  0  0  0  0  0  0  0  0
    3.2000    0.0000    0.0000 H   0  0  0  0  0  0  0  0  0  0  0  0
    2.4000   -1.3856    0.0000 H   0  0  0  0  0  0  0  0  0  0  0  0
    2.4000    1.3856    0.0000 H   0  0  0  0  0  0  0  0  0  0  0  0
    0.0000    0.0000    0.0000 C   0  0  0  0  0  0  0  0  0  0  0  0
    0.0000   -1.6000    0.0000 H   0  0  0  0  0  0  0  0  0  0  0  0
   -1.6000    0.0000    0.0000 C   0  0  0  0  0  0  0  0  0  0  0  0
   -3.2000    0.0000    0.0000 H   0  0  0  0  0  0  0  0  0  0  0  0
   -2.4000   -1.3856    0.0000 H   0  0  0  0  0  0  0  0  0  0  0  0
   -2.4000    1.3856    0.0000 H   0  0  0  0  0  0  0  0  0  0  0  0
    0.0000    1.6000    0.0000 S   0  0  0  0  0  0  0  0  0  0  0  0
    1.3856    2.4000    0.0000 H   0  0  0  0  0  0  0  0  0  0  0  0
  1  2  1  0  0  0  0
  1  3  1  0  0  0  0
  1  4  1  0  0  0  0
  1  5  1  0  0  0  0
  5  6  1  0  0  0  0
  5  7  1  0  0  0  0
  7  8  1  0  0  0  0
  7  9  1  0  0  0  0
  7 10  1  0  0  0  0
  5 11  1  0  0  0  0
 11 12  1  0  0  0  0
M  END
> <ChemID>
100134

> <source_casrn>
75-33-2

> <CAS>
75-33-2

> <SMILES>
CC(C)S

> <NAME>
2-PROPANETHIOL

> <preferred_name>
Isopropyl mercaptan

> <iupac>
propane-2-thiol

> <MPID>
24780

> <dsstox_substance_id>
DTXSID1025481

> <Canonical_QSARr>
CC(C)S

> <InChI_Code_QSARr>
InChI=1S/C3H8S/c1-3(2)4/h3-4H,1-2H3

> <InChI Key_QSARr>
KJRCEJOSASVSRA-UHFFFAOYSA-N

> <Salt_Solvent>
?

> <LogVP>
2.4422

$$$$
100135
  -INDIGO-08031723152D

  8  7  0  0  0  0  0  0  0  0999 V2000
    0.0000    0.0000    0.0000 C   0  0  0  0  0  0  0  0  0  0  0  0
    1.6000   -0.0000    0.0000 H   0  0  0  0  0  0  0  0  0  0  0  0
    0.8000   -1.3856    0.0000 H   0  0  0  0  0  0  0  0  0  0  0  0
    0.8000    1.3856    0.0000 H   0  0  0  0  0  0  0  0  0  0  0  0
   -1.6000    0.0000    0.0000 C   0  0  0  0  0  0  0  0  0  0  0  0
   -3.2000    0.0000    0.0000 H   0  0  0  0  0  0  0  0  0  0  0  0
   -2.4000   -1.3856    0.0000 Cl  0  0  0  0  0  0  0  0  0  0  0  0
   -2.4000    1.3856    0.0000 Cl  0  0  0  0  0  0  0  0  0  0  0  0
  1  2  1  0  0  0  0
  1  3  1  0  0  0  0
  1  4  1  0  0  0  0
  1  5  1  0  0  0  0
  5  6  1  0  0  0  0
  5  7  1  0  0  0  0
  5  8  1  0  0  0  0
M  END
> <ChemID>
100135

> <source_casrn>
75-34-3

> <CAS>
75-34-3

> <SMILES>
CC(Cl)Cl

> <NAME>
1,1-DICHLOROETHANE

> <preferred_name>
1,1-Dichloroethane

> <iupac>
1,1-dichloroethane

> <MPID>
24781

> <dsstox_substance_id>
DTXSID1020437

> <Canonical_QSARr>
CC(Cl)Cl

> <InChI_Code_QSARr>
InChI=1S/C2H4Cl2/c1-2(3)4/h2H,1H3

> <InChI Key_QSARr>
SCYULBFZEHDVBN-UHFFFAOYSA-N

> <Salt_Solvent>
?

> <LogVP>
2.3566

$$$$
100137
  -INDIGO-08031723152D

  7  6  0  0  0  0  0  0  0  0999 V2000
    2.4000   -1.3856    0.0000 Cl  0  0  0  0  0  0  0  0  0  0  0  0
    1.6000    0.0000    0.0000 C   0  0  0  0  0  0  0  0  0  0  0  0
    2.4000    1.3856    0.0000 O   0  0  0  0  0  0  0  0  0  0  0  0
    0.0000    0.0000    0.0000 C   0  0  0  0  0  0  0  0  0  0  0  0
   -1.6000    0.0000    0.0000 H   0  0  0  0  0  0  0  0  0  0  0  0
   -0.8000    1.3856    0.0000 H   0  0  0  0  0  0  0  0  0  0  0  0
   -0.8000   -1.3856    0.0000 H   0  0  0  0  0  0  0  0  0  0  0  0
  1  2  1  0  0  0  0
  2  3  2  0  0  0  0
  2  4  1  0  0  0  0
  4  5  1  0  0  0  0
  4  6  1  0  0  0  0
  4  7  1  0  0  0  0
M  END
> <ChemID>
100137

> <source_casrn>
75-36-5

> <CAS>
75-36-5

> <SMILES>
CC(=O)Cl

> <NAME>
ACETYLCHLORIDE

> <preferred_name>
Acetyl chloride

> <iupac>
acetyl chloride

> <MPID>
24783

> <dsstox_substance_id>
DTXSID2023852

> <Canonical_QSARr>
CC(=O)Cl

> <InChI_Code_QSARr>
InChI=1S/C2H3ClO/c1-2(3)4/h1H3

> <InChI Key_QSARr>
WETWJCDKMRHUPV-UHFFFAOYSA-N

> <Salt_Solvent>
?

> <LogVP>
2.4579

$$$$
100138
  -INDIGO-08031723152D

  8  7  0  0  0  0  0  0  0  0999 V2000
    0.0000    0.0000    0.0000 C   0  0  0  0  0  0  0  0  0  0  0  0
    1.6000   -0.0000    0.0000 H   0  0  0  0  0  0  0  0  0  0  0  0
   -1.6000    0.0000    0.0000 C   0  0  0  0  0  0  0  0  0  0  0  0
   -3.2000    0.0000    0.0000 H   0  0  0  0  0  0  0  0  0  0  0  0
   -2.4000   -1.3856    0.0000 H   0  0  0  0  0  0  0  0  0  0  0  0
   -2.4000    1.3856    0.0000 H   0  0  0  0  0  0  0  0  0  0  0  0
    0.8000   -1.3856    0.0000 F   0  0  0  0  0  0  0  0  0  0  0  0
    0.8000    1.3856    0.0000 F   0  0  0  0  0  0  0  0  0  0  0  0
  1  2  1  0  0  0  0
  1  3  1  0  0  0  0
  3  4  1  0  0  0  0
  3  5  1  0  0  0  0
  3  6  1  0  0  0  0
  1  7  1  0  0  0  0
  1  8  1  0  0  0  0
M  END
> <ChemID>
100138

> <source_casrn>
75-37-6

> <CAS>
75-37-6

> <SMILES>
CC(F)F

> <NAME>
1,1-DIFLUOROETHANE

> <preferred_name>
1,1-Difluoroethane

> <iupac>
1,1-difluoroethane

> <MPID>
24784

> <dsstox_substance_id>
DTXSID0024050

> <Canonical_QSARr>
CC(F)F

> <InChI_Code_QSARr>
InChI=1S/C2H4F2/c1-2(3)4/h2H,1H3

> <InChI Key_QSARr>
NPNPZTNLOVBDOC-UHFFFAOYSA-N

> <Salt_Solvent>
?

> <LogVP>
3.658

$$$$
100139
  -INDIGO-08031723152D

  6  5  0  0  0  0  0  0  0  0999 V2000
   -0.0000    0.0000    0.0000 C   0  0  0  0  0  0  0  0  0  0  0  0
    0.8000    1.3856    0.0000 H   0  0  0  0  0  0  0  0  0  0  0  0
    0.8000   -1.3856    0.0000 H   0  0  0  0  0  0  0  0  0  0  0  0
   -1.6000    0.0000    0.0000 C   0  0  0  0  0  0  0  0  0  0  0  0
   -2.4000    1.3856    0.0000 F   0  0  0  0  0  0  0  0  0  0  0  0
   -2.4000   -1.3856    0.0000 F   0  0  0  0  0  0  0  0  0  0  0  0
  1  2  1  0  0  0  0
  1  3  1  0  0  0  0
  1  4  2  0  0  0  0
  4  5  1  0  0  0  0
  4  6  1  0  0  0  0
M  END
> <ChemID>
100139

> <source_casrn>
75-38-7

> <CAS>
75-38-7

> <SMILES>
C=C(F)F

> <NAME>
1,1-DIFLUOROETHENE

> <preferred_name>
Vinylidene fluoride

> <iupac>
1,1-difluoroethene

> <MPID>
24785

> <dsstox_substance_id>
DTXSID3021439

> <Canonical_QSARr>
C=C(F)F

> <InChI_Code_QSARr>
InChI=1S/C2H2F2/c1-2(3)4/h1H2

> <InChI Key_QSARr>
BQCIDUSAKPWEOX-UHFFFAOYSA-N

> <Salt_Solvent>
?

> <LogVP>
4.4771

$$$$
100141
  -INDIGO-08031723152D

  4  3  0  0  0  0  0  0  0  0999 V2000
    0.0000    0.0000    0.0000 C   0  0  0  0  0  0  0  0  0  0  0  0
    1.3856    0.8000    0.0000 O   0  0  0  0  0  0  0  0  0  0  0  0
   -1.3856    0.8000    0.0000 Cl  0  0  0  0  0  0  0  0  0  0  0  0
    0.0000   -1.6000    0.0000 Cl  0  0  0  0  0  0  0  0  0  0  0  0
  1  2  2  0  0  0  0
  1  3  1  0  0  0  0
  1  4  1  0  0  0  0
M  END
> <ChemID>
100141

> <source_casrn>
75-44-5

> <CAS>
75-44-5

> <SMILES>
O=C(Cl)Cl

> <NAME>
PHOSGENE

> <preferred_name>
Phosgene

> <iupac>
carbonyl dichloride

> <MPID>
24787

> <dsstox_substance_id>
DTXSID0024260

> <Canonical_QSARr>
O=C(Cl)Cl

> <InChI_Code_QSARr>
InChI=1S/CCl2O/c2-1(3)4

> <InChI Key_QSARr>
YGYAWVDWMABLBF-UHFFFAOYSA-N

> <Salt_Solvent>
?

> <LogVP>
3.1517

$$$$
100142
  -INDIGO-08031723152D

  5  4  0  0  0  0  0  0  0  0999 V2000
   -0.8000   -1.3856    0.0000 F   0  0  0  0  0  0  0  0  0  0  0  0
    0.0000    0.0000    0.0000 C   0  0  0  0  0  0  0  0  0  0  0  0
    0.8000    1.3856    0.0000 H   0  0  0  0  0  0  0  0  0  0  0  0
   -1.3856    0.8000    0.0000 F   0  0  0  0  0  0  0  0  0  0  0  0
    1.3856   -0.8000    0.0000 Cl  0  0  0  0  0  0  0  0  0  0  0  0
  1  2  1  0  0  0  0
  2  3  1  0  0  0  0
  2  4  1  0  0  0  0
  2  5  1  0  0  0  0
M  END
> <ChemID>
100142

> <source_casrn>
75-45-6

> <CAS>
75-45-6

> <SMILES>
FC(F)Cl

> <NAME>
CHLORODIFLUOROMETHANE

> <preferred_name>
Chlorodifluoromethane

> <iupac>
chloro(difluoro)methane

> <MPID>
24788

> <dsstox_substance_id>
DTXSID6020301

> <Canonical_QSARr>
FC(F)Cl

> <InChI_Code_QSARr>
InChI=1S/CHClF2/c2-1(3)4/h1H

> <InChI Key_QSARr>
VOPWNXZWBYDODV-UHFFFAOYSA-N

> <Salt_Solvent>
?

> <LogVP>
3.8605

$$$$
100143
  -INDIGO-08031723152D

  5  4  0  0  0  0  0  0  0  0999 V2000
    0.0000    0.0000    0.0000 C   0  0  0  0  0  0  0  0  0  0  0  0
    0.8000    1.3856    0.0000 H   0  0  0  0  0  0  0  0  0  0  0  0
   -1.3856    0.8000    0.0000 F   0  0  0  0  0  0  0  0  0  0  0  0
    1.3856   -0.8000    0.0000 F   0  0  0  0  0  0  0  0  0  0  0  0
   -0.8000   -1.3856    0.0000 F   0  0  0  0  0  0  0  0  0  0  0  0
  1  2  1  0  0  0  0
  1  3  1  0  0  0  0
  1  4  1  0  0  0  0
  1  5  1  0  0  0  0
M  END
> <ChemID>
100143

> <source_casrn>
75-46-7

> <CAS>
75-46-7

> <SMILES>
FC(F)F

> <NAME>
TRIFLUOROMETHANE

> <preferred_name>
Trifluoromethane

> <iupac>
trifluoromethane

> <MPID>
24789

> <dsstox_substance_id>
DTXSID0026410

> <Canonical_QSARr>
FC(F)F

> <InChI_Code_QSARr>
InChI=1S/CHF3/c2-1(3)4/h1H

> <InChI Key_QSARr>
XPDWGBQVDMORPB-UHFFFAOYSA-N

> <Salt_Solvent>
?

> <LogVP>
4.5478

$$$$
100145
  -INDIGO-08031723152D

  7  6  0  0  0  0  0  0  0  0999 V2000
    0.0000    0.0000    0.0000 C   0  0  0  0  0  0  0  0  0  0  0  0
    1.6000    0.0000    0.0000 H   0  0  0  0  0  0  0  0  0  0  0  0
    0.8000    1.3856    0.0000 H   0  0  0  0  0  0  0  0  0  0  0  0
    0.8000   -1.3856    0.0000 H   0  0  0  0  0  0  0  0  0  0  0  0
   -1.6000    0.0000    0.0000 N   0  0  0  0  0  0  0  0  0  0  0  0
   -2.4000    1.3856    0.0000 O   0  0  0  0  0  0  0  0  0  0  0  0
   -2.4000   -1.3856    0.0000 O   0  0  0  0  0  0  0  0  0  0  0  0
  1  2  1  0  0  0  0
  1  3  1  0  0  0  0
  1  4  1  0  0  0  0
  1  5  1  0  0  0  0
  5  6  2  0  0  0  0
  5  7  1  0  0  0  0
M  CHG  2   5   1   7  -1
M  END
> <ChemID>
100145

> <source_casrn>
75-52-5

> <CAS>
75-52-5

> <SMILES>
C[N+]([O-])=O

> <NAME>
NITROMETHANE

> <preferred_name>
Nitromethane

> <iupac>
nitromethane

> <MPID>
24791

> <dsstox_substance_id>
DTXSID2020977

> <Canonical_QSARr>
C[N+]([O-])=O

> <InChI_Code_QSARr>
InChI=1S/CH3NO2/c1-2(3)4/h1H3

> <InChI Key_QSARr>
LYGJENNIWJXYER-UHFFFAOYSA-N

> <Salt_Solvent>
?

> <LogVP>
1.5544

$$$$
100146
  -INDIGO-08031723152D

  8  7  0  0  0  0  0  0  0  0999 V2000
    0.0000    0.0000    0.0000 Si  0  0  0  0  0  0  0  0  0  0  0  0
    1.6000   -0.0000    0.0000 H   0  0  0  0  0  0  0  0  0  0  0  0
   -1.6000    0.0000    0.0000 C   0  0  0  0  0  0  0  0  0  0  0  0
   -3.2000    0.0000    0.0000 H   0  0  0  0  0  0  0  0  0  0  0  0
   -2.4000   -1.3856    0.0000 H   0  0  0  0  0  0  0  0  0  0  0  0
   -2.4000    1.3856    0.0000 H   0  0  0  0  0  0  0  0  0  0  0  0
    0.8000   -1.3856    0.0000 Cl  0  0  0  0  0  0  0  0  0  0  0  0
    0.8000    1.3856    0.0000 Cl  0  0  0  0  0  0  0  0  0  0  0  0
  1  2  1  0  0  0  0
  1  3  1  0  0  0  0
  3  4  1  0  0  0  0
  3  5  1  0  0  0  0
  3  6  1  0  0  0  0
  1  7  1  0  0  0  0
  1  8  1  0  0  0  0
M  END
> <ChemID>
100146

> <source_casrn>
75-54-7

> <CAS>
75-54-7

> <SMILES>
C[SiH](Cl)Cl

> <NAME>
DICHLOROMETHYLSILANE

> <preferred_name>
Methyldichlorosilane

> <iupac>
dichloro(methyl)silane

> <MPID>
24792

> <dsstox_substance_id>
DTXSID5026413

> <Canonical_QSARr>
C[SiH](Cl)Cl

> <InChI_Code_QSARr>
InChI=1S/CH4Cl2Si/c1-4(2)3/h4H,1H3

> <InChI Key_QSARr>
NWKBSEBOBPHMKL-UHFFFAOYSA-N

> <Salt_Solvent>
?

> <LogVP>
2.6328

$$$$
100147
  -INDIGO-08031723152D

 11 11  0  0  0  0  0  0  0  0999 V2000
    1.5035   -0.5472    0.0000 C   0  0  0  0  0  0  0  0  0  0  0  0
    3.0070   -1.0944    0.0000 H   0  0  0  0  0  0  0  0  0  0  0  0
    2.7292    0.4812    0.0000 H   0  0  0  0  0  0  0  0  0  0  0  0
    1.7814   -2.1229    0.0000 H   0  0  0  0  0  0  0  0  0  0  0  0
    0.0000   -0.0000    0.0000 C   0  0  0  0  0  0  0  0  0  0  0  0
    0.2779    1.5757    0.0000 H   0  0  0  0  0  0  0  0  0  0  0  0
   -1.6000   -0.0000    0.0000 C   0  0  0  0  0  0  0  0  0  0  0  0
   -1.8779    1.5757    0.0000 H   0  0  0  0  0  0  0  0  0  0  0  0
   -3.1035   -0.5472    0.0000 H   0  0  0  0  0  0  0  0  0  0  0  0
   -0.8000   -1.3856    0.0000 N   0  0  0  0  0  0  0  0  0  0  0  0
   -0.8000   -2.9856    0.0000 H   0  0  0  0  0  0  0  0  0  0  0  0
  1  2  1  0  0  0  0
  1  3  1  0  0  0  0
  1  4  1  0  0  0  0
  1  5  1  0  0  0  0
  5  6  1  0  0  0  0
  5  7  1  0  0  0  0
  7  8  1  0  0  0  0
  7  9  1  0  0  0  0
  7 10  1  0  0  0  0
 10  5  1  0  0  0  0
 10 11  1  0  0  0  0
M  END
> <ChemID>
100147

> <source_casrn>
75-55-8

> <CAS>
75-55-8

> <SMILES>
CC1CN1

> <NAME>
2-METHYLAZIRIDINE

> <preferred_name>
Propyleneimine

> <iupac>
2-methylaziridine

> <MPID>
24793

> <dsstox_substance_id>
DTXSID8024286

> <Canonical_QSARr>
CC1CN1

> <InChI_Code_QSARr>
InChI=1S/C3H7N/c1-3-2-4-3/h3-4H,2H2,1H3

> <InChI Key_QSARr>
OZDGMOYKSFPLSE-UHFFFAOYSA-N

> <Salt_Solvent>
?

> <LogVP>
2.1461

$$$$
100149
  -INDIGO-08031723152D

  5  4  0  0  0  0  0  0  0  0999 V2000
    0.0000    0.0000    0.0000 C   0  0  0  0  0  0  0  0  0  0  0  0
    0.8000    1.3856    0.0000 F   0  0  0  0  0  0  0  0  0  0  0  0
   -1.3856    0.8000    0.0000 F   0  0  0  0  0  0  0  0  0  0  0  0
    1.3856   -0.8000    0.0000 Br  0  0  0  0  0  0  0  0  0  0  0  0
   -0.8000   -1.3856    0.0000 Br  0  0  0  0  0  0  0  0  0  0  0  0
  1  2  1  0  0  0  0
  1  3  1  0  0  0  0
  1  4  1  0  0  0  0
  1  5  1  0  0  0  0
M  END
> <ChemID>
100149

> <source_casrn>
75-61-6

> <CAS>
75-61-6

> <SMILES>
FC(F)(Br)Br

> <NAME>
DIBROMODIFLUOROMETHANE

> <preferred_name>
Dibromodifluoromethane

> <iupac>
dibromo-difluoromethane

> <MPID>
24795

> <dsstox_substance_id>
DTXSID9058789

> <Canonical_QSARr>
FC(F)(Br)Br

> <InChI_Code_QSARr>
InChI=1S/CBr2F2/c2-1(3,4)5

> <InChI Key_QSARr>
AZSZCFSOHXEJQE-UHFFFAOYSA-N

> <Salt_Solvent>
?

> <LogVP>
2.9138

$$$$
100150
  -INDIGO-08031723152D

  5  4  0  0  0  0  0  0  0  0999 V2000
    0.0000    0.0000    0.0000 C   0  0  0  0  0  0  0  0  0  0  0  0
    0.8000    1.3856    0.0000 Cl  0  0  0  0  0  0  0  0  0  0  0  0
   -1.3856    0.8000    0.0000 Cl  0  0  0  0  0  0  0  0  0  0  0  0
    1.3856   -0.8000    0.0000 Cl  0  0  0  0  0  0  0  0  0  0  0  0
   -0.8000   -1.3856    0.0000 Br  0  0  0  0  0  0  0  0  0  0  0  0
  1  2  1  0  0  0  0
  1  3  1  0  0  0  0
  1  4  1  0  0  0  0
  1  5  1  0  0  0  0
M  END
> <ChemID>
100150

> <source_casrn>
75-62-7

> <CAS>
75-62-7

> <SMILES>
ClC(Cl)(Cl)Br

> <NAME>
BROMOTRICHLOROMETHANE

> <preferred_name>
Bromotrichloromethane

> <iupac>
bromo(trichloro)methane

> <MPID>
24796

> <dsstox_substance_id>
DTXSID7023930

> <Canonical_QSARr>
ClC(Cl)(Cl)Br

> <InChI_Code_QSARr>
InChI=1S/CBrCl3/c2-1(3,4)5

> <InChI Key_QSARr>
XNNQFQFUQLJSQT-UHFFFAOYSA-N

> <Salt_Solvent>
?

> <LogVP>
1.5911

$$$$
100151
  -INDIGO-08031723152D

  5  4  0  0  0  0  0  0  0  0999 V2000
    0.0000    0.0000    0.0000 C   0  0  0  0  0  0  0  0  0  0  0  0
    0.8000    1.3856    0.0000 Br  0  0  0  0  0  0  0  0  0  0  0  0
   -1.3856    0.8000    0.0000 F   0  0  0  0  0  0  0  0  0  0  0  0
    1.3856   -0.8000    0.0000 F   0  0  0  0  0  0  0  0  0  0  0  0
   -0.8000   -1.3856    0.0000 F   0  0  0  0  0  0  0  0  0  0  0  0
  1  2  1  0  0  0  0
  1  3  1  0  0  0  0
  1  4  1  0  0  0  0
  1  5  1  0  0  0  0
M  END
> <ChemID>
100151

> <source_casrn>
75-63-8

> <CAS>
75-63-8

> <SMILES>
FC(F)(F)Br

> <NAME>
BROMOTRIFLUOROMETHANE

> <preferred_name>
Bromotrifluoromethane

> <iupac>
bromo(trifluoro)methane

> <MPID>
24797

> <dsstox_substance_id>
DTXSID5026415

> <Canonical_QSARr>
FC(F)(F)Br

> <InChI_Code_QSARr>
InChI=1S/CBrF3/c2-1(3,4)5

> <InChI Key_QSARr>
RJCQBQGAPKAMLL-UHFFFAOYSA-N

> <Salt_Solvent>
?

> <LogVP>
4.0864

$$$$
100153
  -INDIGO-08031723152D

 15 14  0  0  0  0  0  0  0  0999 V2000
    0.0000    0.0000    0.0000 C   0  0  0  0  0  0  0  0  0  0  0  0
    0.8000    1.3856    0.0000 C   0  0  0  0  0  0  0  0  0  0  0  0
    1.6000    2.7713    0.0000 H   0  0  0  0  0  0  0  0  0  0  0  0
    2.4000    1.3856    0.0000 H   0  0  0  0  0  0  0  0  0  0  0  0
    0.0000    2.7713    0.0000 H   0  0  0  0  0  0  0  0  0  0  0  0
   -1.3856    0.8000    0.0000 C   0  0  0  0  0  0  0  0  0  0  0  0
   -2.7713    1.6000    0.0000 H   0  0  0  0  0  0  0  0  0  0  0  0
   -2.7713    0.0000    0.0000 H   0  0  0  0  0  0  0  0  0  0  0  0
   -1.3856    2.4000    0.0000 H   0  0  0  0  0  0  0  0  0  0  0  0
   -0.8000   -1.3856    0.0000 C   0  0  0  0  0  0  0  0  0  0  0  0
   -1.6000   -2.7713    0.0000 H   0  0  0  0  0  0  0  0  0  0  0  0
    0.0000   -2.7713    0.0000 H   0  0  0  0  0  0  0  0  0  0  0  0
   -2.4000   -1.3856    0.0000 H   0  0  0  0  0  0  0  0  0  0  0  0
    1.3856   -0.8000    0.0000 O   0  0  0  0  0  0  0  0  0  0  0  0
    1.3856   -2.4000    0.0000 H   0  0  0  0  0  0  0  0  0  0  0  0
  1  2  1  0  0  0  0
  2  3  1  0  0  0  0
  2  4  1  0  0  0  0
  2  5  1  0  0  0  0
  1  6  1  0  0  0  0
  6  7  1  0  0  0  0
  6  8  1  0  0  0  0
  6  9  1  0  0  0  0
  1 10  1  0  0  0  0
 10 11  1  0  0  0  0
 10 12  1  0  0  0  0
 10 13  1  0  0  0  0
  1 14  1  0  0  0  0
 14 15  1  0  0  0  0
M  END
> <ChemID>
100153

> <source_casrn>
75-65-0

> <CAS>
75-65-0

> <SMILES>
CC(C)(C)O

> <NAME>
T-BUTANOL

> <preferred_name>
tert-Butyl alcohol

> <iupac>
2-methylpropan-2-ol

> <MPID>
24799

> <dsstox_substance_id>
DTXSID8020204

> <Canonical_QSARr>
CC(C)(C)O

> <InChI_Code_QSARr>
InChI=1S/C4H10O/c1-4(2,3)5/h5H,1-3H3

> <InChI Key_QSARr>
DKGAVHZHDRPRBM-UHFFFAOYSA-N

> <Salt_Solvent>
?

> <LogVP>
1.6096

$$$$
100154
  -INDIGO-08031723152D

 15 14  0  0  0  0  0  0  0  0999 V2000
    0.8000   -1.3856    0.0000 C   0  0  0  0  0  0  0  0  0  0  0  0
    1.6000   -2.7713    0.0000 H   0  0  0  0  0  0  0  0  0  0  0  0
    0.0000   -2.7713    0.0000 H   0  0  0  0  0  0  0  0  0  0  0  0
    2.4000   -1.3856    0.0000 H   0  0  0  0  0  0  0  0  0  0  0  0
    0.0000    0.0000    0.0000 C   0  0  0  0  0  0  0  0  0  0  0  0
   -0.8000    1.3856    0.0000 C   0  0  0  0  0  0  0  0  0  0  0  0
   -1.6000    2.7713    0.0000 H   0  0  0  0  0  0  0  0  0  0  0  0
   -2.4000    1.3856    0.0000 H   0  0  0  0  0  0  0  0  0  0  0  0
    0.0000    2.7713    0.0000 H   0  0  0  0  0  0  0  0  0  0  0  0
   -1.3856   -0.8000    0.0000 S   0  0  0  0  0  0  0  0  0  0  0  0
   -1.3856   -2.4000    0.0000 H   0  0  0  0  0  0  0  0  0  0  0  0
    1.3856    0.8000    0.0000 C   0  0  0  0  0  0  0  0  0  0  0  0
    2.7713    1.6000    0.0000 H   0  0  0  0  0  0  0  0  0  0  0  0
    2.7713    0.0000    0.0000 H   0  0  0  0  0  0  0  0  0  0  0  0
    1.3856    2.4000    0.0000 H   0  0  0  0  0  0  0  0  0  0  0  0
  1  2  1  0  0  0  0
  1  3  1  0  0  0  0
  1  4  1  0  0  0  0
  1  5  1  0  0  0  0
  5  6  1  0  0  0  0
  6  7  1  0  0  0  0
  6  8  1  0  0  0  0
  6  9  1  0  0  0  0
  5 10  1  0  0  0  0
 10 11  1  0  0  0  0
  5 12  1  0  0  0  0
 12 13  1  0  0  0  0
 12 14  1  0  0  0  0
 12 15  1  0  0  0  0
M  END
> <ChemID>
100154

> <source_casrn>
75-66-1

> <CAS>
75-66-1

> <SMILES>
CC(C)(C)S

> <NAME>
2-METHYL-2-PROPANETHIOL

> <preferred_name>
2-Methyl-2-propanethiol

> <iupac>
2-methylpropane-2-thiol

> <MPID>
24800

> <dsstox_substance_id>
DTXSID0026418

> <Canonical_QSARr>
CC(C)(C)S

> <InChI_Code_QSARr>
InChI=1S/C4H10S/c1-4(2,3)5/h5H,1-3H3

> <InChI Key_QSARr>
WMXCDAVJEZZYLT-UHFFFAOYSA-N

> <Salt_Solvent>
?

> <LogVP>
2.2577

$$$$
100155
  -INDIGO-08031723152D

  8  7  0  0  0  0  0  0  0  0999 V2000
    0.0000    0.0000    0.0000 C   0  0  0  0  0  0  0  0  0  0  0  0
    1.6000    0.0000    0.0000 C   0  0  0  0  0  0  0  0  0  0  0  0
    3.2000    0.0000    0.0000 H   0  0  0  0  0  0  0  0  0  0  0  0
    2.4000   -1.3856    0.0000 H   0  0  0  0  0  0  0  0  0  0  0  0
    2.4000    1.3856    0.0000 H   0  0  0  0  0  0  0  0  0  0  0  0
   -1.6000   -0.0000    0.0000 Cl  0  0  0  0  0  0  0  0  0  0  0  0
   -0.8000   -1.3856    0.0000 F   0  0  0  0  0  0  0  0  0  0  0  0
   -0.8000    1.3856    0.0000 F   0  0  0  0  0  0  0  0  0  0  0  0
  1  2  1  0  0  0  0
  2  3  1  0  0  0  0
  2  4  1  0  0  0  0
  2  5  1  0  0  0  0
  1  6  1  0  0  0  0
  1  7  1  0  0  0  0
  1  8  1  0  0  0  0
M  END
> <ChemID>
100155

> <source_casrn>
75-68-3

> <CAS>
75-68-3

> <SMILES>
CC(F)(F)Cl

> <NAME>
1-CHLORO-1,1-DIFLUOROETHANE

> <preferred_name>
1-Chloro-1,1-difluoroethane

> <iupac>
1-chloro-1,1-difluoroethane

> <MPID>
24801

> <dsstox_substance_id>
DTXSID9023960

> <Canonical_QSARr>
CC(F)(F)Cl

> <InChI_Code_QSARr>
InChI=1S/C2H3ClF2/c1-2(3,4)5/h1H3

> <InChI Key_QSARr>
BHNZEZWIUMJCGF-UHFFFAOYSA-N

> <Salt_Solvent>
?

> <LogVP>
3.4055

$$$$
100157
  -INDIGO-08031723152D

  5  4  0  0  0  0  0  0  0  0999 V2000
   -0.8000   -1.3856    0.0000 F   0  0  0  0  0  0  0  0  0  0  0  0
    0.0000    0.0000    0.0000 C   0  0  0  0  0  0  0  0  0  0  0  0
    0.8000    1.3856    0.0000 F   0  0  0  0  0  0  0  0  0  0  0  0
   -1.3856    0.8000    0.0000 Cl  0  0  0  0  0  0  0  0  0  0  0  0
    1.3856   -0.8000    0.0000 Cl  0  0  0  0  0  0  0  0  0  0  0  0
  1  2  1  0  0  0  0
  2  3  1  0  0  0  0
  2  4  1  0  0  0  0
  2  5  1  0  0  0  0
M  END
> <ChemID>
100157

> <source_casrn>
75-71-8

> <CAS>
75-71-8

> <SMILES>
FC(F)(Cl)Cl

> <NAME>
DICHLORODIFLUOROMETHANE

> <preferred_name>
Dichlorodifluoromethane

> <iupac>
dichloro(difluoro)methane

> <MPID>
24803

> <dsstox_substance_id>
DTXSID6020436

> <Canonical_QSARr>
FC(F)(Cl)Cl

> <InChI_Code_QSARr>
InChI=1S/CCl2F2/c2-1(3,4)5

> <InChI Key_QSARr>
PXBRQCKWGAHEHS-UHFFFAOYSA-N

> <Salt_Solvent>
?

> <LogVP>
3.6856

$$$$
100158
  -INDIGO-08031723152D

  5  4  0  0  0  0  0  0  0  0999 V2000
    0.0000    0.0000    0.0000 C   0  0  0  0  0  0  0  0  0  0  0  0
    0.8000    1.3856    0.0000 F   0  0  0  0  0  0  0  0  0  0  0  0
   -1.3856    0.8000    0.0000 F   0  0  0  0  0  0  0  0  0  0  0  0
    1.3856   -0.8000    0.0000 F   0  0  0  0  0  0  0  0  0  0  0  0
   -0.8000   -1.3856    0.0000 Cl  0  0  0  0  0  0  0  0  0  0  0  0
  1  2  1  0  0  0  0
  1  3  1  0  0  0  0
  1  4  1  0  0  0  0
  1  5  1  0  0  0  0
M  END
> <ChemID>
100158

> <source_casrn>
75-72-9

> <CAS>
75-72-9

> <SMILES>
FC(F)(F)Cl

> <NAME>
CHLOROTRIFLUOROMETHANE

> <preferred_name>
Chlorotrifluoromethane

> <iupac>
chloro(trifluoro)methane

> <MPID>
24804

> <dsstox_substance_id>
DTXSID4052500

> <Canonical_QSARr>
FC(F)(F)Cl

> <InChI_Code_QSARr>
InChI=1S/CClF3/c2-1(3,4)5

> <InChI Key_QSARr>
AFYPFACVUDMOHA-UHFFFAOYSA-N

> <Salt_Solvent>
?

> <LogVP>
4.3306

$$$$
100159
  -INDIGO-08031723152D

  5  4  0  0  0  0  0  0  0  0999 V2000
    0.0000    0.0000    0.0000 C   0  0  0  0  0  0  0  0  0  0  0  0
    0.8000    1.3856    0.0000 F   0  0  0  0  0  0  0  0  0  0  0  0
   -1.3856    0.8000    0.0000 F   0  0  0  0  0  0  0  0  0  0  0  0
    1.3856   -0.8000    0.0000 F   0  0  0  0  0  0  0  0  0  0  0  0
   -0.8000   -1.3856    0.0000 F   0  0  0  0  0  0  0  0  0  0  0  0
  1  2  1  0  0  0  0
  1  3  1  0  0  0  0
  1  4  1  0  0  0  0
  1  5  1  0  0  0  0
M  END
> <ChemID>
100159

> <source_casrn>
75-73-0

> <CAS>
75-73-0

> <SMILES>
FC(F)(F)F

> <NAME>
TETRAFLUOROMETHANE

> <preferred_name>
Carbon tetrafluoride

> <iupac>
tetrafluoromethane

> <MPID>
24805

> <dsstox_substance_id>
DTXSID2041757

> <Canonical_QSARr>
FC(F)(F)F

> <InChI_Code_QSARr>
InChI=1S/CF4/c2-1(3,4)5

> <InChI Key_QSARr>
TXEYQDLBPFQVAA-UHFFFAOYSA-N

> <Salt_Solvent>
?

> <LogVP>
5.243

$$$$
100162
  -INDIGO-08031723152D

 17 16  0  0  0  0  0  0  0  0999 V2000
    0.0000    0.0000    0.0000 Si  0  0  0  0  0  0  0  0  0  0  0  0
    0.8000    1.3856    0.0000 C   0  0  0  0  0  0  0  0  0  0  0  0
    1.6000    2.7713    0.0000 H   0  0  0  0  0  0  0  0  0  0  0  0
    2.4000    1.3856    0.0000 H   0  0  0  0  0  0  0  0  0  0  0  0
    0.0000    2.7713    0.0000 H   0  0  0  0  0  0  0  0  0  0  0  0
   -1.3856    0.8000    0.0000 C   0  0  0  0  0  0  0  0  0  0  0  0
   -2.7713    1.6000    0.0000 H   0  0  0  0  0  0  0  0  0  0  0  0
   -2.7713    0.0000    0.0000 H   0  0  0  0  0  0  0  0  0  0  0  0
   -1.3856    2.4000    0.0000 H   0  0  0  0  0  0  0  0  0  0  0  0
    1.3856   -0.8000    0.0000 C   0  0  0  0  0  0  0  0  0  0  0  0
    2.7713   -1.6000    0.0000 H   0  0  0  0  0  0  0  0  0  0  0  0
    1.3856   -2.4000    0.0000 H   0  0  0  0  0  0  0  0  0  0  0  0
    2.7713    0.0000    0.0000 H   0  0  0  0  0  0  0  0  0  0  0  0
   -0.8000   -1.3856    0.0000 C   0  0  0  0  0  0  0  0  0  0  0  0
   -1.6000   -2.7713    0.0000 H   0  0  0  0  0  0  0  0  0  0  0  0
    0.0000   -2.7713    0.0000 H   0  0  0  0  0  0  0  0  0  0  0  0
   -2.4000   -1.3856    0.0000 H   0  0  0  0  0  0  0  0  0  0  0  0
  1  2  1  0  0  0  0
  2  3  1  0  0  0  0
  2  4  1  0  0  0  0
  2  5  1  0  0  0  0
  1  6  1  0  0  0  0
  6  7  1  0  0  0  0
  6  8  1  0  0  0  0
  6  9  1  0  0  0  0
  1 10  1  0  0  0  0
 10 11  1  0  0  0  0
 10 12  1  0  0  0  0
 10 13  1  0  0  0  0
  1 14  1  0  0  0  0
 14 15  1  0  0  0  0
 14 16  1  0  0  0  0
 14 17  1  0  0  0  0
M  END
> <ChemID>
100162

> <source_casrn>
75-76-3

> <CAS>
75-76-3

> <SMILES>
C[Si](C)(C)C

> <NAME>
TETRAMETHYLSILANE

> <preferred_name>
Tetramethylsilane

> <iupac>
tetramethylsilane

> <MPID>
24807

> <dsstox_substance_id>
DTXSID9026423

> <Canonical_QSARr>
C[Si](C)(C)C

> <InChI_Code_QSARr>
InChI=1S/C4H12Si/c1-5(2,3)4/h1-4H3

> <InChI Key_QSARr>
CZDYPVPMEAXLPK-UHFFFAOYSA-N

> <Salt_Solvent>
?

> <LogVP>
2.856

$$$$
100163
  -INDIGO-08031723152D

 14 13  0  0  0  0  0  0  0  0999 V2000
    1.6000    0.0000    0.0000 C   0  0  0  0  0  0  0  0  0  0  0  0
    3.2000    0.0000    0.0000 H   0  0  0  0  0  0  0  0  0  0  0  0
    2.4000   -1.3856    0.0000 H   0  0  0  0  0  0  0  0  0  0  0  0
    2.4000    1.3856    0.0000 H   0  0  0  0  0  0  0  0  0  0  0  0
    0.0000    0.0000    0.0000 Si  0  0  0  0  0  0  0  0  0  0  0  0
   -1.6000    0.0000    0.0000 C   0  0  0  0  0  0  0  0  0  0  0  0
   -3.2000    0.0000    0.0000 H   0  0  0  0  0  0  0  0  0  0  0  0
   -2.4000   -1.3856    0.0000 H   0  0  0  0  0  0  0  0  0  0  0  0
   -2.4000    1.3856    0.0000 H   0  0  0  0  0  0  0  0  0  0  0  0
    0.0000    1.6000    0.0000 C   0  0  0  0  0  0  0  0  0  0  0  0
   -0.0000    3.2000    0.0000 H   0  0  0  0  0  0  0  0  0  0  0  0
    1.3856    2.4000    0.0000 H   0  0  0  0  0  0  0  0  0  0  0  0
   -1.3856    2.4000    0.0000 H   0  0  0  0  0  0  0  0  0  0  0  0
    0.0000   -1.6000    0.0000 Cl  0  0  0  0  0  0  0  0  0  0  0  0
  1  2  1  0  0  0  0
  1  3  1  0  0  0  0
  1  4  1  0  0  0  0
  1  5  1  0  0  0  0
  5  6  1  0  0  0  0
  6  7  1  0  0  0  0
  6  8  1  0  0  0  0
  6  9  1  0  0  0  0
  5 10  1  0  0  0  0
 10 11  1  0  0  0  0
 10 12  1  0  0  0  0
 10 13  1  0  0  0  0
  5 14  1  0  0  0  0
M  END
> <ChemID>
100163

> <source_casrn>
75-77-4

> <CAS>
75-77-4

> <SMILES>
C[Si](C)(C)Cl

> <NAME>
CHLOROTRIMETHYLSILANE

> <preferred_name>
Chlorotrimethylsilane

> <iupac>
chloro(trimethyl)silane

> <MPID>
24808

> <dsstox_substance_id>
DTXSID2024822

> <Canonical_QSARr>
C[Si](C)(C)Cl

> <InChI_Code_QSARr>
InChI=1S/C3H9ClSi/c1-5(2,3)4/h1-3H3

> <InChI Key_QSARr>
IJOOHPMOJXWVHK-UHFFFAOYSA-N

> <Salt_Solvent>
?

> <LogVP>
2.3686

$$$$
100164
  -INDIGO-08031723152D

 11 10  0  0  0  0  0  0  0  0999 V2000
    0.0000    0.0000    0.0000 Si  0  0  0  0  0  0  0  0  0  0  0  0
    0.6123   -1.4782    0.0000 Cl  0  0  0  0  0  0  0  0  0  0  0  0
   -0.6123   -1.4782    0.0000 Cl  0  0  0  0  0  0  0  0  0  0  0  0
   -1.3856    0.8000    0.0000 C   0  0  0  0  0  0  0  0  0  0  0  0
   -2.7713    1.6000    0.0000 H   0  0  0  0  0  0  0  0  0  0  0  0
   -2.7713    0.0000    0.0000 H   0  0  0  0  0  0  0  0  0  0  0  0
   -1.3856    2.4000    0.0000 H   0  0  0  0  0  0  0  0  0  0  0  0
    1.3856    0.8000    0.0000 C   0  0  0  0  0  0  0  0  0  0  0  0
    2.7713    1.6000    0.0000 H   0  0  0  0  0  0  0  0  0  0  0  0
    2.7713    0.0000    0.0000 H   0  0  0  0  0  0  0  0  0  0  0  0
    1.3856    2.4000    0.0000 H   0  0  0  0  0  0  0  0  0  0  0  0
  1  2  1  0  0  0  0
  1  3  1  0  0  0  0
  1  4  1  0  0  0  0
  4  5  1  0  0  0  0
  4  6  1  0  0  0  0
  4  7  1  0  0  0  0
  1  8  1  0  0  0  0
  8  9  1  0  0  0  0
  8 10  1  0  0  0  0
  8 11  1  0  0  0  0
M  END
> <ChemID>
100164

> <source_casrn>
75-78-5

> <CAS>
75-78-5

> <SMILES>
C[Si](C)(Cl)Cl

> <NAME>
DICHLORODIMETHYLSILANE

> <preferred_name>
Dimethyldichlorosilane

> <iupac>
dichloro(dimethyl)silane

> <MPID>
24809

> <dsstox_substance_id>
DTXSID9026425

> <Canonical_QSARr>
C[Si](C)(Cl)Cl

> <InChI_Code_QSARr>
InChI=1S/C2H6Cl2Si/c1-5(2,3)4/h1-2H3

> <InChI Key_QSARr>
LIKFHECYJZWXFJ-UHFFFAOYSA-N

> <Salt_Solvent>
?

> <LogVP>
2.1593

$$$$
100166
  -INDIGO-08031723152D

  8  7  0  0  0  0  0  0  0  0999 V2000
    0.0000    0.0000    0.0000 C   0  0  0  0  0  0  0  0  0  0  0  0
    1.6000    0.0000    0.0000 C   0  0  0  0  0  0  0  0  0  0  0  0
    3.2000    0.0000    0.0000 H   0  0  0  0  0  0  0  0  0  0  0  0
    2.4000   -1.3856    0.0000 H   0  0  0  0  0  0  0  0  0  0  0  0
    2.4000    1.3856    0.0000 Br  0  0  0  0  0  0  0  0  0  0  0  0
   -1.6000   -0.0000    0.0000 Cl  0  0  0  0  0  0  0  0  0  0  0  0
   -0.8000   -1.3856    0.0000 Cl  0  0  0  0  0  0  0  0  0  0  0  0
   -0.8000    1.3856    0.0000 Br  0  0  0  0  0  0  0  0  0  0  0  0
  1  2  1  0  0  0  0
  2  3  1  0  0  0  0
  2  4  1  0  0  0  0
  2  5  1  0  0  0  0
  1  6  1  0  0  0  0
  1  7  1  0  0  0  0
  1  8  1  0  0  0  0
M  END
> <ChemID>
100166

> <source_casrn>
75-81-0

> <CAS>
75-81-0

> <SMILES>
ClC(Cl)(Br)CBr

> <NAME>
Ethane, 1,2-dibromo-1,1-dichloro-

> <preferred_name>
Ethane, 1,2-dibromo-1,1-dichloro-

> <iupac>
1,2-Dibromo-1,1-dichloroethane

> <MPID>
24811

> <dsstox_substance_id>
DTXSID8058790

> <Canonical_QSARr>
ClC(Cl)(Br)CBr

> <InChI_Code_QSARr>
InChI=1S/C2H2Br2Cl2/c3-1-2(4,5)6/h1H2

> <InChI Key_QSARr>
FIYBYNHDEOSJPL-UHFFFAOYSA-N

> <Salt_Solvent>
?

> <LogVP>
-0.0458

$$$$
100167
  -INDIGO-08031723152D

 20 19  0  0  0  0  0  0  0  0999 V2000
    2.7713    0.0000    0.0000 C   0  0  0  0  0  0  0  0  0  0  0  0
    4.1569   -0.8000    0.0000 H   0  0  0  0  0  0  0  0  0  0  0  0
    4.1569    0.8000    0.0000 H   0  0  0  0  0  0  0  0  0  0  0  0
    2.7713   -1.6000    0.0000 H   0  0  0  0  0  0  0  0  0  0  0  0
    1.3856   -0.8000    0.0000 C   0  0  0  0  0  0  0  0  0  0  0  0
    1.9980   -2.2782    0.0000 H   0  0  0  0  0  0  0  0  0  0  0  0
    0.7733   -2.2782    0.0000 H   0  0  0  0  0  0  0  0  0  0  0  0
    0.0000    0.0000    0.0000 C   0  0  0  0  0  0  0  0  0  0  0  0
   -1.3856    0.8000    0.0000 C   0  0  0  0  0  0  0  0  0  0  0  0
   -2.7713    1.6000    0.0000 H   0  0  0  0  0  0  0  0  0  0  0  0
   -2.7713    0.0000    0.0000 H   0  0  0  0  0  0  0  0  0  0  0  0
   -1.3856    2.4000    0.0000 H   0  0  0  0  0  0  0  0  0  0  0  0
    0.8000    1.3856    0.0000 C   0  0  0  0  0  0  0  0  0  0  0  0
    1.6000    2.7713    0.0000 H   0  0  0  0  0  0  0  0  0  0  0  0
    0.0000    2.7713    0.0000 H   0  0  0  0  0  0  0  0  0  0  0  0
    2.4000    1.3856    0.0000 H   0  0  0  0  0  0  0  0  0  0  0  0
   -0.8000   -1.3857    0.0000 C   0  0  0  0  0  0  0  0  0  0  0  0
   -1.6000   -2.7713    0.0000 H   0  0  0  0  0  0  0  0  0  0  0  0
   -0.2528   -2.8891    0.0000 H   0  0  0  0  0  0  0  0  0  0  0  0
   -2.4000   -1.3857    0.0000 H   0  0  0  0  0  0  0  0  0  0  0  0
  1  2  1  0  0  0  0
  1  3  1  0  0  0  0
  1  4  1  0  0  0  0
  1  5  1  0  0  0  0
  5  6  1  0  0  0  0
  5  7  1  0  0  0  0
  5  8  1  0  0  0  0
  8  9  1  0  0  0  0
  9 10  1  0  0  0  0
  9 11  1  0  0  0  0
  9 12  1  0  0  0  0
  8 13  1  0  0  0  0
 13 14  1  0  0  0  0
 13 15  1  0  0  0  0
 13 16  1  0  0  0  0
  8 17  1  0  0  0  0
 17 18  1  0  0  0  0
 17 19  1  0  0  0  0
 17 20  1  0  0  0  0
M  END
> <ChemID>
100167

> <source_casrn>
75-83-2

> <CAS>
75-83-2

> <SMILES>
CCC(C)(C)C

> <NAME>
2,2-DIMETHYLBUTANE

> <preferred_name>
2,2-Dimethylbutane

> <iupac>
2,2-dimethylbutane

> <MPID>
24812

> <dsstox_substance_id>
DTXSID4025111

> <Canonical_QSARr>
CCC(C)(C)C

> <InChI_Code_QSARr>
InChI=1S/C6H14/c1-5-6(2,3)4/h5H2,1-4H3

> <InChI Key_QSARr>
HNRMPXKDFBEGFZ-UHFFFAOYSA-N

> <Salt_Solvent>
?

> <LogVP>
2.5042

$$$$
100168
  -INDIGO-08031723152D

 18 17  0  0  0  0  0  0  0  0999 V2000
    0.0000    0.0000    0.0000 C   0  0  0  0  0  0  0  0  0  0  0  0
    1.3856   -0.8000    0.0000 C   0  0  0  0  0  0  0  0  0  0  0  0
    1.9980   -2.2782    0.0000 H   0  0  0  0  0  0  0  0  0  0  0  0
    0.7733   -2.2782    0.0000 H   0  0  0  0  0  0  0  0  0  0  0  0
    2.7713    0.0000    0.0000 O   0  0  0  0  0  0  0  0  0  0  0  0
    4.1569   -0.8000    0.0000 H   0  0  0  0  0  0  0  0  0  0  0  0
   -1.3856    0.8000    0.0000 C   0  0  0  0  0  0  0  0  0  0  0  0
   -2.7713    1.6000    0.0000 H   0  0  0  0  0  0  0  0  0  0  0  0
   -2.7713    0.0000    0.0000 H   0  0  0  0  0  0  0  0  0  0  0  0
   -1.3856    2.4000    0.0000 H   0  0  0  0  0  0  0  0  0  0  0  0
    0.8000    1.3856    0.0000 C   0  0  0  0  0  0  0  0  0  0  0  0
    1.6000    2.7713    0.0000 H   0  0  0  0  0  0  0  0  0  0  0  0
    2.4000    1.3856    0.0000 H   0  0  0  0  0  0  0  0  0  0  0  0
    0.0000    2.7713    0.0000 H   0  0  0  0  0  0  0  0  0  0  0  0
   -0.8000   -1.3857    0.0000 C   0  0  0  0  0  0  0  0  0  0  0  0
   -1.6000   -2.7713    0.0000 H   0  0  0  0  0  0  0  0  0  0  0  0
   -0.2528   -2.8891    0.0000 H   0  0  0  0  0  0  0  0  0  0  0  0
   -2.4000   -1.3857    0.0000 H   0  0  0  0  0  0  0  0  0  0  0  0
  1  2  1  0  0  0  0
  2  3  1  0  0  0  0
  2  4  1  0  0  0  0
  2  5  1  0  0  0  0
  5  6  1  0  0  0  0
  1  7  1  0  0  0  0
  7  8  1  0  0  0  0
  7  9  1  0  0  0  0
  7 10  1  0  0  0  0
  1 11  1  0  0  0  0
 11 12  1  0  0  0  0
 11 13  1  0  0  0  0
 11 14  1  0  0  0  0
  1 15  1  0  0  0  0
 15 16  1  0  0  0  0
 15 17  1  0  0  0  0
 15 18  1  0  0  0  0
M  END
> <ChemID>
100168

> <source_casrn>
75-84-3

> <CAS>
75-84-3

> <SMILES>
CC(C)(C)CO

> <NAME>
2,2-DIMETHYL-1-PROPANOL

> <preferred_name>
2,2-Dimethylpropanol

> <iupac>
2,2-dimethylpropan-1-ol

> <MPID>
24813

> <dsstox_substance_id>
DTXSID9052501

> <Canonical_QSARr>
CC(C)(C)CO

> <InChI_Code_QSARr>
InChI=1S/C5H12O/c1-5(2,3)4-6/h6H,4H2,1-3H3

> <InChI Key_QSARr>
KPSSIOMAKSHJJG-UHFFFAOYSA-N

> <Salt_Solvent>
?

> <LogVP>
1.2041

$$$$
100170
  -INDIGO-08031723152D

 13 12  0  0  0  0  0  0  0  0999 V2000
    0.0000    0.0000    0.0000 C   0  0  0  0  0  0  0  0  0  0  0  0
    1.3856    0.8000    0.0000 C   0  0  0  0  0  0  0  0  0  0  0  0
    2.7713    1.6000    0.0000 H   0  0  0  0  0  0  0  0  0  0  0  0
    2.7713    0.0000    0.0000 H   0  0  0  0  0  0  0  0  0  0  0  0
    1.3856    2.4000    0.0000 H   0  0  0  0  0  0  0  0  0  0  0  0
   -1.3856   -0.8000    0.0000 C   0  0  0  0  0  0  0  0  0  0  0  0
   -2.7713   -1.6000    0.0000 H   0  0  0  0  0  0  0  0  0  0  0  0
   -1.3856   -2.4000    0.0000 H   0  0  0  0  0  0  0  0  0  0  0  0
   -2.7713    0.0000    0.0000 H   0  0  0  0  0  0  0  0  0  0  0  0
   -0.8000    1.3856    0.0000 O   0  0  0  0  0  0  0  0  0  0  0  0
   -2.4000    1.3856    0.0000 H   0  0  0  0  0  0  0  0  0  0  0  0
    0.8000   -1.3856    0.0000 C   0  0  0  0  0  0  0  0  0  0  0  0
    1.6000   -2.7713    0.0000 N   0  0  0  0  0  0  0  0  0  0  0  0
  1  2  1  0  0  0  0
  2  3  1  0  0  0  0
  2  4  1  0  0  0  0
  2  5  1  0  0  0  0
  1  6  1  0  0  0  0
  6  7  1  0  0  0  0
  6  8  1  0  0  0  0
  6  9  1  0  0  0  0
  1 10  1  0  0  0  0
 10 11  1  0  0  0  0
  1 12  1  0  0  0  0
 12 13  3  0  0  0  0
M  END
> <ChemID>
100170

> <source_casrn>
75-86-5

> <CAS>
75-86-5

> <SMILES>
CC(C)(O)C#N

> <NAME>
ACETONE CYANOHYDRIN

> <preferred_name>
2-Hydroxy-2-methylpropanenitrile

> <iupac>
2-hydroxy-2-methylpropanenitrile

> <MPID>
24815

> <dsstox_substance_id>
DTXSID7025427

> <Canonical_QSARr>
CC(C)(O)C#N

> <InChI_Code_QSARr>
InChI=1S/C4H7NO/c1-4(2,6)3-5/h6H,1-2H3

> <InChI Key_QSARr>
MWFMGBPGAXYFAR-UHFFFAOYSA-N

> <Salt_Solvent>
?

> <LogVP>
-0.4672

$$$$
100171
  -INDIGO-08031723152D

  7  6  0  0  0  0  0  0  0  0999 V2000
    2.4000   -1.3856    0.0000 O   0  0  0  0  0  0  0  0  0  0  0  0
    1.6000    0.0000    0.0000 C   0  0  0  0  0  0  0  0  0  0  0  0
    2.4000    1.3856    0.0000 H   0  0  0  0  0  0  0  0  0  0  0  0
    0.0000    0.0000    0.0000 C   0  0  0  0  0  0  0  0  0  0  0  0
   -1.6000    0.0000    0.0000 Cl  0  0  0  0  0  0  0  0  0  0  0  0
   -0.8000    1.3856    0.0000 Cl  0  0  0  0  0  0  0  0  0  0  0  0
   -0.8000   -1.3856    0.0000 Cl  0  0  0  0  0  0  0  0  0  0  0  0
  1  2  2  0  0  0  0
  2  3  1  0  0  0  0
  2  4  1  0  0  0  0
  4  5  1  0  0  0  0
  4  6  1  0  0  0  0
  4  7  1  0  0  0  0
M  END
> <ChemID>
100171

> <source_casrn>
75-87-6

> <CAS>
75-87-6

> <SMILES>
O=CC(Cl)(Cl)Cl

> <NAME>
TRICHLOROACETALDEHYDE

> <preferred_name>
Chloral

> <iupac>
trichloroacetaldehyde

> <MPID>
24816

> <dsstox_substance_id>
DTXSID7024744

> <Canonical_QSARr>
O=CC(Cl)(Cl)Cl

> <InChI_Code_QSARr>
InChI=1S/C2HCl3O/c3-2(4,5)1-6/h1H

> <InChI Key_QSARr>
HFFLGKNGCAIQMO-UHFFFAOYSA-N

> <Salt_Solvent>
?

> <LogVP>
1.699

$$$$
100172
  -INDIGO-08031723152D

  9  8  0  0  0  0  0  0  0  0999 V2000
    1.6000    0.0000    0.0000 C   0  0  0  0  0  0  0  0  0  0  0  0
    3.2000    0.0000    0.0000 F   0  0  0  0  0  0  0  0  0  0  0  0
    2.4000   -1.3856    0.0000 F   0  0  0  0  0  0  0  0  0  0  0  0
    2.4000    1.3856    0.0000 F   0  0  0  0  0  0  0  0  0  0  0  0
   -0.0000    0.0000    0.0000 C   0  0  0  0  0  0  0  0  0  0  0  0
   -0.2089   -1.5863    0.0000 H   0  0  0  0  0  0  0  0  0  0  0  0
   -1.2694   -0.9740    0.0000 H   0  0  0  0  0  0  0  0  0  0  0  0
   -0.8000    1.3856    0.0000 O   0  0  0  0  0  0  0  0  0  0  0  0
   -2.4000    1.3856    0.0000 H   0  0  0  0  0  0  0  0  0  0  0  0
  1  2  1  0  0  0  0
  1  3  1  0  0  0  0
  1  4  1  0  0  0  0
  1  5  1  0  0  0  0
  5  6  1  0  0  0  0
  5  7  1  0  0  0  0
  5  8  1  0  0  0  0
  8  9  1  0  0  0  0
M  END
> <ChemID>
100172

> <source_casrn>
75-89-8

> <CAS>
75-89-8

> <SMILES>
OCC(F)(F)F

> <NAME>
2,2,2-TRIFLUOROETHANOL

> <preferred_name>
2,2,2-Trifluoroethanol

> <iupac>
2,2,2-trifluoroethanol

> <MPID>
24817

> <dsstox_substance_id>
DTXSID0021751

> <Canonical_QSARr>
OCC(F)(F)F

> <InChI_Code_QSARr>
InChI=1S/C2H3F3O/c3-2(4,5)1-6/h6H,1H2

> <InChI Key_QSARr>
RHQDFWAXVIIEBN-UHFFFAOYSA-N

> <Salt_Solvent>
?

> <LogVP>
1.8529

$$$$
100174
  -INDIGO-08031723152D

  9  8  0  0  0  0  0  0  0  0999 V2000
   -0.0000    0.0000    0.0000 Si  0  0  0  0  0  0  0  0  0  0  0  0
    1.3856    0.8000    0.0000 Cl  0  0  0  0  0  0  0  0  0  0  0  0
   -0.0000    1.6000    0.0000 Cl  0  0  0  0  0  0  0  0  0  0  0  0
    1.3856   -0.8000    0.0000 Cl  0  0  0  0  0  0  0  0  0  0  0  0
   -1.3856   -0.8000    0.0000 C   0  0  0  0  0  0  0  0  0  0  0  0
   -1.3856   -2.4000    0.0000 H   0  0  0  0  0  0  0  0  0  0  0  0
   -2.7713    0.0000    0.0000 C   0  0  0  0  0  0  0  0  0  0  0  0
   -4.1569   -0.8000    0.0000 H   0  0  0  0  0  0  0  0  0  0  0  0
   -2.7713    1.6000    0.0000 H   0  0  0  0  0  0  0  0  0  0  0  0
  1  2  1  0  0  0  0
  1  3  1  0  0  0  0
  1  4  1  0  0  0  0
  1  5  1  0  0  0  0
  5  6  1  0  0  0  0
  5  7  2  0  0  0  0
  7  8  1  0  0  0  0
  7  9  1  0  0  0  0
M  END
> <ChemID>
100174

> <source_casrn>
75-94-5

> <CAS>
75-94-5

> <SMILES>
C=C[Si](Cl)(Cl)Cl

> <NAME>
VINYLTRICHLOROSILANE

> <preferred_name>
Trichloroethenylsilane

> <iupac>
trichloro(ethenyl)silane

> <MPID>
24819

> <dsstox_substance_id>
DTXSID8026430

> <Canonical_QSARr>
C=C[Si](Cl)(Cl)Cl

> <InChI_Code_QSARr>
InChI=1S/C2H3Cl3Si/c1-2-6(3,4)5/h2H,1H2

> <InChI Key_QSARr>
GQIUQDDJKHLHTB-UHFFFAOYSA-N

> <Salt_Solvent>
?

> <LogVP>
1.8186

$$$$
100175
  -INDIGO-08031723152D

 19 18  0  0  0  0  0  0  0  0999 V2000
    2.4000   -1.3856    0.0000 C   0  0  0  0  0  0  0  0  0  0  0  0
    3.2000   -2.7713    0.0000 H   0  0  0  0  0  0  0  0  0  0  0  0
    4.0000   -1.3856    0.0000 H   0  0  0  0  0  0  0  0  0  0  0  0
    1.6000   -2.7713    0.0000 H   0  0  0  0  0  0  0  0  0  0  0  0
    0.8000   -1.3856    0.0000 C   0  0  0  0  0  0  0  0  0  0  0  0
   -0.0001   -2.7713    0.0000 O   0  0  0  0  0  0  0  0  0  0  0  0
    0.0001    0.0000    0.0000 C   0  0  0  0  0  0  0  0  0  0  0  0
   -0.8000    1.3856    0.0000 C   0  0  0  0  0  0  0  0  0  0  0  0
   -1.6000    2.7713    0.0000 H   0  0  0  0  0  0  0  0  0  0  0  0
   -2.4000    1.3856    0.0000 H   0  0  0  0  0  0  0  0  0  0  0  0
    0.0001    2.7713    0.0000 H   0  0  0  0  0  0  0  0  0  0  0  0
    1.3856    0.8000    0.0000 C   0  0  0  0  0  0  0  0  0  0  0  0
    2.7713    1.6000    0.0000 H   0  0  0  0  0  0  0  0  0  0  0  0
    1.3856    2.4000    0.0000 H   0  0  0  0  0  0  0  0  0  0  0  0
    2.7713    0.0000    0.0000 H   0  0  0  0  0  0  0  0  0  0  0  0
   -1.3856   -0.8000    0.0000 C   0  0  0  0  0  0  0  0  0  0  0  0
   -2.7713   -1.6000    0.0000 H   0  0  0  0  0  0  0  0  0  0  0  0
   -1.3856   -2.4000    0.0000 H   0  0  0  0  0  0  0  0  0  0  0  0
   -2.7713    0.0000    0.0000 H   0  0  0  0  0  0  0  0  0  0  0  0
  1  2  1  0  0  0  0
  1  3  1  0  0  0  0
  1  4  1  0  0  0  0
  1  5  1  0  0  0  0
  5  6  2  0  0  0  0
  5  7  1  0  0  0  0
  7  8  1  0  0  0  0
  8  9  1  0  0  0  0
  8 10  1  0  0  0  0
  8 11  1  0  0  0  0
  7 12  1  0  0  0  0
 12 13  1  0  0  0  0
 12 14  1  0  0  0  0
 12 15  1  0  0  0  0
  7 16  1  0  0  0  0
 16 17  1  0  0  0  0
 16 18  1  0  0  0  0
 16 19  1  0  0  0  0
M  END
> <ChemID>
100175

> <source_casrn>
75-97-8

> <CAS>
75-97-8

> <SMILES>
CC(=O)C(C)(C)C

> <NAME>
3,3-DIMETHYL-2-BUTANONE

> <preferred_name>
3,3-Dimethyl-2-butanone

> <iupac>
3,3-dimethylbutan-2-one

> <MPID>
24820

> <dsstox_substance_id>
DTXSID5021752

> <Canonical_QSARr>
CC(=O)C(C)(C)C

> <InChI_Code_QSARr>
InChI=1S/C6H12O/c1-5(7)6(2,3)4/h1-4H3

> <InChI Key_QSARr>
PJGSXYOJTGTZAV-UHFFFAOYSA-N

> <Salt_Solvent>
?

> <LogVP>
1.4983

$$$$
100176
  -INDIGO-08031723152D

 17 16  0  0  0  0  0  0  0  0999 V2000
   -0.8000    1.3856    0.0000 C   0  0  0  0  0  0  0  0  0  0  0  0
    0.0000    0.0000    0.0000 C   0  0  0  0  0  0  0  0  0  0  0  0
    1.3857    0.8000    0.0000 C   0  0  0  0  0  0  0  0  0  0  0  0
    2.7713    1.6000    0.0000 H   0  0  0  0  0  0  0  0  0  0  0  0
    1.3857    2.4000    0.0000 H   0  0  0  0  0  0  0  0  0  0  0  0
    2.7713    0.0000    0.0000 H   0  0  0  0  0  0  0  0  0  0  0  0
    0.8000   -1.3856    0.0000 C   0  0  0  0  0  0  0  0  0  0  0  0
    1.6000   -2.7713    0.0000 H   0  0  0  0  0  0  0  0  0  0  0  0
    0.0000   -2.7713    0.0000 H   0  0  0  0  0  0  0  0  0  0  0  0
    2.4000   -1.3856    0.0000 H   0  0  0  0  0  0  0  0  0  0  0  0
   -1.3856   -0.8000    0.0000 C   0  0  0  0  0  0  0  0  0  0  0  0
   -2.7713   -1.6000    0.0000 H   0  0  0  0  0  0  0  0  0  0  0  0
   -2.7713    0.0000    0.0000 H   0  0  0  0  0  0  0  0  0  0  0  0
   -1.3856   -2.4000    0.0000 H   0  0  0  0  0  0  0  0  0  0  0  0
   -2.4000    1.3856    0.0000 O   0  0  0  0  0  0  0  0  0  0  0  0
   -3.2000    2.7713    0.0000 H   0  0  0  0  0  0  0  0  0  0  0  0
    0.0000    2.7713    0.0000 O   0  0  0  0  0  0  0  0  0  0  0  0
  1  2  1  0  0  0  0
  2  3  1  0  0  0  0
  3  4  1  0  0  0  0
  3  5  1  0  0  0  0
  3  6  1  0  0  0  0
  2  7  1  0  0  0  0
  7  8  1  0  0  0  0
  7  9  1  0  0  0  0
  7 10  1  0  0  0  0
  2 11  1  0  0  0  0
 11 12  1  0  0  0  0
 11 13  1  0  0  0  0
 11 14  1  0  0  0  0
  1 15  1  0  0  0  0
 15 16  1  0  0  0  0
  1 17  2  0  0  0  0
M  END
> <ChemID>
100176

> <source_casrn>
75-98-9

> <CAS>
75-98-9

> <SMILES>
CC(C)(C)C(O)=O

> <NAME>
2,2-Dimethyl propanoic acid

> <preferred_name>
2,2-Dimethylpropanoic acid

> <iupac>
2,2-dimethylpropanoic acid

> <MPID>
24821

> <dsstox_substance_id>
DTXSID8026432

> <Canonical_QSARr>
CC(C)(C)C(O)=O

> <InChI_Code_QSARr>
InChI=1S/C5H10O2/c1-5(2,3)4(6)7/h1-3H3,(H,6,7)

> <InChI Key_QSARr>
IUGYQRQAERSCNH-UHFFFAOYSA-N

> <Salt_Solvent>
?

> <LogVP>
-0.301

$$$$
100178
  -INDIGO-08031723152D

  8  7  0  0  0  0  0  0  0  0999 V2000
   -0.8000    1.3856    0.0000 Cl  0  0  0  0  0  0  0  0  0  0  0  0
    0.0000    0.0000    0.0000 C   0  0  0  0  0  0  0  0  0  0  0  0
    1.6000    0.0000    0.0000 C   0  0  0  0  0  0  0  0  0  0  0  0
    3.2000    0.0000    0.0000 H   0  0  0  0  0  0  0  0  0  0  0  0
    2.4000   -1.3856    0.0000 Cl  0  0  0  0  0  0  0  0  0  0  0  0
    2.4000    1.3856    0.0000 Cl  0  0  0  0  0  0  0  0  0  0  0  0
   -1.6000   -0.0000    0.0000 Cl  0  0  0  0  0  0  0  0  0  0  0  0
   -0.8000   -1.3856    0.0000 Cl  0  0  0  0  0  0  0  0  0  0  0  0
  1  2  1  0  0  0  0
  2  3  1  0  0  0  0
  3  4  1  0  0  0  0
  3  5  1  0  0  0  0
  3  6  1  0  0  0  0
  2  7  1  0  0  0  0
  2  8  1  0  0  0  0
M  END
> <ChemID>
100178

> <source_casrn>
76-01-7

> <CAS>
76-01-7

> <SMILES>
ClC(Cl)C(Cl)(Cl)Cl

> <NAME>
PENTACHLOROETHANE

> <preferred_name>
Pentachloroethane

> <iupac>
1,1,1,2,2-pentachloroethane

> <MPID>
24823

> <dsstox_substance_id>
DTXSID7021104

> <Canonical_QSARr>
ClC(Cl)C(Cl)(Cl)Cl

> <InChI_Code_QSARr>
InChI=1S/C2HCl5/c3-1(4)2(5,6)7/h1H

> <InChI Key_QSARr>
BNIXVQGCZULYKV-UHFFFAOYSA-N

> <Salt_Solvent>
?

> <LogVP>
0.5441

$$$$
100179
  -INDIGO-08031723152D

  7  6  0  0  0  0  0  0  0  0999 V2000
    0.0000    0.0000    0.0000 C   0  0  0  0  0  0  0  0  0  0  0  0
    1.6000    0.0000    0.0000 C   0  0  0  0  0  0  0  0  0  0  0  0
    2.4000    1.3856    0.0000 O   0  0  0  0  0  0  0  0  0  0  0  0
    2.4000   -1.3856    0.0000 Cl  0  0  0  0  0  0  0  0  0  0  0  0
   -1.6000    0.0000    0.0000 Cl  0  0  0  0  0  0  0  0  0  0  0  0
   -0.8000    1.3856    0.0000 Cl  0  0  0  0  0  0  0  0  0  0  0  0
   -0.8000   -1.3856    0.0000 Cl  0  0  0  0  0  0  0  0  0  0  0  0
  1  2  1  0  0  0  0
  2  3  2  0  0  0  0
  2  4  1  0  0  0  0
  1  5  1  0  0  0  0
  1  6  1  0  0  0  0
  1  7  1  0  0  0  0
M  END
> <ChemID>
100179

> <source_casrn>
76-02-8

> <CAS>
76-02-8

> <SMILES>
O=C(Cl)C(Cl)(Cl)Cl

> <NAME>
TRICHLORACETYLCHLORIDE

> <preferred_name>
Trichloroacetyl chloride

> <iupac>
trichloroacetyl chloride

> <MPID>
24824

> <dsstox_substance_id>
DTXSID9034070

> <Canonical_QSARr>
O=C(Cl)C(Cl)(Cl)Cl

> <InChI_Code_QSARr>
InChI=1S/C2Cl4O/c3-1(7)2(4,5)6

> <InChI Key_QSARr>
PVFOMCVHYWHZJE-UHFFFAOYSA-N

> <Salt_Solvent>
?

> <LogVP>
1.3288

$$$$
100180
  -INDIGO-08031723152D

  8  7  0  0  0  0  0  0  0  0999 V2000
   -0.8000   -1.3856    0.0000 Cl  0  0  0  0  0  0  0  0  0  0  0  0
   -0.0000    0.0000    0.0000 C   0  0  0  0  0  0  0  0  0  0  0  0
    1.6000    0.0000    0.0000 C   0  0  0  0  0  0  0  0  0  0  0  0
    2.4000   -1.3856    0.0000 O   0  0  0  0  0  0  0  0  0  0  0  0
    2.4000    1.3856    0.0000 O   0  0  0  0  0  0  0  0  0  0  0  0
    4.0000    1.3856    0.0000 H   0  0  0  0  0  0  0  0  0  0  0  0
   -1.6000    0.0000    0.0000 Cl  0  0  0  0  0  0  0  0  0  0  0  0
   -0.8000    1.3856    0.0000 Cl  0  0  0  0  0  0  0  0  0  0  0  0
  1  2  1  0  0  0  0
  2  3  1  0  0  0  0
  3  4  2  0  0  0  0
  3  5  1  0  0  0  0
  5  6  1  0  0  0  0
  2  7  1  0  0  0  0
  2  8  1  0  0  0  0
M  END
> <ChemID>
100180

> <source_casrn>
76-03-9

> <CAS>
76-03-9

> <SMILES>
OC(=O)C(Cl)(Cl)Cl

> <NAME>
TRICHLOROACETIC ACID

> <preferred_name>
Trichloroacetic acid

> <iupac>
trichloroacetic acid

> <MPID>
24825

> <dsstox_substance_id>
DTXSID1021378

> <Canonical_QSARr>
OC(=O)C(Cl)(Cl)Cl

> <InChI_Code_QSARr>
InChI=1S/C2HCl3O2/c3-2(4,5)1(6)7/h(H,6,7)

> <InChI Key_QSARr>
YNJBWRMUSHSURL-UHFFFAOYSA-N

> <Salt_Solvent>
?

> <LogVP>
-1.2218

$$$$
100182
  -INDIGO-08031723152D

  7  6  0  0  0  0  0  0  0  0999 V2000
   -0.8000   -1.3856    0.0000 Cl  0  0  0  0  0  0  0  0  0  0  0  0
    0.0000    0.0000    0.0000 C   0  0  0  0  0  0  0  0  0  0  0  0
    1.6000    0.0000    0.0000 N   0  0  0  0  0  0  0  0  0  0  0  0
    2.4000    1.3856    0.0000 O   0  0  0  0  0  0  0  0  0  0  0  0
    2.4000   -1.3856    0.0000 O   0  0  0  0  0  0  0  0  0  0  0  0
   -1.6000    0.0000    0.0000 Cl  0  0  0  0  0  0  0  0  0  0  0  0
   -0.8000    1.3856    0.0000 Cl  0  0  0  0  0  0  0  0  0  0  0  0
  1  2  1  0  0  0  0
  2  3  1  0  0  0  0
  3  4  2  0  0  0  0
  3  5  1  0  0  0  0
  2  6  1  0  0  0  0
  2  7  1  0  0  0  0
M  CHG  2   3   1   5  -1
M  END
> <ChemID>
100182

> <source_casrn>
76-06-2

> <CAS>
76-06-2

> <SMILES>
[O-][N+](=O)C(Cl)(Cl)Cl

> <NAME>
TRICHLORONITROMETHANE

> <preferred_name>
Chloropicrin

> <iupac>
trichloro(nitro)methane

> <MPID>
24827

> <dsstox_substance_id>
DTXSID0020315

> <Canonical_QSARr>
[O-][N+](=O)C(Cl)(Cl)Cl

> <InChI_Code_QSARr>
InChI=1S/CCl3NO2/c2-1(3,4)5(6)7

> <InChI Key_QSARr>
LFHISGNCFUNFFM-UHFFFAOYSA-N

> <Salt_Solvent>
?

> <LogVP>
1.3766

$$$$
100183
  -INDIGO-08031723152D

  8  7  0  0  0  0  0  0  0  0999 V2000
    0.0000    0.0000    0.0000 C   0  0  0  0  0  0  0  0  0  0  0  0
    1.6000    0.0000    0.0000 C   0  0  0  0  0  0  0  0  0  0  0  0
    3.2000    0.0000    0.0000 Cl  0  0  0  0  0  0  0  0  0  0  0  0
    2.4000   -1.3856    0.0000 F   0  0  0  0  0  0  0  0  0  0  0  0
    2.4000    1.3856    0.0000 F   0  0  0  0  0  0  0  0  0  0  0  0
   -1.6000   -0.0000    0.0000 Cl  0  0  0  0  0  0  0  0  0  0  0  0
   -0.8000   -1.3856    0.0000 Cl  0  0  0  0  0  0  0  0  0  0  0  0
   -0.8000    1.3856    0.0000 Cl  0  0  0  0  0  0  0  0  0  0  0  0
  1  2  1  0  0  0  0
  2  3  1  0  0  0  0
  2  4  1  0  0  0  0
  2  5  1  0  0  0  0
  1  6  1  0  0  0  0
  1  7  1  0  0  0  0
  1  8  1  0  0  0  0
M  END
> <ChemID>
100183

> <source_casrn>
76-11-9

> <CAS>
76-11-9

> <SMILES>
FC(F)(Cl)C(Cl)(Cl)Cl

> <NAME>
1,1,1,2-TETRACHLORO-2,2-DIFLUOROETHANE

> <preferred_name>


> <iupac>


> <MPID>
24828

> <dsstox_substance_id>
DTXSID90861622

> <Canonical_QSARr>
FC(F)(Cl)C(Cl)(Cl)Cl

> <InChI_Code_QSARr>
InChI=1S/C2Cl4F2/c3-1(4,5)2(6,7)8

> <InChI Key_QSARr>
SLGOCMATMKJJCE-UHFFFAOYSA-N

> <Salt_Solvent>
?

> <LogVP>
1.7782

$$$$
100184
  -INDIGO-08031723152D

  8  7  0  0  0  0  0  0  0  0999 V2000
   -0.8000    1.3856    0.0000 F   0  0  0  0  0  0  0  0  0  0  0  0
    0.0000    0.0000    0.0000 C   0  0  0  0  0  0  0  0  0  0  0  0
    1.6000    0.0000    0.0000 C   0  0  0  0  0  0  0  0  0  0  0  0
    3.2000    0.0000    0.0000 F   0  0  0  0  0  0  0  0  0  0  0  0
    2.4000   -1.3856    0.0000 Cl  0  0  0  0  0  0  0  0  0  0  0  0
    2.4000    1.3856    0.0000 Cl  0  0  0  0  0  0  0  0  0  0  0  0
   -1.6000   -0.0000    0.0000 Cl  0  0  0  0  0  0  0  0  0  0  0  0
   -0.8000   -1.3856    0.0000 Cl  0  0  0  0  0  0  0  0  0  0  0  0
  1  2  1  0  0  0  0
  2  3  1  0  0  0  0
  3  4  1  0  0  0  0
  3  5  1  0  0  0  0
  3  6  1  0  0  0  0
  2  7  1  0  0  0  0
  2  8  1  0  0  0  0
M  END
> <ChemID>
100184

> <source_casrn>
76-12-0

> <CAS>
76-12-0

> <SMILES>
FC(Cl)(Cl)C(F)(Cl)Cl

> <NAME>
1,1,2,2,-TETRACHLORODIFLUOROETHANE

> <preferred_name>
1,2-Difluoro-1,1,2,2-tetrachloroethane

> <iupac>
1,1,2,2-tetrachloro-1,2-difluoroethane

> <MPID>
24829

> <dsstox_substance_id>
DTXSID5026091

> <Canonical_QSARr>
FC(Cl)(Cl)C(F)(Cl)Cl

> <InChI_Code_QSARr>
InChI=1S/C2Cl4F2/c3-1(4,7)2(5,6)8

> <InChI Key_QSARr>
UGCSPKPEHQEOSR-UHFFFAOYSA-N

> <Salt_Solvent>
?

> <LogVP>
1.7033

$$$$
100186
  -INDIGO-08031723152D

  8  7  0  0  0  0  0  0  0  0999 V2000
    0.0000    0.0000    0.0000 C   0  0  0  0  0  0  0  0  0  0  0  0
    1.6000    0.0000    0.0000 C   0  0  0  0  0  0  0  0  0  0  0  0
    3.2000    0.0000    0.0000 Cl  0  0  0  0  0  0  0  0  0  0  0  0
    2.4000   -1.3856    0.0000 F   0  0  0  0  0  0  0  0  0  0  0  0
    2.4000    1.3856    0.0000 F   0  0  0  0  0  0  0  0  0  0  0  0
   -1.6000   -0.0000    0.0000 Cl  0  0  0  0  0  0  0  0  0  0  0  0
   -0.8000   -1.3856    0.0000 F   0  0  0  0  0  0  0  0  0  0  0  0
   -0.8000    1.3856    0.0000 F   0  0  0  0  0  0  0  0  0  0  0  0
  1  2  1  0  0  0  0
  2  3  1  0  0  0  0
  2  4  1  0  0  0  0
  2  5  1  0  0  0  0
  1  6  1  0  0  0  0
  1  7  1  0  0  0  0
  1  8  1  0  0  0  0
M  END
> <ChemID>
100186

> <source_casrn>
76-14-2

> <CAS>
76-14-2

> <SMILES>
FC(F)(Cl)C(F)(F)Cl

> <NAME>
1,2-DICHLOROTETRAFLUOROETHANE

> <preferred_name>
1,2-Dichloro-1,1,2,2-tetrafluoroethane

> <iupac>
1,2-dichloro-1,1,2,2-tetrafluoroethane

> <MPID>
24831

> <dsstox_substance_id>
DTXSID8026434

> <Canonical_QSARr>
FC(F)(Cl)C(F)(F)Cl

> <InChI_Code_QSARr>
InChI=1S/C2Cl2F4/c3-1(5,6)2(4,7)8

> <InChI Key_QSARr>
DDMOUSALMHHKOS-UHFFFAOYSA-N

> <Salt_Solvent>
?

> <LogVP>
3.3041

$$$$
100187
  -INDIGO-08031723152D

  8  7  0  0  0  0  0  0  0  0999 V2000
    0.0000    0.0000    0.0000 C   0  0  0  0  0  0  0  0  0  0  0  0
    1.6000    0.0000    0.0000 C   0  0  0  0  0  0  0  0  0  0  0  0
    3.2000    0.0000    0.0000 F   0  0  0  0  0  0  0  0  0  0  0  0
    2.4000   -1.3856    0.0000 F   0  0  0  0  0  0  0  0  0  0  0  0
    2.4000    1.3856    0.0000 F   0  0  0  0  0  0  0  0  0  0  0  0
   -1.6000   -0.0000    0.0000 Cl  0  0  0  0  0  0  0  0  0  0  0  0
   -0.8000   -1.3856    0.0000 F   0  0  0  0  0  0  0  0  0  0  0  0
   -0.8000    1.3856    0.0000 F   0  0  0  0  0  0  0  0  0  0  0  0
  1  2  1  0  0  0  0
  2  3  1  0  0  0  0
  2  4  1  0  0  0  0
  2  5  1  0  0  0  0
  1  6  1  0  0  0  0
  1  7  1  0  0  0  0
  1  8  1  0  0  0  0
M  END
> <ChemID>
100187

> <source_casrn>
76-15-3

> <CAS>
76-15-3

> <SMILES>
FC(F)(F)C(F)(F)Cl

> <NAME>
CHLOROPENTAFLUOROETHANE

> <preferred_name>
Chloropentafluoroethane

> <iupac>
1-chloro-1,1,2,2,2-pentafluoroethane

> <MPID>
24832

> <dsstox_substance_id>
DTXSID3026435

> <Canonical_QSARr>
FC(F)(F)C(F)(F)Cl

> <InChI_Code_QSARr>
InChI=1S/C2ClF5/c3-1(4,5)2(6,7)8

> <InChI Key_QSARr>
RFCAUADVODFSLZ-UHFFFAOYSA-N

> <Salt_Solvent>
?

> <LogVP>
3.8363

$$$$
100188
  -INDIGO-08031723152D

  8  7  0  0  0  0  0  0  0  0999 V2000
    0.0000    0.0000    0.0000 C   0  0  0  0  0  0  0  0  0  0  0  0
    1.6000    0.0000    0.0000 C   0  0  0  0  0  0  0  0  0  0  0  0
    3.2000    0.0000    0.0000 F   0  0  0  0  0  0  0  0  0  0  0  0
    2.4000   -1.3856    0.0000 F   0  0  0  0  0  0  0  0  0  0  0  0
    2.4000    1.3856    0.0000 F   0  0  0  0  0  0  0  0  0  0  0  0
   -1.6000   -0.0000    0.0000 F   0  0  0  0  0  0  0  0  0  0  0  0
   -0.8000   -1.3856    0.0000 F   0  0  0  0  0  0  0  0  0  0  0  0
   -0.8000    1.3856    0.0000 F   0  0  0  0  0  0  0  0  0  0  0  0
  1  2  1  0  0  0  0
  2  3  1  0  0  0  0
  2  4  1  0  0  0  0
  2  5  1  0  0  0  0
  1  6  1  0  0  0  0
  1  7  1  0  0  0  0
  1  8  1  0  0  0  0
M  END
> <ChemID>
100188

> <source_casrn>
76-16-4

> <CAS>
76-16-4

> <SMILES>
FC(F)(F)C(F)(F)F

> <NAME>
HEXAFLUOROETHANE

> <preferred_name>
Ethane, hexafluoro-

> <iupac>
hexafluoroethane

> <MPID>
24833

> <dsstox_substance_id>
DTXSID2041915

> <Canonical_QSARr>
FC(F)(F)C(F)(F)F

> <InChI_Code_QSARr>
InChI=1S/C2F6/c3-1(4,5)2(6,7)8

> <InChI Key_QSARr>
WMIYKQLTONQJES-UHFFFAOYSA-N

> <Salt_Solvent>
?

> <LogVP>
4.3992

$$$$
100190
  -INDIGO-08031723152D

 27 28  0  0  0  0  0  0  0  0999 V2000
    3.0923    0.2630    0.0000 C   0  0  0  0  0  0  0  0  0  0  0  0
    3.6450    1.7646    0.0000 C   0  0  0  0  0  0  0  0  0  0  0  0
    4.7322    2.9384    0.0000 O   0  0  0  0  0  0  0  0  0  0  0  0
    2.2726    1.1364    0.0000 C   0  0  0  0  0  0  0  0  0  0  0  0
    0.6987    1.4241    0.0000 H   0  0  0  0  0  0  0  0  0  0  0  0
    2.0744    2.7241    0.0000 H   0  0  0  0  0  0  0  0  0  0  0  0
    1.4748   -0.3742    0.0000 C   0  0  0  0  0  0  0  0  0  0  0  0
    0.5226   -1.6600    0.0000 H   0  0  0  0  0  0  0  0  0  0  0  0
    0.0000    0.0000    0.0000 C   0  0  0  0  0  0  0  0  0  0  0  0
   -0.9823   -1.2630    0.0000 C   0  0  0  0  0  0  0  0  0  0  0  0
   -2.5672   -1.0438    0.0000 H   0  0  0  0  0  0  0  0  0  0  0  0
   -1.9645   -2.5261    0.0000 H   0  0  0  0  0  0  0  0  0  0  0  0
   -1.5850    0.2191    0.0000 H   0  0  0  0  0  0  0  0  0  0  0  0
   -0.7634    1.4062    0.0000 C   0  0  0  0  0  0  0  0  0  0  0  0
   -1.5266    2.8123    0.0000 H   0  0  0  0  0  0  0  0  0  0  0  0
   -2.3627    1.4482    0.0000 H   0  0  0  0  0  0  0  0  0  0  0  0
    0.0727    2.7703    0.0000 H   0  0  0  0  0  0  0  0  0  0  0  0
    2.3082   -1.7511    0.0000 C   0  0  0  0  0  0  0  0  0  0  0  0
    3.0620   -3.1624    0.0000 H   0  0  0  0  0  0  0  0  0  0  0  0
    0.9176   -2.5425    0.0000 H   0  0  0  0  0  0  0  0  0  0  0  0
    3.7789   -1.0158    0.0000 C   0  0  0  0  0  0  0  0  0  0  0  0
    5.3774   -1.0808    0.0000 H   0  0  0  0  0  0  0  0  0  0  0  0
    4.5081   -2.4399    0.0000 H   0  0  0  0  0  0  0  0  0  0  0  0
    4.6885    0.3749    0.0000 C   0  0  0  0  0  0  0  0  0  0  0  0
    6.2408    0.7622    0.0000 H   0  0  0  0  0  0  0  0  0  0  0  0
    6.1266   -0.3262    0.0000 H   0  0  0  0  0  0  0  0  0  0  0  0
    5.3895    1.8131    0.0000 H   0  0  0  0  0  0  0  0  0  0  0  0
  1  2  1  0  0  0  0
  2  3  2  0  0  0  0
  2  4  1  0  0  0  0
  4  5  1  0  0  0  0
  4  6  1  0  0  0  0
  4  7  1  0  0  0  0
  7  8  1  0  0  0  0
  7  9  1  0  0  0  0
  9  1  1  0  0  0  0
  9 10  1  0  0  0  0
 10 11  1  0  0  0  0
 10 12  1  0  0  0  0
 10 13  1  0  0  0  0
  9 14  1  0  0  0  0
 14 15  1  0  0  0  0
 14 16  1  0  0  0  0
 14 17  1  0  0  0  0
  7 18  1  0  0  0  0
 18 19  1  0  0  0  0
 18 20  1  0  0  0  0
 18 21  1  0  0  0  0
 21  1  1  0  0  0  0
 21 22  1  0  0  0  0
 21 23  1  0  0  0  0
  1 24  1  0  0  0  0
 24 25  1  0  0  0  0
 24 26  1  0  0  0  0
 24 27  1  0  0  0  0
M  END
> <ChemID>
100190

> <source_casrn>
76-22-2|464-49-3

> <CAS>
76-22-2|464-49-3

> <SMILES>
CC1(C)C2CC(=O)C1(C)CC2

> <NAME>
CAMPHOR, (1R,4R)-(+)-CAMPHOR

> <preferred_name>
Camphor

> <iupac>
1,7,7-trimethylbicyclo[2.2.1]heptan-2-one

> <MPID>
24835|25893

> <dsstox_substance_id>
DTXSID5030955|DTXSID4024721

> <Canonical_QSARr>
CC1(C)C2CC(=O)C1(C)CC2

> <InChI_Code_QSARr>
InChI=1S/C10H16O/c1-9(2)7-4-5-10(9,3)8(11)6-7/h7H,4-6H2,1-3H3

> <InChI Key_QSARr>
DSSYKIVIOFKYAU-UHFFFAOYSA-N

> <Salt_Solvent>
?

> <LogVP>
-0.6649

$$$$
100191
  -INDIGO-08031723152D

 12 11  0  0  0  0  0  0  0  0999 V2000
    0.0000    0.0000    0.0000 C   0  0  0  0  0  0  0  0  0  0  0  0
    1.3856    0.8000    0.0000 C   0  0  0  0  0  0  0  0  0  0  0  0
    2.7713    1.6000    0.0000 H   0  0  0  0  0  0  0  0  0  0  0  0
    2.7713    0.0000    0.0000 F   0  0  0  0  0  0  0  0  0  0  0  0
    1.3856    2.4000    0.0000 F   0  0  0  0  0  0  0  0  0  0  0  0
   -1.3856    0.8000    0.0000 C   0  0  0  0  0  0  0  0  0  0  0  0
   -0.7733    2.2782    0.0000 H   0  0  0  0  0  0  0  0  0  0  0  0
   -1.9980    2.2782    0.0000 H   0  0  0  0  0  0  0  0  0  0  0  0
   -2.7713    0.0000    0.0000 O   0  0  0  0  0  0  0  0  0  0  0  0
   -4.1569    0.8000    0.0000 H   0  0  0  0  0  0  0  0  0  0  0  0
   -0.6123   -1.4782    0.0000 F   0  0  0  0  0  0  0  0  0  0  0  0
    0.6123   -1.4782    0.0000 F   0  0  0  0  0  0  0  0  0  0  0  0
  1  2  1  0  0  0  0
  2  3  1  0  0  0  0
  2  4  1  0  0  0  0
  2  5  1  0  0  0  0
  1  6  1  0  0  0  0
  6  7  1  0  0  0  0
  6  8  1  0  0  0  0
  6  9  1  0  0  0  0
  9 10  1  0  0  0  0
  1 11  1  0  0  0  0
  1 12  1  0  0  0  0
M  END
> <ChemID>
100191

> <source_casrn>
76-37-9

> <CAS>
76-37-9

> <SMILES>
OCC(F)(F)C(F)F

> <NAME>
2,2,3,3-TETRAFLUOROPROPANOL

> <preferred_name>
1-Propanol, 2,2,3,3-tetrafluoro-

> <iupac>
2,2,3,3-Tetrafluoropropan-1-ol

> <MPID>
24836

> <dsstox_substance_id>
DTXSID8058796

> <Canonical_QSARr>
OCC(F)(F)C(F)F

> <InChI_Code_QSARr>
InChI=1S/C3H4F4O/c4-2(5)3(6,7)1-8/h2,8H,1H2

> <InChI Key_QSARr>
NBUKAOOFKZFCGD-UHFFFAOYSA-N

> <Salt_Solvent>
?

> <LogVP>
1.1684

$$$$
100192
  -INDIGO-08031723152D

 22 24  0  0  0  0  0  0  0  0999 V2000
   -1.6000    0.0000    0.0000 C   0  0  0  0  0  0  0  0  0  0  0  0
   -2.0945   -1.5217    0.0000 C   0  0  0  0  0  0  0  0  0  0  0  0
   -3.6905   -1.4101    0.0000 Cl  0  0  0  0  0  0  0  0  0  0  0  0
   -3.3201   -2.5502    0.0000 Cl  0  0  0  0  0  0  0  0  0  0  0  0
   -0.8000   -2.4621    0.0000 C   0  0  0  0  0  0  0  0  0  0  0  0
   -0.3056   -3.9838    0.0000 Cl  0  0  0  0  0  0  0  0  0  0  0  0
   -2.4000   -2.4621    0.0000 C   0  0  0  0  0  0  0  0  0  0  0  0
   -2.8944   -0.9405    0.0000 C   0  0  0  0  0  0  0  0  0  0  0  0
   -4.4161   -0.4461    0.0000 Cl  0  0  0  0  0  0  0  0  0  0  0  0
   -3.3405   -3.7566    0.0000 Cl  0  0  0  0  0  0  0  0  0  0  0  0
    0.4944   -1.5217    0.0000 C   0  0  0  0  0  0  0  0  0  0  0  0
    0.9889   -3.0434    0.0000 H   0  0  0  0  0  0  0  0  0  0  0  0
    0.0000    0.0000    0.0000 C   0  0  0  0  0  0  0  0  0  0  0  0
   -0.4944    1.5217    0.0000 H   0  0  0  0  0  0  0  0  0  0  0  0
    1.2945    0.9405    0.0000 C   0  0  0  0  0  0  0  0  0  0  0  0
    2.3650    2.1295    0.0000 H   0  0  0  0  0  0  0  0  0  0  0  0
    2.5888    0.0000    0.0000 C   0  0  0  0  0  0  0  0  0  0  0  0
    4.1105    0.4944    0.0000 H   0  0  0  0  0  0  0  0  0  0  0  0
    2.0944   -1.5217    0.0000 C   0  0  0  0  0  0  0  0  0  0  0  0
    3.0349   -2.8161    0.0000 H   0  0  0  0  0  0  0  0  0  0  0  0
    0.2238    2.1295    0.0000 Cl  0  0  0  0  0  0  0  0  0  0  0  0
   -2.0945    1.5217    0.0000 Cl  0  0  0  0  0  0  0  0  0  0  0  0
  1  2  1  0  0  0  0
  2  3  1  0  0  0  0
  2  4  1  0  0  0  0
  2  5  1  0  0  0  0
  5  6  1  0  0  0  0
  5  7  1  0  0  0  0
  7  8  2  0  0  0  0
  8  1  1  0  0  0  0
  8  9  1  0  0  0  0
  7 10  1  0  0  0  0
  5 11  1  0  0  0  0
 11 12  1  0  0  0  0
 11 13  1  0  0  0  0
 13  1  1  0  0  0  0
 13 14  1  0  0  0  0
 13 15  1  0  0  0  0
 15 16  1  0  0  0  0
 15 17  1  0  0  0  0
 17 18  1  0  0  0  0
 17 19  2  0  0  0  0
 19 11  1  0  0  0  0
 19 20  1  0  0  0  0
 15 21  1  0  0  0  0
  1 22  1  0  0  0  0
M  END
> <ChemID>
100192

> <source_casrn>
76-44-8

> <CAS>
76-44-8

> <SMILES>
ClC1(Cl)C2(Cl)C3C=CC(Cl)C3C1(Cl)C(Cl)=C2Cl

> <NAME>
HEPTACHLOR

> <preferred_name>
Heptachlor

> <iupac>
1,4,5,6,7,8,8-heptachloro-3a,4,7,7a-tetrahydro-1H-4,7-methanoindene

> <MPID>
24837

> <dsstox_substance_id>
DTXSID3020679

> <Canonical_QSARr>
ClC1(Cl)C2(Cl)C3C=CC(Cl)C3C1(Cl)C(Cl)=C2Cl

> <InChI_Code_QSARr>
InChI=1S/C10H5Cl7/c11-4-2-1-3-5(4)9(15)7(13)6(12)8(3,14)10(9,16)17/h1-5H

> <InChI Key_QSARr>
FRCCEHPWNOQAEU-UHFFFAOYSA-N

> <Salt_Solvent>
?

> <LogVP>
-3.3979

$$$$
100195
  -INDIGO-08031723152D

 11 11  0  0  0  0  0  0  0  0999 V2000
    0.6508   -1.4617    0.0000 Cl  0  0  0  0  0  0  0  0  0  0  0  0
   -0.0000   -0.0000    0.0000 C   0  0  0  0  0  0  0  0  0  0  0  0
   -0.3327    1.5650    0.0000 C   0  0  0  0  0  0  0  0  0  0  0  0
    0.7380    2.7541    0.0000 Cl  0  0  0  0  0  0  0  0  0  0  0  0
   -1.9239    1.7323    0.0000 C   0  0  0  0  0  0  0  0  0  0  0  0
   -2.7239    3.1179    0.0000 Cl  0  0  0  0  0  0  0  0  0  0  0  0
   -2.5747    0.2706    0.0000 C   0  0  0  0  0  0  0  0  0  0  0  0
   -4.1397   -0.0621    0.0000 Cl  0  0  0  0  0  0  0  0  0  0  0  0
   -1.3857   -0.8000    0.0000 C   0  0  0  0  0  0  0  0  0  0  0  0
   -1.5529   -2.3912    0.0000 Cl  0  0  0  0  0  0  0  0  0  0  0  0
    1.5217    0.4944    0.0000 Cl  0  0  0  0  0  0  0  0  0  0  0  0
  1  2  1  0  0  0  0
  2  3  1  0  0  0  0
  3  4  1  0  0  0  0
  3  5  2  0  0  0  0
  5  6  1  0  0  0  0
  5  7  1  0  0  0  0
  7  8  1  0  0  0  0
  7  9  2  0  0  0  0
  9  2  1  0  0  0  0
  9 10  1  0  0  0  0
  2 11  1  0  0  0  0
M  END
> <ChemID>
100195

> <source_casrn>
77-47-4

> <CAS>
77-47-4

> <SMILES>
ClC1(Cl)C(Cl)=C(Cl)C(Cl)=C1Cl

> <NAME>
HEXACHLOROCYCLOPENTADIENE

> <preferred_name>
Hexachlorocyclopentadiene

> <iupac>
1,2,3,4,5,5-hexachlorocyclopenta-1,3-diene

> <MPID>
24839

> <dsstox_substance_id>
DTXSID2020688

> <Canonical_QSARr>
ClC1(Cl)C(Cl)=C(Cl)C(Cl)=C1Cl

> <InChI_Code_QSARr>
InChI=1S/C5Cl6/c6-1-2(7)4(9)5(10,11)3(1)8

> <InChI Key_QSARr>
VUNCWTMEJYMOOR-UHFFFAOYSA-N

> <Salt_Solvent>
?

> <LogVP>
-1.2218

$$$$
100196
  -INDIGO-08031723152D

 22 24  0  0  0  0  0  0  0  0999 V2000
    0.0000    1.6000    0.0000 C   0  0  0  0  0  0  0  0  0  0  0  0
    0.0000    3.2000    0.0000 H   0  0  0  0  0  0  0  0  0  0  0  0
   -1.5217    2.0945    0.0000 C   0  0  0  0  0  0  0  0  0  0  0  0
   -1.5217    3.6944    0.0000 H   0  0  0  0  0  0  0  0  0  0  0  0
   -2.4621    0.8000    0.0000 C   0  0  0  0  0  0  0  0  0  0  0  0
   -3.9456    1.3994    0.0000 H   0  0  0  0  0  0  0  0  0  0  0  0
   -3.9456    0.2006    0.0000 H   0  0  0  0  0  0  0  0  0  0  0  0
   -1.5217   -0.4945    0.0000 C   0  0  0  0  0  0  0  0  0  0  0  0
   -1.5217   -2.0944    0.0000 H   0  0  0  0  0  0  0  0  0  0  0  0
   -3.0434    0.0000    0.0000 C   0  0  0  0  0  0  0  0  0  0  0  0
   -4.3378   -0.9405    0.0000 H   0  0  0  0  0  0  0  0  0  0  0  0
   -3.0434    1.6000    0.0000 C   0  0  0  0  0  0  0  0  0  0  0  0
   -4.3378    2.5405    0.0000 H   0  0  0  0  0  0  0  0  0  0  0  0
    0.0000    0.0000    0.0000 C   0  0  0  0  0  0  0  0  0  0  0  0
    0.0000   -1.6000    0.0000 H   0  0  0  0  0  0  0  0  0  0  0  0
    1.5217   -0.4945    0.0000 C   0  0  0  0  0  0  0  0  0  0  0  0
    0.8710   -1.9561    0.0000 H   0  0  0  0  0  0  0  0  0  0  0  0
    2.9073   -1.2944    0.0000 H   0  0  0  0  0  0  0  0  0  0  0  0
    2.4621    0.8000    0.0000 C   0  0  0  0  0  0  0  0  0  0  0  0
    4.0621    0.8000    0.0000 H   0  0  0  0  0  0  0  0  0  0  0  0
    1.5217    2.0945    0.0000 C   0  0  0  0  0  0  0  0  0  0  0  0
    2.0161    3.6161    0.0000 H   0  0  0  0  0  0  0  0  0  0  0  0
  1  2  1  0  0  0  0
  1  3  1  0  0  0  0
  3  4  1  0  0  0  0
  3  5  1  0  0  0  0
  5  6  1  0  0  0  0
  5  7  1  0  0  0  0
  5  8  1  0  0  0  0
  8  9  1  0  0  0  0
  8 10  1  0  0  0  0
 10 11  1  0  0  0  0
 10 12  2  0  0  0  0
 12  3  1  0  0  0  0
 12 13  1  0  0  0  0
  8 14  1  0  0  0  0
 14  1  1  0  0  0  0
 14 15  1  0  0  0  0
 14 16  1  0  0  0  0
 16 17  1  0  0  0  0
 16 18  1  0  0  0  0
 16 19  1  0  0  0  0
 19 20  1  0  0  0  0
 19 21  2  0  0  0  0
 21  1  1  0  0  0  0
 21 22  1  0  0  0  0
M  END
> <ChemID>
100196

> <source_casrn>
77-73-6

> <CAS>
77-73-6

> <SMILES>
C1C=CC2C3CC(C=C3)C21

> <NAME>
DICYCLOPENTADIENE

> <preferred_name>
Dicyclopentadiene

> <iupac>
3a,4,7,7a-tetrahydro-1H-4,7-methanoindene

> <MPID>
24840

> <dsstox_substance_id>
DTXSID5025023

> <Canonical_QSARr>
C1C=CC2C3CC(C=C3)C21

> <InChI_Code_QSARr>
InChI=1S/C10H12/c1-2-9-7-4-5-8(6-7)10(9)3-1/h1-2,4-5,7-10H,3,6H2

> <InChI Key_QSARr>
HECLRDQVFMWTQS-UHFFFAOYSA-N

> <Salt_Solvent>
?

> <LogVP>
0.3606

$$$$
100197
  -INDIGO-08031723152D

 21 20  0  0  0  0  0  0  0  0999 V2000
    2.7291   -0.4812    0.0000 C   0  0  0  0  0  0  0  0  0  0  0  0
    3.9549   -1.5097    0.0000 H   0  0  0  0  0  0  0  0  0  0  0  0
    4.2327    0.0660    0.0000 H   0  0  0  0  0  0  0  0  0  0  0  0
    2.4513   -2.0569    0.0000 H   0  0  0  0  0  0  0  0  0  0  0  0
    1.5035    0.5473    0.0000 C   0  0  0  0  0  0  0  0  0  0  0  0
    1.1572    2.1093    0.0000 H   0  0  0  0  0  0  0  0  0  0  0  0
    2.3631    1.8966    0.0000 H   0  0  0  0  0  0  0  0  0  0  0  0
    0.0001    0.0000    0.0000 C   0  0  0  0  0  0  0  0  0  0  0  0
    1.0284   -1.2257    0.0000 O   0  0  0  0  0  0  0  0  0  0  0  0
    0.4813   -2.7292    0.0000 H   0  0  0  0  0  0  0  0  0  0  0  0
   -0.8001    1.3857    0.0000 C   0  0  0  0  0  0  0  0  0  0  0  0
   -1.6000    2.7713    0.0000 H   0  0  0  0  0  0  0  0  0  0  0  0
    0.0001    2.7713    0.0000 H   0  0  0  0  0  0  0  0  0  0  0  0
   -2.4000    1.3857    0.0000 H   0  0  0  0  0  0  0  0  0  0  0  0
   -1.3856   -0.8000    0.0000 C   0  0  0  0  0  0  0  0  0  0  0  0
   -1.9979   -2.2782    0.0000 H   0  0  0  0  0  0  0  0  0  0  0  0
   -0.7733   -2.2782    0.0000 H   0  0  0  0  0  0  0  0  0  0  0  0
   -2.7713    0.0000    0.0000 C   0  0  0  0  0  0  0  0  0  0  0  0
   -4.1569   -0.8000    0.0000 H   0  0  0  0  0  0  0  0  0  0  0  0
   -4.1569    0.8000    0.0000 H   0  0  0  0  0  0  0  0  0  0  0  0
   -2.7713   -1.6000    0.0000 H   0  0  0  0  0  0  0  0  0  0  0  0
  1  2  1  0  0  0  0
  1  3  1  0  0  0  0
  1  4  1  0  0  0  0
  1  5  1  0  0  0  0
  5  6  1  0  0  0  0
  5  7  1  0  0  0  0
  5  8  1  0  0  0  0
  8  9  1  0  0  0  0
  9 10  1  0  0  0  0
  8 11  1  0  0  0  0
 11 12  1  0  0  0  0
 11 13  1  0  0  0  0
 11 14  1  0  0  0  0
  8 15  1  0  0  0  0
 15 16  1  0  0  0  0
 15 17  1  0  0  0  0
 15 18  1  0  0  0  0
 18 19  1  0  0  0  0
 18 20  1  0  0  0  0
 18 21  1  0  0  0  0
M  END
> <ChemID>
100197

> <source_casrn>
77-74-7

> <CAS>
77-74-7

> <SMILES>
CC(O)(CC)CC

> <NAME>
3-METHYL-3-PENTANOL

> <preferred_name>
3-Methyl-3-pentanol

> <iupac>
3-methylpentan-3-ol

> <MPID>
24841

> <dsstox_substance_id>
DTXSID0021755

> <Canonical_QSARr>
CC(O)(CC)CC

> <InChI_Code_QSARr>
InChI=1S/C6H14O/c1-4-6(3,7)5-2/h7H,4-5H2,1-3H3

> <InChI Key_QSARr>
FRDAATYAJDYRNW-UHFFFAOYSA-N

> <Salt_Solvent>
?

> <LogVP>
0.7451

$$$$
100199
  -INDIGO-08031723152D

 19 18  0  0  0  0  0  0  0  0999 V2000
    0.8001   -1.3856    0.0000 C   0  0  0  0  0  0  0  0  0  0  0  0
    1.6000   -2.7713    0.0000 H   0  0  0  0  0  0  0  0  0  0  0  0
   -0.0001   -2.7713    0.0000 H   0  0  0  0  0  0  0  0  0  0  0  0
    2.4000   -1.3856    0.0000 H   0  0  0  0  0  0  0  0  0  0  0  0
   -0.0001    0.0000    0.0000 C   0  0  0  0  0  0  0  0  0  0  0  0
   -0.8000    1.3856    0.0000 C   0  0  0  0  0  0  0  0  0  0  0  0
   -1.6000    2.7713    0.0000 H   0  0  0  0  0  0  0  0  0  0  0  0
   -2.4000    1.3856    0.0000 H   0  0  0  0  0  0  0  0  0  0  0  0
   -0.0001    2.7713    0.0000 H   0  0  0  0  0  0  0  0  0  0  0  0
    1.3856    0.8000    0.0000 O   0  0  0  0  0  0  0  0  0  0  0  0
    2.7713    0.0000    0.0000 C   0  0  0  0  0  0  0  0  0  0  0  0
    4.1569    0.8000    0.0000 H   0  0  0  0  0  0  0  0  0  0  0  0
    4.1569   -0.8000    0.0000 H   0  0  0  0  0  0  0  0  0  0  0  0
    2.7713    1.6000    0.0000 H   0  0  0  0  0  0  0  0  0  0  0  0
   -1.3856   -0.8000    0.0000 O   0  0  0  0  0  0  0  0  0  0  0  0
   -2.7713    0.0000    0.0000 C   0  0  0  0  0  0  0  0  0  0  0  0
   -4.1569   -0.8000    0.0000 H   0  0  0  0  0  0  0  0  0  0  0  0
   -4.1569    0.8000    0.0000 H   0  0  0  0  0  0  0  0  0  0  0  0
   -2.7712   -1.6000    0.0000 H   0  0  0  0  0  0  0  0  0  0  0  0
  1  2  1  0  0  0  0
  1  3  1  0  0  0  0
  1  4  1  0  0  0  0
  1  5  1  0  0  0  0
  5  6  1  0  0  0  0
  6  7  1  0  0  0  0
  6  8  1  0  0  0  0
  6  9  1  0  0  0  0
  5 10  1  0  0  0  0
 10 11  1  0  0  0  0
 11 12  1  0  0  0  0
 11 13  1  0  0  0  0
 11 14  1  0  0  0  0
  5 15  1  0  0  0  0
 15 16  1  0  0  0  0
 16 17  1  0  0  0  0
 16 18  1  0  0  0  0
 16 19  1  0  0  0  0
M  END
> <ChemID>
100199

> <source_casrn>
77-76-9

> <CAS>
77-76-9

> <SMILES>
CC(C)(OC)OC

> <NAME>
2,2-DIMETHOXYPROPANE

> <preferred_name>
2,2-Dimethoxypropane

> <iupac>
2,2-dimethoxypropane

> <MPID>
24843

> <dsstox_substance_id>
DTXSID7026441

> <Canonical_QSARr>
CC(C)(OC)OC

> <InChI_Code_QSARr>
InChI=1S/C5H12O2/c1-5(2,6-3)7-4/h1-4H3

> <InChI Key_QSARr>
HEWZVZIVELJPQZ-UHFFFAOYSA-N

> <Salt_Solvent>
?

> <LogVP>
2.0079

$$$$
100200
  -INDIGO-08031723152D

 13 12  0  0  0  0  0  0  0  0999 V2000
    0.0001    0.0000    0.0000 S   0  0  0  0  0  0  0  0  0  0  0  0
    0.8000    1.3856    0.0000 O   0  0  0  0  0  0  0  0  0  0  0  0
   -0.8000   -1.3856    0.0000 O   0  0  0  0  0  0  0  0  0  0  0  0
   -1.3856    0.8000    0.0000 O   0  0  0  0  0  0  0  0  0  0  0  0
   -2.7712   -0.0000    0.0000 C   0  0  0  0  0  0  0  0  0  0  0  0
   -4.1569   -0.8000    0.0000 H   0  0  0  0  0  0  0  0  0  0  0  0
   -4.1569    0.8000    0.0000 H   0  0  0  0  0  0  0  0  0  0  0  0
   -2.7712   -1.6000    0.0000 H   0  0  0  0  0  0  0  0  0  0  0  0
    1.3856   -0.8000    0.0000 O   0  0  0  0  0  0  0  0  0  0  0  0
    2.7713    0.0000    0.0000 C   0  0  0  0  0  0  0  0  0  0  0  0
    4.1569    0.8000    0.0000 H   0  0  0  0  0  0  0  0  0  0  0  0
    4.1569   -0.8000    0.0000 H   0  0  0  0  0  0  0  0  0  0  0  0
    2.7713    1.6000    0.0000 H   0  0  0  0  0  0  0  0  0  0  0  0
  1  2  2  0  0  0  0
  1  3  2  0  0  0  0
  1  4  1  0  0  0  0
  4  5  1  0  0  0  0
  5  6  1  0  0  0  0
  5  7  1  0  0  0  0
  5  8  1  0  0  0  0
  1  9  1  0  0  0  0
  9 10  1  0  0  0  0
 10 11  1  0  0  0  0
 10 12  1  0  0  0  0
 10 13  1  0  0  0  0
M  END
> <ChemID>
100200

> <source_casrn>
77-78-1

> <CAS>
77-78-1

> <SMILES>
COS(=O)(=O)OC

> <NAME>
DIMETHYLSULFATE

> <preferred_name>
Dimethyl sulfate

> <iupac>
dimethyl sulfate

> <MPID>
24844

> <dsstox_substance_id>
DTXSID5024055

> <Canonical_QSARr>
COS(=O)(=O)OC

> <InChI_Code_QSARr>
InChI=1S/C2H6O4S/c1-5-7(3,4)6-2/h1-2H3

> <InChI Key_QSARr>
VAYGXNSJCAHWJZ-UHFFFAOYSA-N

> <Salt_Solvent>
?

> <LogVP>
-0.1694

$$$$
100201
  -INDIGO-08031723152D

 21 20  0  0  0  0  0  0  0  0999 V2000
   -0.0000   -0.0000    0.0000 P   0  0  0  0  0  0  0  0  0  0  0  0
    0.8001    1.3857    0.0000 C   0  0  0  0  0  0  0  0  0  0  0  0
    1.6000    2.7713    0.0000 N   0  0  0  0  0  0  0  0  0  0  0  0
   -1.6000   -0.0000    0.0000 N   0  0  0  0  0  0  0  0  0  0  0  0
   -2.3999   -1.3857    0.0000 C   0  0  0  0  0  0  0  0  0  0  0  0
   -3.2000   -2.7713    0.0000 H   0  0  0  0  0  0  0  0  0  0  0  0
   -4.0000   -1.3857    0.0000 H   0  0  0  0  0  0  0  0  0  0  0  0
   -1.6000   -2.7713    0.0000 H   0  0  0  0  0  0  0  0  0  0  0  0
   -2.4001    1.3857    0.0000 C   0  0  0  0  0  0  0  0  0  0  0  0
   -3.2000    2.7713    0.0000 H   0  0  0  0  0  0  0  0  0  0  0  0
   -4.0000    1.3857    0.0000 H   0  0  0  0  0  0  0  0  0  0  0  0
   -1.6000    2.7713    0.0000 H   0  0  0  0  0  0  0  0  0  0  0  0
    0.8001   -1.3857    0.0000 O   0  0  0  0  0  0  0  0  0  0  0  0
    1.6000   -0.0000    0.0000 O   0  0  0  0  0  0  0  0  0  0  0  0
    2.4000   -1.3857    0.0000 C   0  0  0  0  0  0  0  0  0  0  0  0
    1.1307   -2.3596    0.0000 H   0  0  0  0  0  0  0  0  0  0  0  0
    2.1911   -2.9720    0.0000 H   0  0  0  0  0  0  0  0  0  0  0  0
    4.0001   -1.3857    0.0000 C   0  0  0  0  0  0  0  0  0  0  0  0
    5.6000   -1.3857    0.0000 H   0  0  0  0  0  0  0  0  0  0  0  0
    4.8000   -2.7713    0.0000 H   0  0  0  0  0  0  0  0  0  0  0  0
    4.8000   -0.0000    0.0000 H   0  0  0  0  0  0  0  0  0  0  0  0
  1  2  1  0  0  0  0
  2  3  3  0  0  0  0
  1  4  1  0  0  0  0
  4  5  1  0  0  0  0
  5  6  1  0  0  0  0
  5  7  1  0  0  0  0
  5  8  1  0  0  0  0
  4  9  1  0  0  0  0
  9 10  1  0  0  0  0
  9 11  1  0  0  0  0
  9 12  1  0  0  0  0
  1 13  2  0  0  0  0
  1 14  1  0  0  0  0
 14 15  1  0  0  0  0
 15 16  1  0  0  0  0
 15 17  1  0  0  0  0
 15 18  1  0  0  0  0
 18 19  1  0  0  0  0
 18 20  1  0  0  0  0
 18 21  1  0  0  0  0
M  END
> <ChemID>
100201

> <source_casrn>
77-81-6

> <CAS>
77-81-6

> <SMILES>
CCOP(=O)(C#N)N(C)C

> <NAME>
TABUN

> <preferred_name>


> <iupac>


> <MPID>
24845

> <dsstox_substance_id>
DTXSID80861631

> <Canonical_QSARr>
CCOP(=O)(C#N)N(C)C

> <InChI_Code_QSARr>
InChI=1S/C5H11N2O2P/c1-4-9-10(8,5-6)7(2)3/h4H2,1-3H3

> <InChI Key_QSARr>
PJVJTCIRVMBVIA-UHFFFAOYSA-N

> <Salt_Solvent>
?

> <LogVP>
-1.1549

$$$$
100203
  -INDIGO-08031723152D

 39 38  0  0  0  0  0  0  0  0999 V2000
   -0.0001   -0.0000    0.0000 C   0  0  0  0  0  0  0  0  0  0  0  0
   -0.0001    1.6001    0.0000 C   0  0  0  0  0  0  0  0  0  0  0  0
   -1.3857    2.4000    0.0000 O   0  0  0  0  0  0  0  0  0  0  0  0
   -1.3857    3.9999    0.0000 C   0  0  0  0  0  0  0  0  0  0  0  0
    0.2006    4.2089    0.0000 H   0  0  0  0  0  0  0  0  0  0  0  0
   -0.4116    5.2694    0.0000 H   0  0  0  0  0  0  0  0  0  0  0  0
   -2.7713    4.8001    0.0000 C   0  0  0  0  0  0  0  0  0  0  0  0
   -4.1570    5.6000    0.0000 H   0  0  0  0  0  0  0  0  0  0  0  0
   -2.7713    6.4000    0.0000 H   0  0  0  0  0  0  0  0  0  0  0  0
   -4.1570    3.9999    0.0000 H   0  0  0  0  0  0  0  0  0  0  0  0
    1.2256    2.6285    0.0000 O   0  0  0  0  0  0  0  0  0  0  0  0
    1.6001   -0.0000    0.0000 C   0  0  0  0  0  0  0  0  0  0  0  0
    2.8693    0.9741    0.0000 H   0  0  0  0  0  0  0  0  0  0  0  0
    1.8088    1.5863    0.0000 H   0  0  0  0  0  0  0  0  0  0  0  0
    2.8257   -1.0285    0.0000 C   0  0  0  0  0  0  0  0  0  0  0  0
    4.3292   -0.4812    0.0000 O   0  0  0  0  0  0  0  0  0  0  0  0
    5.5549   -1.5096    0.0000 C   0  0  0  0  0  0  0  0  0  0  0  0
    4.6953   -2.8590    0.0000 H   0  0  0  0  0  0  0  0  0  0  0  0
    5.9012   -3.0717    0.0000 H   0  0  0  0  0  0  0  0  0  0  0  0
    7.0584   -0.9625    0.0000 C   0  0  0  0  0  0  0  0  0  0  0  0
    8.5619   -0.4153    0.0000 H   0  0  0  0  0  0  0  0  0  0  0  0
    8.2840   -1.9910    0.0000 H   0  0  0  0  0  0  0  0  0  0  0  0
    7.3362    0.6132    0.0000 H   0  0  0  0  0  0  0  0  0  0  0  0
    2.5479   -2.6042    0.0000 O   0  0  0  0  0  0  0  0  0  0  0  0
   -0.0001   -1.6000    0.0000 O   0  0  0  0  0  0  0  0  0  0  0  0
    1.3856   -2.3999    0.0000 H   0  0  0  0  0  0  0  0  0  0  0  0
   -1.5756   -0.2778    0.0000 C   0  0  0  0  0  0  0  0  0  0  0  0
   -2.0568    1.2481    0.0000 H   0  0  0  0  0  0  0  0  0  0  0  0
   -2.9949    0.4611    0.0000 H   0  0  0  0  0  0  0  0  0  0  0  0
   -2.1228   -1.7813    0.0000 C   0  0  0  0  0  0  0  0  0  0  0  0
   -1.0944   -3.0071    0.0000 O   0  0  0  0  0  0  0  0  0  0  0  0
   -3.6986   -2.0593    0.0000 O   0  0  0  0  0  0  0  0  0  0  0  0
   -4.2458   -3.5628    0.0000 C   0  0  0  0  0  0  0  0  0  0  0  0
   -3.7646   -5.0887    0.0000 H   0  0  0  0  0  0  0  0  0  0  0  0
   -2.8266   -4.3014    0.0000 H   0  0  0  0  0  0  0  0  0  0  0  0
   -5.8217   -3.8405    0.0000 C   0  0  0  0  0  0  0  0  0  0  0  0
   -7.3972   -4.1183    0.0000 H   0  0  0  0  0  0  0  0  0  0  0  0
   -6.3688   -5.3440    0.0000 H   0  0  0  0  0  0  0  0  0  0  0  0
   -6.8500   -2.6148    0.0000 H   0  0  0  0  0  0  0  0  0  0  0  0
  1  2  1  0  0  0  0
  2  3  1  0  0  0  0
  3  4  1  0  0  0  0
  4  5  1  0  0  0  0
  4  6  1  0  0  0  0
  4  7  1  0  0  0  0
  7  8  1  0  0  0  0
  7  9  1  0  0  0  0
  7 10  1  0  0  0  0
  2 11  2  0  0  0  0
  1 12  1  0  0  0  0
 12 13  1  0  0  0  0
 12 14  1  0  0  0  0
 12 15  1  0  0  0  0
 15 16  1  0  0  0  0
 16 17  1  0  0  0  0
 17 18  1  0  0  0  0
 17 19  1  0  0  0  0
 17 20  1  0  0  0  0
 20 21  1  0  0  0  0
 20 22  1  0  0  0  0
 20 23  1  0  0  0  0
 15 24  2  0  0  0  0
  1 25  1  0  0  0  0
 25 26  1  0  0  0  0
  1 27  1  0  0  0  0
 27 28  1  0  0  0  0
 27 29  1  0  0  0  0
 27 30  1  0  0  0  0
 30 31  2  0  0  0  0
 30 32  1  0  0  0  0
 32 33  1  0  0  0  0
 33 34  1  0  0  0  0
 33 35  1  0  0  0  0
 33 36  1  0  0  0  0
 36 37  1  0  0  0  0
 36 38  1  0  0  0  0
 36 39  1  0  0  0  0
M  END
> <ChemID>
100203

> <source_casrn>
77-93-0

> <CAS>
77-93-0

> <SMILES>
CCOC(=O)C(O)(CC(=O)OCC)CC(=O)OCC

> <NAME>
TRIETHYL CITRATE

> <preferred_name>
Triethyl citrate

> <iupac>
triethyl 2-hydroxypropane-1,2,3-tricarboxylate

> <MPID>
24847

> <dsstox_substance_id>
DTXSID0040701

> <Canonical_QSARr>
CCOC(=O)C(O)(CC(=O)OCC)CC(=O)OCC

> <InChI_Code_QSARr>
InChI=1S/C12H20O7/c1-4-17-9(13)7-12(16,11(15)19-6-3)8-10(14)18-5-2/h16H,4-8H2,1-3H3

> <InChI Key_QSARr>
DOOTYTYQINUNNV-UHFFFAOYSA-N

> <Salt_Solvent>
?

> <LogVP>
-3.163

$$$$
100206
  -INDIGO-08031723152D

 30 29  0  0  0  0  0  0  0  0999 V2000
   -0.0000    0.0001    0.0000 Si  0  0  0  0  0  0  0  0  0  0  0  0
    0.8000   -1.3856    0.0000 C   0  0  0  0  0  0  0  0  0  0  0  0
    2.4001   -1.3856    0.0000 H   0  0  0  0  0  0  0  0  0  0  0  0
   -0.0000   -2.7713    0.0000 C   0  0  0  0  0  0  0  0  0  0  0  0
    0.8000   -4.1569    0.0000 H   0  0  0  0  0  0  0  0  0  0  0  0
   -1.6000   -2.7712    0.0000 H   0  0  0  0  0  0  0  0  0  0  0  0
   -0.8000   -1.3856    0.0000 O   0  0  0  0  0  0  0  0  0  0  0  0
   -2.3999   -1.3856    0.0000 C   0  0  0  0  0  0  0  0  0  0  0  0
   -3.6693   -0.4116    0.0000 H   0  0  0  0  0  0  0  0  0  0  0  0
   -2.6088    0.2006    0.0000 H   0  0  0  0  0  0  0  0  0  0  0  0
   -3.2001   -2.7712    0.0000 C   0  0  0  0  0  0  0  0  0  0  0  0
   -4.0000   -4.1569    0.0000 H   0  0  0  0  0  0  0  0  0  0  0  0
   -4.8000   -2.7713    0.0000 H   0  0  0  0  0  0  0  0  0  0  0  0
   -2.3999   -4.1569    0.0000 H   0  0  0  0  0  0  0  0  0  0  0  0
   -1.6000    0.0001    0.0000 O   0  0  0  0  0  0  0  0  0  0  0  0
   -2.3999    1.3856    0.0000 C   0  0  0  0  0  0  0  0  0  0  0  0
   -2.1911    2.9719    0.0000 H   0  0  0  0  0  0  0  0  0  0  0  0
   -1.1307    2.3597    0.0000 H   0  0  0  0  0  0  0  0  0  0  0  0
   -4.0000    1.3856    0.0000 C   0  0  0  0  0  0  0  0  0  0  0  0
   -4.8000    2.7712    0.0000 H   0  0  0  0  0  0  0  0  0  0  0  0
   -5.6000    1.3856    0.0000 H   0  0  0  0  0  0  0  0  0  0  0  0
   -4.8000   -0.0001    0.0000 H   0  0  0  0  0  0  0  0  0  0  0  0
    0.8000    1.3856    0.0000 O   0  0  0  0  0  0  0  0  0  0  0  0
    2.4001    1.3856    0.0000 C   0  0  0  0  0  0  0  0  0  0  0  0
    3.6693    0.4116    0.0000 H   0  0  0  0  0  0  0  0  0  0  0  0
    2.6089   -0.2006    0.0000 H   0  0  0  0  0  0  0  0  0  0  0  0
    3.2000    2.7713    0.0000 C   0  0  0  0  0  0  0  0  0  0  0  0
    4.0000    4.1569    0.0000 H   0  0  0  0  0  0  0  0  0  0  0  0
    4.8000    2.7713    0.0000 H   0  0  0  0  0  0  0  0  0  0  0  0
    2.4001    4.1569    0.0000 H   0  0  0  0  0  0  0  0  0  0  0  0
  1  2  1  0  0  0  0
  2  3  1  0  0  0  0
  2  4  2  0  0  0  0
  4  5  1  0  0  0  0
  4  6  1  0  0  0  0
  1  7  1  0  0  0  0
  7  8  1  0  0  0  0
  8  9  1  0  0  0  0
  8 10  1  0  0  0  0
  8 11  1  0  0  0  0
 11 12  1  0  0  0  0
 11 13  1  0  0  0  0
 11 14  1  0  0  0  0
  1 15  1  0  0  0  0
 15 16  1  0  0  0  0
 16 17  1  0  0  0  0
 16 18  1  0  0  0  0
 16 19  1  0  0  0  0
 19 20  1  0  0  0  0
 19 21  1  0  0  0  0
 19 22  1  0  0  0  0
  1 23  1  0  0  0  0
 23 24  1  0  0  0  0
 24 25  1  0  0  0  0
 24 26  1  0  0  0  0
 24 27  1  0  0  0  0
 27 28  1  0  0  0  0
 27 29  1  0  0  0  0
 27 30  1  0  0  0  0
M  END
> <ChemID>
100206

> <source_casrn>
78-08-0

> <CAS>
78-08-0

> <SMILES>
CCO[Si](C=C)(OCC)OCC

> <NAME>
TRIETHOXYVINYLSILANE

> <preferred_name>
Ethenyl(triethoxy)silane

> <iupac>
ethenyl(triethoxy)silane

> <MPID>
24848

> <dsstox_substance_id>
DTXSID3044463

> <Canonical_QSARr>
CCO[Si](C=C)(OCC)OCC

> <InChI_Code_QSARr>
InChI=1S/C8H18O3Si/c1-5-9-12(8-4,10-6-2)11-7-3/h8H,4-7H2,1-3H3

> <InChI Key_QSARr>
FWDBOZPQNFPOLF-UHFFFAOYSA-N

> <Salt_Solvent>
?

> <LogVP>
0.3585

$$$$
100207
  -INDIGO-08031723152D

 33 32  0  0  0  0  0  0  0  0999 V2000
    0.0001    0.0001    0.0000 Si  0  0  0  0  0  0  0  0  0  0  0  0
    1.6001    0.0001    0.0000 O   0  0  0  0  0  0  0  0  0  0  0  0
    2.4000   -1.3857    0.0000 C   0  0  0  0  0  0  0  0  0  0  0  0
    1.1306   -2.3597    0.0000 H   0  0  0  0  0  0  0  0  0  0  0  0
    2.1912   -2.9720    0.0000 H   0  0  0  0  0  0  0  0  0  0  0  0
    4.0000   -1.3857    0.0000 C   0  0  0  0  0  0  0  0  0  0  0  0
    5.6000   -1.3857    0.0000 H   0  0  0  0  0  0  0  0  0  0  0  0
    4.8000   -2.7713    0.0000 H   0  0  0  0  0  0  0  0  0  0  0  0
    4.8000    0.0001    0.0000 H   0  0  0  0  0  0  0  0  0  0  0  0
    0.8001    1.3857    0.0000 O   0  0  0  0  0  0  0  0  0  0  0  0
    2.4000    1.3857    0.0000 C   0  0  0  0  0  0  0  0  0  0  0  0
    3.6693    0.4117    0.0000 H   0  0  0  0  0  0  0  0  0  0  0  0
    2.6089   -0.2006    0.0000 H   0  0  0  0  0  0  0  0  0  0  0  0
    3.2000    2.7713    0.0000 C   0  0  0  0  0  0  0  0  0  0  0  0
    4.0000    4.1569    0.0000 H   0  0  0  0  0  0  0  0  0  0  0  0
    4.8000    2.7713    0.0000 H   0  0  0  0  0  0  0  0  0  0  0  0
    2.4000    4.1569    0.0000 H   0  0  0  0  0  0  0  0  0  0  0  0
    0.8001   -1.3857    0.0000 O   0  0  0  0  0  0  0  0  0  0  0  0
    0.0001   -2.7713    0.0000 C   0  0  0  0  0  0  0  0  0  0  0  0
   -1.4782   -2.1590    0.0000 H   0  0  0  0  0  0  0  0  0  0  0  0
   -1.4782   -3.3836    0.0000 H   0  0  0  0  0  0  0  0  0  0  0  0
    0.8001   -4.1569    0.0000 C   0  0  0  0  0  0  0  0  0  0  0  0
    0.0001   -5.5426    0.0000 H   0  0  0  0  0  0  0  0  0  0  0  0
    1.6001   -5.5426    0.0000 H   0  0  0  0  0  0  0  0  0  0  0  0
    2.4000   -4.1569    0.0000 H   0  0  0  0  0  0  0  0  0  0  0  0
   -1.6001    0.0001    0.0000 O   0  0  0  0  0  0  0  0  0  0  0  0
   -2.4000    1.3857    0.0000 C   0  0  0  0  0  0  0  0  0  0  0  0
   -1.1306    2.3597    0.0000 H   0  0  0  0  0  0  0  0  0  0  0  0
   -2.1912    2.9720    0.0000 H   0  0  0  0  0  0  0  0  0  0  0  0
   -4.0000    1.3857    0.0000 C   0  0  0  0  0  0  0  0  0  0  0  0
   -5.6000    1.3857    0.0000 H   0  0  0  0  0  0  0  0  0  0  0  0
   -4.8000    2.7713    0.0000 H   0  0  0  0  0  0  0  0  0  0  0  0
   -4.8000    0.0001    0.0000 H   0  0  0  0  0  0  0  0  0  0  0  0
  1  2  1  0  0  0  0
  2  3  1  0  0  0  0
  3  4  1  0  0  0  0
  3  5  1  0  0  0  0
  3  6  1  0  0  0  0
  6  7  1  0  0  0  0
  6  8  1  0  0  0  0
  6  9  1  0  0  0  0
  1 10  1  0  0  0  0
 10 11  1  0  0  0  0
 11 12  1  0  0  0  0
 11 13  1  0  0  0  0
 11 14  1  0  0  0  0
 14 15  1  0  0  0  0
 14 16  1  0  0  0  0
 14 17  1  0  0  0  0
  1 18  1  0  0  0  0
 18 19  1  0  0  0  0
 19 20  1  0  0  0  0
 19 21  1  0  0  0  0
 19 22  1  0  0  0  0
 22 23  1  0  0  0  0
 22 24  1  0  0  0  0
 22 25  1  0  0  0  0
  1 26  1  0  0  0  0
 26 27  1  0  0  0  0
 27 28  1  0  0  0  0
 27 29  1  0  0  0  0
 27 30  1  0  0  0  0
 30 31  1  0  0  0  0
 30 32  1  0  0  0  0
 30 33  1  0  0  0  0
M  END
> <ChemID>
100207

> <source_casrn>
78-10-4

> <CAS>
78-10-4

> <SMILES>
CCO[Si](OCC)(OCC)OCC

> <NAME>
ETHYL SILICATE

> <preferred_name>
Tetraethyl orthosilicate

> <iupac>
tetraethyl orthosilicate

> <MPID>
24849

> <dsstox_substance_id>
DTXSID6026450

> <Canonical_QSARr>
CCO[Si](OCC)(OCC)OCC

> <InChI_Code_QSARr>
InChI=1S/C8H20O4Si/c1-5-9-13(10-6-2,11-7-3)12-8-4/h5-8H2,1-4H3

> <InChI Key_QSARr>
BOTDANWDWHJENH-UHFFFAOYSA-N

> <Salt_Solvent>
?

> <LogVP>
0.2749

$$$$
100209
  -INDIGO-08031723152D

 25 24  0  0  0  0  0  0  0  0999 V2000
   -1.3856    0.8000    0.0000 O   0  0  0  0  0  0  0  0  0  0  0  0
    0.0001   -0.0000    0.0000 C   0  0  0  0  0  0  0  0  0  0  0  0
    0.7999    1.3857    0.0000 C   0  0  0  0  0  0  0  0  0  0  0  0
   -0.4694    2.3596    0.0000 H   0  0  0  0  0  0  0  0  0  0  0  0
    0.5912    2.9719    0.0000 H   0  0  0  0  0  0  0  0  0  0  0  0
    2.4000    1.3857    0.0000 C   0  0  0  0  0  0  0  0  0  0  0  0
    3.2000    2.7713    0.0000 H   0  0  0  0  0  0  0  0  0  0  0  0
    4.0000    1.3857    0.0000 H   0  0  0  0  0  0  0  0  0  0  0  0
    1.6000    2.7713    0.0000 H   0  0  0  0  0  0  0  0  0  0  0  0
   -0.8000   -1.3856    0.0000 C   0  0  0  0  0  0  0  0  0  0  0  0
    0.4694   -2.3597    0.0000 H   0  0  0  0  0  0  0  0  0  0  0  0
   -0.5912   -2.9720    0.0000 H   0  0  0  0  0  0  0  0  0  0  0  0
   -2.4000   -1.3856    0.0000 C   0  0  0  0  0  0  0  0  0  0  0  0
   -4.0000   -1.3856    0.0000 H   0  0  0  0  0  0  0  0  0  0  0  0
   -3.2000   -2.7713    0.0000 H   0  0  0  0  0  0  0  0  0  0  0  0
   -3.2000   -0.0000    0.0000 H   0  0  0  0  0  0  0  0  0  0  0  0
    1.3856   -0.8000    0.0000 C   0  0  0  0  0  0  0  0  0  0  0  0
    2.7712   -1.6000    0.0000 H   0  0  0  0  0  0  0  0  0  0  0  0
    1.6635   -2.3757    0.0000 H   0  0  0  0  0  0  0  0  0  0  0  0
    2.7712   -0.0000    0.0000 H   0  0  0  0  0  0  0  0  0  0  0  0
   -1.6635    2.3757    0.0000 C   0  0  0  0  0  0  0  0  0  0  0  0
   -0.4378    3.4042    0.0000 O   0  0  0  0  0  0  0  0  0  0  0  0
   -3.1670    2.9229    0.0000 N   0  0  0  0  0  0  0  0  0  0  0  0
   -3.4449    4.4986    0.0000 H   0  0  0  0  0  0  0  0  0  0  0  0
   -4.3927    1.8944    0.0000 H   0  0  0  0  0  0  0  0  0  0  0  0
  1  2  1  0  0  0  0
  2  3  1  0  0  0  0
  3  4  1  0  0  0  0
  3  5  1  0  0  0  0
  3  6  1  0  0  0  0
  6  7  1  0  0  0  0
  6  8  1  0  0  0  0
  6  9  1  0  0  0  0
  2 10  1  0  0  0  0
 10 11  1  0  0  0  0
 10 12  1  0  0  0  0
 10 13  1  0  0  0  0
 13 14  1  0  0  0  0
 13 15  1  0  0  0  0
 13 16  1  0  0  0  0
  2 17  1  0  0  0  0
 17 18  1  0  0  0  0
 17 19  1  0  0  0  0
 17 20  1  0  0  0  0
  1 21  1  0  0  0  0
 21 22  2  0  0  0  0
 21 23  1  0  0  0  0
 23 24  1  0  0  0  0
 23 25  1  0  0  0  0
M  END
> <ChemID>
100209

> <source_casrn>
78-28-4

> <CAS>
78-28-4

> <SMILES>
CC(CC)(CC)OC(N)=O

> <NAME>
3-Pentanol, 3-methyl-, carbamate

> <preferred_name>
Emylcamate

> <iupac>
3-methylpentan-3-yl carbamate

> <MPID>
24851

> <dsstox_substance_id>
DTXSID40228645

> <Canonical_QSARr>
CC(CC)(CC)OC(N)=O

> <InChI_Code_QSARr>
InChI=1S/C7H15NO2/c1-4-7(3,5-2)10-6(8)9/h4-5H2,1-3H3,(H2,8,9)

> <InChI Key_QSARr>
SLWGJZPKHAXZQL-UHFFFAOYSA-N

> <Salt_Solvent>
?

> <LogVP>
-0.1549

$$$$
100211
  -INDIGO-08031723152D

 25 24  0  0  0  0  0  0  0  0999 V2000
    4.2041    0.9479    0.0000 C   0  0  0  0  0  0  0  0  0  0  0  0
    5.7798    0.6700    0.0000 H   0  0  0  0  0  0  0  0  0  0  0  0
    5.2326    2.1734    0.0000 H   0  0  0  0  0  0  0  0  0  0  0  0
    4.7513   -0.5557    0.0000 H   0  0  0  0  0  0  0  0  0  0  0  0
    2.6284    1.2257    0.0000 C   0  0  0  0  0  0  0  0  0  0  0  0
    2.6982    2.8241    0.0000 H   0  0  0  0  0  0  0  0  0  0  0  0
    1.5475    2.4054    0.0000 H   0  0  0  0  0  0  0  0  0  0  0  0
    1.6000   -0.0000    0.0000 O   0  0  0  0  0  0  0  0  0  0  0  0
   -0.0000   -0.0000    0.0000 P   0  0  0  0  0  0  0  0  0  0  0  0
   -0.8000   -1.3857    0.0000 O   0  0  0  0  0  0  0  0  0  0  0  0
   -0.8000    1.3856    0.0000 C   0  0  0  0  0  0  0  0  0  0  0  0
    0.4693    2.3596    0.0000 H   0  0  0  0  0  0  0  0  0  0  0  0
   -0.5911    2.9720    0.0000 H   0  0  0  0  0  0  0  0  0  0  0  0
   -2.3999    1.3856    0.0000 C   0  0  0  0  0  0  0  0  0  0  0  0
   -4.0000    1.3856    0.0000 H   0  0  0  0  0  0  0  0  0  0  0  0
   -3.2000    2.7712    0.0000 H   0  0  0  0  0  0  0  0  0  0  0  0
   -3.2000   -0.0000    0.0000 H   0  0  0  0  0  0  0  0  0  0  0  0
    0.8000   -1.3857    0.0000 O   0  0  0  0  0  0  0  0  0  0  0  0
   -0.0000   -2.7713    0.0000 C   0  0  0  0  0  0  0  0  0  0  0  0
   -1.4781   -2.1590    0.0000 H   0  0  0  0  0  0  0  0  0  0  0  0
   -1.4781   -3.3836    0.0000 H   0  0  0  0  0  0  0  0  0  0  0  0
    0.8000   -4.1569    0.0000 C   0  0  0  0  0  0  0  0  0  0  0  0
    1.6000   -5.5426    0.0000 H   0  0  0  0  0  0  0  0  0  0  0  0
   -0.0000   -5.5426    0.0000 H   0  0  0  0  0  0  0  0  0  0  0  0
    2.4001   -4.1569    0.0000 H   0  0  0  0  0  0  0  0  0  0  0  0
  1  2  1  0  0  0  0
  1  3  1  0  0  0  0
  1  4  1  0  0  0  0
  1  5  1  0  0  0  0
  5  6  1  0  0  0  0
  5  7  1  0  0  0  0
  5  8  1  0  0  0  0
  8  9  1  0  0  0  0
  9 10  2  0  0  0  0
  9 11  1  0  0  0  0
 11 12  1  0  0  0  0
 11 13  1  0  0  0  0
 11 14  1  0  0  0  0
 14 15  1  0  0  0  0
 14 16  1  0  0  0  0
 14 17  1  0  0  0  0
  9 18  1  0  0  0  0
 18 19  1  0  0  0  0
 19 20  1  0  0  0  0
 19 21  1  0  0  0  0
 19 22  1  0  0  0  0
 22 23  1  0  0  0  0
 22 24  1  0  0  0  0
 22 25  1  0  0  0  0
M  END
> <ChemID>
100211

> <source_casrn>
78-38-6

> <CAS>
78-38-6

> <SMILES>
CCP(=O)(OCC)OCC

> <NAME>
Phosphonic acid, ethyl-, diethyl ester

> <preferred_name>
Diethyl ethylphosphonate

> <iupac>
diethyl ethylphosphonate

> <MPID>
24852

> <dsstox_substance_id>
DTXSID7025051

> <Canonical_QSARr>
CCP(=O)(OCC)OCC

> <InChI_Code_QSARr>
InChI=1S/C6H15O3P/c1-4-8-10(7,6-3)9-5-2/h4-6H2,1-3H3

> <InChI Key_QSARr>
AATNZNJRDOVKDD-UHFFFAOYSA-N

> <Salt_Solvent>
?

> <LogVP>
-1.1403

$$$$
100212
  -INDIGO-08031723152D

 26 25  0  0  0  0  0  0  0  0999 V2000
    0.8001   -1.3856    0.0000 O   0  0  0  0  0  0  0  0  0  0  0  0
    0.0001    0.0000    0.0000 P   0  0  0  0  0  0  0  0  0  0  0  0
    1.6001    0.0000    0.0000 O   0  0  0  0  0  0  0  0  0  0  0  0
    2.4000   -1.3856    0.0000 C   0  0  0  0  0  0  0  0  0  0  0  0
    1.1306   -2.3596    0.0000 H   0  0  0  0  0  0  0  0  0  0  0  0
    2.1912   -2.9720    0.0000 H   0  0  0  0  0  0  0  0  0  0  0  0
    4.0000   -1.3856    0.0000 C   0  0  0  0  0  0  0  0  0  0  0  0
    5.6000   -1.3856    0.0000 H   0  0  0  0  0  0  0  0  0  0  0  0
    4.8000   -2.7712    0.0000 H   0  0  0  0  0  0  0  0  0  0  0  0
    4.8000    0.0000    0.0000 H   0  0  0  0  0  0  0  0  0  0  0  0
    0.8001    1.3857    0.0000 O   0  0  0  0  0  0  0  0  0  0  0  0
    0.0001    2.7713    0.0000 C   0  0  0  0  0  0  0  0  0  0  0  0
   -1.4782    3.3836    0.0000 H   0  0  0  0  0  0  0  0  0  0  0  0
   -1.4782    2.1590    0.0000 H   0  0  0  0  0  0  0  0  0  0  0  0
    0.8001    4.1569    0.0000 C   0  0  0  0  0  0  0  0  0  0  0  0
    1.6001    5.5426    0.0000 H   0  0  0  0  0  0  0  0  0  0  0  0
    0.0001    5.5426    0.0000 H   0  0  0  0  0  0  0  0  0  0  0  0
    2.4000    4.1569    0.0000 H   0  0  0  0  0  0  0  0  0  0  0  0
   -1.6001    0.0000    0.0000 O   0  0  0  0  0  0  0  0  0  0  0  0
   -2.4000   -1.3856    0.0000 C   0  0  0  0  0  0  0  0  0  0  0  0
   -2.1912   -2.9720    0.0000 H   0  0  0  0  0  0  0  0  0  0  0  0
   -1.1306   -2.3596    0.0000 H   0  0  0  0  0  0  0  0  0  0  0  0
   -4.0000   -1.3856    0.0000 C   0  0  0  0  0  0  0  0  0  0  0  0
   -5.6000   -1.3856    0.0000 H   0  0  0  0  0  0  0  0  0  0  0  0
   -4.8000   -2.7712    0.0000 H   0  0  0  0  0  0  0  0  0  0  0  0
   -4.8000    0.0000    0.0000 H   0  0  0  0  0  0  0  0  0  0  0  0
  1  2  2  0  0  0  0
  2  3  1  0  0  0  0
  3  4  1  0  0  0  0
  4  5  1  0  0  0  0
  4  6  1  0  0  0  0
  4  7  1  0  0  0  0
  7  8  1  0  0  0  0
  7  9  1  0  0  0  0
  7 10  1  0  0  0  0
  2 11  1  0  0  0  0
 11 12  1  0  0  0  0
 12 13  1  0  0  0  0
 12 14  1  0  0  0  0
 12 15  1  0  0  0  0
 15 16  1  0  0  0  0
 15 17  1  0  0  0  0
 15 18  1  0  0  0  0
  2 19  1  0  0  0  0
 19 20  1  0  0  0  0
 20 21  1  0  0  0  0
 20 22  1  0  0  0  0
 20 23  1  0  0  0  0
 23 24  1  0  0  0  0
 23 25  1  0  0  0  0
 23 26  1  0  0  0  0
M  END
> <ChemID>
100212

> <source_casrn>
78-40-0

> <CAS>
78-40-0

> <SMILES>
CCOP(=O)(OCC)OCC

> <NAME>
TRIETHYL PHOSPHATE

> <preferred_name>
Triethyl phosphate

> <iupac>
triethyl phosphate

> <MPID>
24853

> <dsstox_substance_id>
DTXSID8026228

> <Canonical_QSARr>
CCOP(=O)(OCC)OCC

> <InChI_Code_QSARr>
InChI=1S/C6H15O4P/c1-4-8-11(7,9-5-2)10-6-3/h4-6H2,1-3H3

> <InChI Key_QSARr>
DQWPFSLDHJDLRL-UHFFFAOYSA-N

> <Salt_Solvent>
?

> <LogVP>
-0.4056

$$$$
100214
  -INDIGO-08031723152D

 44 43  0  0  0  0  0  0  0  0999 V2000
    4.0001   -1.3857    0.0000 P   0  0  0  0  0  0  0  0  0  0  0  0
    5.6000   -1.3857    0.0000 S   0  0  0  0  0  0  0  0  0  0  0  0
    6.4001   -0.0001    0.0000 C   0  0  0  0  0  0  0  0  0  0  0  0
    6.1911    1.5864    0.0000 H   0  0  0  0  0  0  0  0  0  0  0  0
    5.1308    0.9740    0.0000 H   0  0  0  0  0  0  0  0  0  0  0  0
    7.9999   -0.0001    0.0000 C   0  0  0  0  0  0  0  0  0  0  0  0
    8.2089   -1.5864    0.0000 H   0  0  0  0  0  0  0  0  0  0  0  0
    9.2692   -0.9740    0.0000 H   0  0  0  0  0  0  0  0  0  0  0  0
    8.8000    1.3857    0.0000 C   0  0  0  0  0  0  0  0  0  0  0  0
    8.5913    2.9720    0.0000 H   0  0  0  0  0  0  0  0  0  0  0  0
    7.5307    2.3596    0.0000 H   0  0  0  0  0  0  0  0  0  0  0  0
   10.4001    1.3857    0.0000 C   0  0  0  0  0  0  0  0  0  0  0  0
   12.0000    1.3857    0.0000 H   0  0  0  0  0  0  0  0  0  0  0  0
   11.1999    2.7713    0.0000 H   0  0  0  0  0  0  0  0  0  0  0  0
   11.1999   -0.0001    0.0000 H   0  0  0  0  0  0  0  0  0  0  0  0
    4.7999   -2.7712    0.0000 S   0  0  0  0  0  0  0  0  0  0  0  0
    3.9999   -4.1570    0.0000 C   0  0  0  0  0  0  0  0  0  0  0  0
    2.5218   -3.5446    0.0000 H   0  0  0  0  0  0  0  0  0  0  0  0
    2.5218   -4.7692    0.0000 H   0  0  0  0  0  0  0  0  0  0  0  0
    4.7999   -5.5426    0.0000 C   0  0  0  0  0  0  0  0  0  0  0  0
    6.2782   -6.1549    0.0000 H   0  0  0  0  0  0  0  0  0  0  0  0
    6.2782   -4.9302    0.0000 H   0  0  0  0  0  0  0  0  0  0  0  0
    3.9999   -6.9281    0.0000 C   0  0  0  0  0  0  0  0  0  0  0  0
    2.5218   -6.3160    0.0000 H   0  0  0  0  0  0  0  0  0  0  0  0
    2.5218   -7.5405    0.0000 H   0  0  0  0  0  0  0  0  0  0  0  0
    4.7999   -8.3139    0.0000 C   0  0  0  0  0  0  0  0  0  0  0  0
    5.6000   -9.6995    0.0000 H   0  0  0  0  0  0  0  0  0  0  0  0
    3.9999   -9.6995    0.0000 H   0  0  0  0  0  0  0  0  0  0  0  0
    6.4001   -8.3139    0.0000 H   0  0  0  0  0  0  0  0  0  0  0  0
    2.4000   -1.3857    0.0000 S   0  0  0  0  0  0  0  0  0  0  0  0
    1.5999   -0.0001    0.0000 C   0  0  0  0  0  0  0  0  0  0  0  0
    2.8692    0.9740    0.0000 H   0  0  0  0  0  0  0  0  0  0  0  0
    1.8089    1.5864    0.0000 H   0  0  0  0  0  0  0  0  0  0  0  0
    0.0001   -0.0001    0.0000 C   0  0  0  0  0  0  0  0  0  0  0  0
   -1.2692   -0.9740    0.0000 H   0  0  0  0  0  0  0  0  0  0  0  0
   -0.2089   -1.5864    0.0000 H   0  0  0  0  0  0  0  0  0  0  0  0
   -0.8000    1.3857    0.0000 C   0  0  0  0  0  0  0  0  0  0  0  0
    0.4693    2.3596    0.0000 H   0  0  0  0  0  0  0  0  0  0  0  0
   -0.5913    2.9720    0.0000 H   0  0  0  0  0  0  0  0  0  0  0  0
   -2.4001    1.3857    0.0000 C   0  0  0  0  0  0  0  0  0  0  0  0
   -4.0000    1.3857    0.0000 H   0  0  0  0  0  0  0  0  0  0  0  0
   -3.1999    2.7713    0.0000 H   0  0  0  0  0  0  0  0  0  0  0  0
   -3.1999   -0.0001    0.0000 H   0  0  0  0  0  0  0  0  0  0  0  0
    4.7999   -0.0001    0.0000 O   0  0  0  0  0  0  0  0  0  0  0  0
  1  2  1  0  0  0  0
  2  3  1  0  0  0  0
  3  4  1  0  0  0  0
  3  5  1  0  0  0  0
  3  6  1  0  0  0  0
  6  7  1  0  0  0  0
  6  8  1  0  0  0  0
  6  9  1  0  0  0  0
  9 10  1  0  0  0  0
  9 11  1  0  0  0  0
  9 12  1  0  0  0  0
 12 13  1  0  0  0  0
 12 14  1  0  0  0  0
 12 15  1  0  0  0  0
  1 16  1  0  0  0  0
 16 17  1  0  0  0  0
 17 18  1  0  0  0  0
 17 19  1  0  0  0  0
 17 20  1  0  0  0  0
 20 21  1  0  0  0  0
 20 22  1  0  0  0  0
 20 23  1  0  0  0  0
 23 24  1  0  0  0  0
 23 25  1  0  0  0  0
 23 26  1  0  0  0  0
 26 27  1  0  0  0  0
 26 28  1  0  0  0  0
 26 29  1  0  0  0  0
  1 30  1  0  0  0  0
 30 31  1  0  0  0  0
 31 32  1  0  0  0  0
 31 33  1  0  0  0  0
 31 34  1  0  0  0  0
 34 35  1  0  0  0  0
 34 36  1  0  0  0  0
 34 37  1  0  0  0  0
 37 38  1  0  0  0  0
 37 39  1  0  0  0  0
 37 40  1  0  0  0  0
 40 41  1  0  0  0  0
 40 42  1  0  0  0  0
 40 43  1  0  0  0  0
  1 44  2  0  0  0  0
M  END
> <ChemID>
100214

> <source_casrn>
78-48-8

> <CAS>
78-48-8

> <SMILES>
CCCCSP(=O)(SCCCC)SCCCC

> <NAME>
TRIBUFOS

> <preferred_name>
Tribufos

> <iupac>
S,S,S-tributyl phosphorotrithioate

> <MPID>
24855

> <dsstox_substance_id>
DTXSID1024174

> <Canonical_QSARr>
CCCCSP(=O)(SCCCC)SCCCC

> <InChI_Code_QSARr>
InChI=1S/C12H27OPS3/c1-4-7-10-15-14(13,16-11-8-5-2)17-12-9-6-3/h4-12H2,1-3H3

> <InChI Key_QSARr>
ZOKXUAHZSKEQSS-UHFFFAOYSA-N

> <Salt_Solvent>
?

> <LogVP>
-5.2757

$$$$
100215
  -INDIGO-08031723152D

 28 28  0  0  0  0  0  0  0  0999 V2000
    6.9283   -2.4000    0.0000 N   0  0  0  0  0  0  0  0  0  0  0  0
    6.9283   -0.7999    0.0000 C   0  0  0  0  0  0  0  0  0  0  0  0
    8.3138    0.0000    0.0000 N   0  0  0  0  0  0  0  0  0  0  0  0
    9.6995   -0.7999    0.0000 H   0  0  0  0  0  0  0  0  0  0  0  0
    8.3138    1.6000    0.0000 H   0  0  0  0  0  0  0  0  0  0  0  0
    5.5426    0.0000    0.0000 N   0  0  0  0  0  0  0  0  0  0  0  0
    4.1569   -0.7999    0.0000 C   0  0  0  0  0  0  0  0  0  0  0  0
    2.7713    0.0000    0.0000 C   0  0  0  0  0  0  0  0  0  0  0  0
    2.1590    1.4782    0.0000 H   0  0  0  0  0  0  0  0  0  0  0  0
    3.3835    1.4782    0.0000 H   0  0  0  0  0  0  0  0  0  0  0  0
    1.3856   -0.7999    0.0000 S   0  0  0  0  0  0  0  0  0  0  0  0
   -0.0001    0.0000    0.0000 P   0  0  0  0  0  0  0  0  0  0  0  0
   -0.0001    1.6000    0.0000 S   0  0  0  0  0  0  0  0  0  0  0  0
   -1.3856    0.8000    0.0000 O   0  0  0  0  0  0  0  0  0  0  0  0
   -1.3856    2.4001    0.0000 C   0  0  0  0  0  0  0  0  0  0  0  0
   -2.7713    3.2000    0.0000 H   0  0  0  0  0  0  0  0  0  0  0  0
   -1.3856    4.0000    0.0000 H   0  0  0  0  0  0  0  0  0  0  0  0
   -0.0001    3.2000    0.0000 H   0  0  0  0  0  0  0  0  0  0  0  0
   -1.3856   -0.7999    0.0000 O   0  0  0  0  0  0  0  0  0  0  0  0
   -1.3856   -2.4000    0.0000 C   0  0  0  0  0  0  0  0  0  0  0  0
   -2.7713   -3.2000    0.0000 H   0  0  0  0  0  0  0  0  0  0  0  0
   -1.3856   -3.9999    0.0000 H   0  0  0  0  0  0  0  0  0  0  0  0
   -0.0001   -3.2000    0.0000 H   0  0  0  0  0  0  0  0  0  0  0  0
    4.1569   -2.4000    0.0000 N   0  0  0  0  0  0  0  0  0  0  0  0
    5.5426   -3.2000    0.0000 C   0  0  0  0  0  0  0  0  0  0  0  0
    5.5426   -4.8000    0.0000 N   0  0  0  0  0  0  0  0  0  0  0  0
    6.9283   -5.6000    0.0000 H   0  0  0  0  0  0  0  0  0  0  0  0
    4.1569   -5.6000    0.0000 H   0  0  0  0  0  0  0  0  0  0  0  0
  1  2  1  0  0  0  0
  2  3  1  0  0  0  0
  3  4  1  0  0  0  0
  3  5  1  0  0  0  0
  2  6  2  0  0  0  0
  6  7  1  0  0  0  0
  7  8  1  0  0  0  0
  8  9  1  0  0  0  0
  8 10  1  0  0  0  0
  8 11  1  0  0  0  0
 11 12  1  0  0  0  0
 12 13  2  0  0  0  0
 12 14  1  0  0  0  0
 14 15  1  0  0  0  0
 15 16  1  0  0  0  0
 15 17  1  0  0  0  0
 15 18  1  0  0  0  0
 12 19  1  0  0  0  0
 19 20  1  0  0  0  0
 20 21  1  0  0  0  0
 20 22  1  0  0  0  0
 20 23  1  0  0  0  0
  7 24  2  0  0  0  0
 24 25  1  0  0  0  0
 25  1  2  0  0  0  0
 25 26  1  0  0  0  0
 26 27  1  0  0  0  0
 26 28  1  0  0  0  0
M  END
> <ChemID>
100215

> <source_casrn>
78-57-9

> <CAS>
78-57-9

> <SMILES>
COP(=S)(OC)SCc1[n]c(N)[n]c(N)[n]1

> <NAME>
MENAZON

> <preferred_name>
Menazon

> <iupac>
S-[(4,6-diamino-1,3,5-triazin-2-yl)methyl] O,O-dimethyl phosphorodithioate

> <MPID>
24856

> <dsstox_substance_id>
DTXSID9042120

> <Canonical_QSARr>
COP(=S)(OC)SCc1[n]c(N)[n]c(N)[n]1

> <InChI_Code_QSARr>
InChI=1S/C6H12N5O2PS2/c1-12-14(15,13-2)16-3-4-9-5(7)11-6(8)10-4/h3H2,1-2H3,(H4,7,8,9,10,11)

> <InChI Key_QSARr>
SUYHYHLFUHHVJQ-UHFFFAOYSA-N

> <Salt_Solvent>
?

> <LogVP>
-6.011

$$$$
100216
  -INDIGO-08031723152D

 24 24  0  0  0  0  0  0  0  0999 V2000
    1.5756   -0.2778    0.0000 C   0  0  0  0  0  0  0  0  0  0  0  0
    3.1514   -0.5557    0.0000 H   0  0  0  0  0  0  0  0  0  0  0  0
    2.6042    0.9478    0.0000 H   0  0  0  0  0  0  0  0  0  0  0  0
    2.6042   -1.5035    0.0000 H   0  0  0  0  0  0  0  0  0  0  0  0
    0.0000    0.0000    0.0000 C   0  0  0  0  0  0  0  0  0  0  0  0
   -1.3856    0.8000    0.0000 C   0  0  0  0  0  0  0  0  0  0  0  0
   -0.3572    2.0257    0.0000 H   0  0  0  0  0  0  0  0  0  0  0  0
   -2.4141    2.0257    0.0000 H   0  0  0  0  0  0  0  0  0  0  0  0
   -2.7713    0.0000    0.0000 C   0  0  0  0  0  0  0  0  0  0  0  0
   -4.1569    0.8000    0.0000 C   0  0  0  0  0  0  0  0  0  0  0  0
   -5.5426    1.6001    0.0000 H   0  0  0  0  0  0  0  0  0  0  0  0
   -5.5426    0.0000    0.0000 H   0  0  0  0  0  0  0  0  0  0  0  0
   -4.1569    2.4000    0.0000 H   0  0  0  0  0  0  0  0  0  0  0  0
   -2.7713   -1.6000    0.0000 C   0  0  0  0  0  0  0  0  0  0  0  0
   -4.1569   -2.4000    0.0000 H   0  0  0  0  0  0  0  0  0  0  0  0
   -1.3856   -2.4000    0.0000 C   0  0  0  0  0  0  0  0  0  0  0  0
   -1.3856   -4.0000    0.0000 O   0  0  0  0  0  0  0  0  0  0  0  0
    0.0000   -1.6000    0.0000 C   0  0  0  0  0  0  0  0  0  0  0  0
    0.5472   -3.1035    0.0000 H   0  0  0  0  0  0  0  0  0  0  0  0
    1.5756   -1.3222    0.0000 H   0  0  0  0  0  0  0  0  0  0  0  0
    0.5472    1.5035    0.0000 C   0  0  0  0  0  0  0  0  0  0  0  0
    1.0945    3.0070    0.0000 H   0  0  0  0  0  0  0  0  0  0  0  0
    2.1229    1.7814    0.0000 H   0  0  0  0  0  0  0  0  0  0  0  0
    0.0000    3.0070    0.0000 H   0  0  0  0  0  0  0  0  0  0  0  0
  1  2  1  0  0  0  0
  1  3  1  0  0  0  0
  1  4  1  0  0  0  0
  1  5  1  0  0  0  0
  5  6  1  0  0  0  0
  6  7  1  0  0  0  0
  6  8  1  0  0  0  0
  6  9  1  0  0  0  0
  9 10  1  0  0  0  0
 10 11  1  0  0  0  0
 10 12  1  0  0  0  0
 10 13  1  0  0  0  0
  9 14  2  0  0  0  0
 14 15  1  0  0  0  0
 14 16  1  0  0  0  0
 16 17  2  0  0  0  0
 16 18  1  0  0  0  0
 18  5  1  0  0  0  0
 18 19  1  0  0  0  0
 18 20  1  0  0  0  0
  5 21  1  0  0  0  0
 21 22  1  0  0  0  0
 21 23  1  0  0  0  0
 21 24  1  0  0  0  0
M  END
> <ChemID>
100216

> <source_casrn>
78-59-1

> <CAS>
78-59-1

> <SMILES>
CC1CC(C)(C)CC(=O)C=1

> <NAME>
ISOPHORONE

> <preferred_name>
Isophorone

> <iupac>
3,5,5-trimethylcyclohex-2-en-1-one

> <MPID>
24857

> <dsstox_substance_id>
DTXSID8020759

> <Canonical_QSARr>
CC1CC(C)(C)CC(=O)C=1

> <InChI_Code_QSARr>
InChI=1S/C9H14O/c1-7-4-8(10)6-9(2,3)5-7/h4H,5-6H2,1-3H3

> <InChI Key_QSARr>
HJOVHMDZYOCNQW-UHFFFAOYSA-N

> <Salt_Solvent>
?

> <LogVP>
-0.3585

$$$$
100218
  -INDIGO-08031723152D

 24 23  0  0  0  0  0  0  0  0999 V2000
    1.3857   -0.8000    0.0000 C   0  0  0  0  0  0  0  0  0  0  0  0
    0.0000   -0.0000    0.0000 C   0  0  0  0  0  0  0  0  0  0  0  0
    0.8000    1.3857    0.0000 C   0  0  0  0  0  0  0  0  0  0  0  0
    1.6000    2.7713    0.0000 H   0  0  0  0  0  0  0  0  0  0  0  0
    2.3999    1.3857    0.0000 H   0  0  0  0  0  0  0  0  0  0  0  0
    0.0000    2.7713    0.0000 H   0  0  0  0  0  0  0  0  0  0  0  0
   -0.8001   -1.3857    0.0000 C   0  0  0  0  0  0  0  0  0  0  0  0
   -1.6000   -2.7713    0.0000 H   0  0  0  0  0  0  0  0  0  0  0  0
    0.0000   -2.7713    0.0000 H   0  0  0  0  0  0  0  0  0  0  0  0
   -2.4000   -1.3857    0.0000 H   0  0  0  0  0  0  0  0  0  0  0  0
   -1.3856    0.8000    0.0000 N   0  0  0  0  0  0  0  0  0  0  0  0
   -2.7713   -0.0000    0.0000 N   0  0  0  0  0  0  0  0  0  0  0  0
   -4.1570    0.8000    0.0000 C   0  0  0  0  0  0  0  0  0  0  0  0
   -3.3569    2.1857    0.0000 C   0  0  0  0  0  0  0  0  0  0  0  0
   -2.5569    3.5713    0.0000 N   0  0  0  0  0  0  0  0  0  0  0  0
   -5.5426    1.6000    0.0000 C   0  0  0  0  0  0  0  0  0  0  0  0
   -6.9282    2.4000    0.0000 H   0  0  0  0  0  0  0  0  0  0  0  0
   -6.9282    0.8000    0.0000 H   0  0  0  0  0  0  0  0  0  0  0  0
   -5.5426    3.2000    0.0000 H   0  0  0  0  0  0  0  0  0  0  0  0
   -4.9569   -0.5857    0.0000 C   0  0  0  0  0  0  0  0  0  0  0  0
   -5.7569   -1.9713    0.0000 H   0  0  0  0  0  0  0  0  0  0  0  0
   -6.5569   -0.5857    0.0000 H   0  0  0  0  0  0  0  0  0  0  0  0
   -4.1570   -1.9713    0.0000 H   0  0  0  0  0  0  0  0  0  0  0  0
    2.7713   -1.6000    0.0000 N   0  0  0  0  0  0  0  0  0  0  0  0
  1  2  1  0  0  0  0
  2  3  1  0  0  0  0
  3  4  1  0  0  0  0
  3  5  1  0  0  0  0
  3  6  1  0  0  0  0
  2  7  1  0  0  0  0
  7  8  1  0  0  0  0
  7  9  1  0  0  0  0
  7 10  1  0  0  0  0
  2 11  1  0  0  0  0
 11 12  2  0  0  0  0
 12 13  1  0  0  0  0
 13 14  1  0  0  0  0
 14 15  3  0  0  0  0
 13 16  1  0  0  0  0
 16 17  1  0  0  0  0
 16 18  1  0  0  0  0
 16 19  1  0  0  0  0
 13 20  1  0  0  0  0
 20 21  1  0  0  0  0
 20 22  1  0  0  0  0
 20 23  1  0  0  0  0
  1 24  3  0  0  0  0
M  END
> <ChemID>
100218

> <source_casrn>
78-67-1

> <CAS>
78-67-1

> <SMILES>
CC(C)(C#N)/N=N/C(C)(C)C#N

> <NAME>
2,2'-Azobis(2-methylpropionitrile)

> <preferred_name>
2,2'-Azobis(2-methylpropanenitrile)

> <iupac>
2,2'-(E)-diazene-1,2-diylbis(2-methylpropanenitrile)

> <MPID>
24859

> <dsstox_substance_id>
DTXSID1026457

> <Canonical_QSARr>
CC(C)(C#N)N=NC(C)(C)C#N

> <InChI_Code_QSARr>
InChI=1S/C8H12N4/c1-7(2,5-9)11-12-8(3,4)6-10/h1-4H3/b12-11+

> <InChI Key_QSARr>
OZAIFHULBGXAKX-VAWYXSNFSA-N

> <Salt_Solvent>
?

> <LogVP>
-2.1739

$$$$
100219
  -INDIGO-08031723152D

 29 28  0  0  0  0  0  0  0  0999 V2000
   -0.7999   -1.3857    0.0000 O   0  0  0  0  0  0  0  0  0  0  0  0
   -0.0000   -2.7713    0.0000 H   0  0  0  0  0  0  0  0  0  0  0  0
   -0.0000   -0.0001    0.0000 C   0  0  0  0  0  0  0  0  0  0  0  0
    0.8000    1.3857    0.0000 C   0  0  0  0  0  0  0  0  0  0  0  0
    2.4000    1.3857    0.0000 H   0  0  0  0  0  0  0  0  0  0  0  0
    0.2528    2.8892    0.0000 C   0  0  0  0  0  0  0  0  0  0  0  0
    1.2813    4.1148    0.0000 H   0  0  0  0  0  0  0  0  0  0  0  0
   -1.3230    3.1670    0.0000 H   0  0  0  0  0  0  0  0  0  0  0  0
   -1.3857    0.8000    0.0000 C   0  0  0  0  0  0  0  0  0  0  0  0
   -0.7734    2.2782    0.0000 H   0  0  0  0  0  0  0  0  0  0  0  0
   -1.9979    2.2782    0.0000 H   0  0  0  0  0  0  0  0  0  0  0  0
   -2.7712   -0.0001    0.0000 C   0  0  0  0  0  0  0  0  0  0  0  0
   -3.3835   -1.4782    0.0000 H   0  0  0  0  0  0  0  0  0  0  0  0
   -2.1590   -1.4782    0.0000 H   0  0  0  0  0  0  0  0  0  0  0  0
   -4.1569    0.8000    0.0000 C   0  0  0  0  0  0  0  0  0  0  0  0
   -4.1569    2.4000    0.0000 H   0  0  0  0  0  0  0  0  0  0  0  0
   -5.5425   -0.0001    0.0000 C   0  0  0  0  0  0  0  0  0  0  0  0
   -6.9282    0.8000    0.0000 C   0  0  0  0  0  0  0  0  0  0  0  0
   -8.3138    1.6000    0.0000 H   0  0  0  0  0  0  0  0  0  0  0  0
   -8.3138   -0.0001    0.0000 H   0  0  0  0  0  0  0  0  0  0  0  0
   -6.9282    2.4000    0.0000 H   0  0  0  0  0  0  0  0  0  0  0  0
   -5.5425   -1.6000    0.0000 C   0  0  0  0  0  0  0  0  0  0  0  0
   -5.5425   -3.2000    0.0000 H   0  0  0  0  0  0  0  0  0  0  0  0
   -6.9282   -2.4000    0.0000 H   0  0  0  0  0  0  0  0  0  0  0  0
   -4.1569   -2.4000    0.0000 H   0  0  0  0  0  0  0  0  0  0  0  0
    1.3856   -0.8000    0.0000 C   0  0  0  0  0  0  0  0  0  0  0  0
    2.7713   -1.6000    0.0000 H   0  0  0  0  0  0  0  0  0  0  0  0
    2.7713   -0.0001    0.0000 H   0  0  0  0  0  0  0  0  0  0  0  0
    1.3856   -2.4000    0.0000 H   0  0  0  0  0  0  0  0  0  0  0  0
  1  2  1  0  0  0  0
  1  3  1  0  0  0  0
  3  4  1  0  0  0  0
  4  5  1  0  0  0  0
  4  6  2  0  0  0  0
  6  7  1  0  0  0  0
  6  8  1  0  0  0  0
  3  9  1  0  0  0  0
  9 10  1  0  0  0  0
  9 11  1  0  0  0  0
  9 12  1  0  0  0  0
 12 13  1  0  0  0  0
 12 14  1  0  0  0  0
 12 15  1  0  0  0  0
 15 16  1  0  0  0  0
 15 17  2  0  0  0  0
 17 18  1  0  0  0  0
 18 19  1  0  0  0  0
 18 20  1  0  0  0  0
 18 21  1  0  0  0  0
 17 22  1  0  0  0  0
 22 23  1  0  0  0  0
 22 24  1  0  0  0  0
 22 25  1  0  0  0  0
  3 26  1  0  0  0  0
 26 27  1  0  0  0  0
 26 28  1  0  0  0  0
 26 29  1  0  0  0  0
M  END
> <ChemID>
100219

> <source_casrn>
78-70-6

> <CAS>
78-70-6

> <SMILES>
CC(C)=CCCC(C)(O)C=C

> <NAME>
LINALOOL

> <preferred_name>
Linalool

> <iupac>
3,7-dimethylocta-1,6-dien-3-ol

> <MPID>
24860

> <dsstox_substance_id>
DTXSID7025502

> <Canonical_QSARr>
CC(C)=CCCC(C)(O)C=C

> <InChI_Code_QSARr>
InChI=1S/C10H18O/c1-5-10(4,11)8-6-7-9(2)3/h5,7,11H,1,6,8H2,2-4H3

> <InChI Key_QSARr>
CDOSHBSSFJOMGT-UHFFFAOYSA-N

> <Salt_Solvent>
?

> <LogVP>
-0.7959

$$$$
100220
  -INDIGO-08031723152D

 11 10  0  0  0  0  0  0  0  0999 V2000
    1.3856    0.8000    0.0000 C   0  0  0  0  0  0  0  0  0  0  0  0
    2.7713    1.6000    0.0000 H   0  0  0  0  0  0  0  0  0  0  0  0
    2.7713    0.0000    0.0000 H   0  0  0  0  0  0  0  0  0  0  0  0
    0.0000    0.0000    0.0000 C   0  0  0  0  0  0  0  0  0  0  0  0
    0.6123   -1.4782    0.0000 H   0  0  0  0  0  0  0  0  0  0  0  0
   -1.3856    0.8000    0.0000 C   0  0  0  0  0  0  0  0  0  0  0  0
   -2.7713    1.6000    0.0000 H   0  0  0  0  0  0  0  0  0  0  0  0
   -2.7713    0.0000    0.0000 H   0  0  0  0  0  0  0  0  0  0  0  0
   -1.3856    2.4000    0.0000 H   0  0  0  0  0  0  0  0  0  0  0  0
   -0.6123   -1.4782    0.0000 Br  0  0  0  0  0  0  0  0  0  0  0  0
    1.3856    2.4000    0.0000 Br  0  0  0  0  0  0  0  0  0  0  0  0
  1  2  1  0  0  0  0
  1  3  1  0  0  0  0
  1  4  1  0  0  0  0
  4  5  1  0  0  0  0
  4  6  1  0  0  0  0
  6  7  1  0  0  0  0
  6  8  1  0  0  0  0
  6  9  1  0  0  0  0
  4 10  1  0  0  0  0
  1 11  1  0  0  0  0
M  END
> <ChemID>
100220

> <source_casrn>
78-75-1

> <CAS>
NOCAS_870403

> <SMILES>
CC(Br)CBr

> <NAME>
1,2-DIBROMOPROPANE

> <preferred_name>


> <iupac>


> <MPID>
24861

> <dsstox_substance_id>
DTXSID60870403

> <Canonical_QSARr>
CC(Br)CBr

> <InChI_Code_QSARr>
InChI=1S/C3H6Br2/c1-3(5)2-4/h3H,2H2,1H3

> <InChI Key_QSARr>
XFNJYAKDBJUJAJ-UHFFFAOYSA-N

> <Salt_Solvent>
?

> <LogVP>
0.8944

$$$$
100222
  -INDIGO-08031723152D

 17 16  0  0  0  0  0  0  0  0999 V2000
   -0.0000    0.0000    0.0000 C   0  0  0  0  0  0  0  0  0  0  0  0
    0.8000   -1.3856    0.0000 H   0  0  0  0  0  0  0  0  0  0  0  0
   -1.3857   -0.8000    0.0000 C   0  0  0  0  0  0  0  0  0  0  0  0
   -2.7713   -1.6000    0.0000 H   0  0  0  0  0  0  0  0  0  0  0  0
   -1.3857   -2.4000    0.0000 H   0  0  0  0  0  0  0  0  0  0  0  0
   -2.7713    0.0000    0.0000 H   0  0  0  0  0  0  0  0  0  0  0  0
   -0.8000    1.3856    0.0000 C   0  0  0  0  0  0  0  0  0  0  0  0
   -1.6001    2.7713    0.0000 H   0  0  0  0  0  0  0  0  0  0  0  0
   -0.0000    2.7713    0.0000 H   0  0  0  0  0  0  0  0  0  0  0  0
   -2.4000    1.3856    0.0000 H   0  0  0  0  0  0  0  0  0  0  0  0
    1.5036    0.5472    0.0000 C   0  0  0  0  0  0  0  0  0  0  0  0
    1.1572    2.1093    0.0000 H   0  0  0  0  0  0  0  0  0  0  0  0
    2.3631    1.8967    0.0000 H   0  0  0  0  0  0  0  0  0  0  0  0
    2.7292   -0.4813    0.0000 C   0  0  0  0  0  0  0  0  0  0  0  0
    3.9548   -1.5097    0.0000 H   0  0  0  0  0  0  0  0  0  0  0  0
    4.2327    0.0660    0.0000 H   0  0  0  0  0  0  0  0  0  0  0  0
    2.4513   -2.0569    0.0000 H   0  0  0  0  0  0  0  0  0  0  0  0
  1  2  1  0  0  0  0
  1  3  1  0  0  0  0
  3  4  1  0  0  0  0
  3  5  1  0  0  0  0
  3  6  1  0  0  0  0
  1  7  1  0  0  0  0
  7  8  1  0  0  0  0
  7  9  1  0  0  0  0
  7 10  1  0  0  0  0
  1 11  1  0  0  0  0
 11 12  1  0  0  0  0
 11 13  1  0  0  0  0
 11 14  1  0  0  0  0
 14 15  1  0  0  0  0
 14 16  1  0  0  0  0
 14 17  1  0  0  0  0
M  END
> <ChemID>
100222

> <source_casrn>
78-78-4

> <CAS>
78-78-4

> <SMILES>
CCC(C)C

> <NAME>
ISOPENTANE

> <preferred_name>
2-Methylbutane

> <iupac>
2-methylbutane

> <MPID>
24863

> <dsstox_substance_id>
DTXSID8025468

> <Canonical_QSARr>
CCC(C)C

> <InChI_Code_QSARr>
InChI=1S/C5H12/c1-4-5(2)3/h5H,4H2,1-3H3

> <InChI Key_QSARr>
QWTDNUCVQCZILF-UHFFFAOYSA-N

> <Salt_Solvent>
?

> <LogVP>
2.8382

$$$$
100223
  -INDIGO-08031723152D

 13 12  0  0  0  0  0  0  0  0999 V2000
    1.3856    0.8000    0.0000 C   0  0  0  0  0  0  0  0  0  0  0  0
    2.7713    1.6000    0.0000 H   0  0  0  0  0  0  0  0  0  0  0  0
    2.7713    0.0000    0.0000 H   0  0  0  0  0  0  0  0  0  0  0  0
    1.3856    2.4000    0.0000 H   0  0  0  0  0  0  0  0  0  0  0  0
    0.0000    0.0000    0.0000 C   0  0  0  0  0  0  0  0  0  0  0  0
    0.0000   -1.6000    0.0000 C   0  0  0  0  0  0  0  0  0  0  0  0
   -1.3856   -2.4000    0.0000 H   0  0  0  0  0  0  0  0  0  0  0  0
    1.3856   -2.4000    0.0000 H   0  0  0  0  0  0  0  0  0  0  0  0
   -1.3856    0.8000    0.0000 C   0  0  0  0  0  0  0  0  0  0  0  0
   -1.3856    2.4000    0.0000 H   0  0  0  0  0  0  0  0  0  0  0  0
   -2.7713   -0.0000    0.0000 C   0  0  0  0  0  0  0  0  0  0  0  0
   -4.1569    0.8000    0.0000 H   0  0  0  0  0  0  0  0  0  0  0  0
   -2.7713   -1.6000    0.0000 H   0  0  0  0  0  0  0  0  0  0  0  0
  1  2  1  0  0  0  0
  1  3  1  0  0  0  0
  1  4  1  0  0  0  0
  1  5  1  0  0  0  0
  5  6  2  0  0  0  0
  6  7  1  0  0  0  0
  6  8  1  0  0  0  0
  5  9  1  0  0  0  0
  9 10  1  0  0  0  0
  9 11  2  0  0  0  0
 11 12  1  0  0  0  0
 11 13  1  0  0  0  0
M  END
> <ChemID>
100223

> <source_casrn>
78-79-5

> <CAS>
78-79-5

> <SMILES>
CC(=C)C=C

> <NAME>
2-METHYL-1,3-BUTADIENE

> <preferred_name>
Isoprene

> <iupac>
2-methylbuta-1,3-diene

> <MPID>
24864

> <dsstox_substance_id>
DTXSID2020761

> <Canonical_QSARr>
CC(=C)C=C

> <InChI_Code_QSARr>
InChI=1S/C5H8/c1-4-5(2)3/h4H,1-2H2,3H3

> <InChI Key_QSARr>
RRHGJUQNOFWUDK-UHFFFAOYSA-N

> <Salt_Solvent>
?

> <LogVP>
2.7404

$$$$
100224
  -INDIGO-08031723152D

 16 15  0  0  0  0  0  0  0  0999 V2000
    2.7292   -0.4813    0.0000 N   0  0  0  0  0  0  0  0  0  0  0  0
    4.2327    0.0660    0.0000 H   0  0  0  0  0  0  0  0  0  0  0  0
    2.4513   -2.0569    0.0000 H   0  0  0  0  0  0  0  0  0  0  0  0
    1.5036    0.5472    0.0000 C   0  0  0  0  0  0  0  0  0  0  0  0
    1.1572    2.1093    0.0000 H   0  0  0  0  0  0  0  0  0  0  0  0
    2.3631    1.8967    0.0000 H   0  0  0  0  0  0  0  0  0  0  0  0
   -0.0000    0.0000    0.0000 C   0  0  0  0  0  0  0  0  0  0  0  0
    0.8000   -1.3856    0.0000 H   0  0  0  0  0  0  0  0  0  0  0  0
   -1.3857   -0.8000    0.0000 C   0  0  0  0  0  0  0  0  0  0  0  0
   -2.7713   -1.6000    0.0000 H   0  0  0  0  0  0  0  0  0  0  0  0
   -1.3857   -2.4000    0.0000 H   0  0  0  0  0  0  0  0  0  0  0  0
   -2.7713    0.0000    0.0000 H   0  0  0  0  0  0  0  0  0  0  0  0
   -0.8000    1.3856    0.0000 C   0  0  0  0  0  0  0  0  0  0  0  0
   -1.6001    2.7713    0.0000 H   0  0  0  0  0  0  0  0  0  0  0  0
   -0.0000    2.7713    0.0000 H   0  0  0  0  0  0  0  0  0  0  0  0
   -2.4000    1.3856    0.0000 H   0  0  0  0  0  0  0  0  0  0  0  0
  1  2  1  0  0  0  0
  1  3  1  0  0  0  0
  1  4  1  0  0  0  0
  4  5  1  0  0  0  0
  4  6  1  0  0  0  0
  4  7  1  0  0  0  0
  7  8  1  0  0  0  0
  7  9  1  0  0  0  0
  9 10  1  0  0  0  0
  9 11  1  0  0  0  0
  9 12  1  0  0  0  0
  7 13  1  0  0  0  0
 13 14  1  0  0  0  0
 13 15  1  0  0  0  0
 13 16  1  0  0  0  0
M  END
> <ChemID>
100224

> <source_casrn>
78-81-9

> <CAS>
78-81-9

> <SMILES>
CC(C)CN

> <NAME>
ISOBUTYLAMINE

> <preferred_name>
Isobutylamine

> <iupac>
2-methylpropan-1-amine

> <MPID>
24865

> <dsstox_substance_id>
DTXSID9025459

> <Canonical_QSARr>
CC(C)CN

> <InChI_Code_QSARr>
InChI=1S/C4H11N/c1-4(2)3-5/h4H,3,5H2,1-2H3

> <InChI Key_QSARr>
KDSNLYIMUZNERS-UHFFFAOYSA-N

> <Salt_Solvent>
?

> <LogVP>
2.1399

$$$$
100226
  -INDIGO-08031723152D

 15 14  0  0  0  0  0  0  0  0999 V2000
    2.4000    1.3856    0.0000 O   0  0  0  0  0  0  0  0  0  0  0  0
    4.0000    1.3856    0.0000 H   0  0  0  0  0  0  0  0  0  0  0  0
    1.6000    0.0000    0.0000 C   0  0  0  0  0  0  0  0  0  0  0  0
    1.8089   -1.5863    0.0000 H   0  0  0  0  0  0  0  0  0  0  0  0
    2.8694   -0.9740    0.0000 H   0  0  0  0  0  0  0  0  0  0  0  0
    0.0000    0.0000    0.0000 C   0  0  0  0  0  0  0  0  0  0  0  0
    0.0000   -1.6000    0.0000 H   0  0  0  0  0  0  0  0  0  0  0  0
   -1.6000    0.0000    0.0000 C   0  0  0  0  0  0  0  0  0  0  0  0
   -3.2000    0.0000    0.0000 H   0  0  0  0  0  0  0  0  0  0  0  0
   -2.4000   -1.3856    0.0000 H   0  0  0  0  0  0  0  0  0  0  0  0
   -2.4000    1.3856    0.0000 H   0  0  0  0  0  0  0  0  0  0  0  0
    0.0000    1.6000    0.0000 C   0  0  0  0  0  0  0  0  0  0  0  0
    0.0000    3.2000    0.0000 H   0  0  0  0  0  0  0  0  0  0  0  0
    1.3857    2.4000    0.0000 H   0  0  0  0  0  0  0  0  0  0  0  0
   -1.3857    2.4000    0.0000 H   0  0  0  0  0  0  0  0  0  0  0  0
  1  2  1  0  0  0  0
  1  3  1  0  0  0  0
  3  4  1  0  0  0  0
  3  5  1  0  0  0  0
  3  6  1  0  0  0  0
  6  7  1  0  0  0  0
  6  8  1  0  0  0  0
  8  9  1  0  0  0  0
  8 10  1  0  0  0  0
  8 11  1  0  0  0  0
  6 12  1  0  0  0  0
 12 13  1  0  0  0  0
 12 14  1  0  0  0  0
 12 15  1  0  0  0  0
M  END
> <ChemID>
100226

> <source_casrn>
78-83-1

> <CAS>
78-83-1

> <SMILES>
CC(C)CO

> <NAME>
ISOBUTYL ALCOHOL

> <preferred_name>
2-Methyl-1-propanol

> <iupac>
2-methylpropan-1-ol

> <MPID>
24867

> <dsstox_substance_id>
DTXSID0021759

> <Canonical_QSARr>
CC(C)CO

> <InChI_Code_QSARr>
InChI=1S/C4H10O/c1-4(2)3-5/h4-5H,3H2,1-2H3

> <InChI Key_QSARr>
ZXEKIIBDNHEJCQ-UHFFFAOYSA-N

> <Salt_Solvent>
?

> <LogVP>
1.0191

$$$$
100227
  -INDIGO-08031723152D

 13 12  0  0  0  0  0  0  0  0999 V2000
    1.6000    0.0000    0.0000 C   0  0  0  0  0  0  0  0  0  0  0  0
    3.2000    0.0000    0.0000 H   0  0  0  0  0  0  0  0  0  0  0  0
    2.4000   -1.3856    0.0000 H   0  0  0  0  0  0  0  0  0  0  0  0
    2.4000    1.3856    0.0000 H   0  0  0  0  0  0  0  0  0  0  0  0
    0.0000    0.0000    0.0000 C   0  0  0  0  0  0  0  0  0  0  0  0
    0.0000   -1.6000    0.0000 H   0  0  0  0  0  0  0  0  0  0  0  0
   -1.6000    0.0000    0.0000 C   0  0  0  0  0  0  0  0  0  0  0  0
   -3.2000    0.0000    0.0000 H   0  0  0  0  0  0  0  0  0  0  0  0
   -2.4000   -1.3856    0.0000 H   0  0  0  0  0  0  0  0  0  0  0  0
   -2.4000    1.3856    0.0000 H   0  0  0  0  0  0  0  0  0  0  0  0
    0.0000    1.6000    0.0000 C   0  0  0  0  0  0  0  0  0  0  0  0
    1.3856    2.4000    0.0000 H   0  0  0  0  0  0  0  0  0  0  0  0
   -1.3856    2.4000    0.0000 O   0  0  0  0  0  0  0  0  0  0  0  0
  1  2  1  0  0  0  0
  1  3  1  0  0  0  0
  1  4  1  0  0  0  0
  1  5  1  0  0  0  0
  5  6  1  0  0  0  0
  5  7  1  0  0  0  0
  7  8  1  0  0  0  0
  7  9  1  0  0  0  0
  7 10  1  0  0  0  0
  5 11  1  0  0  0  0
 11 12  1  0  0  0  0
 11 13  2  0  0  0  0
M  END
> <ChemID>
100227

> <source_casrn>
78-84-2

> <CAS>
78-84-2

> <SMILES>
CC(C)C=O

> <NAME>
ISOBUTYRALDEHYDE

> <preferred_name>
2-Methylpropanal

> <iupac>
2-methylpropanal

> <MPID>
24868

> <dsstox_substance_id>
DTXSID9021635

> <Canonical_QSARr>
CC(C)C=O

> <InChI_Code_QSARr>
InChI=1S/C4H8O/c1-4(2)3-5/h3-4H,1-2H3

> <InChI Key_QSARr>
AMIMRNSIRUDHCM-UHFFFAOYSA-N

> <Salt_Solvent>
?

> <LogVP>
2.238

$$$$
100228
  -INDIGO-08031723152D

 11 10  0  0  0  0  0  0  0  0999 V2000
    1.3856   -0.8000    0.0000 C   0  0  0  0  0  0  0  0  0  0  0  0
    2.7713   -1.6000    0.0000 H   0  0  0  0  0  0  0  0  0  0  0  0
    1.3856   -2.4000    0.0000 H   0  0  0  0  0  0  0  0  0  0  0  0
    2.7713    0.0000    0.0000 H   0  0  0  0  0  0  0  0  0  0  0  0
    0.0000    0.0000    0.0000 C   0  0  0  0  0  0  0  0  0  0  0  0
    0.0000    1.6000    0.0000 C   0  0  0  0  0  0  0  0  0  0  0  0
   -1.3856    2.4000    0.0000 H   0  0  0  0  0  0  0  0  0  0  0  0
    1.3856    2.4000    0.0000 O   0  0  0  0  0  0  0  0  0  0  0  0
   -1.3856   -0.8000    0.0000 C   0  0  0  0  0  0  0  0  0  0  0  0
   -2.7713   -0.0000    0.0000 H   0  0  0  0  0  0  0  0  0  0  0  0
   -1.3856   -2.4000    0.0000 H   0  0  0  0  0  0  0  0  0  0  0  0
  1  2  1  0  0  0  0
  1  3  1  0  0  0  0
  1  4  1  0  0  0  0
  1  5  1  0  0  0  0
  5  6  1  0  0  0  0
  6  7  1  0  0  0  0
  6  8  2  0  0  0  0
  5  9  2  0  0  0  0
  9 10  1  0  0  0  0
  9 11  1  0  0  0  0
M  END
> <ChemID>
100228

> <source_casrn>
78-85-3

> <CAS>
78-85-3

> <SMILES>
CC(=C)C=O

> <NAME>
METHACROLEIN

> <preferred_name>
Methacrylaldehyde

> <iupac>
methacrylaldehyde

> <MPID>
24869

> <dsstox_substance_id>
DTXSID0052540

> <Canonical_QSARr>
CC(=C)C=O

> <InChI_Code_QSARr>
InChI=1S/C4H6O/c1-4(2)3-5/h3H,1H2,2H3

> <InChI Key_QSARr>
STNJBCKSHOAVAJ-UHFFFAOYSA-N

> <Salt_Solvent>
?

> <LogVP>
2.1903

$$$$
100230
  -INDIGO-08031723152D

 11 10  0  0  0  0  0  0  0  0999 V2000
    1.3856    0.8000    0.0000 C   0  0  0  0  0  0  0  0  0  0  0  0
    2.7713    1.6000    0.0000 H   0  0  0  0  0  0  0  0  0  0  0  0
    2.7713    0.0000    0.0000 H   0  0  0  0  0  0  0  0  0  0  0  0
    1.3856    2.4000    0.0000 H   0  0  0  0  0  0  0  0  0  0  0  0
    0.0000    0.0000    0.0000 C   0  0  0  0  0  0  0  0  0  0  0  0
    0.6123   -1.4782    0.0000 H   0  0  0  0  0  0  0  0  0  0  0  0
   -1.3856    0.8000    0.0000 C   0  0  0  0  0  0  0  0  0  0  0  0
   -2.7713    1.6000    0.0000 H   0  0  0  0  0  0  0  0  0  0  0  0
   -2.7713    0.0000    0.0000 H   0  0  0  0  0  0  0  0  0  0  0  0
   -1.3856    2.4000    0.0000 Cl  0  0  0  0  0  0  0  0  0  0  0  0
   -0.6123   -1.4782    0.0000 Cl  0  0  0  0  0  0  0  0  0  0  0  0
  1  2  1  0  0  0  0
  1  3  1  0  0  0  0
  1  4  1  0  0  0  0
  1  5  1  0  0  0  0
  5  6  1  0  0  0  0
  5  7  1  0  0  0  0
  7  8  1  0  0  0  0
  7  9  1  0  0  0  0
  7 10  1  0  0  0  0
  5 11  1  0  0  0  0
M  END
> <ChemID>
100230

> <source_casrn>
78-87-5

> <CAS>
78-87-5

> <SMILES>
CC(Cl)CCl

> <NAME>
1,2-DICHLOROPROPANE

> <preferred_name>
1,2-Dichloropropane

> <iupac>
1,2-dichloropropane

> <MPID>
24871

> <dsstox_substance_id>
DTXSID0020448

> <Canonical_QSARr>
CC(Cl)CCl

> <InChI_Code_QSARr>
InChI=1S/C3H6Cl2/c1-3(5)2-4/h3H,2H2,1H3

> <InChI Key_QSARr>
KNKRKFALVUDBJE-UHFFFAOYSA-N

> <Salt_Solvent>
?

> <LogVP>
1.7267

$$$$
100231
  -INDIGO-08031723152D

  9  8  0  0  0  0  0  0  0  0999 V2000
    1.3857   -0.8000    0.0000 C   0  0  0  0  0  0  0  0  0  0  0  0
    2.7713    0.0000    0.0000 C   0  0  0  0  0  0  0  0  0  0  0  0
    4.1569   -0.8000    0.0000 H   0  0  0  0  0  0  0  0  0  0  0  0
    2.7713    1.6000    0.0000 H   0  0  0  0  0  0  0  0  0  0  0  0
    1.3857   -2.4000    0.0000 Cl  0  0  0  0  0  0  0  0  0  0  0  0
    0.0000    0.0000    0.0000 C   0  0  0  0  0  0  0  0  0  0  0  0
   -1.3856    0.8000    0.0000 H   0  0  0  0  0  0  0  0  0  0  0  0
    0.0000    1.6000    0.0000 H   0  0  0  0  0  0  0  0  0  0  0  0
   -1.3856   -0.8000    0.0000 Cl  0  0  0  0  0  0  0  0  0  0  0  0
  1  2  2  0  0  0  0
  2  3  1  0  0  0  0
  2  4  1  0  0  0  0
  1  5  1  0  0  0  0
  1  6  1  0  0  0  0
  6  7  1  0  0  0  0
  6  8  1  0  0  0  0
  6  9  1  0  0  0  0
M  END
> <ChemID>
100231

> <source_casrn>
78-88-6

> <CAS>
78-88-6

> <SMILES>
C=C(Cl)CCl

> <NAME>
2,3-DICHLOROPROPENE

> <preferred_name>
2,3-Dichloro-1-propene

> <iupac>
2,3-dichloroprop-1-ene

> <MPID>
24872

> <dsstox_substance_id>
DTXSID6025012

> <Canonical_QSARr>
C=C(Cl)CCl

> <InChI_Code_QSARr>
InChI=1S/C3H4Cl2/c1-3(5)2-4/h1-2H2

> <InChI Key_QSARr>
FALCMQXTWHPRIH-UHFFFAOYSA-N

> <Salt_Solvent>
?

> <LogVP>
1.7864

$$$$
100232
  -INDIGO-08031723152D

 12 11  0  0  0  0  0  0  0  0999 V2000
    1.3856    0.8000    0.0000 C   0  0  0  0  0  0  0  0  0  0  0  0
    2.7713    1.6000    0.0000 H   0  0  0  0  0  0  0  0  0  0  0  0
    2.7713    0.0000    0.0000 H   0  0  0  0  0  0  0  0  0  0  0  0
    1.3856    2.4000    0.0000 H   0  0  0  0  0  0  0  0  0  0  0  0
    0.0000    0.0000    0.0000 C   0  0  0  0  0  0  0  0  0  0  0  0
   -0.6123   -1.4782    0.0000 H   0  0  0  0  0  0  0  0  0  0  0  0
   -1.3856    0.8000    0.0000 C   0  0  0  0  0  0  0  0  0  0  0  0
   -0.7733    2.2782    0.0000 H   0  0  0  0  0  0  0  0  0  0  0  0
   -1.9980    2.2782    0.0000 H   0  0  0  0  0  0  0  0  0  0  0  0
   -2.7713    0.0000    0.0000 O   0  0  0  0  0  0  0  0  0  0  0  0
   -4.1569    0.8000    0.0000 H   0  0  0  0  0  0  0  0  0  0  0  0
    0.6123   -1.4782    0.0000 Cl  0  0  0  0  0  0  0  0  0  0  0  0
  1  2  1  0  0  0  0
  1  3  1  0  0  0  0
  1  4  1  0  0  0  0
  1  5  1  0  0  0  0
  5  6  1  0  0  0  0
  5  7  1  0  0  0  0
  7  8  1  0  0  0  0
  7  9  1  0  0  0  0
  7 10  1  0  0  0  0
 10 11  1  0  0  0  0
  5 12  1  0  0  0  0
M  END
> <ChemID>
100232

> <source_casrn>
78-89-7

> <CAS>
78-89-7

> <SMILES>
CC(Cl)CO

> <NAME>
2-CHLORO-1-PROPANOL

> <preferred_name>
2-Chloropropan-1-ol

> <iupac>
2-chloropropan-1-ol

> <MPID>
24873

> <dsstox_substance_id>
DTXSID5052541

> <Canonical_QSARr>
CC(Cl)CO

> <InChI_Code_QSARr>
InChI=1S/C3H7ClO/c1-3(4)2-5/h3,5H,2H2,1H3

> <InChI Key_QSARr>
VZIQXGLTRZLBEX-UHFFFAOYSA-N

> <Salt_Solvent>
?

> <LogVP>
0.7202

$$$$
100234
  -INDIGO-08031723152D

 15 14  0  0  0  0  0  0  0  0999 V2000
    1.3856   -0.8000    0.0000 C   0  0  0  0  0  0  0  0  0  0  0  0
    2.7713   -1.6000    0.0000 H   0  0  0  0  0  0  0  0  0  0  0  0
    2.7713    0.0000    0.0000 H   0  0  0  0  0  0  0  0  0  0  0  0
    1.3856   -2.4000    0.0000 H   0  0  0  0  0  0  0  0  0  0  0  0
    0.0000    0.0000    0.0000 C   0  0  0  0  0  0  0  0  0  0  0  0
   -0.8000   -1.3856    0.0000 H   0  0  0  0  0  0  0  0  0  0  0  0
    0.8000    1.3856    0.0000 O   0  0  0  0  0  0  0  0  0  0  0  0
    2.4000    1.3856    0.0000 H   0  0  0  0  0  0  0  0  0  0  0  0
   -1.3856    0.8000    0.0000 C   0  0  0  0  0  0  0  0  0  0  0  0
   -0.7733    2.2782    0.0000 H   0  0  0  0  0  0  0  0  0  0  0  0
   -1.9980    2.2782    0.0000 H   0  0  0  0  0  0  0  0  0  0  0  0
   -2.7713    0.0000    0.0000 C   0  0  0  0  0  0  0  0  0  0  0  0
   -4.1569   -0.8000    0.0000 H   0  0  0  0  0  0  0  0  0  0  0  0
   -4.1569    0.8000    0.0000 H   0  0  0  0  0  0  0  0  0  0  0  0
   -2.7713   -1.6000    0.0000 H   0  0  0  0  0  0  0  0  0  0  0  0
  1  2  1  0  0  0  0
  1  3  1  0  0  0  0
  1  4  1  0  0  0  0
  1  5  1  0  0  0  0
  5  6  1  0  0  0  0
  5  7  1  0  0  0  0
  7  8  1  0  0  0  0
  5  9  1  0  0  0  0
  9 10  1  0  0  0  0
  9 11  1  0  0  0  0
  9 12  1  0  0  0  0
 12 13  1  0  0  0  0
 12 14  1  0  0  0  0
 12 15  1  0  0  0  0
M  END
> <ChemID>
100234

> <source_casrn>
78-92-2

> <CAS>
78-92-2

> <SMILES>
CCC(C)O

> <NAME>
2-BUTANOL

> <preferred_name>
2-Butanol

> <iupac>
butan-2-ol

> <MPID>
24875

> <dsstox_substance_id>
DTXSID9021762

> <Canonical_QSARr>
CCC(C)O

> <InChI_Code_QSARr>
InChI=1S/C4H10O/c1-3-4(2)5/h4-5H,3H2,1-2H3

> <InChI Key_QSARr>
BTANRVKWQNVYAZ-UHFFFAOYSA-N

> <Salt_Solvent>
?

> <LogVP>
1.2632

$$$$
100235
  -INDIGO-08031723152D

 13 12  0  0  0  0  0  0  0  0999 V2000
    2.7713    0.0000    0.0000 C   0  0  0  0  0  0  0  0  0  0  0  0
    4.1569   -0.8000    0.0000 H   0  0  0  0  0  0  0  0  0  0  0  0
    4.1569    0.8000    0.0000 H   0  0  0  0  0  0  0  0  0  0  0  0
    2.7713   -1.6000    0.0000 H   0  0  0  0  0  0  0  0  0  0  0  0
    1.3856    0.8000    0.0000 C   0  0  0  0  0  0  0  0  0  0  0  0
    0.0000    0.0000    0.0000 C   0  0  0  0  0  0  0  0  0  0  0  0
    0.6123   -1.4782    0.0000 H   0  0  0  0  0  0  0  0  0  0  0  0
   -0.6123   -1.4782    0.0000 H   0  0  0  0  0  0  0  0  0  0  0  0
   -1.3856    0.8000    0.0000 C   0  0  0  0  0  0  0  0  0  0  0  0
   -2.7713    1.6000    0.0000 H   0  0  0  0  0  0  0  0  0  0  0  0
   -2.7713    0.0000    0.0000 H   0  0  0  0  0  0  0  0  0  0  0  0
   -1.3856    2.4000    0.0000 H   0  0  0  0  0  0  0  0  0  0  0  0
    1.3856    2.4000    0.0000 O   0  0  0  0  0  0  0  0  0  0  0  0
  1  2  1  0  0  0  0
  1  3  1  0  0  0  0
  1  4  1  0  0  0  0
  1  5  1  0  0  0  0
  5  6  1  0  0  0  0
  6  7  1  0  0  0  0
  6  8  1  0  0  0  0
  6  9  1  0  0  0  0
  9 10  1  0  0  0  0
  9 11  1  0  0  0  0
  9 12  1  0  0  0  0
  5 13  2  0  0  0  0
M  END
> <ChemID>
100235

> <source_casrn>
78-93-3

> <CAS>
78-93-3

> <SMILES>
CCC(C)=O

> <NAME>
2-BUTANONE

> <preferred_name>
Methyl ethyl ketone

> <iupac>
butan-2-one

> <MPID>
24876

> <dsstox_substance_id>
DTXSID3021516

> <Canonical_QSARr>
CCC(C)=O

> <InChI_Code_QSARr>
InChI=1S/C4H8O/c1-3-4(2)5/h3H2,1-2H3

> <InChI Key_QSARr>
ZWEHNKRNPOVVGH-UHFFFAOYSA-N

> <Salt_Solvent>
?

> <LogVP>
1.9571

$$$$
100236
  -INDIGO-08031723152D

 10  9  0  0  0  0  0  0  0  0999 V2000
    1.3856    0.8000    0.0000 C   0  0  0  0  0  0  0  0  0  0  0  0
    2.7713    1.6000    0.0000 H   0  0  0  0  0  0  0  0  0  0  0  0
    2.7713    0.0000    0.0000 H   0  0  0  0  0  0  0  0  0  0  0  0
    1.3856    2.4000    0.0000 H   0  0  0  0  0  0  0  0  0  0  0  0
    0.0000    0.0000    0.0000 C   0  0  0  0  0  0  0  0  0  0  0  0
   -1.3856    0.8000    0.0000 C   0  0  0  0  0  0  0  0  0  0  0  0
   -2.7713    1.6000    0.0000 H   0  0  0  0  0  0  0  0  0  0  0  0
   -2.7713    0.0000    0.0000 H   0  0  0  0  0  0  0  0  0  0  0  0
   -1.3856    2.4000    0.0000 Cl  0  0  0  0  0  0  0  0  0  0  0  0
    0.0000   -1.6000    0.0000 O   0  0  0  0  0  0  0  0  0  0  0  0
  1  2  1  0  0  0  0
  1  3  1  0  0  0  0
  1  4  1  0  0  0  0
  1  5  1  0  0  0  0
  5  6  1  0  0  0  0
  6  7  1  0  0  0  0
  6  8  1  0  0  0  0
  6  9  1  0  0  0  0
  5 10  2  0  0  0  0
M  END
> <ChemID>
100236

> <source_casrn>
78-95-5

> <CAS>
78-95-5

> <SMILES>
CC(=O)CCl

> <NAME>
CHLOROACETONE

> <preferred_name>
1-Chloropropan-2-one

> <iupac>
1-chloropropan-2-one

> <MPID>
24877

> <dsstox_substance_id>
DTXSID0021547

> <Canonical_QSARr>
CC(=O)CCl

> <InChI_Code_QSARr>
InChI=1S/C3H5ClO/c1-3(5)2-4/h2H2,1H3

> <InChI Key_QSARr>
BULLHNJGPPOUOX-UHFFFAOYSA-N

> <Salt_Solvent>
?

> <LogVP>
1.0792

$$$$
100238
  -INDIGO-08031723152D

 10  9  0  0  0  0  0  0  0  0999 V2000
    1.6000    0.0000    0.0000 C   0  0  0  0  0  0  0  0  0  0  0  0
    3.2000    0.0000    0.0000 H   0  0  0  0  0  0  0  0  0  0  0  0
    2.4000   -1.3856    0.0000 H   0  0  0  0  0  0  0  0  0  0  0  0
    2.4000    1.3856    0.0000 H   0  0  0  0  0  0  0  0  0  0  0  0
   -0.0000    0.0000    0.0000 C   0  0  0  0  0  0  0  0  0  0  0  0
   -0.8000   -1.3856    0.0000 H   0  0  0  0  0  0  0  0  0  0  0  0
   -1.6000    0.0000    0.0000 O   0  0  0  0  0  0  0  0  0  0  0  0
   -2.4000   -1.3856    0.0000 H   0  0  0  0  0  0  0  0  0  0  0  0
   -0.8000    1.3856    0.0000 C   0  0  0  0  0  0  0  0  0  0  0  0
   -1.6000    2.7713    0.0000 N   0  0  0  0  0  0  0  0  0  0  0  0
  1  2  1  0  0  0  0
  1  3  1  0  0  0  0
  1  4  1  0  0  0  0
  1  5  1  0  0  0  0
  5  6  1  0  0  0  0
  5  7  1  0  0  0  0
  7  8  1  0  0  0  0
  5  9  1  0  0  0  0
  9 10  3  0  0  0  0
M  END
> <ChemID>
100238

> <source_casrn>
78-97-7

> <CAS>
78-97-7

> <SMILES>
CC(O)C#N

> <NAME>
2-HYDROXYPROPANENITRILE

> <preferred_name>
Lactonitrile

> <iupac>
2-hydroxypropanenitrile

> <MPID>
24879

> <dsstox_substance_id>
DTXSID6025432

> <Canonical_QSARr>
CC(O)C#N

> <InChI_Code_QSARr>
InChI=1S/C3H5NO/c1-3(5)2-4/h3,5H,1H3

> <InChI Key_QSARr>
WOFDVDFSGLBFAC-UHFFFAOYSA-N

> <Salt_Solvent>
?

> <LogVP>
-0.9248

$$$$
100239
  -INDIGO-08031723152D

 11 10  0  0  0  0  0  0  0  0999 V2000
    1.3856    0.8000    0.0000 C   0  0  0  0  0  0  0  0  0  0  0  0
    2.7713    1.6000    0.0000 H   0  0  0  0  0  0  0  0  0  0  0  0
    0.0000    0.0000    0.0000 C   0  0  0  0  0  0  0  0  0  0  0  0
    0.6123   -1.4782    0.0000 H   0  0  0  0  0  0  0  0  0  0  0  0
   -0.6123   -1.4782    0.0000 H   0  0  0  0  0  0  0  0  0  0  0  0
   -1.3856    0.8000    0.0000 C   0  0  0  0  0  0  0  0  0  0  0  0
   -2.7713    1.6000    0.0000 H   0  0  0  0  0  0  0  0  0  0  0  0
   -2.7713    0.0000    0.0000 H   0  0  0  0  0  0  0  0  0  0  0  0
   -1.3856    2.4000    0.0000 H   0  0  0  0  0  0  0  0  0  0  0  0
    2.7713    0.0000    0.0000 Cl  0  0  0  0  0  0  0  0  0  0  0  0
    1.3856    2.4000    0.0000 Cl  0  0  0  0  0  0  0  0  0  0  0  0
  1  2  1  0  0  0  0
  1  3  1  0  0  0  0
  3  4  1  0  0  0  0
  3  5  1  0  0  0  0
  3  6  1  0  0  0  0
  6  7  1  0  0  0  0
  6  8  1  0  0  0  0
  6  9  1  0  0  0  0
  1 10  1  0  0  0  0
  1 11  1  0  0  0  0
M  END
> <ChemID>
100239

> <source_casrn>
78-99-9

> <CAS>
78-99-9

> <SMILES>
CCC(Cl)Cl

> <NAME>
1,1-Dichloropropane

> <preferred_name>
1,1-Dichloropropane

> <iupac>
1,1-DICHLOROPROPANE

> <MPID>
24880

> <dsstox_substance_id>
DTXSID9058818

> <Canonical_QSARr>
CCC(Cl)Cl

> <InChI_Code_QSARr>
InChI=1S/C3H6Cl2/c1-2-3(4)5/h3H,2H2,1H3

> <InChI Key_QSARr>
WIHMGGWNMISDNJ-UHFFFAOYSA-N

> <Salt_Solvent>
?

> <LogVP>
1.8344

$$$$
100240
  -INDIGO-08031723152D

  8  7  0  0  0  0  0  0  0  0999 V2000
    0.8000    1.3856    0.0000 Cl  0  0  0  0  0  0  0  0  0  0  0  0
    0.0000    0.0000    0.0000 C   0  0  0  0  0  0  0  0  0  0  0  0
    1.6000   -0.0000    0.0000 H   0  0  0  0  0  0  0  0  0  0  0  0
   -1.6000    0.0000    0.0000 C   0  0  0  0  0  0  0  0  0  0  0  0
   -3.2000    0.0000    0.0000 H   0  0  0  0  0  0  0  0  0  0  0  0
   -2.4000   -1.3856    0.0000 H   0  0  0  0  0  0  0  0  0  0  0  0
   -2.4000    1.3856    0.0000 Cl  0  0  0  0  0  0  0  0  0  0  0  0
    0.8000   -1.3856    0.0000 Cl  0  0  0  0  0  0  0  0  0  0  0  0
  1  2  1  0  0  0  0
  2  3  1  0  0  0  0
  2  4  1  0  0  0  0
  4  5  1  0  0  0  0
  4  6  1  0  0  0  0
  4  7  1  0  0  0  0
  2  8  1  0  0  0  0
M  END
> <ChemID>
100240

> <source_casrn>
79-00-5

> <CAS>
79-00-5

> <SMILES>
ClCC(Cl)Cl

> <NAME>
1,1,2-TRICHLOROETHANE

> <preferred_name>
1,1,2-Trichloroethane

> <iupac>
1,1,2-trichloroethane

> <MPID>
24881

> <dsstox_substance_id>
DTXSID5021380

> <Canonical_QSARr>
ClCC(Cl)Cl

> <InChI_Code_QSARr>
InChI=1S/C2H3Cl3/c3-1-2(4)5/h2H,1H2

> <InChI Key_QSARr>
UBOXGVDOUJQMTN-UHFFFAOYSA-N

> <Salt_Solvent>
?

> <LogVP>
1.3617

$$$$
100242
  -INDIGO-08031723152D

  7  6  0  0  0  0  0  0  0  0999 V2000
    0.8000   -1.3856    0.0000 Cl  0  0  0  0  0  0  0  0  0  0  0  0
    0.0000    0.0000    0.0000 C   0  0  0  0  0  0  0  0  0  0  0  0
    1.6000    0.0000    0.0000 H   0  0  0  0  0  0  0  0  0  0  0  0
    0.8000    1.3856    0.0000 Cl  0  0  0  0  0  0  0  0  0  0  0  0
   -1.6000    0.0000    0.0000 C   0  0  0  0  0  0  0  0  0  0  0  0
   -2.4000    1.3856    0.0000 H   0  0  0  0  0  0  0  0  0  0  0  0
   -2.4000   -1.3856    0.0000 O   0  0  0  0  0  0  0  0  0  0  0  0
  1  2  1  0  0  0  0
  2  3  1  0  0  0  0
  2  4  1  0  0  0  0
  2  5  1  0  0  0  0
  5  6  1  0  0  0  0
  5  7  2  0  0  0  0
M  END
> <ChemID>
100242

> <source_casrn>
79-02-7

> <CAS>
79-02-7

> <SMILES>
O=CC(Cl)Cl

> <NAME>
DICHLOROACETALDEHYDE

> <preferred_name>
Dichloroacetaldehyde

> <iupac>
dichloroacetaldehyde

> <MPID>
24883

> <dsstox_substance_id>
DTXSID3021560

> <Canonical_QSARr>
O=CC(Cl)Cl

> <InChI_Code_QSARr>
InChI=1S/C2H2Cl2O/c3-2(4)1-5/h1-2H

> <InChI Key_QSARr>
NWQWQKUXRJYXFH-UHFFFAOYSA-N

> <Salt_Solvent>
?

> <LogVP>
1.7435

$$$$
100243
  -INDIGO-08031723152D

  7  6  0  0  0  0  0  0  0  0999 V2000
    2.4000   -1.3856    0.0000 Cl  0  0  0  0  0  0  0  0  0  0  0  0
    1.6000    0.0000    0.0000 C   0  0  0  0  0  0  0  0  0  0  0  0
    2.4000    1.3856    0.0000 O   0  0  0  0  0  0  0  0  0  0  0  0
    0.0000    0.0000    0.0000 C   0  0  0  0  0  0  0  0  0  0  0  0
   -1.6000    0.0000    0.0000 H   0  0  0  0  0  0  0  0  0  0  0  0
   -0.8000    1.3856    0.0000 H   0  0  0  0  0  0  0  0  0  0  0  0
   -0.8000   -1.3856    0.0000 Cl  0  0  0  0  0  0  0  0  0  0  0  0
  1  2  1  0  0  0  0
  2  3  2  0  0  0  0
  2  4  1  0  0  0  0
  4  5  1  0  0  0  0
  4  6  1  0  0  0  0
  4  7  1  0  0  0  0
M  END
> <ChemID>
100243

> <source_casrn>
79-04-9

> <CAS>
79-04-9

> <SMILES>
O=C(Cl)CCl

> <NAME>
CHLOROACETYLCHLORIDE

> <preferred_name>
Chloroacetyl chloride

> <iupac>
chloroacetyl chloride

> <MPID>
24884

> <dsstox_substance_id>
DTXSID4026472

> <Canonical_QSARr>
O=C(Cl)CCl

> <InChI_Code_QSARr>
InChI=1S/C2H2Cl2O/c3-1-2(4)5/h1H2

> <InChI Key_QSARr>
VGCXGMAHQTYDJK-UHFFFAOYSA-N

> <Salt_Solvent>
?

> <LogVP>
1.4014

$$$$
100244
  -INDIGO-08031723152D

 12 11  0  0  0  0  0  0  0  0999 V2000
   -1.3856    0.8000    0.0000 C   0  0  0  0  0  0  0  0  0  0  0  0
    0.0000    0.0000    0.0000 C   0  0  0  0  0  0  0  0  0  0  0  0
    0.6123   -1.4782    0.0000 H   0  0  0  0  0  0  0  0  0  0  0  0
   -0.6123   -1.4782    0.0000 H   0  0  0  0  0  0  0  0  0  0  0  0
    1.3856    0.8000    0.0000 C   0  0  0  0  0  0  0  0  0  0  0  0
    2.7713    1.6000    0.0000 H   0  0  0  0  0  0  0  0  0  0  0  0
    2.7713    0.0000    0.0000 H   0  0  0  0  0  0  0  0  0  0  0  0
    1.3856    2.4000    0.0000 H   0  0  0  0  0  0  0  0  0  0  0  0
   -2.7713    0.0000    0.0000 N   0  0  0  0  0  0  0  0  0  0  0  0
   -4.1569    0.8000    0.0000 H   0  0  0  0  0  0  0  0  0  0  0  0
   -2.7713   -1.6000    0.0000 H   0  0  0  0  0  0  0  0  0  0  0  0
   -1.3856    2.4000    0.0000 O   0  0  0  0  0  0  0  0  0  0  0  0
  1  2  1  0  0  0  0
  2  3  1  0  0  0  0
  2  4  1  0  0  0  0
  2  5  1  0  0  0  0
  5  6  1  0  0  0  0
  5  7  1  0  0  0  0
  5  8  1  0  0  0  0
  1  9  1  0  0  0  0
  9 10  1  0  0  0  0
  9 11  1  0  0  0  0
  1 12  2  0  0  0  0
M  END
> <ChemID>
100244

> <source_casrn>
79-05-0

> <CAS>
79-05-0

> <SMILES>
CCC(N)=O

> <NAME>
PROPRIONAMIDE

> <preferred_name>
Propanamide

> <iupac>
Propanamide

> <MPID>
24885

> <dsstox_substance_id>
DTXSID3058820

> <Canonical_QSARr>
CCC(N)=O

> <InChI_Code_QSARr>
InChI=1S/C3H7NO/c1-2-3(4)5/h2H2,1H3,(H2,4,5)

> <InChI Key_QSARr>
QLNJFJADRCOGBJ-UHFFFAOYSA-N

> <Salt_Solvent>
?

> <LogVP>
-1.4225

$$$$
100246
  -INDIGO-08031723152D

  8  7  0  0  0  0  0  0  0  0999 V2000
    2.4000   -1.3856    0.0000 O   0  0  0  0  0  0  0  0  0  0  0  0
    1.6000    0.0000    0.0000 C   0  0  0  0  0  0  0  0  0  0  0  0
    2.4000    1.3856    0.0000 O   0  0  0  0  0  0  0  0  0  0  0  0
    4.0000    1.3856    0.0000 H   0  0  0  0  0  0  0  0  0  0  0  0
   -0.0000    0.0000    0.0000 C   0  0  0  0  0  0  0  0  0  0  0  0
   -1.6000    0.0000    0.0000 H   0  0  0  0  0  0  0  0  0  0  0  0
   -0.8000    1.3856    0.0000 H   0  0  0  0  0  0  0  0  0  0  0  0
   -0.8000   -1.3856    0.0000 Br  0  0  0  0  0  0  0  0  0  0  0  0
  1  2  2  0  0  0  0
  2  3  1  0  0  0  0
  3  4  1  0  0  0  0
  2  5  1  0  0  0  0
  5  6  1  0  0  0  0
  5  7  1  0  0  0  0
  5  8  1  0  0  0  0
M  END
> <ChemID>
100246

> <source_casrn>
79-08-3

> <CAS>
79-08-3

> <SMILES>
OC(=O)CBr

> <NAME>
BROMOACETIC ACID

> <preferred_name>
Bromoacetic acid

> <iupac>
bromoacetic acid

> <MPID>
24887

> <dsstox_substance_id>
DTXSID7021495

> <Canonical_QSARr>
OC(=O)CBr

> <InChI_Code_QSARr>
InChI=1S/C2H3BrO2/c3-1-2(4)5/h1H2,(H,4,5)

> <InChI Key_QSARr>
KDPAWGWELVVRCH-UHFFFAOYSA-N

> <Salt_Solvent>
?

> <LogVP>
-0.9263

$$$$
100247
  -INDIGO-08031723152D

 11 10  0  0  0  0  0  0  0  0999 V2000
    1.3856    2.4000    0.0000 O   0  0  0  0  0  0  0  0  0  0  0  0
    1.3856    0.8000    0.0000 C   0  0  0  0  0  0  0  0  0  0  0  0
    2.7713    0.0000    0.0000 O   0  0  0  0  0  0  0  0  0  0  0  0
    4.1569    0.8000    0.0000 H   0  0  0  0  0  0  0  0  0  0  0  0
    0.0000    0.0000    0.0000 C   0  0  0  0  0  0  0  0  0  0  0  0
   -0.6123   -1.4782    0.0000 H   0  0  0  0  0  0  0  0  0  0  0  0
    0.6123   -1.4782    0.0000 H   0  0  0  0  0  0  0  0  0  0  0  0
   -1.3856    0.8000    0.0000 C   0  0  0  0  0  0  0  0  0  0  0  0
   -2.7713    1.6000    0.0000 H   0  0  0  0  0  0  0  0  0  0  0  0
   -2.7713    0.0000    0.0000 H   0  0  0  0  0  0  0  0  0  0  0  0
   -1.3856    2.4000    0.0000 H   0  0  0  0  0  0  0  0  0  0  0  0
  1  2  2  0  0  0  0
  2  3  1  0  0  0  0
  3  4  1  0  0  0  0
  2  5  1  0  0  0  0
  5  6  1  0  0  0  0
  5  7  1  0  0  0  0
  5  8  1  0  0  0  0
  8  9  1  0  0  0  0
  8 10  1  0  0  0  0
  8 11  1  0  0  0  0
M  END
> <ChemID>
100247

> <source_casrn>
79-09-4

> <CAS>
79-09-4

> <SMILES>
CCC(O)=O

> <NAME>
PROPIONIC ACID

> <preferred_name>
Propionic acid

> <iupac>
propanoic acid

> <MPID>
24888

> <dsstox_substance_id>
DTXSID8025961

> <Canonical_QSARr>
CCC(O)=O

> <InChI_Code_QSARr>
InChI=1S/C3H6O2/c1-2-3(4)5/h2H2,1H3,(H,4,5)

> <InChI Key_QSARr>
XBDQKXXYIPTUBI-UHFFFAOYSA-N

> <Salt_Solvent>
?

> <LogVP>
0.5478

$$$$
100248
  -INDIGO-08031723152D

  9  8  0  0  0  0  0  0  0  0999 V2000
    2.7713    0.0000    0.0000 O   0  0  0  0  0  0  0  0  0  0  0  0
    4.1569    0.8000    0.0000 H   0  0  0  0  0  0  0  0  0  0  0  0
    1.3856    0.8000    0.0000 C   0  0  0  0  0  0  0  0  0  0  0  0
    1.3856    2.4000    0.0000 O   0  0  0  0  0  0  0  0  0  0  0  0
    0.0000    0.0000    0.0000 C   0  0  0  0  0  0  0  0  0  0  0  0
    0.0000   -1.6000    0.0000 H   0  0  0  0  0  0  0  0  0  0  0  0
   -1.3856    0.8000    0.0000 C   0  0  0  0  0  0  0  0  0  0  0  0
   -2.7713    0.0000    0.0000 H   0  0  0  0  0  0  0  0  0  0  0  0
   -1.3856    2.4000    0.0000 H   0  0  0  0  0  0  0  0  0  0  0  0
  1  2  1  0  0  0  0
  1  3  1  0  0  0  0
  3  4  2  0  0  0  0
  3  5  1  0  0  0  0
  5  6  1  0  0  0  0
  5  7  2  0  0  0  0
  7  8  1  0  0  0  0
  7  9  1  0  0  0  0
M  END
> <ChemID>
100248

> <source_casrn>
79-10-7

> <CAS>
79-10-7

> <SMILES>
C=CC(O)=O

> <NAME>
ACRYLIC ACID

> <preferred_name>
Acrylic acid

> <iupac>
prop-2-enoic acid

> <MPID>
24889

> <dsstox_substance_id>
DTXSID0039229

> <Canonical_QSARr>
C=CC(O)=O

> <InChI_Code_QSARr>
InChI=1S/C3H4O2/c1-2-3(4)5/h2H,1H2,(H,4,5)

> <InChI Key_QSARr>
NIXOWILDQLNWCW-UHFFFAOYSA-N

> <Salt_Solvent>
?

> <LogVP>
0.5988

$$$$
100250
  -INDIGO-08031723152D

  9  8  0  0  0  0  0  0  0  0999 V2000
    1.6000    0.0000    0.0000 C   0  0  0  0  0  0  0  0  0  0  0  0
    2.4000    1.3856    0.0000 O   0  0  0  0  0  0  0  0  0  0  0  0
    2.4000   -1.3856    0.0000 O   0  0  0  0  0  0  0  0  0  0  0  0
    4.0000   -1.3856    0.0000 H   0  0  0  0  0  0  0  0  0  0  0  0
    0.0000    0.0000    0.0000 C   0  0  0  0  0  0  0  0  0  0  0  0
   -0.2089   -1.5863    0.0000 H   0  0  0  0  0  0  0  0  0  0  0  0
   -1.2693   -0.9740    0.0000 H   0  0  0  0  0  0  0  0  0  0  0  0
   -0.8000    1.3856    0.0000 O   0  0  0  0  0  0  0  0  0  0  0  0
   -2.4000    1.3856    0.0000 H   0  0  0  0  0  0  0  0  0  0  0  0
  1  2  2  0  0  0  0
  1  3  1  0  0  0  0
  3  4  1  0  0  0  0
  1  5  1  0  0  0  0
  5  6  1  0  0  0  0
  5  7  1  0  0  0  0
  5  8  1  0  0  0  0
  8  9  1  0  0  0  0
M  END
> <ChemID>
100250

> <source_casrn>
79-14-1

> <CAS>
79-14-1

> <SMILES>
OCC(O)=O

> <NAME>
HYDROXYACETIC ACID

> <preferred_name>
Glycolic acid

> <iupac>
hydroxyacetic acid

> <MPID>
24891

> <dsstox_substance_id>
DTXSID0025363

> <Canonical_QSARr>
OCC(O)=O

> <InChI_Code_QSARr>
InChI=1S/C2H4O3/c3-1-2(4)5/h3H,1H2,(H,4,5)

> <InChI Key_QSARr>
AEMRFAOFKBGASW-UHFFFAOYSA-N

> <Salt_Solvent>
?

> <LogVP>
-1.699

$$$$
100251
  -INDIGO-08031723152D

 12 11  0  0  0  0  0  0  0  0999 V2000
    0.0000    0.0000    0.0000 C   0  0  0  0  0  0  0  0  0  0  0  0
    0.0000    1.6000    0.0000 O   0  0  0  0  0  0  0  0  0  0  0  0
    1.3856   -0.8000    0.0000 N   0  0  0  0  0  0  0  0  0  0  0  0
    1.3856   -2.4000    0.0000 H   0  0  0  0  0  0  0  0  0  0  0  0
    2.7713    0.0000    0.0000 C   0  0  0  0  0  0  0  0  0  0  0  0
    4.1569    0.8000    0.0000 H   0  0  0  0  0  0  0  0  0  0  0  0
    4.1569   -0.8000    0.0000 H   0  0  0  0  0  0  0  0  0  0  0  0
    2.7713    1.6000    0.0000 H   0  0  0  0  0  0  0  0  0  0  0  0
   -1.3856   -0.8000    0.0000 C   0  0  0  0  0  0  0  0  0  0  0  0
   -2.7713   -1.6000    0.0000 H   0  0  0  0  0  0  0  0  0  0  0  0
   -2.7713    0.0000    0.0000 H   0  0  0  0  0  0  0  0  0  0  0  0
   -1.3856   -2.4000    0.0000 H   0  0  0  0  0  0  0  0  0  0  0  0
  1  2  2  0  0  0  0
  1  3  1  0  0  0  0
  3  4  1  0  0  0  0
  3  5  1  0  0  0  0
  5  6  1  0  0  0  0
  5  7  1  0  0  0  0
  5  8  1  0  0  0  0
  1  9  1  0  0  0  0
  9 10  1  0  0  0  0
  9 11  1  0  0  0  0
  9 12  1  0  0  0  0
M  END
> <ChemID>
100251

> <source_casrn>
79-16-3

> <CAS>
79-16-3

> <SMILES>
CNC(C)=O

> <NAME>
N-METHYLACETAMIDE

> <preferred_name>
N-Methylacetamide

> <iupac>
N-methylacetamide

> <MPID>
24892

> <dsstox_substance_id>
DTXSID0047167

> <Canonical_QSARr>
CNC(C)=O

> <InChI_Code_QSARr>
InChI=1S/C3H7NO/c1-3(5)4-2/h1-2H3,(H,4,5)

> <InChI Key_QSARr>
OHLUUHNLEMFGTQ-UHFFFAOYSA-N

> <Salt_Solvent>
?

> <LogVP>
-0.3565

$$$$
100252
  -INDIGO-08031723152D

 11 10  0  0  0  0  0  0  0  0999 V2000
    0.0000    0.0000    0.0000 C   0  0  0  0  0  0  0  0  0  0  0  0
    1.3856    0.8000    0.0000 H   0  0  0  0  0  0  0  0  0  0  0  0
    0.0000    1.6000    0.0000 H   0  0  0  0  0  0  0  0  0  0  0  0
    1.3856   -0.8000    0.0000 H   0  0  0  0  0  0  0  0  0  0  0  0
   -1.3856   -0.8000    0.0000 C   0  0  0  0  0  0  0  0  0  0  0  0
   -1.3856   -2.4000    0.0000 O   0  0  0  0  0  0  0  0  0  0  0  0
   -2.7713    0.0000    0.0000 O   0  0  0  0  0  0  0  0  0  0  0  0
   -4.1569   -0.8000    0.0000 C   0  0  0  0  0  0  0  0  0  0  0  0
   -5.5426   -1.6000    0.0000 H   0  0  0  0  0  0  0  0  0  0  0  0
   -5.5426    0.0000    0.0000 H   0  0  0  0  0  0  0  0  0  0  0  0
   -4.1569   -2.4000    0.0000 H   0  0  0  0  0  0  0  0  0  0  0  0
  1  2  1  0  0  0  0
  1  3  1  0  0  0  0
  1  4  1  0  0  0  0
  1  5  1  0  0  0  0
  5  6  2  0  0  0  0
  5  7  1  0  0  0  0
  7  8  1  0  0  0  0
  8  9  1  0  0  0  0
  8 10  1  0  0  0  0
  8 11  1  0  0  0  0
M  END
> <ChemID>
100252

> <source_casrn>
79-20-9

> <CAS>
79-20-9

> <SMILES>
COC(C)=O

> <NAME>
METHYL ACETATE

> <preferred_name>
Methyl acetate

> <iupac>
methyl acetate

> <MPID>
24893

> <dsstox_substance_id>
DTXSID4021767

> <Canonical_QSARr>
COC(C)=O

> <InChI_Code_QSARr>
InChI=1S/C3H6O2/c1-3(4)5-2/h1-2H3

> <InChI Key_QSARr>
KXKVLQRXCPHEJC-UHFFFAOYSA-N

> <Salt_Solvent>
?

> <LogVP>
2.3349

$$$$
100254
  -INDIGO-08031723152D

 10  9  0  0  0  0  0  0  0  0999 V2000
   -1.3856    2.4000    0.0000 O   0  0  0  0  0  0  0  0  0  0  0  0
   -1.3856    0.8000    0.0000 N   0  0  0  0  0  0  0  0  0  0  0  0
   -0.0000    0.0000    0.0000 C   0  0  0  0  0  0  0  0  0  0  0  0
    0.6123   -1.4782    0.0000 H   0  0  0  0  0  0  0  0  0  0  0  0
   -0.6123   -1.4782    0.0000 H   0  0  0  0  0  0  0  0  0  0  0  0
    1.3856    0.8000    0.0000 C   0  0  0  0  0  0  0  0  0  0  0  0
    2.7713    1.6000    0.0000 H   0  0  0  0  0  0  0  0  0  0  0  0
    2.7713    0.0000    0.0000 H   0  0  0  0  0  0  0  0  0  0  0  0
    1.3856    2.4000    0.0000 H   0  0  0  0  0  0  0  0  0  0  0  0
   -2.7713    0.0000    0.0000 O   0  0  0  0  0  0  0  0  0  0  0  0
  1  2  2  0  0  0  0
  2  3  1  0  0  0  0
  3  4  1  0  0  0  0
  3  5  1  0  0  0  0
  3  6  1  0  0  0  0
  6  7  1  0  0  0  0
  6  8  1  0  0  0  0
  6  9  1  0  0  0  0
  2 10  1  0  0  0  0
M  CHG  2   2   1  10  -1
M  END
> <ChemID>
100254

> <source_casrn>
79-24-3

> <CAS>
79-24-3

> <SMILES>
CC[N+]([O-])=O

> <NAME>
NITROETHANE

> <preferred_name>
Nitroethane

> <iupac>
nitroethane

> <MPID>
24895

> <dsstox_substance_id>
DTXSID8020969

> <Canonical_QSARr>
CC[N+]([O-])=O

> <InChI_Code_QSARr>
InChI=1S/C2H5NO2/c1-2-3(4)5/h2H2,1H3

> <InChI Key_QSARr>
MCSAJNNLRCFZED-UHFFFAOYSA-N

> <Salt_Solvent>
?

> <LogVP>
1.3189

$$$$
100255
  -INDIGO-08031723152D

  8  7  0  0  0  0  0  0  0  0999 V2000
    0.0000    0.0000    0.0000 C   0  0  0  0  0  0  0  0  0  0  0  0
    1.6000   -0.0000    0.0000 H   0  0  0  0  0  0  0  0  0  0  0  0
    0.8000   -1.3856    0.0000 Br  0  0  0  0  0  0  0  0  0  0  0  0
    0.8000    1.3856    0.0000 Br  0  0  0  0  0  0  0  0  0  0  0  0
   -1.6000    0.0000    0.0000 C   0  0  0  0  0  0  0  0  0  0  0  0
   -3.2000    0.0000    0.0000 H   0  0  0  0  0  0  0  0  0  0  0  0
   -2.4000   -1.3856    0.0000 Br  0  0  0  0  0  0  0  0  0  0  0  0
   -2.4000    1.3856    0.0000 Br  0  0  0  0  0  0  0  0  0  0  0  0
  1  2  1  0  0  0  0
  1  3  1  0  0  0  0
  1  4  1  0  0  0  0
  1  5  1  0  0  0  0
  5  6  1  0  0  0  0
  5  7  1  0  0  0  0
  5  8  1  0  0  0  0
M  END
> <ChemID>
100255

> <source_casrn>
79-27-6

> <CAS>
79-27-6

> <SMILES>
BrC(Br)C(Br)Br

> <NAME>
1,1,2,2-TETRABROMOETHANE

> <preferred_name>
1,1,2,2-Tetrabromoethane

> <iupac>
1,1,2,2-tetrabromoethane

> <MPID>
24896

> <dsstox_substance_id>
DTXSID1026083

> <Canonical_QSARr>
BrC(Br)C(Br)Br

> <InChI_Code_QSARr>
InChI=1S/C2H2Br4/c3-1(4)2(5)6/h1-2H

> <InChI Key_QSARr>
QXSZNDIIPUOQMB-UHFFFAOYSA-N

> <Salt_Solvent>
?

> <LogVP>
-1.699

$$$$
100256
  -INDIGO-08031723152D

 20 19  0  0  0  0  0  0  0  0999 V2000
   -0.0001    0.0000    0.0000 C   0  0  0  0  0  0  0  0  0  0  0  0
    0.8000   -1.3856    0.0000 H   0  0  0  0  0  0  0  0  0  0  0  0
    1.5036    0.5472    0.0000 C   0  0  0  0  0  0  0  0  0  0  0  0
    0.7035    1.9329    0.0000 H   0  0  0  0  0  0  0  0  0  0  0  0
    2.8891    1.3473    0.0000 C   0  0  0  0  0  0  0  0  0  0  0  0
    4.2748    2.1472    0.0000 H   0  0  0  0  0  0  0  0  0  0  0  0
    2.8891    2.9472    0.0000 H   0  0  0  0  0  0  0  0  0  0  0  0
    4.2748    0.5472    0.0000 H   0  0  0  0  0  0  0  0  0  0  0  0
    2.3035   -0.8384    0.0000 C   0  0  0  0  0  0  0  0  0  0  0  0
    3.1035   -2.2241    0.0000 H   0  0  0  0  0  0  0  0  0  0  0  0
    3.9035   -0.8384    0.0000 H   0  0  0  0  0  0  0  0  0  0  0  0
    1.5036   -2.2241    0.0000 H   0  0  0  0  0  0  0  0  0  0  0  0
   -1.3856   -0.8000    0.0000 C   0  0  0  0  0  0  0  0  0  0  0  0
   -2.7713   -1.6000    0.0000 H   0  0  0  0  0  0  0  0  0  0  0  0
   -2.7713    0.0000    0.0000 H   0  0  0  0  0  0  0  0  0  0  0  0
   -1.3856   -2.4000    0.0000 H   0  0  0  0  0  0  0  0  0  0  0  0
   -0.8000    1.3856    0.0000 C   0  0  0  0  0  0  0  0  0  0  0  0
   -1.6000    2.7713    0.0000 H   0  0  0  0  0  0  0  0  0  0  0  0
   -2.4000    1.3856    0.0000 H   0  0  0  0  0  0  0  0  0  0  0  0
   -0.0001    2.7713    0.0000 H   0  0  0  0  0  0  0  0  0  0  0  0
  1  2  1  0  0  0  0
  1  3  1  0  0  0  0
  3  4  1  0  0  0  0
  3  5  1  0  0  0  0
  5  6  1  0  0  0  0
  5  7  1  0  0  0  0
  5  8  1  0  0  0  0
  3  9  1  0  0  0  0
  9 10  1  0  0  0  0
  9 11  1  0  0  0  0
  9 12  1  0  0  0  0
  1 13  1  0  0  0  0
 13 14  1  0  0  0  0
 13 15  1  0  0  0  0
 13 16  1  0  0  0  0
  1 17  1  0  0  0  0
 17 18  1  0  0  0  0
 17 19  1  0  0  0  0
 17 20  1  0  0  0  0
M  END
> <ChemID>
100256

> <source_casrn>
79-29-8

> <CAS>
79-29-8

> <SMILES>
CC(C)C(C)C

> <NAME>
2,3-DIMETHYLBUTANE

> <preferred_name>
2,3-Dimethylbutane

> <iupac>
2,3-dimethylbutane

> <MPID>
24897

> <dsstox_substance_id>
DTXSID9025112

> <Canonical_QSARr>
CC(C)C(C)C

> <InChI_Code_QSARr>
InChI=1S/C6H14/c1-5(2)6(3)4/h5-6H,1-4H3

> <InChI Key_QSARr>
ZFFMLCVRJBZUDZ-UHFFFAOYSA-N

> <Salt_Solvent>
?

> <LogVP>
2.3711

$$$$
100258
  -INDIGO-08031723152D

  8  7  0  0  0  0  0  0  0  0999 V2000
    0.8000    1.3856    0.0000 Cl  0  0  0  0  0  0  0  0  0  0  0  0
    0.0000    0.0000    0.0000 C   0  0  0  0  0  0  0  0  0  0  0  0
    1.6000   -0.0000    0.0000 H   0  0  0  0  0  0  0  0  0  0  0  0
   -1.6000    0.0000    0.0000 C   0  0  0  0  0  0  0  0  0  0  0  0
   -3.2000    0.0000    0.0000 H   0  0  0  0  0  0  0  0  0  0  0  0
   -2.4000   -1.3856    0.0000 Cl  0  0  0  0  0  0  0  0  0  0  0  0
   -2.4000    1.3856    0.0000 Cl  0  0  0  0  0  0  0  0  0  0  0  0
    0.8000   -1.3856    0.0000 Cl  0  0  0  0  0  0  0  0  0  0  0  0
  1  2  1  0  0  0  0
  2  3  1  0  0  0  0
  2  4  1  0  0  0  0
  4  5  1  0  0  0  0
  4  6  1  0  0  0  0
  4  7  1  0  0  0  0
  2  8  1  0  0  0  0
M  END
> <ChemID>
100258

> <source_casrn>
79-34-5

> <CAS>
79-34-5

> <SMILES>
ClC(Cl)C(Cl)Cl

> <NAME>
1,1,2,2-TETRACHLOROETHANE

> <preferred_name>
1,1,2,2-Tetrachloroethane

> <iupac>
1,1,2,2-tetrachloroethane

> <MPID>
24899

> <dsstox_substance_id>
DTXSID7021318

> <Canonical_QSARr>
ClC(Cl)C(Cl)Cl

> <InChI_Code_QSARr>
InChI=1S/C2H2Cl4/c3-1(4)2(5)6/h1-2H

> <InChI Key_QSARr>
QPFMBZIOSGYJDE-UHFFFAOYSA-N

> <Salt_Solvent>
?

> <LogVP>
0.6646

$$$$
100259
  -INDIGO-08031723152D

  7  6  0  0  0  0  0  0  0  0999 V2000
   -2.4000   -1.3856    0.0000 O   0  0  0  0  0  0  0  0  0  0  0  0
   -1.6000    0.0000    0.0000 C   0  0  0  0  0  0  0  0  0  0  0  0
    0.0000    0.0000    0.0000 C   0  0  0  0  0  0  0  0  0  0  0  0
    1.6000    0.0000    0.0000 H   0  0  0  0  0  0  0  0  0  0  0  0
    0.8000    1.3856    0.0000 Cl  0  0  0  0  0  0  0  0  0  0  0  0
    0.8000   -1.3856    0.0000 Cl  0  0  0  0  0  0  0  0  0  0  0  0
   -2.4000    1.3856    0.0000 Cl  0  0  0  0  0  0  0  0  0  0  0  0
  1  2  2  0  0  0  0
  2  3  1  0  0  0  0
  3  4  1  0  0  0  0
  3  5  1  0  0  0  0
  3  6  1  0  0  0  0
  2  7  1  0  0  0  0
M  END
> <ChemID>
100259

> <source_casrn>
79-36-7

> <CAS>
79-36-7

> <SMILES>
O=C(Cl)C(Cl)Cl

> <NAME>
DICHLOROACETYL CHLORIDE

> <preferred_name>
Dichloroacetyl chloride

> <iupac>
dichloroacetyl chloride

> <MPID>
24900

> <dsstox_substance_id>
DTXSID6024965

> <Canonical_QSARr>
O=C(Cl)C(Cl)Cl

> <InChI_Code_QSARr>
InChI=1S/C2HCl3O/c3-1(4)2(5)6/h1H

> <InChI Key_QSARr>
FBCCMZVIWNDFMO-UHFFFAOYSA-N

> <Salt_Solvent>
?

> <LogVP>
1.3621

$$$$
100260
  -INDIGO-08031723152D

  6  5  0  0  0  0  0  0  0  0999 V2000
    0.0000    0.0000    0.0000 C   0  0  0  0  0  0  0  0  0  0  0  0
    1.6000    0.0000    0.0000 C   0  0  0  0  0  0  0  0  0  0  0  0
    2.4000    1.3856    0.0000 F   0  0  0  0  0  0  0  0  0  0  0  0
    2.4000   -1.3856    0.0000 F   0  0  0  0  0  0  0  0  0  0  0  0
   -0.8000    1.3856    0.0000 Cl  0  0  0  0  0  0  0  0  0  0  0  0
   -0.8000   -1.3856    0.0000 F   0  0  0  0  0  0  0  0  0  0  0  0
  1  2  2  0  0  0  0
  2  3  1  0  0  0  0
  2  4  1  0  0  0  0
  1  5  1  0  0  0  0
  1  6  1  0  0  0  0
M  END
> <ChemID>
100260

> <source_casrn>
79-38-9

> <CAS>
79-38-9

> <SMILES>
FC(F)=C(F)Cl

> <NAME>
CHLOROTRIFLUOROETHYLENE

> <preferred_name>
Chlorotrifluoroethylene

> <iupac>
1-chloro-1,2,2-trifluoroethene

> <MPID>
24901

> <dsstox_substance_id>
DTXSID3026485

> <Canonical_QSARr>
FC(F)=C(F)Cl

> <InChI_Code_QSARr>
InChI=1S/C2ClF3/c3-1(4)2(5)6

> <InChI Key_QSARr>
UUAGAQFQZIEFAH-UHFFFAOYSA-N

> <Salt_Solvent>
?

> <LogVP>
3.662

$$$$
100262
  -INDIGO-08031723152D

 10  9  0  0  0  0  0  0  0  0999 V2000
    1.3856   -0.8000    0.0000 N   0  0  0  0  0  0  0  0  0  0  0  0
    2.7713    0.0000    0.0000 H   0  0  0  0  0  0  0  0  0  0  0  0
    1.3856   -2.4000    0.0000 H   0  0  0  0  0  0  0  0  0  0  0  0
    0.0000    0.0000    0.0000 C   0  0  0  0  0  0  0  0  0  0  0  0
    0.0000    1.6000    0.0000 S   0  0  0  0  0  0  0  0  0  0  0  0
   -1.3856   -0.8000    0.0000 C   0  0  0  0  0  0  0  0  0  0  0  0
   -1.3856   -2.4000    0.0000 S   0  0  0  0  0  0  0  0  0  0  0  0
   -2.7713    0.0000    0.0000 N   0  0  0  0  0  0  0  0  0  0  0  0
   -4.1569   -0.8000    0.0000 H   0  0  0  0  0  0  0  0  0  0  0  0
   -2.7713    1.6000    0.0000 H   0  0  0  0  0  0  0  0  0  0  0  0
  1  2  1  0  0  0  0
  1  3  1  0  0  0  0
  1  4  1  0  0  0  0
  4  5  2  0  0  0  0
  4  6  1  0  0  0  0
  6  7  2  0  0  0  0
  6  8  1  0  0  0  0
  8  9  1  0  0  0  0
  8 10  1  0  0  0  0
M  END
> <ChemID>
100262

> <source_casrn>
79-40-3

> <CAS>
79-40-3

> <SMILES>
NC(=S)C(N)=S

> <NAME>
RUBEANIC ACID

> <preferred_name>
Dithiooxamide

> <iupac>
ethanebis(thioamide)

> <MPID>
24903

> <dsstox_substance_id>
DTXSID3020546

> <Canonical_QSARr>
NC(=S)C(N)=S

> <InChI_Code_QSARr>
InChI=1S/C2H4N2S2/c3-1(5)2(4)6/h(H2,3,5)(H2,4,6)

> <InChI Key_QSARr>
OAEGRYMCJYIXQT-UHFFFAOYSA-N

> <Salt_Solvent>
?

> <LogVP>
-5.7844

$$$$
100263
  -INDIGO-08031723152D

 12 11  0  0  0  0  0  0  0  0999 V2000
    1.3856    0.8000    0.0000 C   0  0  0  0  0  0  0  0  0  0  0  0
    2.7713    1.6000    0.0000 H   0  0  0  0  0  0  0  0  0  0  0  0
    2.7713    0.0000    0.0000 H   0  0  0  0  0  0  0  0  0  0  0  0
    1.3856    2.4000    0.0000 H   0  0  0  0  0  0  0  0  0  0  0  0
    0.0000    0.0000    0.0000 C   0  0  0  0  0  0  0  0  0  0  0  0
    0.0000   -1.6000    0.0000 C   0  0  0  0  0  0  0  0  0  0  0  0
   -1.3856   -2.4000    0.0000 H   0  0  0  0  0  0  0  0  0  0  0  0
    1.3856   -2.4000    0.0000 H   0  0  0  0  0  0  0  0  0  0  0  0
   -1.3856    0.8000    0.0000 C   0  0  0  0  0  0  0  0  0  0  0  0
   -2.7713   -0.0000    0.0000 O   0  0  0  0  0  0  0  0  0  0  0  0
   -4.1569    0.8000    0.0000 H   0  0  0  0  0  0  0  0  0  0  0  0
   -1.3856    2.4000    0.0000 O   0  0  0  0  0  0  0  0  0  0  0  0
  1  2  1  0  0  0  0
  1  3  1  0  0  0  0
  1  4  1  0  0  0  0
  1  5  1  0  0  0  0
  5  6  2  0  0  0  0
  6  7  1  0  0  0  0
  6  8  1  0  0  0  0
  5  9  1  0  0  0  0
  9 10  1  0  0  0  0
 10 11  1  0  0  0  0
  9 12  2  0  0  0  0
M  END
> <ChemID>
100263

> <source_casrn>
79-41-4

> <CAS>
79-41-4

> <SMILES>
CC(=C)C(O)=O

> <NAME>
METHACRYLIC ACID

> <preferred_name>
Methacrylic acid

> <iupac>
2-methylprop-2-enoic acid

> <MPID>
24904

> <dsstox_substance_id>
DTXSID3025542

> <Canonical_QSARr>
CC(=C)C(O)=O

> <InChI_Code_QSARr>
InChI=1S/C4H6O2/c1-3(2)4(5)6/h1H2,2H3,(H,5,6)

> <InChI Key_QSARr>
CERQOIWHTDAKMF-UHFFFAOYSA-N

> <Salt_Solvent>
?

> <LogVP>
-0.0044

$$$$
100264
  -INDIGO-08031723152D

  8  7  0  0  0  0  0  0  0  0999 V2000
    2.4000    1.3856    0.0000 O   0  0  0  0  0  0  0  0  0  0  0  0
    4.0000    1.3856    0.0000 H   0  0  0  0  0  0  0  0  0  0  0  0
    1.6000    0.0000    0.0000 C   0  0  0  0  0  0  0  0  0  0  0  0
    2.4000   -1.3856    0.0000 O   0  0  0  0  0  0  0  0  0  0  0  0
   -0.0000    0.0000    0.0000 C   0  0  0  0  0  0  0  0  0  0  0  0
   -1.6000    0.0000    0.0000 H   0  0  0  0  0  0  0  0  0  0  0  0
   -0.8000    1.3856    0.0000 Cl  0  0  0  0  0  0  0  0  0  0  0  0
   -0.8000   -1.3856    0.0000 Cl  0  0  0  0  0  0  0  0  0  0  0  0
  1  2  1  0  0  0  0
  1  3  1  0  0  0  0
  3  4  2  0  0  0  0
  3  5  1  0  0  0  0
  5  6  1  0  0  0  0
  5  7  1  0  0  0  0
  5  8  1  0  0  0  0
M  END
> <ChemID>
100264

> <source_casrn>
79-43-6

> <CAS>
79-43-6

> <SMILES>
OC(=O)C(Cl)Cl

> <NAME>
DICHLOROACETIC ACID

> <preferred_name>
Dichloroacetic acid

> <iupac>
dichloroacetic acid

> <MPID>
24905

> <dsstox_substance_id>
DTXSID2020428

> <Canonical_QSARr>
OC(=O)C(Cl)Cl

> <InChI_Code_QSARr>
InChI=1S/C2H2Cl2O2/c3-1(4)2(5)6/h1H,(H,5,6)

> <InChI Key_QSARr>
JXTHNDFMNIQAHM-UHFFFAOYSA-N

> <Salt_Solvent>
?

> <LogVP>
-0.7479

$$$$
100266
  -INDIGO-08031723152D

 13 12  0  0  0  0  0  0  0  0999 V2000
    1.6000    0.0000    0.0000 C   0  0  0  0  0  0  0  0  0  0  0  0
    3.2000    0.0000    0.0000 H   0  0  0  0  0  0  0  0  0  0  0  0
    2.4000   -1.3856    0.0000 H   0  0  0  0  0  0  0  0  0  0  0  0
    2.4000    1.3856    0.0000 H   0  0  0  0  0  0  0  0  0  0  0  0
    0.0000    0.0000    0.0000 C   0  0  0  0  0  0  0  0  0  0  0  0
    0.0000   -1.6000    0.0000 H   0  0  0  0  0  0  0  0  0  0  0  0
    0.0000    1.6000    0.0000 N   0  0  0  0  0  0  0  0  0  0  0  0
    1.3856    2.4000    0.0000 O   0  0  0  0  0  0  0  0  0  0  0  0
   -1.3856    2.4000    0.0000 O   0  0  0  0  0  0  0  0  0  0  0  0
   -1.6000    0.0000    0.0000 C   0  0  0  0  0  0  0  0  0  0  0  0
   -3.2000    0.0000    0.0000 H   0  0  0  0  0  0  0  0  0  0  0  0
   -2.4000   -1.3856    0.0000 H   0  0  0  0  0  0  0  0  0  0  0  0
   -2.4000    1.3856    0.0000 H   0  0  0  0  0  0  0  0  0  0  0  0
  1  2  1  0  0  0  0
  1  3  1  0  0  0  0
  1  4  1  0  0  0  0
  1  5  1  0  0  0  0
  5  6  1  0  0  0  0
  5  7  1  0  0  0  0
  7  8  2  0  0  0  0
  7  9  1  0  0  0  0
  5 10  1  0  0  0  0
 10 11  1  0  0  0  0
 10 12  1  0  0  0  0
 10 13  1  0  0  0  0
M  CHG  2   7   1   9  -1
M  END
> <ChemID>
100266

> <source_casrn>
79-46-9

> <CAS>
79-46-9

> <SMILES>
CC(C)[N+]([O-])=O

> <NAME>
2-NITROPROPANE

> <preferred_name>
2-Nitropropane

> <iupac>
2-nitropropane

> <MPID>
24907

> <dsstox_substance_id>
DTXSID6020981

> <Canonical_QSARr>
CC(C)[N+]([O-])=O

> <InChI_Code_QSARr>
InChI=1S/C3H7NO2/c1-3(2)4(5)6/h3H,1-2H3

> <InChI Key_QSARr>
FGLBSLMDCBOPQK-UHFFFAOYSA-N

> <Salt_Solvent>
?

> <LogVP>
1.2358

$$$$
100267
  -INDIGO-08031723152D

 10  9  0  0  0  0  0  0  0  0999 V2000
   -1.3856    0.8000    0.0000 C   0  0  0  0  0  0  0  0  0  0  0  0
    0.0000    0.0000    0.0000 C   0  0  0  0  0  0  0  0  0  0  0  0
    1.3856    0.8000    0.0000 C   0  0  0  0  0  0  0  0  0  0  0  0
    2.7713    1.6000    0.0000 F   0  0  0  0  0  0  0  0  0  0  0  0
    2.7713    0.0000    0.0000 F   0  0  0  0  0  0  0  0  0  0  0  0
    1.3856    2.4000    0.0000 Cl  0  0  0  0  0  0  0  0  0  0  0  0
   -0.0000   -1.6000    0.0000 O   0  0  0  0  0  0  0  0  0  0  0  0
   -2.7713    1.6000    0.0000 F   0  0  0  0  0  0  0  0  0  0  0  0
   -2.7713    0.0000    0.0000 F   0  0  0  0  0  0  0  0  0  0  0  0
   -1.3856    2.4000    0.0000 F   0  0  0  0  0  0  0  0  0  0  0  0
  1  2  1  0  0  0  0
  2  3  1  0  0  0  0
  3  4  1  0  0  0  0
  3  5  1  0  0  0  0
  3  6  1  0  0  0  0
  2  7  2  0  0  0  0
  1  8  1  0  0  0  0
  1  9  1  0  0  0  0
  1 10  1  0  0  0  0
M  END
> <ChemID>
100267

> <source_casrn>
79-53-8

> <CAS>
79-53-8

> <SMILES>
O=C(C(F)(F)Cl)C(F)(F)F

> <NAME>
CHLOROPENTAFLUOROACETONE

> <preferred_name>
2-Propanone, 1-chloro-1,1,3,3,3-pentafluoro-

> <iupac>
1-chloro-1,1,3,3,3-pentafluoropropan-2-one

> <MPID>
24908

> <dsstox_substance_id>
DTXSID6073152

> <Canonical_QSARr>
O=C(C(F)(F)Cl)C(F)(F)F

> <InChI_Code_QSARr>
InChI=1S/C3ClF5O/c4-2(5,6)1(10)3(7,8)9

> <InChI Key_QSARr>
OJUUDWYPNQALHZ-UHFFFAOYSA-N

> <Salt_Solvent>
?

> <LogVP>
3.1538

$$$$
100268
  -INDIGO-08031723152D

 26 27  0  0  0  0  0  0  0  0999 V2000
    1.1108   -2.3805    0.0000 C   0  0  0  0  0  0  0  0  0  0  0  0
    1.9794   -3.7242    0.0000 H   0  0  0  0  0  0  0  0  0  0  0  0
   -0.2412   -3.2361    0.0000 H   0  0  0  0  0  0  0  0  0  0  0  0
    2.4829   -1.4746    0.0000 C   0  0  0  0  0  0  0  0  0  0  0  0
    3.3282   -2.8330    0.0000 H   0  0  0  0  0  0  0  0  0  0  0  0
    3.8635   -0.6660    0.0000 H   0  0  0  0  0  0  0  0  0  0  0  0
    1.7072   -0.0645    0.0000 C   0  0  0  0  0  0  0  0  0  0  0  0
    3.2968    0.1174    0.0000 H   0  0  0  0  0  0  0  0  0  0  0  0
    2.1205    1.3999    0.0000 C   0  0  0  0  0  0  0  0  0  0  0  0
    3.7053    1.6190    0.0000 H   0  0  0  0  0  0  0  0  0  0  0  0
    1.9184    2.3156    0.0000 H   0  0  0  0  0  0  0  0  0  0  0  0
    0.3466   -1.1466    0.0000 C   0  0  0  0  0  0  0  0  0  0  0  0
   -0.5484   -2.4729    0.0000 H   0  0  0  0  0  0  0  0  0  0  0  0
   -1.2301   -0.8745    0.0000 C   0  0  0  0  0  0  0  0  0  0  0  0
   -0.0000    0.0000    0.0000 C   0  0  0  0  0  0  0  0  0  0  0  0
    0.5378    1.5069    0.0000 C   0  0  0  0  0  0  0  0  0  0  0  0
   -0.4984    2.7261    0.0000 H   0  0  0  0  0  0  0  0  0  0  0  0
    0.8057    3.0843    0.0000 H   0  0  0  0  0  0  0  0  0  0  0  0
    1.0862    2.2675    0.0000 H   0  0  0  0  0  0  0  0  0  0  0  0
   -1.2758    0.9655    0.0000 C   0  0  0  0  0  0  0  0  0  0  0  0
   -2.5517    1.9310    0.0000 H   0  0  0  0  0  0  0  0  0  0  0  0
   -2.7499    0.3434    0.0000 H   0  0  0  0  0  0  0  0  0  0  0  0
   -1.3564    2.5635    0.0000 H   0  0  0  0  0  0  0  0  0  0  0  0
   -2.7904   -1.2291    0.0000 C   0  0  0  0  0  0  0  0  0  0  0  0
   -3.2634   -2.7576    0.0000 H   0  0  0  0  0  0  0  0  0  0  0  0
   -3.8776   -0.0553    0.0000 H   0  0  0  0  0  0  0  0  0  0  0  0
  1  2  1  0  0  0  0
  1  3  1  0  0  0  0
  1  4  1  0  0  0  0
  4  5  1  0  0  0  0
  4  6  1  0  0  0  0
  4  7  1  0  0  0  0
  7  8  1  0  0  0  0
  7  9  1  0  0  0  0
  9 10  1  0  0  0  0
  9 11  1  0  0  0  0
  9 12  1  0  0  0  0
 12  1  1  0  0  0  0
 12 13  1  0  0  0  0
 12 14  1  0  0  0  0
 14 15  1  0  0  0  0
 15  7  1  0  0  0  0
 15 16  1  0  0  0  0
 16 17  1  0  0  0  0
 16 18  1  0  0  0  0
 16 19  1  0  0  0  0
 15 20  1  0  0  0  0
 20 21  1  0  0  0  0
 20 22  1  0  0  0  0
 20 23  1  0  0  0  0
 14 24  2  0  0  0  0
 24 25  1  0  0  0  0
 24 26  1  0  0  0  0
M  END
> <ChemID>
100268

> <source_casrn>
79-92-5

> <CAS>
79-92-5

> <SMILES>
CC1(C)C2CC(CC2)C1=C

> <NAME>
CAMPHENE

> <preferred_name>
Camphene

> <iupac>
C10H16

> <MPID>
24909

> <dsstox_substance_id>
DTXSID8026488

> <Canonical_QSARr>
CC1(C)C2CC(CC2)C1=C

> <InChI_Code_QSARr>
InChI=1S/C10H16/c1-7-8-4-5-9(6-8)10(7,2)3/h8-9H,1,4-6H2,2-3H3

> <InChI Key_QSARr>
CRPUJAZIXJMDBK-UHFFFAOYSA-N

> <Salt_Solvent>
?

> <LogVP>
0.3988

$$$$
100270
  -INDIGO-08031723152D

 28 28  0  0  0  0  0  0  0  0999 V2000
    2.4000    1.3856    0.0000 C   0  0  0  0  0  0  0  0  0  0  0  0
    4.0000    1.3856    0.0000 H   0  0  0  0  0  0  0  0  0  0  0  0
    3.2000    2.7713    0.0000 H   0  0  0  0  0  0  0  0  0  0  0  0
    3.2000   -0.0000    0.0000 H   0  0  0  0  0  0  0  0  0  0  0  0
    1.6000   -0.0000    0.0000 C   0  0  0  0  0  0  0  0  0  0  0  0
    2.0811   -1.5259    0.0000 H   0  0  0  0  0  0  0  0  0  0  0  0
    2.8693   -0.9740    0.0000 H   0  0  0  0  0  0  0  0  0  0  0  0
    0.0001   -0.0000    0.0000 C   0  0  0  0  0  0  0  0  0  0  0  0
   -0.2778    1.5757    0.0000 C   0  0  0  0  0  0  0  0  0  0  0  0
    0.9479    2.6042    0.0000 H   0  0  0  0  0  0  0  0  0  0  0  0
   -0.5557    3.1514    0.0000 H   0  0  0  0  0  0  0  0  0  0  0  0
    1.2256    1.0284    0.0000 H   0  0  0  0  0  0  0  0  0  0  0  0
   -0.2778   -1.5757    0.0000 C   0  0  0  0  0  0  0  0  0  0  0  0
   -0.5557   -3.1514    0.0000 H   0  0  0  0  0  0  0  0  0  0  0  0
    0.9479   -2.6042    0.0000 H   0  0  0  0  0  0  0  0  0  0  0  0
    1.2256   -1.0284    0.0000 H   0  0  0  0  0  0  0  0  0  0  0  0
   -1.6001    0.0000    0.0000 C   0  0  0  0  0  0  0  0  0  0  0  0
   -2.4001    1.3856    0.0000 C   0  0  0  0  0  0  0  0  0  0  0  0
   -1.6001    2.7713    0.0000 H   0  0  0  0  0  0  0  0  0  0  0  0
   -4.0000    1.3856    0.0000 C   0  0  0  0  0  0  0  0  0  0  0  0
   -4.8000    2.7713    0.0000 H   0  0  0  0  0  0  0  0  0  0  0  0
   -4.8000    0.0000    0.0000 C   0  0  0  0  0  0  0  0  0  0  0  0
   -6.4000    0.0000    0.0000 O   0  0  0  0  0  0  0  0  0  0  0  0
   -7.2000    1.3856    0.0000 H   0  0  0  0  0  0  0  0  0  0  0  0
   -4.0000   -1.3856    0.0000 C   0  0  0  0  0  0  0  0  0  0  0  0
   -4.8000   -2.7713    0.0000 H   0  0  0  0  0  0  0  0  0  0  0  0
   -2.4001   -1.3856    0.0000 C   0  0  0  0  0  0  0  0  0  0  0  0
   -1.5999   -2.7713    0.0000 H   0  0  0  0  0  0  0  0  0  0  0  0
  1  2  1  0  0  0  0
  1  3  1  0  0  0  0
  1  4  1  0  0  0  0
  1  5  1  0  0  0  0
  5  6  1  0  0  0  0
  5  7  1  0  0  0  0
  5  8  1  0  0  0  0
  8  9  1  0  0  0  0
  9 10  1  0  0  0  0
  9 11  1  0  0  0  0
  9 12  1  0  0  0  0
  8 13  1  0  0  0  0
 13 14  1  0  0  0  0
 13 15  1  0  0  0  0
 13 16  1  0  0  0  0
  8 17  1  0  0  0  0
 17 18  1  0  0  0  0
 18 19  1  0  0  0  0
 18 20  2  0  0  0  0
 20 21  1  0  0  0  0
 20 22  1  0  0  0  0
 22 23  1  0  0  0  0
 23 24  1  0  0  0  0
 22 25  2  0  0  0  0
 25 26  1  0  0  0  0
 25 27  1  0  0  0  0
 27 17  2  0  0  0  0
 27 28  1  0  0  0  0
M  END
> <ChemID>
100270

> <source_casrn>
80-46-6

> <CAS>
80-46-6

> <SMILES>
CC(C)(CC)c1ccc(O)cc1

> <NAME>
P-TERT-AMYLPHENOL

> <preferred_name>
4-(2-Methylbutan-2-yl)phenol

> <iupac>
4-(2-methylbutan-2-yl)phenol

> <MPID>
24911

> <dsstox_substance_id>
DTXSID8021771

> <Canonical_QSARr>
CC(C)(CC)c1ccc(O)cc1

> <InChI_Code_QSARr>
InChI=1S/C11H16O/c1-4-11(2,3)9-5-7-10(12)8-6-9/h5-8,12H,4H2,1-3H3

> <InChI Key_QSARr>
NRZWYNLTFLDQQX-UHFFFAOYSA-N

> <Salt_Solvent>
?

> <LogVP>
-2.699

$$$$
100271
  -INDIGO-08031723152D

 26 27  0  0  0  0  0  0  0  0999 V2000
   -1.3891   -0.8450    0.0000 C   0  0  0  0  0  0  0  0  0  0  0  0
   -0.3476   -2.0596    0.0000 H   0  0  0  0  0  0  0  0  0  0  0  0
    0.0000   -0.0000    0.0000 C   0  0  0  0  0  0  0  0  0  0  0  0
    0.6524    1.4610    0.0000 C   0  0  0  0  0  0  0  0  0  0  0  0
    1.3049    2.9218    0.0000 H   0  0  0  0  0  0  0  0  0  0  0  0
    2.2439    1.6263    0.0000 H   0  0  0  0  0  0  0  0  0  0  0  0
   -0.2865    2.7565    0.0000 H   0  0  0  0  0  0  0  0  0  0  0  0
    1.2006   -1.0576    0.0000 C   0  0  0  0  0  0  0  0  0  0  0  0
    2.4012   -2.1153    0.0000 H   0  0  0  0  0  0  0  0  0  0  0  0
    2.7168   -0.5466    0.0000 H   0  0  0  0  0  0  0  0  0  0  0  0
    0.8850   -2.6262    0.0000 H   0  0  0  0  0  0  0  0  0  0  0  0
   -2.7825    0.3296    0.0000 C   0  0  0  0  0  0  0  0  0  0  0  0
   -4.2901    0.8654    0.0000 H   0  0  0  0  0  0  0  0  0  0  0  0
   -3.9266   -0.8742    0.0000 C   0  0  0  0  0  0  0  0  0  0  0  0
   -5.4548   -1.3480    0.0000 H   0  0  0  0  0  0  0  0  0  0  0  0
   -5.1846    0.1143    0.0000 H   0  0  0  0  0  0  0  0  0  0  0  0
   -3.8602   -2.3308    0.0000 C   0  0  0  0  0  0  0  0  0  0  0  0
   -4.8573   -3.5821    0.0000 H   0  0  0  0  0  0  0  0  0  0  0  0
   -2.4195   -2.0691    0.0000 C   0  0  0  0  0  0  0  0  0  0  0  0
   -1.6170   -3.4534    0.0000 C   0  0  0  0  0  0  0  0  0  0  0  0
   -0.8146   -4.8376    0.0000 H   0  0  0  0  0  0  0  0  0  0  0  0
   -2.4145   -4.8404    0.0000 H   0  0  0  0  0  0  0  0  0  0  0  0
   -0.0170   -3.4504    0.0000 H   0  0  0  0  0  0  0  0  0  0  0  0
   -2.9050    1.9203    0.0000 C   0  0  0  0  0  0  0  0  0  0  0  0
   -4.4311    2.4011    0.0000 H   0  0  0  0  0  0  0  0  0  0  0  0
   -1.8899    3.1571    0.0000 H   0  0  0  0  0  0  0  0  0  0  0  0
  1  2  1  0  0  0  0
  1  3  1  0  0  0  0
  3  4  1  0  0  0  0
  4  5  1  0  0  0  0
  4  6  1  0  0  0  0
  4  7  1  0  0  0  0
  3  8  1  0  0  0  0
  8  9  1  0  0  0  0
  8 10  1  0  0  0  0
  8 11  1  0  0  0  0
  3 12  1  0  0  0  0
 12 13  1  0  0  0  0
 12 14  1  0  0  0  0
 14 15  1  0  0  0  0
 14 16  1  0  0  0  0
 14 17  1  0  0  0  0
 17 18  1  0  0  0  0
 17 19  2  0  0  0  0
 19  1  1  0  0  0  0
 19 20  1  0  0  0  0
 20 21  1  0  0  0  0
 20 22  1  0  0  0  0
 20 23  1  0  0  0  0
 12 24  1  0  0  0  0
 24  1  1  0  0  0  0
 24 25  1  0  0  0  0
 24 26  1  0  0  0  0
M  END
> <ChemID>
100271

> <source_casrn>
80-56-8

> <CAS>
80-56-8

> <SMILES>
CC1=CCC2CC1C2(C)C

> <NAME>
ALPHA-PINENE

> <preferred_name>
alpha-Pinene

> <iupac>
2,6,6-trimethylbicyclo[3.1.1]hept-2-ene

> <MPID>
24912

> <dsstox_substance_id>
DTXSID4026501

> <Canonical_QSARr>
CC1=CCC2CC1C2(C)C

> <InChI_Code_QSARr>
InChI=1S/C10H16/c1-7-4-5-8-6-9(7)10(8,2)3/h4,8-9H,5-6H2,1-3H3

> <InChI Key_QSARr>
GRWFGVWFFZKLTI-UHFFFAOYSA-N

> <Salt_Solvent>
?

> <LogVP>
0.6767

$$$$
100272
  -INDIGO-08031723152D

 15 14  0  0  0  0  0  0  0  0999 V2000
    2.4000   -1.3856    0.0000 C   0  0  0  0  0  0  0  0  0  0  0  0
    3.2000   -2.7713    0.0000 H   0  0  0  0  0  0  0  0  0  0  0  0
    4.0000   -1.3856    0.0000 H   0  0  0  0  0  0  0  0  0  0  0  0
    1.6000   -2.7713    0.0000 H   0  0  0  0  0  0  0  0  0  0  0  0
    1.6000    0.0000    0.0000 C   0  0  0  0  0  0  0  0  0  0  0  0
    2.4000    1.3856    0.0000 H   0  0  0  0  0  0  0  0  0  0  0  0
    0.0000    0.0000    0.0000 C   0  0  0  0  0  0  0  0  0  0  0  0
   -0.8000   -1.3856    0.0000 C   0  0  0  0  0  0  0  0  0  0  0  0
   -2.4000   -1.3856    0.0000 O   0  0  0  0  0  0  0  0  0  0  0  0
   -3.2000   -2.7713    0.0000 H   0  0  0  0  0  0  0  0  0  0  0  0
    0.0000   -2.7713    0.0000 O   0  0  0  0  0  0  0  0  0  0  0  0
   -0.8000    1.3856    0.0000 C   0  0  0  0  0  0  0  0  0  0  0  0
   -1.6000    2.7713    0.0000 H   0  0  0  0  0  0  0  0  0  0  0  0
   -2.4000    1.3856    0.0000 H   0  0  0  0  0  0  0  0  0  0  0  0
    0.0000    2.7713    0.0000 H   0  0  0  0  0  0  0  0  0  0  0  0
  1  2  1  0  0  0  0
  1  3  1  0  0  0  0
  1  4  1  0  0  0  0
  1  5  1  0  0  0  0
  5  6  1  0  0  0  0
  5  7  2  0  0  0  0
  7  8  1  0  0  0  0
  8  9  1  0  0  0  0
  9 10  1  0  0  0  0
  8 11  2  0  0  0  0
  7 12  1  0  0  0  0
 12 13  1  0  0  0  0
 12 14  1  0  0  0  0
 12 15  1  0  0  0  0
M  END
> <ChemID>
100272

> <source_casrn>
80-59-1

> <CAS>
NOCAS_861643

> <SMILES>
C/C(=C\C)/C(O)=O

> <NAME>
TIGLIC ACID

> <preferred_name>


> <iupac>


> <MPID>
24913

> <dsstox_substance_id>
DTXSID50861643

> <Canonical_QSARr>
CC(=CC)C(O)=O

> <InChI_Code_QSARr>
InChI=1S/C5H8O2/c1-3-4(2)5(6)7/h3H,1-2H3,(H,6,7)/b4-3-

> <InChI Key_QSARr>
UIERETOOQGIECD-ARJAWSKDSA-N

> <Salt_Solvent>
?

> <LogVP>
-0.8748

$$$$
100274
  -INDIGO-08031723152D

 26 28  0  0  0  0  0  0  0  0999 V2000
    0.0001    0.0000    0.0000 C   0  0  0  0  0  0  0  0  0  0  0  0
    1.3857    0.8001    0.0000 C   0  0  0  0  0  0  0  0  0  0  0  0
    1.3857    2.4001    0.0000 O   0  0  0  0  0  0  0  0  0  0  0  0
    2.7712    0.0000    0.0000 C   0  0  0  0  0  0  0  0  0  0  0  0
    2.7712   -1.6000    0.0000 C   0  0  0  0  0  0  0  0  0  0  0  0
    4.1569   -2.3999    0.0000 C   0  0  0  0  0  0  0  0  0  0  0  0
    4.1569   -3.9999    0.0000 H   0  0  0  0  0  0  0  0  0  0  0  0
    5.5425   -1.6000    0.0000 C   0  0  0  0  0  0  0  0  0  0  0  0
    6.9282   -2.3999    0.0000 H   0  0  0  0  0  0  0  0  0  0  0  0
    5.5425    0.0000    0.0000 C   0  0  0  0  0  0  0  0  0  0  0  0
    6.9282    0.7999    0.0000 H   0  0  0  0  0  0  0  0  0  0  0  0
    4.1569    0.7999    0.0000 C   0  0  0  0  0  0  0  0  0  0  0  0
    4.1569    2.4001    0.0000 H   0  0  0  0  0  0  0  0  0  0  0  0
    1.3857   -2.4001    0.0000 C   0  0  0  0  0  0  0  0  0  0  0  0
    1.3857   -4.0001    0.0000 O   0  0  0  0  0  0  0  0  0  0  0  0
    0.0001   -1.6000    0.0000 C   0  0  0  0  0  0  0  0  0  0  0  0
   -1.3856   -2.3999    0.0000 C   0  0  0  0  0  0  0  0  0  0  0  0
   -1.3856   -3.9999    0.0000 O   0  0  0  0  0  0  0  0  0  0  0  0
   -2.7713   -4.8000    0.0000 H   0  0  0  0  0  0  0  0  0  0  0  0
   -2.7713   -1.6000    0.0000 C   0  0  0  0  0  0  0  0  0  0  0  0
   -4.1569   -2.3999    0.0000 H   0  0  0  0  0  0  0  0  0  0  0  0
   -2.7713    0.0000    0.0000 C   0  0  0  0  0  0  0  0  0  0  0  0
   -4.1569    0.7999    0.0000 H   0  0  0  0  0  0  0  0  0  0  0  0
   -1.3856    0.7999    0.0000 C   0  0  0  0  0  0  0  0  0  0  0  0
   -1.3856    2.4001    0.0000 O   0  0  0  0  0  0  0  0  0  0  0  0
   -2.7713    3.2000    0.0000 H   0  0  0  0  0  0  0  0  0  0  0  0
  1  2  1  0  0  0  0
  2  3  2  0  0  0  0
  2  4  1  0  0  0  0
  4  5  1  0  0  0  0
  5  6  2  0  0  0  0
  6  7  1  0  0  0  0
  6  8  1  0  0  0  0
  8  9  1  0  0  0  0
  8 10  2  0  0  0  0
 10 11  1  0  0  0  0
 10 12  1  0  0  0  0
 12  4  2  0  0  0  0
 12 13  1  0  0  0  0
  5 14  1  0  0  0  0
 14 15  2  0  0  0  0
 14 16  1  0  0  0  0
 16  1  1  0  0  0  0
 16 17  2  0  0  0  0
 17 18  1  0  0  0  0
 18 19  1  0  0  0  0
 17 20  1  0  0  0  0
 20 21  1  0  0  0  0
 20 22  2  0  0  0  0
 22 23  1  0  0  0  0
 22 24  1  0  0  0  0
 24  1  2  0  0  0  0
 24 25  1  0  0  0  0
 25 26  1  0  0  0  0
M  END
> <ChemID>
100274

> <source_casrn>
81-64-1

> <CAS>
81-64-1

> <SMILES>
Oc1ccc(O)c2c1C(=O)c1ccccc1C2=O

> <NAME>
1,4-DIHYDROXY-9,10-ANTHRACENEDIONE

> <preferred_name>
1,4-Dihydroxyanthracene-9,10-dione

> <iupac>
1,4-dihydroxyanthracene-9,10-dione

> <MPID>
24915

> <dsstox_substance_id>
DTXSID8044464

> <Canonical_QSARr>
Oc1ccc(O)c2c1C(=O)c1ccccc1C2=O

> <InChI_Code_QSARr>
InChI=1S/C14H8O4/c15-9-5-6-10(16)12-11(9)13(17)7-3-1-2-4-8(7)14(12)18/h1-6,15-16H

> <InChI Key_QSARr>
GUEIZVNYDFNHJU-UHFFFAOYSA-N

> <Salt_Solvent>
?

> <LogVP>
-7.6142

$$$$
100275
  -INDIGO-08031723152D

 39 41  0  0  0  0  0  0  0  0999 V2000
    7.2000    1.3856    0.0000 C   0  0  0  0  0  0  0  0  0  0  0  0
    8.8000    1.3856    0.0000 H   0  0  0  0  0  0  0  0  0  0  0  0
    6.3999    2.7713    0.0000 C   0  0  0  0  0  0  0  0  0  0  0  0
    7.2000    4.1569    0.0000 H   0  0  0  0  0  0  0  0  0  0  0  0
    4.7999    2.7713    0.0000 C   0  0  0  0  0  0  0  0  0  0  0  0
    4.0001    4.1569    0.0000 H   0  0  0  0  0  0  0  0  0  0  0  0
    4.0001    1.3856    0.0000 C   0  0  0  0  0  0  0  0  0  0  0  0
    4.7999    0.0000    0.0000 C   0  0  0  0  0  0  0  0  0  0  0  0
    4.0001   -1.3857    0.0000 O   0  0  0  0  0  0  0  0  0  0  0  0
    2.4001   -1.3857    0.0000 C   0  0  0  0  0  0  0  0  0  0  0  0
    2.3451   -2.2337    0.0000 O   0  0  0  0  0  0  0  0  0  0  0  0
    1.6001    0.0000    0.0000 C   0  0  0  0  0  0  0  0  0  0  0  0
    0.0000    0.0000    0.0000 C   0  0  0  0  0  0  0  0  0  0  0  0
    0.2778    1.5757    0.0000 H   0  0  0  0  0  0  0  0  0  0  0  0
   -0.2778   -1.5756    0.0000 C   0  0  0  0  0  0  0  0  0  0  0  0
   -1.8762   -1.5060    0.0000 H   0  0  0  0  0  0  0  0  0  0  0  0
   -1.4574   -2.6566    0.0000 H   0  0  0  0  0  0  0  0  0  0  0  0
    0.7505   -2.8014    0.0000 C   0  0  0  0  0  0  0  0  0  0  0  0
    0.2033   -4.3048    0.0000 C   0  0  0  0  0  0  0  0  0  0  0  0
   -0.3439   -5.8084    0.0000 H   0  0  0  0  0  0  0  0  0  0  0  0
    1.2318   -5.5306    0.0000 H   0  0  0  0  0  0  0  0  0  0  0  0
   -1.3722   -4.5828    0.0000 H   0  0  0  0  0  0  0  0  0  0  0  0
    1.6001   -2.7713    0.0000 O   0  0  0  0  0  0  0  0  0  0  0  0
   -1.5757    0.2779    0.0000 C   0  0  0  0  0  0  0  0  0  0  0  0
   -2.8014   -0.7507    0.0000 C   0  0  0  0  0  0  0  0  0  0  0  0
   -2.5236   -2.3263    0.0000 H   0  0  0  0  0  0  0  0  0  0  0  0
   -4.3049   -0.2034    0.0000 C   0  0  0  0  0  0  0  0  0  0  0  0
   -5.5306   -1.2318    0.0000 H   0  0  0  0  0  0  0  0  0  0  0  0
   -4.5827    1.3722    0.0000 C   0  0  0  0  0  0  0  0  0  0  0  0
   -6.0862    1.9195    0.0000 H   0  0  0  0  0  0  0  0  0  0  0  0
   -3.3570    2.4008    0.0000 C   0  0  0  0  0  0  0  0  0  0  0  0
   -3.6348    3.9764    0.0000 H   0  0  0  0  0  0  0  0  0  0  0  0
   -1.8535    1.8535    0.0000 C   0  0  0  0  0  0  0  0  0  0  0  0
   -0.6278    2.8820    0.0000 H   0  0  0  0  0  0  0  0  0  0  0  0
    2.4001    1.3856    0.0000 C   0  0  0  0  0  0  0  0  0  0  0  0
    1.6001    2.7713    0.0000 O   0  0  0  0  0  0  0  0  0  0  0  0
    2.4001    4.1569    0.0000 H   0  0  0  0  0  0  0  0  0  0  0  0
    6.3999    0.0000    0.0000 C   0  0  0  0  0  0  0  0  0  0  0  0
    7.2000   -1.3857    0.0000 H   0  0  0  0  0  0  0  0  0  0  0  0
  1  2  1  0  0  0  0
  1  3  1  0  0  0  0
  3  4  1  0  0  0  0
  3  5  2  0  0  0  0
  5  6  1  0  0  0  0
  5  7  1  0  0  0  0
  7  8  2  0  0  0  0
  8  9  1  0  0  0  0
  9 10  1  0  0  0  0
 10 11  2  0  0  0  0
 10 12  1  0  0  0  0
 12 13  1  0  0  0  0
 13 14  1  0  0  0  0
 13 15  1  0  0  0  0
 15 16  1  0  0  0  0
 15 17  1  0  0  0  0
 15 18  1  0  0  0  0
 18 19  1  0  0  0  0
 19 20  1  0  0  0  0
 19 21  1  0  0  0  0
 19 22  1  0  0  0  0
 18 23  2  0  0  0  0
 13 24  1  0  0  0  0
 24 25  1  0  0  0  0
 25 26  1  0  0  0  0
 25 27  2  0  0  0  0
 27 28  1  0  0  0  0
 27 29  1  0  0  0  0
 29 30  1  0  0  0  0
 29 31  2  0  0  0  0
 31 32  1  0  0  0  0
 31 33  1  0  0  0  0
 33 24  2  0  0  0  0
 33 34  1  0  0  0  0
 12 35  2  0  0  0  0
 35  7  1  0  0  0  0
 35 36  1  0  0  0  0
 36 37  1  0  0  0  0
  8 38  1  0  0  0  0
 38  1  2  0  0  0  0
 38 39  1  0  0  0  0
M  END
> <ChemID>
100275

> <source_casrn>
81-81-2

> <CAS>
81-81-2

> <SMILES>
CC(=O)CC(C1=C(O)c2ccccc2OC1=O)c1ccccc1

> <NAME>
WARFARIN

> <preferred_name>
Warfarin

> <iupac>
4-hydroxy-3-(3-oxo-1-phenylbutyl)-2H-chromen-2-one

> <MPID>
24916

> <dsstox_substance_id>
DTXSID5023742

> <Canonical_QSARr>
CC(=O)CC(C1=C(O)c2ccccc2OC1=O)c1ccccc1

> <InChI_Code_QSARr>
InChI=1S/C19H16O4/c1-12(20)11-15(13-7-3-2-4-8-13)17-18(21)14-9-5-6-10-16(14)23-19(17)22/h2-10,15,21H,11H2,1H3

> <InChI Key_QSARr>
PJVWKTKQMONHTI-UHFFFAOYSA-N

> <Salt_Solvent>
?

> <LogVP>
-6.9355

$$$$
100276
  -INDIGO-08031723152D

 26 28  0  0  0  0  0  0  0  0999 V2000
    0.0001   -0.0000    0.0000 C   0  0  0  0  0  0  0  0  0  0  0  0
   -1.3856    0.8000    0.0000 C   0  0  0  0  0  0  0  0  0  0  0  0
   -1.3856    2.4000    0.0000 N   0  0  0  0  0  0  0  0  0  0  0  0
   -2.7713    3.2000    0.0000 O   0  0  0  0  0  0  0  0  0  0  0  0
    0.0001    3.2000    0.0000 O   0  0  0  0  0  0  0  0  0  0  0  0
   -2.7713   -0.0000    0.0000 C   0  0  0  0  0  0  0  0  0  0  0  0
   -4.1569    0.8000    0.0000 H   0  0  0  0  0  0  0  0  0  0  0  0
   -2.7713   -1.6000    0.0000 C   0  0  0  0  0  0  0  0  0  0  0  0
   -4.1569   -2.4000    0.0000 H   0  0  0  0  0  0  0  0  0  0  0  0
   -1.3856   -2.4000    0.0000 C   0  0  0  0  0  0  0  0  0  0  0  0
   -1.3856   -4.0000    0.0000 H   0  0  0  0  0  0  0  0  0  0  0  0
    0.0001   -1.6000    0.0000 C   0  0  0  0  0  0  0  0  0  0  0  0
    1.3857   -2.4000    0.0000 C   0  0  0  0  0  0  0  0  0  0  0  0
    1.3857   -4.0000    0.0000 O   0  0  0  0  0  0  0  0  0  0  0  0
    2.7712   -1.6000    0.0000 C   0  0  0  0  0  0  0  0  0  0  0  0
    2.7712   -0.0000    0.0000 C   0  0  0  0  0  0  0  0  0  0  0  0
    4.1569    0.8000    0.0000 C   0  0  0  0  0  0  0  0  0  0  0  0
    4.1569    2.4000    0.0000 H   0  0  0  0  0  0  0  0  0  0  0  0
    5.5425   -0.0000    0.0000 C   0  0  0  0  0  0  0  0  0  0  0  0
    6.9282    0.8000    0.0000 H   0  0  0  0  0  0  0  0  0  0  0  0
    5.5425   -1.6000    0.0000 C   0  0  0  0  0  0  0  0  0  0  0  0
    6.9282   -2.4000    0.0000 H   0  0  0  0  0  0  0  0  0  0  0  0
    4.1569   -2.4000    0.0000 C   0  0  0  0  0  0  0  0  0  0  0  0
    4.1569   -4.0000    0.0000 H   0  0  0  0  0  0  0  0  0  0  0  0
    1.3857    0.8000    0.0000 C   0  0  0  0  0  0  0  0  0  0  0  0
    1.3856    2.4000    0.0000 O   0  0  0  0  0  0  0  0  0  0  0  0
  1  2  1  0  0  0  0
  2  3  1  0  0  0  0
  3  4  2  0  0  0  0
  3  5  1  0  0  0  0
  2  6  2  0  0  0  0
  6  7  1  0  0  0  0
  6  8  1  0  0  0  0
  8  9  1  0  0  0  0
  8 10  2  0  0  0  0
 10 11  1  0  0  0  0
 10 12  1  0  0  0  0
 12  1  2  0  0  0  0
 12 13  1  0  0  0  0
 13 14  2  0  0  0  0
 13 15  1  0  0  0  0
 15 16  1  0  0  0  0
 16 17  2  0  0  0  0
 17 18  1  0  0  0  0
 17 19  1  0  0  0  0
 19 20  1  0  0  0  0
 19 21  2  0  0  0  0
 21 22  1  0  0  0  0
 21 23  1  0  0  0  0
 23 15  2  0  0  0  0
 23 24  1  0  0  0  0
 16 25  1  0  0  0  0
 25  1  1  0  0  0  0
 25 26  2  0  0  0  0
M  CHG  2   3   1   5  -1
M  END
> <ChemID>
100276

> <source_casrn>
82-34-8

> <CAS>
82-34-8

> <SMILES>
[O-][N+](=O)c1cccc2c1C(=O)c1ccccc1C2=O

> <NAME>
1-NITROANTHRAQUINONE

> <preferred_name>
1-Nitroanthraquinone

> <iupac>
1-nitro-9,10-anthraquinone

> <MPID>
24917

> <dsstox_substance_id>
DTXSID3052569

> <Canonical_QSARr>
[O-][N+](=O)c1cccc2c1C(=O)c1ccccc1C2=O

> <InChI_Code_QSARr>
InChI=1S/C14H7NO4/c16-13-8-4-1-2-5-9(8)14(17)12-10(13)6-3-7-11(12)15(18)19/h1-7H

> <InChI Key_QSARr>
YCANAXVBJKNANM-UHFFFAOYSA-N

> <Salt_Solvent>
?

> <LogVP>
-8.3979

$$$$
100279
  -INDIGO-08031723152D

 26 28  0  0  0  0  0  0  0  0999 V2000
    0.0001   -0.0000    0.0000 C   0  0  0  0  0  0  0  0  0  0  0  0
   -1.3856    0.8000    0.0000 C   0  0  0  0  0  0  0  0  0  0  0  0
   -1.3856    2.4000    0.0000 N   0  0  0  0  0  0  0  0  0  0  0  0
   -2.7713    3.2000    0.0000 H   0  0  0  0  0  0  0  0  0  0  0  0
    0.0001    3.2000    0.0000 H   0  0  0  0  0  0  0  0  0  0  0  0
   -2.7713   -0.0000    0.0000 C   0  0  0  0  0  0  0  0  0  0  0  0
   -4.1569    0.8000    0.0000 H   0  0  0  0  0  0  0  0  0  0  0  0
   -2.7713   -1.6000    0.0000 C   0  0  0  0  0  0  0  0  0  0  0  0
   -4.1569   -2.4000    0.0000 H   0  0  0  0  0  0  0  0  0  0  0  0
   -1.3856   -2.4000    0.0000 C   0  0  0  0  0  0  0  0  0  0  0  0
   -1.3856   -4.0000    0.0000 H   0  0  0  0  0  0  0  0  0  0  0  0
    0.0001   -1.6000    0.0000 C   0  0  0  0  0  0  0  0  0  0  0  0
    1.3857   -2.4000    0.0000 C   0  0  0  0  0  0  0  0  0  0  0  0
    1.3857   -4.0000    0.0000 O   0  0  0  0  0  0  0  0  0  0  0  0
    2.7712   -1.6000    0.0000 C   0  0  0  0  0  0  0  0  0  0  0  0
    2.7712   -0.0000    0.0000 C   0  0  0  0  0  0  0  0  0  0  0  0
    4.1569    0.8000    0.0000 C   0  0  0  0  0  0  0  0  0  0  0  0
    4.1569    2.4000    0.0000 H   0  0  0  0  0  0  0  0  0  0  0  0
    5.5425   -0.0000    0.0000 C   0  0  0  0  0  0  0  0  0  0  0  0
    6.9282    0.8000    0.0000 H   0  0  0  0  0  0  0  0  0  0  0  0
    5.5425   -1.6000    0.0000 C   0  0  0  0  0  0  0  0  0  0  0  0
    6.9282   -2.4000    0.0000 H   0  0  0  0  0  0  0  0  0  0  0  0
    4.1569   -2.4000    0.0000 C   0  0  0  0  0  0  0  0  0  0  0  0
    4.1569   -4.0000    0.0000 H   0  0  0  0  0  0  0  0  0  0  0  0
    1.3857    0.8000    0.0000 C   0  0  0  0  0  0  0  0  0  0  0  0
    1.3856    2.4000    0.0000 O   0  0  0  0  0  0  0  0  0  0  0  0
  1  2  1  0  0  0  0
  2  3  1  0  0  0  0
  3  4  1  0  0  0  0
  3  5  1  0  0  0  0
  2  6  2  0  0  0  0
  6  7  1  0  0  0  0
  6  8  1  0  0  0  0
  8  9  1  0  0  0  0
  8 10  2  0  0  0  0
 10 11  1  0  0  0  0
 10 12  1  0  0  0  0
 12  1  2  0  0  0  0
 12 13  1  0  0  0  0
 13 14  2  0  0  0  0
 13 15  1  0  0  0  0
 15 16  1  0  0  0  0
 16 17  2  0  0  0  0
 17 18  1  0  0  0  0
 17 19  1  0  0  0  0
 19 20  1  0  0  0  0
 19 21  2  0  0  0  0
 21 22  1  0  0  0  0
 21 23  1  0  0  0  0
 23 15  2  0  0  0  0
 23 24  1  0  0  0  0
 16 25  1  0  0  0  0
 25  1  1  0  0  0  0
 25 26  2  0  0  0  0
M  END
> <ChemID>
100279

> <source_casrn>
82-45-1

> <CAS>
82-45-1

> <SMILES>
Nc1cccc2c1C(=O)c1ccccc1C2=O

> <NAME>
1-AMINOANTHRAQUINONE

> <preferred_name>
1-Aminoanthraquinone

> <iupac>
1-amino-9,10-anthraquinone

> <MPID>
24919

> <dsstox_substance_id>
DTXSID2052572

> <Canonical_QSARr>
Nc1cccc2c1C(=O)c1ccccc1C2=O

> <InChI_Code_QSARr>
InChI=1S/C14H9NO2/c15-11-7-3-6-10-12(11)14(17)9-5-2-1-4-8(9)13(10)16/h1-7H,15H2

> <InChI Key_QSARr>
KHUFHLFHOQVFGB-UHFFFAOYSA-N

> <Salt_Solvent>
?

> <LogVP>
-8.301

$$$$
100280
  -INDIGO-08031723152D

 42 45  0  0  0  0  0  0  0  0999 V2000
   -2.7108   -0.5761    0.0000 C   0  0  0  0  0  0  0  0  0  0  0  0
   -1.5217   -1.6469    0.0000 H   0  0  0  0  0  0  0  0  0  0  0  0
   -3.6513   -1.8707    0.0000 C   0  0  0  0  0  0  0  0  0  0  0  0
   -3.1568   -3.3923    0.0000 O   0  0  0  0  0  0  0  0  0  0  0  0
   -5.1728   -1.3761    0.0000 C   0  0  0  0  0  0  0  0  0  0  0  0
   -6.5584   -2.1761    0.0000 C   0  0  0  0  0  0  0  0  0  0  0  0
   -6.5584   -3.7761    0.0000 H   0  0  0  0  0  0  0  0  0  0  0  0
   -7.9442   -1.3761    0.0000 C   0  0  0  0  0  0  0  0  0  0  0  0
   -9.3298   -2.1761    0.0000 H   0  0  0  0  0  0  0  0  0  0  0  0
   -7.9442    0.2239    0.0000 C   0  0  0  0  0  0  0  0  0  0  0  0
   -9.3298    1.0239    0.0000 H   0  0  0  0  0  0  0  0  0  0  0  0
   -6.5584    1.0239    0.0000 C   0  0  0  0  0  0  0  0  0  0  0  0
   -6.5584    2.6239    0.0000 H   0  0  0  0  0  0  0  0  0  0  0  0
   -5.1728    0.2239    0.0000 C   0  0  0  0  0  0  0  0  0  0  0  0
   -3.6513    0.7183    0.0000 C   0  0  0  0  0  0  0  0  0  0  0  0
   -3.1568    2.2399    0.0000 O   0  0  0  0  0  0  0  0  0  0  0  0
   -1.5217    0.4945    0.0000 C   0  0  0  0  0  0  0  0  0  0  0  0
   -0.0001    0.0000    0.0000 C   0  0  0  0  0  0  0  0  0  0  0  0
   -0.4944   -1.5216    0.0000 H   0  0  0  0  0  0  0  0  0  0  0  0
    1.5217   -0.4944    0.0000 C   0  0  0  0  0  0  0  0  0  0  0  0
    2.7108    0.5762    0.0000 C   0  0  0  0  0  0  0  0  0  0  0  0
    2.3782    2.1412    0.0000 H   0  0  0  0  0  0  0  0  0  0  0  0
    4.2324    0.0818    0.0000 C   0  0  0  0  0  0  0  0  0  0  0  0
    5.4215    1.1524    0.0000 H   0  0  0  0  0  0  0  0  0  0  0  0
    4.5650   -1.4833    0.0000 C   0  0  0  0  0  0  0  0  0  0  0  0
    6.0868   -1.9778    0.0000 H   0  0  0  0  0  0  0  0  0  0  0  0
    3.3761   -2.5539    0.0000 C   0  0  0  0  0  0  0  0  0  0  0  0
    3.7087   -4.1189    0.0000 H   0  0  0  0  0  0  0  0  0  0  0  0
    1.8543   -2.0595    0.0000 C   0  0  0  0  0  0  0  0  0  0  0  0
    0.6654   -3.1301    0.0000 H   0  0  0  0  0  0  0  0  0  0  0  0
    0.7513    1.4127    0.0000 C   0  0  0  0  0  0  0  0  0  0  0  0
    0.1519    2.8962    0.0000 C   0  0  0  0  0  0  0  0  0  0  0  0
   -1.4327    3.1189    0.0000 H   0  0  0  0  0  0  0  0  0  0  0  0
    1.1368    4.1570    0.0000 C   0  0  0  0  0  0  0  0  0  0  0  0
    0.5374    5.6405    0.0000 H   0  0  0  0  0  0  0  0  0  0  0  0
    2.7212    3.9344    0.0000 C   0  0  0  0  0  0  0  0  0  0  0  0
    3.7064    5.1951    0.0000 H   0  0  0  0  0  0  0  0  0  0  0  0
    3.3206    2.4508    0.0000 C   0  0  0  0  0  0  0  0  0  0  0  0
    4.9051    2.2282    0.0000 H   0  0  0  0  0  0  0  0  0  0  0  0
    2.3356    1.1901    0.0000 C   0  0  0  0  0  0  0  0  0  0  0  0
    2.9350   -0.2935    0.0000 H   0  0  0  0  0  0  0  0  0  0  0  0
   -1.8543    2.0595    0.0000 O   0  0  0  0  0  0  0  0  0  0  0  0
  1  2  1  0  0  0  0
  1  3  1  0  0  0  0
  3  4  2  0  0  0  0
  3  5  1  0  0  0  0
  5  6  1  0  0  0  0
  6  7  1  0  0  0  0
  6  8  2  0  0  0  0
  8  9  1  0  0  0  0
  8 10  1  0  0  0  0
 10 11  1  0  0  0  0
 10 12  2  0  0  0  0
 12 13  1  0  0  0  0
 12 14  1  0  0  0  0
 14  5  2  0  0  0  0
 14 15  1  0  0  0  0
 15  1  1  0  0  0  0
 15 16  2  0  0  0  0
  1 17  1  0  0  0  0
 17 18  1  0  0  0  0
 18 19  1  0  0  0  0
 18 20  1  0  0  0  0
 20 21  1  0  0  0  0
 21 22  1  0  0  0  0
 21 23  2  0  0  0  0
 23 24  1  0  0  0  0
 23 25  1  0  0  0  0
 25 26  1  0  0  0  0
 25 27  2  0  0  0  0
 27 28  1  0  0  0  0
 27 29  1  0  0  0  0
 29 20  2  0  0  0  0
 29 30  1  0  0  0  0
 18 31  1  0  0  0  0
 31 32  1  0  0  0  0
 32 33  1  0  0  0  0
 32 34  2  0  0  0  0
 34 35  1  0  0  0  0
 34 36  1  0  0  0  0
 36 37  1  0  0  0  0
 36 38  2  0  0  0  0
 38 39  1  0  0  0  0
 38 40  1  0  0  0  0
 40 31  2  0  0  0  0
 40 41  1  0  0  0  0
 17 42  2  0  0  0  0
M  END
> <ChemID>
100280

> <source_casrn>
82-66-6

> <CAS>
82-66-6

> <SMILES>
O=C(C1C(=O)c2ccccc2C1=O)C(c1ccccc1)c1ccccc1

> <NAME>
DIPHACINONE

> <preferred_name>
Diphacinone

> <iupac>
2-(diphenylacetyl)-1H-indene-1,3(2H)-dione

> <MPID>
24920

> <dsstox_substance_id>
DTXSID4032378

> <Canonical_QSARr>
O=C(C1C(=O)c2ccccc2C1=O)C(c1ccccc1)c1ccccc1

> <InChI_Code_QSARr>
InChI=1S/C23H16O3/c24-21-17-13-7-8-14-18(17)22(25)20(21)23(26)19(15-9-3-1-4-10-15)16-11-5-2-6-12-16/h1-14,19-20H

> <InChI Key_QSARr>
JYGLAHSAISAEAL-UHFFFAOYSA-N

> <Salt_Solvent>
?

> <LogVP>
-9.9872

$$$$
100281
  -INDIGO-08031723152D

 14 14  0  0  0  0  0  0  0  0999 V2000
    0.0000    2.7713    0.0000 Cl  0  0  0  0  0  0  0  0  0  0  0  0
   -0.8000    1.3856    0.0000 C   0  0  0  0  0  0  0  0  0  0  0  0
    0.0000   -0.0000    0.0000 C   0  0  0  0  0  0  0  0  0  0  0  0
    1.6000   -0.0000    0.0000 N   0  0  0  0  0  0  0  0  0  0  0  0
    2.4000    1.3856    0.0000 O   0  0  0  0  0  0  0  0  0  0  0  0
    2.4000   -1.3856    0.0000 O   0  0  0  0  0  0  0  0  0  0  0  0
   -0.8000   -1.3856    0.0000 C   0  0  0  0  0  0  0  0  0  0  0  0
    0.0000   -2.7713    0.0000 Cl  0  0  0  0  0  0  0  0  0  0  0  0
   -2.4000   -1.3856    0.0000 C   0  0  0  0  0  0  0  0  0  0  0  0
   -3.2000   -2.7713    0.0000 Cl  0  0  0  0  0  0  0  0  0  0  0  0
   -3.2000   -0.0000    0.0000 C   0  0  0  0  0  0  0  0  0  0  0  0
   -4.8000   -0.0000    0.0000 Cl  0  0  0  0  0  0  0  0  0  0  0  0
   -2.4000    1.3856    0.0000 C   0  0  0  0  0  0  0  0  0  0  0  0
   -3.2000    2.7713    0.0000 Cl  0  0  0  0  0  0  0  0  0  0  0  0
  1  2  1  0  0  0  0
  2  3  1  0  0  0  0
  3  4  1  0  0  0  0
  4  5  2  0  0  0  0
  4  6  1  0  0  0  0
  3  7  2  0  0  0  0
  7  8  1  0  0  0  0
  7  9  1  0  0  0  0
  9 10  1  0  0  0  0
  9 11  2  0  0  0  0
 11 12  1  0  0  0  0
 11 13  1  0  0  0  0
 13  2  2  0  0  0  0
 13 14  1  0  0  0  0
M  CHG  2   4   1   6  -1
M  END
> <ChemID>
100281

> <source_casrn>
82-68-8

> <CAS>
82-68-8

> <SMILES>
[O-][N+](=O)c1c(Cl)c(Cl)c(Cl)c(Cl)c1Cl

> <NAME>
PENTACHLORONITROBENZENE

> <preferred_name>
Pentachloronitrobenzene

> <iupac>
1,2,3,4,5-pentachloro-6-nitrobenzene

> <MPID>
24921

> <dsstox_substance_id>
DTXSID2021105

> <Canonical_QSARr>
[O-][N+](=O)c1c(Cl)c(Cl)c(Cl)c(Cl)c1Cl

> <InChI_Code_QSARr>
InChI=1S/C6Cl5NO2/c7-1-2(8)4(10)6(12(13)14)5(11)3(1)9

> <InChI Key_QSARr>
LKPLKUMXSAEKID-UHFFFAOYSA-N

> <Salt_Solvent>
?

> <LogVP>
-4.301

$$$$
100283
  -INDIGO-08031723152D

 19 20  0  0  0  0  0  0  0  0999 V2000
   -0.2706    2.5747    0.0000 N   0  0  0  0  0  0  0  0  0  0  0  0
    0.0621    4.1397    0.0000 H   0  0  0  0  0  0  0  0  0  0  0  0
   -1.7323    1.9239    0.0000 C   0  0  0  0  0  0  0  0  0  0  0  0
   -3.1179    2.7239    0.0000 H   0  0  0  0  0  0  0  0  0  0  0  0
   -1.5650    0.3327    0.0000 C   0  0  0  0  0  0  0  0  0  0  0  0
   -2.7541   -0.7379    0.0000 C   0  0  0  0  0  0  0  0  0  0  0  0
   -3.9431   -1.8086    0.0000 H   0  0  0  0  0  0  0  0  0  0  0  0
   -4.2758   -0.2435    0.0000 H   0  0  0  0  0  0  0  0  0  0  0  0
   -2.4214   -2.3030    0.0000 H   0  0  0  0  0  0  0  0  0  0  0  0
    0.0000   -0.0000    0.0000 C   0  0  0  0  0  0  0  0  0  0  0  0
    0.7999    1.3856    0.0000 C   0  0  0  0  0  0  0  0  0  0  0  0
    2.4000    1.3856    0.0000 C   0  0  0  0  0  0  0  0  0  0  0  0
    3.2001    2.7713    0.0000 H   0  0  0  0  0  0  0  0  0  0  0  0
    3.2001   -0.0000    0.0000 C   0  0  0  0  0  0  0  0  0  0  0  0
    4.8000   -0.0000    0.0000 H   0  0  0  0  0  0  0  0  0  0  0  0
    2.4000   -1.3856    0.0000 C   0  0  0  0  0  0  0  0  0  0  0  0
    3.2001   -2.7713    0.0000 H   0  0  0  0  0  0  0  0  0  0  0  0
    0.7999   -1.3856    0.0000 C   0  0  0  0  0  0  0  0  0  0  0  0
    0.0000   -2.7713    0.0000 H   0  0  0  0  0  0  0  0  0  0  0  0
  1  2  1  0  0  0  0
  1  3  1  0  0  0  0
  3  4  1  0  0  0  0
  3  5  2  0  0  0  0
  5  6  1  0  0  0  0
  6  7  1  0  0  0  0
  6  8  1  0  0  0  0
  6  9  1  0  0  0  0
  5 10  1  0  0  0  0
 10 11  1  0  0  0  0
 11  1  1  0  0  0  0
 11 12  2  0  0  0  0
 12 13  1  0  0  0  0
 12 14  1  0  0  0  0
 14 15  1  0  0  0  0
 14 16  2  0  0  0  0
 16 17  1  0  0  0  0
 16 18  1  0  0  0  0
 18 10  2  0  0  0  0
 18 19  1  0  0  0  0
M  END
> <ChemID>
100283

> <source_casrn>
83-34-1

> <CAS>
83-34-1

> <SMILES>
Cc1c[nH]c2ccccc21

> <NAME>
3-METHYLINDOLE

> <preferred_name>
3-Methylindole

> <iupac>
3-methyl-1H-indole

> <MPID>
24923

> <dsstox_substance_id>
DTXSID8021775

> <Canonical_QSARr>
Cc1c[nH]c2ccccc21

> <InChI_Code_QSARr>
InChI=1S/C9H9N/c1-7-6-10-9-5-3-2-4-8(7)9/h2-6,10H,1H3

> <InChI Key_QSARr>
ZFRKQXVRDFCRJG-UHFFFAOYSA-N

> <Salt_Solvent>
?

> <LogVP>
-2.2561

$$$$
100284
  -INDIGO-08031723152D

 20 20  0  0  0  0  0  0  0  0999 V2000
    2.4000    1.3856    0.0000 C   0  0  0  0  0  0  0  0  0  0  0  0
    3.2000    2.7713    0.0000 H   0  0  0  0  0  0  0  0  0  0  0  0
    4.0000    1.3856    0.0000 H   0  0  0  0  0  0  0  0  0  0  0  0
    1.6000    2.7713    0.0000 H   0  0  0  0  0  0  0  0  0  0  0  0
    1.6000    0.0000    0.0000 C   0  0  0  0  0  0  0  0  0  0  0  0
    2.4000   -1.3856    0.0000 C   0  0  0  0  0  0  0  0  0  0  0  0
    4.0000   -1.3856    0.0000 H   0  0  0  0  0  0  0  0  0  0  0  0
    1.6000   -2.7713    0.0000 C   0  0  0  0  0  0  0  0  0  0  0  0
    2.4000   -4.1569    0.0000 H   0  0  0  0  0  0  0  0  0  0  0  0
    0.0000   -2.7713    0.0000 C   0  0  0  0  0  0  0  0  0  0  0  0
   -0.8000   -4.1569    0.0000 H   0  0  0  0  0  0  0  0  0  0  0  0
   -0.8000   -1.3856    0.0000 C   0  0  0  0  0  0  0  0  0  0  0  0
   -2.4000   -1.3856    0.0000 N   0  0  0  0  0  0  0  0  0  0  0  0
   -3.2000   -2.7713    0.0000 O   0  0  0  0  0  0  0  0  0  0  0  0
   -3.2000    0.0000    0.0000 O   0  0  0  0  0  0  0  0  0  0  0  0
    0.0000    0.0000    0.0000 C   0  0  0  0  0  0  0  0  0  0  0  0
   -0.8000    1.3856    0.0000 C   0  0  0  0  0  0  0  0  0  0  0  0
   -1.6000    2.7713    0.0000 H   0  0  0  0  0  0  0  0  0  0  0  0
   -2.4000    1.3856    0.0000 H   0  0  0  0  0  0  0  0  0  0  0  0
    0.0000    2.7713    0.0000 H   0  0  0  0  0  0  0  0  0  0  0  0
  1  2  1  0  0  0  0
  1  3  1  0  0  0  0
  1  4  1  0  0  0  0
  1  5  1  0  0  0  0
  5  6  1  0  0  0  0
  6  7  1  0  0  0  0
  6  8  2  0  0  0  0
  8  9  1  0  0  0  0
  8 10  1  0  0  0  0
 10 11  1  0  0  0  0
 10 12  2  0  0  0  0
 12 13  1  0  0  0  0
 13 14  1  0  0  0  0
 13 15  2  0  0  0  0
 12 16  1  0  0  0  0
 16  5  2  0  0  0  0
 16 17  1  0  0  0  0
 17 18  1  0  0  0  0
 17 19  1  0  0  0  0
 17 20  1  0  0  0  0
M  CHG  2  13   1  14  -1
M  END
> <ChemID>
100284

> <source_casrn>
83-41-0

> <CAS>
83-41-0

> <SMILES>
Cc1cccc(c1C)[N+]([O-])=O

> <NAME>
1,2-DIMETHYL-3-NITROBENZENE

> <preferred_name>
1,2-Dimethyl-3-nitrobenzene

> <iupac>
1,2-dimethyl-3-nitrobenzene

> <MPID>
24924

> <dsstox_substance_id>
DTXSID7025132

> <Canonical_QSARr>
Cc1cccc(c1C)[N+]([O-])=O

> <InChI_Code_QSARr>
InChI=1S/C8H9NO2/c1-6-4-3-5-8(7(6)2)9(10)11/h3-5H,1-2H3

> <InChI Key_QSARr>
FVHAWXWFPBPFOS-UHFFFAOYSA-N

> <Salt_Solvent>
?

> <LogVP>
-0.4449

$$$$
100285
  -INDIGO-08031723152D

 32 34  0  0  0  0  0  0  0  0999 V2000
    0.0001   -0.0001    0.0000 C   0  0  0  0  0  0  0  0  0  0  0  0
    1.5999   -0.0001    0.0000 C   0  0  0  0  0  0  0  0  0  0  0  0
    2.6284    1.2256    0.0000 C   0  0  0  0  0  0  0  0  0  0  0  0
    4.2042    0.9479    0.0000 C   0  0  0  0  0  0  0  0  0  0  0  0
    4.7514   -0.5557    0.0000 H   0  0  0  0  0  0  0  0  0  0  0  0
    5.2327    2.1734    0.0000 C   0  0  0  0  0  0  0  0  0  0  0  0
    6.8083    1.8957    0.0000 H   0  0  0  0  0  0  0  0  0  0  0  0
    4.6853    3.6770    0.0000 C   0  0  0  0  0  0  0  0  0  0  0  0
    5.7138    4.9027    0.0000 H   0  0  0  0  0  0  0  0  0  0  0  0
    3.1097    3.9549    0.0000 C   0  0  0  0  0  0  0  0  0  0  0  0
    2.5624    5.4584    0.0000 H   0  0  0  0  0  0  0  0  0  0  0  0
    2.0812    2.7292    0.0000 C   0  0  0  0  0  0  0  0  0  0  0  0
    0.6956    3.5291    0.0000 H   0  0  0  0  0  0  0  0  0  0  0  0
    2.3999   -1.3857    0.0000 C   0  0  0  0  0  0  0  0  0  0  0  0
    3.9999   -1.3857    0.0000 H   0  0  0  0  0  0  0  0  0  0  0  0
    1.5999   -2.7713    0.0000 C   0  0  0  0  0  0  0  0  0  0  0  0
    2.3999   -4.1569    0.0000 H   0  0  0  0  0  0  0  0  0  0  0  0
    0.0001   -2.7713    0.0000 C   0  0  0  0  0  0  0  0  0  0  0  0
   -0.7999   -4.1569    0.0000 H   0  0  0  0  0  0  0  0  0  0  0  0
   -0.7999   -1.3857    0.0000 C   0  0  0  0  0  0  0  0  0  0  0  0
   -2.3999   -1.3857    0.0000 H   0  0  0  0  0  0  0  0  0  0  0  0
   -1.0284    1.2256    0.0000 C   0  0  0  0  0  0  0  0  0  0  0  0
   -2.6042    0.9479    0.0000 C   0  0  0  0  0  0  0  0  0  0  0  0
   -3.1514   -0.5557    0.0000 H   0  0  0  0  0  0  0  0  0  0  0  0
   -3.6327    2.1734    0.0000 C   0  0  0  0  0  0  0  0  0  0  0  0
   -5.2083    1.8957    0.0000 H   0  0  0  0  0  0  0  0  0  0  0  0
   -3.0853    3.6770    0.0000 C   0  0  0  0  0  0  0  0  0  0  0  0
   -4.1138    4.9027    0.0000 H   0  0  0  0  0  0  0  0  0  0  0  0
   -1.5097    3.9549    0.0000 C   0  0  0  0  0  0  0  0  0  0  0  0
   -0.9624    5.4584    0.0000 H   0  0  0  0  0  0  0  0  0  0  0  0
   -0.4812    2.7292    0.0000 C   0  0  0  0  0  0  0  0  0  0  0  0
    1.0944    2.4513    0.0000 H   0  0  0  0  0  0  0  0  0  0  0  0
  1  2  1  0  0  0  0
  2  3  1  0  0  0  0
  3  4  1  0  0  0  0
  4  5  1  0  0  0  0
  4  6  2  0  0  0  0
  6  7  1  0  0  0  0
  6  8  1  0  0  0  0
  8  9  1  0  0  0  0
  8 10  2  0  0  0  0
 10 11  1  0  0  0  0
 10 12  1  0  0  0  0
 12  3  2  0  0  0  0
 12 13  1  0  0  0  0
  2 14  2  0  0  0  0
 14 15  1  0  0  0  0
 14 16  1  0  0  0  0
 16 17  1  0  0  0  0
 16 18  2  0  0  0  0
 18 19  1  0  0  0  0
 18 20  1  0  0  0  0
 20  1  2  0  0  0  0
 20 21  1  0  0  0  0
  1 22  1  0  0  0  0
 22 23  1  0  0  0  0
 23 24  1  0  0  0  0
 23 25  2  0  0  0  0
 25 26  1  0  0  0  0
 25 27  1  0  0  0  0
 27 28  1  0  0  0  0
 27 29  2  0  0  0  0
 29 30  1  0  0  0  0
 29 31  1  0  0  0  0
 31 22  2  0  0  0  0
 31 32  1  0  0  0  0
M  END
> <ChemID>
100285

> <source_casrn>
84-15-1

> <CAS>
84-15-1

> <SMILES>
c1ccccc1-c1ccccc1-c1ccccc1

> <NAME>
O-TERPHENYL

> <preferred_name>
o-Terphenyl

> <iupac>
1,1':2',1''-terphenyl

> <MPID>
24925

> <dsstox_substance_id>
DTXSID1049697

> <Canonical_QSARr>
c1ccccc1-c1ccccc1-c1ccccc1

> <InChI_Code_QSARr>
InChI=1S/C18H14/c1-3-9-15(10-4-1)17-13-7-8-14-18(17)16-11-5-2-6-12-16/h1-14H

> <InChI Key_QSARr>
OIAQMFOKAXHPNH-UHFFFAOYSA-N

> <Salt_Solvent>
?

> <LogVP>
-3.6021

$$$$
100287
  -INDIGO-08031723152D

 46 47  0  0  0  0  0  0  0  0999 V2000
   12.0583    0.7192    0.0000 C   0  0  0  0  0  0  0  0  0  0  0  0
   13.6340    0.9969    0.0000 H   0  0  0  0  0  0  0  0  0  0  0  0
   13.0869   -0.5065    0.0000 H   0  0  0  0  0  0  0  0  0  0  0  0
   12.6057    2.2226    0.0000 H   0  0  0  0  0  0  0  0  0  0  0  0
   10.4826    0.4414    0.0000 C   0  0  0  0  0  0  0  0  0  0  0  0
   10.5525   -1.1571    0.0000 H   0  0  0  0  0  0  0  0  0  0  0  0
    9.4018   -0.7383    0.0000 H   0  0  0  0  0  0  0  0  0  0  0  0
    9.4542    1.6670    0.0000 C   0  0  0  0  0  0  0  0  0  0  0  0
    9.3842    3.2655    0.0000 H   0  0  0  0  0  0  0  0  0  0  0  0
   10.5350    2.8467    0.0000 H   0  0  0  0  0  0  0  0  0  0  0  0
    7.8785    1.3892    0.0000 C   0  0  0  0  0  0  0  0  0  0  0  0
    7.9482   -0.2094    0.0000 H   0  0  0  0  0  0  0  0  0  0  0  0
    6.7975    0.2096    0.0000 H   0  0  0  0  0  0  0  0  0  0  0  0
    6.8499    2.6149    0.0000 O   0  0  0  0  0  0  0  0  0  0  0  0
    5.2744    2.3369    0.0000 C   0  0  0  0  0  0  0  0  0  0  0  0
    4.7271    0.8335    0.0000 O   0  0  0  0  0  0  0  0  0  0  0  0
    4.2458    3.5626    0.0000 C   0  0  0  0  0  0  0  0  0  0  0  0
    4.7932    5.0662    0.0000 C   0  0  0  0  0  0  0  0  0  0  0  0
    6.3689    5.3440    0.0000 H   0  0  0  0  0  0  0  0  0  0  0  0
    3.7646    6.2919    0.0000 C   0  0  0  0  0  0  0  0  0  0  0  0
    4.3119    7.7954    0.0000 H   0  0  0  0  0  0  0  0  0  0  0  0
    2.1888    6.0140    0.0000 C   0  0  0  0  0  0  0  0  0  0  0  0
    1.1605    7.2396    0.0000 H   0  0  0  0  0  0  0  0  0  0  0  0
    1.6417    4.5105    0.0000 C   0  0  0  0  0  0  0  0  0  0  0  0
    0.0660    4.2327    0.0000 H   0  0  0  0  0  0  0  0  0  0  0  0
    2.6701    3.2848    0.0000 C   0  0  0  0  0  0  0  0  0  0  0  0
    2.1230    1.7814    0.0000 C   0  0  0  0  0  0  0  0  0  0  0  0
    3.1513    0.5557    0.0000 O   0  0  0  0  0  0  0  0  0  0  0  0
    0.5473    1.5036    0.0000 O   0  0  0  0  0  0  0  0  0  0  0  0
   -0.0001   -0.0001    0.0000 C   0  0  0  0  0  0  0  0  0  0  0  0
    1.5756   -0.2779    0.0000 H   0  0  0  0  0  0  0  0  0  0  0  0
   -1.3857    0.8000    0.0000 C   0  0  0  0  0  0  0  0  0  0  0  0
   -0.3571    2.0257    0.0000 H   0  0  0  0  0  0  0  0  0  0  0  0
   -2.4140    2.0257    0.0000 H   0  0  0  0  0  0  0  0  0  0  0  0
   -2.7713   -0.0001    0.0000 C   0  0  0  0  0  0  0  0  0  0  0  0
   -3.3186    1.5036    0.0000 H   0  0  0  0  0  0  0  0  0  0  0  0
   -4.3470   -0.2779    0.0000 H   0  0  0  0  0  0  0  0  0  0  0  0
   -2.7713   -1.6001    0.0000 C   0  0  0  0  0  0  0  0  0  0  0  0
   -4.3470   -1.3221    0.0000 H   0  0  0  0  0  0  0  0  0  0  0  0
   -3.3186   -3.1035    0.0000 H   0  0  0  0  0  0  0  0  0  0  0  0
   -1.3857   -2.4000    0.0000 C   0  0  0  0  0  0  0  0  0  0  0  0
   -2.4140   -3.6257    0.0000 H   0  0  0  0  0  0  0  0  0  0  0  0
   -0.3571   -3.6257    0.0000 H   0  0  0  0  0  0  0  0  0  0  0  0
   -0.0001   -1.6001    0.0000 C   0  0  0  0  0  0  0  0  0  0  0  0
    0.5473   -3.1035    0.0000 H   0  0  0  0  0  0  0  0  0  0  0  0
    1.5756   -1.3221    0.0000 H   0  0  0  0  0  0  0  0  0  0  0  0
  1  2  1  0  0  0  0
  1  3  1  0  0  0  0
  1  4  1  0  0  0  0
  1  5  1  0  0  0  0
  5  6  1  0  0  0  0
  5  7  1  0  0  0  0
  5  8  1  0  0  0  0
  8  9  1  0  0  0  0
  8 10  1  0  0  0  0
  8 11  1  0  0  0  0
 11 12  1  0  0  0  0
 11 13  1  0  0  0  0
 11 14  1  0  0  0  0
 14 15  1  0  0  0  0
 15 16  2  0  0  0  0
 15 17  1  0  0  0  0
 17 18  1  0  0  0  0
 18 19  1  0  0  0  0
 18 20  2  0  0  0  0
 20 21  1  0  0  0  0
 20 22  1  0  0  0  0
 22 23  1  0  0  0  0
 22 24  2  0  0  0  0
 24 25  1  0  0  0  0
 24 26  1  0  0  0  0
 26 17  2  0  0  0  0
 26 27  1  0  0  0  0
 27 28  2  0  0  0  0
 27 29  1  0  0  0  0
 29 30  1  0  0  0  0
 30 31  1  0  0  0  0
 30 32  1  0  0  0  0
 32 33  1  0  0  0  0
 32 34  1  0  0  0  0
 32 35  1  0  0  0  0
 35 36  1  0  0  0  0
 35 37  1  0  0  0  0
 35 38  1  0  0  0  0
 38 39  1  0  0  0  0
 38 40  1  0  0  0  0
 38 41  1  0  0  0  0
 41 42  1  0  0  0  0
 41 43  1  0  0  0  0
 41 44  1  0  0  0  0
 44 30  1  0  0  0  0
 44 45  1  0  0  0  0
 44 46  1  0  0  0  0
M  END
> <ChemID>
100287

> <source_casrn>
84-64-0

> <CAS>
84-64-0

> <SMILES>
CCCCOC(=O)c1ccccc1C(=O)OC1CCCCC1

> <NAME>
BUTYLCYCLOHEXYL PHTHALATE

> <preferred_name>
Butyl cyclohexyl phthalate

> <iupac>
butyl cyclohexyl benzene-1,2-dicarboxylate

> <MPID>
24927

> <dsstox_substance_id>
DTXSID5024689

> <Canonical_QSARr>
CCCCOC(=O)c1ccccc1C(=O)OC1CCCCC1

> <InChI_Code_QSARr>
InChI=1S/C18H24O4/c1-2-3-13-21-17(19)15-11-7-8-12-16(15)18(20)22-14-9-5-4-6-10-14/h7-8,11-12,14H,2-6,9-10,13H2,1H3

> <InChI Key_QSARr>
BHKLONWXRPJNAE-UHFFFAOYSA-N

> <Salt_Solvent>
?

> <LogVP>
-5.3215

$$$$
100288
  -INDIGO-08031723152D

 24 26  0  0  0  0  0  0  0  0999 V2000
   -1.3856    2.4000    0.0000 O   0  0  0  0  0  0  0  0  0  0  0  0
   -1.3856    0.8000    0.0000 C   0  0  0  0  0  0  0  0  0  0  0  0
   -2.7712   -0.0000    0.0000 C   0  0  0  0  0  0  0  0  0  0  0  0
   -2.7712   -1.6000    0.0000 C   0  0  0  0  0  0  0  0  0  0  0  0
   -4.1569   -2.4000    0.0000 C   0  0  0  0  0  0  0  0  0  0  0  0
   -4.1569   -4.0000    0.0000 H   0  0  0  0  0  0  0  0  0  0  0  0
   -5.5425   -1.6000    0.0000 C   0  0  0  0  0  0  0  0  0  0  0  0
   -6.9282   -2.4000    0.0000 H   0  0  0  0  0  0  0  0  0  0  0  0
   -5.5425   -0.0000    0.0000 C   0  0  0  0  0  0  0  0  0  0  0  0
   -6.9282    0.8000    0.0000 H   0  0  0  0  0  0  0  0  0  0  0  0
   -4.1569    0.8000    0.0000 C   0  0  0  0  0  0  0  0  0  0  0  0
   -4.1569    2.4000    0.0000 H   0  0  0  0  0  0  0  0  0  0  0  0
   -1.3856   -2.4000    0.0000 C   0  0  0  0  0  0  0  0  0  0  0  0
   -1.3856   -4.0000    0.0000 O   0  0  0  0  0  0  0  0  0  0  0  0
   -0.0001   -1.6000    0.0000 C   0  0  0  0  0  0  0  0  0  0  0  0
   -0.0001   -0.0000    0.0000 C   0  0  0  0  0  0  0  0  0  0  0  0
    1.3856    0.8000    0.0000 C   0  0  0  0  0  0  0  0  0  0  0  0
    1.3856    2.4000    0.0000 H   0  0  0  0  0  0  0  0  0  0  0  0
    2.7713   -0.0000    0.0000 C   0  0  0  0  0  0  0  0  0  0  0  0
    4.1569    0.8000    0.0000 H   0  0  0  0  0  0  0  0  0  0  0  0
    2.7713   -1.6000    0.0000 C   0  0  0  0  0  0  0  0  0  0  0  0
    4.1569   -2.4000    0.0000 H   0  0  0  0  0  0  0  0  0  0  0  0
    1.3856   -2.4000    0.0000 C   0  0  0  0  0  0  0  0  0  0  0  0
    1.3856   -4.0000    0.0000 H   0  0  0  0  0  0  0  0  0  0  0  0
  1  2  2  0  0  0  0
  2  3  1  0  0  0  0
  3  4  1  0  0  0  0
  4  5  2  0  0  0  0
  5  6  1  0  0  0  0
  5  7  1  0  0  0  0
  7  8  1  0  0  0  0
  7  9  2  0  0  0  0
  9 10  1  0  0  0  0
  9 11  1  0  0  0  0
 11  3  2  0  0  0  0
 11 12  1  0  0  0  0
  4 13  1  0  0  0  0
 13 14  2  0  0  0  0
 13 15  1  0  0  0  0
 15 16  1  0  0  0  0
 16  2  1  0  0  0  0
 16 17  2  0  0  0  0
 17 18  1  0  0  0  0
 17 19  1  0  0  0  0
 19 20  1  0  0  0  0
 19 21  2  0  0  0  0
 21 22  1  0  0  0  0
 21 23  1  0  0  0  0
 23 15  2  0  0  0  0
 23 24  1  0  0  0  0
M  END
> <ChemID>
100288

> <source_casrn>
84-65-1

> <CAS>
84-65-1

> <SMILES>
O=C1c2ccccc2C(=O)c2ccccc12

> <NAME>
ANTHRAQUINONE

> <preferred_name>
Anthraquinone

> <iupac>
anthracene-9,10-dione

> <MPID>
24928

> <dsstox_substance_id>
DTXSID3020095

> <Canonical_QSARr>
O=C1c2ccccc2C(=O)c2ccccc12

> <InChI_Code_QSARr>
InChI=1S/C14H8O2/c15-13-9-5-1-2-6-10(9)14(16)12-8-4-3-7-11(12)13/h1-8H

> <InChI Key_QSARr>
RZVHIXYEVGDQDX-UHFFFAOYSA-N

> <Salt_Solvent>
?

> <LogVP>
-6.9355

$$$$
100289
  -INDIGO-08031723152D

 30 30  0  0  0  0  0  0  0  0999 V2000
    4.7999    2.7712    0.0000 C   0  0  0  0  0  0  0  0  0  0  0  0
    6.4000    2.7712    0.0000 H   0  0  0  0  0  0  0  0  0  0  0  0
    5.6000    4.1569    0.0000 H   0  0  0  0  0  0  0  0  0  0  0  0
    5.6000    1.3856    0.0000 H   0  0  0  0  0  0  0  0  0  0  0  0
    3.2001    2.7712    0.0000 C   0  0  0  0  0  0  0  0  0  0  0  0
    2.9911    4.3576    0.0000 H   0  0  0  0  0  0  0  0  0  0  0  0
    1.9307    3.7453    0.0000 H   0  0  0  0  0  0  0  0  0  0  0  0
    2.4000    1.3856    0.0000 O   0  0  0  0  0  0  0  0  0  0  0  0
    0.8000    1.3856    0.0000 C   0  0  0  0  0  0  0  0  0  0  0  0
   -0.0001    2.7712    0.0000 O   0  0  0  0  0  0  0  0  0  0  0  0
   -0.0001   -0.0000    0.0000 C   0  0  0  0  0  0  0  0  0  0  0  0
    0.8000   -1.3857    0.0000 C   0  0  0  0  0  0  0  0  0  0  0  0
    2.4000   -1.3857    0.0000 H   0  0  0  0  0  0  0  0  0  0  0  0
   -0.0001   -2.7713    0.0000 C   0  0  0  0  0  0  0  0  0  0  0  0
    0.8000   -4.1569    0.0000 H   0  0  0  0  0  0  0  0  0  0  0  0
   -1.5999   -2.7713    0.0000 C   0  0  0  0  0  0  0  0  0  0  0  0
   -2.4000   -4.1569    0.0000 H   0  0  0  0  0  0  0  0  0  0  0  0
   -2.4000   -1.3857    0.0000 C   0  0  0  0  0  0  0  0  0  0  0  0
   -4.0000   -1.3857    0.0000 H   0  0  0  0  0  0  0  0  0  0  0  0
   -1.5999   -0.0000    0.0000 C   0  0  0  0  0  0  0  0  0  0  0  0
   -2.4000    1.3856    0.0000 C   0  0  0  0  0  0  0  0  0  0  0  0
   -1.5999    2.7712    0.0000 O   0  0  0  0  0  0  0  0  0  0  0  0
   -4.0000    1.3856    0.0000 O   0  0  0  0  0  0  0  0  0  0  0  0
   -4.8001    2.7712    0.0000 C   0  0  0  0  0  0  0  0  0  0  0  0
   -3.5307    3.7453    0.0000 H   0  0  0  0  0  0  0  0  0  0  0  0
   -4.5911    4.3576    0.0000 H   0  0  0  0  0  0  0  0  0  0  0  0
   -6.3999    2.7712    0.0000 C   0  0  0  0  0  0  0  0  0  0  0  0
   -8.0000    2.7712    0.0000 H   0  0  0  0  0  0  0  0  0  0  0  0
   -7.2000    4.1569    0.0000 H   0  0  0  0  0  0  0  0  0  0  0  0
   -7.2000    1.3856    0.0000 H   0  0  0  0  0  0  0  0  0  0  0  0
  1  2  1  0  0  0  0
  1  3  1  0  0  0  0
  1  4  1  0  0  0  0
  1  5  1  0  0  0  0
  5  6  1  0  0  0  0
  5  7  1  0  0  0  0
  5  8  1  0  0  0  0
  8  9  1  0  0  0  0
  9 10  2  0  0  0  0
  9 11  1  0  0  0  0
 11 12  1  0  0  0  0
 12 13  1  0  0  0  0
 12 14  2  0  0  0  0
 14 15  1  0  0  0  0
 14 16  1  0  0  0  0
[truncated: 5,195,751 more chars]
