# Supplementary material for: OPERA models for predicting physicochemical properties and environmental fate endpoints
Source: J Cheminform. 2018 Mar 8;10:10. doi: 10.1186/s13321-018-0263-1 (PMC5843579; doi:10.1186/s13321-018-0263-1)
Supplement: Supplementary file 1 — Additional file 1: S1. Training and test sets of the models with the corresponding JRC validated QMRFs. [file 13321_2018_263_MOESM1_ESM.zip › OPERA_VP/TST_VP_679.sdf]

100006
  -INDIGO-08031723152D

 43 45  0  0  0  0  0  0  0  0999 V2000
    7.1373    1.0220    0.0000 C   0  0  0  0  0  0  0  0  0  0  0  0
    8.4179    0.0627    0.0000 C   0  0  0  0  0  0  0  0  0  0  0  0
    8.2272   -1.5258    0.0000 H   0  0  0  0  0  0  0  0  0  0  0  0
    9.8888    0.6921    0.0000 C   0  0  0  0  0  0  0  0  0  0  0  0
   11.1694   -0.2672    0.0000 H   0  0  0  0  0  0  0  0  0  0  0  0
   10.0795    2.2807    0.0000 C   0  0  0  0  0  0  0  0  0  0  0  0
   11.5504    2.9100    0.0000 H   0  0  0  0  0  0  0  0  0  0  0  0
    8.7989    3.2399    0.0000 C   0  0  0  0  0  0  0  0  0  0  0  0
    8.9893    4.8286    0.0000 H   0  0  0  0  0  0  0  0  0  0  0  0
    7.3277    2.6107    0.0000 C   0  0  0  0  0  0  0  0  0  0  0  0
    6.0472    3.5700    0.0000 H   0  0  0  0  0  0  0  0  0  0  0  0
    5.6662    0.3928    0.0000 C   0  0  0  0  0  0  0  0  0  0  0  0
    4.3856    1.3521    0.0000 O   0  0  0  0  0  0  0  0  0  0  0  0
    2.9147    0.7228    0.0000 C   0  0  0  0  0  0  0  0  0  0  0  0
    3.7215    0.3904    0.0000 H   0  0  0  0  0  0  0  0  0  0  0  0
    1.8899    1.9616    0.0000 C   0  0  0  0  0  0  0  0  0  0  0  0
    3.1726    2.9181    0.0000 H   0  0  0  0  0  0  0  0  0  0  0  0
    0.9991    3.2906    0.0000 H   0  0  0  0  0  0  0  0  0  0  0  0
    0.3451    1.0349    0.0000 C   0  0  0  0  0  0  0  0  0  0  0  0
    0.0283    2.6033    0.0000 H   0  0  0  0  0  0  0  0  0  0  0  0
   -1.0231    1.2302    0.0000 N   0  0  0  0  0  0  0  0  0  0  0  0
   -2.4200    2.0105    0.0000 C   0  0  0  0  0  0  0  0  0  0  0  0
   -3.8168    2.7906    0.0000 H   0  0  0  0  0  0  0  0  0  0  0  0
   -3.7941    1.1909    0.0000 H   0  0  0  0  0  0  0  0  0  0  0  0
   -2.4427    3.6102    0.0000 H   0  0  0  0  0  0  0  0  0  0  0  0
   -0.0000    0.0000    0.0000 C   0  0  0  0  0  0  0  0  0  0  0  0
   -1.5317   -0.4628    0.0000 H   0  0  0  0  0  0  0  0  0  0  0  0
   -0.1825   -1.7005    0.0000 C   0  0  0  0  0  0  0  0  0  0  0  0
   -1.7179   -2.1507    0.0000 H   0  0  0  0  0  0  0  0  0  0  0  0
    0.8204   -2.9472    0.0000 H   0  0  0  0  0  0  0  0  0  0  0  0
    0.4938   -0.4660    0.0000 C   0  0  0  0  0  0  0  0  0  0  0  0
    1.3593   -1.8117    0.0000 H   0  0  0  0  0  0  0  0  0  0  0  0
    1.2988   -0.6114    0.0000 H   0  0  0  0  0  0  0  0  0  0  0  0
    1.6320    0.9422    0.0000 C   0  0  0  0  0  0  0  0  0  0  0  0
    1.9533    0.1900    0.0000 H   0  0  0  0  0  0  0  0  0  0  0  0
    2.7339   -0.2178    0.0000 C   0  0  0  0  0  0  0  0  0  0  0  0
    2.2801   -1.7521    0.0000 O   0  0  0  0  0  0  0  0  0  0  0  0
    3.3822   -2.9122    0.0000 C   0  0  0  0  0  0  0  0  0  0  0  0
    4.4841   -4.0724    0.0000 H   0  0  0  0  0  0  0  0  0  0  0  0
    4.9378   -2.5380    0.0000 H   0  0  0  0  0  0  0  0  0  0  0  0
    2.9285   -4.4466    0.0000 H   0  0  0  0  0  0  0  0  0  0  0  0
    3.3752   -0.8095    0.0000 O   0  0  0  0  0  0  0  0  0  0  0  0
    5.4758   -1.1959    0.0000 O   0  0  0  0  0  0  0  0  0  0  0  0
  1  2  1  0  0  0  0
  2  3  1  0  0  0  0
  2  4  2  0  0  0  0
  4  5  1  0  0  0  0
  4  6  1  0  0  0  0
  6  7  1  0  0  0  0
  6  8  2  0  0  0  0
  8  9  1  0  0  0  0
  8 10  1  0  0  0  0
 10  1  2  0  0  0  0
 10 11  1  0  0  0  0
  1 12  1  0  0  0  0
 12 13  1  0  0  0  0
 13 14  1  0  0  0  0
 14 15  1  0  0  0  0
 14 16  1  0  0  0  0
 16 17  1  0  0  0  0
 16 18  1  0  0  0  0
 16 19  1  0  0  0  0
 19 20  1  0  0  0  0
 19 21  1  0  0  0  0
 21 22  1  0  0  0  0
 22 23  1  0  0  0  0
 22 24  1  0  0  0  0
 22 25  1  0  0  0  0
 21 26  1  0  0  0  0
 26 27  1  0  0  0  0
 26 28  1  0  0  0  0
 28 29  1  0  0  0  0
 28 30  1  0  0  0  0
 28 31  1  0  0  0  0
 31 19  1  0  0  0  0
 31 32  1  0  0  0  0
 31 33  1  0  0  0  0
 26 34  1  0  0  0  0
 34 14  1  0  0  0  0
 34 35  1  0  0  0  0
 34 36  1  0  0  0  0
 36 37  1  0  0  0  0
 37 38  1  0  0  0  0
 38 39  1  0  0  0  0
 38 40  1  0  0  0  0
 38 41  1  0  0  0  0
 36 42  2  0  0  0  0
 12 43  2  0  0  0  0
M  END
> <ChemID>
100006

> <source_casrn>
50-36-2

> <CAS>
50-36-2

> <SMILES>
COC(=O)[C@@H]1C2CCC(C[C@@H]1OC(=O)c1ccccc1)[N@@]2C

> <NAME>
COCAINE

> <preferred_name>
Cocaine

> <iupac>
methyl (1R,2R,3S,5S)-3-(benzoyloxy)-8-methyl-8-azabicyclo[3.2.1]octane-2-carboxylate

> <MPID>
24657

> <dsstox_substance_id>
DTXSID2038443

> <Canonical_QSARr>
COC(=O)C1C2CCC(CC1OC(=O)c1ccccc1)N2C

> <InChI_Code_QSARr>
InChI=1S/C17H21NO4/c1-18-12-8-9-13(18)15(17(20)21-2)14(10-12)22-16(19)11-6-4-3-5-7-11/h3-7,12-15H,8-10H2,1-2H3

> <InChI Key_QSARr>
ZPUCINDJVBIVPJ-UHFFFAOYSA-N

> <Salt_Solvent>
?

> <LogVP>
-6.719

$$$$
100010
  -INDIGO-08031723152D

 21 21  0  0  0  0  0  0  0  0999 V2000
    0.0000    2.7713    0.0000 O   0  0  0  0  0  0  0  0  0  0  0  0
    0.8000    4.1569    0.0000 H   0  0  0  0  0  0  0  0  0  0  0  0
    0.8000    1.3856    0.0000 C   0  0  0  0  0  0  0  0  0  0  0  0
    2.4000    1.3856    0.0000 O   0  0  0  0  0  0  0  0  0  0  0  0
    0.0000    0.0001    0.0000 C   0  0  0  0  0  0  0  0  0  0  0  0
    0.8000   -1.3856    0.0000 C   0  0  0  0  0  0  0  0  0  0  0  0
    2.4000   -1.3856    0.0000 O   0  0  0  0  0  0  0  0  0  0  0  0
    3.1999   -2.7712    0.0000 C   0  0  0  0  0  0  0  0  0  0  0  0
    2.4000   -4.1569    0.0000 O   0  0  0  0  0  0  0  0  0  0  0  0
    4.8000   -2.7713    0.0000 C   0  0  0  0  0  0  0  0  0  0  0  0
    6.4000   -2.7713    0.0000 H   0  0  0  0  0  0  0  0  0  0  0  0
    5.6000   -4.1569    0.0000 H   0  0  0  0  0  0  0  0  0  0  0  0
    5.6000   -1.3856    0.0000 H   0  0  0  0  0  0  0  0  0  0  0  0
    0.0000   -2.7712    0.0000 C   0  0  0  0  0  0  0  0  0  0  0  0
    0.8000   -4.1569    0.0000 H   0  0  0  0  0  0  0  0  0  0  0  0
   -1.6001   -2.7712    0.0000 C   0  0  0  0  0  0  0  0  0  0  0  0
   -2.4000   -4.1569    0.0000 H   0  0  0  0  0  0  0  0  0  0  0  0
   -2.4000   -1.3856    0.0000 C   0  0  0  0  0  0  0  0  0  0  0  0
   -4.0000   -1.3856    0.0000 H   0  0  0  0  0  0  0  0  0  0  0  0
   -1.6001    0.0001    0.0000 C   0  0  0  0  0  0  0  0  0  0  0  0
   -2.4000    1.3856    0.0000 H   0  0  0  0  0  0  0  0  0  0  0  0
  1  2  1  0  0  0  0
  1  3  1  0  0  0  0
  3  4  2  0  0  0  0
  3  5  1  0  0  0  0
  5  6  1  0  0  0  0
  6  7  1  0  0  0  0
  7  8  1  0  0  0  0
  8  9  2  0  0  0  0
  8 10  1  0  0  0  0
 10 11  1  0  0  0  0
 10 12  1  0  0  0  0
 10 13  1  0  0  0  0
  6 14  2  0  0  0  0
 14 15  1  0  0  0  0
 14 16  1  0  0  0  0
 16 17  1  0  0  0  0
 16 18  2  0  0  0  0
 18 19  1  0  0  0  0
 18 20  1  0  0  0  0
 20  5  2  0  0  0  0
 20 21  1  0  0  0  0
M  END
> <ChemID>
100010

> <source_casrn>
50-78-2

> <CAS>
50-78-2

> <SMILES>
CC(=O)Oc1ccccc1C(O)=O

> <NAME>
ACETYLSALICYLIC ACID

> <preferred_name>
Aspirin

> <iupac>
2-(acetyloxy)benzoic acid

> <MPID>
24661

> <dsstox_substance_id>
DTXSID5020108

> <Canonical_QSARr>
CC(=O)Oc1ccccc1C(O)=O

> <InChI_Code_QSARr>
InChI=1S/C9H8O4/c1-6(10)13-8-5-3-2-4-7(8)9(11)12/h2-5H,1H3,(H,11,12)

> <InChI Key_QSARr>
BSYNRYMUTXBXSQ-UHFFFAOYSA-N

> <Salt_Solvent>
?

> <LogVP>
-4.5986

$$$$
100014
  -INDIGO-08031723152D

 15 14  0  0  0  0  0  0  0  0999 V2000
   -1.3856    2.4000    0.0000 O   0  0  0  0  0  0  0  0  0  0  0  0
    0.0001    1.6000    0.0000 N   0  0  0  0  0  0  0  0  0  0  0  0
    1.3856    2.4000    0.0000 O   0  0  0  0  0  0  0  0  0  0  0  0
    0.0001    0.0000    0.0000 C   0  0  0  0  0  0  0  0  0  0  0  0
    0.0001   -1.6000    0.0000 Br  0  0  0  0  0  0  0  0  0  0  0  0
   -1.5999    0.0000    0.0000 C   0  0  0  0  0  0  0  0  0  0  0  0
   -2.8694   -0.9740    0.0000 H   0  0  0  0  0  0  0  0  0  0  0  0
   -1.8088   -1.5863    0.0000 H   0  0  0  0  0  0  0  0  0  0  0  0
   -2.4000    1.3856    0.0000 O   0  0  0  0  0  0  0  0  0  0  0  0
   -4.0000    1.3856    0.0000 H   0  0  0  0  0  0  0  0  0  0  0  0
    1.6001    0.0000    0.0000 C   0  0  0  0  0  0  0  0  0  0  0  0
    1.8088   -1.5863    0.0000 H   0  0  0  0  0  0  0  0  0  0  0  0
    2.8694   -0.9740    0.0000 H   0  0  0  0  0  0  0  0  0  0  0  0
    2.4000    1.3856    0.0000 O   0  0  0  0  0  0  0  0  0  0  0  0
    4.0000    1.3856    0.0000 H   0  0  0  0  0  0  0  0  0  0  0  0
  1  2  1  0  0  0  0
  2  3  2  0  0  0  0
  2  4  1  0  0  0  0
  4  5  1  0  0  0  0
  4  6  1  0  0  0  0
  6  7  1  0  0  0  0
  6  8  1  0  0  0  0
  6  9  1  0  0  0  0
  9 10  1  0  0  0  0
  4 11  1  0  0  0  0
 11 12  1  0  0  0  0
 11 13  1  0  0  0  0
 11 14  1  0  0  0  0
 14 15  1  0  0  0  0
M  CHG  2   1  -1   2   1
M  END
> <ChemID>
100014

> <source_casrn>
52-51-7

> <CAS>
52-51-7

> <SMILES>
[O-][N+](=O)C(Br)(CO)CO

> <NAME>
1,3-Propanediol, 2-bromo-2-nitro-

> <preferred_name>
Bronopol

> <iupac>
2-bromo-2-nitropropane-1,3-diol

> <MPID>
24665

> <dsstox_substance_id>
DTXSID8024652

> <Canonical_QSARr>
[O-][N+](=O)C(Br)(CO)CO

> <InChI_Code_QSARr>
InChI=1S/C3H6BrNO4/c4-3(1-6,2-7)5(8)9/h6-7H,1-2H2

> <InChI Key_QSARr>
LVDKZNITIUWNER-UHFFFAOYSA-N

> <Salt_Solvent>
?

> <LogVP>
-4.8996

$$$$
100018
  -INDIGO-08031723152D

 26 27  0  0  0  0  0  0  0  0999 V2000
   -0.4944    1.5217    0.0000 N   0  0  0  0  0  0  0  0  0  0  0  0
   -0.0001    0.0000    0.0000 C   0  0  0  0  0  0  0  0  0  0  0  0
    0.8001   -1.3857    0.0000 H   0  0  0  0  0  0  0  0  0  0  0  0
    1.5960    0.1116    0.0000 C   0  0  0  0  0  0  0  0  0  0  0  0
    2.5365    1.4061    0.0000 C   0  0  0  0  0  0  0  0  0  0  0  0
    1.8857    2.8677    0.0000 H   0  0  0  0  0  0  0  0  0  0  0  0
    4.1278    1.2388    0.0000 N   0  0  0  0  0  0  0  0  0  0  0  0
    4.7785   -0.2229    0.0000 C   0  0  0  0  0  0  0  0  0  0  0  0
    6.3698   -0.3901    0.0000 H   0  0  0  0  0  0  0  0  0  0  0  0
    3.8381   -1.5173    0.0000 C   0  0  0  0  0  0  0  0  0  0  0  0
    4.4889   -2.9790    0.0000 H   0  0  0  0  0  0  0  0  0  0  0  0
    2.2468   -1.3500    0.0000 C   0  0  0  0  0  0  0  0  0  0  0  0
    1.3065   -2.6445    0.0000 H   0  0  0  0  0  0  0  0  0  0  0  0
   -1.2944   -0.9404    0.0000 C   0  0  0  0  0  0  0  0  0  0  0  0
   -0.2238   -2.1295    0.0000 H   0  0  0  0  0  0  0  0  0  0  0  0
   -2.3651   -2.1295    0.0000 H   0  0  0  0  0  0  0  0  0  0  0  0
   -2.5888    0.0000    0.0000 C   0  0  0  0  0  0  0  0  0  0  0  0
   -3.3889   -1.3857    0.0000 H   0  0  0  0  0  0  0  0  0  0  0  0
   -4.0505    0.6508    0.0000 H   0  0  0  0  0  0  0  0  0  0  0  0
   -2.0945    1.5217    0.0000 C   0  0  0  0  0  0  0  0  0  0  0  0
   -3.6595    1.8543    0.0000 H   0  0  0  0  0  0  0  0  0  0  0  0
   -2.2061    3.1178    0.0000 H   0  0  0  0  0  0  0  0  0  0  0  0
    0.4460    2.8161    0.0000 C   0  0  0  0  0  0  0  0  0  0  0  0
   -0.2047    4.2778    0.0000 H   0  0  0  0  0  0  0  0  0  0  0  0
    1.3865    4.1106    0.0000 H   0  0  0  0  0  0  0  0  0  0  0  0
   -1.1452    2.9833    0.0000 H   0  0  0  0  0  0  0  0  0  0  0  0
  1  2  1  0  0  0  0
  2  3  1  0  0  0  0
  2  4  1  0  0  0  0
  4  5  1  0  0  0  0
  5  6  1  0  0  0  0
  5  7  2  0  0  0  0
  7  8  1  0  0  0  0
  8  9  1  0  0  0  0
  8 10  2  0  0  0  0
 10 11  1  0  0  0  0
 10 12  1  0  0  0  0
 12  4  2  0  0  0  0
 12 13  1  0  0  0  0
  2 14  1  0  0  0  0
 14 15  1  0  0  0  0
 14 16  1  0  0  0  0
 14 17  1  0  0  0  0
 17 18  1  0  0  0  0
 17 19  1  0  0  0  0
 17 20  1  0  0  0  0
 20  1  1  0  0  0  0
 20 21  1  0  0  0  0
 20 22  1  0  0  0  0
  1 23  1  0  0  0  0
 23 24  1  0  0  0  0
 23 25  1  0  0  0  0
 23 26  1  0  0  0  0
M  END
> <ChemID>
100018

> <source_casrn>
54-11-5

> <CAS>
54-11-5

> <SMILES>
CN1CCC[C@H]1c1c[n]ccc1

> <NAME>
NICOTINE

> <preferred_name>
Nicotine

> <iupac>
C10H14N2

> <MPID>
24669

> <dsstox_substance_id>
DTXSID1020930

> <Canonical_QSARr>
CN1CCCC1c1c[n]ccc1

> <InChI_Code_QSARr>
InChI=1S/C10H14N2/c1-12-7-3-5-10(12)9-4-2-6-11-8-9/h2,4,6,8,10H,3,5,7H2,1H3

> <InChI Key_QSARr>
SNICXCGAKADSCV-UHFFFAOYSA-N

> <Salt_Solvent>
?

> <LogVP>
-1.4202

$$$$
100022
  -INDIGO-08031723152D

 25 24  0  0  0  0  0  0  0  0999 V2000
    2.3035    1.9329    0.0000 P   0  0  0  0  0  0  0  0  0  0  0  0
    3.1632    3.2823    0.0000 O   0  0  0  0  0  0  0  0  0  0  0  0
    3.5292    0.9044    0.0000 O   0  0  0  0  0  0  0  0  0  0  0  0
    5.0327    1.4517    0.0000 C   0  0  0  0  0  0  0  0  0  0  0  0
    4.4855    2.9552    0.0000 H   0  0  0  0  0  0  0  0  0  0  0  0
    6.5362    1.9989    0.0000 C   0  0  0  0  0  0  0  0  0  0  0  0
    8.0397    2.5461    0.0000 H   0  0  0  0  0  0  0  0  0  0  0  0
    7.7619    0.9704    0.0000 H   0  0  0  0  0  0  0  0  0  0  0  0
    6.8140    3.5746    0.0000 H   0  0  0  0  0  0  0  0  0  0  0  0
    5.5799   -0.0518    0.0000 C   0  0  0  0  0  0  0  0  0  0  0  0
    6.1271   -1.5553    0.0000 H   0  0  0  0  0  0  0  0  0  0  0  0
    4.5515   -1.2776    0.0000 H   0  0  0  0  0  0  0  0  0  0  0  0
    7.1557   -0.3297    0.0000 H   0  0  0  0  0  0  0  0  0  0  0  0
    0.8000    1.3857    0.0000 O   0  0  0  0  0  0  0  0  0  0  0  0
   -0.0000    0.0000    0.0000 C   0  0  0  0  0  0  0  0  0  0  0  0
   -0.7999   -1.3856    0.0000 H   0  0  0  0  0  0  0  0  0  0  0  0
   -1.3856    0.8000    0.0000 C   0  0  0  0  0  0  0  0  0  0  0  0
   -2.7713    1.6000    0.0000 H   0  0  0  0  0  0  0  0  0  0  0  0
   -2.7713    0.0000    0.0000 H   0  0  0  0  0  0  0  0  0  0  0  0
   -1.3856    2.4000    0.0000 H   0  0  0  0  0  0  0  0  0  0  0  0
    1.3857   -0.8000    0.0000 C   0  0  0  0  0  0  0  0  0  0  0  0
    2.7712   -1.6000    0.0000 H   0  0  0  0  0  0  0  0  0  0  0  0
    1.3857   -2.4000    0.0000 H   0  0  0  0  0  0  0  0  0  0  0  0
    2.7712    0.0000    0.0000 H   0  0  0  0  0  0  0  0  0  0  0  0
    1.9573    3.4950    0.0000 F   0  0  0  0  0  0  0  0  0  0  0  0
  1  2  2  0  0  0  0
  1  3  1  0  0  0  0
  3  4  1  0  0  0  0
  4  5  1  0  0  0  0
  4  6  1  0  0  0  0
  6  7  1  0  0  0  0
  6  8  1  0  0  0  0
  6  9  1  0  0  0  0
  4 10  1  0  0  0  0
 10 11  1  0  0  0  0
 10 12  1  0  0  0  0
 10 13  1  0  0  0  0
  1 14  1  0  0  0  0
 14 15  1  0  0  0  0
 15 16  1  0  0  0  0
 15 17  1  0  0  0  0
 17 18  1  0  0  0  0
 17 19  1  0  0  0  0
 17 20  1  0  0  0  0
 15 21  1  0  0  0  0
 21 22  1  0  0  0  0
 21 23  1  0  0  0  0
 21 24  1  0  0  0  0
  1 25  1  0  0  0  0
M  END
> <ChemID>
100022

> <source_casrn>
55-91-4

> <CAS>
55-91-4

> <SMILES>
CC(C)OP(=O)(F)OC(C)C

> <NAME>
ISOFLUROPHATE

> <preferred_name>
Diisopropyl fluorophosphate

> <iupac>
dipropan-2-yl phosphorofluoridate

> <MPID>
24673

> <dsstox_substance_id>
DTXSID1040667

> <Canonical_QSARr>
CC(C)OP(=O)(F)OC(C)C

> <InChI_Code_QSARr>
InChI=1S/C6H14FO3P/c1-5(2)9-11(7,8)10-6(3)4/h5-6H,1-4H3

> <InChI Key_QSARr>
MUCZHBLJLSDCSD-UHFFFAOYSA-N

> <Salt_Solvent>
?

> <LogVP>
-0.2373

$$$$
100028
  -INDIGO-08031723152D

 30 33  0  0  0  0  0  0  0  0999 V2000
    0.0000   -0.0001    0.0000 C   0  0  0  0  0  0  0  0  0  0  0  0
   -0.8000    1.3856    0.0000 C   0  0  0  0  0  0  0  0  0  0  0  0
    0.0000    2.7713    0.0000 H   0  0  0  0  0  0  0  0  0  0  0  0
   -2.4000    1.3856    0.0000 C   0  0  0  0  0  0  0  0  0  0  0  0
   -3.2000   -0.0001    0.0000 C   0  0  0  0  0  0  0  0  0  0  0  0
   -4.8000    0.0001    0.0000 C   0  0  0  0  0  0  0  0  0  0  0  0
   -5.6000   -1.3856    0.0000 H   0  0  0  0  0  0  0  0  0  0  0  0
   -5.6000    1.3856    0.0000 C   0  0  0  0  0  0  0  0  0  0  0  0
   -7.2000    1.3856    0.0000 H   0  0  0  0  0  0  0  0  0  0  0  0
   -4.8000    2.7712    0.0000 C   0  0  0  0  0  0  0  0  0  0  0  0
   -5.6000    4.1569    0.0000 H   0  0  0  0  0  0  0  0  0  0  0  0
   -3.2000    2.7712    0.0000 C   0  0  0  0  0  0  0  0  0  0  0  0
   -2.4000    4.1569    0.0000 H   0  0  0  0  0  0  0  0  0  0  0  0
   -2.4000   -1.3856    0.0000 C   0  0  0  0  0  0  0  0  0  0  0  0
   -3.2000   -2.7712    0.0000 H   0  0  0  0  0  0  0  0  0  0  0  0
   -0.8000   -1.3856    0.0000 C   0  0  0  0  0  0  0  0  0  0  0  0
    0.0000   -2.7712    0.0000 C   0  0  0  0  0  0  0  0  0  0  0  0
   -0.8000   -4.1569    0.0000 H   0  0  0  0  0  0  0  0  0  0  0  0
    1.6000   -2.7712    0.0000 C   0  0  0  0  0  0  0  0  0  0  0  0
    2.4000   -4.1569    0.0000 H   0  0  0  0  0  0  0  0  0  0  0  0
    2.4000   -1.3856    0.0000 C   0  0  0  0  0  0  0  0  0  0  0  0
    1.6000   -0.0001    0.0000 C   0  0  0  0  0  0  0  0  0  0  0  0
    2.4000    1.3856    0.0000 C   0  0  0  0  0  0  0  0  0  0  0  0
    1.6000    2.7712    0.0000 H   0  0  0  0  0  0  0  0  0  0  0  0
    4.0000    1.3856    0.0000 C   0  0  0  0  0  0  0  0  0  0  0  0
    4.8000    2.7712    0.0000 H   0  0  0  0  0  0  0  0  0  0  0  0
    4.8000   -0.0001    0.0000 C   0  0  0  0  0  0  0  0  0  0  0  0
    6.4000   -0.0001    0.0000 H   0  0  0  0  0  0  0  0  0  0  0  0
    4.0000   -1.3856    0.0000 C   0  0  0  0  0  0  0  0  0  0  0  0
    4.8000   -2.7713    0.0000 H   0  0  0  0  0  0  0  0  0  0  0  0
  1  2  1  0  0  0  0
  2  3  1  0  0  0  0
  2  4  2  0  0  0  0
  4  5  1  0  0  0  0
  5  6  1  0  0  0  0
  6  7  1  0  0  0  0
  6  8  2  0  0  0  0
  8  9  1  0  0  0  0
  8 10  1  0  0  0  0
 10 11  1  0  0  0  0
 10 12  2  0  0  0  0
 12  4  1  0  0  0  0
 12 13  1  0  0  0  0
  5 14  2  0  0  0  0
 14 15  1  0  0  0  0
 14 16  1  0  0  0  0
 16  1  1  0  0  0  0
 16 17  2  0  0  0  0
 17 18  1  0  0  0  0
 17 19  1  0  0  0  0
 19 20  1  0  0  0  0
 19 21  2  0  0  0  0
 21 22  1  0  0  0  0
 22  1  2  0  0  0  0
 22 23  1  0  0  0  0
 23 24  1  0  0  0  0
 23 25  2  0  0  0  0
 25 26  1  0  0  0  0
 25 27  1  0  0  0  0
 27 28  1  0  0  0  0
 27 29  2  0  0  0  0
 29 21  1  0  0  0  0
 29 30  1  0  0  0  0
M  END
> <ChemID>
100028

> <source_casrn>
56-55-3

> <CAS>
56-55-3

> <SMILES>
c1c2c3ccccc3ccc2cc2ccccc21

> <NAME>
BENZ(A)ANTHRACENE

> <preferred_name>
Benz(a)anthracene

> <iupac>
tetraphene

> <MPID>
24677

> <dsstox_substance_id>
DTXSID5023902

> <Canonical_QSARr>
c1c2c3ccccc3ccc2cc2ccccc21

> <InChI_Code_QSARr>
InChI=1S/C18H12/c1-2-7-15-12-18-16(11-14(15)6-1)10-9-13-5-3-4-8-17(13)18/h1-12H

> <InChI Key_QSARr>
DXBHBZVCASKNBY-UHFFFAOYSA-N

> <Salt_Solvent>
?

> <LogVP>
-6.6778

$$$$
100032
  -INDIGO-08031723152D

 24 23  0  0  0  0  0  0  0  0999 V2000
   -2.7713    1.6000    0.0000 C   0  0  0  0  0  0  0  0  0  0  0  0
   -2.7713    3.2000    0.0000 O   0  0  0  0  0  0  0  0  0  0  0  0
   -1.3856    0.8000    0.0000 C   0  0  0  0  0  0  0  0  0  0  0  0
   -0.5857    2.1857    0.0000 H   0  0  0  0  0  0  0  0  0  0  0  0
   -2.1856   -0.5857    0.0000 N   0  0  0  0  0  0  0  0  0  0  0  0
   -1.6383   -2.0891    0.0000 H   0  0  0  0  0  0  0  0  0  0  0  0
   -3.7856   -0.5857    0.0000 H   0  0  0  0  0  0  0  0  0  0  0  0
    0.0001    0.0000    0.0000 C   0  0  0  0  0  0  0  0  0  0  0  0
    0.6122   -1.4782    0.0000 H   0  0  0  0  0  0  0  0  0  0  0  0
   -0.6123   -1.4782    0.0000 H   0  0  0  0  0  0  0  0  0  0  0  0
    1.3856    0.8000    0.0000 C   0  0  0  0  0  0  0  0  0  0  0  0
    0.7734    2.2782    0.0000 H   0  0  0  0  0  0  0  0  0  0  0  0
    1.9979    2.2782    0.0000 H   0  0  0  0  0  0  0  0  0  0  0  0
    2.7713    0.0000    0.0000 C   0  0  0  0  0  0  0  0  0  0  0  0
    3.3836   -1.4782    0.0000 H   0  0  0  0  0  0  0  0  0  0  0  0
    2.1589   -1.4782    0.0000 H   0  0  0  0  0  0  0  0  0  0  0  0
    4.1570    0.8000    0.0000 C   0  0  0  0  0  0  0  0  0  0  0  0
    3.5446    2.2782    0.0000 H   0  0  0  0  0  0  0  0  0  0  0  0
    4.7692    2.2782    0.0000 H   0  0  0  0  0  0  0  0  0  0  0  0
    5.5425    0.0000    0.0000 N   0  0  0  0  0  0  0  0  0  0  0  0
    6.9282    0.8000    0.0000 H   0  0  0  0  0  0  0  0  0  0  0  0
    5.5425   -1.6000    0.0000 H   0  0  0  0  0  0  0  0  0  0  0  0
   -4.1569    0.8000    0.0000 O   0  0  0  0  0  0  0  0  0  0  0  0
   -5.5426    1.6000    0.0000 H   0  0  0  0  0  0  0  0  0  0  0  0
  1  2  2  0  0  0  0
  1  3  1  0  0  0  0
  3  4  1  0  0  0  0
  3  5  1  0  0  0  0
  5  6  1  0  0  0  0
  5  7  1  0  0  0  0
  3  8  1  0  0  0  0
  8  9  1  0  0  0  0
  8 10  1  0  0  0  0
  8 11  1  0  0  0  0
 11 12  1  0  0  0  0
 11 13  1  0  0  0  0
 11 14  1  0  0  0  0
 14 15  1  0  0  0  0
 14 16  1  0  0  0  0
 14 17  1  0  0  0  0
 17 18  1  0  0  0  0
 17 19  1  0  0  0  0
 17 20  1  0  0  0  0
 20 21  1  0  0  0  0
 20 22  1  0  0  0  0
  1 23  1  0  0  0  0
 23 24  1  0  0  0  0
M  END
> <ChemID>
100032

> <source_casrn>
56-87-1

> <CAS>
56-87-1

> <SMILES>
NCCCC[C@H](N)C(O)=O

> <NAME>
LYSINE

> <preferred_name>
Lysine

> <iupac>
L-lysine

> <MPID>
24681

> <dsstox_substance_id>
DTXSID6023232

> <Canonical_QSARr>
NCCCCC(N)C(O)=O

> <InChI_Code_QSARr>
InChI=1S/C6H14N2O2/c7-4-2-1-3-5(8)6(9)10/h5H,1-4,7-8H2,(H,9,10)

> <InChI Key_QSARr>
KDXKERNSBIXSRK-UHFFFAOYSA-N

> <Salt_Solvent>
?

> <LogVP>
-8.277

$$$$
100036
  -INDIGO-08031723152D

  8  7  0  0  0  0  0  0  0  0999 V2000
    0.0000    0.0000    0.0000 C   0  0  0  0  0  0  0  0  0  0  0  0
    1.3856    0.8000    0.0000 N   0  0  0  0  0  0  0  0  0  0  0  0
    2.7713    0.0000    0.0000 H   0  0  0  0  0  0  0  0  0  0  0  0
    1.3856    2.4000    0.0000 H   0  0  0  0  0  0  0  0  0  0  0  0
   -1.3856    0.8000    0.0000 N   0  0  0  0  0  0  0  0  0  0  0  0
   -2.7713    0.0000    0.0000 H   0  0  0  0  0  0  0  0  0  0  0  0
   -1.3856    2.4000    0.0000 H   0  0  0  0  0  0  0  0  0  0  0  0
   -0.0000   -1.6000    0.0000 O   0  0  0  0  0  0  0  0  0  0  0  0
  1  2  1  0  0  0  0
  2  3  1  0  0  0  0
  2  4  1  0  0  0  0
  1  5  1  0  0  0  0
  5  6  1  0  0  0  0
  5  7  1  0  0  0  0
  1  8  2  0  0  0  0
M  END
> <ChemID>
100036

> <source_casrn>
57-13-6

> <CAS>
57-13-6

> <SMILES>
NC(N)=O

> <NAME>
UREA

> <preferred_name>
Urea

> <iupac>
urea

> <MPID>
24685

> <dsstox_substance_id>
DTXSID4021426

> <Canonical_QSARr>
NC(N)=O

> <InChI_Code_QSARr>
InChI=1S/CH4N2O/c2-1(3)4/h(H4,2,3,4)

> <InChI Key_QSARr>
XSQUKJJJFZCRTK-UHFFFAOYSA-N

> <Salt_Solvent>
?

> <LogVP>
-4.9208

$$$$
100040
  -INDIGO-08031723152D

 20 19  0  0  0  0  0  0  0  0999 V2000
    3.2000    0.0000    0.0000 C   0  0  0  0  0  0  0  0  0  0  0  0
    4.0000   -1.3856    0.0000 H   0  0  0  0  0  0  0  0  0  0  0  0
    1.6000    0.0000    0.0000 C   0  0  0  0  0  0  0  0  0  0  0  0
    1.6000    1.6000    0.0000 H   0  0  0  0  0  0  0  0  0  0  0  0
    0.0000    0.0000    0.0000 C   0  0  0  0  0  0  0  0  0  0  0  0
    0.0000   -1.6000    0.0000 H   0  0  0  0  0  0  0  0  0  0  0  0
   -1.6000    0.0000    0.0000 C   0  0  0  0  0  0  0  0  0  0  0  0
   -1.6000    1.6000    0.0000 H   0  0  0  0  0  0  0  0  0  0  0  0
   -3.2000    0.0000    0.0000 C   0  0  0  0  0  0  0  0  0  0  0  0
   -4.4694    0.9740    0.0000 H   0  0  0  0  0  0  0  0  0  0  0  0
   -3.4089    1.5863    0.0000 H   0  0  0  0  0  0  0  0  0  0  0  0
   -4.0001   -1.3856    0.0000 O   0  0  0  0  0  0  0  0  0  0  0  0
   -5.6000   -1.3856    0.0000 H   0  0  0  0  0  0  0  0  0  0  0  0
   -1.6000   -1.6000    0.0000 O   0  0  0  0  0  0  0  0  0  0  0  0
   -2.9857   -2.4000    0.0000 H   0  0  0  0  0  0  0  0  0  0  0  0
    0.0000    1.6000    0.0000 O   0  0  0  0  0  0  0  0  0  0  0  0
    1.2257    2.6285    0.0000 H   0  0  0  0  0  0  0  0  0  0  0  0
    1.6000   -1.6000    0.0000 O   0  0  0  0  0  0  0  0  0  0  0  0
    2.9856   -2.4000    0.0000 H   0  0  0  0  0  0  0  0  0  0  0  0
    4.0000    1.3857    0.0000 O   0  0  0  0  0  0  0  0  0  0  0  0
  1  2  1  0  0  0  0
  1  3  1  0  0  0  0
  3  4  1  0  0  0  0
  3  5  1  0  0  0  0
  5  6  1  0  0  0  0
  5  7  1  0  0  0  0
  7  8  1  0  0  0  0
  7  9  1  0  0  0  0
  9 10  1  0  0  0  0
  9 11  1  0  0  0  0
  9 12  1  0  0  0  0
 12 13  1  0  0  0  0
  7 14  1  0  0  0  0
 14 15  1  0  0  0  0
  5 16  1  0  0  0  0
 16 17  1  0  0  0  0
  3 18  1  0  0  0  0
 18 19  1  0  0  0  0
  1 20  2  0  0  0  0
M  END
> <ChemID>
100040

> <source_casrn>
58-86-6

> <CAS>
50-69-1

> <SMILES>
OC[C@@H](O)[C@@H](O)[C@@H](O)C=O

> <NAME>
D-Xylose

> <preferred_name>
D-Ribose

> <iupac>
D-ribose

> <MPID>
24689

> <dsstox_substance_id>
DTXSID6043917

> <Canonical_QSARr>
OCC(O)C(O)C(O)C=O

> <InChI_Code_QSARr>
InChI=1S/C5H10O5/c6-1-3(8)5(10)4(9)2-7/h1,3-5,7-10H,2H2

> <InChI Key_QSARr>
PYMYPHUHKUWMLA-UHFFFAOYSA-N

> <Salt_Solvent>
?

> <LogVP>
-9.7055

$$$$
100044
  -INDIGO-08031723152D

 14 13  0  0  0  0  0  0  0  0999 V2000
    0.0001    1.6000    0.0000 S   0  0  0  0  0  0  0  0  0  0  0  0
    1.3856    2.4000    0.0000 H   0  0  0  0  0  0  0  0  0  0  0  0
    0.0001    0.0000    0.0000 C   0  0  0  0  0  0  0  0  0  0  0  0
    0.0001   -1.6000    0.0000 H   0  0  0  0  0  0  0  0  0  0  0  0
   -1.5999    0.0000    0.0000 C   0  0  0  0  0  0  0  0  0  0  0  0
   -1.8088   -1.5863    0.0000 H   0  0  0  0  0  0  0  0  0  0  0  0
   -2.8694   -0.9740    0.0000 H   0  0  0  0  0  0  0  0  0  0  0  0
   -2.4000    1.3856    0.0000 S   0  0  0  0  0  0  0  0  0  0  0  0
   -4.0000    1.3856    0.0000 H   0  0  0  0  0  0  0  0  0  0  0  0
    1.6001    0.0000    0.0000 C   0  0  0  0  0  0  0  0  0  0  0  0
    1.8088   -1.5863    0.0000 H   0  0  0  0  0  0  0  0  0  0  0  0
    2.8694   -0.9740    0.0000 H   0  0  0  0  0  0  0  0  0  0  0  0
    2.4000    1.3856    0.0000 O   0  0  0  0  0  0  0  0  0  0  0  0
    4.0000    1.3856    0.0000 H   0  0  0  0  0  0  0  0  0  0  0  0
  1  2  1  0  0  0  0
  1  3  1  0  0  0  0
  3  4  1  0  0  0  0
  3  5  1  0  0  0  0
  5  6  1  0  0  0  0
  5  7  1  0  0  0  0
  5  8  1  0  0  0  0
  8  9  1  0  0  0  0
  3 10  1  0  0  0  0
 10 11  1  0  0  0  0
 10 12  1  0  0  0  0
 10 13  1  0  0  0  0
 13 14  1  0  0  0  0
M  END
> <ChemID>
100044

> <source_casrn>
59-52-9

> <CAS>
59-52-9

> <SMILES>
OCC(S)CS

> <NAME>
1-Propanol, 2,3-dimercapto-

> <preferred_name>
Dimercaprol

> <iupac>
2,3-disulfanylpropan-1-ol

> <MPID>
24693

> <dsstox_substance_id>
DTXSID5040461

> <Canonical_QSARr>
OCC(S)CS

> <InChI_Code_QSARr>
InChI=1S/C3H8OS2/c4-1-3(6)2-5/h3-6H,1-2H2

> <InChI Key_QSARr>
WQABCVAJNWAXTE-UHFFFAOYSA-N

> <Salt_Solvent>
?

> <LogVP>
-2.301

$$$$
100048
  -INDIGO-08031723152D

 19 19  0  0  0  0  0  0  0  0999 V2000
   -1.3857   -0.8000    0.0000 C   0  0  0  0  0  0  0  0  0  0  0  0
   -1.3857   -2.4000    0.0000 C   0  0  0  0  0  0  0  0  0  0  0  0
    0.0001   -3.2000    0.0000 H   0  0  0  0  0  0  0  0  0  0  0  0
   -2.7713   -3.2000    0.0000 C   0  0  0  0  0  0  0  0  0  0  0  0
   -2.7713   -4.8000    0.0000 H   0  0  0  0  0  0  0  0  0  0  0  0
   -4.1569   -2.4000    0.0000 C   0  0  0  0  0  0  0  0  0  0  0  0
   -5.5426   -3.2000    0.0000 H   0  0  0  0  0  0  0  0  0  0  0  0
   -4.1569   -0.8000    0.0000 C   0  0  0  0  0  0  0  0  0  0  0  0
   -5.5426   -0.0000    0.0000 H   0  0  0  0  0  0  0  0  0  0  0  0
   -2.7713   -0.0000    0.0000 C   0  0  0  0  0  0  0  0  0  0  0  0
   -2.7713    1.6000    0.0000 H   0  0  0  0  0  0  0  0  0  0  0  0
    0.0001   -0.0000    0.0000 C   0  0  0  0  0  0  0  0  0  0  0  0
    0.6124    1.4782    0.0000 H   0  0  0  0  0  0  0  0  0  0  0  0
   -0.6122    1.4782    0.0000 H   0  0  0  0  0  0  0  0  0  0  0  0
    1.3857   -0.8000    0.0000 C   0  0  0  0  0  0  0  0  0  0  0  0
    0.7734   -2.2782    0.0000 H   0  0  0  0  0  0  0  0  0  0  0  0
    1.9980   -2.2782    0.0000 H   0  0  0  0  0  0  0  0  0  0  0  0
    2.7713   -0.0000    0.0000 O   0  0  0  0  0  0  0  0  0  0  0  0
    4.1569   -0.8000    0.0000 H   0  0  0  0  0  0  0  0  0  0  0  0
  1  2  1  0  0  0  0
  2  3  1  0  0  0  0
  2  4  2  0  0  0  0
  4  5  1  0  0  0  0
  4  6  1  0  0  0  0
  6  7  1  0  0  0  0
  6  8  2  0  0  0  0
  8  9  1  0  0  0  0
  8 10  1  0  0  0  0
 10  1  2  0  0  0  0
 10 11  1  0  0  0  0
  1 12  1  0  0  0  0
 12 13  1  0  0  0  0
 12 14  1  0  0  0  0
 12 15  1  0  0  0  0
 15 16  1  0  0  0  0
 15 17  1  0  0  0  0
 15 18  1  0  0  0  0
 18 19  1  0  0  0  0
M  END
> <ChemID>
100048

> <source_casrn>
60-12-8

> <CAS>
60-12-8

> <SMILES>
OCCc1ccccc1

> <NAME>
2-PHENYLETHANOL

> <preferred_name>
2-Phenylethanol

> <iupac>
2-phenylethanol

> <MPID>
24697

> <dsstox_substance_id>
DTXSID9026342

> <Canonical_QSARr>
OCCc1ccccc1

> <InChI_Code_QSARr>
InChI=1S/C8H10O/c9-7-6-8-4-2-1-3-5-8/h1-5,9H,6-7H2

> <InChI Key_QSARr>
WRMNZCZEMHIOCP-UHFFFAOYSA-N

> <Salt_Solvent>
?

> <LogVP>
-1.0615

$$$$
100052
  -INDIGO-08031723152D

  9  8  0  0  0  0  0  0  0  0999 V2000
   -0.0000    0.0000    0.0000 C   0  0  0  0  0  0  0  0  0  0  0  0
    1.3856    0.8000    0.0000 H   0  0  0  0  0  0  0  0  0  0  0  0
   -0.0000    1.6000    0.0000 H   0  0  0  0  0  0  0  0  0  0  0  0
    1.3856   -0.8000    0.0000 H   0  0  0  0  0  0  0  0  0  0  0  0
   -1.3856   -0.8000    0.0000 N   0  0  0  0  0  0  0  0  0  0  0  0
   -1.3856   -2.4000    0.0000 H   0  0  0  0  0  0  0  0  0  0  0  0
   -2.7713    0.0000    0.0000 N   0  0  0  0  0  0  0  0  0  0  0  0
   -4.1569   -0.8000    0.0000 H   0  0  0  0  0  0  0  0  0  0  0  0
   -2.7713    1.6000    0.0000 H   0  0  0  0  0  0  0  0  0  0  0  0
  1  2  1  0  0  0  0
  1  3  1  0  0  0  0
  1  4  1  0  0  0  0
  1  5  1  0  0  0  0
  5  6  1  0  0  0  0
  5  7  1  0  0  0  0
  7  8  1  0  0  0  0
  7  9  1  0  0  0  0
M  END
> <ChemID>
100052

> <source_casrn>
60-34-4

> <CAS>
60-34-4

> <SMILES>
CNN

> <NAME>
METHYL HYDRAZINE

> <preferred_name>
Methylhydrazine

> <iupac>
methylhydrazine

> <MPID>
24701

> <dsstox_substance_id>
DTXSID4020874

> <Canonical_QSARr>
CNN

> <InChI_Code_QSARr>
InChI=1S/CH6N2/c1-3-2/h3H,2H2,1H3

> <InChI Key_QSARr>
HDZGCSFEDULWCS-UHFFFAOYSA-N

> <Salt_Solvent>
?

> <LogVP>
1.699

$$$$
100056
  -INDIGO-08031723152D

 10 10  0  0  0  0  0  0  0  0999 V2000
    0.0000    0.0000    0.0000 C   0  0  0  0  0  0  0  0  0  0  0  0
    1.0706    1.1890    0.0000 N   0  0  0  0  0  0  0  0  0  0  0  0
    2.5322    0.5382    0.0000 C   0  0  0  0  0  0  0  0  0  0  0  0
    3.9179    1.3383    0.0000 H   0  0  0  0  0  0  0  0  0  0  0  0
    2.3650   -1.0530    0.0000 N   0  0  0  0  0  0  0  0  0  0  0  0
    3.5541   -2.1236    0.0000 H   0  0  0  0  0  0  0  0  0  0  0  0
    0.8000   -1.3856    0.0000 N   0  0  0  0  0  0  0  0  0  0  0  0
   -1.5912    0.1673    0.0000 N   0  0  0  0  0  0  0  0  0  0  0  0
   -2.5317   -1.1272    0.0000 H   0  0  0  0  0  0  0  0  0  0  0  0
   -2.2421    1.6289    0.0000 H   0  0  0  0  0  0  0  0  0  0  0  0
  1  2  1  0  0  0  0
  2  3  2  0  0  0  0
  3  4  1  0  0  0  0
  3  5  1  0  0  0  0
  5  6  1  0  0  0  0
  5  7  1  0  0  0  0
  7  1  2  0  0  0  0
  1  8  1  0  0  0  0
  8  9  1  0  0  0  0
  8 10  1  0  0  0  0
M  END
> <ChemID>
100056

> <source_casrn>
61-82-5

> <CAS>
61-82-5

> <SMILES>
Nc1[n]c[nH][n]1

> <NAME>
AMITROLE

> <preferred_name>
Amitrole

> <iupac>
1H-1,2,4-triazol-3-amine

> <MPID>
24705

> <dsstox_substance_id>
DTXSID0020076

> <Canonical_QSARr>
Nc1[n]c[nH][n]1

> <InChI_Code_QSARr>
InChI=1S/C2H4N4/c3-2-4-1-5-6-2/h1H,(H3,3,4,5,6)

> <InChI Key_QSARr>
KLSJWNVTNUYHDU-UHFFFAOYSA-N

> <Salt_Solvent>
?

> <LogVP>
-6.3565

$$$$
100061
  -INDIGO-08031723152D

  8  7  0  0  0  0  0  0  0  0999 V2000
    1.3856    0.8000    0.0000 N   0  0  0  0  0  0  0  0  0  0  0  0
    2.7713    0.0000    0.0000 H   0  0  0  0  0  0  0  0  0  0  0  0
    1.3856    2.4000    0.0000 H   0  0  0  0  0  0  0  0  0  0  0  0
    0.0000    0.0000    0.0000 C   0  0  0  0  0  0  0  0  0  0  0  0
    0.0000   -1.6000    0.0000 S   0  0  0  0  0  0  0  0  0  0  0  0
   -1.3856    0.8000    0.0000 N   0  0  0  0  0  0  0  0  0  0  0  0
   -2.7713    0.0000    0.0000 H   0  0  0  0  0  0  0  0  0  0  0  0
   -1.3856    2.4000    0.0000 H   0  0  0  0  0  0  0  0  0  0  0  0
  1  2  1  0  0  0  0
  1  3  1  0  0  0  0
  1  4  1  0  0  0  0
  4  5  2  0  0  0  0
  4  6  1  0  0  0  0
  6  7  1  0  0  0  0
  6  8  1  0  0  0  0
M  END
> <ChemID>
100061

> <source_casrn>
62-56-6

> <CAS>
62-56-6

> <SMILES>
NC(N)=S

> <NAME>
THIOUREA

> <preferred_name>
Thiourea

> <iupac>
thiourea

> <MPID>
24709

> <dsstox_substance_id>
DTXSID9021348

> <Canonical_QSARr>
NC(N)=S

> <InChI_Code_QSARr>
InChI=1S/CH4N2S/c2-1(3)4/h(H4,2,3,4)

> <InChI Key_QSARr>
UMGDCJDMYOKAJW-UHFFFAOYSA-N

> <Salt_Solvent>
?

> <LogVP>
-2.5528

$$$$
100065
  -INDIGO-08031723152D

 24 24  0  0  0  0  0  0  0  0999 V2000
   -0.0000    1.6000    0.0000 C   0  0  0  0  0  0  0  0  0  0  0  0
    0.5472    3.1035    0.0000 H   0  0  0  0  0  0  0  0  0  0  0  0
    1.5757    1.3222    0.0000 H   0  0  0  0  0  0  0  0  0  0  0  0
   -1.3857    2.4000    0.0000 C   0  0  0  0  0  0  0  0  0  0  0  0
   -0.3571    3.6257    0.0000 H   0  0  0  0  0  0  0  0  0  0  0  0
   -2.4141    3.6257    0.0000 H   0  0  0  0  0  0  0  0  0  0  0  0
   -2.7714    1.6000    0.0000 C   0  0  0  0  0  0  0  0  0  0  0  0
   -4.1569    2.4000    0.0000 H   0  0  0  0  0  0  0  0  0  0  0  0
   -2.7712   -0.0000    0.0000 C   0  0  0  0  0  0  0  0  0  0  0  0
   -4.1569   -0.8000    0.0000 C   0  0  0  0  0  0  0  0  0  0  0  0
   -4.1569   -2.4000    0.0000 O   0  0  0  0  0  0  0  0  0  0  0  0
   -5.5425   -0.0000    0.0000 O   0  0  0  0  0  0  0  0  0  0  0  0
   -6.9282   -0.8000    0.0000 C   0  0  0  0  0  0  0  0  0  0  0  0
   -8.3138   -1.6000    0.0000 H   0  0  0  0  0  0  0  0  0  0  0  0
   -8.3138   -0.0000    0.0000 H   0  0  0  0  0  0  0  0  0  0  0  0
   -6.9282   -2.4000    0.0000 H   0  0  0  0  0  0  0  0  0  0  0  0
   -1.3857   -0.8000    0.0000 C   0  0  0  0  0  0  0  0  0  0  0  0
   -2.4141   -2.0257    0.0000 H   0  0  0  0  0  0  0  0  0  0  0  0
   -0.3571   -2.0257    0.0000 H   0  0  0  0  0  0  0  0  0  0  0  0
   -0.0000   -0.0000    0.0000 N   0  0  0  0  0  0  0  0  0  0  0  0
    1.3856   -0.8000    0.0000 C   0  0  0  0  0  0  0  0  0  0  0  0
    2.7713   -1.6000    0.0000 H   0  0  0  0  0  0  0  0  0  0  0  0
    1.3856   -2.4000    0.0000 H   0  0  0  0  0  0  0  0  0  0  0  0
    2.7713   -0.0000    0.0000 H   0  0  0  0  0  0  0  0  0  0  0  0
  1  2  1  0  0  0  0
  1  3  1  0  0  0  0
  1  4  1  0  0  0  0
  4  5  1  0  0  0  0
  4  6  1  0  0  0  0
  4  7  1  0  0  0  0
  7  8  1  0  0  0  0
  7  9  2  0  0  0  0
  9 10  1  0  0  0  0
 10 11  2  0  0  0  0
 10 12  1  0  0  0  0
 12 13  1  0  0  0  0
 13 14  1  0  0  0  0
 13 15  1  0  0  0  0
 13 16  1  0  0  0  0
  9 17  1  0  0  0  0
 17 18  1  0  0  0  0
 17 19  1  0  0  0  0
 17 20  1  0  0  0  0
 20  1  1  0  0  0  0
 20 21  1  0  0  0  0
 21 22  1  0  0  0  0
 21 23  1  0  0  0  0
 21 24  1  0  0  0  0
M  END
> <ChemID>
100065

> <source_casrn>
63-75-2

> <CAS>
63-75-2

> <SMILES>
CN1CC(=CCC1)C(=O)OC

> <NAME>
ARECOLINE

> <preferred_name>
Arecoline

> <iupac>
methyl 1-methyl-1,2,5,6-tetrahydropyridine-3-carboxylate

> <MPID>
24713

> <dsstox_substance_id>
DTXSID3022617

> <Canonical_QSARr>
CN1CC(=CCC1)C(=O)OC

> <InChI_Code_QSARr>
InChI=1S/C8H13NO2/c1-9-5-3-4-7(6-9)8(10)11-2/h4H,3,5-6H2,1-2H3

> <InChI Key_QSARr>
HJJPJSXJAXAIPN-UHFFFAOYSA-N

> <Salt_Solvent>
?

> <LogVP>
-1.1018

$$$$
100069
  -INDIGO-08031723152D

 19 18  0  0  0  0  0  0  0  0999 V2000
    1.3856    0.8000    0.0000 C   0  0  0  0  0  0  0  0  0  0  0  0
    2.7713    1.6000    0.0000 H   0  0  0  0  0  0  0  0  0  0  0  0
    2.7713    0.0000    0.0000 H   0  0  0  0  0  0  0  0  0  0  0  0
    1.3856    2.4000    0.0000 H   0  0  0  0  0  0  0  0  0  0  0  0
   -0.0000    0.0000    0.0000 C   0  0  0  0  0  0  0  0  0  0  0  0
    0.6123   -1.4782    0.0000 H   0  0  0  0  0  0  0  0  0  0  0  0
   -0.6124   -1.4782    0.0000 H   0  0  0  0  0  0  0  0  0  0  0  0
   -1.3857    0.8000    0.0000 O   0  0  0  0  0  0  0  0  0  0  0  0
   -2.7712   -0.0000    0.0000 S   0  0  0  0  0  0  0  0  0  0  0  0
   -4.1569   -0.8000    0.0000 O   0  0  0  0  0  0  0  0  0  0  0  0
   -5.5425   -0.0000    0.0000 C   0  0  0  0  0  0  0  0  0  0  0  0
   -6.1548    1.4782    0.0000 H   0  0  0  0  0  0  0  0  0  0  0  0
   -4.9302    1.4782    0.0000 H   0  0  0  0  0  0  0  0  0  0  0  0
   -6.9282   -0.8000    0.0000 C   0  0  0  0  0  0  0  0  0  0  0  0
   -8.3138   -1.6000    0.0000 H   0  0  0  0  0  0  0  0  0  0  0  0
   -8.3138   -0.0000    0.0000 H   0  0  0  0  0  0  0  0  0  0  0  0
   -6.9282   -2.4000    0.0000 H   0  0  0  0  0  0  0  0  0  0  0  0
   -3.5713    1.3857    0.0000 O   0  0  0  0  0  0  0  0  0  0  0  0
   -1.9713   -1.3857    0.0000 O   0  0  0  0  0  0  0  0  0  0  0  0
  1  2  1  0  0  0  0
  1  3  1  0  0  0  0
  1  4  1  0  0  0  0
  1  5  1  0  0  0  0
  5  6  1  0  0  0  0
  5  7  1  0  0  0  0
  5  8  1  0  0  0  0
  8  9  1  0  0  0  0
  9 10  1  0  0  0  0
 10 11  1  0  0  0  0
 11 12  1  0  0  0  0
 11 13  1  0  0  0  0
 11 14  1  0  0  0  0
 14 15  1  0  0  0  0
 14 16  1  0  0  0  0
 14 17  1  0  0  0  0
  9 18  2  0  0  0  0
  9 19  2  0  0  0  0
M  END
> <ChemID>
100069

> <source_casrn>
64-67-5

> <CAS>
64-67-5

> <SMILES>
CCOS(=O)(=O)OCC

> <NAME>
DIETHYL SULFATE

> <preferred_name>
Diethyl sulfate

> <iupac>
diethyl sulfate

> <MPID>
24717

> <dsstox_substance_id>
DTXSID1024045

> <Canonical_QSARr>
CCOS(=O)(=O)OCC

> <InChI_Code_QSARr>
InChI=1S/C4H10O4S/c1-3-7-9(5,6)8-4-2/h3-4H2,1-2H3

> <InChI Key_QSARr>
DENRZWYUOJLTMF-UHFFFAOYSA-N

> <Salt_Solvent>
?

> <LogVP>
-0.6737

$$$$
100073
  -INDIGO-08031723152D

 13 13  0  0  0  0  0  0  0  0999 V2000
    0.0000    2.7713    0.0000 O   0  0  0  0  0  0  0  0  0  0  0  0
   -0.8000    1.3856    0.0000 C   0  0  0  0  0  0  0  0  0  0  0  0
    0.0000   -0.0000    0.0000 C   0  0  0  0  0  0  0  0  0  0  0  0
    1.2257    1.0285    0.0000 H   0  0  0  0  0  0  0  0  0  0  0  0
    1.2257   -1.0285    0.0000 H   0  0  0  0  0  0  0  0  0  0  0  0
   -0.8000   -1.3856    0.0000 C   0  0  0  0  0  0  0  0  0  0  0  0
    0.0000   -2.7713    0.0000 O   0  0  0  0  0  0  0  0  0  0  0  0
   -2.4000   -1.3856    0.0000 N   0  0  0  0  0  0  0  0  0  0  0  0
   -3.2000   -2.7713    0.0000 H   0  0  0  0  0  0  0  0  0  0  0  0
   -3.2000   -0.0000    0.0000 C   0  0  0  0  0  0  0  0  0  0  0  0
   -4.8000   -0.0000    0.0000 O   0  0  0  0  0  0  0  0  0  0  0  0
   -2.4000    1.3856    0.0000 N   0  0  0  0  0  0  0  0  0  0  0  0
   -3.2000    2.7713    0.0000 H   0  0  0  0  0  0  0  0  0  0  0  0
  1  2  2  0  0  0  0
  2  3  1  0  0  0  0
  3  4  1  0  0  0  0
  3  5  1  0  0  0  0
  3  6  1  0  0  0  0
  6  7  2  0  0  0  0
  6  8  1  0  0  0  0
  8  9  1  0  0  0  0
  8 10  1  0  0  0  0
 10 11  2  0  0  0  0
 10 12  1  0  0  0  0
 12  2  1  0  0  0  0
 12 13  1  0  0  0  0
M  END
> <ChemID>
100073

> <source_casrn>
67-52-7

> <CAS>
67-52-7

> <SMILES>
O=C1NC(=O)CC(=O)N1

> <NAME>
BARBITURIC ACID

> <preferred_name>
Barbituric acid

> <iupac>
pyrimidine-2,4,6(1H,3H,5H)-trione

> <MPID>
24721

> <dsstox_substance_id>
DTXSID8020129

> <Canonical_QSARr>
O=C1NC(=O)CC(=O)N1

> <InChI_Code_QSARr>
InChI=1S/C4H4N2O3/c7-2-1-3(8)6-4(9)5-2/h1H2,(H2,5,6,7,8,9)

> <InChI Key_QSARr>
HNYOPLTXPVRDBG-UHFFFAOYSA-N

> <Salt_Solvent>
?

> <LogVP>
-7.8239

$$$$
100077
  -INDIGO-08031723152D

 10  9  0  0  0  0  0  0  0  0999 V2000
    1.3856    0.8000    0.0000 C   0  0  0  0  0  0  0  0  0  0  0  0
    2.7713    1.6000    0.0000 H   0  0  0  0  0  0  0  0  0  0  0  0
    2.7713    0.0000    0.0000 H   0  0  0  0  0  0  0  0  0  0  0  0
    1.3856    2.4000    0.0000 H   0  0  0  0  0  0  0  0  0  0  0  0
    0.0000    0.0000    0.0000 C   0  0  0  0  0  0  0  0  0  0  0  0
   -1.3856    0.8000    0.0000 C   0  0  0  0  0  0  0  0  0  0  0  0
   -2.7713    1.6000    0.0000 H   0  0  0  0  0  0  0  0  0  0  0  0
   -2.7713    0.0000    0.0000 H   0  0  0  0  0  0  0  0  0  0  0  0
   -1.3856    2.4000    0.0000 H   0  0  0  0  0  0  0  0  0  0  0  0
    0.0000   -1.6000    0.0000 O   0  0  0  0  0  0  0  0  0  0  0  0
  1  2  1  0  0  0  0
  1  3  1  0  0  0  0
  1  4  1  0  0  0  0
  1  5  1  0  0  0  0
  5  6  1  0  0  0  0
  6  7  1  0  0  0  0
  6  8  1  0  0  0  0
  6  9  1  0  0  0  0
  5 10  2  0  0  0  0
M  END
> <ChemID>
100077

> <source_casrn>
67-64-1

> <CAS>
67-64-1

> <SMILES>
CC(C)=O

> <NAME>
ACETONE

> <preferred_name>
Acetone

> <iupac>
propan-2-one

> <MPID>
24725

> <dsstox_substance_id>
DTXSID8021482

> <Canonical_QSARr>
CC(C)=O

> <InChI_Code_QSARr>
InChI=1S/C3H6O/c1-3(2)4/h1-2H3

> <InChI Key_QSARr>
CSCPPACGZOOCGX-UHFFFAOYSA-N

> <Salt_Solvent>
?

> <LogVP>
2.3646

$$$$
100081
  -INDIGO-08031723152D

  9  8  0  0  0  0  0  0  0  0999 V2000
    2.4000    1.3856    0.0000 O   0  0  0  0  0  0  0  0  0  0  0  0
    1.6000    0.0000    0.0000 C   0  0  0  0  0  0  0  0  0  0  0  0
    2.4000   -1.3856    0.0000 O   0  0  0  0  0  0  0  0  0  0  0  0
    4.0000   -1.3856    0.0000 H   0  0  0  0  0  0  0  0  0  0  0  0
    0.0000    0.0000    0.0000 C   0  0  0  0  0  0  0  0  0  0  0  0
   -0.2089   -1.5863    0.0000 H   0  0  0  0  0  0  0  0  0  0  0  0
   -1.2693   -0.9740    0.0000 H   0  0  0  0  0  0  0  0  0  0  0  0
   -0.8000    1.3856    0.0000 S   0  0  0  0  0  0  0  0  0  0  0  0
   -2.4000    1.3856    0.0000 H   0  0  0  0  0  0  0  0  0  0  0  0
  1  2  2  0  0  0  0
  2  3  1  0  0  0  0
  3  4  1  0  0  0  0
  2  5  1  0  0  0  0
  5  6  1  0  0  0  0
  5  7  1  0  0  0  0
  5  8  1  0  0  0  0
  8  9  1  0  0  0  0
M  END
> <ChemID>
100081

> <source_casrn>
68-11-1

> <CAS>
68-11-1

> <SMILES>
OC(=O)CS

> <NAME>
MERCAPTOACETIC ACID

> <preferred_name>
Thioglycolic acid

> <iupac>
sulfanylacetic acid

> <MPID>
24729

> <dsstox_substance_id>
DTXSID8026141

> <Canonical_QSARr>
OC(=O)CS

> <InChI_Code_QSARr>
InChI=1S/C2H4O2S/c3-2(4)1-5/h5H,1H2,(H,3,4)

> <InChI Key_QSARr>
CWERGRDVMFNCDR-UHFFFAOYSA-N

> <Salt_Solvent>
?

> <LogVP>
-1.0615

$$$$
100085
  -INDIGO-08031723152D

 15 14  0  0  0  0  0  0  0  0999 V2000
    2.7713   -0.0000    0.0000 C   0  0  0  0  0  0  0  0  0  0  0  0
    4.1569   -0.8000    0.0000 H   0  0  0  0  0  0  0  0  0  0  0  0
    4.1569    0.8000    0.0000 H   0  0  0  0  0  0  0  0  0  0  0  0
    2.7713   -1.6000    0.0000 H   0  0  0  0  0  0  0  0  0  0  0  0
    1.3856    0.8000    0.0000 C   0  0  0  0  0  0  0  0  0  0  0  0
    0.7734    2.2782    0.0000 H   0  0  0  0  0  0  0  0  0  0  0  0
    1.9979    2.2782    0.0000 H   0  0  0  0  0  0  0  0  0  0  0  0
    0.0001   -0.0000    0.0000 C   0  0  0  0  0  0  0  0  0  0  0  0
    0.6123   -1.4782    0.0000 H   0  0  0  0  0  0  0  0  0  0  0  0
   -0.6123   -1.4782    0.0000 H   0  0  0  0  0  0  0  0  0  0  0  0
   -1.3856    0.8000    0.0000 C   0  0  0  0  0  0  0  0  0  0  0  0
   -1.9979    2.2782    0.0000 H   0  0  0  0  0  0  0  0  0  0  0  0
   -0.7734    2.2782    0.0000 H   0  0  0  0  0  0  0  0  0  0  0  0
   -2.7713   -0.0000    0.0000 O   0  0  0  0  0  0  0  0  0  0  0  0
   -4.1569    0.8000    0.0000 H   0  0  0  0  0  0  0  0  0  0  0  0
  1  2  1  0  0  0  0
  1  3  1  0  0  0  0
  1  4  1  0  0  0  0
  1  5  1  0  0  0  0
  5  6  1  0  0  0  0
  5  7  1  0  0  0  0
  5  8  1  0  0  0  0
  8  9  1  0  0  0  0
  8 10  1  0  0  0  0
  8 11  1  0  0  0  0
 11 12  1  0  0  0  0
 11 13  1  0  0  0  0
 11 14  1  0  0  0  0
 14 15  1  0  0  0  0
M  END
> <ChemID>
100085

> <source_casrn>
71-36-3

> <CAS>
71-36-3

> <SMILES>
CCCCO

> <NAME>
1-BUTANOL

> <preferred_name>
1-Butanol

> <iupac>
butan-1-ol

> <MPID>
24733

> <dsstox_substance_id>
DTXSID1021740

> <Canonical_QSARr>
CCCCO

> <InChI_Code_QSARr>
InChI=1S/C4H10O/c1-2-3-4-5/h5H,2-4H2,1H3

> <InChI Key_QSARr>
LRHPLDYGYMQRHN-UHFFFAOYSA-N

> <Salt_Solvent>
?

> <LogVP>
0.8261

$$$$
100090
  -INDIGO-08031723152D

 26 28  0  0  0  0  0  0  0  0999 V2000
    4.1569    0.8000    0.0000 O   0  0  0  0  0  0  0  0  0  0  0  0
    5.5426   -0.0000    0.0000 H   0  0  0  0  0  0  0  0  0  0  0  0
    2.7713   -0.0000    0.0000 C   0  0  0  0  0  0  0  0  0  0  0  0
    2.7713   -1.6000    0.0000 C   0  0  0  0  0  0  0  0  0  0  0  0
    4.1569   -2.4000    0.0000 H   0  0  0  0  0  0  0  0  0  0  0  0
    1.3856   -2.4000    0.0000 C   0  0  0  0  0  0  0  0  0  0  0  0
    1.3856   -4.0000    0.0000 H   0  0  0  0  0  0  0  0  0  0  0  0
   -0.0001   -1.6000    0.0000 C   0  0  0  0  0  0  0  0  0  0  0  0
   -0.0001   -0.0000    0.0000 C   0  0  0  0  0  0  0  0  0  0  0  0
   -1.3856    0.8000    0.0000 C   0  0  0  0  0  0  0  0  0  0  0  0
   -2.7713   -0.0000    0.0000 C   0  0  0  0  0  0  0  0  0  0  0  0
   -2.7713   -1.6000    0.0000 C   0  0  0  0  0  0  0  0  0  0  0  0
   -1.3856   -2.4000    0.0000 C   0  0  0  0  0  0  0  0  0  0  0  0
   -1.3856   -4.0000    0.0000 O   0  0  0  0  0  0  0  0  0  0  0  0
   -4.1570   -2.4000    0.0000 C   0  0  0  0  0  0  0  0  0  0  0  0
   -4.1570   -4.0000    0.0000 H   0  0  0  0  0  0  0  0  0  0  0  0
   -5.5425   -1.6000    0.0000 C   0  0  0  0  0  0  0  0  0  0  0  0
   -6.9282   -2.4000    0.0000 H   0  0  0  0  0  0  0  0  0  0  0  0
   -5.5425   -0.0000    0.0000 C   0  0  0  0  0  0  0  0  0  0  0  0
   -6.9282    0.8000    0.0000 H   0  0  0  0  0  0  0  0  0  0  0  0
   -4.1570    0.8000    0.0000 C   0  0  0  0  0  0  0  0  0  0  0  0
   -4.1570    2.4000    0.0000 H   0  0  0  0  0  0  0  0  0  0  0  0
   -1.3856    2.4000    0.0000 O   0  0  0  0  0  0  0  0  0  0  0  0
    1.3856    0.8000    0.0000 C   0  0  0  0  0  0  0  0  0  0  0  0
    1.3856    2.4000    0.0000 O   0  0  0  0  0  0  0  0  0  0  0  0
    2.7713    3.2000    0.0000 H   0  0  0  0  0  0  0  0  0  0  0  0
  1  2  1  0  0  0  0
  1  3  1  0  0  0  0
  3  4  1  0  0  0  0
  4  5  1  0  0  0  0
  4  6  2  0  0  0  0
  6  7  1  0  0  0  0
  6  8  1  0  0  0  0
  8  9  2  0  0  0  0
  9 10  1  0  0  0  0
 10 11  1  0  0  0  0
 11 12  1  0  0  0  0
 12 13  1  0  0  0  0
 13  8  1  0  0  0  0
 13 14  2  0  0  0  0
 12 15  2  0  0  0  0
 15 16  1  0  0  0  0
 15 17  1  0  0  0  0
 17 18  1  0  0  0  0
 17 19  2  0  0  0  0
 19 20  1  0  0  0  0
 19 21  1  0  0  0  0
 21 11  2  0  0  0  0
 21 22  1  0  0  0  0
 10 23  2  0  0  0  0
  9 24  1  0  0  0  0
 24  3  2  0  0  0  0
 24 25  1  0  0  0  0
 25 26  1  0  0  0  0
M  END
> <ChemID>
100090

> <source_casrn>
72-48-0

> <CAS>
72-48-0

> <SMILES>
Oc1ccc2c(C(=O)c3ccccc3C2=O)c1O

> <NAME>
ALIZARINE

> <preferred_name>
Alizarin

> <iupac>
1,2-dihydroxyanthracene-9,10-dione

> <MPID>
24738

> <dsstox_substance_id>
DTXSID5045960

> <Canonical_QSARr>
Oc1ccc2c(C(=O)c3ccccc3C2=O)c1O

> <InChI_Code_QSARr>
InChI=1S/C14H8O4/c15-10-6-5-9-11(14(10)18)13(17)8-4-2-1-3-7(8)12(9)16/h1-6,15,18H

> <InChI Key_QSARr>
RGCKGOZRHPZPFP-UHFFFAOYSA-N

> <Salt_Solvent>
?

> <LogVP>
-9.0577

$$$$
100094
  -INDIGO-08031723152D

 36 38  0  0  0  0  0  0  0  0999 V2000
   -1.3857    0.8000    0.0000 N   0  0  0  0  0  0  0  0  0  0  0  0
   -1.1079    2.3757    0.0000 H   0  0  0  0  0  0  0  0  0  0  0  0
    0.0001    0.0000    0.0000 C   0  0  0  0  0  0  0  0  0  0  0  0
    1.3855    0.8000    0.0000 C   0  0  0  0  0  0  0  0  0  0  0  0
    1.3855    2.4000    0.0000 H   0  0  0  0  0  0  0  0  0  0  0  0
    2.7712    0.0000    0.0000 C   0  0  0  0  0  0  0  0  0  0  0  0
    4.1569    0.8000    0.0000 H   0  0  0  0  0  0  0  0  0  0  0  0
    2.7712   -1.6000    0.0000 C   0  0  0  0  0  0  0  0  0  0  0  0
    4.1569   -2.4000    0.0000 N   0  0  0  0  0  0  0  0  0  0  0  0
    3.8792   -3.9757    0.0000 H   0  0  0  0  0  0  0  0  0  0  0  0
    5.7326   -2.1221    0.0000 C   0  0  0  0  0  0  0  0  0  0  0  0
    6.2798   -0.6187    0.0000 C   0  0  0  0  0  0  0  0  0  0  0  0
    5.2513    0.6071    0.0000 H   0  0  0  0  0  0  0  0  0  0  0  0
    7.8555   -0.3409    0.0000 C   0  0  0  0  0  0  0  0  0  0  0  0
    8.4027    1.1627    0.0000 H   0  0  0  0  0  0  0  0  0  0  0  0
    8.8840   -1.5665    0.0000 C   0  0  0  0  0  0  0  0  0  0  0  0
   10.4597   -1.2887    0.0000 H   0  0  0  0  0  0  0  0  0  0  0  0
    8.3368   -3.0700    0.0000 C   0  0  0  0  0  0  0  0  0  0  0  0
    9.3653   -4.2957    0.0000 H   0  0  0  0  0  0  0  0  0  0  0  0
    6.7611   -3.3479    0.0000 C   0  0  0  0  0  0  0  0  0  0  0  0
    6.2139   -4.8513    0.0000 H   0  0  0  0  0  0  0  0  0  0  0  0
    1.3855   -2.4000    0.0000 C   0  0  0  0  0  0  0  0  0  0  0  0
    1.3855   -4.0000    0.0000 H   0  0  0  0  0  0  0  0  0  0  0  0
    0.0001   -1.6000    0.0000 C   0  0  0  0  0  0  0  0  0  0  0  0
   -1.3857   -2.4000    0.0000 H   0  0  0  0  0  0  0  0  0  0  0  0
   -2.9613    0.5221    0.0000 C   0  0  0  0  0  0  0  0  0  0  0  0
   -3.5085   -0.9813    0.0000 C   0  0  0  0  0  0  0  0  0  0  0  0
   -2.4801   -2.2071    0.0000 H   0  0  0  0  0  0  0  0  0  0  0  0
   -5.0842   -1.2591    0.0000 C   0  0  0  0  0  0  0  0  0  0  0  0
   -5.6314   -2.7627    0.0000 H   0  0  0  0  0  0  0  0  0  0  0  0
   -6.1127   -0.0335    0.0000 C   0  0  0  0  0  0  0  0  0  0  0  0
   -7.6884   -0.3113    0.0000 H   0  0  0  0  0  0  0  0  0  0  0  0
   -5.5655    1.4700    0.0000 C   0  0  0  0  0  0  0  0  0  0  0  0
   -6.5940    2.6957    0.0000 H   0  0  0  0  0  0  0  0  0  0  0  0
   -3.9898    1.7479    0.0000 C   0  0  0  0  0  0  0  0  0  0  0  0
   -3.4426    3.2513    0.0000 H   0  0  0  0  0  0  0  0  0  0  0  0
  1  2  1  0  0  0  0
  1  3  1  0  0  0  0
  3  4  1  0  0  0  0
  4  5  1  0  0  0  0
  4  6  2  0  0  0  0
  6  7  1  0  0  0  0
  6  8  1  0  0  0  0
  8  9  1  0  0  0  0
  9 10  1  0  0  0  0
  9 11  1  0  0  0  0
 11 12  1  0  0  0  0
 12 13  1  0  0  0  0
 12 14  2  0  0  0  0
 14 15  1  0  0  0  0
 14 16  1  0  0  0  0
 16 17  1  0  0  0  0
 16 18  2  0  0  0  0
 18 19  1  0  0  0  0
 18 20  1  0  0  0  0
 20 11  2  0  0  0  0
 20 21  1  0  0  0  0
  8 22  2  0  0  0  0
 22 23  1  0  0  0  0
 22 24  1  0  0  0  0
 24  3  2  0  0  0  0
 24 25  1  0  0  0  0
  1 26  1  0  0  0  0
 26 27  1  0  0  0  0
 27 28  1  0  0  0  0
 27 29  2  0  0  0  0
 29 30  1  0  0  0  0
 29 31  1  0  0  0  0
 31 32  1  0  0  0  0
 31 33  2  0  0  0  0
 33 34  1  0  0  0  0
 33 35  1  0  0  0  0
 35 26  2  0  0  0  0
 35 36  1  0  0  0  0
M  END
> <ChemID>
100094

> <source_casrn>
74-31-7

> <CAS>
74-31-7

> <SMILES>
c1cc(ccc1Nc1ccccc1)Nc1ccccc1

> <NAME>
N,N'-DIPHENYL-P-BENZENEDIAMINE

> <preferred_name>
N,N'-Diphenyl-p-phenylenediamine

> <iupac>
N,N'-diphenylbenzene-1,4-diamine

> <MPID>
24742

> <dsstox_substance_id>
DTXSID9020538

> <Canonical_QSARr>
c1cc(ccc1Nc1ccccc1)Nc1ccccc1

> <InChI_Code_QSARr>
InChI=1S/C18H16N2/c1-3-7-15(8-4-1)19-17-11-13-18(14-12-17)20-16-9-5-2-6-10-16/h1-14,19-20H

> <InChI Key_QSARr>
UTGQNNCQYDRXCH-UHFFFAOYSA-N

> <Salt_Solvent>
?

> <LogVP>
-8.1971

$$$$
100098
  -INDIGO-08031723152D

  6  5  0  0  0  0  0  0  0  0999 V2000
   -0.0000    0.0000    0.0000 C   0  0  0  0  0  0  0  0  0  0  0  0
    0.8000    1.3856    0.0000 H   0  0  0  0  0  0  0  0  0  0  0  0
    0.8000   -1.3856    0.0000 H   0  0  0  0  0  0  0  0  0  0  0  0
   -1.6000    0.0000    0.0000 C   0  0  0  0  0  0  0  0  0  0  0  0
   -2.4000    1.3856    0.0000 H   0  0  0  0  0  0  0  0  0  0  0  0
   -2.4000   -1.3856    0.0000 H   0  0  0  0  0  0  0  0  0  0  0  0
  1  2  1  0  0  0  0
  1  3  1  0  0  0  0
  1  4  2  0  0  0  0
  4  5  1  0  0  0  0
  4  6  1  0  0  0  0
M  END
> <ChemID>
100098

> <source_casrn>
74-85-1

> <CAS>
74-85-1

> <SMILES>
C=C

> <NAME>
ETHYLENE

> <preferred_name>
Ethylene

> <iupac>
ethene

> <MPID>
24746

> <dsstox_substance_id>
DTXSID1026378

> <Canonical_QSARr>
C=C

> <InChI_Code_QSARr>
InChI=1S/C2H4/c1-2/h1-2H2

> <InChI Key_QSARr>
VGGSQFUCUMXWEO-UHFFFAOYSA-N

> <Salt_Solvent>
?

> <LogVP>
4.7171

$$$$
100102
  -INDIGO-08031723152D

  7  6  0  0  0  0  0  0  0  0999 V2000
    1.6000    0.0000    0.0000 N   0  0  0  0  0  0  0  0  0  0  0  0
    2.4000    1.3856    0.0000 H   0  0  0  0  0  0  0  0  0  0  0  0
    2.4000   -1.3856    0.0000 H   0  0  0  0  0  0  0  0  0  0  0  0
    0.0000    0.0000    0.0000 C   0  0  0  0  0  0  0  0  0  0  0  0
   -1.6000    0.0000    0.0000 H   0  0  0  0  0  0  0  0  0  0  0  0
   -0.8000    1.3856    0.0000 H   0  0  0  0  0  0  0  0  0  0  0  0
   -0.8000   -1.3856    0.0000 H   0  0  0  0  0  0  0  0  0  0  0  0
  1  2  1  0  0  0  0
  1  3  1  0  0  0  0
  1  4  1  0  0  0  0
  4  5  1  0  0  0  0
  4  6  1  0  0  0  0
  4  7  1  0  0  0  0
M  END
> <ChemID>
100102

> <source_casrn>
74-89-5

> <CAS>
74-89-5

> <SMILES>
CN

> <NAME>
METHYLAMINE

> <preferred_name>
Methylamine

> <iupac>
methanamine

> <MPID>
24750

> <dsstox_substance_id>
DTXSID7025683

> <Canonical_QSARr>
CN

> <InChI_Code_QSARr>
InChI=1S/CH5N/c1-2/h2H2,1H3

> <InChI Key_QSARr>
BAVYZALUXZFZLV-UHFFFAOYSA-N

> <Salt_Solvent>
?

> <LogVP>
3.4232

$$$$
100106
  -INDIGO-08031723152D

  8  7  0  0  0  0  0  0  0  0999 V2000
    0.0000    0.0000    0.0000 C   0  0  0  0  0  0  0  0  0  0  0  0
    1.6000   -0.0000    0.0000 H   0  0  0  0  0  0  0  0  0  0  0  0
    0.8000   -1.3856    0.0000 H   0  0  0  0  0  0  0  0  0  0  0  0
    0.8000    1.3856    0.0000 H   0  0  0  0  0  0  0  0  0  0  0  0
   -1.6000    0.0000    0.0000 C   0  0  0  0  0  0  0  0  0  0  0  0
   -3.2000    0.0000    0.0000 H   0  0  0  0  0  0  0  0  0  0  0  0
   -2.4000   -1.3856    0.0000 H   0  0  0  0  0  0  0  0  0  0  0  0
   -2.4000    1.3856    0.0000 Br  0  0  0  0  0  0  0  0  0  0  0  0
  1  2  1  0  0  0  0
  1  3  1  0  0  0  0
  1  4  1  0  0  0  0
  1  5  1  0  0  0  0
  5  6  1  0  0  0  0
  5  7  1  0  0  0  0
  5  8  1  0  0  0  0
M  END
> <ChemID>
100106

> <source_casrn>
74-96-4

> <CAS>
74-96-4

> <SMILES>
CCBr

> <NAME>
BROMOETHANE

> <preferred_name>
Bromoethane

> <iupac>
bromoethane

> <MPID>
24754

> <dsstox_substance_id>
DTXSID6020199

> <Canonical_QSARr>
CCBr

> <InChI_Code_QSARr>
InChI=1S/C2H5Br/c1-2-3/h2H2,1H3

> <InChI Key_QSARr>
RDHPKYGYEGBMSE-UHFFFAOYSA-N

> <Salt_Solvent>
?

> <LogVP>
2.6693

$$$$
100110
  -INDIGO-08031723152D

  8  7  0  0  0  0  0  0  0  0999 V2000
    0.0000    0.0000    0.0000 C   0  0  0  0  0  0  0  0  0  0  0  0
    1.6000   -0.0000    0.0000 H   0  0  0  0  0  0  0  0  0  0  0  0
    0.8000   -1.3856    0.0000 H   0  0  0  0  0  0  0  0  0  0  0  0
    0.8000    1.3856    0.0000 H   0  0  0  0  0  0  0  0  0  0  0  0
   -1.6000    0.0000    0.0000 C   0  0  0  0  0  0  0  0  0  0  0  0
   -3.2000    0.0000    0.0000 H   0  0  0  0  0  0  0  0  0  0  0  0
   -2.4000   -1.3856    0.0000 H   0  0  0  0  0  0  0  0  0  0  0  0
   -2.4000    1.3856    0.0000 Cl  0  0  0  0  0  0  0  0  0  0  0  0
  1  2  1  0  0  0  0
  1  3  1  0  0  0  0
  1  4  1  0  0  0  0
  1  5  1  0  0  0  0
  5  6  1  0  0  0  0
  5  7  1  0  0  0  0
  5  8  1  0  0  0  0
M  END
> <ChemID>
100110

> <source_casrn>
75-00-3

> <CAS>
75-00-3

> <SMILES>
CCCl

> <NAME>
CHLOROETHANE

> <preferred_name>
Chloroethane

> <iupac>
chloroethane

> <MPID>
24758

> <dsstox_substance_id>
DTXSID1020302

> <Canonical_QSARr>
CCCl

> <InChI_Code_QSARr>
InChI=1S/C2H5Cl/c1-2-3/h2H2,1H3

> <InChI Key_QSARr>
HRYZWHHZPQKTII-UHFFFAOYSA-N

> <Salt_Solvent>
?

> <LogVP>
3.0035

$$$$
100114
  -INDIGO-08031723152D

 10  9  0  0  0  0  0  0  0  0999 V2000
    1.3856    0.8000    0.0000 N   0  0  0  0  0  0  0  0  0  0  0  0
    2.7713    0.0000    0.0000 H   0  0  0  0  0  0  0  0  0  0  0  0
    1.3856    2.4000    0.0000 H   0  0  0  0  0  0  0  0  0  0  0  0
    0.0000    0.0000    0.0000 C   0  0  0  0  0  0  0  0  0  0  0  0
   -0.6123   -1.4782    0.0000 H   0  0  0  0  0  0  0  0  0  0  0  0
    0.6123   -1.4782    0.0000 H   0  0  0  0  0  0  0  0  0  0  0  0
   -1.3856    0.8000    0.0000 C   0  0  0  0  0  0  0  0  0  0  0  0
   -2.7713    1.6000    0.0000 H   0  0  0  0  0  0  0  0  0  0  0  0
   -2.7713    0.0000    0.0000 H   0  0  0  0  0  0  0  0  0  0  0  0
   -1.3856    2.4000    0.0000 H   0  0  0  0  0  0  0  0  0  0  0  0
  1  2  1  0  0  0  0
  1  3  1  0  0  0  0
  1  4  1  0  0  0  0
  4  5  1  0  0  0  0
  4  6  1  0  0  0  0
  4  7  1  0  0  0  0
  7  8  1  0  0  0  0
  7  9  1  0  0  0  0
  7 10  1  0  0  0  0
M  END
> <ChemID>
100114

> <source_casrn>
75-04-7

> <CAS>
75-04-7

> <SMILES>
CCN

> <NAME>
ETHYLAMINE

> <preferred_name>
Ethanamine

> <iupac>
ethanamine

> <MPID>
24762

> <dsstox_substance_id>
DTXSID8025678

> <Canonical_QSARr>
CCN

> <InChI_Code_QSARr>
InChI=1S/C2H7N/c1-2-3/h2-3H2,1H3

> <InChI Key_QSARr>
QUSNBJAOOMFDIB-UHFFFAOYSA-N

> <Salt_Solvent>
?

> <LogVP>
3.0204

$$$$
100118
  -INDIGO-08031723152D

  5  4  0  0  0  0  0  0  0  0999 V2000
   -0.8000   -1.3856    0.0000 Cl  0  0  0  0  0  0  0  0  0  0  0  0
    0.0000    0.0000    0.0000 C   0  0  0  0  0  0  0  0  0  0  0  0
    0.8000    1.3856    0.0000 H   0  0  0  0  0  0  0  0  0  0  0  0
   -1.3856    0.8000    0.0000 H   0  0  0  0  0  0  0  0  0  0  0  0
    1.3856   -0.8000    0.0000 Cl  0  0  0  0  0  0  0  0  0  0  0  0
  1  2  1  0  0  0  0
  2  3  1  0  0  0  0
  2  4  1  0  0  0  0
  2  5  1  0  0  0  0
M  END
> <ChemID>
100118

> <source_casrn>
75-09-2

> <CAS>
75-09-2

> <SMILES>
ClCCl

> <NAME>
DICHLOROMETHANE

> <preferred_name>
Dichloromethane

> <iupac>
dichloromethane

> <MPID>
24766

> <dsstox_substance_id>
DTXSID0020868

> <Canonical_QSARr>
ClCCl

> <InChI_Code_QSARr>
InChI=1S/CH2Cl2/c2-1-3/h1H2

> <InChI Key_QSARr>
YMWUJEATGCHHMB-UHFFFAOYSA-N

> <Salt_Solvent>
?

> <LogVP>
2.6385

$$$$
100122
  -INDIGO-08031723152D

  3  2  0  0  0  0  0  0  0  0999 V2000
    0.0000    0.0000    0.0000 C   0  0  0  0  0  0  0  0  0  0  0  0
    1.6000    0.0000    0.0000 S   0  0  0  0  0  0  0  0  0  0  0  0
   -1.6000    0.0000    0.0000 S   0  0  0  0  0  0  0  0  0  0  0  0
  1  2  2  0  0  0  0
  1  3  2  0  0  0  0
M  END
> <ChemID>
100122

> <source_casrn>
75-15-0

> <CAS>
75-15-0

> <SMILES>
S=C=S

> <NAME>
CARBON DISULFIDE

> <preferred_name>
Carbon disulfide

> <iupac>
methanedithione

> <MPID>
24770

> <dsstox_substance_id>
DTXSID6023947

> <Canonical_QSARr>
S=C=S

> <InChI_Code_QSARr>
InChI=1S/CS2/c2-1-3

> <InChI Key_QSARr>
QGJOPFRUJISHPQ-UHFFFAOYSA-N

> <Salt_Solvent>
?

> <LogVP>
2.5551

$$$$
100128
  -INDIGO-08031723152D

  5  4  0  0  0  0  0  0  0  0999 V2000
    0.0000    0.0000    0.0000 C   0  0  0  0  0  0  0  0  0  0  0  0
    0.8000    1.3856    0.0000 H   0  0  0  0  0  0  0  0  0  0  0  0
   -1.3856    0.8000    0.0000 Br  0  0  0  0  0  0  0  0  0  0  0  0
    1.3856   -0.8000    0.0000 Br  0  0  0  0  0  0  0  0  0  0  0  0
   -0.8000   -1.3856    0.0000 Br  0  0  0  0  0  0  0  0  0  0  0  0
  1  2  1  0  0  0  0
  1  3  1  0  0  0  0
  1  4  1  0  0  0  0
  1  5  1  0  0  0  0
M  END
> <ChemID>
100128

> <source_casrn>
75-25-2

> <CAS>
75-25-2

> <SMILES>
BrC(Br)Br

> <NAME>
BROMOFORM

> <preferred_name>
Bromoform

> <iupac>
tribromomethane

> <MPID>
24774

> <dsstox_substance_id>
DTXSID1021374

> <Canonical_QSARr>
BrC(Br)Br

> <InChI_Code_QSARr>
InChI=1S/CHBr3/c2-1(3)4/h1H

> <InChI Key_QSARr>
DIKBFYAXUHHXCS-UHFFFAOYSA-N

> <Salt_Solvent>
?

> <LogVP>
0.7324

$$$$
100132
  -INDIGO-08031723152D

 11 10  0  0  0  0  0  0  0  0999 V2000
    0.0000    0.0000    0.0000 C   0  0  0  0  0  0  0  0  0  0  0  0
    0.6123   -1.4782    0.0000 H   0  0  0  0  0  0  0  0  0  0  0  0
   -1.3856    0.8000    0.0000 C   0  0  0  0  0  0  0  0  0  0  0  0
   -2.7713    1.6000    0.0000 H   0  0  0  0  0  0  0  0  0  0  0  0
   -2.7713    0.0000    0.0000 H   0  0  0  0  0  0  0  0  0  0  0  0
   -1.3856    2.4000    0.0000 H   0  0  0  0  0  0  0  0  0  0  0  0
    1.3856    0.8000    0.0000 C   0  0  0  0  0  0  0  0  0  0  0  0
    2.7713    1.6000    0.0000 H   0  0  0  0  0  0  0  0  0  0  0  0
    2.7713    0.0000    0.0000 H   0  0  0  0  0  0  0  0  0  0  0  0
    1.3856    2.4000    0.0000 H   0  0  0  0  0  0  0  0  0  0  0  0
   -0.6123   -1.4782    0.0000 I   0  0  0  0  0  0  0  0  0  0  0  0
  1  2  1  0  0  0  0
  1  3  1  0  0  0  0
  3  4  1  0  0  0  0
  3  5  1  0  0  0  0
  3  6  1  0  0  0  0
  1  7  1  0  0  0  0
  7  8  1  0  0  0  0
  7  9  1  0  0  0  0
  7 10  1  0  0  0  0
  1 11  1  0  0  0  0
M  END
> <ChemID>
100132

> <source_casrn>
75-30-9

> <CAS>
75-30-9

> <SMILES>
CC(C)I

> <NAME>
2-IODOPROPANE

> <preferred_name>
Propane, 2-iodo-

> <iupac>
2-IODOPROPANE

> <MPID>
24778

> <dsstox_substance_id>
DTXSID4058788

> <Canonical_QSARr>
CC(C)I

> <InChI_Code_QSARr>
InChI=1S/C3H7I/c1-3(2)4/h3H,1-2H3

> <InChI Key_QSARr>
FMKOJHQHASLBPH-UHFFFAOYSA-N

> <Salt_Solvent>
?

> <LogVP>
1.6343

$$$$
100136
  -INDIGO-08031723152D

  6  5  0  0  0  0  0  0  0  0999 V2000
   -0.0000    0.0000    0.0000 C   0  0  0  0  0  0  0  0  0  0  0  0
    0.8000    1.3856    0.0000 H   0  0  0  0  0  0  0  0  0  0  0  0
    0.8000   -1.3856    0.0000 H   0  0  0  0  0  0  0  0  0  0  0  0
   -1.6000    0.0000    0.0000 C   0  0  0  0  0  0  0  0  0  0  0  0
   -2.4000    1.3856    0.0000 Cl  0  0  0  0  0  0  0  0  0  0  0  0
   -2.4000   -1.3856    0.0000 Cl  0  0  0  0  0  0  0  0  0  0  0  0
  1  2  1  0  0  0  0
  1  3  1  0  0  0  0
  1  4  2  0  0  0  0
  4  5  1  0  0  0  0
  4  6  1  0  0  0  0
M  END
> <ChemID>
100136

> <source_casrn>
75-35-4

> <CAS>
75-35-4

> <SMILES>
C=C(Cl)Cl

> <NAME>
1,1-DICHLOROETHENE

> <preferred_name>
1,1-Dichloroethylene

> <iupac>
1,1-dichloroethene

> <MPID>
24782

> <dsstox_substance_id>
DTXSID8021438

> <Canonical_QSARr>
C=C(Cl)Cl

> <InChI_Code_QSARr>
InChI=1S/C2H2Cl2/c1-2(3)4/h1H2

> <InChI Key_QSARr>
LGXVIGDEPROXKC-UHFFFAOYSA-N

> <Salt_Solvent>
?

> <LogVP>
2.7782

$$$$
100140
  -INDIGO-08031723152D

  5  4  0  0  0  0  0  0  0  0999 V2000
    0.0000    0.0000    0.0000 C   0  0  0  0  0  0  0  0  0  0  0  0
    0.8000    1.3856    0.0000 H   0  0  0  0  0  0  0  0  0  0  0  0
   -1.3856    0.8000    0.0000 Cl  0  0  0  0  0  0  0  0  0  0  0  0
    1.3856   -0.8000    0.0000 F   0  0  0  0  0  0  0  0  0  0  0  0
   -0.8000   -1.3856    0.0000 Cl  0  0  0  0  0  0  0  0  0  0  0  0
  1  2  1  0  0  0  0
  1  3  1  0  0  0  0
  1  4  1  0  0  0  0
  1  5  1  0  0  0  0
M  END
> <ChemID>
100140

> <source_casrn>
75-43-4

> <CAS>
75-43-4

> <SMILES>
FC(Cl)Cl

> <NAME>
DICHLOROFLUOROMETHANE

> <preferred_name>
Dichlorofluoromethane

> <iupac>
dichloro(fluoro)methane

> <MPID>
24786

> <dsstox_substance_id>
DTXSID7052498

> <Canonical_QSARr>
FC(Cl)Cl

> <InChI_Code_QSARr>
InChI=1S/CHCl2F/c2-1(3)4/h1H

> <InChI Key_QSARr>
UMNKXPULIDJLSU-UHFFFAOYSA-N

> <Salt_Solvent>
?

> <LogVP>
3.1342

$$$$
100144
  -INDIGO-08031723152D

 13 12  0  0  0  0  0  0  0  0999 V2000
    0.0000    0.0000    0.0000 N   0  0  0  0  0  0  0  0  0  0  0  0
    0.8000    1.3856    0.0000 C   0  0  0  0  0  0  0  0  0  0  0  0
    1.6000    2.7713    0.0000 H   0  0  0  0  0  0  0  0  0  0  0  0
    2.4000    1.3856    0.0000 H   0  0  0  0  0  0  0  0  0  0  0  0
    0.0000    2.7713    0.0000 H   0  0  0  0  0  0  0  0  0  0  0  0
    0.8000   -1.3856    0.0000 C   0  0  0  0  0  0  0  0  0  0  0  0
    1.6000   -2.7713    0.0000 H   0  0  0  0  0  0  0  0  0  0  0  0
    0.0000   -2.7713    0.0000 H   0  0  0  0  0  0  0  0  0  0  0  0
    2.4000   -1.3856    0.0000 H   0  0  0  0  0  0  0  0  0  0  0  0
   -1.6000    0.0000    0.0000 C   0  0  0  0  0  0  0  0  0  0  0  0
   -3.2000    0.0000    0.0000 H   0  0  0  0  0  0  0  0  0  0  0  0
   -2.4000   -1.3856    0.0000 H   0  0  0  0  0  0  0  0  0  0  0  0
   -2.4000    1.3856    0.0000 H   0  0  0  0  0  0  0  0  0  0  0  0
  1  2  1  0  0  0  0
  2  3  1  0  0  0  0
  2  4  1  0  0  0  0
  2  5  1  0  0  0  0
  1  6  1  0  0  0  0
  6  7  1  0  0  0  0
  6  8  1  0  0  0  0
  6  9  1  0  0  0  0
  1 10  1  0  0  0  0
 10 11  1  0  0  0  0
 10 12  1  0  0  0  0
 10 13  1  0  0  0  0
M  END
> <ChemID>
100144

> <source_casrn>
75-50-3

> <CAS>
75-50-3

> <SMILES>
CN(C)C

> <NAME>
TRIMETHYLAMINE

> <preferred_name>
Trimethylamine

> <iupac>
N,N-dimethylmethanamine

> <MPID>
24790

> <dsstox_substance_id>
DTXSID2026238

> <Canonical_QSARr>
CN(C)C

> <InChI_Code_QSARr>
InChI=1S/C3H9N/c1-4(2)3/h1-3H3

> <InChI Key_QSARr>
GETQZCLCWQTVFV-UHFFFAOYSA-N

> <Salt_Solvent>
?

> <LogVP>
3.206

$$$$
100148
  -INDIGO-08031723152D

 10 10  0  0  0  0  0  0  0  0999 V2000
    1.5035   -0.5473    0.0000 C   0  0  0  0  0  0  0  0  0  0  0  0
    3.0070   -1.0945    0.0000 H   0  0  0  0  0  0  0  0  0  0  0  0
    2.7292    0.4812    0.0000 H   0  0  0  0  0  0  0  0  0  0  0  0
    1.7814   -2.1229    0.0000 H   0  0  0  0  0  0  0  0  0  0  0  0
    0.0000    0.0000    0.0000 C   0  0  0  0  0  0  0  0  0  0  0  0
    0.2779    1.5757    0.0000 H   0  0  0  0  0  0  0  0  0  0  0  0
   -1.6000    0.0000    0.0000 C   0  0  0  0  0  0  0  0  0  0  0  0
   -1.8779    1.5757    0.0000 H   0  0  0  0  0  0  0  0  0  0  0  0
   -3.1035   -0.5473    0.0000 H   0  0  0  0  0  0  0  0  0  0  0  0
   -0.8000   -1.3856    0.0000 O   0  0  0  0  0  0  0  0  0  0  0  0
  1  2  1  0  0  0  0
  1  3  1  0  0  0  0
  1  4  1  0  0  0  0
  1  5  1  0  0  0  0
  5  6  1  0  0  0  0
  5  7  1  0  0  0  0
  7  8  1  0  0  0  0
  7  9  1  0  0  0  0
  7 10  1  0  0  0  0
 10  5  1  0  0  0  0
M  END
> <ChemID>
100148

> <source_casrn>
75-56-9

> <CAS>
75-56-9

> <SMILES>
CC1CO1

> <NAME>
PROPYLENE OXIDE

> <preferred_name>
1,2-Propylene oxide

> <iupac>
2-methyloxirane

> <MPID>
24794

> <dsstox_substance_id>
DTXSID5021207

> <Canonical_QSARr>
CC1CO1

> <InChI_Code_QSARr>
InChI=1S/C3H6O/c1-3-2-4-3/h3H,2H2,1H3

> <InChI Key_QSARr>
GOOHAUXETOMSMM-UHFFFAOYSA-N

> <Salt_Solvent>
?

> <LogVP>
2.7308

$$$$
100152
  -INDIGO-08031723152D

 16 15  0  0  0  0  0  0  0  0999 V2000
    0.0000    0.0000    0.0000 C   0  0  0  0  0  0  0  0  0  0  0  0
    0.8000    1.3856    0.0000 C   0  0  0  0  0  0  0  0  0  0  0  0
    1.6000    2.7713    0.0000 H   0  0  0  0  0  0  0  0  0  0  0  0
    2.4000    1.3856    0.0000 H   0  0  0  0  0  0  0  0  0  0  0  0
    0.0000    2.7713    0.0000 H   0  0  0  0  0  0  0  0  0  0  0  0
   -1.3856    0.8000    0.0000 C   0  0  0  0  0  0  0  0  0  0  0  0
   -2.7713    1.6000    0.0000 H   0  0  0  0  0  0  0  0  0  0  0  0
   -2.7713    0.0000    0.0000 H   0  0  0  0  0  0  0  0  0  0  0  0
   -1.3856    2.4000    0.0000 H   0  0  0  0  0  0  0  0  0  0  0  0
   -0.8000   -1.3856    0.0000 C   0  0  0  0  0  0  0  0  0  0  0  0
   -1.6000   -2.7713    0.0000 H   0  0  0  0  0  0  0  0  0  0  0  0
    0.0000   -2.7713    0.0000 H   0  0  0  0  0  0  0  0  0  0  0  0
   -2.4000   -1.3856    0.0000 H   0  0  0  0  0  0  0  0  0  0  0  0
    1.3856   -0.8000    0.0000 N   0  0  0  0  0  0  0  0  0  0  0  0
    1.3856   -2.4000    0.0000 H   0  0  0  0  0  0  0  0  0  0  0  0
    2.7713    0.0000    0.0000 H   0  0  0  0  0  0  0  0  0  0  0  0
  1  2  1  0  0  0  0
  2  3  1  0  0  0  0
  2  4  1  0  0  0  0
  2  5  1  0  0  0  0
  1  6  1  0  0  0  0
  6  7  1  0  0  0  0
  6  8  1  0  0  0  0
  6  9  1  0  0  0  0
  1 10  1  0  0  0  0
 10 11  1  0  0  0  0
 10 12  1  0  0  0  0
 10 13  1  0  0  0  0
  1 14  1  0  0  0  0
 14 15  1  0  0  0  0
 14 16  1  0  0  0  0
M  END
> <ChemID>
100152

> <source_casrn>
75-64-9

> <CAS>
75-64-9

> <SMILES>
CC(C)(C)N

> <NAME>
T-BUTYLAMINE

> <preferred_name>
tert-Butylamine

> <iupac>
2-methylpropan-2-amine

> <MPID>
24798

> <dsstox_substance_id>
DTXSID5024681

> <Canonical_QSARr>
CC(C)(C)N

> <InChI_Code_QSARr>
InChI=1S/C4H11N/c1-4(2,3)5/h5H2,1-3H3

> <InChI Key_QSARr>
YBRBMKDOPFTVDT-UHFFFAOYSA-N

> <Salt_Solvent>
?

> <LogVP>
2.5705

$$$$
100156
  -INDIGO-08031723152D

  5  4  0  0  0  0  0  0  0  0999 V2000
   -0.8000   -1.3856    0.0000 F   0  0  0  0  0  0  0  0  0  0  0  0
    0.0000    0.0000    0.0000 C   0  0  0  0  0  0  0  0  0  0  0  0
    0.8000    1.3856    0.0000 Cl  0  0  0  0  0  0  0  0  0  0  0  0
   -1.3856    0.8000    0.0000 Cl  0  0  0  0  0  0  0  0  0  0  0  0
    1.3856   -0.8000    0.0000 Cl  0  0  0  0  0  0  0  0  0  0  0  0
  1  2  1  0  0  0  0
  2  3  1  0  0  0  0
  2  4  1  0  0  0  0
  2  5  1  0  0  0  0
M  END
> <ChemID>
100156

> <source_casrn>
75-69-4

> <CAS>
75-69-4

> <SMILES>
FC(Cl)(Cl)Cl

> <NAME>
TRICHLOROFLUOROMETHANE

> <preferred_name>
Trichlorofluoromethane

> <iupac>
trichloro(fluoro)methane

> <MPID>
24802

> <dsstox_substance_id>
DTXSID5021384

> <Canonical_QSARr>
FC(Cl)(Cl)Cl

> <InChI_Code_QSARr>
InChI=1S/CCl3F/c2-1(3,4)5

> <InChI Key_QSARr>
CYRMSUTZVYGINF-UHFFFAOYSA-N

> <Salt_Solvent>
?

> <LogVP>
2.9046

$$$$
100161
  -INDIGO-08031723152D

  9  8  0  0  0  0  0  0  0  0999 V2000
    1.6000    0.0000    0.0000 C   0  0  0  0  0  0  0  0  0  0  0  0
    3.2000    0.0000    0.0000 H   0  0  0  0  0  0  0  0  0  0  0  0
    2.4000   -1.3856    0.0000 H   0  0  0  0  0  0  0  0  0  0  0  0
    2.4000    1.3856    0.0000 H   0  0  0  0  0  0  0  0  0  0  0  0
   -0.0000    0.0000    0.0000 S   0  0  0  0  0  0  0  0  0  0  0  0
   -0.0000    1.6000    0.0000 O   0  0  0  0  0  0  0  0  0  0  0  0
   -1.6000   -0.0000    0.0000 O   0  0  0  0  0  0  0  0  0  0  0  0
   -2.4000    1.3856    0.0000 H   0  0  0  0  0  0  0  0  0  0  0  0
   -0.0000   -1.6000    0.0000 O   0  0  0  0  0  0  0  0  0  0  0  0
  1  2  1  0  0  0  0
  1  3  1  0  0  0  0
  1  4  1  0  0  0  0
  1  5  1  0  0  0  0
  5  6  2  0  0  0  0
  5  7  1  0  0  0  0
  7  8  1  0  0  0  0
  5  9  2  0  0  0  0
M  END
> <ChemID>
100161

> <source_casrn>
75-75-2

> <CAS>
75-75-2

> <SMILES>
CS(O)(=O)=O

> <NAME>
METHANESULFONIC ACID

> <preferred_name>
Methanesulfonic acid

> <iupac>
CH4O3S

> <MPID>
24806

> <dsstox_substance_id>
DTXSID4026422

> <Canonical_QSARr>
CS(O)(=O)=O

> <InChI_Code_QSARr>
InChI=1S/CH4O3S/c1-5(2,3)4/h1H3,(H,2,3,4)

> <InChI Key_QSARr>
AFVFQIVMOAPDHO-UHFFFAOYSA-N

> <Salt_Solvent>
?

> <LogVP>
-3.3686

$$$$
100165
  -INDIGO-08031723152D

  8  7  0  0  0  0  0  0  0  0999 V2000
    0.0000    0.0000    0.0000 Si  0  0  0  0  0  0  0  0  0  0  0  0
    1.6000   -0.0000    0.0000 Cl  0  0  0  0  0  0  0  0  0  0  0  0
    0.8000   -1.3856    0.0000 Cl  0  0  0  0  0  0  0  0  0  0  0  0
    0.8000    1.3856    0.0000 Cl  0  0  0  0  0  0  0  0  0  0  0  0
   -1.6000    0.0000    0.0000 C   0  0  0  0  0  0  0  0  0  0  0  0
   -3.2000    0.0000    0.0000 H   0  0  0  0  0  0  0  0  0  0  0  0
   -2.4000   -1.3856    0.0000 H   0  0  0  0  0  0  0  0  0  0  0  0
   -2.4000    1.3856    0.0000 H   0  0  0  0  0  0  0  0  0  0  0  0
  1  2  1  0  0  0  0
  1  3  1  0  0  0  0
  1  4  1  0  0  0  0
  1  5  1  0  0  0  0
  5  6  1  0  0  0  0
  5  7  1  0  0  0  0
  5  8  1  0  0  0  0
M  END
> <ChemID>
100165

> <source_casrn>
75-79-6

> <CAS>
75-79-6

> <SMILES>
C[Si](Cl)(Cl)Cl

> <NAME>
METHYLTRICHLOROSILANE

> <preferred_name>
Methyltrichlorosilane

> <iupac>
trichloro(methyl)silane

> <MPID>
24810

> <dsstox_substance_id>
DTXSID4026426

> <Canonical_QSARr>
C[Si](Cl)(Cl)Cl

> <InChI_Code_QSARr>
InChI=1S/CH3Cl3Si/c1-5(2,3)4/h1H3

> <InChI Key_QSARr>
JLUFWMXJHAVVNN-UHFFFAOYSA-N

> <Salt_Solvent>
?

> <LogVP>
2.2227

$$$$
100169
  -INDIGO-08031723152D

 18 17  0  0  0  0  0  0  0  0999 V2000
    0.8000    1.3856    0.0000 C   0  0  0  0  0  0  0  0  0  0  0  0
    1.6001    2.7713    0.0000 H   0  0  0  0  0  0  0  0  0  0  0  0
    0.0000    2.7713    0.0000 H   0  0  0  0  0  0  0  0  0  0  0  0
    2.4000    1.3856    0.0000 H   0  0  0  0  0  0  0  0  0  0  0  0
    0.0000    0.0000    0.0000 C   0  0  0  0  0  0  0  0  0  0  0  0
   -1.5036    0.5472    0.0000 C   0  0  0  0  0  0  0  0  0  0  0  0
   -1.1572    2.1093    0.0000 H   0  0  0  0  0  0  0  0  0  0  0  0
   -2.3631    1.8967    0.0000 H   0  0  0  0  0  0  0  0  0  0  0  0
   -2.7292   -0.4813    0.0000 C   0  0  0  0  0  0  0  0  0  0  0  0
   -3.9548   -1.5097    0.0000 H   0  0  0  0  0  0  0  0  0  0  0  0
   -4.2327    0.0660    0.0000 H   0  0  0  0  0  0  0  0  0  0  0  0
   -2.4513   -2.0569    0.0000 H   0  0  0  0  0  0  0  0  0  0  0  0
   -0.8000   -1.3856    0.0000 O   0  0  0  0  0  0  0  0  0  0  0  0
    0.0000   -2.7713    0.0000 H   0  0  0  0  0  0  0  0  0  0  0  0
    1.3857   -0.8000    0.0000 C   0  0  0  0  0  0  0  0  0  0  0  0
    2.7713   -1.6000    0.0000 H   0  0  0  0  0  0  0  0  0  0  0  0
    1.3857   -2.4000    0.0000 H   0  0  0  0  0  0  0  0  0  0  0  0
    2.7713    0.0000    0.0000 H   0  0  0  0  0  0  0  0  0  0  0  0
  1  2  1  0  0  0  0
  1  3  1  0  0  0  0
  1  4  1  0  0  0  0
  1  5  1  0  0  0  0
  5  6  1  0  0  0  0
  6  7  1  0  0  0  0
  6  8  1  0  0  0  0
  6  9  1  0  0  0  0
  9 10  1  0  0  0  0
  9 11  1  0  0  0  0
  9 12  1  0  0  0  0
  5 13  1  0  0  0  0
 13 14  1  0  0  0  0
  5 15  1  0  0  0  0
 15 16  1  0  0  0  0
 15 17  1  0  0  0  0
 15 18  1  0  0  0  0
M  END
> <ChemID>
100169

> <source_casrn>
75-85-4

> <CAS>
75-85-4

> <SMILES>
CCC(C)(C)O

> <NAME>
2-METHYL-2-BUTANOL

> <preferred_name>
2-Methyl-2-butanol

> <iupac>
2-methylbutan-2-ol

> <MPID>
24814

> <dsstox_substance_id>
DTXSID0041436

> <Canonical_QSARr>
CCC(C)(C)O

> <InChI_Code_QSARr>
InChI=1S/C5H12O/c1-4-5(2,3)6/h6H,4H2,1-3H3

> <InChI Key_QSARr>
MSXVEPNJUHWQHW-UHFFFAOYSA-N

> <Salt_Solvent>
?

> <LogVP>
1.2227

$$$$
100173
  -INDIGO-08031723152D

 16 15  0  0  0  0  0  0  0  0999 V2000
    0.0000    0.0000    0.0000 C   0  0  0  0  0  0  0  0  0  0  0  0
    1.3857    0.8000    0.0000 C   0  0  0  0  0  0  0  0  0  0  0  0
    2.7713    1.6000    0.0000 H   0  0  0  0  0  0  0  0  0  0  0  0
    1.3857    2.4000    0.0000 H   0  0  0  0  0  0  0  0  0  0  0  0
    2.7713    0.0000    0.0000 H   0  0  0  0  0  0  0  0  0  0  0  0
    0.8000   -1.3856    0.0000 C   0  0  0  0  0  0  0  0  0  0  0  0
    1.6000   -2.7713    0.0000 H   0  0  0  0  0  0  0  0  0  0  0  0
    0.0000   -2.7713    0.0000 H   0  0  0  0  0  0  0  0  0  0  0  0
    2.4000   -1.3856    0.0000 H   0  0  0  0  0  0  0  0  0  0  0  0
   -1.3856   -0.8000    0.0000 C   0  0  0  0  0  0  0  0  0  0  0  0
   -2.7713   -1.6000    0.0000 H   0  0  0  0  0  0  0  0  0  0  0  0
   -2.7713    0.0000    0.0000 H   0  0  0  0  0  0  0  0  0  0  0  0
   -1.3856   -2.4000    0.0000 H   0  0  0  0  0  0  0  0  0  0  0  0
   -0.8000    1.3856    0.0000 O   0  0  0  0  0  0  0  0  0  0  0  0
   -2.4000    1.3856    0.0000 O   0  0  0  0  0  0  0  0  0  0  0  0
   -3.2000    2.7713    0.0000 H   0  0  0  0  0  0  0  0  0  0  0  0
  1  2  1  0  0  0  0
  2  3  1  0  0  0  0
  2  4  1  0  0  0  0
  2  5  1  0  0  0  0
  1  6  1  0  0  0  0
  6  7  1  0  0  0  0
  6  8  1  0  0  0  0
  6  9  1  0  0  0  0
  1 10  1  0  0  0  0
 10 11  1  0  0  0  0
 10 12  1  0  0  0  0
 10 13  1  0  0  0  0
  1 14  1  0  0  0  0
 14 15  1  0  0  0  0
 15 16  1  0  0  0  0
M  END
> <ChemID>
100173

> <source_casrn>
75-91-2

> <CAS>
75-91-2

> <SMILES>
CC(C)(C)OO

> <NAME>
TERT-BUTYLHYDROPEROXIDE

> <preferred_name>
tert-Butyl hydroperoxide

> <iupac>
tert-butyl hydroperoxide

> <MPID>
24818

> <dsstox_substance_id>
DTXSID9024693

> <Canonical_QSARr>
CC(C)(C)OO

> <InChI_Code_QSARr>
InChI=1S/C4H10O2/c1-4(2,3)6-5/h5H,1-3H3

> <InChI Key_QSARr>
CIHOLLKRGTVIJN-UHFFFAOYSA-N

> <Salt_Solvent>
?

> <LogVP>
0.7376

$$$$
100177
  -INDIGO-08031723152D

 11 10  0  0  0  0  0  0  0  0999 V2000
    1.3856    0.8000    0.0000 C   0  0  0  0  0  0  0  0  0  0  0  0
    2.7713    1.6000    0.0000 H   0  0  0  0  0  0  0  0  0  0  0  0
    2.7713    0.0000    0.0000 H   0  0  0  0  0  0  0  0  0  0  0  0
    1.3856    2.4000    0.0000 H   0  0  0  0  0  0  0  0  0  0  0  0
    0.0000    0.0000    0.0000 C   0  0  0  0  0  0  0  0  0  0  0  0
    0.6123   -1.4782    0.0000 Cl  0  0  0  0  0  0  0  0  0  0  0  0
   -0.6123   -1.4782    0.0000 Cl  0  0  0  0  0  0  0  0  0  0  0  0
   -1.3856    0.8000    0.0000 C   0  0  0  0  0  0  0  0  0  0  0  0
   -2.7713    0.0000    0.0000 O   0  0  0  0  0  0  0  0  0  0  0  0
   -4.1569    0.8000    0.0000 H   0  0  0  0  0  0  0  0  0  0  0  0
   -1.3856    2.4000    0.0000 O   0  0  0  0  0  0  0  0  0  0  0  0
  1  2  1  0  0  0  0
  1  3  1  0  0  0  0
  1  4  1  0  0  0  0
  1  5  1  0  0  0  0
  5  6  1  0  0  0  0
  5  7  1  0  0  0  0
  5  8  1  0  0  0  0
  8  9  1  0  0  0  0
  9 10  1  0  0  0  0
  8 11  2  0  0  0  0
M  END
> <ChemID>
100177

> <source_casrn>
75-99-0

> <CAS>
75-99-0

> <SMILES>
CC(Cl)(Cl)C(O)=O

> <NAME>
DALAPON

> <preferred_name>
Dalapon

> <iupac>
2,2-dichloropropanoic acid

> <MPID>
24822

> <dsstox_substance_id>
DTXSID2021575

> <Canonical_QSARr>
CC(Cl)(Cl)C(O)=O

> <InChI_Code_QSARr>
InChI=1S/C3H4Cl2O2/c1-3(4,5)2(6)7/h1H3,(H,6,7)

> <InChI Key_QSARr>
NDUPDOJHUQKPAG-UHFFFAOYSA-N

> <Salt_Solvent>
?

> <LogVP>
-0.821

$$$$
100181
  -INDIGO-08031723152D

  8  7  0  0  0  0  0  0  0  0999 V2000
    1.6000    0.0000    0.0000 C   0  0  0  0  0  0  0  0  0  0  0  0
    2.4000   -1.3856    0.0000 O   0  0  0  0  0  0  0  0  0  0  0  0
    2.4000    1.3856    0.0000 O   0  0  0  0  0  0  0  0  0  0  0  0
    4.0000    1.3856    0.0000 H   0  0  0  0  0  0  0  0  0  0  0  0
   -0.0000    0.0000    0.0000 C   0  0  0  0  0  0  0  0  0  0  0  0
   -1.6000    0.0000    0.0000 F   0  0  0  0  0  0  0  0  0  0  0  0
   -0.8000    1.3856    0.0000 F   0  0  0  0  0  0  0  0  0  0  0  0
   -0.8000   -1.3856    0.0000 F   0  0  0  0  0  0  0  0  0  0  0  0
  1  2  2  0  0  0  0
  1  3  1  0  0  0  0
  3  4  1  0  0  0  0
  1  5  1  0  0  0  0
  5  6  1  0  0  0  0
  5  7  1  0  0  0  0
  5  8  1  0  0  0  0
M  END
> <ChemID>
100181

> <source_casrn>
76-05-1

> <CAS>
76-05-1

> <SMILES>
OC(=O)C(F)(F)F

> <NAME>
TRIFLUOROACETIC ACID

> <preferred_name>
Acetic acid, trifluoro-

> <iupac>
trifluoroacetic acid

> <MPID>
24826

> <dsstox_substance_id>
DTXSID9041578

> <Canonical_QSARr>
OC(=O)C(F)(F)F

> <InChI_Code_QSARr>
InChI=1S/C2HF3O2/c3-2(4,5)1(6)7/h(H,6,7)

> <InChI Key_QSARr>
DTQVDTLACAAQTR-UHFFFAOYSA-N

> <Salt_Solvent>
?

> <LogVP>
2.0414

$$$$
100185
  -INDIGO-08031723152D

  8  7  0  0  0  0  0  0  0  0999 V2000
    0.0000    0.0000    0.0000 C   0  0  0  0  0  0  0  0  0  0  0  0
    1.6000    0.0000    0.0000 C   0  0  0  0  0  0  0  0  0  0  0  0
    3.2000    0.0000    0.0000 F   0  0  0  0  0  0  0  0  0  0  0  0
    2.4000   -1.3856    0.0000 Cl  0  0  0  0  0  0  0  0  0  0  0  0
    2.4000    1.3856    0.0000 Cl  0  0  0  0  0  0  0  0  0  0  0  0
   -1.6000   -0.0000    0.0000 F   0  0  0  0  0  0  0  0  0  0  0  0
   -0.8000   -1.3856    0.0000 F   0  0  0  0  0  0  0  0  0  0  0  0
   -0.8000    1.3856    0.0000 Cl  0  0  0  0  0  0  0  0  0  0  0  0
  1  2  1  0  0  0  0
  2  3  1  0  0  0  0
  2  4  1  0  0  0  0
  2  5  1  0  0  0  0
  1  6  1  0  0  0  0
  1  7  1  0  0  0  0
  1  8  1  0  0  0  0
M  END
> <ChemID>
100185

> <source_casrn>
76-13-1

> <CAS>
76-13-1

> <SMILES>
FC(F)(Cl)C(F)(Cl)Cl

> <NAME>
1,1,2-TRICHLOROTRIFLUOROETHANE

> <preferred_name>
1,1,2-Trichloro-1,2,2-trifluoroethane

> <iupac>
1,1,2-trichloro-1,2,2-trifluoroethane

> <MPID>
24830

> <dsstox_substance_id>
DTXSID6021377

> <Canonical_QSARr>
FC(F)(Cl)C(F)(Cl)Cl

> <InChI_Code_QSARr>
InChI=1S/C2Cl3F3/c3-1(4,6)2(5,7)8

> <InChI Key_QSARr>
AJDIZQLSFPQPEY-UHFFFAOYSA-N

> <Salt_Solvent>
?

> <LogVP>
2.5593

$$$$
100189
  -INDIGO-08031723152D

 11 10  0  0  0  0  0  0  0  0999 V2000
    0.0000    0.0000    0.0000 C   0  0  0  0  0  0  0  0  0  0  0  0
    1.3856    0.8000    0.0000 C   0  0  0  0  0  0  0  0  0  0  0  0
    2.7713    1.6000    0.0000 F   0  0  0  0  0  0  0  0  0  0  0  0
    2.7713    0.0000    0.0000 F   0  0  0  0  0  0  0  0  0  0  0  0
    1.3856    2.4000    0.0000 F   0  0  0  0  0  0  0  0  0  0  0  0
   -1.3856    0.8000    0.0000 C   0  0  0  0  0  0  0  0  0  0  0  0
   -2.7713    1.6000    0.0000 F   0  0  0  0  0  0  0  0  0  0  0  0
   -2.7713    0.0000    0.0000 F   0  0  0  0  0  0  0  0  0  0  0  0
   -1.3856    2.4000    0.0000 F   0  0  0  0  0  0  0  0  0  0  0  0
   -0.6123   -1.4782    0.0000 F   0  0  0  0  0  0  0  0  0  0  0  0
    0.6123   -1.4782    0.0000 F   0  0  0  0  0  0  0  0  0  0  0  0
  1  2  1  0  0  0  0
  2  3  1  0  0  0  0
  2  4  1  0  0  0  0
  2  5  1  0  0  0  0
  1  6  1  0  0  0  0
  6  7  1  0  0  0  0
  6  8  1  0  0  0  0
  6  9  1  0  0  0  0
  1 10  1  0  0  0  0
  1 11  1  0  0  0  0
M  END
> <ChemID>
100189

> <source_casrn>
76-19-7

> <CAS>
76-19-7

> <SMILES>
FC(F)(C(F)(F)F)C(F)(F)F

> <NAME>
OCTAFLUOROPROPANE

> <preferred_name>
Perflutren

> <iupac>
octafluoropropane

> <MPID>
24834

> <dsstox_substance_id>
DTXSID9052503

> <Canonical_QSARr>
FC(F)(C(F)(F)F)C(F)(F)F

> <InChI_Code_QSARr>
InChI=1S/C3F8/c4-1(5,2(6,7)8)3(9,10)11

> <InChI Key_QSARr>
QYSGYZVSCZSLHT-UHFFFAOYSA-N

> <Salt_Solvent>
?

> <LogVP>
3.8216

$$$$
100193
  -INDIGO-08031723152D

 34 35  0  0  0  0  0  0  0  0999 V2000
   -0.0000    0.0000    0.0000 C   0  0  0  0  0  0  0  0  0  0  0  0
    1.5767    0.2722    0.0000 C   0  0  0  0  0  0  0  0  0  0  0  0
    2.4380   -0.2558    0.0000 H   0  0  0  0  0  0  0  0  0  0  0  0
    2.8085    1.2933    0.0000 O   0  0  0  0  0  0  0  0  0  0  0  0
    4.3088    0.7372    0.0000 C   0  0  0  0  0  0  0  0  0  0  0  0
    4.5772   -0.8401    0.0000 O   0  0  0  0  0  0  0  0  0  0  0  0
    5.5404    1.7583    0.0000 C   0  0  0  0  0  0  0  0  0  0  0  0
    6.7722    2.7795    0.0000 H   0  0  0  0  0  0  0  0  0  0  0  0
    7.0407    1.2022    0.0000 H   0  0  0  0  0  0  0  0  0  0  0  0
    5.2719    3.3356    0.0000 H   0  0  0  0  0  0  0  0  0  0  0  0
    0.3465    1.1467    0.0000 C   0  0  0  0  0  0  0  0  0  0  0  0
   -0.1911    2.6536    0.0000 H   0  0  0  0  0  0  0  0  0  0  0  0
    1.6224    2.1121    0.0000 H   0  0  0  0  0  0  0  0  0  0  0  0
   -1.3606    1.0822    0.0000 C   0  0  0  0  0  0  0  0  0  0  0  0
   -2.9503    1.2640    0.0000 H   0  0  0  0  0  0  0  0  0  0  0  0
   -1.7739    2.5465    0.0000 C   0  0  0  0  0  0  0  0  0  0  0  0
   -3.3588    2.7657    0.0000 C   0  0  0  0  0  0  0  0  0  0  0  0
   -3.9616    4.2479    0.0000 H   0  0  0  0  0  0  0  0  0  0  0  0
   -4.9438    2.9848    0.0000 H   0  0  0  0  0  0  0  0  0  0  0  0
   -2.3766    4.0287    0.0000 H   0  0  0  0  0  0  0  0  0  0  0  0
   -0.9378    3.9107    0.0000 C   0  0  0  0  0  0  0  0  0  0  0  0
   -0.1017    5.2748    0.0000 H   0  0  0  0  0  0  0  0  0  0  0  0
   -1.7011    5.3169    0.0000 H   0  0  0  0  0  0  0  0  0  0  0  0
    0.6616    3.8686    0.0000 H   0  0  0  0  0  0  0  0  0  0  0  0
   -2.1363   -0.3280    0.0000 C   0  0  0  0  0  0  0  0  0  0  0  0
   -2.9818   -1.6864    0.0000 H   0  0  0  0  0  0  0  0  0  0  0  0
   -3.5170    0.4806    0.0000 H   0  0  0  0  0  0  0  0  0  0  0  0
   -0.7643   -1.2339    0.0000 C   0  0  0  0  0  0  0  0  0  0  0  0
    0.2135   -2.5004    0.0000 H   0  0  0  0  0  0  0  0  0  0  0  0
   -1.6329   -2.5776    0.0000 H   0  0  0  0  0  0  0  0  0  0  0  0
    1.1116   -1.1507    0.0000 C   0  0  0  0  0  0  0  0  0  0  0  0
    2.2233   -2.3015    0.0000 H   0  0  0  0  0  0  0  0  0  0  0  0
    1.2235   -2.7468    0.0000 H   0  0  0  0  0  0  0  0  0  0  0  0
    2.1214   -1.1778    0.0000 H   0  0  0  0  0  0  0  0  0  0  0  0
  1  2  1  0  0  0  0
  2  3  1  0  0  0  0
  2  4  1  0  0  0  0
  4  5  1  0  0  0  0
  5  6  2  0  0  0  0
  5  7  1  0  0  0  0
  7  8  1  0  0  0  0
  7  9  1  0  0  0  0
  7 10  1  0  0  0  0
  2 11  1  0  0  0  0
 11 12  1  0  0  0  0
 11 13  1  0  0  0  0
 11 14  1  0  0  0  0
 14 15  1  0  0  0  0
 14 16  1  0  0  0  0
 16  1  1  0  0  0  0
 16 17  1  0  0  0  0
 17 18  1  0  0  0  0
 17 19  1  0  0  0  0
 17 20  1  0  0  0  0
 16 21  1  0  0  0  0
 21 22  1  0  0  0  0
 21 23  1  0  0  0  0
 21 24  1  0  0  0  0
 14 25  1  0  0  0  0
 25 26  1  0  0  0  0
 25 27  1  0  0  0  0
 25 28  1  0  0  0  0
 28  1  1  0  0  0  0
 28 29  1  0  0  0  0
 28 30  1  0  0  0  0
  1 31  1  0  0  0  0
 31 32  1  0  0  0  0
 31 33  1  0  0  0  0
 31 34  1  0  0  0  0
M  END
> <ChemID>
100193

> <source_casrn>
76-49-3

> <CAS>
76-49-3

> <SMILES>
CC1(C)C2C[C@@H](OC(C)=O)C1(C)CC2

> <NAME>
BORNYL ACETATE

> <preferred_name>
Bornyl acetate

> <iupac>
(2R)-1,7,7-trimethylbicyclo[2.2.1]hept-2-yl acetate

> <MPID>
24838

> <dsstox_substance_id>
DTXSID7041675

> <Canonical_QSARr>
CC1(C)C2CC(OC(C)=O)C1(C)CC2

> <InChI_Code_QSARr>
InChI=1S/C12H20O2/c1-8(13)14-10-7-9-5-6-12(10,4)11(9,2)3/h9-10H,5-7H2,1-4H3

> <InChI Key_QSARr>
KGEKLUUHTZCSIP-UHFFFAOYSA-N

> <Salt_Solvent>
?

> <LogVP>
-0.6421

$$$$
100198
  -INDIGO-08031723152D

 17 16  0  0  0  0  0  0  0  0999 V2000
    2.7712   -1.6000    0.0000 C   0  0  0  0  0  0  0  0  0  0  0  0
    4.1569   -2.4000    0.0000 H   0  0  0  0  0  0  0  0  0  0  0  0
    1.3857   -0.8000    0.0000 C   0  0  0  0  0  0  0  0  0  0  0  0
   -0.0000   -0.0000    0.0000 C   0  0  0  0  0  0  0  0  0  0  0  0
   -1.3857    0.8000    0.0000 O   0  0  0  0  0  0  0  0  0  0  0  0
   -1.3857    2.4000    0.0000 H   0  0  0  0  0  0  0  0  0  0  0  0
    0.8001    1.3857    0.0000 C   0  0  0  0  0  0  0  0  0  0  0  0
    1.6000    2.7713    0.0000 H   0  0  0  0  0  0  0  0  0  0  0  0
    2.4000    1.3857    0.0000 H   0  0  0  0  0  0  0  0  0  0  0  0
   -0.0000    2.7713    0.0000 H   0  0  0  0  0  0  0  0  0  0  0  0
   -0.8000   -1.3857    0.0000 C   0  0  0  0  0  0  0  0  0  0  0  0
    0.4693   -2.3596    0.0000 H   0  0  0  0  0  0  0  0  0  0  0  0
   -0.5911   -2.9720    0.0000 H   0  0  0  0  0  0  0  0  0  0  0  0
   -2.4000   -1.3857    0.0000 C   0  0  0  0  0  0  0  0  0  0  0  0
   -4.0000   -1.3857    0.0000 H   0  0  0  0  0  0  0  0  0  0  0  0
   -3.2001   -2.7713    0.0000 H   0  0  0  0  0  0  0  0  0  0  0  0
   -3.2001   -0.0000    0.0000 H   0  0  0  0  0  0  0  0  0  0  0  0
  1  2  1  0  0  0  0
  1  3  3  0  0  0  0
  3  4  1  0  0  0  0
  4  5  1  0  0  0  0
  5  6  1  0  0  0  0
  4  7  1  0  0  0  0
  7  8  1  0  0  0  0
  7  9  1  0  0  0  0
  7 10  1  0  0  0  0
  4 11  1  0  0  0  0
 11 12  1  0  0  0  0
 11 13  1  0  0  0  0
 11 14  1  0  0  0  0
 14 15  1  0  0  0  0
 14 16  1  0  0  0  0
 14 17  1  0  0  0  0
M  END
> <ChemID>
100198

> <source_casrn>
77-75-8

> <CAS>
77-75-8

> <SMILES>
CCC(C)(O)C#C

> <NAME>
METHYL PENTYNOL

> <preferred_name>
3-Methyl-1-pentyn-3-ol

> <iupac>
3-methylpent-1-yn-3-ol

> <MPID>
24842

> <dsstox_substance_id>
DTXSID5021756

> <Canonical_QSARr>
CCC(C)(O)C#C

> <InChI_Code_QSARr>
InChI=1S/C6H10O/c1-4-6(3,7)5-2/h1,7H,5H2,2-3H3

> <InChI Key_QSARr>
QXLPXWSKPNOQLE-UHFFFAOYSA-N

> <Salt_Solvent>
?

> <LogVP>
0.7202

$$$$
100202
  -INDIGO-08031723152D

 21 20  0  0  0  0  0  0  0  0999 V2000
    0.0000   -1.6000    0.0000 O   0  0  0  0  0  0  0  0  0  0  0  0
    1.3856   -2.4000    0.0000 H   0  0  0  0  0  0  0  0  0  0  0  0
    0.0000    0.0000    0.0000 C   0  0  0  0  0  0  0  0  0  0  0  0
    1.6000    0.0000    0.0000 C   0  0  0  0  0  0  0  0  0  0  0  0
    1.8088    1.5863    0.0000 H   0  0  0  0  0  0  0  0  0  0  0  0
    2.8694    0.9740    0.0000 H   0  0  0  0  0  0  0  0  0  0  0  0
    2.8257   -1.0284    0.0000 C   0  0  0  0  0  0  0  0  0  0  0  0
    2.5479   -2.6042    0.0000 O   0  0  0  0  0  0  0  0  0  0  0  0
    4.3291   -0.4812    0.0000 O   0  0  0  0  0  0  0  0  0  0  0  0
    5.5549   -1.5097    0.0000 H   0  0  0  0  0  0  0  0  0  0  0  0
   -1.5757   -0.2779    0.0000 C   0  0  0  0  0  0  0  0  0  0  0  0
   -2.0567    1.2481    0.0000 H   0  0  0  0  0  0  0  0  0  0  0  0
   -2.9949    0.4609    0.0000 H   0  0  0  0  0  0  0  0  0  0  0  0
   -2.1229   -1.7814    0.0000 C   0  0  0  0  0  0  0  0  0  0  0  0
   -1.0944   -3.0070    0.0000 O   0  0  0  0  0  0  0  0  0  0  0  0
   -3.6986   -2.0592    0.0000 O   0  0  0  0  0  0  0  0  0  0  0  0
   -4.2458   -3.5627    0.0000 H   0  0  0  0  0  0  0  0  0  0  0  0
    0.0000    1.6000    0.0000 C   0  0  0  0  0  0  0  0  0  0  0  0
    1.2257    2.6285    0.0000 O   0  0  0  0  0  0  0  0  0  0  0  0
   -1.3856    2.4000    0.0000 O   0  0  0  0  0  0  0  0  0  0  0  0
   -1.3856    4.0000    0.0000 H   0  0  0  0  0  0  0  0  0  0  0  0
  1  2  1  0  0  0  0
  1  3  1  0  0  0  0
  3  4  1  0  0  0  0
  4  5  1  0  0  0  0
  4  6  1  0  0  0  0
  4  7  1  0  0  0  0
  7  8  2  0  0  0  0
  7  9  1  0  0  0  0
  9 10  1  0  0  0  0
  3 11  1  0  0  0  0
 11 12  1  0  0  0  0
 11 13  1  0  0  0  0
 11 14  1  0  0  0  0
 14 15  2  0  0  0  0
 14 16  1  0  0  0  0
 16 17  1  0  0  0  0
  3 18  1  0  0  0  0
 18 19  2  0  0  0  0
 18 20  1  0  0  0  0
 20 21  1  0  0  0  0
M  END
> <ChemID>
100202

> <source_casrn>
77-92-9

> <CAS>
77-92-9

> <SMILES>
OC(=O)C(O)(CC(O)=O)CC(O)=O

> <NAME>
CITRIC ACID

> <preferred_name>
Citric acid

> <iupac>
2-hydroxypropane-1,2,3-tricarboxylic acid

> <MPID>
24846

> <dsstox_substance_id>
DTXSID3020332

> <Canonical_QSARr>
OC(=O)C(O)(CC(O)=O)CC(O)=O

> <InChI_Code_QSARr>
InChI=1S/C6H8O7/c7-3(8)1-6(13,5(11)12)2-4(9)10/h13H,1-2H2,(H,7,8)(H,9,10)(H,11,12)

> <InChI Key_QSARr>
KRKNYBCHXYNGOX-UHFFFAOYSA-N

> <Salt_Solvent>
?

> <LogVP>
-7.7799

$$$$
100208
  -INDIGO-08031723152D

 29 28  0  0  0  0  0  0  0  0999 V2000
    2.9230   -3.1671    0.0000 N   0  0  0  0  0  0  0  0  0  0  0  0
    4.4986   -3.4448    0.0000 O   0  0  0  0  0  0  0  0  0  0  0  0
    1.8945   -4.3926    0.0000 O   0  0  0  0  0  0  0  0  0  0  0  0
    2.3757   -1.6635    0.0000 O   0  0  0  0  0  0  0  0  0  0  0  0
    0.8001   -1.3856    0.0000 C   0  0  0  0  0  0  0  0  0  0  0  0
    0.5911   -2.9720    0.0000 H   0  0  0  0  0  0  0  0  0  0  0  0
   -0.4693   -2.3597    0.0000 H   0  0  0  0  0  0  0  0  0  0  0  0
    0.0001   -0.0001    0.0000 C   0  0  0  0  0  0  0  0  0  0  0  0
   -0.8001    1.3856    0.0000 C   0  0  0  0  0  0  0  0  0  0  0  0
   -0.5911    2.9720    0.0000 H   0  0  0  0  0  0  0  0  0  0  0  0
    0.4693    2.3597    0.0000 H   0  0  0  0  0  0  0  0  0  0  0  0
   -2.3757    1.6635    0.0000 O   0  0  0  0  0  0  0  0  0  0  0  0
   -2.9230    3.1671    0.0000 N   0  0  0  0  0  0  0  0  0  0  0  0
   -4.4986    3.4448    0.0000 O   0  0  0  0  0  0  0  0  0  0  0  0
   -1.8945    4.3926    0.0000 O   0  0  0  0  0  0  0  0  0  0  0  0
    1.3856    0.8001    0.0000 C   0  0  0  0  0  0  0  0  0  0  0  0
    2.9720    0.5911    0.0000 H   0  0  0  0  0  0  0  0  0  0  0  0
    2.3597   -0.4693    0.0000 H   0  0  0  0  0  0  0  0  0  0  0  0
    1.6635    2.3757    0.0000 O   0  0  0  0  0  0  0  0  0  0  0  0
    3.1671    2.9230    0.0000 N   0  0  0  0  0  0  0  0  0  0  0  0
    3.4448    4.4986    0.0000 O   0  0  0  0  0  0  0  0  0  0  0  0
    4.3926    1.8945    0.0000 O   0  0  0  0  0  0  0  0  0  0  0  0
   -1.3856   -0.8001    0.0000 C   0  0  0  0  0  0  0  0  0  0  0  0
   -2.9720   -0.5911    0.0000 H   0  0  0  0  0  0  0  0  0  0  0  0
   -2.3597    0.4693    0.0000 H   0  0  0  0  0  0  0  0  0  0  0  0
   -1.6635   -2.3757    0.0000 O   0  0  0  0  0  0  0  0  0  0  0  0
   -3.1671   -2.9230    0.0000 N   0  0  0  0  0  0  0  0  0  0  0  0
   -3.4448   -4.4986    0.0000 O   0  0  0  0  0  0  0  0  0  0  0  0
   -4.3926   -1.8945    0.0000 O   0  0  0  0  0  0  0  0  0  0  0  0
  1  2  1  0  0  0  0
  1  3  2  0  0  0  0
  1  4  1  0  0  0  0
  4  5  1  0  0  0  0
  5  6  1  0  0  0  0
  5  7  1  0  0  0  0
  5  8  1  0  0  0  0
  8  9  1  0  0  0  0
  9 10  1  0  0  0  0
  9 11  1  0  0  0  0
  9 12  1  0  0  0  0
 12 13  1  0  0  0  0
 13 14  1  0  0  0  0
 13 15  2  0  0  0  0
  8 16  1  0  0  0  0
 16 17  1  0  0  0  0
 16 18  1  0  0  0  0
 16 19  1  0  0  0  0
 19 20  1  0  0  0  0
 20 21  1  0  0  0  0
 20 22  2  0  0  0  0
  8 23  1  0  0  0  0
 23 24  1  0  0  0  0
 23 25  1  0  0  0  0
 23 26  1  0  0  0  0
 26 27  1  0  0  0  0
 27 28  1  0  0  0  0
 27 29  2  0  0  0  0
M  CHG  8   1   1   2  -1  13   1  14  -1  20   1  21  -1  27   1  28  -1
M  END
> <ChemID>
100208

> <source_casrn>
78-11-5

> <CAS>
78-11-5

> <SMILES>
[O-][N+](=O)OCC(CO[N+]([O-])=O)(CO[N+]([O-])=O)CO[N+]([O-])=O

> <NAME>
PENTAERYTHRITOL TETRANITRATE

> <preferred_name>
Pentaerythritol tetranitrate

> <iupac>
3-(nitrooxy)-2,2-bis[(nitrooxy)methyl]propyl nitrate

> <MPID>
24850

> <dsstox_substance_id>
DTXSID2023430

> <Canonical_QSARr>
[O-][N+](=O)OCC(CO[N+]([O-])=O)(CO[N+]([O-])=O)CO[N+]([O-])=O

> <InChI_Code_QSARr>
InChI=1S/C5H8N4O12/c10-6(11)18-1-5(2-19-7(12)13,3-20-8(14)15)4-21-9(16)17/h1-4H2

> <InChI Key_QSARr>
TZRXHJWUDPFEEY-UHFFFAOYSA-N

> <Salt_Solvent>
?

> <LogVP>
-8.2636

$$$$
100213
  -INDIGO-08031723152D

 80 79  0  0  0  0  0  0  0  0999 V2000
    4.7513   -0.5557    0.0000 O   0  0  0  0  0  0  0  0  0  0  0  0
    4.2043    0.9478    0.0000 P   0  0  0  0  0  0  0  0  0  0  0  0
    5.7798    0.6699    0.0000 O   0  0  0  0  0  0  0  0  0  0  0  0
    6.3272   -0.8336    0.0000 C   0  0  0  0  0  0  0  0  0  0  0  0
    5.8460   -2.3595    0.0000 H   0  0  0  0  0  0  0  0  0  0  0  0
    4.9078   -1.5722    0.0000 H   0  0  0  0  0  0  0  0  0  0  0  0
    7.9027   -1.1114    0.0000 C   0  0  0  0  0  0  0  0  0  0  0  0
    8.1805    0.4643    0.0000 H   0  0  0  0  0  0  0  0  0  0  0  0
    9.4785   -1.3891    0.0000 C   0  0  0  0  0  0  0  0  0  0  0  0
    9.4085    0.2094    0.0000 H   0  0  0  0  0  0  0  0  0  0  0  0
   10.5593   -0.2095    0.0000 H   0  0  0  0  0  0  0  0  0  0  0  0
   10.7041   -2.4176    0.0000 C   0  0  0  0  0  0  0  0  0  0  0  0
   11.0506   -3.9797    0.0000 H   0  0  0  0  0  0  0  0  0  0  0  0
    9.8444   -3.7672    0.0000 H   0  0  0  0  0  0  0  0  0  0  0  0
   12.2077   -1.8705    0.0000 C   0  0  0  0  0  0  0  0  0  0  0  0
   11.8615   -0.3084    0.0000 H   0  0  0  0  0  0  0  0  0  0  0  0
   13.0674   -0.5210    0.0000 H   0  0  0  0  0  0  0  0  0  0  0  0
   13.4332   -2.8988    0.0000 C   0  0  0  0  0  0  0  0  0  0  0  0
   14.6590   -3.9274    0.0000 H   0  0  0  0  0  0  0  0  0  0  0  0
   14.9368   -2.3517    0.0000 H   0  0  0  0  0  0  0  0  0  0  0  0
   13.1554   -4.4746    0.0000 H   0  0  0  0  0  0  0  0  0  0  0  0
    7.6249   -2.6869    0.0000 C   0  0  0  0  0  0  0  0  0  0  0  0
    9.2112   -2.8958    0.0000 H   0  0  0  0  0  0  0  0  0  0  0  0
    8.5989   -3.9563    0.0000 H   0  0  0  0  0  0  0  0  0  0  0  0
    6.2394   -3.4870    0.0000 C   0  0  0  0  0  0  0  0  0  0  0  0
    6.2394   -5.0870    0.0000 H   0  0  0  0  0  0  0  0  0  0  0  0
    4.8536   -4.2870    0.0000 H   0  0  0  0  0  0  0  0  0  0  0  0
    7.6249   -4.2870    0.0000 H   0  0  0  0  0  0  0  0  0  0  0  0
    5.2325    2.1734    0.0000 O   0  0  0  0  0  0  0  0  0  0  0  0
    4.6855    3.6769    0.0000 C   0  0  0  0  0  0  0  0  0  0  0  0
    3.1232    3.3308    0.0000 H   0  0  0  0  0  0  0  0  0  0  0  0
    3.3361    4.5367    0.0000 H   0  0  0  0  0  0  0  0  0  0  0  0
    5.7139    4.9026    0.0000 C   0  0  0  0  0  0  0  0  0  0  0  0
    6.7424    3.6769    0.0000 H   0  0  0  0  0  0  0  0  0  0  0  0
    6.9395    5.9312    0.0000 C   0  0  0  0  0  0  0  0  0  0  0  0
    8.4656    5.4500    0.0000 H   0  0  0  0  0  0  0  0  0  0  0  0
    7.6784    4.5119    0.0000 H   0  0  0  0  0  0  0  0  0  0  0  0
    7.7396    7.3168    0.0000 C   0  0  0  0  0  0  0  0  0  0  0  0
    6.4700    8.2907    0.0000 H   0  0  0  0  0  0  0  0  0  0  0  0
    7.5305    8.9032    0.0000 H   0  0  0  0  0  0  0  0  0  0  0  0
    9.3395    7.3168    0.0000 C   0  0  0  0  0  0  0  0  0  0  0  0
   10.6087    6.3429    0.0000 H   0  0  0  0  0  0  0  0  0  0  0  0
    9.5482    5.7304    0.0000 H   0  0  0  0  0  0  0  0  0  0  0  0
   10.1396    8.7024    0.0000 C   0  0  0  0  0  0  0  0  0  0  0  0
   10.9394   10.0881    0.0000 H   0  0  0  0  0  0  0  0  0  0  0  0
   11.7395    8.7024    0.0000 H   0  0  0  0  0  0  0  0  0  0  0  0
    9.3395   10.0881    0.0000 H   0  0  0  0  0  0  0  0  0  0  0  0
    4.6855    6.1284    0.0000 C   0  0  0  0  0  0  0  0  0  0  0  0
    4.6154    7.7269    0.0000 H   0  0  0  0  0  0  0  0  0  0  0  0
    5.7662    7.3080    0.0000 H   0  0  0  0  0  0  0  0  0  0  0  0
    3.1096    5.8506    0.0000 C   0  0  0  0  0  0  0  0  0  0  0  0
    2.0811    7.0762    0.0000 H   0  0  0  0  0  0  0  0  0  0  0  0
    3.6570    7.3541    0.0000 H   0  0  0  0  0  0  0  0  0  0  0  0
    1.5341    5.5727    0.0000 H   0  0  0  0  0  0  0  0  0  0  0  0
    2.6285    1.2257    0.0000 O   0  0  0  0  0  0  0  0  0  0  0  0
    1.6000    0.0000    0.0000 C   0  0  0  0  0  0  0  0  0  0  0  0
    2.8695   -0.9741    0.0000 H   0  0  0  0  0  0  0  0  0  0  0  0
    1.8087   -1.5864    0.0000 H   0  0  0  0  0  0  0  0  0  0  0  0
    0.0001    0.0000    0.0000 C   0  0  0  0  0  0  0  0  0  0  0  0
   -1.5999    0.0000    0.0000 H   0  0  0  0  0  0  0  0  0  0  0  0
   -0.5473   -1.5035    0.0000 C   0  0  0  0  0  0  0  0  0  0  0  0
    0.8721   -2.2424    0.0000 H   0  0  0  0  0  0  0  0  0  0  0  0
   -0.0662   -3.0294    0.0000 H   0  0  0  0  0  0  0  0  0  0  0  0
   -2.1228   -1.7813    0.0000 C   0  0  0  0  0  0  0  0  0  0  0  0
   -3.5422   -1.0427    0.0000 H   0  0  0  0  0  0  0  0  0  0  0  0
   -2.6040   -0.2554    0.0000 H   0  0  0  0  0  0  0  0  0  0  0  0
   -2.6702   -3.2848    0.0000 C   0  0  0  0  0  0  0  0  0  0  0  0
   -1.2508   -4.0237    0.0000 H   0  0  0  0  0  0  0  0  0  0  0  0
   -2.1890   -4.8108    0.0000 H   0  0  0  0  0  0  0  0  0  0  0  0
   -4.2457   -3.5627    0.0000 C   0  0  0  0  0  0  0  0  0  0  0  0
   -5.8215   -3.8406    0.0000 H   0  0  0  0  0  0  0  0  0  0  0  0
   -4.7930   -5.0662    0.0000 H   0  0  0  0  0  0  0  0  0  0  0  0
   -5.2742   -2.3371    0.0000 H   0  0  0  0  0  0  0  0  0  0  0  0
    0.0001    1.6001    0.0000 C   0  0  0  0  0  0  0  0  0  0  0  0
    0.9741    2.8693    0.0000 H   0  0  0  0  0  0  0  0  0  0  0  0
    1.5863    1.8087    0.0000 H   0  0  0  0  0  0  0  0  0  0  0  0
   -1.3857    2.3999    0.0000 C   0  0  0  0  0  0  0  0  0  0  0  0
   -2.7712    3.1999    0.0000 H   0  0  0  0  0  0  0  0  0  0  0  0
   -1.3857    4.0000    0.0000 H   0  0  0  0  0  0  0  0  0  0  0  0
   -2.7712    1.6001    0.0000 H   0  0  0  0  0  0  0  0  0  0  0  0
  1  2  2  0  0  0  0
  2  3  1  0  0  0  0
  3  4  1  0  0  0  0
  4  5  1  0  0  0  0
  4  6  1  0  0  0  0
  4  7  1  0  0  0  0
  7  8  1  0  0  0  0
  7  9  1  0  0  0  0
  9 10  1  0  0  0  0
  9 11  1  0  0  0  0
  9 12  1  0  0  0  0
 12 13  1  0  0  0  0
 12 14  1  0  0  0  0
 12 15  1  0  0  0  0
 15 16  1  0  0  0  0
 15 17  1  0  0  0  0
 15 18  1  0  0  0  0
 18 19  1  0  0  0  0
 18 20  1  0  0  0  0
 18 21  1  0  0  0  0
  7 22  1  0  0  0  0
 22 23  1  0  0  0  0
 22 24  1  0  0  0  0
 22 25  1  0  0  0  0
 25 26  1  0  0  0  0
 25 27  1  0  0  0  0
 25 28  1  0  0  0  0
  2 29  1  0  0  0  0
 29 30  1  0  0  0  0
 30 31  1  0  0  0  0
 30 32  1  0  0  0  0
 30 33  1  0  0  0  0
 33 34  1  0  0  0  0
 33 35  1  0  0  0  0
 35 36  1  0  0  0  0
 35 37  1  0  0  0  0
 35 38  1  0  0  0  0
 38 39  1  0  0  0  0
 38 40  1  0  0  0  0
 38 41  1  0  0  0  0
 41 42  1  0  0  0  0
 41 43  1  0  0  0  0
 41 44  1  0  0  0  0
 44 45  1  0  0  0  0
 44 46  1  0  0  0  0
 44 47  1  0  0  0  0
 33 48  1  0  0  0  0
 48 49  1  0  0  0  0
 48 50  1  0  0  0  0
 48 51  1  0  0  0  0
 51 52  1  0  0  0  0
 51 53  1  0  0  0  0
 51 54  1  0  0  0  0
  2 55  1  0  0  0  0
 55 56  1  0  0  0  0
 56 57  1  0  0  0  0
 56 58  1  0  0  0  0
 56 59  1  0  0  0  0
 59 60  1  0  0  0  0
 59 61  1  0  0  0  0
 61 62  1  0  0  0  0
 61 63  1  0  0  0  0
 61 64  1  0  0  0  0
 64 65  1  0  0  0  0
 64 66  1  0  0  0  0
 64 67  1  0  0  0  0
 67 68  1  0  0  0  0
 67 69  1  0  0  0  0
 67 70  1  0  0  0  0
 70 71  1  0  0  0  0
 70 72  1  0  0  0  0
 70 73  1  0  0  0  0
 59 74  1  0  0  0  0
 74 75  1  0  0  0  0
 74 76  1  0  0  0  0
 74 77  1  0  0  0  0
 77 78  1  0  0  0  0
 77 79  1  0  0  0  0
 77 80  1  0  0  0  0
M  END
> <ChemID>
100213

> <source_casrn>
78-42-2

> <CAS>
78-42-2

> <SMILES>
CCCCC(COP(=O)(OCC(CCCC)CC)OCC(CCCC)CC)CC

> <NAME>
TRIS(2-ETHYLHEXYL) PHOSPHATE

> <preferred_name>
Tris(2-ethylhexyl) phosphate

> <iupac>
tris(2-ethylhexyl) phosphate

> <MPID>
24854

> <dsstox_substance_id>
DTXSID0021414

> <Canonical_QSARr>
CCCCC(COP(=O)(OCC(CCCC)CC)OCC(CCCC)CC)CC

> <InChI_Code_QSARr>
InChI=1S/C24H51O4P/c1-7-13-16-22(10-4)19-26-29(25,27-20-23(11-5)17-14-8-2)28-21-24(12-6)18-15-9-3/h22-24H,7-21H2,1-6H3

> <InChI Key_QSARr>
GTVWRXDRKAHEAD-UHFFFAOYSA-N

> <Salt_Solvent>
?

> <LogVP>
-7.0835

$$$$
100217
  -INDIGO-08031723152D

 25 24  0  0  0  0  0  0  0  0999 V2000
    0.0001    0.0000    0.0000 Si  0  0  0  0  0  0  0  0  0  0  0  0
    0.0001    1.6000    0.0000 C   0  0  0  0  0  0  0  0  0  0  0  0
    0.0001    3.2000    0.0000 H   0  0  0  0  0  0  0  0  0  0  0  0
    1.3856    2.4000    0.0000 H   0  0  0  0  0  0  0  0  0  0  0  0
   -1.3856    2.4000    0.0000 H   0  0  0  0  0  0  0  0  0  0  0  0
    1.5999    0.0000    0.0000 O   0  0  0  0  0  0  0  0  0  0  0  0
    2.9856   -0.8000    0.0000 C   0  0  0  0  0  0  0  0  0  0  0  0
    3.5979   -2.2782    0.0000 H   0  0  0  0  0  0  0  0  0  0  0  0
    2.3733   -2.2782    0.0000 H   0  0  0  0  0  0  0  0  0  0  0  0
    4.3713    0.0000    0.0000 C   0  0  0  0  0  0  0  0  0  0  0  0
    5.7569    0.8000    0.0000 H   0  0  0  0  0  0  0  0  0  0  0  0
    4.3713    1.6000    0.0000 H   0  0  0  0  0  0  0  0  0  0  0  0
    5.7569   -0.8000    0.0000 H   0  0  0  0  0  0  0  0  0  0  0  0
    0.0001   -1.6000    0.0000 C   0  0  0  0  0  0  0  0  0  0  0  0
   -0.0001   -3.2000    0.0000 H   0  0  0  0  0  0  0  0  0  0  0  0
    1.3856   -2.4000    0.0000 H   0  0  0  0  0  0  0  0  0  0  0  0
   -1.3856   -2.4000    0.0000 H   0  0  0  0  0  0  0  0  0  0  0  0
   -1.5999    0.0000    0.0000 O   0  0  0  0  0  0  0  0  0  0  0  0
   -2.9856    0.8000    0.0000 C   0  0  0  0  0  0  0  0  0  0  0  0
   -3.5979    2.2782    0.0000 H   0  0  0  0  0  0  0  0  0  0  0  0
   -2.3733    2.2782    0.0000 H   0  0  0  0  0  0  0  0  0  0  0  0
   -4.3713    0.0000    0.0000 C   0  0  0  0  0  0  0  0  0  0  0  0
   -5.7569   -0.8000    0.0000 H   0  0  0  0  0  0  0  0  0  0  0  0
   -4.3713   -1.6000    0.0000 H   0  0  0  0  0  0  0  0  0  0  0  0
   -5.7569    0.8000    0.0000 H   0  0  0  0  0  0  0  0  0  0  0  0
  1  2  1  0  0  0  0
  2  3  1  0  0  0  0
  2  4  1  0  0  0  0
  2  5  1  0  0  0  0
  1  6  1  0  0  0  0
  6  7  1  0  0  0  0
  7  8  1  0  0  0  0
  7  9  1  0  0  0  0
  7 10  1  0  0  0  0
 10 11  1  0  0  0  0
 10 12  1  0  0  0  0
 10 13  1  0  0  0  0
  1 14  1  0  0  0  0
 14 15  1  0  0  0  0
 14 16  1  0  0  0  0
 14 17  1  0  0  0  0
  1 18  1  0  0  0  0
 18 19  1  0  0  0  0
 19 20  1  0  0  0  0
 19 21  1  0  0  0  0
 19 22  1  0  0  0  0
 22 23  1  0  0  0  0
 22 24  1  0  0  0  0
 22 25  1  0  0  0  0
M  END
> <ChemID>
100217

> <source_casrn>
78-62-6

> <CAS>
78-62-6

> <SMILES>
C[Si](C)(OCC)OCC

> <NAME>
DIMETHYL DIETHOXYSILANE

> <preferred_name>
Diethoxy(dimethyl)silane

> <iupac>
diethoxy(dimethyl)silane

> <MPID>
24858

> <dsstox_substance_id>
DTXSID6052538

> <Canonical_QSARr>
C[Si](C)(OCC)OCC

> <InChI_Code_QSARr>
InChI=1S/C6H16O2Si/c1-5-7-9(3,4)8-6-2/h5-6H2,1-4H3

> <InChI Key_QSARr>
YYLGKUPAFFKGRQ-UHFFFAOYSA-N

> <Salt_Solvent>
?

> <LogVP>
1.301

$$$$
100221
  -INDIGO-08031723152D

 14 13  0  0  0  0  0  0  0  0999 V2000
    1.3856   -0.8000    0.0000 C   0  0  0  0  0  0  0  0  0  0  0  0
    2.7713   -1.6000    0.0000 H   0  0  0  0  0  0  0  0  0  0  0  0
    2.7713    0.0000    0.0000 H   0  0  0  0  0  0  0  0  0  0  0  0
    1.3856   -2.4000    0.0000 H   0  0  0  0  0  0  0  0  0  0  0  0
    0.0000    0.0000    0.0000 C   0  0  0  0  0  0  0  0  0  0  0  0
    0.6123    1.4782    0.0000 H   0  0  0  0  0  0  0  0  0  0  0  0
   -0.6123    1.4782    0.0000 Br  0  0  0  0  0  0  0  0  0  0  0  0
   -1.3856   -0.8000    0.0000 C   0  0  0  0  0  0  0  0  0  0  0  0
   -1.9980   -2.2782    0.0000 H   0  0  0  0  0  0  0  0  0  0  0  0
   -0.7733   -2.2782    0.0000 H   0  0  0  0  0  0  0  0  0  0  0  0
   -2.7713    0.0000    0.0000 C   0  0  0  0  0  0  0  0  0  0  0  0
   -4.1569    0.8000    0.0000 H   0  0  0  0  0  0  0  0  0  0  0  0
   -4.1569   -0.8000    0.0000 H   0  0  0  0  0  0  0  0  0  0  0  0
   -2.7713    1.6000    0.0000 H   0  0  0  0  0  0  0  0  0  0  0  0
  1  2  1  0  0  0  0
  1  3  1  0  0  0  0
  1  4  1  0  0  0  0
  1  5  1  0  0  0  0
  5  6  1  0  0  0  0
  5  7  1  0  0  0  0
  5  8  1  0  0  0  0
  8  9  1  0  0  0  0
  8 10  1  0  0  0  0
  8 11  1  0  0  0  0
 11 12  1  0  0  0  0
 11 13  1  0  0  0  0
 11 14  1  0  0  0  0
M  END
> <ChemID>
100221

> <source_casrn>
78-76-2

> <CAS>
78-76-2

> <SMILES>
CCC(C)Br

> <NAME>
2-BROMOBUTANE

> <preferred_name>
2-Bromobutane

> <iupac>
2-bromobutane

> <MPID>
24862

> <dsstox_substance_id>
DTXSID7021499

> <Canonical_QSARr>
CCC(C)Br

> <InChI_Code_QSARr>
InChI=1S/C4H9Br/c1-3-4(2)5/h4H,3H2,1-2H3

> <InChI Key_QSARr>
UPSXAPQYNGXVBF-UHFFFAOYSA-N

> <Salt_Solvent>
?

> <LogVP>
1.7559

$$$$
100225
  -INDIGO-08031723152D

 12 11  0  0  0  0  0  0  0  0999 V2000
    0.0000    1.6000    0.0000 C   0  0  0  0  0  0  0  0  0  0  0  0
    0.0000    0.0000    0.0000 C   0  0  0  0  0  0  0  0  0  0  0  0
    0.0000   -1.6000    0.0000 H   0  0  0  0  0  0  0  0  0  0  0  0
   -1.6000    0.0000    0.0000 C   0  0  0  0  0  0  0  0  0  0  0  0
   -3.2000    0.0000    0.0000 H   0  0  0  0  0  0  0  0  0  0  0  0
   -2.4000   -1.3856    0.0000 H   0  0  0  0  0  0  0  0  0  0  0  0
   -2.4000    1.3856    0.0000 H   0  0  0  0  0  0  0  0  0  0  0  0
    1.6000    0.0000    0.0000 C   0  0  0  0  0  0  0  0  0  0  0  0
    3.2000    0.0000    0.0000 H   0  0  0  0  0  0  0  0  0  0  0  0
    2.4000   -1.3856    0.0000 H   0  0  0  0  0  0  0  0  0  0  0  0
    2.4000    1.3856    0.0000 H   0  0  0  0  0  0  0  0  0  0  0  0
   -0.0000    3.2000    0.0000 N   0  0  0  0  0  0  0  0  0  0  0  0
  1  2  1  0  0  0  0
  2  3  1  0  0  0  0
  2  4  1  0  0  0  0
  4  5  1  0  0  0  0
  4  6  1  0  0  0  0
  4  7  1  0  0  0  0
  2  8  1  0  0  0  0
  8  9  1  0  0  0  0
  8 10  1  0  0  0  0
  8 11  1  0  0  0  0
  1 12  3  0  0  0  0
M  END
> <ChemID>
100225

> <source_casrn>
78-82-0

> <CAS>
78-82-0

> <SMILES>
CC(C)C#N

> <NAME>
2-METHYLPROPANENITRILE

> <preferred_name>
2-Methylpropanenitrile

> <iupac>
2-methylpropanenitrile

> <MPID>
24866

> <dsstox_substance_id>
DTXSID5026461

> <Canonical_QSARr>
CC(C)C#N

> <InChI_Code_QSARr>
InChI=1S/C4H7N/c1-4(2)3-5/h4H,1-2H3

> <InChI Key_QSARr>
LRDFRRGEGBBSRN-UHFFFAOYSA-N

> <Salt_Solvent>
?

> <LogVP>
1.5145

$$$$
100229
  -INDIGO-08031723152D

 14 13  0  0  0  0  0  0  0  0999 V2000
   -0.6123    1.4782    0.0000 Cl  0  0  0  0  0  0  0  0  0  0  0  0
    0.0000    0.0000    0.0000 C   0  0  0  0  0  0  0  0  0  0  0  0
    0.6123    1.4782    0.0000 H   0  0  0  0  0  0  0  0  0  0  0  0
    1.3856   -0.8000    0.0000 C   0  0  0  0  0  0  0  0  0  0  0  0
    2.7713   -1.6000    0.0000 H   0  0  0  0  0  0  0  0  0  0  0  0
    2.7713    0.0000    0.0000 H   0  0  0  0  0  0  0  0  0  0  0  0
    1.3856   -2.4000    0.0000 H   0  0  0  0  0  0  0  0  0  0  0  0
   -1.3856   -0.8000    0.0000 C   0  0  0  0  0  0  0  0  0  0  0  0
   -1.9980   -2.2782    0.0000 H   0  0  0  0  0  0  0  0  0  0  0  0
   -0.7733   -2.2782    0.0000 H   0  0  0  0  0  0  0  0  0  0  0  0
   -2.7713    0.0000    0.0000 C   0  0  0  0  0  0  0  0  0  0  0  0
   -4.1569    0.8000    0.0000 H   0  0  0  0  0  0  0  0  0  0  0  0
   -4.1569   -0.8000    0.0000 H   0  0  0  0  0  0  0  0  0  0  0  0
   -2.7713    1.6000    0.0000 H   0  0  0  0  0  0  0  0  0  0  0  0
  1  2  1  0  0  0  0
  2  3  1  0  0  0  0
  2  4  1  0  0  0  0
  4  5  1  0  0  0  0
  4  6  1  0  0  0  0
  4  7  1  0  0  0  0
  2  8  1  0  0  0  0
  8  9  1  0  0  0  0
  8 10  1  0  0  0  0
  8 11  1  0  0  0  0
 11 12  1  0  0  0  0
 11 13  1  0  0  0  0
 11 14  1  0  0  0  0
M  END
> <ChemID>
100229

> <source_casrn>
78-86-4

> <CAS>
78-86-4

> <SMILES>
CCC(C)Cl

> <NAME>
2-CHLOROBUTANE

> <preferred_name>
2-Chlorobutane

> <iupac>
2-chlorobutane

> <MPID>
24870

> <dsstox_substance_id>
DTXSID9023966

> <Canonical_QSARr>
CCC(C)Cl

> <InChI_Code_QSARr>
InChI=1S/C4H9Cl/c1-3-4(2)5/h4H,3H2,1-2H3

> <InChI Key_QSARr>
BSPCSKHALVHRSR-UHFFFAOYSA-N

> <Salt_Solvent>
?

> <LogVP>
2.1949

$$$$
100233
  -INDIGO-08031723152D

 15 14  0  0  0  0  0  0  0  0999 V2000
    2.7292   -0.4813    0.0000 N   0  0  0  0  0  0  0  0  0  0  0  0
    4.2327    0.0660    0.0000 H   0  0  0  0  0  0  0  0  0  0  0  0
    2.4513   -2.0569    0.0000 H   0  0  0  0  0  0  0  0  0  0  0  0
    1.5036    0.5472    0.0000 C   0  0  0  0  0  0  0  0  0  0  0  0
    1.1572    2.1093    0.0000 H   0  0  0  0  0  0  0  0  0  0  0  0
    2.3631    1.8967    0.0000 H   0  0  0  0  0  0  0  0  0  0  0  0
   -0.0000    0.0000    0.0000 C   0  0  0  0  0  0  0  0  0  0  0  0
    0.8000   -1.3856    0.0000 H   0  0  0  0  0  0  0  0  0  0  0  0
   -0.8000    1.3856    0.0000 N   0  0  0  0  0  0  0  0  0  0  0  0
   -0.0000    2.7713    0.0000 H   0  0  0  0  0  0  0  0  0  0  0  0
   -2.4000    1.3856    0.0000 H   0  0  0  0  0  0  0  0  0  0  0  0
   -1.3857   -0.8000    0.0000 C   0  0  0  0  0  0  0  0  0  0  0  0
   -2.7713   -1.6000    0.0000 H   0  0  0  0  0  0  0  0  0  0  0  0
   -1.3857   -2.4000    0.0000 H   0  0  0  0  0  0  0  0  0  0  0  0
   -2.7713    0.0000    0.0000 H   0  0  0  0  0  0  0  0  0  0  0  0
  1  2  1  0  0  0  0
  1  3  1  0  0  0  0
  1  4  1  0  0  0  0
  4  5  1  0  0  0  0
  4  6  1  0  0  0  0
  4  7  1  0  0  0  0
  7  8  1  0  0  0  0
  7  9  1  0  0  0  0
  9 10  1  0  0  0  0
  9 11  1  0  0  0  0
  7 12  1  0  0  0  0
 12 13  1  0  0  0  0
 12 14  1  0  0  0  0
 12 15  1  0  0  0  0
M  END
> <ChemID>
100233

> <source_casrn>
78-90-0

> <CAS>
78-90-0

> <SMILES>
CC(N)CN

> <NAME>
1,2-DIAMINOPROPANE

> <preferred_name>
1,2-Diaminopropane

> <iupac>
propane-1,2-diamine

> <MPID>
24874

> <dsstox_substance_id>
DTXSID4021761

> <Canonical_QSARr>
CC(N)CN

> <InChI_Code_QSARr>
InChI=1S/C3H10N2/c1-3(5)2-4/h3H,2,4-5H2,1H3

> <InChI Key_QSARr>
AOHJOMMDDJHIJH-UHFFFAOYSA-N

> <Salt_Solvent>
?

> <LogVP>
1.0256

$$$$
100237
  -INDIGO-08031723152D

 14 13  0  0  0  0  0  0  0  0999 V2000
    0.8000    1.3856    0.0000 O   0  0  0  0  0  0  0  0  0  0  0  0
    2.4000    1.3856    0.0000 H   0  0  0  0  0  0  0  0  0  0  0  0
    0.0000    0.0000    0.0000 C   0  0  0  0  0  0  0  0  0  0  0  0
   -0.8000   -1.3856    0.0000 H   0  0  0  0  0  0  0  0  0  0  0  0
    1.3856   -0.8000    0.0000 C   0  0  0  0  0  0  0  0  0  0  0  0
    2.7713   -1.6000    0.0000 H   0  0  0  0  0  0  0  0  0  0  0  0
    2.7713    0.0000    0.0000 H   0  0  0  0  0  0  0  0  0  0  0  0
    1.3856   -2.4000    0.0000 H   0  0  0  0  0  0  0  0  0  0  0  0
   -1.3856    0.8000    0.0000 C   0  0  0  0  0  0  0  0  0  0  0  0
   -0.7733    2.2782    0.0000 H   0  0  0  0  0  0  0  0  0  0  0  0
   -1.9980    2.2782    0.0000 H   0  0  0  0  0  0  0  0  0  0  0  0
   -2.7713    0.0000    0.0000 N   0  0  0  0  0  0  0  0  0  0  0  0
   -4.1569    0.8000    0.0000 H   0  0  0  0  0  0  0  0  0  0  0  0
   -2.7713   -1.6000    0.0000 H   0  0  0  0  0  0  0  0  0  0  0  0
  1  2  1  0  0  0  0
  1  3  1  0  0  0  0
  3  4  1  0  0  0  0
  3  5  1  0  0  0  0
  5  6  1  0  0  0  0
  5  7  1  0  0  0  0
  5  8  1  0  0  0  0
  3  9  1  0  0  0  0
  9 10  1  0  0  0  0
  9 11  1  0  0  0  0
  9 12  1  0  0  0  0
 12 13  1  0  0  0  0
 12 14  1  0  0  0  0
M  END
> <ChemID>
100237

> <source_casrn>
78-96-6

> <CAS>
78-96-6

> <SMILES>
CC(O)CN

> <NAME>
1-AMINO-2-PROPANOL

> <preferred_name>
1-Amino-2-propanol

> <iupac>
1-aminopropan-2-ol

> <MPID>
24878

> <dsstox_substance_id>
DTXSID9021764

> <Canonical_QSARr>
CC(O)CN

> <InChI_Code_QSARr>
InChI=1S/C3H9NO/c1-3(5)2-4/h3,5H,2,4H2,1H3

> <InChI Key_QSARr>
HXKKHQJGJAFBHI-UHFFFAOYSA-N

> <Salt_Solvent>
?

> <LogVP>
-0.3279

$$$$
100241
  -INDIGO-08031723152D

  6  5  0  0  0  0  0  0  0  0999 V2000
   -0.8000   -1.3856    0.0000 Cl  0  0  0  0  0  0  0  0  0  0  0  0
    0.0000    0.0000    0.0000 C   0  0  0  0  0  0  0  0  0  0  0  0
    1.6000    0.0000    0.0000 C   0  0  0  0  0  0  0  0  0  0  0  0
    2.4000    1.3856    0.0000 H   0  0  0  0  0  0  0  0  0  0  0  0
    2.4000   -1.3856    0.0000 Cl  0  0  0  0  0  0  0  0  0  0  0  0
   -0.8000    1.3856    0.0000 Cl  0  0  0  0  0  0  0  0  0  0  0  0
  1  2  1  0  0  0  0
  2  3  2  0  0  0  0
  3  4  1  0  0  0  0
  3  5  1  0  0  0  0
  2  6  1  0  0  0  0
M  END
> <ChemID>
100241

> <source_casrn>
79-01-6

> <CAS>
79-01-6

> <SMILES>
ClC=C(Cl)Cl

> <NAME>
TRICHLOROETHENE

> <preferred_name>
Trichloroethylene

> <iupac>
1,1,2-trichloroethene

> <MPID>
24882

> <dsstox_substance_id>
DTXSID0021383

> <Canonical_QSARr>
ClC=C(Cl)Cl

> <InChI_Code_QSARr>
InChI=1S/C2HCl3/c3-1-2(4)5/h1H

> <InChI Key_QSARr>
XSTXAVWGXDQKEL-UHFFFAOYSA-N

> <Salt_Solvent>
?

> <LogVP>
1.8388

$$$$
100245
  -INDIGO-08031723152D

 10  9  0  0  0  0  0  0  0  0999 V2000
    1.3856   -0.8000    0.0000 N   0  0  0  0  0  0  0  0  0  0  0  0
    2.7713    0.0000    0.0000 H   0  0  0  0  0  0  0  0  0  0  0  0
    1.3856   -2.4000    0.0000 H   0  0  0  0  0  0  0  0  0  0  0  0
    0.0000    0.0000    0.0000 C   0  0  0  0  0  0  0  0  0  0  0  0
    0.0000    1.6000    0.0000 O   0  0  0  0  0  0  0  0  0  0  0  0
   -1.3856   -0.8000    0.0000 C   0  0  0  0  0  0  0  0  0  0  0  0
   -1.3856   -2.4000    0.0000 H   0  0  0  0  0  0  0  0  0  0  0  0
   -2.7713    0.0000    0.0000 C   0  0  0  0  0  0  0  0  0  0  0  0
   -4.1569   -0.8000    0.0000 H   0  0  0  0  0  0  0  0  0  0  0  0
   -2.7713    1.6000    0.0000 H   0  0  0  0  0  0  0  0  0  0  0  0
  1  2  1  0  0  0  0
  1  3  1  0  0  0  0
  1  4  1  0  0  0  0
  4  5  2  0  0  0  0
  4  6  1  0  0  0  0
  6  7  1  0  0  0  0
  6  8  2  0  0  0  0
  8  9  1  0  0  0  0
  8 10  1  0  0  0  0
M  END
> <ChemID>
100245

> <source_casrn>
79-06-1

> <CAS>
79-06-1

> <SMILES>
C=CC(N)=O

> <NAME>
ACRYLAMIDE

> <preferred_name>
Acrylamide

> <iupac>
prop-2-enamide

> <MPID>
24886

> <dsstox_substance_id>
DTXSID5020027

> <Canonical_QSARr>
C=CC(N)=O

> <InChI_Code_QSARr>
InChI=1S/C3H5NO/c1-2-3(4)5/h2H,1H2,(H2,4,5)

> <InChI Key_QSARr>
HRPVXLWXLXDGHG-UHFFFAOYSA-N

> <Salt_Solvent>
?

> <LogVP>
-2.1549

$$$$
100249
  -INDIGO-08031723152D

  8  7  0  0  0  0  0  0  0  0999 V2000
    2.4000    1.3856    0.0000 O   0  0  0  0  0  0  0  0  0  0  0  0
    4.0000    1.3856    0.0000 H   0  0  0  0  0  0  0  0  0  0  0  0
    1.6000    0.0000    0.0000 C   0  0  0  0  0  0  0  0  0  0  0  0
    2.4000   -1.3856    0.0000 O   0  0  0  0  0  0  0  0  0  0  0  0
   -0.0000    0.0000    0.0000 C   0  0  0  0  0  0  0  0  0  0  0  0
   -1.6000    0.0000    0.0000 H   0  0  0  0  0  0  0  0  0  0  0  0
   -0.8000    1.3856    0.0000 H   0  0  0  0  0  0  0  0  0  0  0  0
   -0.8000   -1.3856    0.0000 Cl  0  0  0  0  0  0  0  0  0  0  0  0
  1  2  1  0  0  0  0
  1  3  1  0  0  0  0
  3  4  2  0  0  0  0
  3  5  1  0  0  0  0
  5  6  1  0  0  0  0
  5  7  1  0  0  0  0
  5  8  1  0  0  0  0
M  END
> <ChemID>
100249

> <source_casrn>
79-11-8

> <CAS>
79-11-8

> <SMILES>
OC(=O)CCl

> <NAME>
CHLOROACETIC ACID

> <preferred_name>
Chloroacetic acid

> <iupac>
chloroacetic acid

> <MPID>
24890

> <dsstox_substance_id>
DTXSID4020901

> <Canonical_QSARr>
OC(=O)CCl

> <InChI_Code_QSARr>
InChI=1S/C2H3ClO2/c3-1-2(4)5/h1H2,(H,4,5)

> <InChI Key_QSARr>
FOCAUTSVDIKZOP-UHFFFAOYSA-N

> <Salt_Solvent>
?

> <LogVP>
-1.1871

$$$$
100253
  -INDIGO-08031723152D

  9  8  0  0  0  0  0  0  0  0999 V2000
    1.3856   -2.4000    0.0000 O   0  0  0  0  0  0  0  0  0  0  0  0
    1.3856   -0.8000    0.0000 C   0  0  0  0  0  0  0  0  0  0  0  0
    2.7713    0.0000    0.0000 O   0  0  0  0  0  0  0  0  0  0  0  0
    4.1569   -0.8000    0.0000 O   0  0  0  0  0  0  0  0  0  0  0  0
    5.5426    0.0000    0.0000 H   0  0  0  0  0  0  0  0  0  0  0  0
    0.0000    0.0000    0.0000 C   0  0  0  0  0  0  0  0  0  0  0  0
   -1.3856    0.8000    0.0000 H   0  0  0  0  0  0  0  0  0  0  0  0
    0.0000    1.6000    0.0000 H   0  0  0  0  0  0  0  0  0  0  0  0
   -1.3856   -0.8000    0.0000 H   0  0  0  0  0  0  0  0  0  0  0  0
  1  2  2  0  0  0  0
  2  3  1  0  0  0  0
  3  4  1  0  0  0  0
  4  5  1  0  0  0  0
  2  6  1  0  0  0  0
  6  7  1  0  0  0  0
  6  8  1  0  0  0  0
  6  9  1  0  0  0  0
M  END
> <ChemID>
100253

> <source_casrn>
79-21-0

> <CAS>
79-21-0

> <SMILES>
CC(=O)OO

> <NAME>
PEROXYACETIC ACID

> <preferred_name>
Peracetic acid

> <iupac>
ethaneperoxoic acid

> <MPID>
24894

> <dsstox_substance_id>
DTXSID1025853

> <Canonical_QSARr>
CC(=O)OO

> <InChI_Code_QSARr>
InChI=1S/C2H4O3/c1-2(3)5-4/h4H,1H3

> <InChI Key_QSARr>
KFSLWBXXFJQRDL-UHFFFAOYSA-N

> <Salt_Solvent>
?

> <LogVP>
1.1602

$$$$
100257
  -INDIGO-08031723152D

 14 13  0  0  0  0  0  0  0  0999 V2000
    1.3856   -0.8000    0.0000 C   0  0  0  0  0  0  0  0  0  0  0  0
    2.7713   -1.6000    0.0000 H   0  0  0  0  0  0  0  0  0  0  0  0
    1.3856   -2.4000    0.0000 H   0  0  0  0  0  0  0  0  0  0  0  0
    2.7713    0.0000    0.0000 H   0  0  0  0  0  0  0  0  0  0  0  0
    0.0000    0.0000    0.0000 C   0  0  0  0  0  0  0  0  0  0  0  0
   -0.8000   -1.3856    0.0000 H   0  0  0  0  0  0  0  0  0  0  0  0
   -1.3857    0.8000    0.0000 C   0  0  0  0  0  0  0  0  0  0  0  0
   -2.7713    1.6000    0.0000 H   0  0  0  0  0  0  0  0  0  0  0  0
   -2.7713    0.0000    0.0000 H   0  0  0  0  0  0  0  0  0  0  0  0
   -1.3857    2.4000    0.0000 H   0  0  0  0  0  0  0  0  0  0  0  0
    0.8000    1.3856    0.0000 C   0  0  0  0  0  0  0  0  0  0  0  0
    2.4000    1.3856    0.0000 O   0  0  0  0  0  0  0  0  0  0  0  0
    3.2000    2.7713    0.0000 H   0  0  0  0  0  0  0  0  0  0  0  0
    0.0000    2.7713    0.0000 O   0  0  0  0  0  0  0  0  0  0  0  0
  1  2  1  0  0  0  0
  1  3  1  0  0  0  0
  1  4  1  0  0  0  0
  1  5  1  0  0  0  0
  5  6  1  0  0  0  0
  5  7  1  0  0  0  0
  7  8  1  0  0  0  0
  7  9  1  0  0  0  0
  7 10  1  0  0  0  0
  5 11  1  0  0  0  0
 11 12  1  0  0  0  0
 12 13  1  0  0  0  0
 11 14  2  0  0  0  0
M  END
> <ChemID>
100257

> <source_casrn>
79-31-2

> <CAS>
79-31-2

> <SMILES>
CC(C)C(O)=O

> <NAME>
ISOBUTYRIC ACID

> <preferred_name>
2-Methylpropanoic acid

> <iupac>
2-methylpropanoic acid

> <MPID>
24898

> <dsstox_substance_id>
DTXSID4021636

> <Canonical_QSARr>
CC(C)C(O)=O

> <InChI_Code_QSARr>
InChI=1S/C4H8O2/c1-3(2)4(5)6/h3H,1-2H3,(H,5,6)

> <InChI Key_QSARr>
KQNPFQTWMSNSAP-UHFFFAOYSA-N

> <Salt_Solvent>
?

> <LogVP>
0.2577

$$$$
100261
  -INDIGO-08031723152D

 13 12  0  0  0  0  0  0  0  0999 V2000
   -1.3856    0.8000    0.0000 C   0  0  0  0  0  0  0  0  0  0  0  0
    0.0000    0.0000    0.0000 C   0  0  0  0  0  0  0  0  0  0  0  0
    0.0000   -1.6000    0.0000 C   0  0  0  0  0  0  0  0  0  0  0  0
   -1.3856   -2.4000    0.0000 H   0  0  0  0  0  0  0  0  0  0  0  0
    1.3856   -2.4000    0.0000 H   0  0  0  0  0  0  0  0  0  0  0  0
    1.3856    0.8000    0.0000 C   0  0  0  0  0  0  0  0  0  0  0  0
    2.7713    1.6000    0.0000 H   0  0  0  0  0  0  0  0  0  0  0  0
    2.7713    0.0000    0.0000 H   0  0  0  0  0  0  0  0  0  0  0  0
    1.3856    2.4000    0.0000 H   0  0  0  0  0  0  0  0  0  0  0  0
   -2.7713   -0.0000    0.0000 N   0  0  0  0  0  0  0  0  0  0  0  0
   -4.1569    0.8000    0.0000 H   0  0  0  0  0  0  0  0  0  0  0  0
   -2.7713   -1.6000    0.0000 H   0  0  0  0  0  0  0  0  0  0  0  0
   -1.3856    2.4000    0.0000 O   0  0  0  0  0  0  0  0  0  0  0  0
  1  2  1  0  0  0  0
  2  3  2  0  0  0  0
  3  4  1  0  0  0  0
  3  5  1  0  0  0  0
  2  6  1  0  0  0  0
  6  7  1  0  0  0  0
  6  8  1  0  0  0  0
  6  9  1  0  0  0  0
  1 10  1  0  0  0  0
 10 11  1  0  0  0  0
 10 12  1  0  0  0  0
  1 13  2  0  0  0  0
M  END
> <ChemID>
100261

> <source_casrn>
79-39-0

> <CAS>
79-39-0

> <SMILES>
CC(=C)C(N)=O

> <NAME>
Methacrylamide

> <preferred_name>
Methacrylamide

> <iupac>
2-methylprop-2-enamide

> <MPID>
24902

> <dsstox_substance_id>
DTXSID8029600

> <Canonical_QSARr>
CC(=C)C(N)=O

> <InChI_Code_QSARr>
InChI=1S/C4H7NO/c1-3(2)4(5)6/h1H2,2H3,(H2,5,6)

> <InChI Key_QSARr>
FQPSGWSUVKBHSU-UHFFFAOYSA-N

> <Salt_Solvent>
?

> <LogVP>
-1.0711

$$$$
100265
  -INDIGO-08031723152D

 12 11  0  0  0  0  0  0  0  0999 V2000
   -1.3856   -2.4000    0.0000 O   0  0  0  0  0  0  0  0  0  0  0  0
   -0.0000   -1.6000    0.0000 C   0  0  0  0  0  0  0  0  0  0  0  0
    0.0000    0.0000    0.0000 N   0  0  0  0  0  0  0  0  0  0  0  0
    1.3856    0.8000    0.0000 C   0  0  0  0  0  0  0  0  0  0  0  0
    2.7713    1.6000    0.0000 H   0  0  0  0  0  0  0  0  0  0  0  0
    2.7713    0.0000    0.0000 H   0  0  0  0  0  0  0  0  0  0  0  0
    1.3856    2.4000    0.0000 H   0  0  0  0  0  0  0  0  0  0  0  0
   -1.3856    0.8000    0.0000 C   0  0  0  0  0  0  0  0  0  0  0  0
   -2.7713    1.6000    0.0000 H   0  0  0  0  0  0  0  0  0  0  0  0
   -2.7713    0.0000    0.0000 H   0  0  0  0  0  0  0  0  0  0  0  0
   -1.3856    2.4000    0.0000 H   0  0  0  0  0  0  0  0  0  0  0  0
    1.3856   -2.4000    0.0000 Cl  0  0  0  0  0  0  0  0  0  0  0  0
  1  2  2  0  0  0  0
  2  3  1  0  0  0  0
  3  4  1  0  0  0  0
  4  5  1  0  0  0  0
  4  6  1  0  0  0  0
  4  7  1  0  0  0  0
  3  8  1  0  0  0  0
  8  9  1  0  0  0  0
  8 10  1  0  0  0  0
  8 11  1  0  0  0  0
  2 12  1  0  0  0  0
M  END
> <ChemID>
100265

> <source_casrn>
79-44-7

> <CAS>
79-44-7

> <SMILES>
CN(C)C(=O)Cl

> <NAME>
DIMETHYLCARBAMYL CHLORIDE

> <preferred_name>
Dimethylcarbamoyl chloride

> <iupac>
dimethylcarbamic chloride

> <MPID>
24906

> <dsstox_substance_id>
DTXSID1020512

> <Canonical_QSARr>
CN(C)C(=O)Cl

> <InChI_Code_QSARr>
InChI=1S/C3H6ClNO/c1-5(2)3(4)6/h1-2H3

> <InChI Key_QSARr>
YIIMEMSDCNDGTB-UHFFFAOYSA-N

> <Salt_Solvent>
?

> <LogVP>
0.29

$$$$
100269
  -INDIGO-08031723152D

 23 23  0  0  0  0  0  0  0  0999 V2000
    0.0000   -1.6000    0.0000 O   0  0  0  0  0  0  0  0  0  0  0  0
    1.3856   -2.4000    0.0000 O   0  0  0  0  0  0  0  0  0  0  0  0
    1.3856   -4.0000    0.0000 H   0  0  0  0  0  0  0  0  0  0  0  0
    0.0000    0.0000    0.0000 C   0  0  0  0  0  0  0  0  0  0  0  0
   -1.5999    0.0000    0.0000 C   0  0  0  0  0  0  0  0  0  0  0  0
   -2.4000    1.3857    0.0000 C   0  0  0  0  0  0  0  0  0  0  0  0
   -1.6001    2.7713    0.0000 H   0  0  0  0  0  0  0  0  0  0  0  0
   -4.0000    1.3857    0.0000 C   0  0  0  0  0  0  0  0  0  0  0  0
   -4.7999    2.7713    0.0000 H   0  0  0  0  0  0  0  0  0  0  0  0
   -4.7999    0.0000    0.0000 C   0  0  0  0  0  0  0  0  0  0  0  0
   -6.4000    0.0000    0.0000 H   0  0  0  0  0  0  0  0  0  0  0  0
   -4.0000   -1.3856    0.0000 C   0  0  0  0  0  0  0  0  0  0  0  0
   -4.8001   -2.7713    0.0000 H   0  0  0  0  0  0  0  0  0  0  0  0
   -2.4000   -1.3856    0.0000 C   0  0  0  0  0  0  0  0  0  0  0  0
   -1.5999   -2.7713    0.0000 H   0  0  0  0  0  0  0  0  0  0  0  0
    1.6001    0.0000    0.0000 C   0  0  0  0  0  0  0  0  0  0  0  0
    3.2000    0.0000    0.0000 H   0  0  0  0  0  0  0  0  0  0  0  0
    2.4000   -1.3856    0.0000 H   0  0  0  0  0  0  0  0  0  0  0  0
    2.6284    1.2257    0.0000 H   0  0  0  0  0  0  0  0  0  0  0  0
    0.0000    1.6000    0.0000 C   0  0  0  0  0  0  0  0  0  0  0  0
   -0.2779    3.1757    0.0000 H   0  0  0  0  0  0  0  0  0  0  0  0
    1.2257    2.6284    0.0000 H   0  0  0  0  0  0  0  0  0  0  0  0
    1.5035    1.0528    0.0000 H   0  0  0  0  0  0  0  0  0  0  0  0
  1  2  1  0  0  0  0
  2  3  1  0  0  0  0
  1  4  1  0  0  0  0
  4  5  1  0  0  0  0
  5  6  1  0  0  0  0
  6  7  1  0  0  0  0
  6  8  2  0  0  0  0
  8  9  1  0  0  0  0
  8 10  1  0  0  0  0
 10 11  1  0  0  0  0
 10 12  2  0  0  0  0
 12 13  1  0  0  0  0
 12 14  1  0  0  0  0
 14  5  2  0  0  0  0
 14 15  1  0  0  0  0
  4 16  1  0  0  0  0
 16 17  1  0  0  0  0
 16 18  1  0  0  0  0
 16 19  1  0  0  0  0
  4 20  1  0  0  0  0
 20 21  1  0  0  0  0
 20 22  1  0  0  0  0
 20 23  1  0  0  0  0
M  END
> <ChemID>
100269

> <source_casrn>
80-15-9

> <CAS>
80-15-9

> <SMILES>
CC(C)(OO)c1ccccc1

> <NAME>
CUMENE HYDROPEROXIDE

> <preferred_name>
Cumene hydroperoxide

> <iupac>
2-phenylpropan-2-yl hydroperoxide

> <MPID>
24910

> <dsstox_substance_id>
DTXSID3024869

> <Canonical_QSARr>
CC(C)(OO)c1ccccc1

> <InChI_Code_QSARr>
InChI=1S/C9H12O2/c1-9(2,11-10)8-6-4-3-5-7-8/h3-7,10H,1-2H3

> <InChI Key_QSARr>
YQHLDYVWEZKEOX-UHFFFAOYSA-N

> <Salt_Solvent>
?

> <LogVP>
-2.4855

$$$$
100273
  -INDIGO-08031723152D

 15 14  0  0  0  0  0  0  0  0999 V2000
   -1.3857    2.4000    0.0000 O   0  0  0  0  0  0  0  0  0  0  0  0
   -1.3857    0.8000    0.0000 C   0  0  0  0  0  0  0  0  0  0  0  0
    0.0000    0.0000    0.0000 C   0  0  0  0  0  0  0  0  0  0  0  0
    0.0000   -1.6000    0.0000 C   0  0  0  0  0  0  0  0  0  0  0  0
   -1.3856   -2.4000    0.0000 H   0  0  0  0  0  0  0  0  0  0  0  0
    1.3856   -2.4000    0.0000 H   0  0  0  0  0  0  0  0  0  0  0  0
    1.3856    0.8000    0.0000 C   0  0  0  0  0  0  0  0  0  0  0  0
    2.7713    1.6000    0.0000 H   0  0  0  0  0  0  0  0  0  0  0  0
    2.7713    0.0000    0.0000 H   0  0  0  0  0  0  0  0  0  0  0  0
    1.3856    2.4000    0.0000 H   0  0  0  0  0  0  0  0  0  0  0  0
   -2.7713   -0.0000    0.0000 O   0  0  0  0  0  0  0  0  0  0  0  0
   -4.1569    0.8000    0.0000 C   0  0  0  0  0  0  0  0  0  0  0  0
   -5.5426    1.6000    0.0000 H   0  0  0  0  0  0  0  0  0  0  0  0
   -5.5426   -0.0000    0.0000 H   0  0  0  0  0  0  0  0  0  0  0  0
   -4.1569    2.4000    0.0000 H   0  0  0  0  0  0  0  0  0  0  0  0
  1  2  2  0  0  0  0
  2  3  1  0  0  0  0
  3  4  2  0  0  0  0
  4  5  1  0  0  0  0
  4  6  1  0  0  0  0
  3  7  1  0  0  0  0
  7  8  1  0  0  0  0
  7  9  1  0  0  0  0
  7 10  1  0  0  0  0
  2 11  1  0  0  0  0
 11 12  1  0  0  0  0
 12 13  1  0  0  0  0
 12 14  1  0  0  0  0
 12 15  1  0  0  0  0
M  END
> <ChemID>
100273

> <source_casrn>
80-62-6

> <CAS>
80-62-6

> <SMILES>
CC(=C)C(=O)OC

> <NAME>
METHYL METHACRYLATE

> <preferred_name>
Methyl methacrylate

> <iupac>
methyl 2-methylprop-2-enoate

> <MPID>
24914

> <dsstox_substance_id>
DTXSID2020844

> <Canonical_QSARr>
CC(=C)C(=O)OC

> <InChI_Code_QSARr>
InChI=1S/C5H8O2/c1-4(2)5(6)7-3/h1H2,2-3H3

> <InChI Key_QSARr>
VVQNEPGJFQJSBK-UHFFFAOYSA-N

> <Salt_Solvent>
?

> <LogVP>
1.5855

$$$$
100278
  -INDIGO-08031723152D

 28 30  0  0  0  0  0  0  0  0999 V2000
   -0.0001   -0.0001    0.0000 C   0  0  0  0  0  0  0  0  0  0  0  0
   -0.8001    1.3856    0.0000 C   0  0  0  0  0  0  0  0  0  0  0  0
   -0.0001    2.7713    0.0000 O   0  0  0  0  0  0  0  0  0  0  0  0
   -2.3999    1.3856    0.0000 C   0  0  0  0  0  0  0  0  0  0  0  0
   -3.1999    2.7712    0.0000 C   0  0  0  0  0  0  0  0  0  0  0  0
   -2.3999    4.1569    0.0000 H   0  0  0  0  0  0  0  0  0  0  0  0
   -4.8000    2.7712    0.0000 C   0  0  0  0  0  0  0  0  0  0  0  0
   -5.6000    4.1569    0.0000 H   0  0  0  0  0  0  0  0  0  0  0  0
   -5.6000    1.3856    0.0000 C   0  0  0  0  0  0  0  0  0  0  0  0
   -7.2000    1.3856    0.0000 H   0  0  0  0  0  0  0  0  0  0  0  0
   -4.8000    0.0001    0.0000 C   0  0  0  0  0  0  0  0  0  0  0  0
   -5.6000   -1.3856    0.0000 H   0  0  0  0  0  0  0  0  0  0  0  0
   -3.1999   -0.0001    0.0000 C   0  0  0  0  0  0  0  0  0  0  0  0
   -2.3999   -1.3856    0.0000 C   0  0  0  0  0  0  0  0  0  0  0  0
   -3.1999   -2.7712    0.0000 O   0  0  0  0  0  0  0  0  0  0  0  0
   -0.8001   -1.3856    0.0000 C   0  0  0  0  0  0  0  0  0  0  0  0
   -0.0001   -2.7712    0.0000 C   0  0  0  0  0  0  0  0  0  0  0  0
   -0.7999   -4.1569    0.0000 H   0  0  0  0  0  0  0  0  0  0  0  0
    1.5999   -2.7712    0.0000 C   0  0  0  0  0  0  0  0  0  0  0  0
    2.4000   -4.1569    0.0000 H   0  0  0  0  0  0  0  0  0  0  0  0
    2.4000   -1.3856    0.0000 C   0  0  0  0  0  0  0  0  0  0  0  0
    4.0000   -1.3856    0.0000 H   0  0  0  0  0  0  0  0  0  0  0  0
    1.5999   -0.0001    0.0000 C   0  0  0  0  0  0  0  0  0  0  0  0
    2.4000    1.3856    0.0000 O   0  0  0  0  0  0  0  0  0  0  0  0
    4.0000    1.3856    0.0000 C   0  0  0  0  0  0  0  0  0  0  0  0
    5.6000    1.3856    0.0000 H   0  0  0  0  0  0  0  0  0  0  0  0
    4.8000    2.7712    0.0000 H   0  0  0  0  0  0  0  0  0  0  0  0
    3.2000    2.7712    0.0000 H   0  0  0  0  0  0  0  0  0  0  0  0
  1  2  1  0  0  0  0
  2  3  2  0  0  0  0
  2  4  1  0  0  0  0
  4  5  1  0  0  0  0
  5  6  1  0  0  0  0
  5  7  2  0  0  0  0
  7  8  1  0  0  0  0
  7  9  1  0  0  0  0
  9 10  1  0  0  0  0
  9 11  2  0  0  0  0
 11 12  1  0  0  0  0
 11 13  1  0  0  0  0
 13  4  2  0  0  0  0
 13 14  1  0  0  0  0
 14 15  2  0  0  0  0
 14 16  1  0  0  0  0
 16  1  1  0  0  0  0
 16 17  2  0  0  0  0
 17 18  1  0  0  0  0
 17 19  1  0  0  0  0
 19 20  1  0  0  0  0
 19 21  2  0  0  0  0
 21 22  1  0  0  0  0
 21 23  1  0  0  0  0
 23  1  2  0  0  0  0
 23 24  1  0  0  0  0
 24 25  1  0  0  0  0
 25 26  1  0  0  0  0
 25 27  1  0  0  0  0
 25 28  1  0  0  0  0
M  END
> <ChemID>
100278

> <source_casrn>
82-39-3

> <CAS>
82-39-3

> <SMILES>
COc1cccc2c1C(=O)c1ccccc1C2=O

> <NAME>
1-METHOXY-9,10-ANTHRAQUINONE

> <preferred_name>
9,10-Anthracenedione, 1-methoxy-

> <iupac>
1-methoxyanthracene-9,10-dione

> <MPID>
24918

> <dsstox_substance_id>
DTXSID8058871

> <Canonical_QSARr>
COc1cccc2c1C(=O)c1ccccc1C2=O

> <InChI_Code_QSARr>
InChI=1S/C15H10O3/c1-18-12-8-4-7-11-13(12)15(17)10-6-3-2-5-9(10)14(11)16/h2-8H,1H3

> <InChI Key_QSARr>
CQGDBBBZCJYDRY-UHFFFAOYSA-N

> <Salt_Solvent>
?

> <LogVP>
-6.5591

$$$$
100282
  -INDIGO-08031723152D

 22 24  0  0  0  0  0  0  0  0999 V2000
    2.4000    1.3856    0.0000 C   0  0  0  0  0  0  0  0  0  0  0  0
    3.2001    2.7713    0.0000 H   0  0  0  0  0  0  0  0  0  0  0  0
    3.2001    0.0000    0.0000 C   0  0  0  0  0  0  0  0  0  0  0  0
    4.8000    0.0000    0.0000 H   0  0  0  0  0  0  0  0  0  0  0  0
    2.4000   -1.3857    0.0000 C   0  0  0  0  0  0  0  0  0  0  0  0
    3.2001   -2.7712    0.0000 H   0  0  0  0  0  0  0  0  0  0  0  0
    0.8000   -1.3857    0.0000 C   0  0  0  0  0  0  0  0  0  0  0  0
    0.0000   -2.7712    0.0000 C   0  0  0  0  0  0  0  0  0  0  0  0
    0.8000   -4.1569    0.0000 H   0  0  0  0  0  0  0  0  0  0  0  0
   -1.6000   -2.7712    0.0000 C   0  0  0  0  0  0  0  0  0  0  0  0
   -2.4001   -4.1569    0.0000 H   0  0  0  0  0  0  0  0  0  0  0  0
   -2.4001   -1.3857    0.0000 C   0  0  0  0  0  0  0  0  0  0  0  0
   -4.0000   -1.3857    0.0000 H   0  0  0  0  0  0  0  0  0  0  0  0
   -1.6000    0.0000    0.0000 C   0  0  0  0  0  0  0  0  0  0  0  0
    0.0000    0.0000    0.0000 C   0  0  0  0  0  0  0  0  0  0  0  0
    0.8000    1.3856    0.0000 C   0  0  0  0  0  0  0  0  0  0  0  0
   -0.4517    2.3823    0.0000 C   0  0  0  0  0  0  0  0  0  0  0  0
   -1.4181    3.6575    0.0000 H   0  0  0  0  0  0  0  0  0  0  0  0
    0.6932    3.5001    0.0000 H   0  0  0  0  0  0  0  0  0  0  0  0
   -1.8373    1.5823    0.0000 C   0  0  0  0  0  0  0  0  0  0  0  0
   -3.3777    1.1497    0.0000 H   0  0  0  0  0  0  0  0  0  0  0  0
   -2.4585    3.0569    0.0000 H   0  0  0  0  0  0  0  0  0  0  0  0
  1  2  1  0  0  0  0
  1  3  1  0  0  0  0
  3  4  1  0  0  0  0
  3  5  2  0  0  0  0
  5  6  1  0  0  0  0
  5  7  1  0  0  0  0
  7  8  2  0  0  0  0
  8  9  1  0  0  0  0
  8 10  1  0  0  0  0
 10 11  1  0  0  0  0
 10 12  2  0  0  0  0
 12 13  1  0  0  0  0
 12 14  1  0  0  0  0
 14 15  2  0  0  0  0
 15  7  1  0  0  0  0
 15 16  1  0  0  0  0
 16  1  2  0  0  0  0
 16 17  1  0  0  0  0
 17 18  1  0  0  0  0
 17 19  1  0  0  0  0
 17 20  1  0  0  0  0
 20 14  1  0  0  0  0
 20 21  1  0  0  0  0
 20 22  1  0  0  0  0
M  END
> <ChemID>
100282

> <source_casrn>
83-32-9

> <CAS>
83-32-9

> <SMILES>
C1Cc2cccc3cccc1c23

> <NAME>
ACENAPHTHENE

> <preferred_name>
Acenaphthene

> <iupac>
1,2-dihydroacenaphthylene

> <MPID>
24922

> <dsstox_substance_id>
DTXSID3021774

> <Canonical_QSARr>
C1Cc2cccc3cccc1c23

> <InChI_Code_QSARr>
InChI=1S/C12H10/c1-3-9-4-2-6-11-8-7-10(5-1)12(9)11/h1-6H,7-8H2

> <InChI Key_QSARr>
CWRYPZZKDGJXCA-UHFFFAOYSA-N

> <Salt_Solvent>
?

> <LogVP>
-2.6676

$$$$
100286
  -INDIGO-08031723152D

 50 52  0  0  0  0  0  0  0  0999 V2000
    4.7270    0.8335    0.0000 O   0  0  0  0  0  0  0  0  0  0  0  0
    5.2744    2.3369    0.0000 C   0  0  0  0  0  0  0  0  0  0  0  0
    6.8500    2.6149    0.0000 O   0  0  0  0  0  0  0  0  0  0  0  0
    7.8785    1.3892    0.0000 C   0  0  0  0  0  0  0  0  0  0  0  0
    6.4929    0.5891    0.0000 H   0  0  0  0  0  0  0  0  0  0  0  0
    8.9070    2.6149    0.0000 C   0  0  0  0  0  0  0  0  0  0  0  0
    7.5212    3.4148    0.0000 H   0  0  0  0  0  0  0  0  0  0  0  0
    9.4541    4.1184    0.0000 H   0  0  0  0  0  0  0  0  0  0  0  0
   10.4826    2.3369    0.0000 C   0  0  0  0  0  0  0  0  0  0  0  0
   10.4826    3.9370    0.0000 H   0  0  0  0  0  0  0  0  0  0  0  0
   12.0584    2.6149    0.0000 H   0  0  0  0  0  0  0  0  0  0  0  0
   11.0299    0.8335    0.0000 C   0  0  0  0  0  0  0  0  0  0  0  0
   12.4155    1.6336    0.0000 H   0  0  0  0  0  0  0  0  0  0  0  0
   12.0584   -0.3922    0.0000 H   0  0  0  0  0  0  0  0  0  0  0  0
   10.0014   -0.3922    0.0000 C   0  0  0  0  0  0  0  0  0  0  0  0
   11.3870   -1.1921    0.0000 H   0  0  0  0  0  0  0  0  0  0  0  0
    9.4541   -1.8957    0.0000 H   0  0  0  0  0  0  0  0  0  0  0  0
    8.4256   -0.1144    0.0000 C   0  0  0  0  0  0  0  0  0  0  0  0
    8.4256   -1.7142    0.0000 H   0  0  0  0  0  0  0  0  0  0  0  0
    6.8500   -0.3922    0.0000 H   0  0  0  0  0  0  0  0  0  0  0  0
    4.2459    3.5626    0.0000 C   0  0  0  0  0  0  0  0  0  0  0  0
    2.6701    3.2848    0.0000 C   0  0  0  0  0  0  0  0  0  0  0  0
    2.1230    1.7814    0.0000 C   0  0  0  0  0  0  0  0  0  0  0  0
    3.1514    0.5557    0.0000 O   0  0  0  0  0  0  0  0  0  0  0  0
    0.5474    1.5036    0.0000 O   0  0  0  0  0  0  0  0  0  0  0  0
   -0.0000   -0.0001    0.0000 C   0  0  0  0  0  0  0  0  0  0  0  0
    1.5756   -0.2779    0.0000 H   0  0  0  0  0  0  0  0  0  0  0  0
   -1.3856    0.8000    0.0000 C   0  0  0  0  0  0  0  0  0  0  0  0
   -0.3571    2.0257    0.0000 H   0  0  0  0  0  0  0  0  0  0  0  0
   -2.4141    2.0257    0.0000 H   0  0  0  0  0  0  0  0  0  0  0  0
   -2.7714   -0.0001    0.0000 C   0  0  0  0  0  0  0  0  0  0  0  0
   -3.3185    1.5036    0.0000 H   0  0  0  0  0  0  0  0  0  0  0  0
   -4.3470   -0.2779    0.0000 H   0  0  0  0  0  0  0  0  0  0  0  0
   -2.7714   -1.6001    0.0000 C   0  0  0  0  0  0  0  0  0  0  0  0
   -4.3470   -1.3221    0.0000 H   0  0  0  0  0  0  0  0  0  0  0  0
   -3.3185   -3.1035    0.0000 H   0  0  0  0  0  0  0  0  0  0  0  0
   -1.3856   -2.4000    0.0000 C   0  0  0  0  0  0  0  0  0  0  0  0
   -2.4141   -3.6257    0.0000 H   0  0  0  0  0  0  0  0  0  0  0  0
   -0.3571   -3.6257    0.0000 H   0  0  0  0  0  0  0  0  0  0  0  0
   -0.0000   -1.6001    0.0000 C   0  0  0  0  0  0  0  0  0  0  0  0
    0.5474   -3.1035    0.0000 H   0  0  0  0  0  0  0  0  0  0  0  0
    1.5756   -1.3221    0.0000 H   0  0  0  0  0  0  0  0  0  0  0  0
    1.6416    4.5105    0.0000 C   0  0  0  0  0  0  0  0  0  0  0  0
    0.0660    4.2327    0.0000 H   0  0  0  0  0  0  0  0  0  0  0  0
    2.1889    6.0140    0.0000 C   0  0  0  0  0  0  0  0  0  0  0  0
    1.1605    7.2396    0.0000 H   0  0  0  0  0  0  0  0  0  0  0  0
    3.7645    6.2919    0.0000 C   0  0  0  0  0  0  0  0  0  0  0  0
    4.3119    7.7954    0.0000 H   0  0  0  0  0  0  0  0  0  0  0  0
    4.7930    5.0662    0.0000 C   0  0  0  0  0  0  0  0  0  0  0  0
    6.3689    5.3440    0.0000 H   0  0  0  0  0  0  0  0  0  0  0  0
  1  2  2  0  0  0  0
  2  3  1  0  0  0  0
  3  4  1  0  0  0  0
  4  5  1  0  0  0  0
  4  6  1  0  0  0  0
  6  7  1  0  0  0  0
  6  8  1  0  0  0  0
  6  9  1  0  0  0  0
  9 10  1  0  0  0  0
  9 11  1  0  0  0  0
  9 12  1  0  0  0  0
 12 13  1  0  0  0  0
 12 14  1  0  0  0  0
 12 15  1  0  0  0  0
 15 16  1  0  0  0  0
 15 17  1  0  0  0  0
 15 18  1  0  0  0  0
 18  4  1  0  0  0  0
 18 19  1  0  0  0  0
 18 20  1  0  0  0  0
  2 21  1  0  0  0  0
 21 22  1  0  0  0  0
 22 23  1  0  0  0  0
 23 24  2  0  0  0  0
 23 25  1  0  0  0  0
 25 26  1  0  0  0  0
 26 27  1  0  0  0  0
 26 28  1  0  0  0  0
 28 29  1  0  0  0  0
 28 30  1  0  0  0  0
 28 31  1  0  0  0  0
 31 32  1  0  0  0  0
 31 33  1  0  0  0  0
 31 34  1  0  0  0  0
 34 35  1  0  0  0  0
 34 36  1  0  0  0  0
 34 37  1  0  0  0  0
 37 38  1  0  0  0  0
 37 39  1  0  0  0  0
 37 40  1  0  0  0  0
 40 26  1  0  0  0  0
 40 41  1  0  0  0  0
 40 42  1  0  0  0  0
 22 43  2  0  0  0  0
 43 44  1  0  0  0  0
 43 45  1  0  0  0  0
 45 46  1  0  0  0  0
 45 47  2  0  0  0  0
 47 48  1  0  0  0  0
 47 49  1  0  0  0  0
 49 21  2  0  0  0  0
 49 50  1  0  0  0  0
M  END
> <ChemID>
100286

> <source_casrn>
84-61-7

> <CAS>
84-61-7

> <SMILES>
O=C(OC1CCCCC1)c1ccccc1C(=O)OC1CCCCC1

> <NAME>
DICYCLOHEXYL PHTHALATE

> <preferred_name>
Dicyclohexyl phthalate

> <iupac>
dicyclohexyl benzene-1,2-dicarboxylate

> <MPID>
24926

> <dsstox_substance_id>
DTXSID5025021

> <Canonical_QSARr>
O=C(OC1CCCCC1)c1ccccc1C(=O)OC1CCCCC1

> <InChI_Code_QSARr>
InChI=1S/C20H26O4/c21-19(23-15-9-3-1-4-10-15)17-13-7-8-14-18(17)20(22)24-16-11-5-2-6-12-16/h7-8,13-16H,1-6,9-12H2

> <InChI Key_QSARr>
VOWAEIGWURALJQ-UHFFFAOYSA-N

> <Salt_Solvent>
?

> <LogVP>
-6.061

$$$$
100290
  -INDIGO-08031723152D

 42 42  0  0  0  0  0  0  0  0999 V2000
   -4.8000    5.5426    0.0000 C   0  0  0  0  0  0  0  0  0  0  0  0
   -3.9999    6.9282    0.0000 H   0  0  0  0  0  0  0  0  0  0  0  0
   -6.4000    5.5426    0.0000 C   0  0  0  0  0  0  0  0  0  0  0  0
   -7.2001    6.9282    0.0000 H   0  0  0  0  0  0  0  0  0  0  0  0
   -7.2001    4.1569    0.0000 C   0  0  0  0  0  0  0  0  0  0  0  0
   -8.8000    4.1569    0.0000 H   0  0  0  0  0  0  0  0  0  0  0  0
   -6.4000    2.7713    0.0000 C   0  0  0  0  0  0  0  0  0  0  0  0
   -7.2001    1.3856    0.0000 C   0  0  0  0  0  0  0  0  0  0  0  0
   -6.4000   -0.0000    0.0000 O   0  0  0  0  0  0  0  0  0  0  0  0
   -8.8000    1.3856    0.0000 O   0  0  0  0  0  0  0  0  0  0  0  0
   -9.6001   -0.0000    0.0000 C   0  0  0  0  0  0  0  0  0  0  0  0
   -8.3307   -0.9739    0.0000 H   0  0  0  0  0  0  0  0  0  0  0  0
   -9.3912   -1.5864    0.0000 H   0  0  0  0  0  0  0  0  0  0  0  0
  -11.2000   -0.0000    0.0000 C   0  0  0  0  0  0  0  0  0  0  0  0
  -12.4695    0.9741    0.0000 H   0  0  0  0  0  0  0  0  0  0  0  0
  -11.4089    1.5863    0.0000 H   0  0  0  0  0  0  0  0  0  0  0  0
  -12.0001   -1.3856    0.0000 C   0  0  0  0  0  0  0  0  0  0  0  0
  -10.7307   -2.3597    0.0000 H   0  0  0  0  0  0  0  0  0  0  0  0
  -11.7913   -2.9720    0.0000 H   0  0  0  0  0  0  0  0  0  0  0  0
  -13.6001   -1.3856    0.0000 C   0  0  0  0  0  0  0  0  0  0  0  0
  -15.2000   -1.3856    0.0000 H   0  0  0  0  0  0  0  0  0  0  0  0
  -14.3999   -2.7713    0.0000 H   0  0  0  0  0  0  0  0  0  0  0  0
  -14.3999   -0.0000    0.0000 H   0  0  0  0  0  0  0  0  0  0  0  0
   -4.8000    2.7713    0.0000 C   0  0  0  0  0  0  0  0  0  0  0  0
   -3.9999    1.3856    0.0000 C   0  0  0  0  0  0  0  0  0  0  0  0
   -4.8000   -0.0000    0.0000 O   0  0  0  0  0  0  0  0  0  0  0  0
   -2.4000    1.3856    0.0000 O   0  0  0  0  0  0  0  0  0  0  0  0
   -1.5999   -0.0000    0.0000 C   0  0  0  0  0  0  0  0  0  0  0  0
   -1.8088   -1.5864    0.0000 H   0  0  0  0  0  0  0  0  0  0  0  0
   -2.8693   -0.9739    0.0000 H   0  0  0  0  0  0  0  0  0  0  0  0
    0.0000   -0.0000    0.0000 C   0  0  0  0  0  0  0  0  0  0  0  0
    0.2089    1.5863    0.0000 H   0  0  0  0  0  0  0  0  0  0  0  0
    1.2695    0.9741    0.0000 H   0  0  0  0  0  0  0  0  0  0  0  0
    0.8001   -1.3856    0.0000 C   0  0  0  0  0  0  0  0  0  0  0  0
    0.5913   -2.9720    0.0000 H   0  0  0  0  0  0  0  0  0  0  0  0
   -0.4693   -2.3597    0.0000 H   0  0  0  0  0  0  0  0  0  0  0  0
    2.4001   -1.3856    0.0000 C   0  0  0  0  0  0  0  0  0  0  0  0
    4.0000   -1.3856    0.0000 H   0  0  0  0  0  0  0  0  0  0  0  0
    3.1999   -2.7713    0.0000 H   0  0  0  0  0  0  0  0  0  0  0  0
    3.1999   -0.0000    0.0000 H   0  0  0  0  0  0  0  0  0  0  0  0
   -3.9999    4.1569    0.0000 C   0  0  0  0  0  0  0  0  0  0  0  0
   -2.4000    4.1569    0.0000 H   0  0  0  0  0  0  0  0  0  0  0  0
  1  2  1  0  0  0  0
  1  3  1  0  0  0  0
  3  4  1  0  0  0  0
  3  5  2  0  0  0  0
  5  6  1  0  0  0  0
  5  7  1  0  0  0  0
  7  8  1  0  0  0  0
  8  9  2  0  0  0  0
  8 10  1  0  0  0  0
 10 11  1  0  0  0  0
 11 12  1  0  0  0  0
 11 13  1  0  0  0  0
 11 14  1  0  0  0  0
 14 15  1  0  0  0  0
 14 16  1  0  0  0  0
 14 17  1  0  0  0  0
 17 18  1  0  0  0  0
 17 19  1  0  0  0  0
 17 20  1  0  0  0  0
 20 21  1  0  0  0  0
 20 22  1  0  0  0  0
 20 23  1  0  0  0  0
  7 24  2  0  0  0  0
 24 25  1  0  0  0  0
 25 26  2  0  0  0  0
 25 27  1  0  0  0  0
 27 28  1  0  0  0  0
 28 29  1  0  0  0  0
 28 30  1  0  0  0  0
 28 31  1  0  0  0  0
 31 32  1  0  0  0  0
 31 33  1  0  0  0  0
 31 34  1  0  0  0  0
 34 35  1  0  0  0  0
 34 36  1  0  0  0  0
 34 37  1  0  0  0  0
 37 38  1  0  0  0  0
 37 39  1  0  0  0  0
 37 40  1  0  0  0  0
 24 41  1  0  0  0  0
 41  1  2  0  0  0  0
 41 42  1  0  0  0  0
M  END
> <ChemID>
100290

> <source_casrn>
84-74-2

> <CAS>
84-74-2

> <SMILES>
CCCCOC(=O)c1ccccc1C(=O)OCCCC

> <NAME>
DIBUTYL PHTHALATE

> <preferred_name>
Dibutyl phthalate

> <iupac>
dibutyl benzene-1,2-dicarboxylate

> <MPID>
24930

> <dsstox_substance_id>
DTXSID2021781

> <Canonical_QSARr>
CCCCOC(=O)c1ccccc1C(=O)OCCCC

> <InChI_Code_QSARr>
InChI=1S/C16H22O4/c1-3-5-11-19-15(17)13-9-7-8-10-14(13)16(18)20-12-6-4-2/h7-10H,3-6,11-12H2,1-2H3

> <InChI Key_QSARr>
DOIRQSBPFJWKBE-UHFFFAOYSA-N

> <Salt_Solvent>
?

> <LogVP>
-4.6968

$$$$
100294
  -INDIGO-08031723152D

 15 16  0  0  0  0  0  0  0  0999 V2000
   -3.6161    2.0161    0.0000 O   0  0  0  0  0  0  0  0  0  0  0  0
   -2.0944    1.5217    0.0000 C   0  0  0  0  0  0  0  0  0  0  0  0
   -1.6000   -0.0000    0.0000 C   0  0  0  0  0  0  0  0  0  0  0  0
   -0.0000   -0.0000    0.0000 C   0  0  0  0  0  0  0  0  0  0  0  0
    0.8000   -1.3857    0.0000 C   0  0  0  0  0  0  0  0  0  0  0  0
    2.4000   -1.3857    0.0000 H   0  0  0  0  0  0  0  0  0  0  0  0
   -0.0000   -2.7713    0.0000 C   0  0  0  0  0  0  0  0  0  0  0  0
    0.8000   -4.1569    0.0000 H   0  0  0  0  0  0  0  0  0  0  0  0
   -1.6000   -2.7713    0.0000 C   0  0  0  0  0  0  0  0  0  0  0  0
   -2.4000   -4.1569    0.0000 H   0  0  0  0  0  0  0  0  0  0  0  0
   -2.4000   -1.3857    0.0000 C   0  0  0  0  0  0  0  0  0  0  0  0
   -4.0000   -1.3857    0.0000 H   0  0  0  0  0  0  0  0  0  0  0  0
    0.4944    1.5217    0.0000 C   0  0  0  0  0  0  0  0  0  0  0  0
    2.0161    2.0161    0.0000 O   0  0  0  0  0  0  0  0  0  0  0  0
   -0.8000    2.4621    0.0000 O   0  0  0  0  0  0  0  0  0  0  0  0
  1  2  2  0  0  0  0
  2  3  1  0  0  0  0
  3  4  1  0  0  0  0
  4  5  2  0  0  0  0
  5  6  1  0  0  0  0
  5  7  1  0  0  0  0
  7  8  1  0  0  0  0
  7  9  2  0  0  0  0
  9 10  1  0  0  0  0
  9 11  1  0  0  0  0
 11  3  2  0  0  0  0
 11 12  1  0  0  0  0
  4 13  1  0  0  0  0
 13 14  2  0  0  0  0
 13 15  1  0  0  0  0
 15  2  1  0  0  0  0
M  END
> <ChemID>
100294

> <source_casrn>
85-44-9

> <CAS>
85-44-9

> <SMILES>
O=C1OC(=O)c2ccccc12

> <NAME>
PHTHALIC ANHYDRIDE

> <preferred_name>
Phthalic anhydride

> <iupac>
2-benzofuran-1,3-dione

> <MPID>
24934

> <dsstox_substance_id>
DTXSID2021159

> <Canonical_QSARr>
O=C1OC(=O)c2ccccc12

> <InChI_Code_QSARr>
InChI=1S/C8H4O3/c9-7-5-3-1-2-4-6(5)8(10)11-7/h1-4H

> <InChI Key_QSARr>
LGRFSURHDFAFJT-UHFFFAOYSA-N

> <Salt_Solvent>
?

> <LogVP>
-3.2865

$$$$
100299
  -INDIGO-08031723152D

 20 21  0  0  0  0  0  0  0  0999 V2000
   -1.6000    2.7713    0.0000 O   0  0  0  0  0  0  0  0  0  0  0  0
   -2.4001    1.3856    0.0000 N   0  0  0  0  0  0  0  0  0  0  0  0
   -1.6000    0.0000    0.0000 C   0  0  0  0  0  0  0  0  0  0  0  0
    0.0000    0.0000    0.0000 C   0  0  0  0  0  0  0  0  0  0  0  0
    0.8000   -1.3856    0.0000 C   0  0  0  0  0  0  0  0  0  0  0  0
    2.4000   -1.3856    0.0000 C   0  0  0  0  0  0  0  0  0  0  0  0
    3.2001   -2.7713    0.0000 H   0  0  0  0  0  0  0  0  0  0  0  0
    3.2001    0.0000    0.0000 C   0  0  0  0  0  0  0  0  0  0  0  0
    4.8000    0.0000    0.0000 H   0  0  0  0  0  0  0  0  0  0  0  0
    2.4000    1.3856    0.0000 C   0  0  0  0  0  0  0  0  0  0  0  0
    3.2001    2.7713    0.0000 H   0  0  0  0  0  0  0  0  0  0  0  0
    0.8000    1.3856    0.0000 C   0  0  0  0  0  0  0  0  0  0  0  0
    0.0000    2.7713    0.0000 H   0  0  0  0  0  0  0  0  0  0  0  0
    0.0000   -2.7713    0.0000 C   0  0  0  0  0  0  0  0  0  0  0  0
    0.8000   -4.1569    0.0000 H   0  0  0  0  0  0  0  0  0  0  0  0
   -1.6000   -2.7713    0.0000 C   0  0  0  0  0  0  0  0  0  0  0  0
   -2.4001   -4.1569    0.0000 H   0  0  0  0  0  0  0  0  0  0  0  0
   -2.4001   -1.3856    0.0000 C   0  0  0  0  0  0  0  0  0  0  0  0
   -4.0000   -1.3856    0.0000 H   0  0  0  0  0  0  0  0  0  0  0  0
   -4.0000    1.3856    0.0000 O   0  0  0  0  0  0  0  0  0  0  0  0
  1  2  2  0  0  0  0
  2  3  1  0  0  0  0
  3  4  1  0  0  0  0
  4  5  1  0  0  0  0
  5  6  2  0  0  0  0
  6  7  1  0  0  0  0
  6  8  1  0  0  0  0
  8  9  1  0  0  0  0
  8 10  2  0  0  0  0
 10 11  1  0  0  0  0
 10 12  1  0  0  0  0
 12  4  2  0  0  0  0
 12 13  1  0  0  0  0
  5 14  1  0  0  0  0
 14 15  1  0  0  0  0
 14 16  2  0  0  0  0
 16 17  1  0  0  0  0
 16 18  1  0  0  0  0
 18  3  2  0  0  0  0
 18 19  1  0  0  0  0
  2 20  1  0  0  0  0
M  CHG  2   2   1  20  -1
M  END
> <ChemID>
100299

> <source_casrn>
86-57-7

> <CAS>
86-57-7

> <SMILES>
[O-][N+](=O)c1cccc2ccccc21

> <NAME>
1-NITRONAPHTHALENE

> <preferred_name>
1-Nitronaphthalene

> <iupac>
1-nitronaphthalene

> <MPID>
24938

> <dsstox_substance_id>
DTXSID7020978

> <Canonical_QSARr>
[O-][N+](=O)c1cccc2ccccc21

> <InChI_Code_QSARr>
InChI=1S/C10H7NO2/c12-11(13)10-7-3-5-8-4-1-2-6-9(8)10/h1-7H

> <InChI Key_QSARr>
RJKGJBPXVHTNJL-UHFFFAOYSA-N

> <Salt_Solvent>
?

> <LogVP>
-3.3188

$$$$
100303
  -INDIGO-08031723152D

 20 20  0  0  0  0  0  0  0  0999 V2000
    2.4000   -1.3856    0.0000 N   0  0  0  0  0  0  0  0  0  0  0  0
    3.2000   -2.7713    0.0000 H   0  0  0  0  0  0  0  0  0  0  0  0
    3.2000    0.0000    0.0000 H   0  0  0  0  0  0  0  0  0  0  0  0
    0.8000   -1.3856    0.0000 C   0  0  0  0  0  0  0  0  0  0  0  0
   -0.0000    0.0000    0.0000 C   0  0  0  0  0  0  0  0  0  0  0  0
    0.8000    1.3856    0.0000 C   0  0  0  0  0  0  0  0  0  0  0  0
    1.6000    2.7713    0.0000 H   0  0  0  0  0  0  0  0  0  0  0  0
    2.4000    1.3856    0.0000 H   0  0  0  0  0  0  0  0  0  0  0  0
   -0.0000    2.7713    0.0000 H   0  0  0  0  0  0  0  0  0  0  0  0
   -1.6000    0.0000    0.0000 C   0  0  0  0  0  0  0  0  0  0  0  0
   -2.4000    1.3856    0.0000 C   0  0  0  0  0  0  0  0  0  0  0  0
   -3.2000    2.7713    0.0000 H   0  0  0  0  0  0  0  0  0  0  0  0
   -4.0000    1.3856    0.0000 H   0  0  0  0  0  0  0  0  0  0  0  0
   -1.6000    2.7713    0.0000 H   0  0  0  0  0  0  0  0  0  0  0  0
   -2.4000   -1.3856    0.0000 C   0  0  0  0  0  0  0  0  0  0  0  0
   -4.0000   -1.3856    0.0000 H   0  0  0  0  0  0  0  0  0  0  0  0
   -1.6000   -2.7713    0.0000 C   0  0  0  0  0  0  0  0  0  0  0  0
   -2.4000   -4.1569    0.0000 H   0  0  0  0  0  0  0  0  0  0  0  0
   -0.0000   -2.7713    0.0000 C   0  0  0  0  0  0  0  0  0  0  0  0
    0.8000   -4.1569    0.0000 H   0  0  0  0  0  0  0  0  0  0  0  0
  1  2  1  0  0  0  0
  1  3  1  0  0  0  0
  1  4  1  0  0  0  0
  4  5  1  0  0  0  0
  5  6  1  0  0  0  0
  6  7  1  0  0  0  0
  6  8  1  0  0  0  0
  6  9  1  0  0  0  0
  5 10  2  0  0  0  0
 10 11  1  0  0  0  0
 11 12  1  0  0  0  0
 11 13  1  0  0  0  0
 11 14  1  0  0  0  0
 10 15  1  0  0  0  0
 15 16  1  0  0  0  0
 15 17  2  0  0  0  0
 17 18  1  0  0  0  0
 17 19  1  0  0  0  0
 19  4  2  0  0  0  0
 19 20  1  0  0  0  0
M  END
> <ChemID>
100303

> <source_casrn>
87-59-2

> <CAS>
87-59-2

> <SMILES>
Cc1cccc(N)c1C

> <NAME>
2,3-DIMETHYLANILINE

> <preferred_name>
2,3-Dimethylaniline

> <iupac>
2,3-dimethylaniline

> <MPID>
24942

> <dsstox_substance_id>
DTXSID3026304

> <Canonical_QSARr>
Cc1cccc(N)c1C

> <InChI_Code_QSARr>
InChI=1S/C8H11N/c1-6-4-3-5-8(9)7(6)2/h3-5H,9H2,1-2H3

> <InChI Key_QSARr>
VVAKEQGKZNKUSU-UHFFFAOYSA-N

> <Salt_Solvent>
?

> <LogVP>
-1.1249

$$$$
100307
  -INDIGO-08031723152D

 15 15  0  0  0  0  0  0  0  0999 V2000
    0.8000    1.3856    0.0000 O   0  0  0  0  0  0  0  0  0  0  0  0
    2.4000    1.3856    0.0000 H   0  0  0  0  0  0  0  0  0  0  0  0
   -0.0000   -0.0000    0.0000 C   0  0  0  0  0  0  0  0  0  0  0  0
    0.8000   -1.3857    0.0000 C   0  0  0  0  0  0  0  0  0  0  0  0
    2.4000   -1.3857    0.0000 O   0  0  0  0  0  0  0  0  0  0  0  0
    3.2000   -2.7713    0.0000 H   0  0  0  0  0  0  0  0  0  0  0  0
   -0.0000   -2.7713    0.0000 C   0  0  0  0  0  0  0  0  0  0  0  0
    0.8000   -4.1569    0.0000 H   0  0  0  0  0  0  0  0  0  0  0  0
   -1.6000   -2.7713    0.0000 C   0  0  0  0  0  0  0  0  0  0  0  0
   -2.4000   -4.1569    0.0000 H   0  0  0  0  0  0  0  0  0  0  0  0
   -2.4000   -1.3856    0.0000 C   0  0  0  0  0  0  0  0  0  0  0  0
   -4.0000   -1.3856    0.0000 H   0  0  0  0  0  0  0  0  0  0  0  0
   -1.6000   -0.0000    0.0000 C   0  0  0  0  0  0  0  0  0  0  0  0
   -2.4000    1.3856    0.0000 O   0  0  0  0  0  0  0  0  0  0  0  0
   -4.0000    1.3856    0.0000 H   0  0  0  0  0  0  0  0  0  0  0  0
  1  2  1  0  0  0  0
  1  3  1  0  0  0  0
  3  4  1  0  0  0  0
  4  5  1  0  0  0  0
  5  6  1  0  0  0  0
  4  7  2  0  0  0  0
  7  8  1  0  0  0  0
  7  9  1  0  0  0  0
  9 10  1  0  0  0  0
  9 11  2  0  0  0  0
 11 12  1  0  0  0  0
 11 13  1  0  0  0  0
 13  3  2  0  0  0  0
 13 14  1  0  0  0  0
 14 15  1  0  0  0  0
M  END
> <ChemID>
100307

> <source_casrn>
87-66-1

> <CAS>
87-66-1

> <SMILES>
Oc1c(O)cccc1O

> <NAME>
1,2,3-TRIHYDROXYBENZENE

> <preferred_name>
Pyrogallol

> <iupac>
benzene-1,2,3-triol

> <MPID>
24946

> <dsstox_substance_id>
DTXSID6025983

> <Canonical_QSARr>
Oc1c(O)cccc1O

> <InChI_Code_QSARr>
InChI=1S/C6H6O3/c7-4-2-1-3-5(8)6(4)9/h1-3,7-9H

> <InChI Key_QSARr>
WQGWDDDVZFFDIG-UHFFFAOYSA-N

> <Salt_Solvent>
?

> <LogVP>
-3.3197

$$$$
100311
  -INDIGO-08031723152D

 13 13  0  0  0  0  0  0  0  0999 V2000
    0.8000    1.3856    0.0000 O   0  0  0  0  0  0  0  0  0  0  0  0
    2.4000    1.3856    0.0000 H   0  0  0  0  0  0  0  0  0  0  0  0
   -0.0000   -0.0000    0.0000 C   0  0  0  0  0  0  0  0  0  0  0  0
    0.8000   -1.3857    0.0000 C   0  0  0  0  0  0  0  0  0  0  0  0
    2.4000   -1.3857    0.0000 Cl  0  0  0  0  0  0  0  0  0  0  0  0
   -0.0000   -2.7713    0.0000 C   0  0  0  0  0  0  0  0  0  0  0  0
    0.8000   -4.1569    0.0000 H   0  0  0  0  0  0  0  0  0  0  0  0
   -1.6000   -2.7713    0.0000 C   0  0  0  0  0  0  0  0  0  0  0  0
   -2.4000   -4.1569    0.0000 Cl  0  0  0  0  0  0  0  0  0  0  0  0
   -2.4000   -1.3856    0.0000 C   0  0  0  0  0  0  0  0  0  0  0  0
   -4.0000   -1.3856    0.0000 H   0  0  0  0  0  0  0  0  0  0  0  0
   -1.6000   -0.0000    0.0000 C   0  0  0  0  0  0  0  0  0  0  0  0
   -2.4000    1.3856    0.0000 Cl  0  0  0  0  0  0  0  0  0  0  0  0
  1  2  1  0  0  0  0
  1  3  1  0  0  0  0
  3  4  1  0  0  0  0
  4  5  1  0  0  0  0
  4  6  2  0  0  0  0
  6  7  1  0  0  0  0
  6  8  1  0  0  0  0
  8  9  1  0  0  0  0
  8 10  2  0  0  0  0
 10 11  1  0  0  0  0
 10 12  1  0  0  0  0
 12  3  2  0  0  0  0
 12 13  1  0  0  0  0
M  END
> <ChemID>
100311

> <source_casrn>
88-06-2

> <CAS>
88-06-2

> <SMILES>
Oc1c(Cl)cc(Cl)cc1Cl

> <NAME>
2,4,6-TRICHLOROPHENOL

> <preferred_name>
2,4,6-Trichlorophenol

> <iupac>
C6H3Cl3O

> <MPID>
24950

> <dsstox_substance_id>
DTXSID5021386

> <Canonical_QSARr>
Oc1c(Cl)cc(Cl)cc1Cl

> <InChI_Code_QSARr>
InChI=1S/C6H3Cl3O/c7-3-1-4(8)6(10)5(9)2-3/h1-2,10H

> <InChI Key_QSARr>
LINPIYWFGCPVIE-UHFFFAOYSA-N

> <Salt_Solvent>
?

> <LogVP>
-2.0969

$$$$
100315
  -INDIGO-08031723152D

 22 22  0  0  0  0  0  0  0  0999 V2000
    2.4000    1.3857    0.0000 C   0  0  0  0  0  0  0  0  0  0  0  0
    1.6000    2.7713    0.0000 O   0  0  0  0  0  0  0  0  0  0  0  0
    2.4000    4.1569    0.0000 H   0  0  0  0  0  0  0  0  0  0  0  0
    1.6000   -0.0000    0.0000 C   0  0  0  0  0  0  0  0  0  0  0  0
    0.0001   -0.0000    0.0000 C   0  0  0  0  0  0  0  0  0  0  0  0
    0.0001    1.6000    0.0000 H   0  0  0  0  0  0  0  0  0  0  0  0
   -1.5757    0.2778    0.0000 C   0  0  0  0  0  0  0  0  0  0  0  0
   -3.1514    0.5556    0.0000 H   0  0  0  0  0  0  0  0  0  0  0  0
   -2.1229    1.7814    0.0000 H   0  0  0  0  0  0  0  0  0  0  0  0
   -2.6041   -0.9479    0.0000 H   0  0  0  0  0  0  0  0  0  0  0  0
    0.0001   -1.6000    0.0000 C   0  0  0  0  0  0  0  0  0  0  0  0
    0.0001   -3.2000    0.0000 H   0  0  0  0  0  0  0  0  0  0  0  0
   -1.3857   -2.4000    0.0000 H   0  0  0  0  0  0  0  0  0  0  0  0
   -1.3857   -0.8000    0.0000 H   0  0  0  0  0  0  0  0  0  0  0  0
    2.4000   -1.3857    0.0000 C   0  0  0  0  0  0  0  0  0  0  0  0
    1.6000   -2.7713    0.0000 H   0  0  0  0  0  0  0  0  0  0  0  0
    4.0000   -1.3857    0.0000 C   0  0  0  0  0  0  0  0  0  0  0  0
    4.8000   -2.7713    0.0000 H   0  0  0  0  0  0  0  0  0  0  0  0
    4.8000   -0.0000    0.0000 C   0  0  0  0  0  0  0  0  0  0  0  0
    6.4000   -0.0000    0.0000 H   0  0  0  0  0  0  0  0  0  0  0  0
    4.0000    1.3857    0.0000 C   0  0  0  0  0  0  0  0  0  0  0  0
    4.8000    2.7713    0.0000 H   0  0  0  0  0  0  0  0  0  0  0  0
  1  2  1  0  0  0  0
  2  3  1  0  0  0  0
  1  4  1  0  0  0  0
  4  5  1  0  0  0  0
  5  6  1  0  0  0  0
  5  7  1  0  0  0  0
  7  8  1  0  0  0  0
  7  9  1  0  0  0  0
  7 10  1  0  0  0  0
  5 11  1  0  0  0  0
 11 12  1  0  0  0  0
 11 13  1  0  0  0  0
 11 14  1  0  0  0  0
  4 15  2  0  0  0  0
 15 16  1  0  0  0  0
 15 17  1  0  0  0  0
 17 18  1  0  0  0  0
 17 19  2  0  0  0  0
 19 20  1  0  0  0  0
 19 21  1  0  0  0  0
 21  1  2  0  0  0  0
 21 22  1  0  0  0  0
M  END
> <ChemID>
100315

> <source_casrn>
88-69-7

> <CAS>
88-69-7

> <SMILES>
CC(C)c1ccccc1O

> <NAME>
O-ISOPROPYLPHENOL

> <preferred_name>
2-Isopropylphenol

> <iupac>
2-(propan-2-yl)phenol

> <MPID>
24954

> <dsstox_substance_id>
DTXSID2044391

> <Canonical_QSARr>
CC(C)c1ccccc1O

> <InChI_Code_QSARr>
InChI=1S/C9H12O/c1-7(2)8-5-3-4-6-9(8)10/h3-7,10H,1-2H3

> <InChI Key_QSARr>
CRBJBYGJVIBWIY-UHFFFAOYSA-N

> <Salt_Solvent>
?

> <LogVP>
-1.0048

$$$$
100319
  -INDIGO-08031723152D

 15 15  0  0  0  0  0  0  0  0999 V2000
   -1.3856    2.4000    0.0000 O   0  0  0  0  0  0  0  0  0  0  0  0
   -1.3856    4.0000    0.0000 H   0  0  0  0  0  0  0  0  0  0  0  0
    0.0000    1.6000    0.0000 C   0  0  0  0  0  0  0  0  0  0  0  0
    0.0000    0.0000    0.0000 C   0  0  0  0  0  0  0  0  0  0  0  0
   -1.3856   -0.8000    0.0000 N   0  0  0  0  0  0  0  0  0  0  0  0
   -1.3856   -2.4000    0.0000 O   0  0  0  0  0  0  0  0  0  0  0  0
   -2.7713    0.0000    0.0000 O   0  0  0  0  0  0  0  0  0  0  0  0
    1.3856   -0.8000    0.0000 C   0  0  0  0  0  0  0  0  0  0  0  0
    1.3856   -2.4000    0.0000 H   0  0  0  0  0  0  0  0  0  0  0  0
    2.7713    0.0000    0.0000 C   0  0  0  0  0  0  0  0  0  0  0  0
    4.1569   -0.8000    0.0000 H   0  0  0  0  0  0  0  0  0  0  0  0
    2.7713    1.6000    0.0000 C   0  0  0  0  0  0  0  0  0  0  0  0
    4.1569    2.4000    0.0000 H   0  0  0  0  0  0  0  0  0  0  0  0
    1.3856    2.4000    0.0000 C   0  0  0  0  0  0  0  0  0  0  0  0
    1.3856    4.0000    0.0000 H   0  0  0  0  0  0  0  0  0  0  0  0
  1  2  1  0  0  0  0
  1  3  1  0  0  0  0
  3  4  1  0  0  0  0
  4  5  1  0  0  0  0
  5  6  1  0  0  0  0
  5  7  2  0  0  0  0
  4  8  2  0  0  0  0
  8  9  1  0  0  0  0
  8 10  1  0  0  0  0
 10 11  1  0  0  0  0
 10 12  2  0  0  0  0
 12 13  1  0  0  0  0
 12 14  1  0  0  0  0
 14  3  2  0  0  0  0
 14 15  1  0  0  0  0
M  CHG  2   5   1   6  -1
M  END
> <ChemID>
100319

> <source_casrn>
88-75-5

> <CAS>
88-75-5

> <SMILES>
[O-][N+](=O)c1ccccc1O

> <NAME>
2-NITROPHENOL

> <preferred_name>
2-Nitrophenol

> <iupac>
2-nitrophenol

> <MPID>
24958

> <dsstox_substance_id>
DTXSID1021790

> <Canonical_QSARr>
[O-][N+](=O)c1ccccc1O

> <InChI_Code_QSARr>
InChI=1S/C6H5NO3/c8-6-4-2-1-3-5(6)7(9)10/h1-4,8H

> <InChI Key_QSARr>
IQUPABOKLQSFBK-UHFFFAOYSA-N

> <Salt_Solvent>
?

> <LogVP>
-0.9469

$$$$
100323
  -INDIGO-08031723152D

 31 31  0  0  0  0  0  0  0  0999 V2000
   -1.0779    2.9613    0.0000 O   0  0  0  0  0  0  0  0  0  0  0  0
    0.1478    3.9898    0.0000 H   0  0  0  0  0  0  0  0  0  0  0  0
   -0.8000    1.3857    0.0000 C   0  0  0  0  0  0  0  0  0  0  0  0
    0.7036    1.9329    0.0000 H   0  0  0  0  0  0  0  0  0  0  0  0
   -2.4000    1.3857    0.0000 C   0  0  0  0  0  0  0  0  0  0  0  0
   -2.1221    2.9613    0.0000 H   0  0  0  0  0  0  0  0  0  0  0  0
   -3.9036    1.9329    0.0000 H   0  0  0  0  0  0  0  0  0  0  0  0
   -3.2001    0.0000    0.0000 C   0  0  0  0  0  0  0  0  0  0  0  0
   -4.4257    1.0285    0.0000 H   0  0  0  0  0  0  0  0  0  0  0  0
   -4.5856   -0.8001    0.0000 C   0  0  0  0  0  0  0  0  0  0  0  0
   -5.9713   -1.6000    0.0000 H   0  0  0  0  0  0  0  0  0  0  0  0
   -4.5856   -2.4000    0.0000 H   0  0  0  0  0  0  0  0  0  0  0  0
   -5.9713    0.0000    0.0000 H   0  0  0  0  0  0  0  0  0  0  0  0
   -2.4000   -1.3857    0.0000 C   0  0  0  0  0  0  0  0  0  0  0  0
   -3.9036   -1.9329    0.0000 H   0  0  0  0  0  0  0  0  0  0  0  0
   -2.1221   -2.9613    0.0000 H   0  0  0  0  0  0  0  0  0  0  0  0
   -0.8000   -1.3857    0.0000 C   0  0  0  0  0  0  0  0  0  0  0  0
   -1.0779   -2.9613    0.0000 H   0  0  0  0  0  0  0  0  0  0  0  0
   -0.0001   -2.0569    0.0000 H   0  0  0  0  0  0  0  0  0  0  0  0
    0.0001    0.0000    0.0000 C   0  0  0  0  0  0  0  0  0  0  0  0
    1.2257    1.0285    0.0000 H   0  0  0  0  0  0  0  0  0  0  0  0
    1.2257   -1.0285    0.0000 C   0  0  0  0  0  0  0  0  0  0  0  0
    0.7036   -1.9329    0.0000 H   0  0  0  0  0  0  0  0  0  0  0  0
    2.0257   -2.4141    0.0000 C   0  0  0  0  0  0  0  0  0  0  0  0
    2.8257   -3.7997    0.0000 H   0  0  0  0  0  0  0  0  0  0  0  0
    3.6257   -2.4141    0.0000 H   0  0  0  0  0  0  0  0  0  0  0  0
    1.2257   -3.7997    0.0000 H   0  0  0  0  0  0  0  0  0  0  0  0
    2.6113   -0.2285    0.0000 C   0  0  0  0  0  0  0  0  0  0  0  0
    3.9970    0.5716    0.0000 H   0  0  0  0  0  0  0  0  0  0  0  0
    2.6113    1.3715    0.0000 H   0  0  0  0  0  0  0  0  0  0  0  0
    3.9970   -1.0285    0.0000 H   0  0  0  0  0  0  0  0  0  0  0  0
  1  2  1  0  0  0  0
  1  3  1  0  0  0  0
  3  4  1  0  0  0  0
  3  5  1  0  0  0  0
  5  6  1  0  0  0  0
  5  7  1  0  0  0  0
  5  8  1  0  0  0  0
  8  9  1  0  0  0  0
  8 10  1  0  0  0  0
 10 11  1  0  0  0  0
 10 12  1  0  0  0  0
 10 13  1  0  0  0  0
  8 14  1  0  0  0  0
 14 15  1  0  0  0  0
 14 16  1  0  0  0  0
 14 17  1  0  0  0  0
 17 18  1  0  0  0  0
 17 19  1  0  0  0  0
 17 20  1  0  0  0  0
 20  3  1  0  0  0  0
 20 21  1  0  0  0  0
 20 22  1  0  0  0  0
 22 23  1  0  0  0  0
 22 24  1  0  0  0  0
 24 25  1  0  0  0  0
 24 26  1  0  0  0  0
 24 27  1  0  0  0  0
 22 28  1  0  0  0  0
 28 29  1  0  0  0  0
 28 30  1  0  0  0  0
 28 31  1  0  0  0  0
M  END
> <ChemID>
100323

> <source_casrn>
89-78-1|2216-51-5

> <CAS>
1490-04-6|2216-51-5

> <SMILES>
CC(C)C1CCC(C)CC1O

> <NAME>
MENTHOL, MENTHOL (L)

> <preferred_name>
Menthol

> <iupac>
5-methyl-2-(propan-2-yl)cyclohexanol

> <MPID>
24962|26657

> <dsstox_substance_id>
DTXSID8029650|DTXSID1022180

> <Canonical_QSARr>
CC(C)C1CCC(C)CC1O

> <InChI_Code_QSARr>
InChI=1S/C10H20O/c1-7(2)9-5-4-8(3)6-10(9)11/h7-11H,4-6H2,1-3H3

> <InChI Key_QSARr>
NOOLISFMXDJSKH-UHFFFAOYSA-N

> <Salt_Solvent>
?

> <LogVP>
-1.07645

$$$$
100327
  -INDIGO-08031723152D

 14 14  0  0  0  0  0  0  0  0999 V2000
    2.4000   -1.3856    0.0000 O   0  0  0  0  0  0  0  0  0  0  0  0
    1.6000   -0.0000    0.0000 C   0  0  0  0  0  0  0  0  0  0  0  0
    2.4000    1.3856    0.0000 H   0  0  0  0  0  0  0  0  0  0  0  0
    0.0000   -0.0000    0.0000 C   0  0  0  0  0  0  0  0  0  0  0  0
   -0.8000    1.3856    0.0000 C   0  0  0  0  0  0  0  0  0  0  0  0
    0.0000    2.7713    0.0000 Cl  0  0  0  0  0  0  0  0  0  0  0  0
   -2.4000    1.3856    0.0000 C   0  0  0  0  0  0  0  0  0  0  0  0
   -3.2000    2.7713    0.0000 H   0  0  0  0  0  0  0  0  0  0  0  0
   -3.2000   -0.0000    0.0000 C   0  0  0  0  0  0  0  0  0  0  0  0
   -4.8000   -0.0000    0.0000 H   0  0  0  0  0  0  0  0  0  0  0  0
   -2.4000   -1.3856    0.0000 C   0  0  0  0  0  0  0  0  0  0  0  0
   -3.2000   -2.7713    0.0000 H   0  0  0  0  0  0  0  0  0  0  0  0
   -0.8000   -1.3856    0.0000 C   0  0  0  0  0  0  0  0  0  0  0  0
    0.0000   -2.7713    0.0000 H   0  0  0  0  0  0  0  0  0  0  0  0
  1  2  2  0  0  0  0
  2  3  1  0  0  0  0
  2  4  1  0  0  0  0
  4  5  1  0  0  0  0
  5  6  1  0  0  0  0
  5  7  2  0  0  0  0
  7  8  1  0  0  0  0
  7  9  1  0  0  0  0
  9 10  1  0  0  0  0
  9 11  2  0  0  0  0
 11 12  1  0  0  0  0
 11 13  1  0  0  0  0
 13  4  2  0  0  0  0
 13 14  1  0  0  0  0
M  END
> <ChemID>
100327

> <source_casrn>
89-98-5

> <CAS>
89-98-5

> <SMILES>
O=Cc1ccccc1Cl

> <NAME>
2-CHLOROBENZALDEHYDE

> <preferred_name>
2-Chlorobenzaldehyde

> <iupac>
2-chlorobenzaldehyde

> <MPID>
24966

> <dsstox_substance_id>
DTXSID5024764

> <Canonical_QSARr>
O=Cc1ccccc1Cl

> <InChI_Code_QSARr>
InChI=1S/C7H5ClO/c8-7-4-2-1-3-6(7)5-9/h1-5H

> <InChI Key_QSARr>
FPYUJUBAXZAQNL-UHFFFAOYSA-N

> <Salt_Solvent>
?

> <LogVP>
-0.6383

$$$$
100331
  -INDIGO-08031723152D

 17 17  0  0  0  0  0  0  0  0999 V2000
    2.4000    1.3856    0.0000 C   0  0  0  0  0  0  0  0  0  0  0  0
    3.2001    2.7713    0.0000 H   0  0  0  0  0  0  0  0  0  0  0  0
    3.2001    0.0000    0.0000 C   0  0  0  0  0  0  0  0  0  0  0  0
    4.8000    0.0000    0.0000 H   0  0  0  0  0  0  0  0  0  0  0  0
    2.4000   -1.3856    0.0000 C   0  0  0  0  0  0  0  0  0  0  0  0
    3.2001   -2.7713    0.0000 H   0  0  0  0  0  0  0  0  0  0  0  0
    0.8000   -1.3856    0.0000 C   0  0  0  0  0  0  0  0  0  0  0  0
    0.0000   -2.7713    0.0000 H   0  0  0  0  0  0  0  0  0  0  0  0
    0.0000    0.0000    0.0000 C   0  0  0  0  0  0  0  0  0  0  0  0
   -1.6000    0.0000    0.0000 O   0  0  0  0  0  0  0  0  0  0  0  0
   -2.4001   -1.3856    0.0000 C   0  0  0  0  0  0  0  0  0  0  0  0
   -4.0000   -1.3856    0.0000 H   0  0  0  0  0  0  0  0  0  0  0  0
   -3.2000   -2.7713    0.0000 H   0  0  0  0  0  0  0  0  0  0  0  0
   -3.2000    0.0000    0.0000 H   0  0  0  0  0  0  0  0  0  0  0  0
    0.8000    1.3856    0.0000 C   0  0  0  0  0  0  0  0  0  0  0  0
    0.0000    2.7713    0.0000 O   0  0  0  0  0  0  0  0  0  0  0  0
    0.8000    4.1569    0.0000 H   0  0  0  0  0  0  0  0  0  0  0  0
  1  2  1  0  0  0  0
  1  3  1  0  0  0  0
  3  4  1  0  0  0  0
  3  5  2  0  0  0  0
  5  6  1  0  0  0  0
  5  7  1  0  0  0  0
  7  8  1  0  0  0  0
  7  9  2  0  0  0  0
  9 10  1  0  0  0  0
 10 11  1  0  0  0  0
 11 12  1  0  0  0  0
 11 13  1  0  0  0  0
 11 14  1  0  0  0  0
  9 15  1  0  0  0  0
 15  1  2  0  0  0  0
 15 16  1  0  0  0  0
 16 17  1  0  0  0  0
M  END
> <ChemID>
100331

> <source_casrn>
90-05-1

> <CAS>
90-05-1

> <SMILES>
COc1ccccc1O

> <NAME>
2-METHOXYPHENOL

> <preferred_name>
2-Methoxyphenol

> <iupac>
2-methoxyphenol

> <MPID>
24970

> <dsstox_substance_id>
DTXSID0023113

> <Canonical_QSARr>
COc1ccccc1O

> <InChI_Code_QSARr>
InChI=1S/C7H8O2/c1-9-7-5-3-2-4-6(7)8/h2-5,8H,1H3

> <InChI Key_QSARr>
LHGVFZTZFXWLCP-UHFFFAOYSA-N

> <Salt_Solvent>
?

> <LogVP>
-0.9872

$$$$
100335
  -INDIGO-08031723152D

 19 20  0  0  0  0  0  0  0  0999 V2000
    2.4001    1.3856    0.0000 O   0  0  0  0  0  0  0  0  0  0  0  0
    4.0000    1.3856    0.0000 H   0  0  0  0  0  0  0  0  0  0  0  0
    1.6000    0.0000    0.0000 C   0  0  0  0  0  0  0  0  0  0  0  0
    2.4001   -1.3856    0.0000 C   0  0  0  0  0  0  0  0  0  0  0  0
    4.0000   -1.3856    0.0000 H   0  0  0  0  0  0  0  0  0  0  0  0
    1.6000   -2.7713    0.0000 C   0  0  0  0  0  0  0  0  0  0  0  0
    2.4001   -4.1569    0.0000 H   0  0  0  0  0  0  0  0  0  0  0  0
   -0.0000   -2.7713    0.0000 C   0  0  0  0  0  0  0  0  0  0  0  0
   -0.8000   -4.1569    0.0000 H   0  0  0  0  0  0  0  0  0  0  0  0
   -0.8000   -1.3856    0.0000 C   0  0  0  0  0  0  0  0  0  0  0  0
   -0.0000    0.0000    0.0000 C   0  0  0  0  0  0  0  0  0  0  0  0
   -0.8000    1.3856    0.0000 C   0  0  0  0  0  0  0  0  0  0  0  0
   -0.0000    2.7713    0.0000 H   0  0  0  0  0  0  0  0  0  0  0  0
   -2.4000    1.3856    0.0000 C   0  0  0  0  0  0  0  0  0  0  0  0
   -3.2001    2.7713    0.0000 H   0  0  0  0  0  0  0  0  0  0  0  0
   -3.2001    0.0000    0.0000 C   0  0  0  0  0  0  0  0  0  0  0  0
   -4.8000    0.0000    0.0000 H   0  0  0  0  0  0  0  0  0  0  0  0
   -2.4000   -1.3856    0.0000 C   0  0  0  0  0  0  0  0  0  0  0  0
   -3.2001   -2.7713    0.0000 H   0  0  0  0  0  0  0  0  0  0  0  0
  1  2  1  0  0  0  0
  1  3  1  0  0  0  0
  3  4  1  0  0  0  0
  4  5  1  0  0  0  0
  4  6  2  0  0  0  0
  6  7  1  0  0  0  0
  6  8  1  0  0  0  0
  8  9  1  0  0  0  0
  8 10  2  0  0  0  0
 10 11  1  0  0  0  0
 11  3  2  0  0  0  0
 11 12  1  0  0  0  0
 12 13  1  0  0  0  0
 12 14  2  0  0  0  0
 14 15  1  0  0  0  0
 14 16  1  0  0  0  0
 16 17  1  0  0  0  0
 16 18  2  0  0  0  0
 18 10  1  0  0  0  0
 18 19  1  0  0  0  0
M  END
> <ChemID>
100335

> <source_casrn>
90-15-3

> <CAS>
90-15-3

> <SMILES>
Oc1cccc2ccccc21

> <NAME>
1-NAPHTHOL

> <preferred_name>
1-Naphthol

> <iupac>
naphthalen-1-ol

> <MPID>
24974

> <dsstox_substance_id>
DTXSID6021793

> <Canonical_QSARr>
Oc1cccc2ccccc21

> <InChI_Code_QSARr>
InChI=1S/C10H8O/c11-10-7-3-5-8-4-1-2-6-9(8)10/h1-7,11H

> <InChI Key_QSARr>
KJCVRFUGPWSIIH-UHFFFAOYSA-N

> <Salt_Solvent>
?

> <LogVP>
-3.5622

$$$$
100339
  -INDIGO-08031723152D

 20 20  0  0  0  0  0  0  0  0999 V2000
    0.0000    0.0000    0.0000 C   0  0  0  0  0  0  0  0  0  0  0  0
    0.8000    1.3856    0.0000 O   0  0  0  0  0  0  0  0  0  0  0  0
    2.4001    1.3856    0.0000 C   0  0  0  0  0  0  0  0  0  0  0  0
    3.2000    2.7713    0.0000 H   0  0  0  0  0  0  0  0  0  0  0  0
    4.0000    1.3856    0.0000 H   0  0  0  0  0  0  0  0  0  0  0  0
    1.6000    2.7713    0.0000 H   0  0  0  0  0  0  0  0  0  0  0  0
   -1.6000    0.0000    0.0000 C   0  0  0  0  0  0  0  0  0  0  0  0
   -2.4000    1.3856    0.0000 O   0  0  0  0  0  0  0  0  0  0  0  0
   -4.0001    1.3856    0.0000 C   0  0  0  0  0  0  0  0  0  0  0  0
   -4.8000    2.7713    0.0000 H   0  0  0  0  0  0  0  0  0  0  0  0
   -5.6000    1.3856    0.0000 H   0  0  0  0  0  0  0  0  0  0  0  0
   -3.2000    2.7713    0.0000 H   0  0  0  0  0  0  0  0  0  0  0  0
   -2.4000   -1.3856    0.0000 C   0  0  0  0  0  0  0  0  0  0  0  0
   -3.9999   -1.3856    0.0000 H   0  0  0  0  0  0  0  0  0  0  0  0
   -1.6000   -2.7713    0.0000 C   0  0  0  0  0  0  0  0  0  0  0  0
   -2.4000   -4.1569    0.0000 H   0  0  0  0  0  0  0  0  0  0  0  0
    0.0000   -2.7713    0.0000 C   0  0  0  0  0  0  0  0  0  0  0  0
    0.8000   -4.1569    0.0000 H   0  0  0  0  0  0  0  0  0  0  0  0
    0.8000   -1.3856    0.0000 C   0  0  0  0  0  0  0  0  0  0  0  0
    2.4001   -1.3856    0.0000 H   0  0  0  0  0  0  0  0  0  0  0  0
  1  2  1  0  0  0  0
  2  3  1  0  0  0  0
  3  4  1  0  0  0  0
  3  5  1  0  0  0  0
  3  6  1  0  0  0  0
  1  7  1  0  0  0  0
  7  8  1  0  0  0  0
  8  9  1  0  0  0  0
  9 10  1  0  0  0  0
  9 11  1  0  0  0  0
  9 12  1  0  0  0  0
  7 13  2  0  0  0  0
 13 14  1  0  0  0  0
 13 15  1  0  0  0  0
 15 16  1  0  0  0  0
 15 17  2  0  0  0  0
 17 18  1  0  0  0  0
 17 19  1  0  0  0  0
 19  1  2  0  0  0  0
 19 20  1  0  0  0  0
M  END
> <ChemID>
100339

> <source_casrn>
91-16-7

> <CAS>
91-16-7

> <SMILES>
COc1ccccc1OC

> <NAME>
1,2-DIMETHOXYBENZENE

> <preferred_name>
1,2-Dimethoxybenzene

> <iupac>
1,2-dimethoxybenzene

> <MPID>
24978

> <dsstox_substance_id>
DTXSID7047065

> <Canonical_QSARr>
COc1ccccc1OC

> <InChI_Code_QSARr>
InChI=1S/C8H10O2/c1-9-7-5-3-4-6-8(7)10-2/h3-6H,1-2H3

> <InChI Key_QSARr>
ABDKAPXRBAPSQN-UHFFFAOYSA-N

> <Salt_Solvent>
?

> <LogVP>
-0.3279

$$$$
100343
  -INDIGO-08031723152D

 18 18  0  0  0  0  0  0  0  0999 V2000
    2.4001   -1.3856    0.0000 C   0  0  0  0  0  0  0  0  0  0  0  0
    4.0000   -1.3856    0.0000 H   0  0  0  0  0  0  0  0  0  0  0  0
    3.2000   -2.7713    0.0000 H   0  0  0  0  0  0  0  0  0  0  0  0
    3.2000    0.0000    0.0000 H   0  0  0  0  0  0  0  0  0  0  0  0
    1.6000    0.0000    0.0000 O   0  0  0  0  0  0  0  0  0  0  0  0
   -0.0000    0.0000    0.0000 C   0  0  0  0  0  0  0  0  0  0  0  0
   -0.8000    1.3856    0.0000 C   0  0  0  0  0  0  0  0  0  0  0  0
   -0.0000    2.7713    0.0000 N   0  0  0  0  0  0  0  0  0  0  0  0
   -0.8000    4.1569    0.0000 O   0  0  0  0  0  0  0  0  0  0  0  0
    1.6000    2.7713    0.0000 O   0  0  0  0  0  0  0  0  0  0  0  0
   -2.4000    1.3856    0.0000 C   0  0  0  0  0  0  0  0  0  0  0  0
   -3.2001    2.7713    0.0000 H   0  0  0  0  0  0  0  0  0  0  0  0
   -3.2001    0.0000    0.0000 C   0  0  0  0  0  0  0  0  0  0  0  0
   -4.8000    0.0000    0.0000 H   0  0  0  0  0  0  0  0  0  0  0  0
   -2.4000   -1.3856    0.0000 C   0  0  0  0  0  0  0  0  0  0  0  0
   -3.2001   -2.7713    0.0000 H   0  0  0  0  0  0  0  0  0  0  0  0
   -0.8000   -1.3856    0.0000 C   0  0  0  0  0  0  0  0  0  0  0  0
   -0.0000   -2.7713    0.0000 H   0  0  0  0  0  0  0  0  0  0  0  0
  1  2  1  0  0  0  0
  1  3  1  0  0  0  0
  1  4  1  0  0  0  0
  1  5  1  0  0  0  0
  5  6  1  0  0  0  0
  6  7  1  0  0  0  0
  7  8  1  0  0  0  0
  8  9  2  0  0  0  0
  8 10  1  0  0  0  0
  7 11  2  0  0  0  0
 11 12  1  0  0  0  0
 11 13  1  0  0  0  0
 13 14  1  0  0  0  0
 13 15  2  0  0  0  0
 15 16  1  0  0  0  0
 15 17  1  0  0  0  0
 17  6  2  0  0  0  0
 17 18  1  0  0  0  0
M  CHG  2   8   1  10  -1
M  END
> <ChemID>
100343

> <source_casrn>
91-23-6

> <CAS>
91-23-6

> <SMILES>
COc1ccccc1[N+]([O-])=O

> <NAME>
2-NITROANISOLE

> <preferred_name>
1-Methoxy-2-nitrobenzene

> <iupac>
1-methoxy-2-nitrobenzene

> <MPID>
24982

> <dsstox_substance_id>
DTXSID3020962

> <Canonical_QSARr>
COc1ccccc1[N+]([O-])=O

> <InChI_Code_QSARr>
InChI=1S/C7H7NO3/c1-11-7-5-3-2-4-6(7)8(9)10/h2-5H,1H3

> <InChI Key_QSARr>
CFBYEGUGFPZCNF-UHFFFAOYSA-N

> <Salt_Solvent>
?

> <LogVP>
-2.4437

$$$$
100347
  -INDIGO-08031723152D

 20 21  0  0  0  0  0  0  0  0999 V2000
   -0.0001   -0.0000    0.0000 C   0  0  0  0  0  0  0  0  0  0  0  0
    1.3857    0.8000    0.0000 C   0  0  0  0  0  0  0  0  0  0  0  0
    1.3857    2.4000    0.0000 H   0  0  0  0  0  0  0  0  0  0  0  0
    2.7713   -0.0000    0.0000 C   0  0  0  0  0  0  0  0  0  0  0  0
    4.1569    0.8000    0.0000 N   0  0  0  0  0  0  0  0  0  0  0  0
    5.5426   -0.0000    0.0000 H   0  0  0  0  0  0  0  0  0  0  0  0
    4.1569    2.4000    0.0000 H   0  0  0  0  0  0  0  0  0  0  0  0
    2.7713   -1.6000    0.0000 C   0  0  0  0  0  0  0  0  0  0  0  0
    4.1569   -2.4000    0.0000 H   0  0  0  0  0  0  0  0  0  0  0  0
    1.3857   -2.4000    0.0000 C   0  0  0  0  0  0  0  0  0  0  0  0
    1.3857   -4.0000    0.0000 H   0  0  0  0  0  0  0  0  0  0  0  0
   -0.0001   -1.6000    0.0000 C   0  0  0  0  0  0  0  0  0  0  0  0
   -1.3857   -2.4000    0.0000 C   0  0  0  0  0  0  0  0  0  0  0  0
   -1.3857   -4.0000    0.0000 H   0  0  0  0  0  0  0  0  0  0  0  0
   -2.7713   -1.6000    0.0000 C   0  0  0  0  0  0  0  0  0  0  0  0
   -4.1569   -2.4000    0.0000 H   0  0  0  0  0  0  0  0  0  0  0  0
   -2.7713   -0.0000    0.0000 C   0  0  0  0  0  0  0  0  0  0  0  0
   -4.1569    0.8000    0.0000 H   0  0  0  0  0  0  0  0  0  0  0  0
   -1.3857    0.8000    0.0000 C   0  0  0  0  0  0  0  0  0  0  0  0
   -1.3857    2.4000    0.0000 H   0  0  0  0  0  0  0  0  0  0  0  0
  1  2  1  0  0  0  0
  2  3  1  0  0  0  0
  2  4  2  0  0  0  0
  4  5  1  0  0  0  0
  5  6  1  0  0  0  0
  5  7  1  0  0  0  0
  4  8  1  0  0  0  0
  8  9  1  0  0  0  0
  8 10  2  0  0  0  0
 10 11  1  0  0  0  0
 10 12  1  0  0  0  0
 12  1  1  0  0  0  0
 12 13  2  0  0  0  0
 13 14  1  0  0  0  0
 13 15  1  0  0  0  0
 15 16  1  0  0  0  0
 15 17  2  0  0  0  0
 17 18  1  0  0  0  0
 17 19  1  0  0  0  0
 19  1  2  0  0  0  0
 19 20  1  0  0  0  0
M  END
> <ChemID>
100347

> <source_casrn>
91-59-8

> <CAS>
91-59-8

> <SMILES>
Nc1cc2ccccc2cc1

> <NAME>
2-NAPHTHYLAMINE

> <preferred_name>
2-Naphthylamine

> <iupac>
naphthalen-2-amine

> <MPID>
24986

> <dsstox_substance_id>
DTXSID2020921

> <Canonical_QSARr>
Nc1cc2ccccc2cc1

> <InChI_Code_QSARr>
InChI=1S/C10H9N/c11-10-6-5-8-3-1-2-4-9(8)7-10/h1-7H,11H2

> <InChI Key_QSARr>
JBIJLHTVPXGSAM-UHFFFAOYSA-N

> <Salt_Solvent>
?

> <LogVP>
-3.5918

$$$$
100351
  -INDIGO-08031723152D

 26 26  0  0  0  0  0  0  0  0999 V2000
    2.4001    1.3856    0.0000 C   0  0  0  0  0  0  0  0  0  0  0  0
    3.2000    2.7712    0.0000 H   0  0  0  0  0  0  0  0  0  0  0  0
    4.0000    1.3856    0.0000 H   0  0  0  0  0  0  0  0  0  0  0  0
    1.6001    2.7712    0.0000 H   0  0  0  0  0  0  0  0  0  0  0  0
    0.7999    1.3856    0.0000 C   0  0  0  0  0  0  0  0  0  0  0  0
   -0.4693    2.3596    0.0000 H   0  0  0  0  0  0  0  0  0  0  0  0
    0.5911    2.9720    0.0000 H   0  0  0  0  0  0  0  0  0  0  0  0
   -0.0000    0.0000    0.0000 N   0  0  0  0  0  0  0  0  0  0  0  0
    0.7999   -1.3856    0.0000 C   0  0  0  0  0  0  0  0  0  0  0  0
    0.5911   -2.9720    0.0000 H   0  0  0  0  0  0  0  0  0  0  0  0
   -0.4693   -2.3596    0.0000 H   0  0  0  0  0  0  0  0  0  0  0  0
    2.4001   -1.3856    0.0000 C   0  0  0  0  0  0  0  0  0  0  0  0
    4.0000   -1.3856    0.0000 H   0  0  0  0  0  0  0  0  0  0  0  0
    3.2000   -2.7712    0.0000 H   0  0  0  0  0  0  0  0  0  0  0  0
    1.6001   -2.7712    0.0000 H   0  0  0  0  0  0  0  0  0  0  0  0
   -1.6000    0.0000    0.0000 C   0  0  0  0  0  0  0  0  0  0  0  0
   -2.4000    1.3856    0.0000 C   0  0  0  0  0  0  0  0  0  0  0  0
   -1.6000    2.7713    0.0000 H   0  0  0  0  0  0  0  0  0  0  0  0
   -4.0001    1.3856    0.0000 C   0  0  0  0  0  0  0  0  0  0  0  0
   -4.8000    2.7713    0.0000 H   0  0  0  0  0  0  0  0  0  0  0  0
   -4.8000    0.0000    0.0000 C   0  0  0  0  0  0  0  0  0  0  0  0
   -6.4000    0.0000    0.0000 H   0  0  0  0  0  0  0  0  0  0  0  0
   -4.0001   -1.3856    0.0000 C   0  0  0  0  0  0  0  0  0  0  0  0
   -4.8000   -2.7712    0.0000 H   0  0  0  0  0  0  0  0  0  0  0  0
   -2.4000   -1.3856    0.0000 C   0  0  0  0  0  0  0  0  0  0  0  0
   -1.6000   -2.7712    0.0000 H   0  0  0  0  0  0  0  0  0  0  0  0
  1  2  1  0  0  0  0
  1  3  1  0  0  0  0
  1  4  1  0  0  0  0
  1  5  1  0  0  0  0
  5  6  1  0  0  0  0
  5  7  1  0  0  0  0
  5  8  1  0  0  0  0
  8  9  1  0  0  0  0
  9 10  1  0  0  0  0
  9 11  1  0  0  0  0
  9 12  1  0  0  0  0
 12 13  1  0  0  0  0
 12 14  1  0  0  0  0
 12 15  1  0  0  0  0
  8 16  1  0  0  0  0
 16 17  1  0  0  0  0
 17 18  1  0  0  0  0
 17 19  2  0  0  0  0
 19 20  1  0  0  0  0
 19 21  1  0  0  0  0
 21 22  1  0  0  0  0
 21 23  2  0  0  0  0
 23 24  1  0  0  0  0
 23 25  1  0  0  0  0
 25 16  2  0  0  0  0
 25 26  1  0  0  0  0
M  END
> <ChemID>
100351

> <source_casrn>
91-66-7

> <CAS>
91-66-7

> <SMILES>
CCN(CC)c1ccccc1

> <NAME>
N,N-DIETHYLANILINE

> <preferred_name>
N,N-Diethylaniline

> <iupac>
N,N-diethylaniline

> <MPID>
24990

> <dsstox_substance_id>
DTXSID8021800

> <Canonical_QSARr>
CCN(CC)c1ccccc1

> <InChI_Code_QSARr>
InChI=1S/C10H15N/c1-3-11(4-2)10-8-6-5-7-9-10/h5-9H,3-4H2,1-2H3

> <InChI Key_QSARr>
GGSUCNLOZRCGPQ-UHFFFAOYSA-N

> <Salt_Solvent>
?

> <LogVP>
-0.8655

$$$$
100355
  -INDIGO-08031723152D

 22 23  0  0  0  0  0  0  0  0999 V2000
   -0.8001    1.3856    0.0000 C   0  0  0  0  0  0  0  0  0  0  0  0
   -0.0001    2.7713    0.0000 H   0  0  0  0  0  0  0  0  0  0  0  0
   -0.0001   -0.0000    0.0000 C   0  0  0  0  0  0  0  0  0  0  0  0
    1.6001    0.0000    0.0000 C   0  0  0  0  0  0  0  0  0  0  0  0
    2.4001    1.3856    0.0000 C   0  0  0  0  0  0  0  0  0  0  0  0
    1.6001    2.7713    0.0000 H   0  0  0  0  0  0  0  0  0  0  0  0
    4.0000    1.3856    0.0000 C   0  0  0  0  0  0  0  0  0  0  0  0
    4.8000    2.7713    0.0000 H   0  0  0  0  0  0  0  0  0  0  0  0
    4.8000    0.0000    0.0000 C   0  0  0  0  0  0  0  0  0  0  0  0
    6.4000    0.0000    0.0000 H   0  0  0  0  0  0  0  0  0  0  0  0
    4.0000   -1.3856    0.0000 C   0  0  0  0  0  0  0  0  0  0  0  0
    4.8000   -2.7713    0.0000 H   0  0  0  0  0  0  0  0  0  0  0  0
    2.4001   -1.3856    0.0000 C   0  0  0  0  0  0  0  0  0  0  0  0
    1.6001   -2.7713    0.0000 H   0  0  0  0  0  0  0  0  0  0  0  0
   -0.8001   -1.3856    0.0000 C   0  0  0  0  0  0  0  0  0  0  0  0
   -0.0001   -2.7713    0.0000 H   0  0  0  0  0  0  0  0  0  0  0  0
   -2.4000   -1.3856    0.0000 C   0  0  0  0  0  0  0  0  0  0  0  0
   -3.2000   -2.7713    0.0000 H   0  0  0  0  0  0  0  0  0  0  0  0
   -3.2000   -0.0000    0.0000 C   0  0  0  0  0  0  0  0  0  0  0  0
   -4.8000   -0.0000    0.0000 H   0  0  0  0  0  0  0  0  0  0  0  0
   -2.4000    1.3856    0.0000 C   0  0  0  0  0  0  0  0  0  0  0  0
   -3.2000    2.7713    0.0000 H   0  0  0  0  0  0  0  0  0  0  0  0
  1  2  1  0  0  0  0
  1  3  1  0  0  0  0
  3  4  1  0  0  0  0
  4  5  1  0  0  0  0
  5  6  1  0  0  0  0
  5  7  2  0  0  0  0
  7  8  1  0  0  0  0
  7  9  1  0  0  0  0
  9 10  1  0  0  0  0
  9 11  2  0  0  0  0
 11 12  1  0  0  0  0
 11 13  1  0  0  0  0
 13  4  2  0  0  0  0
 13 14  1  0  0  0  0
  3 15  2  0  0  0  0
 15 16  1  0  0  0  0
 15 17  1  0  0  0  0
 17 18  1  0  0  0  0
 17 19  2  0  0  0  0
 19 20  1  0  0  0  0
 19 21  1  0  0  0  0
 21  1  2  0  0  0  0
 21 22  1  0  0  0  0
M  END
> <ChemID>
100355

> <source_casrn>
92-52-4

> <CAS>
92-52-4

> <SMILES>
c1ccccc1-c1ccccc1

> <NAME>
BIPHENYL

> <preferred_name>
Biphenyl

> <iupac>
biphenyl

> <MPID>
24994

> <dsstox_substance_id>
DTXSID4020161

> <Canonical_QSARr>
c1ccccc1-c1ccccc1

> <InChI_Code_QSARr>
InChI=1S/C12H10/c1-3-7-11(8-4-1)12-9-5-2-6-10-12/h1-10H

> <InChI Key_QSARr>
ZUOUZKKEUPVFJK-UHFFFAOYSA-N

> <Salt_Solvent>
?

> <LogVP>
-2.0491

$$$$
100359
  -INDIGO-08031723152D

 23 23  0  0  0  0  0  0  0  0999 V2000
    3.2000    2.7712    0.0000 C   0  0  0  0  0  0  0  0  0  0  0  0
    4.8000    2.7712    0.0000 H   0  0  0  0  0  0  0  0  0  0  0  0
    4.0000    4.1569    0.0000 H   0  0  0  0  0  0  0  0  0  0  0  0
    4.0000    1.3856    0.0000 H   0  0  0  0  0  0  0  0  0  0  0  0
    2.4000    1.3856    0.0000 O   0  0  0  0  0  0  0  0  0  0  0  0
    0.8001    1.3856    0.0000 C   0  0  0  0  0  0  0  0  0  0  0  0
    0.0001    2.7713    0.0000 C   0  0  0  0  0  0  0  0  0  0  0  0
    0.8001    4.1569    0.0000 H   0  0  0  0  0  0  0  0  0  0  0  0
   -1.6001    2.7713    0.0000 C   0  0  0  0  0  0  0  0  0  0  0  0
   -2.4001    4.1569    0.0000 H   0  0  0  0  0  0  0  0  0  0  0  0
   -2.4001    1.3856    0.0000 C   0  0  0  0  0  0  0  0  0  0  0  0
   -4.0000    1.3856    0.0000 C   0  0  0  0  0  0  0  0  0  0  0  0
   -4.8000   -0.0001    0.0000 O   0  0  0  0  0  0  0  0  0  0  0  0
   -4.8000    2.7713    0.0000 O   0  0  0  0  0  0  0  0  0  0  0  0
   -6.4000    2.7713    0.0000 H   0  0  0  0  0  0  0  0  0  0  0  0
   -1.6001    0.0001    0.0000 C   0  0  0  0  0  0  0  0  0  0  0  0
   -2.4001   -1.3856    0.0000 H   0  0  0  0  0  0  0  0  0  0  0  0
    0.0001    0.0001    0.0000 C   0  0  0  0  0  0  0  0  0  0  0  0
    0.8001   -1.3856    0.0000 O   0  0  0  0  0  0  0  0  0  0  0  0
    0.0001   -2.7712    0.0000 C   0  0  0  0  0  0  0  0  0  0  0  0
    0.8001   -4.1569    0.0000 H   0  0  0  0  0  0  0  0  0  0  0  0
   -0.7999   -4.1569    0.0000 H   0  0  0  0  0  0  0  0  0  0  0  0
    1.6000   -2.7712    0.0000 H   0  0  0  0  0  0  0  0  0  0  0  0
  1  2  1  0  0  0  0
  1  3  1  0  0  0  0
  1  4  1  0  0  0  0
  1  5  1  0  0  0  0
  5  6  1  0  0  0  0
  6  7  1  0  0  0  0
  7  8  1  0  0  0  0
  7  9  2  0  0  0  0
  9 10  1  0  0  0  0
  9 11  1  0  0  0  0
 11 12  1  0  0  0  0
 12 13  2  0  0  0  0
 12 14  1  0  0  0  0
 14 15  1  0  0  0  0
 11 16  2  0  0  0  0
 16 17  1  0  0  0  0
 16 18  1  0  0  0  0
 18  6  2  0  0  0  0
 18 19  1  0  0  0  0
 19 20  1  0  0  0  0
 20 21  1  0  0  0  0
 20 22  1  0  0  0  0
 20 23  1  0  0  0  0
M  END
> <ChemID>
100359

> <source_casrn>
93-07-2

> <CAS>
93-07-2

> <SMILES>
COc1ccc(cc1OC)C(O)=O

> <NAME>
3,4-DIMETHOXYBENZOIC ACID

> <preferred_name>
Benzoic acid, 3,4-dimethoxy-

> <iupac>
3,4-Dimethoxybenzoic acid

> <MPID>
24998

> <dsstox_substance_id>
DTXSID6059077

> <Canonical_QSARr>
COc1ccc(cc1OC)C(O)=O

> <InChI_Code_QSARr>
InChI=1S/C9H10O4/c1-12-7-4-3-6(9(10)11)5-8(7)13-2/h3-5H,1-2H3,(H,10,11)

> <InChI Key_QSARr>
DAUAQNGYDSHRET-UHFFFAOYSA-N

> <Salt_Solvent>
?

> <LogVP>
-3.6082

$$$$
100363
  -INDIGO-08031723152D

 29 29  0  0  0  0  0  0  0  0999 V2000
   -0.8000    1.3857    0.0000 C   0  0  0  0  0  0  0  0  0  0  0  0
    0.0000    2.7713    0.0000 H   0  0  0  0  0  0  0  0  0  0  0  0
    0.0000    0.0000    0.0000 C   0  0  0  0  0  0  0  0  0  0  0  0
    1.6000    0.0000    0.0000 C   0  0  0  0  0  0  0  0  0  0  0  0
    1.8088   -1.5863    0.0000 H   0  0  0  0  0  0  0  0  0  0  0  0
    2.8694   -0.9740    0.0000 H   0  0  0  0  0  0  0  0  0  0  0  0
    2.4000    1.3856    0.0000 C   0  0  0  0  0  0  0  0  0  0  0  0
    1.6000    2.7713    0.0000 H   0  0  0  0  0  0  0  0  0  0  0  0
    4.0000    1.3856    0.0000 C   0  0  0  0  0  0  0  0  0  0  0  0
    4.8000    2.7713    0.0000 H   0  0  0  0  0  0  0  0  0  0  0  0
    4.8000    0.0000    0.0000 H   0  0  0  0  0  0  0  0  0  0  0  0
   -0.8000   -1.3857    0.0000 C   0  0  0  0  0  0  0  0  0  0  0  0
    0.0000   -2.7713    0.0000 H   0  0  0  0  0  0  0  0  0  0  0  0
   -2.4000   -1.3857    0.0000 C   0  0  0  0  0  0  0  0  0  0  0  0
   -3.2000   -2.7713    0.0000 O   0  0  0  0  0  0  0  0  0  0  0  0
   -2.4000   -4.1569    0.0000 C   0  0  0  0  0  0  0  0  0  0  0  0
   -3.2000   -5.5426    0.0000 H   0  0  0  0  0  0  0  0  0  0  0  0
   -1.6000   -5.5426    0.0000 H   0  0  0  0  0  0  0  0  0  0  0  0
   -4.0000   -4.1569    0.0000 H   0  0  0  0  0  0  0  0  0  0  0  0
   -3.2000    0.0000    0.0000 C   0  0  0  0  0  0  0  0  0  0  0  0
   -4.8000    0.0000    0.0000 O   0  0  0  0  0  0  0  0  0  0  0  0
   -5.6000    1.3857    0.0000 C   0  0  0  0  0  0  0  0  0  0  0  0
   -4.8000    2.7713    0.0000 O   0  0  0  0  0  0  0  0  0  0  0  0
   -7.2000    1.3857    0.0000 C   0  0  0  0  0  0  0  0  0  0  0  0
   -8.8000    1.3857    0.0000 H   0  0  0  0  0  0  0  0  0  0  0  0
   -8.0000    2.7713    0.0000 H   0  0  0  0  0  0  0  0  0  0  0  0
   -8.0000    0.0000    0.0000 H   0  0  0  0  0  0  0  0  0  0  0  0
   -2.4000    1.3857    0.0000 C   0  0  0  0  0  0  0  0  0  0  0  0
   -3.2000    2.7713    0.0000 H   0  0  0  0  0  0  0  0  0  0  0  0
  1  2  1  0  0  0  0
  1  3  1  0  0  0  0
  3  4  1  0  0  0  0
  4  5  1  0  0  0  0
  4  6  1  0  0  0  0
  4  7  1  0  0  0  0
  7  8  1  0  0  0  0
  7  9  2  0  0  0  0
  9 10  1  0  0  0  0
  9 11  1  0  0  0  0
  3 12  2  0  0  0  0
 12 13  1  0  0  0  0
 12 14  1  0  0  0  0
 14 15  1  0  0  0  0
 15 16  1  0  0  0  0
 16 17  1  0  0  0  0
 16 18  1  0  0  0  0
 16 19  1  0  0  0  0
 14 20  2  0  0  0  0
 20 21  1  0  0  0  0
 21 22  1  0  0  0  0
 22 23  2  0  0  0  0
 22 24  1  0  0  0  0
 24 25  1  0  0  0  0
 24 26  1  0  0  0  0
 24 27  1  0  0  0  0
 20 28  1  0  0  0  0
 28  1  2  0  0  0  0
 28 29  1  0  0  0  0
M  END
> <ChemID>
100363

> <source_casrn>
93-28-7

> <CAS>
93-28-7

> <SMILES>
CC(=O)Oc1ccc(CC=C)cc1OC

> <NAME>
EUGENYL ACETATE

> <preferred_name>
Acetyleugenol

> <iupac>
4-allyl-2-methoxyphenyl acetate

> <MPID>
25002

> <dsstox_substance_id>
DTXSID5052624

> <Canonical_QSARr>
CC(=O)Oc1ccc(CC=C)cc1OC

> <InChI_Code_QSARr>
InChI=1S/C12H14O3/c1-4-5-10-6-7-11(15-9(2)13)12(8-10)14-3/h4,6-8H,1,5H2,2-3H3

> <InChI Key_QSARr>
SCCDQYPEOIRVGX-UHFFFAOYSA-N

> <Salt_Solvent>
?

> <LogVP>
-2.4961

$$$$
100367
  -INDIGO-08031723152D

 18 18  0  0  0  0  0  0  0  0999 V2000
   -1.3857    0.8000    0.0000 C   0  0  0  0  0  0  0  0  0  0  0  0
   -1.3857    2.4000    0.0000 O   0  0  0  0  0  0  0  0  0  0  0  0
   -2.7713   -0.0000    0.0000 O   0  0  0  0  0  0  0  0  0  0  0  0
   -4.1569    0.8000    0.0000 C   0  0  0  0  0  0  0  0  0  0  0  0
   -5.5426    1.6000    0.0000 H   0  0  0  0  0  0  0  0  0  0  0  0
   -5.5426   -0.0000    0.0000 H   0  0  0  0  0  0  0  0  0  0  0  0
   -4.1569    2.4000    0.0000 H   0  0  0  0  0  0  0  0  0  0  0  0
    0.0001   -0.0000    0.0000 C   0  0  0  0  0  0  0  0  0  0  0  0
    0.0001   -1.6000    0.0000 C   0  0  0  0  0  0  0  0  0  0  0  0
   -1.3857   -2.4000    0.0000 H   0  0  0  0  0  0  0  0  0  0  0  0
    1.3857   -2.4000    0.0000 C   0  0  0  0  0  0  0  0  0  0  0  0
    1.3857   -4.0000    0.0000 H   0  0  0  0  0  0  0  0  0  0  0  0
    2.7713   -1.6000    0.0000 C   0  0  0  0  0  0  0  0  0  0  0  0
    4.1569   -2.4000    0.0000 H   0  0  0  0  0  0  0  0  0  0  0  0
    2.7713   -0.0000    0.0000 C   0  0  0  0  0  0  0  0  0  0  0  0
    4.1569    0.8000    0.0000 H   0  0  0  0  0  0  0  0  0  0  0  0
    1.3857    0.8000    0.0000 C   0  0  0  0  0  0  0  0  0  0  0  0
    1.3857    2.4000    0.0000 H   0  0  0  0  0  0  0  0  0  0  0  0
  1  2  2  0  0  0  0
  1  3  1  0  0  0  0
  3  4  1  0  0  0  0
  4  5  1  0  0  0  0
  4  6  1  0  0  0  0
  4  7  1  0  0  0  0
  1  8  1  0  0  0  0
  8  9  1  0  0  0  0
  9 10  1  0  0  0  0
  9 11  2  0  0  0  0
 11 12  1  0  0  0  0
 11 13  1  0  0  0  0
 13 14  1  0  0  0  0
 13 15  2  0  0  0  0
 15 16  1  0  0  0  0
 15 17  1  0  0  0  0
 17  8  2  0  0  0  0
 17 18  1  0  0  0  0
M  END
> <ChemID>
100367

> <source_casrn>
93-58-3

> <CAS>
93-58-3

> <SMILES>
COC(=O)c1ccccc1

> <NAME>
BENZOIC ACID, METHYL ESTER

> <preferred_name>
Methyl benzoate

> <iupac>
methyl benzoate

> <MPID>
25006

> <dsstox_substance_id>
DTXSID5025572

> <Canonical_QSARr>
COC(=O)c1ccccc1

> <InChI_Code_QSARr>
InChI=1S/C8H8O2/c1-10-8(9)7-5-3-2-4-6-7/h2-6H,1H3

> <InChI Key_QSARr>
QPJVMBTYPHYUOC-UHFFFAOYSA-N

> <Salt_Solvent>
?

> <LogVP>
-0.4202

$$$$
100371
  -INDIGO-08031723152D

 21 21  0  0  0  0  0  0  0  0999 V2000
   -1.3856    0.8000    0.0000 C   0  0  0  0  0  0  0  0  0  0  0  0
   -1.3856    2.4000    0.0000 O   0  0  0  0  0  0  0  0  0  0  0  0
   -0.0001   -0.0000    0.0000 C   0  0  0  0  0  0  0  0  0  0  0  0
   -0.0001   -1.6000    0.0000 C   0  0  0  0  0  0  0  0  0  0  0  0
   -1.3857   -2.4000    0.0000 H   0  0  0  0  0  0  0  0  0  0  0  0
    1.3856   -2.4000    0.0000 C   0  0  0  0  0  0  0  0  0  0  0  0
    1.3856   -4.0000    0.0000 H   0  0  0  0  0  0  0  0  0  0  0  0
    2.7713   -1.6000    0.0000 C   0  0  0  0  0  0  0  0  0  0  0  0
    4.1569   -2.4000    0.0000 H   0  0  0  0  0  0  0  0  0  0  0  0
    2.7713   -0.0000    0.0000 C   0  0  0  0  0  0  0  0  0  0  0  0
    4.1569    0.8000    0.0000 H   0  0  0  0  0  0  0  0  0  0  0  0
    1.3856    0.8000    0.0000 C   0  0  0  0  0  0  0  0  0  0  0  0
    1.3856    2.4000    0.0000 H   0  0  0  0  0  0  0  0  0  0  0  0
   -2.7712   -0.0000    0.0000 O   0  0  0  0  0  0  0  0  0  0  0  0
   -4.1569    0.8000    0.0000 C   0  0  0  0  0  0  0  0  0  0  0  0
   -4.7692    2.2782    0.0000 H   0  0  0  0  0  0  0  0  0  0  0  0
   -3.5446    2.2782    0.0000 H   0  0  0  0  0  0  0  0  0  0  0  0
   -5.5425   -0.0000    0.0000 C   0  0  0  0  0  0  0  0  0  0  0  0
   -6.9282   -0.8000    0.0000 H   0  0  0  0  0  0  0  0  0  0  0  0
   -6.9282    0.8000    0.0000 H   0  0  0  0  0  0  0  0  0  0  0  0
   -5.5425   -1.6000    0.0000 H   0  0  0  0  0  0  0  0  0  0  0  0
  1  2  2  0  0  0  0
  1  3  1  0  0  0  0
  3  4  1  0  0  0  0
  4  5  1  0  0  0  0
  4  6  2  0  0  0  0
  6  7  1  0  0  0  0
  6  8  1  0  0  0  0
  8  9  1  0  0  0  0
  8 10  2  0  0  0  0
 10 11  1  0  0  0  0
 10 12  1  0  0  0  0
 12  3  2  0  0  0  0
 12 13  1  0  0  0  0
  1 14  1  0  0  0  0
 14 15  1  0  0  0  0
 15 16  1  0  0  0  0
 15 17  1  0  0  0  0
 15 18  1  0  0  0  0
 18 19  1  0  0  0  0
 18 20  1  0  0  0  0
 18 21  1  0  0  0  0
M  END
> <ChemID>
100371

> <source_casrn>
93-89-0

> <CAS>
93-89-0

> <SMILES>
CCOC(=O)c1ccccc1

> <NAME>
ETHYL BENZOATE

> <preferred_name>
Ethyl benzoate

> <iupac>
ethyl benzoate

> <MPID>
25010

> <dsstox_substance_id>
DTXSID3038696

> <Canonical_QSARr>
CCOC(=O)c1ccccc1

> <InChI_Code_QSARr>
InChI=1S/C9H10O2/c1-2-11-9(10)8-6-4-3-5-7-8/h3-7H,2H2,1H3

> <InChI Key_QSARr>
MTZQAGJQAFMTAQ-UHFFFAOYSA-N

> <Salt_Solvent>
?

> <LogVP>
-0.5735

$$$$
100375
  -INDIGO-08031723152D

 28 28  0  0  0  0  0  0  0  0999 V2000
    2.7713    0.0000    0.0000 C   0  0  0  0  0  0  0  0  0  0  0  0
    2.7713    1.6000    0.0000 O   0  0  0  0  0  0  0  0  0  0  0  0
    1.3857   -0.8000    0.0000 O   0  0  0  0  0  0  0  0  0  0  0  0
    0.0000    0.0000    0.0000 C   0  0  0  0  0  0  0  0  0  0  0  0
    0.8001    1.3856    0.0000 H   0  0  0  0  0  0  0  0  0  0  0  0
   -1.3855    0.8000    0.0000 C   0  0  0  0  0  0  0  0  0  0  0  0
   -2.7713    1.6000    0.0000 H   0  0  0  0  0  0  0  0  0  0  0  0
   -2.7713    0.0000    0.0000 H   0  0  0  0  0  0  0  0  0  0  0  0
   -1.3855    2.4000    0.0000 H   0  0  0  0  0  0  0  0  0  0  0  0
   -0.8001   -1.3856    0.0000 C   0  0  0  0  0  0  0  0  0  0  0  0
   -1.5999   -2.7712    0.0000 H   0  0  0  0  0  0  0  0  0  0  0  0
    0.0000   -2.7712    0.0000 H   0  0  0  0  0  0  0  0  0  0  0  0
   -2.4000   -1.3856    0.0000 H   0  0  0  0  0  0  0  0  0  0  0  0
    4.1570   -0.8000    0.0000 C   0  0  0  0  0  0  0  0  0  0  0  0
    4.7691   -2.2782    0.0000 H   0  0  0  0  0  0  0  0  0  0  0  0
    3.5447   -2.2782    0.0000 H   0  0  0  0  0  0  0  0  0  0  0  0
    5.5426    0.0000    0.0000 O   0  0  0  0  0  0  0  0  0  0  0  0
    6.9283   -0.8000    0.0000 C   0  0  0  0  0  0  0  0  0  0  0  0
    6.9283   -2.4000    0.0000 C   0  0  0  0  0  0  0  0  0  0  0  0
    5.5426   -3.2000    0.0000 Cl  0  0  0  0  0  0  0  0  0  0  0  0
    8.3138   -3.2000    0.0000 C   0  0  0  0  0  0  0  0  0  0  0  0
    8.3138   -4.8000    0.0000 H   0  0  0  0  0  0  0  0  0  0  0  0
    9.6996   -2.4000    0.0000 C   0  0  0  0  0  0  0  0  0  0  0  0
   11.0851   -3.2000    0.0000 Cl  0  0  0  0  0  0  0  0  0  0  0  0
    9.6996   -0.8000    0.0000 C   0  0  0  0  0  0  0  0  0  0  0  0
   11.0851    0.0000    0.0000 H   0  0  0  0  0  0  0  0  0  0  0  0
    8.3138    0.0000    0.0000 C   0  0  0  0  0  0  0  0  0  0  0  0
    8.3138    1.6000    0.0000 H   0  0  0  0  0  0  0  0  0  0  0  0
  1  2  2  0  0  0  0
  1  3  1  0  0  0  0
  3  4  1  0  0  0  0
  4  5  1  0  0  0  0
  4  6  1  0  0  0  0
  6  7  1  0  0  0  0
  6  8  1  0  0  0  0
  6  9  1  0  0  0  0
  4 10  1  0  0  0  0
 10 11  1  0  0  0  0
 10 12  1  0  0  0  0
 10 13  1  0  0  0  0
  1 14  1  0  0  0  0
 14 15  1  0  0  0  0
 14 16  1  0  0  0  0
 14 17  1  0  0  0  0
 17 18  1  0  0  0  0
 18 19  1  0  0  0  0
 19 20  1  0  0  0  0
 19 21  2  0  0  0  0
 21 22  1  0  0  0  0
 21 23  1  0  0  0  0
 23 24  1  0  0  0  0
 23 25  2  0  0  0  0
 25 26  1  0  0  0  0
 25 27  1  0  0  0  0
 27 18  2  0  0  0  0
 27 28  1  0  0  0  0
M  END
> <ChemID>
100375

> <source_casrn>
94-11-1

> <CAS>
94-11-1

> <SMILES>
CC(C)OC(=O)COc1ccc(Cl)cc1Cl

> <NAME>
2,4-D, ISOPROPYL ESTER

> <preferred_name>
2,4-D isopropyl ester

> <iupac>
propan-2-yl (2,4-dichlorophenoxy)acetate

> <MPID>
25014

> <dsstox_substance_id>
DTXSID5020445

> <Canonical_QSARr>
CC(C)OC(=O)COc1ccc(Cl)cc1Cl

> <InChI_Code_QSARr>
InChI=1S/C11H12Cl2O3/c1-7(2)16-11(14)6-15-10-4-3-8(12)5-9(10)13/h3-5,7H,6H2,1-2H3

> <InChI Key_QSARr>
WHOKDONDRZNCBC-UHFFFAOYSA-N

> <Salt_Solvent>
?

> <LogVP>
-3.6345

$$$$
100379
  -INDIGO-08031723152D

 31 31  0  0  0  0  0  0  0  0999 V2000
    4.1570    0.8000    0.0000 C   0  0  0  0  0  0  0  0  0  0  0  0
    4.1570    2.4000    0.0000 O   0  0  0  0  0  0  0  0  0  0  0  0
    2.7712   -0.0000    0.0000 O   0  0  0  0  0  0  0  0  0  0  0  0
    1.3856    0.8000    0.0000 C   0  0  0  0  0  0  0  0  0  0  0  0
    0.7734    2.2782    0.0000 H   0  0  0  0  0  0  0  0  0  0  0  0
    1.9979    2.2782    0.0000 H   0  0  0  0  0  0  0  0  0  0  0  0
    0.0001   -0.0000    0.0000 C   0  0  0  0  0  0  0  0  0  0  0  0
    0.6123   -1.4782    0.0000 H   0  0  0  0  0  0  0  0  0  0  0  0
   -0.6122   -1.4782    0.0000 H   0  0  0  0  0  0  0  0  0  0  0  0
   -1.3855    0.8000    0.0000 C   0  0  0  0  0  0  0  0  0  0  0  0
   -1.9980    2.2782    0.0000 H   0  0  0  0  0  0  0  0  0  0  0  0
   -0.7733    2.2782    0.0000 H   0  0  0  0  0  0  0  0  0  0  0  0
   -2.7713   -0.0000    0.0000 C   0  0  0  0  0  0  0  0  0  0  0  0
   -4.1569   -0.8000    0.0000 H   0  0  0  0  0  0  0  0  0  0  0  0
   -4.1569    0.8000    0.0000 H   0  0  0  0  0  0  0  0  0  0  0  0
   -2.7713   -1.6000    0.0000 H   0  0  0  0  0  0  0  0  0  0  0  0
    5.5426   -0.0000    0.0000 C   0  0  0  0  0  0  0  0  0  0  0  0
    6.1549   -1.4782    0.0000 H   0  0  0  0  0  0  0  0  0  0  0  0
    4.9304   -1.4782    0.0000 H   0  0  0  0  0  0  0  0  0  0  0  0
    6.9282    0.8000    0.0000 O   0  0  0  0  0  0  0  0  0  0  0  0
    8.3138   -0.0000    0.0000 C   0  0  0  0  0  0  0  0  0  0  0  0
    8.3138   -1.6000    0.0000 C   0  0  0  0  0  0  0  0  0  0  0  0
    6.9282   -2.4000    0.0000 Cl  0  0  0  0  0  0  0  0  0  0  0  0
    9.6996   -2.4000    0.0000 C   0  0  0  0  0  0  0  0  0  0  0  0
    9.6996   -4.0000    0.0000 H   0  0  0  0  0  0  0  0  0  0  0  0
   11.0852   -1.6000    0.0000 C   0  0  0  0  0  0  0  0  0  0  0  0
   12.4708   -2.4000    0.0000 Cl  0  0  0  0  0  0  0  0  0  0  0  0
   11.0852   -0.0000    0.0000 C   0  0  0  0  0  0  0  0  0  0  0  0
   12.4708    0.8000    0.0000 H   0  0  0  0  0  0  0  0  0  0  0  0
    9.6996    0.8000    0.0000 C   0  0  0  0  0  0  0  0  0  0  0  0
    9.6996    2.4000    0.0000 H   0  0  0  0  0  0  0  0  0  0  0  0
  1  2  2  0  0  0  0
  1  3  1  0  0  0  0
  3  4  1  0  0  0  0
  4  5  1  0  0  0  0
  4  6  1  0  0  0  0
  4  7  1  0  0  0  0
  7  8  1  0  0  0  0
  7  9  1  0  0  0  0
  7 10  1  0  0  0  0
 10 11  1  0  0  0  0
 10 12  1  0  0  0  0
 10 13  1  0  0  0  0
 13 14  1  0  0  0  0
 13 15  1  0  0  0  0
 13 16  1  0  0  0  0
  1 17  1  0  0  0  0
 17 18  1  0  0  0  0
 17 19  1  0  0  0  0
 17 20  1  0  0  0  0
 20 21  1  0  0  0  0
 21 22  1  0  0  0  0
 22 23  1  0  0  0  0
 22 24  2  0  0  0  0
 24 25  1  0  0  0  0
 24 26  1  0  0  0  0
 26 27  1  0  0  0  0
 26 28  2  0  0  0  0
 28 29  1  0  0  0  0
 28 30  1  0  0  0  0
 30 21  2  0  0  0  0
 30 31  1  0  0  0  0
M  END
> <ChemID>
100379

> <source_casrn>
94-80-4

> <CAS>
94-80-4

> <SMILES>
CCCCOC(=O)COc1ccc(Cl)cc1Cl

> <NAME>
2,4-D, BUTYL ESTER

> <preferred_name>
2,4-D 1-butyl ester

> <iupac>
butyl (2,4-dichlorophenoxy)acetate

> <MPID>
25018

> <dsstox_substance_id>
DTXSID5020443

> <Canonical_QSARr>
CCCCOC(=O)COc1ccc(Cl)cc1Cl

> <InChI_Code_QSARr>
InChI=1S/C12H14Cl2O3/c1-2-3-6-16-12(15)8-17-11-5-4-9(13)7-10(11)14/h4-5,7H,2-3,6,8H2,1H3

> <InChI Key_QSARr>
UQMRAFJOBWOFNS-UHFFFAOYSA-N

> <Salt_Solvent>
?

> <LogVP>
-4.2104

$$$$
100383
  -INDIGO-08031723152D

 26 25  0  0  0  0  0  0  0  0999 V2000
   -1.3857   -2.4000    0.0000 S   0  0  0  0  0  0  0  0  0  0  0  0
   -1.3857   -0.8000    0.0000 C   0  0  0  0  0  0  0  0  0  0  0  0
   -0.0001    0.0001    0.0000 N   0  0  0  0  0  0  0  0  0  0  0  0
   -0.0001    1.6001    0.0000 C   0  0  0  0  0  0  0  0  0  0  0  0
    0.9740    2.8694    0.0000 H   0  0  0  0  0  0  0  0  0  0  0  0
    1.5863    1.8088    0.0000 H   0  0  0  0  0  0  0  0  0  0  0  0
   -1.3857    2.4000    0.0000 C   0  0  0  0  0  0  0  0  0  0  0  0
   -1.3857    4.0000    0.0000 H   0  0  0  0  0  0  0  0  0  0  0  0
   -2.7713    3.2001    0.0000 H   0  0  0  0  0  0  0  0  0  0  0  0
   -0.0001    3.2001    0.0000 H   0  0  0  0  0  0  0  0  0  0  0  0
    1.3857   -0.8000    0.0000 C   0  0  0  0  0  0  0  0  0  0  0  0
    2.3597    0.4693    0.0000 H   0  0  0  0  0  0  0  0  0  0  0  0
    2.9720   -0.5911    0.0000 H   0  0  0  0  0  0  0  0  0  0  0  0
    1.3857   -2.4000    0.0000 C   0  0  0  0  0  0  0  0  0  0  0  0
    1.3857   -4.0000    0.0000 H   0  0  0  0  0  0  0  0  0  0  0  0
    2.7713   -3.2001    0.0000 H   0  0  0  0  0  0  0  0  0  0  0  0
   -0.0001   -3.2001    0.0000 H   0  0  0  0  0  0  0  0  0  0  0  0
   -2.7713   -0.0001    0.0000 S   0  0  0  0  0  0  0  0  0  0  0  0
   -4.1569   -0.8000    0.0000 C   0  0  0  0  0  0  0  0  0  0  0  0
   -3.5447   -2.2782    0.0000 H   0  0  0  0  0  0  0  0  0  0  0  0
   -4.7692   -2.2782    0.0000 H   0  0  0  0  0  0  0  0  0  0  0  0
   -5.5426   -0.0001    0.0000 C   0  0  0  0  0  0  0  0  0  0  0  0
   -6.9282   -0.8000    0.0000 C   0  0  0  0  0  0  0  0  0  0  0  0
   -8.3138    0.0001    0.0000 H   0  0  0  0  0  0  0  0  0  0  0  0
   -6.9282   -2.4000    0.0000 H   0  0  0  0  0  0  0  0  0  0  0  0
   -5.5426    1.5999    0.0000 Cl  0  0  0  0  0  0  0  0  0  0  0  0
  1  2  2  0  0  0  0
  2  3  1  0  0  0  0
  3  4  1  0  0  0  0
  4  5  1  0  0  0  0
  4  6  1  0  0  0  0
  4  7  1  0  0  0  0
  7  8  1  0  0  0  0
  7  9  1  0  0  0  0
  7 10  1  0  0  0  0
  3 11  1  0  0  0  0
 11 12  1  0  0  0  0
 11 13  1  0  0  0  0
 11 14  1  0  0  0  0
 14 15  1  0  0  0  0
 14 16  1  0  0  0  0
 14 17  1  0  0  0  0
  2 18  1  0  0  0  0
 18 19  1  0  0  0  0
 19 20  1  0  0  0  0
 19 21  1  0  0  0  0
 19 22  1  0  0  0  0
 22 23  2  0  0  0  0
 23 24  1  0  0  0  0
 23 25  1  0  0  0  0
 22 26  1  0  0  0  0
M  END
> <ChemID>
100383

> <source_casrn>
95-06-7

> <CAS>
95-06-7

> <SMILES>
CCN(CC)C(=S)SCC(=C)Cl

> <NAME>
SULFALLATE

> <preferred_name>
Sulfallate

> <iupac>
2-chloroprop-2-en-1-yl diethylcarbamodithioate

> <MPID>
25022

> <dsstox_substance_id>
DTXSID7021289

> <Canonical_QSARr>
CCN(CC)C(=S)SCC(=C)Cl

> <InChI_Code_QSARr>
InChI=1S/C8H14ClNS2/c1-4-10(5-2)8(11)12-6-7(3)9/h3-6H2,1-2H3

> <InChI Key_QSARr>
XJCLWVXTCRQIDI-UHFFFAOYSA-N

> <Salt_Solvent>
?

> <LogVP>
-2.6576

$$$$
100387
  -INDIGO-08031723152D

 15 15  0  0  0  0  0  0  0  0999 V2000
    0.0000   -0.0000    0.0000 C   0  0  0  0  0  0  0  0  0  0  0  0
   -0.8001    1.3856    0.0000 C   0  0  0  0  0  0  0  0  0  0  0  0
    0.0000    2.7713    0.0000 Br  0  0  0  0  0  0  0  0  0  0  0  0
   -2.4001    1.3856    0.0000 C   0  0  0  0  0  0  0  0  0  0  0  0
   -3.2000    2.7713    0.0000 H   0  0  0  0  0  0  0  0  0  0  0  0
   -3.2000   -0.0000    0.0000 C   0  0  0  0  0  0  0  0  0  0  0  0
   -4.8000   -0.0000    0.0000 H   0  0  0  0  0  0  0  0  0  0  0  0
   -2.4001   -1.3856    0.0000 C   0  0  0  0  0  0  0  0  0  0  0  0
   -3.2000   -2.7713    0.0000 H   0  0  0  0  0  0  0  0  0  0  0  0
   -0.8001   -1.3856    0.0000 C   0  0  0  0  0  0  0  0  0  0  0  0
    0.0000   -2.7713    0.0000 H   0  0  0  0  0  0  0  0  0  0  0  0
    1.6000   -0.0000    0.0000 C   0  0  0  0  0  0  0  0  0  0  0  0
    3.2000   -0.0000    0.0000 H   0  0  0  0  0  0  0  0  0  0  0  0
    2.4001   -1.3856    0.0000 H   0  0  0  0  0  0  0  0  0  0  0  0
    2.4001    1.3856    0.0000 H   0  0  0  0  0  0  0  0  0  0  0  0
  1  2  1  0  0  0  0
  2  3  1  0  0  0  0
  2  4  2  0  0  0  0
  4  5  1  0  0  0  0
  4  6  1  0  0  0  0
  6  7  1  0  0  0  0
  6  8  2  0  0  0  0
  8  9  1  0  0  0  0
  8 10  1  0  0  0  0
 10  1  2  0  0  0  0
 10 11  1  0  0  0  0
  1 12  1  0  0  0  0
 12 13  1  0  0  0  0
 12 14  1  0  0  0  0
 12 15  1  0  0  0  0
M  END
> <ChemID>
100387

> <source_casrn>
95-46-5

> <CAS>
95-46-5

> <SMILES>
Cc1ccccc1Br

> <NAME>
O-BROMOTOLUENE

> <preferred_name>
2-Bromotoluene

> <iupac>
1-bromo-2-methylbenzene

> <MPID>
25026

> <dsstox_substance_id>
DTXSID2024660

> <Canonical_QSARr>
Cc1ccccc1Br

> <InChI_Code_QSARr>
InChI=1S/C7H7Br/c1-6-4-2-3-5-7(6)8/h2-5H,1H3

> <InChI Key_QSARr>
QSSXJPIWXQTSIX-UHFFFAOYSA-N

> <Salt_Solvent>
?

> <LogVP>
0.0186

$$$$
100391
  -INDIGO-08031723152D

 12 12  0  0  0  0  0  0  0  0999 V2000
    0.8000    1.3856    0.0000 Cl  0  0  0  0  0  0  0  0  0  0  0  0
   -0.0000   -0.0000    0.0000 C   0  0  0  0  0  0  0  0  0  0  0  0
    0.8000   -1.3857    0.0000 C   0  0  0  0  0  0  0  0  0  0  0  0
    2.4000   -1.3857    0.0000 Cl  0  0  0  0  0  0  0  0  0  0  0  0
   -0.0000   -2.7713    0.0000 C   0  0  0  0  0  0  0  0  0  0  0  0
    0.8000   -4.1569    0.0000 H   0  0  0  0  0  0  0  0  0  0  0  0
   -1.6000   -2.7713    0.0000 C   0  0  0  0  0  0  0  0  0  0  0  0
   -2.4000   -4.1569    0.0000 H   0  0  0  0  0  0  0  0  0  0  0  0
   -2.4000   -1.3856    0.0000 C   0  0  0  0  0  0  0  0  0  0  0  0
   -4.0000   -1.3856    0.0000 H   0  0  0  0  0  0  0  0  0  0  0  0
   -1.6000   -0.0000    0.0000 C   0  0  0  0  0  0  0  0  0  0  0  0
   -2.4000    1.3856    0.0000 H   0  0  0  0  0  0  0  0  0  0  0  0
  1  2  1  0  0  0  0
  2  3  1  0  0  0  0
  3  4  1  0  0  0  0
  3  5  2  0  0  0  0
  5  6  1  0  0  0  0
  5  7  1  0  0  0  0
  7  8  1  0  0  0  0
  7  9  2  0  0  0  0
  9 10  1  0  0  0  0
  9 11  1  0  0  0  0
 11  2  2  0  0  0  0
 11 12  1  0  0  0  0
M  END
> <ChemID>
100391

> <source_casrn>
95-50-1

> <CAS>
95-50-1

> <SMILES>
Clc1ccccc1Cl

> <NAME>
1,2-DICHLOROBENZENE

> <preferred_name>
1,2-Dichlorobenzene

> <iupac>
1,2-dichlorobenzene

> <MPID>
25030

> <dsstox_substance_id>
DTXSID6020430

> <Canonical_QSARr>
Clc1ccccc1Cl

> <InChI_Code_QSARr>
InChI=1S/C6H4Cl2/c7-5-3-1-2-4-6(5)8/h1-4H

> <InChI Key_QSARr>
RFFLAFLAYFXFSW-UHFFFAOYSA-N

> <Salt_Solvent>
?

> <LogVP>
0.1335

$$$$
100395
  -INDIGO-08031723152D

 16 16  0  0  0  0  0  0  0  0999 V2000
   -1.3856    0.8000    0.0000 N   0  0  0  0  0  0  0  0  0  0  0  0
   -1.3856    2.4000    0.0000 H   0  0  0  0  0  0  0  0  0  0  0  0
   -2.7713   -0.0000    0.0000 H   0  0  0  0  0  0  0  0  0  0  0  0
    0.0000   -0.0000    0.0000 C   0  0  0  0  0  0  0  0  0  0  0  0
    0.0000   -1.6000    0.0000 C   0  0  0  0  0  0  0  0  0  0  0  0
   -1.3856   -2.4000    0.0000 N   0  0  0  0  0  0  0  0  0  0  0  0
   -1.3856   -4.0000    0.0000 H   0  0  0  0  0  0  0  0  0  0  0  0
   -2.7713   -1.6000    0.0000 H   0  0  0  0  0  0  0  0  0  0  0  0
    1.3856   -2.4000    0.0000 C   0  0  0  0  0  0  0  0  0  0  0  0
    1.3856   -4.0000    0.0000 H   0  0  0  0  0  0  0  0  0  0  0  0
    2.7713   -1.6000    0.0000 C   0  0  0  0  0  0  0  0  0  0  0  0
    4.1569   -2.4000    0.0000 H   0  0  0  0  0  0  0  0  0  0  0  0
    2.7713   -0.0000    0.0000 C   0  0  0  0  0  0  0  0  0  0  0  0
    4.1569    0.8000    0.0000 H   0  0  0  0  0  0  0  0  0  0  0  0
    1.3856    0.8000    0.0000 C   0  0  0  0  0  0  0  0  0  0  0  0
    1.3856    2.4000    0.0000 H   0  0  0  0  0  0  0  0  0  0  0  0
  1  2  1  0  0  0  0
  1  3  1  0  0  0  0
  1  4  1  0  0  0  0
  4  5  1  0  0  0  0
  5  6  1  0  0  0  0
  6  7  1  0  0  0  0
  6  8  1  0  0  0  0
  5  9  2  0  0  0  0
  9 10  1  0  0  0  0
  9 11  1  0  0  0  0
 11 12  1  0  0  0  0
 11 13  2  0  0  0  0
 13 14  1  0  0  0  0
 13 15  1  0  0  0  0
 15  4  2  0  0  0  0
 15 16  1  0  0  0  0
M  END
> <ChemID>
100395

> <source_casrn>
95-54-5

> <CAS>
95-54-5

> <SMILES>
Nc1ccccc1N

> <NAME>
1,2-BENZENEDIAMINE

> <preferred_name>
1,2-Phenylenediamine

> <iupac>
benzene-1,2-diamine

> <MPID>
25034

> <dsstox_substance_id>
DTXSID3025881

> <Canonical_QSARr>
Nc1ccccc1N

> <InChI_Code_QSARr>
InChI=1S/C6H8N2/c7-5-3-1-2-4-6(5)8/h1-4H,7-8H2

> <InChI Key_QSARr>
GEYOCULIXLDCMW-UHFFFAOYSA-N

> <Salt_Solvent>
?

> <LogVP>
-2.6861

$$$$
100399
  -INDIGO-08031723152D

 19 19  0  0  0  0  0  0  0  0999 V2000
    1.3857    0.8000    0.0000 C   0  0  0  0  0  0  0  0  0  0  0  0
    1.3857    2.4000    0.0000 H   0  0  0  0  0  0  0  0  0  0  0  0
    0.0000   -0.0000    0.0000 C   0  0  0  0  0  0  0  0  0  0  0  0
   -1.3856    0.8000    0.0000 C   0  0  0  0  0  0  0  0  0  0  0  0
   -2.7713    1.6000    0.0000 H   0  0  0  0  0  0  0  0  0  0  0  0
   -1.3857    2.4000    0.0000 H   0  0  0  0  0  0  0  0  0  0  0  0
   -2.7713   -0.0000    0.0000 H   0  0  0  0  0  0  0  0  0  0  0  0
    0.0000   -1.6000    0.0000 C   0  0  0  0  0  0  0  0  0  0  0  0
   -1.3856   -2.4000    0.0000 C   0  0  0  0  0  0  0  0  0  0  0  0
   -2.7713   -3.2000    0.0000 H   0  0  0  0  0  0  0  0  0  0  0  0
   -1.3856   -4.0000    0.0000 H   0  0  0  0  0  0  0  0  0  0  0  0
   -2.7713   -1.6000    0.0000 H   0  0  0  0  0  0  0  0  0  0  0  0
    1.3857   -2.4000    0.0000 C   0  0  0  0  0  0  0  0  0  0  0  0
    1.3857   -4.0000    0.0000 H   0  0  0  0  0  0  0  0  0  0  0  0
    2.7713   -1.6000    0.0000 C   0  0  0  0  0  0  0  0  0  0  0  0
    4.1570   -2.4000    0.0000 H   0  0  0  0  0  0  0  0  0  0  0  0
    2.7713   -0.0000    0.0000 C   0  0  0  0  0  0  0  0  0  0  0  0
    4.1570    0.8000    0.0000 O   0  0  0  0  0  0  0  0  0  0  0  0
    5.5426   -0.0000    0.0000 H   0  0  0  0  0  0  0  0  0  0  0  0
  1  2  1  0  0  0  0
  1  3  1  0  0  0  0
  3  4  1  0  0  0  0
  4  5  1  0  0  0  0
  4  6  1  0  0  0  0
  4  7  1  0  0  0  0
  3  8  2  0  0  0  0
  8  9  1  0  0  0  0
  9 10  1  0  0  0  0
  9 11  1  0  0  0  0
  9 12  1  0  0  0  0
  8 13  1  0  0  0  0
 13 14  1  0  0  0  0
 13 15  2  0  0  0  0
 15 16  1  0  0  0  0
 15 17  1  0  0  0  0
 17  1  2  0  0  0  0
 17 18  1  0  0  0  0
 18 19  1  0  0  0  0
M  END
> <ChemID>
100399

> <source_casrn>
95-65-8

> <CAS>
95-65-8

> <SMILES>
Cc1cc(O)ccc1C

> <NAME>
3,4-DIMETHYLPHENOL

> <preferred_name>
3,4-Dimethylphenol

> <iupac>
3,4-dimethylphenol

> <MPID>
25038

> <dsstox_substance_id>
DTXSID4024062

> <Canonical_QSARr>
Cc1cc(O)ccc1C

> <InChI_Code_QSARr>
InChI=1S/C8H10O/c1-6-3-4-8(9)5-7(6)2/h3-5,9H,1-2H3

> <InChI Key_QSARr>
YCOXTKKNXUZSKD-UHFFFAOYSA-N

> <Salt_Solvent>
?

> <LogVP>
-1.4486

$$$$
100403
  -INDIGO-08031723152D

 14 14  0  0  0  0  0  0  0  0999 V2000
    1.6000   -0.0000    0.0000 N   0  0  0  0  0  0  0  0  0  0  0  0
    2.4000    1.3856    0.0000 H   0  0  0  0  0  0  0  0  0  0  0  0
    2.4000   -1.3856    0.0000 H   0  0  0  0  0  0  0  0  0  0  0  0
    0.0000   -0.0000    0.0000 C   0  0  0  0  0  0  0  0  0  0  0  0
   -0.8000    1.3856    0.0000 C   0  0  0  0  0  0  0  0  0  0  0  0
    0.0000    2.7713    0.0000 H   0  0  0  0  0  0  0  0  0  0  0  0
   -2.4000    1.3856    0.0000 C   0  0  0  0  0  0  0  0  0  0  0  0
   -3.2000    2.7713    0.0000 Cl  0  0  0  0  0  0  0  0  0  0  0  0
   -3.2000   -0.0000    0.0000 C   0  0  0  0  0  0  0  0  0  0  0  0
   -4.8000   -0.0000    0.0000 Cl  0  0  0  0  0  0  0  0  0  0  0  0
   -2.4000   -1.3856    0.0000 C   0  0  0  0  0  0  0  0  0  0  0  0
   -3.2000   -2.7713    0.0000 H   0  0  0  0  0  0  0  0  0  0  0  0
   -0.8000   -1.3856    0.0000 C   0  0  0  0  0  0  0  0  0  0  0  0
    0.0000   -2.7713    0.0000 H   0  0  0  0  0  0  0  0  0  0  0  0
  1  2  1  0  0  0  0
  1  3  1  0  0  0  0
  1  4  1  0  0  0  0
  4  5  1  0  0  0  0
  5  6  1  0  0  0  0
  5  7  2  0  0  0  0
  7  8  1  0  0  0  0
  7  9  1  0  0  0  0
  9 10  1  0  0  0  0
  9 11  2  0  0  0  0
 11 12  1  0  0  0  0
 11 13  1  0  0  0  0
 13  4  2  0  0  0  0
 13 14  1  0  0  0  0
M  END
> <ChemID>
100403

> <source_casrn>
95-76-1

> <CAS>
95-76-1

> <SMILES>
Nc1cc(Cl)c(Cl)cc1

> <NAME>
3,4-DICHLOROANILINE

> <preferred_name>
3,4-Dichloroaniline

> <iupac>
3,4-dichloroaniline

> <MPID>
25042

> <dsstox_substance_id>
DTXSID7021815

> <Canonical_QSARr>
Nc1cc(Cl)c(Cl)cc1

> <InChI_Code_QSARr>
InChI=1S/C6H5Cl2N/c7-5-2-1-4(9)3-6(5)8/h1-3H,9H2

> <InChI Key_QSARr>
SDYWXFYBZPNOFX-UHFFFAOYSA-N

> <Salt_Solvent>
?

> <LogVP>
-2.1993

$$$$
100407
  -INDIGO-08031723152D

 20 19  0  0  0  0  0  0  0  0999 V2000
    2.7713    0.0000    0.0000 C   0  0  0  0  0  0  0  0  0  0  0  0
    4.1569    0.8000    0.0000 C   0  0  0  0  0  0  0  0  0  0  0  0
    5.5426    0.0000    0.0000 O   0  0  0  0  0  0  0  0  0  0  0  0
    6.9283    0.8000    0.0000 C   0  0  0  0  0  0  0  0  0  0  0  0
    7.5404    2.2782    0.0000 H   0  0  0  0  0  0  0  0  0  0  0  0
    6.3159    2.2782    0.0000 H   0  0  0  0  0  0  0  0  0  0  0  0
    8.3138    0.0000    0.0000 C   0  0  0  0  0  0  0  0  0  0  0  0
    9.6995   -0.8000    0.0000 H   0  0  0  0  0  0  0  0  0  0  0  0
    9.6995    0.8000    0.0000 H   0  0  0  0  0  0  0  0  0  0  0  0
    8.3138   -1.6000    0.0000 H   0  0  0  0  0  0  0  0  0  0  0  0
    4.1569    2.4000    0.0000 O   0  0  0  0  0  0  0  0  0  0  0  0
    1.3856    0.8000    0.0000 O   0  0  0  0  0  0  0  0  0  0  0  0
   -0.0001    0.0000    0.0000 C   0  0  0  0  0  0  0  0  0  0  0  0
   -0.6122   -1.4782    0.0000 H   0  0  0  0  0  0  0  0  0  0  0  0
    0.6123   -1.4782    0.0000 H   0  0  0  0  0  0  0  0  0  0  0  0
   -1.3856    0.8000    0.0000 C   0  0  0  0  0  0  0  0  0  0  0  0
   -2.7713    1.6000    0.0000 H   0  0  0  0  0  0  0  0  0  0  0  0
   -2.7713    0.0000    0.0000 H   0  0  0  0  0  0  0  0  0  0  0  0
   -1.3856    2.4000    0.0000 H   0  0  0  0  0  0  0  0  0  0  0  0
    2.7713   -1.6000    0.0000 O   0  0  0  0  0  0  0  0  0  0  0  0
  1  2  1  0  0  0  0
  2  3  1  0  0  0  0
  3  4  1  0  0  0  0
  4  5  1  0  0  0  0
  4  6  1  0  0  0  0
  4  7  1  0  0  0  0
  7  8  1  0  0  0  0
  7  9  1  0  0  0  0
  7 10  1  0  0  0  0
  2 11  2  0  0  0  0
  1 12  1  0  0  0  0
 12 13  1  0  0  0  0
 13 14  1  0  0  0  0
 13 15  1  0  0  0  0
 13 16  1  0  0  0  0
 16 17  1  0  0  0  0
 16 18  1  0  0  0  0
 16 19  1  0  0  0  0
  1 20  2  0  0  0  0
M  END
> <ChemID>
100407

> <source_casrn>
95-92-1

> <CAS>
95-92-1

> <SMILES>
CCOC(=O)C(=O)OCC

> <NAME>
ETHYL OXALATE

> <preferred_name>
Diethyl oxalate

> <iupac>
diethyl ethanedioate

> <MPID>
25046

> <dsstox_substance_id>
DTXSID2044472

> <Canonical_QSARr>
CCOC(=O)C(=O)OCC

> <InChI_Code_QSARr>
InChI=1S/C6H10O4/c1-3-9-5(7)6(8)10-4-2/h3-4H2,1-2H3

> <InChI Key_QSARr>
WYACBZDAHNBPPB-UHFFFAOYSA-N

> <Salt_Solvent>
?

> <LogVP>
-0.383

$$$$
100411
  -INDIGO-08031723152D

 19 18  0  0  0  0  0  0  0  0999 V2000
    0.0000   -1.6000    0.0000 C   0  0  0  0  0  0  0  0  0  0  0  0
    1.3857   -2.4000    0.0000 H   0  0  0  0  0  0  0  0  0  0  0  0
   -1.3856   -2.4000    0.0000 H   0  0  0  0  0  0  0  0  0  0  0  0
    0.0000    0.0000    0.0000 C   0  0  0  0  0  0  0  0  0  0  0  0
   -1.3856    0.8000    0.0000 C   0  0  0  0  0  0  0  0  0  0  0  0
   -2.7713    1.6000    0.0000 H   0  0  0  0  0  0  0  0  0  0  0  0
   -2.7713    0.0000    0.0000 H   0  0  0  0  0  0  0  0  0  0  0  0
   -1.3856    2.4000    0.0000 H   0  0  0  0  0  0  0  0  0  0  0  0
    1.3857    0.8000    0.0000 C   0  0  0  0  0  0  0  0  0  0  0  0
    1.3857    2.4000    0.0000 O   0  0  0  0  0  0  0  0  0  0  0  0
    2.7714   -0.0000    0.0000 O   0  0  0  0  0  0  0  0  0  0  0  0
    4.1569    0.8000    0.0000 C   0  0  0  0  0  0  0  0  0  0  0  0
    4.7692    2.2782    0.0000 H   0  0  0  0  0  0  0  0  0  0  0  0
    3.5447    2.2782    0.0000 H   0  0  0  0  0  0  0  0  0  0  0  0
    5.5425   -0.0000    0.0000 C   0  0  0  0  0  0  0  0  0  0  0  0
    5.5425   -1.6000    0.0000 H   0  0  0  0  0  0  0  0  0  0  0  0
    6.9282    0.8000    0.0000 C   0  0  0  0  0  0  0  0  0  0  0  0
    8.3138   -0.0000    0.0000 H   0  0  0  0  0  0  0  0  0  0  0  0
    6.9282    2.4000    0.0000 H   0  0  0  0  0  0  0  0  0  0  0  0
  1  2  1  0  0  0  0
  1  3  1  0  0  0  0
  1  4  2  0  0  0  0
  4  5  1  0  0  0  0
  5  6  1  0  0  0  0
  5  7  1  0  0  0  0
  5  8  1  0  0  0  0
  4  9  1  0  0  0  0
  9 10  2  0  0  0  0
  9 11  1  0  0  0  0
 11 12  1  0  0  0  0
 12 13  1  0  0  0  0
 12 14  1  0  0  0  0
 12 15  1  0  0  0  0
 15 16  1  0  0  0  0
 15 17  2  0  0  0  0
 17 18  1  0  0  0  0
 17 19  1  0  0  0  0
M  END
> <ChemID>
100411

> <source_casrn>
96-05-9

> <CAS>
96-05-9

> <SMILES>
CC(=C)C(=O)OCC=C

> <NAME>
ALLYL METHACRYLATE

> <preferred_name>
Allyl methacrylate

> <iupac>
prop-2-en-1-yl 2-methylprop-2-enoate

> <MPID>
25050

> <dsstox_substance_id>
DTXSID2021816

> <Canonical_QSARr>
CC(=C)C(=O)OCC=C

> <InChI_Code_QSARr>
InChI=1S/C7H10O2/c1-4-5-9-7(8)6(2)3/h4H,1-2,5H2,3H3

> <InChI Key_QSARr>
FBCQUCJYYPMKRO-UHFFFAOYSA-N

> <Salt_Solvent>
?

> <LogVP>
0.7612

$$$$
100415
  -INDIGO-08031723152D

 20 19  0  0  0  0  0  0  0  0999 V2000
    0.0001   -0.0000    0.0000 C   0  0  0  0  0  0  0  0  0  0  0  0
    0.0001   -1.6000    0.0000 H   0  0  0  0  0  0  0  0  0  0  0  0
   -1.5757   -0.2779    0.0000 C   0  0  0  0  0  0  0  0  0  0  0  0
   -2.9950    0.4610    0.0000 H   0  0  0  0  0  0  0  0  0  0  0  0
   -2.0569    1.2481    0.0000 H   0  0  0  0  0  0  0  0  0  0  0  0
   -2.1229   -1.7814    0.0000 C   0  0  0  0  0  0  0  0  0  0  0  0
   -2.6701   -3.2849    0.0000 H   0  0  0  0  0  0  0  0  0  0  0  0
   -3.6986   -2.0592    0.0000 H   0  0  0  0  0  0  0  0  0  0  0  0
   -1.0945   -3.0070    0.0000 H   0  0  0  0  0  0  0  0  0  0  0  0
    1.5757   -0.2779    0.0000 C   0  0  0  0  0  0  0  0  0  0  0  0
    2.0569    1.2481    0.0000 H   0  0  0  0  0  0  0  0  0  0  0  0
    2.9950    0.4610    0.0000 H   0  0  0  0  0  0  0  0  0  0  0  0
    2.1229   -1.7814    0.0000 C   0  0  0  0  0  0  0  0  0  0  0  0
    2.6701   -3.2849    0.0000 H   0  0  0  0  0  0  0  0  0  0  0  0
    3.6986   -2.0592    0.0000 H   0  0  0  0  0  0  0  0  0  0  0  0
    1.0945   -3.0070    0.0000 H   0  0  0  0  0  0  0  0  0  0  0  0
    0.0001    1.6000    0.0000 C   0  0  0  0  0  0  0  0  0  0  0  0
   -0.0001    3.2000    0.0000 H   0  0  0  0  0  0  0  0  0  0  0  0
    1.3856    2.4000    0.0000 H   0  0  0  0  0  0  0  0  0  0  0  0
   -1.3856    2.4000    0.0000 H   0  0  0  0  0  0  0  0  0  0  0  0
  1  2  1  0  0  0  0
  1  3  1  0  0  0  0
  3  4  1  0  0  0  0
  3  5  1  0  0  0  0
  3  6  1  0  0  0  0
  6  7  1  0  0  0  0
  6  8  1  0  0  0  0
  6  9  1  0  0  0  0
  1 10  1  0  0  0  0
 10 11  1  0  0  0  0
 10 12  1  0  0  0  0
 10 13  1  0  0  0  0
 13 14  1  0  0  0  0
 13 15  1  0  0  0  0
 13 16  1  0  0  0  0
  1 17  1  0  0  0  0
 17 18  1  0  0  0  0
 17 19  1  0  0  0  0
 17 20  1  0  0  0  0
M  END
> <ChemID>
100415

> <source_casrn>
96-14-0

> <CAS>
96-14-0

> <SMILES>
CC(CC)CC

> <NAME>
3-METHYLPENTANE

> <preferred_name>
3-Methylpentane

> <iupac>
3-methylpentane

> <MPID>
25054

> <dsstox_substance_id>
DTXSID8052647

> <Canonical_QSARr>
CC(CC)CC

> <InChI_Code_QSARr>
InChI=1S/C6H14/c1-4-6(3)5-2/h6H,4-5H2,1-3H3

> <InChI Key_QSARr>
PFEOZHBOMNWTJB-UHFFFAOYSA-N

> <Salt_Solvent>
?

> <LogVP>
2.2788

$$$$
100419
  -INDIGO-08031723152D

 12 11  0  0  0  0  0  0  0  0999 V2000
    0.0000    1.6000    0.0000 O   0  0  0  0  0  0  0  0  0  0  0  0
    1.3856    2.4000    0.0000 H   0  0  0  0  0  0  0  0  0  0  0  0
    0.0000    0.0000    0.0000 C   0  0  0  0  0  0  0  0  0  0  0  0
    0.0000   -1.6000    0.0000 H   0  0  0  0  0  0  0  0  0  0  0  0
   -1.6000    0.0000    0.0000 C   0  0  0  0  0  0  0  0  0  0  0  0
   -3.2000    0.0000    0.0000 H   0  0  0  0  0  0  0  0  0  0  0  0
   -2.4000   -1.3856    0.0000 H   0  0  0  0  0  0  0  0  0  0  0  0
   -2.4000    1.3856    0.0000 Cl  0  0  0  0  0  0  0  0  0  0  0  0
    1.6000    0.0000    0.0000 C   0  0  0  0  0  0  0  0  0  0  0  0
    3.2000    0.0000    0.0000 H   0  0  0  0  0  0  0  0  0  0  0  0
    2.4000   -1.3856    0.0000 H   0  0  0  0  0  0  0  0  0  0  0  0
    2.4000    1.3856    0.0000 Cl  0  0  0  0  0  0  0  0  0  0  0  0
  1  2  1  0  0  0  0
  1  3  1  0  0  0  0
  3  4  1  0  0  0  0
  3  5  1  0  0  0  0
  5  6  1  0  0  0  0
  5  7  1  0  0  0  0
  5  8  1  0  0  0  0
  3  9  1  0  0  0  0
  9 10  1  0  0  0  0
  9 11  1  0  0  0  0
  9 12  1  0  0  0  0
M  END
> <ChemID>
100419

> <source_casrn>
96-23-1

> <CAS>
96-23-1

> <SMILES>
OC(CCl)CCl

> <NAME>
1,3-DICHLORO-2-PROPANOL

> <preferred_name>
1,3-Dichloro-2-propanol

> <iupac>
1,3-dichloropropan-2-ol

> <MPID>
25058

> <dsstox_substance_id>
DTXSID6025010

> <Canonical_QSARr>
OC(CCl)CCl

> <InChI_Code_QSARr>
InChI=1S/C3H6Cl2O/c4-1-3(6)2-5/h3,6H,1-2H2

> <InChI Key_QSARr>
DEWLEGDTCGBNGU-UHFFFAOYSA-N

> <Salt_Solvent>
?

> <LogVP>
-0.1249

$$$$
100423
  -INDIGO-08031723152D

 18 18  0  0  0  0  0  0  0  0999 V2000
    0.0000    0.0000    0.0000 C   0  0  0  0  0  0  0  0  0  0  0  0
    0.6508    1.4617    0.0000 H   0  0  0  0  0  0  0  0  0  0  0  0
   -0.3327   -1.5651    0.0000 C   0  0  0  0  0  0  0  0  0  0  0  0
    1.2586   -1.7322    0.0000 H   0  0  0  0  0  0  0  0  0  0  0  0
   -0.3327   -3.1650    0.0000 H   0  0  0  0  0  0  0  0  0  0  0  0
   -1.9239   -1.7322    0.0000 C   0  0  0  0  0  0  0  0  0  0  0  0
   -1.5912   -3.2973    0.0000 H   0  0  0  0  0  0  0  0  0  0  0  0
   -3.4456   -2.2267    0.0000 H   0  0  0  0  0  0  0  0  0  0  0  0
   -2.5746   -0.2706    0.0000 C   0  0  0  0  0  0  0  0  0  0  0  0
   -3.9603   -1.0706    0.0000 H   0  0  0  0  0  0  0  0  0  0  0  0
   -3.5151    1.0238    0.0000 H   0  0  0  0  0  0  0  0  0  0  0  0
   -1.3857    0.8000    0.0000 C   0  0  0  0  0  0  0  0  0  0  0  0
   -2.5746    1.8706    0.0000 H   0  0  0  0  0  0  0  0  0  0  0  0
   -0.4452    2.0944    0.0000 H   0  0  0  0  0  0  0  0  0  0  0  0
    1.5990    0.0559    0.0000 C   0  0  0  0  0  0  0  0  0  0  0  0
    3.1981    0.1117    0.0000 H   0  0  0  0  0  0  0  0  0  0  0  0
    2.4469   -1.3011    0.0000 H   0  0  0  0  0  0  0  0  0  0  0  0
    2.3502    1.4686    0.0000 H   0  0  0  0  0  0  0  0  0  0  0  0
  1  2  1  0  0  0  0
  1  3  1  0  0  0  0
  3  4  1  0  0  0  0
  3  5  1  0  0  0  0
  3  6  1  0  0  0  0
  6  7  1  0  0  0  0
  6  8  1  0  0  0  0
  6  9  1  0  0  0  0
  9 10  1  0  0  0  0
  9 11  1  0  0  0  0
  9 12  1  0  0  0  0
 12  1  1  0  0  0  0
 12 13  1  0  0  0  0
 12 14  1  0  0  0  0
  1 15  1  0  0  0  0
 15 16  1  0  0  0  0
 15 17  1  0  0  0  0
 15 18  1  0  0  0  0
M  END
> <ChemID>
100423

> <source_casrn>
96-37-7

> <CAS>
96-37-7

> <SMILES>
CC1CCCC1

> <NAME>
METHYLCYCLOPENTANE

> <preferred_name>
Methylcyclopentane

> <iupac>
methylcyclopentane

> <MPID>
25062

> <dsstox_substance_id>
DTXSID3025590

> <Canonical_QSARr>
CC1CCCC1

> <InChI_Code_QSARr>
InChI=1S/C6H12/c1-6-4-2-3-5-6/h6H,2-5H2,1H3

> <InChI Key_QSARr>
GDOPTJXRTPNYNR-UHFFFAOYSA-N

> <Salt_Solvent>
?

> <LogVP>
2.1383

$$$$
100427
  -INDIGO-08031723152D

 12 12  0  0  0  0  0  0  0  0999 V2000
   -3.3856    2.3830    0.0000 O   0  0  0  0  0  0  0  0  0  0  0  0
   -1.9239    1.7323    0.0000 C   0  0  0  0  0  0  0  0  0  0  0  0
   -1.5912    0.1672    0.0000 C   0  0  0  0  0  0  0  0  0  0  0  0
   -3.1825    0.0000    0.0000 H   0  0  0  0  0  0  0  0  0  0  0  0
   -1.5912   -1.4328    0.0000 H   0  0  0  0  0  0  0  0  0  0  0  0
    0.0000    0.0000    0.0000 C   0  0  0  0  0  0  0  0  0  0  0  0
   -0.3327   -1.5650    0.0000 H   0  0  0  0  0  0  0  0  0  0  0  0
    1.5217   -0.4944    0.0000 H   0  0  0  0  0  0  0  0  0  0  0  0
    0.6508    1.4617    0.0000 C   0  0  0  0  0  0  0  0  0  0  0  0
    2.0364    0.6617    0.0000 H   0  0  0  0  0  0  0  0  0  0  0  0
    1.5912    2.7561    0.0000 H   0  0  0  0  0  0  0  0  0  0  0  0
   -0.5383    2.5323    0.0000 O   0  0  0  0  0  0  0  0  0  0  0  0
  1  2  2  0  0  0  0
  2  3  1  0  0  0  0
  3  4  1  0  0  0  0
  3  5  1  0  0  0  0
  3  6  1  0  0  0  0
  6  7  1  0  0  0  0
  6  8  1  0  0  0  0
  6  9  1  0  0  0  0
  9 10  1  0  0  0  0
  9 11  1  0  0  0  0
  9 12  1  0  0  0  0
 12  2  1  0  0  0  0
M  END
> <ChemID>
100427

> <source_casrn>
96-48-0

> <CAS>
96-48-0

> <SMILES>
O=C1CCCO1

> <NAME>
GAMMA-BUTYROLACTONE

> <preferred_name>
4-Butyrolactone

> <iupac>
dihydrofuran-2(3H)-one

> <MPID>
25066

> <dsstox_substance_id>
DTXSID6020224

> <Canonical_QSARr>
O=C1CCCO1

> <InChI_Code_QSARr>
InChI=1S/C4H6O2/c5-4-2-1-3-6-4/h1-3H2

> <InChI Key_QSARr>
YEJRWHAVMIAJKC-UHFFFAOYSA-N

> <Salt_Solvent>
?

> <LogVP>
-0.3468

$$$$
100431
  -INDIGO-08031723152D

 31 31  0  0  0  0  0  0  0  0999 V2000
   -1.3857    2.4000    0.0000 C   0  0  0  0  0  0  0  0  0  0  0  0
   -0.0000    3.2000    0.0000 O   0  0  0  0  0  0  0  0  0  0  0  0
   -0.0000    4.8000    0.0000 H   0  0  0  0  0  0  0  0  0  0  0  0
   -1.3857    0.8000    0.0000 C   0  0  0  0  0  0  0  0  0  0  0  0
   -0.0000   -0.0000    0.0000 C   0  0  0  0  0  0  0  0  0  0  0  0
    1.3857   -0.8000    0.0000 C   0  0  0  0  0  0  0  0  0  0  0  0
    2.7714   -1.6001    0.0000 H   0  0  0  0  0  0  0  0  0  0  0  0
    1.6635   -2.3757    0.0000 H   0  0  0  0  0  0  0  0  0  0  0  0
    2.8891   -0.2528    0.0000 H   0  0  0  0  0  0  0  0  0  0  0  0
    0.8000    1.3856    0.0000 C   0  0  0  0  0  0  0  0  0  0  0  0
    1.3472    2.8892    0.0000 H   0  0  0  0  0  0  0  0  0  0  0  0
    2.3756    1.6634    0.0000 H   0  0  0  0  0  0  0  0  0  0  0  0
    1.8284    0.1600    0.0000 H   0  0  0  0  0  0  0  0  0  0  0  0
   -0.8001   -1.3857    0.0000 C   0  0  0  0  0  0  0  0  0  0  0  0
   -1.8285   -2.6113    0.0000 H   0  0  0  0  0  0  0  0  0  0  0  0
   -0.2529   -2.8891    0.0000 H   0  0  0  0  0  0  0  0  0  0  0  0
    0.7757   -1.6635    0.0000 H   0  0  0  0  0  0  0  0  0  0  0  0
   -2.7712   -0.0000    0.0000 C   0  0  0  0  0  0  0  0  0  0  0  0
   -2.7712   -1.6001    0.0000 H   0  0  0  0  0  0  0  0  0  0  0  0
   -4.1569    0.8000    0.0000 C   0  0  0  0  0  0  0  0  0  0  0  0
   -5.5426   -0.0000    0.0000 C   0  0  0  0  0  0  0  0  0  0  0  0
   -6.1548   -1.4782    0.0000 H   0  0  0  0  0  0  0  0  0  0  0  0
   -4.9303   -1.4782    0.0000 H   0  0  0  0  0  0  0  0  0  0  0  0
   -6.9282    0.8000    0.0000 C   0  0  0  0  0  0  0  0  0  0  0  0
   -8.3138   -0.0000    0.0000 H   0  0  0  0  0  0  0  0  0  0  0  0
   -8.3138    1.6000    0.0000 H   0  0  0  0  0  0  0  0  0  0  0  0
   -6.9282   -0.8000    0.0000 H   0  0  0  0  0  0  0  0  0  0  0  0
   -4.1569    2.4000    0.0000 C   0  0  0  0  0  0  0  0  0  0  0  0
   -5.5426    3.2000    0.0000 H   0  0  0  0  0  0  0  0  0  0  0  0
   -2.7712    3.2000    0.0000 C   0  0  0  0  0  0  0  0  0  0  0  0
   -2.7712    4.8000    0.0000 H   0  0  0  0  0  0  0  0  0  0  0  0
  1  2  1  0  0  0  0
  2  3  1  0  0  0  0
  1  4  1  0  0  0  0
  4  5  1  0  0  0  0
  5  6  1  0  0  0  0
  6  7  1  0  0  0  0
  6  8  1  0  0  0  0
  6  9  1  0  0  0  0
  5 10  1  0  0  0  0
 10 11  1  0  0  0  0
 10 12  1  0  0  0  0
 10 13  1  0  0  0  0
  5 14  1  0  0  0  0
 14 15  1  0  0  0  0
 14 16  1  0  0  0  0
 14 17  1  0  0  0  0
  4 18  2  0  0  0  0
 18 19  1  0  0  0  0
 18 20  1  0  0  0  0
 20 21  1  0  0  0  0
 21 22  1  0  0  0  0
 21 23  1  0  0  0  0
 21 24  1  0  0  0  0
 24 25  1  0  0  0  0
 24 26  1  0  0  0  0
 24 27  1  0  0  0  0
 20 28  2  0  0  0  0
 28 29  1  0  0  0  0
 28 30  1  0  0  0  0
 30  1  2  0  0  0  0
 30 31  1  0  0  0  0
M  END
> <ChemID>
100431

> <source_casrn>
96-70-8

> <CAS>
96-70-8

> <SMILES>
CCc1cc(c(O)cc1)C(C)(C)C

> <NAME>
2-(T-BUTYL)-4-ETHYLPHENOL

> <preferred_name>
2-tert-Butyl-4-ethylphenol

> <iupac>
2-tert-butyl-4-ethylphenol

> <MPID>
25070

> <dsstox_substance_id>
DTXSID4044581

> <Canonical_QSARr>
CCc1cc(c(O)cc1)C(C)(C)C

> <InChI_Code_QSARr>
InChI=1S/C12H18O/c1-5-9-6-7-11(13)10(8-9)12(2,3)4/h6-8,13H,5H2,1-4H3

> <InChI Key_QSARr>
LZHCVNIARUXHAL-UHFFFAOYSA-N

> <Salt_Solvent>
?

> <LogVP>
-1.7447

$$$$
100436
  -INDIGO-08031723152D

 27 28  0  0  0  0  0  0  0  0999 V2000
    2.0570    2.4513    0.0000 O   0  0  0  0  0  0  0  0  0  0  0  0
    3.0855    3.6770    0.0000 H   0  0  0  0  0  0  0  0  0  0  0  0
    2.6041    0.9478    0.0000 C   0  0  0  0  0  0  0  0  0  0  0  0
    4.1799    0.6700    0.0000 C   0  0  0  0  0  0  0  0  0  0  0  0
    5.2083    1.8957    0.0000 H   0  0  0  0  0  0  0  0  0  0  0  0
    4.7270   -0.8335    0.0000 C   0  0  0  0  0  0  0  0  0  0  0  0
    6.3028   -1.1113    0.0000 H   0  0  0  0  0  0  0  0  0  0  0  0
    3.6986   -2.0592    0.0000 C   0  0  0  0  0  0  0  0  0  0  0  0
    4.2459   -3.5626    0.0000 Cl  0  0  0  0  0  0  0  0  0  0  0  0
    2.1230   -1.7813    0.0000 C   0  0  0  0  0  0  0  0  0  0  0  0
    1.0945   -3.0071    0.0000 H   0  0  0  0  0  0  0  0  0  0  0  0
    1.5757   -0.2779    0.0000 C   0  0  0  0  0  0  0  0  0  0  0  0
    0.0001   -0.0000    0.0000 C   0  0  0  0  0  0  0  0  0  0  0  0
    0.3462    1.5621    0.0000 H   0  0  0  0  0  0  0  0  0  0  0  0
   -0.8597    1.3495    0.0000 H   0  0  0  0  0  0  0  0  0  0  0  0
   -1.3857   -0.8000    0.0000 C   0  0  0  0  0  0  0  0  0  0  0  0
   -1.3857   -2.4000    0.0000 C   0  0  0  0  0  0  0  0  0  0  0  0
    0.0001   -3.2001    0.0000 H   0  0  0  0  0  0  0  0  0  0  0  0
   -2.7713   -3.2001    0.0000 C   0  0  0  0  0  0  0  0  0  0  0  0
   -2.7713   -4.8000    0.0000 Cl  0  0  0  0  0  0  0  0  0  0  0  0
   -4.1569   -2.4000    0.0000 C   0  0  0  0  0  0  0  0  0  0  0  0
   -5.5426   -3.2001    0.0000 H   0  0  0  0  0  0  0  0  0  0  0  0
   -4.1569   -0.8000    0.0000 C   0  0  0  0  0  0  0  0  0  0  0  0
   -5.5426   -0.0000    0.0000 H   0  0  0  0  0  0  0  0  0  0  0  0
   -2.7713   -0.0000    0.0000 C   0  0  0  0  0  0  0  0  0  0  0  0
   -2.7713    1.6000    0.0000 O   0  0  0  0  0  0  0  0  0  0  0  0
   -4.1569    2.4001    0.0000 H   0  0  0  0  0  0  0  0  0  0  0  0
  1  2  1  0  0  0  0
  1  3  1  0  0  0  0
  3  4  1  0  0  0  0
  4  5  1  0  0  0  0
  4  6  2  0  0  0  0
  6  7  1  0  0  0  0
  6  8  1  0  0  0  0
  8  9  1  0  0  0  0
  8 10  2  0  0  0  0
 10 11  1  0  0  0  0
 10 12  1  0  0  0  0
 12  3  2  0  0  0  0
 12 13  1  0  0  0  0
 13 14  1  0  0  0  0
 13 15  1  0  0  0  0
 13 16  1  0  0  0  0
 16 17  1  0  0  0  0
 17 18  1  0  0  0  0
 17 19  2  0  0  0  0
 19 20  1  0  0  0  0
 19 21  1  0  0  0  0
 21 22  1  0  0  0  0
 21 23  2  0  0  0  0
 23 24  1  0  0  0  0
 23 25  1  0  0  0  0
 25 16  2  0  0  0  0
 25 26  1  0  0  0  0
 26 27  1  0  0  0  0
M  END
> <ChemID>
100436

> <source_casrn>
97-23-4

> <CAS>
97-23-4

> <SMILES>
Oc1ccc(Cl)cc1Cc1cc(Cl)ccc1O

> <NAME>
PHENOL,2,2'-METHYLENEBIS 4-CHLORO-

> <preferred_name>
Dichlorophen

> <iupac>
2,2'-methanediylbis(4-chlorophenol)

> <MPID>
25074

> <dsstox_substance_id>
DTXSID6021824

> <Canonical_QSARr>
Oc1ccc(Cl)cc1Cc1cc(Cl)ccc1O

> <InChI_Code_QSARr>
InChI=1S/C13H10Cl2O2/c14-10-1-3-12(16)8(6-10)5-9-7-11(15)2-4-13(9)17/h1-4,6-7,16-17H,5H2

> <InChI Key_QSARr>
MDNWOSOZYLHTCG-UHFFFAOYSA-N

> <Salt_Solvent>
?

> <LogVP>
-10.011

$$$$
100441
  -INDIGO-08031723152D

 18 17  0  0  0  0  0  0  0  0999 V2000
   -2.7713   -1.6000    0.0000 O   0  0  0  0  0  0  0  0  0  0  0  0
   -2.7713    0.0000    0.0000 C   0  0  0  0  0  0  0  0  0  0  0  0
   -1.3856    0.8000    0.0000 O   0  0  0  0  0  0  0  0  0  0  0  0
    0.0000    0.0000    0.0000 C   0  0  0  0  0  0  0  0  0  0  0  0
    0.6123   -1.4782    0.0000 H   0  0  0  0  0  0  0  0  0  0  0  0
   -0.6123   -1.4782    0.0000 H   0  0  0  0  0  0  0  0  0  0  0  0
    1.3857    0.8000    0.0000 C   0  0  0  0  0  0  0  0  0  0  0  0
    2.7713    1.6000    0.0000 H   0  0  0  0  0  0  0  0  0  0  0  0
    2.7713    0.0000    0.0000 H   0  0  0  0  0  0  0  0  0  0  0  0
    1.3857    2.4000    0.0000 H   0  0  0  0  0  0  0  0  0  0  0  0
   -4.1570    0.8000    0.0000 C   0  0  0  0  0  0  0  0  0  0  0  0
   -4.1570    2.4000    0.0000 C   0  0  0  0  0  0  0  0  0  0  0  0
   -5.5426    3.2000    0.0000 H   0  0  0  0  0  0  0  0  0  0  0  0
   -2.7713    3.2000    0.0000 H   0  0  0  0  0  0  0  0  0  0  0  0
   -5.5426    0.0000    0.0000 C   0  0  0  0  0  0  0  0  0  0  0  0
   -6.9282   -0.8000    0.0000 H   0  0  0  0  0  0  0  0  0  0  0  0
   -6.9282    0.8000    0.0000 H   0  0  0  0  0  0  0  0  0  0  0  0
   -5.5426   -1.6000    0.0000 H   0  0  0  0  0  0  0  0  0  0  0  0
  1  2  2  0  0  0  0
  2  3  1  0  0  0  0
  3  4  1  0  0  0  0
  4  5  1  0  0  0  0
  4  6  1  0  0  0  0
  4  7  1  0  0  0  0
  7  8  1  0  0  0  0
  7  9  1  0  0  0  0
  7 10  1  0  0  0  0
  2 11  1  0  0  0  0
 11 12  2  0  0  0  0
 12 13  1  0  0  0  0
 12 14  1  0  0  0  0
 11 15  1  0  0  0  0
 15 16  1  0  0  0  0
 15 17  1  0  0  0  0
 15 18  1  0  0  0  0
M  END
> <ChemID>
100441

> <source_casrn>
97-63-2

> <CAS>
97-63-2

> <SMILES>
CC(=C)C(=O)OCC

> <NAME>
ETHYL METHACRYLATE

> <preferred_name>
Ethyl methacrylate

> <iupac>
ethyl 2-methylprop-2-enoate

> <MPID>
25078

> <dsstox_substance_id>
DTXSID1025308

> <Canonical_QSARr>
CC(=C)C(=O)OCC

> <InChI_Code_QSARr>
InChI=1S/C6H10O2/c1-4-8-6(7)5(2)3/h2,4H2,1,3H3

> <InChI Key_QSARr>
SUPCQIBBMFXVTL-UHFFFAOYSA-N

> <Salt_Solvent>
?

> <LogVP>
1.3137

$$$$
100445
  -INDIGO-08031723152D

 24 23  0  0  0  0  0  0  0  0999 V2000
   -4.1569    0.8000    0.0000 C   0  0  0  0  0  0  0  0  0  0  0  0
   -4.1569    2.4000    0.0000 O   0  0  0  0  0  0  0  0  0  0  0  0
   -2.7712    0.0000    0.0000 O   0  0  0  0  0  0  0  0  0  0  0  0
   -1.3857    0.8000    0.0000 C   0  0  0  0  0  0  0  0  0  0  0  0
   -1.9979    2.2782    0.0000 H   0  0  0  0  0  0  0  0  0  0  0  0
   -0.7733    2.2782    0.0000 H   0  0  0  0  0  0  0  0  0  0  0  0
    0.0000    0.0000    0.0000 C   0  0  0  0  0  0  0  0  0  0  0  0
    0.6124   -1.4782    0.0000 H   0  0  0  0  0  0  0  0  0  0  0  0
   -0.6124   -1.4782    0.0000 H   0  0  0  0  0  0  0  0  0  0  0  0
    1.3857    0.8000    0.0000 C   0  0  0  0  0  0  0  0  0  0  0  0
    0.7733    2.2782    0.0000 H   0  0  0  0  0  0  0  0  0  0  0  0
    1.9979    2.2782    0.0000 H   0  0  0  0  0  0  0  0  0  0  0  0
    2.7712    0.0000    0.0000 C   0  0  0  0  0  0  0  0  0  0  0  0
    4.1569   -0.8000    0.0000 H   0  0  0  0  0  0  0  0  0  0  0  0
    4.1569    0.8000    0.0000 H   0  0  0  0  0  0  0  0  0  0  0  0
    2.7712   -1.6000    0.0000 H   0  0  0  0  0  0  0  0  0  0  0  0
   -5.5426   -0.0000    0.0000 C   0  0  0  0  0  0  0  0  0  0  0  0
   -6.9281    0.8000    0.0000 C   0  0  0  0  0  0  0  0  0  0  0  0
   -8.3138    1.6000    0.0000 H   0  0  0  0  0  0  0  0  0  0  0  0
   -8.3138   -0.0000    0.0000 H   0  0  0  0  0  0  0  0  0  0  0  0
   -6.9281    2.4000    0.0000 H   0  0  0  0  0  0  0  0  0  0  0  0
   -5.5426   -1.6000    0.0000 C   0  0  0  0  0  0  0  0  0  0  0  0
   -6.9281   -2.4000    0.0000 H   0  0  0  0  0  0  0  0  0  0  0  0
   -4.1569   -2.4000    0.0000 H   0  0  0  0  0  0  0  0  0  0  0  0
  1  2  2  0  0  0  0
  1  3  1  0  0  0  0
  3  4  1  0  0  0  0
  4  5  1  0  0  0  0
  4  6  1  0  0  0  0
  4  7  1  0  0  0  0
  7  8  1  0  0  0  0
  7  9  1  0  0  0  0
  7 10  1  0  0  0  0
 10 11  1  0  0  0  0
 10 12  1  0  0  0  0
 10 13  1  0  0  0  0
 13 14  1  0  0  0  0
 13 15  1  0  0  0  0
 13 16  1  0  0  0  0
  1 17  1  0  0  0  0
 17 18  1  0  0  0  0
 18 19  1  0  0  0  0
 18 20  1  0  0  0  0
 18 21  1  0  0  0  0
 17 22  2  0  0  0  0
 22 23  1  0  0  0  0
 22 24  1  0  0  0  0
M  END
> <ChemID>
100445

> <source_casrn>
97-88-1

> <CAS>
97-88-1

> <SMILES>
CC(=C)C(=O)OCCCC

> <NAME>
METHACRYLIC ACID, N-BUTYL ESTER

> <preferred_name>
Butyl methacrylate

> <iupac>
butyl 2-methylprop-2-enoate

> <MPID>
25082

> <dsstox_substance_id>
DTXSID4024696

> <Canonical_QSARr>
CC(=C)C(=O)OCCCC

> <InChI_Code_QSARr>
InChI=1S/C8H14O2/c1-4-5-6-10-8(9)7(2)3/h2,4-6H2,1,3H3

> <InChI Key_QSARr>
SOGAXMICEFXMKE-UHFFFAOYSA-N

> <Salt_Solvent>
?

> <LogVP>
0.3263

$$$$
100450
  -INDIGO-08031723152D

 11 11  0  0  0  0  0  0  0  0999 V2000
    2.2421    1.6289    0.0000 O   0  0  0  0  0  0  0  0  0  0  0  0
    1.5912    0.1672    0.0000 C   0  0  0  0  0  0  0  0  0  0  0  0
    2.5317   -1.1271    0.0000 H   0  0  0  0  0  0  0  0  0  0  0  0
   -0.0000    0.0000    0.0000 C   0  0  0  0  0  0  0  0  0  0  0  0
   -1.0706    1.1891    0.0000 C   0  0  0  0  0  0  0  0  0  0  0  0
   -0.7379    2.7541    0.0000 H   0  0  0  0  0  0  0  0  0  0  0  0
   -2.5322    0.5383    0.0000 C   0  0  0  0  0  0  0  0  0  0  0  0
   -3.9179    1.3382    0.0000 H   0  0  0  0  0  0  0  0  0  0  0  0
   -2.3650   -1.0530    0.0000 C   0  0  0  0  0  0  0  0  0  0  0  0
   -3.5541   -2.1236    0.0000 H   0  0  0  0  0  0  0  0  0  0  0  0
   -0.8000   -1.3856    0.0000 O   0  0  0  0  0  0  0  0  0  0  0  0
  1  2  2  0  0  0  0
  2  3  1  0  0  0  0
  2  4  1  0  0  0  0
  4  5  2  0  0  0  0
  5  6  1  0  0  0  0
  5  7  1  0  0  0  0
  7  8  1  0  0  0  0
  7  9  2  0  0  0  0
  9 10  1  0  0  0  0
  9 11  1  0  0  0  0
 11  4  1  0  0  0  0
M  END
> <ChemID>
100450

> <source_casrn>
98-01-1

> <CAS>
98-01-1

> <SMILES>
O=Cc1ccco1

> <NAME>
FUFURAL

> <preferred_name>
Furfural

> <iupac>
furan-2-carbaldehyde

> <MPID>
25086

> <dsstox_substance_id>
DTXSID1020647

> <Canonical_QSARr>
O=Cc1ccco1

> <InChI_Code_QSARr>
InChI=1S/C5H4O2/c6-4-5-2-1-3-7-5/h1-4H

> <InChI Key_QSARr>
HYBBIBNJHNGZAN-UHFFFAOYSA-N

> <Salt_Solvent>
?

> <LogVP>
0.3444

$$$$
100454
  -INDIGO-08031723152D

 15 15  0  0  0  0  0  0  0  0999 V2000
   -1.6000   -1.6000    0.0000 Cl  0  0  0  0  0  0  0  0  0  0  0  0
   -1.6000   -0.0000    0.0000 S   0  0  0  0  0  0  0  0  0  0  0  0
    0.0000   -0.0000    0.0000 C   0  0  0  0  0  0  0  0  0  0  0  0
    0.8001    1.3856    0.0000 C   0  0  0  0  0  0  0  0  0  0  0  0
    0.0000    2.7713    0.0000 H   0  0  0  0  0  0  0  0  0  0  0  0
    2.4001    1.3856    0.0000 C   0  0  0  0  0  0  0  0  0  0  0  0
    3.2000    2.7713    0.0000 H   0  0  0  0  0  0  0  0  0  0  0  0
    3.2000   -0.0000    0.0000 C   0  0  0  0  0  0  0  0  0  0  0  0
    4.8000   -0.0000    0.0000 H   0  0  0  0  0  0  0  0  0  0  0  0
    2.4001   -1.3856    0.0000 C   0  0  0  0  0  0  0  0  0  0  0  0
    3.2000   -2.7713    0.0000 H   0  0  0  0  0  0  0  0  0  0  0  0
    0.8001   -1.3856    0.0000 C   0  0  0  0  0  0  0  0  0  0  0  0
    0.0000   -2.7713    0.0000 H   0  0  0  0  0  0  0  0  0  0  0  0
   -3.2000   -0.0000    0.0000 O   0  0  0  0  0  0  0  0  0  0  0  0
   -1.6000    1.6000    0.0000 O   0  0  0  0  0  0  0  0  0  0  0  0
  1  2  1  0  0  0  0
  2  3  1  0  0  0  0
  3  4  1  0  0  0  0
  4  5  1  0  0  0  0
  4  6  2  0  0  0  0
  6  7  1  0  0  0  0
  6  8  1  0  0  0  0
  8  9  1  0  0  0  0
  8 10  2  0  0  0  0
 10 11  1  0  0  0  0
 10 12  1  0  0  0  0
 12  3  2  0  0  0  0
 12 13  1  0  0  0  0
  2 14  2  0  0  0  0
  2 15  2  0  0  0  0
M  END
> <ChemID>
100454

> <source_casrn>
98-09-9

> <CAS>
98-09-9

> <SMILES>
O=S(=O)(Cl)c1ccccc1

> <NAME>
BENZENESULFONYL CHLORIDE

> <preferred_name>
Benzenesulfonyl chloride

> <iupac>
benzenesulfonyl chloride

> <MPID>
25090

> <dsstox_substance_id>
DTXSID1026619

> <Canonical_QSARr>
O=S(=O)(Cl)c1ccccc1

> <InChI_Code_QSARr>
InChI=1S/C6H5ClO2S/c7-10(8,9)6-4-2-1-3-5-6/h1-5H

> <InChI Key_QSARr>
CSKNSYBAZOQPLR-UHFFFAOYSA-N

> <Salt_Solvent>
?

> <LogVP>
-1.2366

$$$$
100458
  -INDIGO-08031723152D

 31 31  0  0  0  0  0  0  0  0999 V2000
    2.7713   -1.6000    0.0000 C   0  0  0  0  0  0  0  0  0  0  0  0
    3.3186   -3.1035    0.0000 H   0  0  0  0  0  0  0  0  0  0  0  0
    2.7713    0.0000    0.0000 C   0  0  0  0  0  0  0  0  0  0  0  0
    4.3469   -0.2778    0.0000 H   0  0  0  0  0  0  0  0  0  0  0  0
    3.3186    1.5035    0.0000 H   0  0  0  0  0  0  0  0  0  0  0  0
    1.3856    0.8000    0.0000 C   0  0  0  0  0  0  0  0  0  0  0  0
    2.4141    2.0256    0.0000 H   0  0  0  0  0  0  0  0  0  0  0  0
    0.3572    2.0256    0.0000 H   0  0  0  0  0  0  0  0  0  0  0  0
    0.0001    0.0000    0.0000 C   0  0  0  0  0  0  0  0  0  0  0  0
   -0.5472    1.5035    0.0000 H   0  0  0  0  0  0  0  0  0  0  0  0
   -1.5757   -0.2778    0.0000 C   0  0  0  0  0  0  0  0  0  0  0  0
   -3.1513   -0.5557    0.0000 C   0  0  0  0  0  0  0  0  0  0  0  0
   -4.7271   -0.8335    0.0000 H   0  0  0  0  0  0  0  0  0  0  0  0
   -4.1798    0.6700    0.0000 H   0  0  0  0  0  0  0  0  0  0  0  0
   -3.6986   -2.0592    0.0000 H   0  0  0  0  0  0  0  0  0  0  0  0
   -1.8535    1.2978    0.0000 C   0  0  0  0  0  0  0  0  0  0  0  0
   -2.1314    2.8735    0.0000 H   0  0  0  0  0  0  0  0  0  0  0  0
   -0.6278    2.3263    0.0000 H   0  0  0  0  0  0  0  0  0  0  0  0
   -3.3571    1.8450    0.0000 H   0  0  0  0  0  0  0  0  0  0  0  0
   -1.2979   -1.8536    0.0000 C   0  0  0  0  0  0  0  0  0  0  0  0
   -2.5236   -2.8820    0.0000 H   0  0  0  0  0  0  0  0  0  0  0  0
   -1.2979   -3.4535    0.0000 H   0  0  0  0  0  0  0  0  0  0  0  0
   -2.8014   -1.3063    0.0000 H   0  0  0  0  0  0  0  0  0  0  0  0
    0.0001   -1.6000    0.0000 C   0  0  0  0  0  0  0  0  0  0  0  0
   -1.5036   -1.0528    0.0000 H   0  0  0  0  0  0  0  0  0  0  0  0
   -0.5472   -3.1035    0.0000 H   0  0  0  0  0  0  0  0  0  0  0  0
    1.3856   -2.4000    0.0000 C   0  0  0  0  0  0  0  0  0  0  0  0
    0.3572   -3.6257    0.0000 H   0  0  0  0  0  0  0  0  0  0  0  0
    2.4141   -3.6257    0.0000 H   0  0  0  0  0  0  0  0  0  0  0  0
    4.3469   -1.3222    0.0000 O   0  0  0  0  0  0  0  0  0  0  0  0
    5.3754   -2.5479    0.0000 H   0  0  0  0  0  0  0  0  0  0  0  0
  1  2  1  0  0  0  0
  1  3  1  0  0  0  0
  3  4  1  0  0  0  0
  3  5  1  0  0  0  0
  3  6  1  0  0  0  0
  6  7  1  0  0  0  0
  6  8  1  0  0  0  0
  6  9  1  0  0  0  0
  9 10  1  0  0  0  0
  9 11  1  0  0  0  0
 11 12  1  0  0  0  0
 12 13  1  0  0  0  0
 12 14  1  0  0  0  0
 12 15  1  0  0  0  0
 11 16  1  0  0  0  0
 16 17  1  0  0  0  0
 16 18  1  0  0  0  0
 16 19  1  0  0  0  0
 11 20  1  0  0  0  0
 20 21  1  0  0  0  0
 20 22  1  0  0  0  0
 20 23  1  0  0  0  0
  9 24  1  0  0  0  0
 24 25  1  0  0  0  0
 24 26  1  0  0  0  0
 24 27  1  0  0  0  0
 27  1  1  0  0  0  0
 27 28  1  0  0  0  0
 27 29  1  0  0  0  0
  1 30  1  0  0  0  0
 30 31  1  0  0  0  0
M  END
> <ChemID>
100458

> <source_casrn>
98-52-2

> <CAS>
98-52-2

> <SMILES>
CC(C)(C)C1CCC(O)CC1

> <NAME>
Cyclohexanol, 4-(1,1-dimethylethyl)-

> <preferred_name>
4-tert-Butylcyclohexanol

> <iupac>
4-tert-butylcyclohexanol

> <MPID>
25094

> <dsstox_substance_id>
DTXSID5026623

> <Canonical_QSARr>
CC(C)(C)C1CCC(O)CC1

> <InChI_Code_QSARr>
InChI=1S/C10H20O/c1-10(2,3)8-4-6-9(11)7-5-8/h8-9,11H,4-7H2,1-3H3

> <InChI Key_QSARr>
CCOQPGVQAWPUPE-UHFFFAOYSA-N

> <Salt_Solvent>
?

> <LogVP>
-1.1549

$$$$
100462
  -INDIGO-08031723152D

 21 21  0  0  0  0  0  0  0  0999 V2000
   -2.4000    1.3857    0.0000 C   0  0  0  0  0  0  0  0  0  0  0  0
   -1.6000    2.7713    0.0000 H   0  0  0  0  0  0  0  0  0  0  0  0
   -4.0000    1.3857    0.0000 C   0  0  0  0  0  0  0  0  0  0  0  0
   -4.8000    2.7713    0.0000 H   0  0  0  0  0  0  0  0  0  0  0  0
   -4.8000    0.0000    0.0000 C   0  0  0  0  0  0  0  0  0  0  0  0
   -6.4000    0.0000    0.0000 H   0  0  0  0  0  0  0  0  0  0  0  0
   -4.0000   -1.3856    0.0000 C   0  0  0  0  0  0  0  0  0  0  0  0
   -4.8000   -2.7713    0.0000 H   0  0  0  0  0  0  0  0  0  0  0  0
   -2.4000   -1.3856    0.0000 C   0  0  0  0  0  0  0  0  0  0  0  0
   -1.6000   -2.7713    0.0000 H   0  0  0  0  0  0  0  0  0  0  0  0
   -1.6000    0.0000    0.0000 C   0  0  0  0  0  0  0  0  0  0  0  0
   -0.0001    0.0000    0.0000 C   0  0  0  0  0  0  0  0  0  0  0  0
   -0.0001    1.6000    0.0000 H   0  0  0  0  0  0  0  0  0  0  0  0
    1.5757    0.2778    0.0000 C   0  0  0  0  0  0  0  0  0  0  0  0
    3.1514    0.5557    0.0000 H   0  0  0  0  0  0  0  0  0  0  0  0
    2.1229    1.7813    0.0000 H   0  0  0  0  0  0  0  0  0  0  0  0
    2.6041   -0.9478    0.0000 H   0  0  0  0  0  0  0  0  0  0  0  0
   -0.0001   -1.6000    0.0000 C   0  0  0  0  0  0  0  0  0  0  0  0
   -0.0001   -3.2000    0.0000 H   0  0  0  0  0  0  0  0  0  0  0  0
    1.3857   -2.4000    0.0000 H   0  0  0  0  0  0  0  0  0  0  0  0
    1.3857   -0.8000    0.0000 H   0  0  0  0  0  0  0  0  0  0  0  0
  1  2  1  0  0  0  0
  1  3  1  0  0  0  0
  3  4  1  0  0  0  0
  3  5  2  0  0  0  0
  5  6  1  0  0  0  0
  5  7  1  0  0  0  0
  7  8  1  0  0  0  0
  7  9  2  0  0  0  0
  9 10  1  0  0  0  0
  9 11  1  0  0  0  0
 11  1  2  0  0  0  0
 11 12  1  0  0  0  0
 12 13  1  0  0  0  0
 12 14  1  0  0  0  0
 14 15  1  0  0  0  0
 14 16  1  0  0  0  0
 14 17  1  0  0  0  0
 12 18  1  0  0  0  0
 18 19  1  0  0  0  0
 18 20  1  0  0  0  0
 18 21  1  0  0  0  0
M  END
> <ChemID>
100462

> <source_casrn>
98-82-8

> <CAS>
98-82-8

> <SMILES>
CC(C)c1ccccc1

> <NAME>
CUMENE

> <preferred_name>
Cumene

> <iupac>
propan-2-ylbenzene

> <MPID>
25098

> <dsstox_substance_id>
DTXSID1021827

> <Canonical_QSARr>
CC(C)c1ccccc1

> <InChI_Code_QSARr>
InChI=1S/C9H12/c1-8(2)9-6-4-3-5-7-9/h3-8H,1-2H3

> <InChI Key_QSARr>
RWGFKTVRMDUZSP-UHFFFAOYSA-N

> <Salt_Solvent>
?

> <LogVP>
0.6532

$$$$
100466
  -INDIGO-08031723152D

 14 14  0  0  0  0  0  0  0  0999 V2000
    2.4000   -1.3856    0.0000 Cl  0  0  0  0  0  0  0  0  0  0  0  0
    1.6000   -0.0000    0.0000 C   0  0  0  0  0  0  0  0  0  0  0  0
    2.4000    1.3856    0.0000 O   0  0  0  0  0  0  0  0  0  0  0  0
    0.0000   -0.0000    0.0000 C   0  0  0  0  0  0  0  0  0  0  0  0
   -0.8000    1.3856    0.0000 C   0  0  0  0  0  0  0  0  0  0  0  0
    0.0000    2.7713    0.0000 H   0  0  0  0  0  0  0  0  0  0  0  0
   -2.4000    1.3856    0.0000 C   0  0  0  0  0  0  0  0  0  0  0  0
   -3.2000    2.7713    0.0000 H   0  0  0  0  0  0  0  0  0  0  0  0
   -3.2000   -0.0000    0.0000 C   0  0  0  0  0  0  0  0  0  0  0  0
   -4.8000   -0.0000    0.0000 H   0  0  0  0  0  0  0  0  0  0  0  0
   -2.4000   -1.3856    0.0000 C   0  0  0  0  0  0  0  0  0  0  0  0
   -3.2000   -2.7713    0.0000 H   0  0  0  0  0  0  0  0  0  0  0  0
   -0.8000   -1.3856    0.0000 C   0  0  0  0  0  0  0  0  0  0  0  0
    0.0000   -2.7713    0.0000 H   0  0  0  0  0  0  0  0  0  0  0  0
  1  2  1  0  0  0  0
  2  3  2  0  0  0  0
  2  4  1  0  0  0  0
  4  5  1  0  0  0  0
  5  6  1  0  0  0  0
  5  7  2  0  0  0  0
  7  8  1  0  0  0  0
  7  9  1  0  0  0  0
  9 10  1  0  0  0  0
  9 11  2  0  0  0  0
 11 12  1  0  0  0  0
 11 13  1  0  0  0  0
 13  4  2  0  0  0  0
 13 14  1  0  0  0  0
M  END
> <ChemID>
100466

> <source_casrn>
98-88-4

> <CAS>
98-88-4

> <SMILES>
O=C(Cl)c1ccccc1

> <NAME>
BENZOYL CHLORIDE

> <preferred_name>
Benzoyl chloride

> <iupac>
benzoyl chloride

> <MPID>
25102

> <dsstox_substance_id>
DTXSID9026631

> <Canonical_QSARr>
O=C(Cl)c1ccccc1

> <InChI_Code_QSARr>
InChI=1S/C7H5ClO/c8-7(9)6-4-2-1-3-5-6/h1-5H

> <InChI Key_QSARr>
PASDCCFISLVPSO-UHFFFAOYSA-N

> <Salt_Solvent>
?

> <LogVP>
-0.1549

$$$$
100470
  -INDIGO-08031723152D

 16 16  0  0  0  0  0  0  0  0999 V2000
    1.3857    0.8000    0.0000 N   0  0  0  0  0  0  0  0  0  0  0  0
    2.7713   -0.0000    0.0000 O   0  0  0  0  0  0  0  0  0  0  0  0
    1.3856    2.4000    0.0000 O   0  0  0  0  0  0  0  0  0  0  0  0
    0.0000   -0.0000    0.0000 C   0  0  0  0  0  0  0  0  0  0  0  0
    0.0000   -1.6000    0.0000 C   0  0  0  0  0  0  0  0  0  0  0  0
    1.3857   -2.4000    0.0000 H   0  0  0  0  0  0  0  0  0  0  0  0
   -1.3856   -2.4000    0.0000 C   0  0  0  0  0  0  0  0  0  0  0  0
   -1.3856   -4.0000    0.0000 H   0  0  0  0  0  0  0  0  0  0  0  0
   -2.7713   -1.6000    0.0000 C   0  0  0  0  0  0  0  0  0  0  0  0
   -4.1570   -2.4000    0.0000 H   0  0  0  0  0  0  0  0  0  0  0  0
   -2.7713   -0.0000    0.0000 C   0  0  0  0  0  0  0  0  0  0  0  0
   -4.1569    0.8000    0.0000 N   0  0  0  0  0  0  0  0  0  0  0  0
   -5.5426   -0.0000    0.0000 H   0  0  0  0  0  0  0  0  0  0  0  0
   -4.1569    2.4000    0.0000 H   0  0  0  0  0  0  0  0  0  0  0  0
   -1.3856    0.8000    0.0000 C   0  0  0  0  0  0  0  0  0  0  0  0
   -1.3856    2.4000    0.0000 H   0  0  0  0  0  0  0  0  0  0  0  0
  1  2  2  0  0  0  0
  1  3  1  0  0  0  0
  1  4  1  0  0  0  0
  4  5  1  0  0  0  0
  5  6  1  0  0  0  0
  5  7  2  0  0  0  0
  7  8  1  0  0  0  0
  7  9  1  0  0  0  0
  9 10  1  0  0  0  0
  9 11  2  0  0  0  0
 11 12  1  0  0  0  0
 12 13  1  0  0  0  0
 12 14  1  0  0  0  0
 11 15  1  0  0  0  0
 15  4  2  0  0  0  0
 15 16  1  0  0  0  0
M  CHG  2   1   1   3  -1
M  END
> <ChemID>
100470

> <source_casrn>
99-09-2

> <CAS>
99-09-2

> <SMILES>
Nc1cc(ccc1)[N+]([O-])=O

> <NAME>
3-NITROANILINE

> <preferred_name>
3-Nitroaniline

> <iupac>
3-nitroaniline

> <MPID>
25106

> <dsstox_substance_id>
DTXSID6025725

> <Canonical_QSARr>
Nc1cc(ccc1)[N+]([O-])=O

> <InChI_Code_QSARr>
InChI=1S/C6H6N2O2/c7-5-2-1-3-6(4-5)8(9)10/h1-4H,7H2

> <InChI Key_QSARr>
XJCVRTZCHMZPBD-UHFFFAOYSA-N

> <Salt_Solvent>
?

> <LogVP>
-4.0195

$$$$
100474
  -INDIGO-08031723152D

 20 20  0  0  0  0  0  0  0  0999 V2000
    1.3857    2.4000    0.0000 C   0  0  0  0  0  0  0  0  0  0  0  0
    2.7713    3.2000    0.0000 H   0  0  0  0  0  0  0  0  0  0  0  0
    1.3857    4.0000    0.0000 H   0  0  0  0  0  0  0  0  0  0  0  0
    2.7713    1.6000    0.0000 H   0  0  0  0  0  0  0  0  0  0  0  0
    0.0000    1.6000    0.0000 C   0  0  0  0  0  0  0  0  0  0  0  0
   -1.3857    2.4000    0.0000 C   0  0  0  0  0  0  0  0  0  0  0  0
   -1.3857    4.0000    0.0000 H   0  0  0  0  0  0  0  0  0  0  0  0
   -2.7713    1.6000    0.0000 C   0  0  0  0  0  0  0  0  0  0  0  0
   -4.1570    2.4000    0.0000 H   0  0  0  0  0  0  0  0  0  0  0  0
   -2.7713    0.0000    0.0000 C   0  0  0  0  0  0  0  0  0  0  0  0
   -4.1569   -0.8000    0.0000 N   0  0  0  0  0  0  0  0  0  0  0  0
   -5.5426    0.0000    0.0000 O   0  0  0  0  0  0  0  0  0  0  0  0
   -4.1569   -2.4000    0.0000 O   0  0  0  0  0  0  0  0  0  0  0  0
   -1.3856   -0.8000    0.0000 C   0  0  0  0  0  0  0  0  0  0  0  0
   -1.3856   -2.4000    0.0000 H   0  0  0  0  0  0  0  0  0  0  0  0
    0.0000    0.0000    0.0000 C   0  0  0  0  0  0  0  0  0  0  0  0
    1.3857   -0.8000    0.0000 C   0  0  0  0  0  0  0  0  0  0  0  0
    2.7713   -1.6000    0.0000 H   0  0  0  0  0  0  0  0  0  0  0  0
    1.3857   -2.4000    0.0000 H   0  0  0  0  0  0  0  0  0  0  0  0
    2.7713    0.0000    0.0000 H   0  0  0  0  0  0  0  0  0  0  0  0
  1  2  1  0  0  0  0
  1  3  1  0  0  0  0
  1  4  1  0  0  0  0
  1  5  1  0  0  0  0
  5  6  1  0  0  0  0
  6  7  1  0  0  0  0
  6  8  2  0  0  0  0
  8  9  1  0  0  0  0
  8 10  1  0  0  0  0
 10 11  1  0  0  0  0
 11 12  1  0  0  0  0
 11 13  2  0  0  0  0
 10 14  2  0  0  0  0
 14 15  1  0  0  0  0
 14 16  1  0  0  0  0
 16  5  2  0  0  0  0
 16 17  1  0  0  0  0
 17 18  1  0  0  0  0
 17 19  1  0  0  0  0
 17 20  1  0  0  0  0
M  CHG  2  11   1  12  -1
M  END
> <ChemID>
100474

> <source_casrn>
99-51-4

> <CAS>
99-51-4

> <SMILES>
Cc1cc(ccc1C)[N+]([O-])=O

> <NAME>
1,2-DIMETHYL-4-NITROBENZENE

> <preferred_name>
1,2-Dimethyl-4-nitrobenzene

> <iupac>
1,2-dimethyl-4-nitrobenzene

> <MPID>
25110

> <dsstox_substance_id>
DTXSID2025133

> <Canonical_QSARr>
Cc1cc(ccc1C)[N+]([O-])=O

> <InChI_Code_QSARr>
InChI=1S/C8H9NO2/c1-6-3-4-8(9(10)11)5-7(6)2/h3-5H,1-2H3

> <InChI Key_QSARr>
HFZKOYWDLDYELC-UHFFFAOYSA-N

> <Salt_Solvent>
?

> <LogVP>
-2.4449

$$$$
100478
  -INDIGO-08031723152D

 16 16  0  0  0  0  0  0  0  0999 V2000
    0.0000   -0.0000    0.0000 C   0  0  0  0  0  0  0  0  0  0  0  0
    0.0000   -1.6000    0.0000 C   0  0  0  0  0  0  0  0  0  0  0  0
    1.3857   -2.4000    0.0000 H   0  0  0  0  0  0  0  0  0  0  0  0
   -1.3856   -2.4000    0.0000 C   0  0  0  0  0  0  0  0  0  0  0  0
   -1.3856   -4.0000    0.0000 H   0  0  0  0  0  0  0  0  0  0  0  0
   -2.7713   -1.6000    0.0000 C   0  0  0  0  0  0  0  0  0  0  0  0
   -4.1570   -2.4000    0.0000 H   0  0  0  0  0  0  0  0  0  0  0  0
   -2.7713   -0.0000    0.0000 C   0  0  0  0  0  0  0  0  0  0  0  0
   -4.1569    0.8000    0.0000 N   0  0  0  0  0  0  0  0  0  0  0  0
   -5.5426   -0.0000    0.0000 O   0  0  0  0  0  0  0  0  0  0  0  0
   -4.1569    2.4000    0.0000 O   0  0  0  0  0  0  0  0  0  0  0  0
   -1.3856    0.8000    0.0000 C   0  0  0  0  0  0  0  0  0  0  0  0
   -1.3856    2.4000    0.0000 H   0  0  0  0  0  0  0  0  0  0  0  0
    1.3857    0.8000    0.0000 N   0  0  0  0  0  0  0  0  0  0  0  0
    2.7713   -0.0000    0.0000 O   0  0  0  0  0  0  0  0  0  0  0  0
    1.3857    2.4000    0.0000 O   0  0  0  0  0  0  0  0  0  0  0  0
  1  2  1  0  0  0  0
  2  3  1  0  0  0  0
  2  4  2  0  0  0  0
  4  5  1  0  0  0  0
  4  6  1  0  0  0  0
  6  7  1  0  0  0  0
  6  8  2  0  0  0  0
  8  9  1  0  0  0  0
  9 10  1  0  0  0  0
  9 11  2  0  0  0  0
  8 12  1  0  0  0  0
 12  1  2  0  0  0  0
 12 13  1  0  0  0  0
  1 14  1  0  0  0  0
 14 15  1  0  0  0  0
 14 16  2  0  0  0  0
M  CHG  4   9   1  10  -1  14   1  15  -1
M  END
> <ChemID>
100478

> <source_casrn>
99-65-0

> <CAS>
99-65-0

> <SMILES>
[O-][N+](=O)c1cc(ccc1)[N+]([O-])=O

> <NAME>
1,3-DINITROBENZENE

> <preferred_name>
1,3-Dinitrobenzene

> <iupac>
1,3-dinitrobenzene

> <MPID>
25114

> <dsstox_substance_id>
DTXSID9024065

> <Canonical_QSARr>
[O-][N+](=O)c1cc(ccc1)[N+]([O-])=O

> <InChI_Code_QSARr>
InChI=1S/C6H4N2O4/c9-7(10)5-2-1-3-6(4-5)8(11)12/h1-4H

> <InChI Key_QSARr>
WDCYWAQPCXBPJA-UHFFFAOYSA-N

> <Salt_Solvent>
?

> <LogVP>
-3.0458

$$$$
100482
  -INDIGO-08031723152D

 26 26  0  0  0  0  0  0  0  0999 V2000
   -1.6000   -0.0000    0.0000 C   0  0  0  0  0  0  0  0  0  0  0  0
   -2.4001    1.3857    0.0000 C   0  0  0  0  0  0  0  0  0  0  0  0
   -1.6000    2.7713    0.0000 H   0  0  0  0  0  0  0  0  0  0  0  0
   -4.0001    1.3857    0.0000 C   0  0  0  0  0  0  0  0  0  0  0  0
   -3.7222    2.9613    0.0000 H   0  0  0  0  0  0  0  0  0  0  0  0
   -5.5034    1.9329    0.0000 H   0  0  0  0  0  0  0  0  0  0  0  0
   -4.8000   -0.0000    0.0000 C   0  0  0  0  0  0  0  0  0  0  0  0
   -6.4000   -0.0000    0.0000 C   0  0  0  0  0  0  0  0  0  0  0  0
   -8.0000   -0.0000    0.0000 H   0  0  0  0  0  0  0  0  0  0  0  0
   -7.2001   -1.3856    0.0000 H   0  0  0  0  0  0  0  0  0  0  0  0
   -7.2001    1.3857    0.0000 H   0  0  0  0  0  0  0  0  0  0  0  0
   -4.0001   -1.3856    0.0000 C   0  0  0  0  0  0  0  0  0  0  0  0
   -4.8000   -2.7713    0.0000 H   0  0  0  0  0  0  0  0  0  0  0  0
   -2.4001   -1.3856    0.0000 C   0  0  0  0  0  0  0  0  0  0  0  0
   -2.6778   -2.9613    0.0000 H   0  0  0  0  0  0  0  0  0  0  0  0
   -1.0143   -2.1856    0.0000 H   0  0  0  0  0  0  0  0  0  0  0  0
    0.0000   -0.0000    0.0000 C   0  0  0  0  0  0  0  0  0  0  0  0
    0.0000   -1.6000    0.0000 H   0  0  0  0  0  0  0  0  0  0  0  0
    1.5757   -0.2778    0.0000 C   0  0  0  0  0  0  0  0  0  0  0  0
    3.1514   -0.5557    0.0000 H   0  0  0  0  0  0  0  0  0  0  0  0
    2.6042    0.9478    0.0000 H   0  0  0  0  0  0  0  0  0  0  0  0
    2.1229   -1.7813    0.0000 H   0  0  0  0  0  0  0  0  0  0  0  0
    0.0000    1.6000    0.0000 C   0  0  0  0  0  0  0  0  0  0  0  0
    0.0000    3.2000    0.0000 H   0  0  0  0  0  0  0  0  0  0  0  0
    1.3856    2.4000    0.0000 H   0  0  0  0  0  0  0  0  0  0  0  0
    1.3856    0.8000    0.0000 H   0  0  0  0  0  0  0  0  0  0  0  0
  1  2  2  0  0  0  0
  2  3  1  0  0  0  0
  2  4  1  0  0  0  0
  4  5  1  0  0  0  0
  4  6  1  0  0  0  0
  4  7  1  0  0  0  0
  7  8  1  0  0  0  0
  8  9  1  0  0  0  0
  8 10  1  0  0  0  0
  8 11  1  0  0  0  0
  7 12  2  0  0  0  0
 12 13  1  0  0  0  0
 12 14  1  0  0  0  0
 14  1  1  0  0  0  0
 14 15  1  0  0  0  0
 14 16  1  0  0  0  0
  1 17  1  0  0  0  0
 17 18  1  0  0  0  0
 17 19  1  0  0  0  0
 19 20  1  0  0  0  0
 19 21  1  0  0  0  0
 19 22  1  0  0  0  0
 17 23  1  0  0  0  0
 23 24  1  0  0  0  0
 23 25  1  0  0  0  0
 23 26  1  0  0  0  0
M  END
> <ChemID>
100482

> <source_casrn>
99-85-4

> <CAS>
99-85-4

> <SMILES>
CC1CC=C(CC=1)C(C)C

> <NAME>
GAMMA-TERPINENE

> <preferred_name>
gamma-Terpinene

> <iupac>
1-methyl-4-(propan-2-yl)cyclohexa-1,4-diene

> <MPID>
25118

> <dsstox_substance_id>
DTXSID6041210

> <Canonical_QSARr>
CC1CC=C(CC=1)C(C)C

> <InChI_Code_QSARr>
InChI=1S/C10H16/c1-8(2)10-6-4-9(3)5-7-10/h4,7-8H,5-6H2,1-3H3

> <InChI Key_QSARr>
YKFLAYDHMOASIY-UHFFFAOYSA-N

> <Salt_Solvent>
?

> <LogVP>
0.0362

$$$$
100486
  -INDIGO-08031723152D

 18 18  0  0  0  0  0  0  0  0999 V2000
    1.6000   -0.0000    0.0000 C   0  0  0  0  0  0  0  0  0  0  0  0
    3.2000   -0.0000    0.0000 H   0  0  0  0  0  0  0  0  0  0  0  0
    2.4000   -1.3856    0.0000 H   0  0  0  0  0  0  0  0  0  0  0  0
    2.4000    1.3856    0.0000 H   0  0  0  0  0  0  0  0  0  0  0  0
   -0.0001   -0.0000    0.0000 C   0  0  0  0  0  0  0  0  0  0  0  0
   -0.8000    1.3856    0.0000 C   0  0  0  0  0  0  0  0  0  0  0  0
   -0.0001    2.7713    0.0000 H   0  0  0  0  0  0  0  0  0  0  0  0
   -2.4000    1.3856    0.0000 C   0  0  0  0  0  0  0  0  0  0  0  0
   -3.2000    2.7713    0.0000 H   0  0  0  0  0  0  0  0  0  0  0  0
   -3.2000   -0.0000    0.0000 C   0  0  0  0  0  0  0  0  0  0  0  0
   -4.8001   -0.0000    0.0000 C   0  0  0  0  0  0  0  0  0  0  0  0
   -5.6000    1.3856    0.0000 O   0  0  0  0  0  0  0  0  0  0  0  0
   -7.2000    1.3856    0.0000 H   0  0  0  0  0  0  0  0  0  0  0  0
   -5.6000   -1.3856    0.0000 O   0  0  0  0  0  0  0  0  0  0  0  0
   -2.4000   -1.3856    0.0000 C   0  0  0  0  0  0  0  0  0  0  0  0
   -3.2000   -2.7713    0.0000 H   0  0  0  0  0  0  0  0  0  0  0  0
   -0.8000   -1.3856    0.0000 C   0  0  0  0  0  0  0  0  0  0  0  0
   -0.0001   -2.7713    0.0000 H   0  0  0  0  0  0  0  0  0  0  0  0
  1  2  1  0  0  0  0
  1  3  1  0  0  0  0
  1  4  1  0  0  0  0
  1  5  1  0  0  0  0
  5  6  1  0  0  0  0
  6  7  1  0  0  0  0
  6  8  2  0  0  0  0
  8  9  1  0  0  0  0
  8 10  1  0  0  0  0
 10 11  1  0  0  0  0
 11 12  1  0  0  0  0
 12 13  1  0  0  0  0
 11 14  2  0  0  0  0
 10 15  2  0  0  0  0
 15 16  1  0  0  0  0
 15 17  1  0  0  0  0
 17  5  2  0  0  0  0
 17 18  1  0  0  0  0
M  END
> <ChemID>
100486

> <source_casrn>
99-94-5

> <CAS>
99-94-5

> <SMILES>
Cc1ccc(cc1)C(O)=O

> <NAME>
P-TOLUIC ACID

> <preferred_name>
4-Methylbenzoic acid

> <iupac>
4-methylbenzoic acid

> <MPID>
25122

> <dsstox_substance_id>
DTXSID6021618

> <Canonical_QSARr>
Cc1ccc(cc1)C(O)=O

> <InChI_Code_QSARr>
InChI=1S/C8H8O2/c1-6-2-4-7(5-3-6)8(9)10/h2-5H,1H3,(H,9,10)

> <InChI Key_QSARr>
LPNBBFKOUUSUDB-UHFFFAOYSA-N

> <Salt_Solvent>
?

> <LogVP>
-4.2943

$$$$
100490
  -INDIGO-08031723152D

 14 14  0  0  0  0  0  0  0  0999 V2000
   -2.4000   -1.3856    0.0000 O   0  0  0  0  0  0  0  0  0  0  0  0
   -1.6000   -0.0000    0.0000 N   0  0  0  0  0  0  0  0  0  0  0  0
    0.0000   -0.0000    0.0000 C   0  0  0  0  0  0  0  0  0  0  0  0
    0.8000    1.3856    0.0000 C   0  0  0  0  0  0  0  0  0  0  0  0
    0.0000    2.7713    0.0000 H   0  0  0  0  0  0  0  0  0  0  0  0
    2.4000    1.3856    0.0000 C   0  0  0  0  0  0  0  0  0  0  0  0
    3.2000    2.7713    0.0000 H   0  0  0  0  0  0  0  0  0  0  0  0
    3.2000   -0.0000    0.0000 C   0  0  0  0  0  0  0  0  0  0  0  0
    4.8000   -0.0000    0.0000 Cl  0  0  0  0  0  0  0  0  0  0  0  0
    2.4000   -1.3856    0.0000 C   0  0  0  0  0  0  0  0  0  0  0  0
    3.2000   -2.7713    0.0000 H   0  0  0  0  0  0  0  0  0  0  0  0
    0.8000   -1.3856    0.0000 C   0  0  0  0  0  0  0  0  0  0  0  0
    0.0000   -2.7713    0.0000 H   0  0  0  0  0  0  0  0  0  0  0  0
   -2.4000    1.3856    0.0000 O   0  0  0  0  0  0  0  0  0  0  0  0
  1  2  2  0  0  0  0
  2  3  1  0  0  0  0
  3  4  1  0  0  0  0
  4  5  1  0  0  0  0
  4  6  2  0  0  0  0
  6  7  1  0  0  0  0
  6  8  1  0  0  0  0
  8  9  1  0  0  0  0
  8 10  2  0  0  0  0
 10 11  1  0  0  0  0
 10 12  1  0  0  0  0
 12  3  2  0  0  0  0
 12 13  1  0  0  0  0
  2 14  1  0  0  0  0
M  CHG  2   2   1  14  -1
M  END
> <ChemID>
100490

> <source_casrn>
100-00-5

> <CAS>
100-00-5

> <SMILES>
[O-][N+](=O)c1ccc(Cl)cc1

> <NAME>
P-CHLORONITROBENZENE

> <preferred_name>
1-Chloro-4-nitrobenzene

> <iupac>
1-chloro-4-nitrobenzene

> <MPID>
25126

> <dsstox_substance_id>
DTXSID5020281

> <Canonical_QSARr>
[O-][N+](=O)c1ccc(Cl)cc1

> <InChI_Code_QSARr>
InChI=1S/C6H4ClNO2/c7-5-1-3-6(4-2-5)8(9)10/h1-4H

> <InChI Key_QSARr>
CZGCEKJOLUNIFY-UHFFFAOYSA-N

> <Salt_Solvent>
?

> <LogVP>
-1.6596

$$$$
100494
  -INDIGO-08031723152D

 22 22  0  0  0  0  0  0  0  0999 V2000
    2.4001    1.3856    0.0000 C   0  0  0  0  0  0  0  0  0  0  0  0
    3.2000    2.7713    0.0000 H   0  0  0  0  0  0  0  0  0  0  0  0
    4.0000    1.3856    0.0000 H   0  0  0  0  0  0  0  0  0  0  0  0
    1.6000    2.7713    0.0000 H   0  0  0  0  0  0  0  0  0  0  0  0
    1.6000   -0.0000    0.0000 N   0  0  0  0  0  0  0  0  0  0  0  0
    2.3999   -1.3856    0.0000 C   0  0  0  0  0  0  0  0  0  0  0  0
    3.2000   -2.7713    0.0000 H   0  0  0  0  0  0  0  0  0  0  0  0
    4.0000   -1.3856    0.0000 H   0  0  0  0  0  0  0  0  0  0  0  0
    1.6000   -2.7713    0.0000 H   0  0  0  0  0  0  0  0  0  0  0  0
    0.0000    0.0000    0.0000 C   0  0  0  0  0  0  0  0  0  0  0  0
   -0.7999    1.3856    0.0000 C   0  0  0  0  0  0  0  0  0  0  0  0
    0.0000    2.7713    0.0000 H   0  0  0  0  0  0  0  0  0  0  0  0
   -2.4000    1.3856    0.0000 C   0  0  0  0  0  0  0  0  0  0  0  0
   -3.2000    2.7713    0.0000 H   0  0  0  0  0  0  0  0  0  0  0  0
   -3.2000    0.0000    0.0000 C   0  0  0  0  0  0  0  0  0  0  0  0
   -4.8000   -0.0000    0.0000 C   0  0  0  0  0  0  0  0  0  0  0  0
   -5.6000    1.3856    0.0000 H   0  0  0  0  0  0  0  0  0  0  0  0
   -5.6000   -1.3856    0.0000 O   0  0  0  0  0  0  0  0  0  0  0  0
   -2.4000   -1.3856    0.0000 C   0  0  0  0  0  0  0  0  0  0  0  0
   -3.2000   -2.7713    0.0000 H   0  0  0  0  0  0  0  0  0  0  0  0
   -0.8001   -1.3856    0.0000 C   0  0  0  0  0  0  0  0  0  0  0  0
    0.0000   -2.7713    0.0000 H   0  0  0  0  0  0  0  0  0  0  0  0
  1  2  1  0  0  0  0
  1  3  1  0  0  0  0
  1  4  1  0  0  0  0
  1  5  1  0  0  0  0
  5  6  1  0  0  0  0
  6  7  1  0  0  0  0
  6  8  1  0  0  0  0
  6  9  1  0  0  0  0
  5 10  1  0  0  0  0
 10 11  1  0  0  0  0
 11 12  1  0  0  0  0
 11 13  2  0  0  0  0
 13 14  1  0  0  0  0
 13 15  1  0  0  0  0
 15 16  1  0  0  0  0
 16 17  1  0  0  0  0
 16 18  2  0  0  0  0
 15 19  2  0  0  0  0
 19 20  1  0  0  0  0
 19 21  1  0  0  0  0
 21 10  2  0  0  0  0
 21 22  1  0  0  0  0
M  END
> <ChemID>
100494

> <source_casrn>
100-10-7

> <CAS>
100-10-7

> <SMILES>
CN(C)c1ccc(C=O)cc1

> <NAME>
P-FORMYL-N,N-DIMETHYLANILINE

> <preferred_name>
4-Dimethylaminobenzaldehyde

> <iupac>
4-(dimethylamino)benzaldehyde

> <MPID>
25130

> <dsstox_substance_id>
DTXSID5021835

> <Canonical_QSARr>
CN(C)c1ccc(C=O)cc1

> <InChI_Code_QSARr>
InChI=1S/C9H11NO/c1-10(2)9-5-3-8(7-11)4-6-9/h3-7H,1-2H3

> <InChI Key_QSARr>
BGNGWHSBYQYVRX-UHFFFAOYSA-N

> <Salt_Solvent>
?

> <LogVP>
-2.4343

$$$$
100498
  -INDIGO-08031723152D

 23 22  0  0  0  0  0  0  0  0999 V2000
    2.4001   -1.3856    0.0000 C   0  0  0  0  0  0  0  0  0  0  0  0
    3.2000   -2.7713    0.0000 H   0  0  0  0  0  0  0  0  0  0  0  0
    4.0000   -1.3856    0.0000 H   0  0  0  0  0  0  0  0  0  0  0  0
    1.6000   -2.7713    0.0000 H   0  0  0  0  0  0  0  0  0  0  0  0
    1.6000    0.0000    0.0000 C   0  0  0  0  0  0  0  0  0  0  0  0
    2.8694    0.9740    0.0000 H   0  0  0  0  0  0  0  0  0  0  0  0
    1.8088    1.5863    0.0000 H   0  0  0  0  0  0  0  0  0  0  0  0
   -0.0000    0.0000    0.0000 N   0  0  0  0  0  0  0  0  0  0  0  0
   -0.8000   -1.3856    0.0000 C   0  0  0  0  0  0  0  0  0  0  0  0
   -0.5911   -2.9720    0.0000 H   0  0  0  0  0  0  0  0  0  0  0  0
    0.4694   -2.3596    0.0000 H   0  0  0  0  0  0  0  0  0  0  0  0
   -2.4000   -1.3856    0.0000 C   0  0  0  0  0  0  0  0  0  0  0  0
   -2.6088   -2.9720    0.0000 H   0  0  0  0  0  0  0  0  0  0  0  0
   -3.6694   -2.3596    0.0000 H   0  0  0  0  0  0  0  0  0  0  0  0
   -3.2001    0.0000    0.0000 O   0  0  0  0  0  0  0  0  0  0  0  0
   -4.8000    0.0000    0.0000 H   0  0  0  0  0  0  0  0  0  0  0  0
   -0.8000    1.3857    0.0000 C   0  0  0  0  0  0  0  0  0  0  0  0
   -2.2782    1.9980    0.0000 H   0  0  0  0  0  0  0  0  0  0  0  0
   -2.2782    0.7733    0.0000 H   0  0  0  0  0  0  0  0  0  0  0  0
   -0.0000    2.7713    0.0000 C   0  0  0  0  0  0  0  0  0  0  0  0
    0.8000    4.1569    0.0000 H   0  0  0  0  0  0  0  0  0  0  0  0
   -0.8000    4.1569    0.0000 H   0  0  0  0  0  0  0  0  0  0  0  0
    1.6000    2.7713    0.0000 H   0  0  0  0  0  0  0  0  0  0  0  0
  1  2  1  0  0  0  0
  1  3  1  0  0  0  0
  1  4  1  0  0  0  0
  1  5  1  0  0  0  0
  5  6  1  0  0  0  0
  5  7  1  0  0  0  0
  5  8  1  0  0  0  0
  8  9  1  0  0  0  0
  9 10  1  0  0  0  0
  9 11  1  0  0  0  0
  9 12  1  0  0  0  0
 12 13  1  0  0  0  0
 12 14  1  0  0  0  0
 12 15  1  0  0  0  0
 15 16  1  0  0  0  0
  8 17  1  0  0  0  0
 17 18  1  0  0  0  0
 17 19  1  0  0  0  0
 17 20  1  0  0  0  0
 20 21  1  0  0  0  0
 20 22  1  0  0  0  0
 20 23  1  0  0  0  0
M  END
> <ChemID>
100498

> <source_casrn>
100-37-8

> <CAS>
100-37-8

> <SMILES>
CCN(CCO)CC

> <NAME>
2-(DIETHYLAMINO)-ETHANOL

> <preferred_name>
N,N-Diethylethanolamine

> <iupac>
C6H15NO

> <MPID>
25134

> <dsstox_substance_id>
DTXSID5021837

> <Canonical_QSARr>
CCN(CCO)CC

> <InChI_Code_QSARr>
InChI=1S/C6H15NO/c1-3-7(4-2)5-6-8/h8H,3-6H2,1-2H3

> <InChI Key_QSARr>
BFSVOASYOCHEOV-UHFFFAOYSA-N

> <Salt_Solvent>
?

> <LogVP>
0.1461

$$$$
100502
  -INDIGO-08031723152D

 16 16  0  0  0  0  0  0  0  0999 V2000
    2.7713   -0.0000    0.0000 C   0  0  0  0  0  0  0  0  0  0  0  0
    4.1569    0.8000    0.0000 H   0  0  0  0  0  0  0  0  0  0  0  0
    2.7713   -1.6000    0.0000 H   0  0  0  0  0  0  0  0  0  0  0  0
    1.3856    0.8000    0.0000 C   0  0  0  0  0  0  0  0  0  0  0  0
    1.3856    2.4000    0.0000 H   0  0  0  0  0  0  0  0  0  0  0  0
    0.0001   -0.0000    0.0000 C   0  0  0  0  0  0  0  0  0  0  0  0
    0.0001   -1.6000    0.0000 C   0  0  0  0  0  0  0  0  0  0  0  0
    1.3856   -2.4000    0.0000 H   0  0  0  0  0  0  0  0  0  0  0  0
   -1.3856   -2.4000    0.0000 C   0  0  0  0  0  0  0  0  0  0  0  0
   -1.3856   -4.0000    0.0000 H   0  0  0  0  0  0  0  0  0  0  0  0
   -2.7712   -1.6000    0.0000 C   0  0  0  0  0  0  0  0  0  0  0  0
   -4.1569   -2.4000    0.0000 H   0  0  0  0  0  0  0  0  0  0  0  0
   -2.7712   -0.0000    0.0000 C   0  0  0  0  0  0  0  0  0  0  0  0
   -4.1569    0.8000    0.0000 H   0  0  0  0  0  0  0  0  0  0  0  0
   -1.3856    0.8000    0.0000 C   0  0  0  0  0  0  0  0  0  0  0  0
   -1.3856    2.4000    0.0000 H   0  0  0  0  0  0  0  0  0  0  0  0
  1  2  1  0  0  0  0
  1  3  1  0  0  0  0
  1  4  2  0  0  0  0
  4  5  1  0  0  0  0
  4  6  1  0  0  0  0
  6  7  1  0  0  0  0
  7  8  1  0  0  0  0
  7  9  2  0  0  0  0
  9 10  1  0  0  0  0
  9 11  1  0  0  0  0
 11 12  1  0  0  0  0
 11 13  2  0  0  0  0
 13 14  1  0  0  0  0
 13 15  1  0  0  0  0
 15  6  2  0  0  0  0
 15 16  1  0  0  0  0
M  END
> <ChemID>
100502

> <source_casrn>
100-42-5

> <CAS>
100-42-5

> <SMILES>
C=Cc1ccccc1

> <NAME>
STYRENE

> <preferred_name>
Styrene

> <iupac>
ethenylbenzene

> <MPID>
25138

> <dsstox_substance_id>
DTXSID2021284

> <Canonical_QSARr>
C=Cc1ccccc1

> <InChI_Code_QSARr>
InChI=1S/C8H8/c1-2-8-6-4-3-5-7-8/h2-7H,1H2

> <InChI Key_QSARr>
PPBRXRYQALVLMV-UHFFFAOYSA-N

> <Salt_Solvent>
?

> <LogVP>
0.8062

$$$$
100506
  -INDIGO-08031723152D

 13 13  0  0  0  0  0  0  0  0999 V2000
   -3.2000   -0.0000    0.0000 N   0  0  0  0  0  0  0  0  0  0  0  0
   -1.6000   -0.0000    0.0000 C   0  0  0  0  0  0  0  0  0  0  0  0
    0.0000   -0.0000    0.0000 C   0  0  0  0  0  0  0  0  0  0  0  0
    0.8001    1.3856    0.0000 C   0  0  0  0  0  0  0  0  0  0  0  0
    0.0000    2.7713    0.0000 H   0  0  0  0  0  0  0  0  0  0  0  0
    2.4001    1.3856    0.0000 C   0  0  0  0  0  0  0  0  0  0  0  0
    3.2000    2.7713    0.0000 H   0  0  0  0  0  0  0  0  0  0  0  0
    3.2000   -0.0000    0.0000 C   0  0  0  0  0  0  0  0  0  0  0  0
    4.8000   -0.0000    0.0000 H   0  0  0  0  0  0  0  0  0  0  0  0
    2.4001   -1.3856    0.0000 C   0  0  0  0  0  0  0  0  0  0  0  0
    3.2000   -2.7713    0.0000 H   0  0  0  0  0  0  0  0  0  0  0  0
    0.8001   -1.3856    0.0000 C   0  0  0  0  0  0  0  0  0  0  0  0
    0.0000   -2.7713    0.0000 H   0  0  0  0  0  0  0  0  0  0  0  0
  1  2  3  0  0  0  0
  2  3  1  0  0  0  0
  3  4  1  0  0  0  0
  4  5  1  0  0  0  0
  4  6  2  0  0  0  0
  6  7  1  0  0  0  0
  6  8  1  0  0  0  0
  8  9  1  0  0  0  0
  8 10  2  0  0  0  0
 10 11  1  0  0  0  0
 10 12  1  0  0  0  0
 12  3  2  0  0  0  0
 12 13  1  0  0  0  0
M  END
> <ChemID>
100506

> <source_casrn>
100-47-0

> <CAS>
100-47-0

> <SMILES>
N#Cc1ccccc1

> <NAME>
BENZONITRILE

> <preferred_name>
Benzonitrile

> <iupac>
benzonitrile

> <MPID>
25142

> <dsstox_substance_id>
DTXSID7021491

> <Canonical_QSARr>
N#Cc1ccccc1

> <InChI_Code_QSARr>
InChI=1S/C7H5N/c8-6-7-4-2-1-3-5-7/h1-5H

> <InChI Key_QSARr>
JFDZBHWFFUWGJE-UHFFFAOYSA-N

> <Salt_Solvent>
?

> <LogVP>
-0.1146

$$$$
100510
  -INDIGO-08031723152D

 12 12  0  0  0  0  0  0  0  0999 V2000
    1.3856    2.4000    0.0000 N   0  0  0  0  0  0  0  0  0  0  0  0
    2.7713    1.6000    0.0000 C   0  0  0  0  0  0  0  0  0  0  0  0
    4.1569    2.4000    0.0000 H   0  0  0  0  0  0  0  0  0  0  0  0
    2.7713   -0.0000    0.0000 C   0  0  0  0  0  0  0  0  0  0  0  0
    4.1569   -0.8000    0.0000 H   0  0  0  0  0  0  0  0  0  0  0  0
    1.3856   -0.8000    0.0000 C   0  0  0  0  0  0  0  0  0  0  0  0
    1.3856   -2.4000    0.0000 H   0  0  0  0  0  0  0  0  0  0  0  0
    0.0000    0.0000    0.0000 C   0  0  0  0  0  0  0  0  0  0  0  0
   -1.3856   -0.8000    0.0000 C   0  0  0  0  0  0  0  0  0  0  0  0
   -2.7713   -1.6000    0.0000 N   0  0  0  0  0  0  0  0  0  0  0  0
    0.0000    1.6000    0.0000 C   0  0  0  0  0  0  0  0  0  0  0  0
   -1.3856    2.4000    0.0000 H   0  0  0  0  0  0  0  0  0  0  0  0
  1  2  1  0  0  0  0
  2  3  1  0  0  0  0
  2  4  2  0  0  0  0
  4  5  1  0  0  0  0
  4  6  1  0  0  0  0
  6  7  1  0  0  0  0
  6  8  2  0  0  0  0
  8  9  1  0  0  0  0
  9 10  3  0  0  0  0
  8 11  1  0  0  0  0
 11  1  2  0  0  0  0
 11 12  1  0  0  0  0
M  END
> <ChemID>
100510

> <source_casrn>
100-54-9

> <CAS>
100-54-9

> <SMILES>
N#Cc1c[n]ccc1

> <NAME>
3-CYANOPYRIDINE

> <preferred_name>
3-Pyridinecarbonitrile

> <iupac>
pyridine-3-carbonitrile

> <MPID>
25146

> <dsstox_substance_id>
DTXSID1026665

> <Canonical_QSARr>
N#Cc1c[n]ccc1

> <InChI_Code_QSARr>
InChI=1S/C6H4N2/c7-4-6-2-1-3-8-5-6/h1-3,5H

> <InChI Key_QSARr>
GZPHSAQLYPIAIN-UHFFFAOYSA-N

> <Salt_Solvent>
?

> <LogVP>
-0.5287

$$$$
100514
  -INDIGO-08031723152D

 16 16  0  0  0  0  0  0  0  0999 V2000
    0.0001   -0.0000    0.0000 C   0  0  0  0  0  0  0  0  0  0  0  0
    1.3856    0.8000    0.0000 O   0  0  0  0  0  0  0  0  0  0  0  0
    2.7713   -0.0000    0.0000 C   0  0  0  0  0  0  0  0  0  0  0  0
    4.1569    0.8000    0.0000 H   0  0  0  0  0  0  0  0  0  0  0  0
    4.1569   -0.8000    0.0000 H   0  0  0  0  0  0  0  0  0  0  0  0
    2.7713    1.6000    0.0000 H   0  0  0  0  0  0  0  0  0  0  0  0
    0.0001   -1.6000    0.0000 C   0  0  0  0  0  0  0  0  0  0  0  0
    1.3856   -2.4000    0.0000 H   0  0  0  0  0  0  0  0  0  0  0  0
   -1.3856   -2.4000    0.0000 C   0  0  0  0  0  0  0  0  0  0  0  0
   -1.3856   -4.0000    0.0000 H   0  0  0  0  0  0  0  0  0  0  0  0
   -2.7712   -1.6000    0.0000 C   0  0  0  0  0  0  0  0  0  0  0  0
   -4.1569   -2.4000    0.0000 H   0  0  0  0  0  0  0  0  0  0  0  0
   -2.7712   -0.0000    0.0000 C   0  0  0  0  0  0  0  0  0  0  0  0
   -4.1569    0.8000    0.0000 H   0  0  0  0  0  0  0  0  0  0  0  0
   -1.3856    0.8000    0.0000 C   0  0  0  0  0  0  0  0  0  0  0  0
   -1.3856    2.4000    0.0000 H   0  0  0  0  0  0  0  0  0  0  0  0
  1  2  1  0  0  0  0
  2  3  1  0  0  0  0
  3  4  1  0  0  0  0
  3  5  1  0  0  0  0
  3  6  1  0  0  0  0
  1  7  1  0  0  0  0
  7  8  1  0  0  0  0
  7  9  2  0  0  0  0
  9 10  1  0  0  0  0
  9 11  1  0  0  0  0
 11 12  1  0  0  0  0
 11 13  2  0  0  0  0
 13 14  1  0  0  0  0
 13 15  1  0  0  0  0
 15  1  2  0  0  0  0
 15 16  1  0  0  0  0
M  END
> <ChemID>
100514

> <source_casrn>
100-66-3

> <CAS>
100-66-3

> <SMILES>
COc1ccccc1

> <NAME>
ANISOLE

> <preferred_name>
Anisole

> <iupac>
methoxybenzene

> <MPID>
25150

> <dsstox_substance_id>
DTXSID4041608

> <Canonical_QSARr>
COc1ccccc1

> <InChI_Code_QSARr>
InChI=1S/C7H8O/c1-8-7-5-3-2-4-6-7/h2-6H,1H3

> <InChI Key_QSARr>
RDOXTESZEPMUJZ-UHFFFAOYSA-N

> <Salt_Solvent>
?

> <LogVP>
0.549

$$$$
100519
  -INDIGO-08031723152D

 21 21  0  0  0  0  0  0  0  0999 V2000
   -2.7713    1.6000    0.0000 O   0  0  0  0  0  0  0  0  0  0  0  0
   -1.3857    2.4000    0.0000 C   0  0  0  0  0  0  0  0  0  0  0  0
   -2.4141    3.6257    0.0000 H   0  0  0  0  0  0  0  0  0  0  0  0
   -0.3572    3.6257    0.0000 H   0  0  0  0  0  0  0  0  0  0  0  0
    0.0000    1.6000    0.0000 C   0  0  0  0  0  0  0  0  0  0  0  0
    0.5472    3.1035    0.0000 H   0  0  0  0  0  0  0  0  0  0  0  0
    1.5757    1.3221    0.0000 H   0  0  0  0  0  0  0  0  0  0  0  0
    0.0000    0.0000    0.0000 N   0  0  0  0  0  0  0  0  0  0  0  0
    1.3856   -0.8000    0.0000 C   0  0  0  0  0  0  0  0  0  0  0  0
    0.7734   -2.2782    0.0000 H   0  0  0  0  0  0  0  0  0  0  0  0
    1.9980   -2.2782    0.0000 H   0  0  0  0  0  0  0  0  0  0  0  0
    2.7713    0.0000    0.0000 C   0  0  0  0  0  0  0  0  0  0  0  0
    4.1569   -0.8000    0.0000 H   0  0  0  0  0  0  0  0  0  0  0  0
    4.1569    0.8000    0.0000 H   0  0  0  0  0  0  0  0  0  0  0  0
    2.7713   -1.6000    0.0000 H   0  0  0  0  0  0  0  0  0  0  0  0
   -1.3857   -0.8000    0.0000 C   0  0  0  0  0  0  0  0  0  0  0  0
   -0.3572   -2.0257    0.0000 H   0  0  0  0  0  0  0  0  0  0  0  0
   -2.4141   -2.0257    0.0000 H   0  0  0  0  0  0  0  0  0  0  0  0
   -2.7713    0.0000    0.0000 C   0  0  0  0  0  0  0  0  0  0  0  0
   -3.3185   -1.5035    0.0000 H   0  0  0  0  0  0  0  0  0  0  0  0
   -4.3470    0.2778    0.0000 H   0  0  0  0  0  0  0  0  0  0  0  0
  1  2  1  0  0  0  0
  2  3  1  0  0  0  0
  2  4  1  0  0  0  0
  2  5  1  0  0  0  0
  5  6  1  0  0  0  0
  5  7  1  0  0  0  0
  5  8  1  0  0  0  0
  8  9  1  0  0  0  0
  9 10  1  0  0  0  0
  9 11  1  0  0  0  0
  9 12  1  0  0  0  0
 12 13  1  0  0  0  0
 12 14  1  0  0  0  0
 12 15  1  0  0  0  0
  8 16  1  0  0  0  0
 16 17  1  0  0  0  0
 16 18  1  0  0  0  0
 16 19  1  0  0  0  0
 19  1  1  0  0  0  0
 19 20  1  0  0  0  0
 19 21  1  0  0  0  0
M  END
> <ChemID>
100519

> <source_casrn>
100-74-3

> <CAS>
100-74-3

> <SMILES>
CCN1CCOCC1

> <NAME>
4-ETHYLMORPHOLINE

> <preferred_name>
N-Ethylmorpholine

> <iupac>
4-ethylmorpholine

> <MPID>
25154

> <dsstox_substance_id>
DTXSID5025312

> <Canonical_QSARr>
CCN1CCOCC1

> <InChI_Code_QSARr>
InChI=1S/C6H13NO/c1-2-7-3-5-8-6-4-7/h2-6H2,1H3

> <InChI Key_QSARr>
HVCNXQOWACZAFN-UHFFFAOYSA-N

> <Salt_Solvent>
?

> <LogVP>
0.7016

$$$$
100523
  -INDIGO-08031723152D

 22 24  0  0  0  0  0  0  0  0999 V2000
   -0.0000   -0.0000    0.0000 N   0  0  0  0  0  0  0  0  0  0  0  0
    2.4492   -1.4140    0.0000 C   0  0  0  0  0  0  0  0  0  0  0  0
    3.4779   -2.6395    0.0000 H   0  0  0  0  0  0  0  0  0  0  0  0
    1.4208   -2.6398    0.0000 H   0  0  0  0  0  0  0  0  0  0  0  0
    4.8918   -0.0027    0.0000 N   0  0  0  0  0  0  0  0  0  0  0  0
    4.8969    2.8257    0.0000 C   0  0  0  0  0  0  0  0  0  0  0  0
    5.4450    4.3289    0.0000 H   0  0  0  0  0  0  0  0  0  0  0  0
    6.4723    2.5459    0.0000 H   0  0  0  0  0  0  0  0  0  0  0  0
    2.4478    4.2396    0.0000 N   0  0  0  0  0  0  0  0  0  0  0  0
   -0.0010    2.8221    0.0000 C   0  0  0  0  0  0  0  0  0  0  0  0
   -1.5765    2.5433    0.0000 H   0  0  0  0  0  0  0  0  0  0  0  0
   -0.5495    4.3251    0.0000 H   0  0  0  0  0  0  0  0  0  0  0  0
    2.3695    2.7582    0.0000 C   0  0  0  0  0  0  0  0  0  0  0  0
    1.3099    1.5593    0.0000 H   0  0  0  0  0  0  0  0  0  0  0  0
    1.0162    3.6120    0.0000 H   0  0  0  0  0  0  0  0  0  0  0  0
    2.3542    1.4845    0.0000 N   0  0  0  0  0  0  0  0  0  0  0  0
    3.5158    0.8139    0.0000 C   0  0  0  0  0  0  0  0  0  0  0  0
    3.5222    2.4139    0.0000 H   0  0  0  0  0  0  0  0  0  0  0  0
    4.9078    1.6028    0.0000 H   0  0  0  0  0  0  0  0  0  0  0  0
    1.1731    0.7804    0.0000 C   0  0  0  0  0  0  0  0  0  0  0  0
   -0.2485    1.5144    0.0000 H   0  0  0  0  0  0  0  0  0  0  0  0
    1.1244    2.3795    0.0000 H   0  0  0  0  0  0  0  0  0  0  0  0
  1  2  1  0  0  0  0
  2  3  1  0  0  0  0
  2  4  1  0  0  0  0
  2  5  1  0  0  0  0
  5  6  1  0  0  0  0
  6  7  1  0  0  0  0
  6  8  1  0  0  0  0
  6  9  1  0  0  0  0
  9 10  1  0  0  0  0
 10  1  1  0  0  0  0
 10 11  1  0  0  0  0
 10 12  1  0  0  0  0
  9 13  1  0  0  0  0
 13 14  1  0  0  0  0
 13 15  1  0  0  0  0
 13 16  1  0  0  0  0
 16 17  1  0  0  0  0
 17  5  1  0  0  0  0
 17 18  1  0  0  0  0
 17 19  1  0  0  0  0
 16 20  1  0  0  0  0
 20  1  1  0  0  0  0
 20 21  1  0  0  0  0
 20 22  1  0  0  0  0
M  END
> <ChemID>
100523

> <source_casrn>
100-97-0

> <CAS>
100-97-0

> <SMILES>
C1N2CN3CN1CN(C2)C3

> <NAME>
HEXAMETHYLENETETRAMINE

> <preferred_name>
Methenamine

> <iupac>
1,3,5,7-tetraazatricyclo[3.3.1.1~3,7~]decane

> <MPID>
25158

> <dsstox_substance_id>
DTXSID6020692

> <Canonical_QSARr>
C1N2CN3CN1CN(C2)C3

> <InChI_Code_QSARr>
InChI=1S/C6H12N4/c1-7-2-9-4-8(1)5-10(3-7)6-9/h1-6H2

> <InChI Key_QSARr>
VKYKSIONXSXAKP-UHFFFAOYSA-N

> <Salt_Solvent>
?

> <LogVP>
-2.3979

$$$$
100527
  -INDIGO-08031723152D

 21 21  0  0  0  0  0  0  0  0999 V2000
   -0.8000    1.3857    0.0000 C   0  0  0  0  0  0  0  0  0  0  0  0
    0.0000    2.7713    0.0000 H   0  0  0  0  0  0  0  0  0  0  0  0
   -2.4001    1.3857    0.0000 C   0  0  0  0  0  0  0  0  0  0  0  0
   -3.1999    2.7713    0.0000 H   0  0  0  0  0  0  0  0  0  0  0  0
   -3.1999    0.0000    0.0000 C   0  0  0  0  0  0  0  0  0  0  0  0
   -4.8000    0.0000    0.0000 H   0  0  0  0  0  0  0  0  0  0  0  0
   -2.4001   -1.3856    0.0000 C   0  0  0  0  0  0  0  0  0  0  0  0
   -3.1999   -2.7712    0.0000 H   0  0  0  0  0  0  0  0  0  0  0  0
   -0.8000   -1.3856    0.0000 C   0  0  0  0  0  0  0  0  0  0  0  0
    0.0000   -2.7712    0.0000 H   0  0  0  0  0  0  0  0  0  0  0  0
    0.0000    0.0000    0.0000 C   0  0  0  0  0  0  0  0  0  0  0  0
    1.6001    0.0000    0.0000 C   0  0  0  0  0  0  0  0  0  0  0  0
    2.1473    1.5035    0.0000 H   0  0  0  0  0  0  0  0  0  0  0  0
    2.8256   -1.0285    0.0000 C   0  0  0  0  0  0  0  0  0  0  0  0
    2.5479   -2.6041    0.0000 C   0  0  0  0  0  0  0  0  0  0  0  0
    3.7735   -3.6326    0.0000 H   0  0  0  0  0  0  0  0  0  0  0  0
    1.0444   -3.1514    0.0000 O   0  0  0  0  0  0  0  0  0  0  0  0
    4.3292   -0.4812    0.0000 C   0  0  0  0  0  0  0  0  0  0  0  0
    5.8327    0.0660    0.0000 H   0  0  0  0  0  0  0  0  0  0  0  0
    5.5549   -1.5097    0.0000 H   0  0  0  0  0  0  0  0  0  0  0  0
    4.6071    1.0945    0.0000 H   0  0  0  0  0  0  0  0  0  0  0  0
  1  2  1  0  0  0  0
  1  3  1  0  0  0  0
  3  4  1  0  0  0  0
  3  5  2  0  0  0  0
  5  6  1  0  0  0  0
  5  7  1  0  0  0  0
  7  8  1  0  0  0  0
  7  9  2  0  0  0  0
  9 10  1  0  0  0  0
  9 11  1  0  0  0  0
 11  1  2  0  0  0  0
 11 12  1  0  0  0  0
 12 13  1  0  0  0  0
 12 14  2  0  0  0  0
 14 15  1  0  0  0  0
 15 16  1  0  0  0  0
 15 17  2  0  0  0  0
 14 18  1  0  0  0  0
 18 19  1  0  0  0  0
 18 20  1  0  0  0  0
 18 21  1  0  0  0  0
M  END
> <ChemID>
100527

> <source_casrn>
101-39-3

> <CAS>
101-39-3

> <SMILES>
CC(=Cc1ccccc1)C=O

> <NAME>
2-Propenal, 2-methyl-3-phenyl-

> <preferred_name>
alpha-Methyl cinnamaldehyde

> <iupac>
C10H10O

> <MPID>
25162

> <dsstox_substance_id>
DTXSID4025587

> <Canonical_QSARr>
CC(=Cc1ccccc1)C=O

> <InChI_Code_QSARr>
InChI=1S/C10H10O/c1-9(8-11)7-10-5-3-2-4-6-10/h2-8H,1H3/b9-7-

> <InChI Key_QSARr>
VLUMOWNVWOXZAU-CLFYSBASSA-N

> <Salt_Solvent>
?

> <LogVP>
-1.8239

$$$$
100531
  -INDIGO-08031723152D

 29 30  0  0  0  0  0  0  0  0999 V2000
   -8.3597    1.3400    0.0000 O   0  0  0  0  0  0  0  0  0  0  0  0
   -7.3313    0.1143    0.0000 C   0  0  0  0  0  0  0  0  0  0  0  0
   -6.3027   -1.1113    0.0000 N   0  0  0  0  0  0  0  0  0  0  0  0
   -4.7271   -0.8335    0.0000 C   0  0  0  0  0  0  0  0  0  0  0  0
   -4.1798    0.6700    0.0000 C   0  0  0  0  0  0  0  0  0  0  0  0
   -5.2084    1.8957    0.0000 H   0  0  0  0  0  0  0  0  0  0  0  0
   -2.6042    0.9479    0.0000 C   0  0  0  0  0  0  0  0  0  0  0  0
   -2.0569    2.4513    0.0000 H   0  0  0  0  0  0  0  0  0  0  0  0
   -1.5758   -0.2778    0.0000 C   0  0  0  0  0  0  0  0  0  0  0  0
    0.0001    0.0000    0.0000 C   0  0  0  0  0  0  0  0  0  0  0  0
    0.8598    1.3494    0.0000 H   0  0  0  0  0  0  0  0  0  0  0  0
   -0.3464    1.5621    0.0000 H   0  0  0  0  0  0  0  0  0  0  0  0
    1.3857   -0.8000    0.0000 C   0  0  0  0  0  0  0  0  0  0  0  0
    2.7713    0.0000    0.0000 C   0  0  0  0  0  0  0  0  0  0  0  0
    2.7713    1.6000    0.0000 H   0  0  0  0  0  0  0  0  0  0  0  0
    4.1568   -0.8000    0.0000 C   0  0  0  0  0  0  0  0  0  0  0  0
    5.5427    0.0000    0.0000 H   0  0  0  0  0  0  0  0  0  0  0  0
    4.1568   -2.4000    0.0000 C   0  0  0  0  0  0  0  0  0  0  0  0
    5.5427   -3.2000    0.0000 N   0  0  0  0  0  0  0  0  0  0  0  0
    6.9283   -2.4000    0.0000 C   0  0  0  0  0  0  0  0  0  0  0  0
    8.3138   -1.6000    0.0000 O   0  0  0  0  0  0  0  0  0  0  0  0
    2.7713   -3.2000    0.0000 C   0  0  0  0  0  0  0  0  0  0  0  0
    2.7713   -4.8000    0.0000 H   0  0  0  0  0  0  0  0  0  0  0  0
    1.3857   -2.4000    0.0000 C   0  0  0  0  0  0  0  0  0  0  0  0
    0.0001   -3.2000    0.0000 H   0  0  0  0  0  0  0  0  0  0  0  0
   -2.1230   -1.7813    0.0000 C   0  0  0  0  0  0  0  0  0  0  0  0
   -1.0944   -3.0071    0.0000 H   0  0  0  0  0  0  0  0  0  0  0  0
   -3.6987   -2.0591    0.0000 C   0  0  0  0  0  0  0  0  0  0  0  0
   -4.2459   -3.5627    0.0000 H   0  0  0  0  0  0  0  0  0  0  0  0
  1  2  2  0  0  0  0
  2  3  2  0  0  0  0
  3  4  1  0  0  0  0
  4  5  1  0  0  0  0
  5  6  1  0  0  0  0
  5  7  2  0  0  0  0
  7  8  1  0  0  0  0
  7  9  1  0  0  0  0
  9 10  1  0  0  0  0
 10 11  1  0  0  0  0
 10 12  1  0  0  0  0
 10 13  1  0  0  0  0
 13 14  1  0  0  0  0
 14 15  1  0  0  0  0
 14 16  2  0  0  0  0
 16 17  1  0  0  0  0
 16 18  1  0  0  0  0
 18 19  1  0  0  0  0
 19 20  2  0  0  0  0
 20 21  2  0  0  0  0
 18 22  2  0  0  0  0
 22 23  1  0  0  0  0
 22 24  1  0  0  0  0
 24 13  2  0  0  0  0
 24 25  1  0  0  0  0
  9 26  2  0  0  0  0
 26 27  1  0  0  0  0
 26 28  1  0  0  0  0
 28  4  2  0  0  0  0
 28 29  1  0  0  0  0
M  END
> <ChemID>
100531

> <source_casrn>
101-68-8

> <CAS>
101-68-8

> <SMILES>
O=C=Nc1ccc(Cc2ccc(cc2)N=C=O)cc1

> <NAME>
DIPHENYL METHANE DIISOCYANATE

> <preferred_name>
4,4'-Diphenylmethane diisocyanate

> <iupac>
1,1'-methanediylbis(4-isocyanatobenzene)

> <MPID>
25166

> <dsstox_substance_id>
DTXSID7025180

> <Canonical_QSARr>
O=C=Nc1ccc(Cc2ccc(cc2)N=C=O)cc1

> <InChI_Code_QSARr>
InChI=1S/C15H10N2O2/c18-10-16-14-5-1-12(2-6-14)9-13-3-7-15(8-4-13)17-11-19/h1-8H,9H2

> <InChI Key_QSARr>
UPMLOUAZCHDJJD-UHFFFAOYSA-N

> <Salt_Solvent>
?

> <LogVP>
-5.301

$$$$
100535
  -INDIGO-08031723152D

 24 24  0  0  0  0  0  0  0  0999 V2000
    1.3857   -2.4000    0.0000 O   0  0  0  0  0  0  0  0  0  0  0  0
    1.3857   -0.8000    0.0000 C   0  0  0  0  0  0  0  0  0  0  0  0
    2.7712   -0.0000    0.0000 N   0  0  0  0  0  0  0  0  0  0  0  0
    2.7712    1.6000    0.0000 H   0  0  0  0  0  0  0  0  0  0  0  0
    4.1569   -0.8000    0.0000 C   0  0  0  0  0  0  0  0  0  0  0  0
    5.5426   -0.0000    0.0000 C   0  0  0  0  0  0  0  0  0  0  0  0
    5.5426    1.6000    0.0000 H   0  0  0  0  0  0  0  0  0  0  0  0
    6.9281   -0.8000    0.0000 C   0  0  0  0  0  0  0  0  0  0  0  0
    8.3138   -0.0000    0.0000 H   0  0  0  0  0  0  0  0  0  0  0  0
    6.9281   -2.4000    0.0000 C   0  0  0  0  0  0  0  0  0  0  0  0
    8.3138   -3.2000    0.0000 H   0  0  0  0  0  0  0  0  0  0  0  0
    5.5426   -3.2000    0.0000 C   0  0  0  0  0  0  0  0  0  0  0  0
    5.5426   -4.8000    0.0000 H   0  0  0  0  0  0  0  0  0  0  0  0
    4.1569   -2.4000    0.0000 C   0  0  0  0  0  0  0  0  0  0  0  0
    2.7712   -3.2000    0.0000 H   0  0  0  0  0  0  0  0  0  0  0  0
    0.0000   -0.0000    0.0000 C   0  0  0  0  0  0  0  0  0  0  0  0
    0.6124    1.4782    0.0000 H   0  0  0  0  0  0  0  0  0  0  0  0
   -0.6124    1.4782    0.0000 H   0  0  0  0  0  0  0  0  0  0  0  0
   -1.3857   -0.8000    0.0000 C   0  0  0  0  0  0  0  0  0  0  0  0
   -1.3857   -2.4000    0.0000 O   0  0  0  0  0  0  0  0  0  0  0  0
   -2.7712   -0.0000    0.0000 C   0  0  0  0  0  0  0  0  0  0  0  0
   -4.1569    0.8000    0.0000 H   0  0  0  0  0  0  0  0  0  0  0  0
   -4.1569   -0.8000    0.0000 H   0  0  0  0  0  0  0  0  0  0  0  0
   -2.7712    1.6000    0.0000 H   0  0  0  0  0  0  0  0  0  0  0  0
  1  2  2  0  0  0  0
  2  3  1  0  0  0  0
  3  4  1  0  0  0  0
  3  5  1  0  0  0  0
  5  6  1  0  0  0  0
  6  7  1  0  0  0  0
  6  8  2  0  0  0  0
  8  9  1  0  0  0  0
  8 10  1  0  0  0  0
 10 11  1  0  0  0  0
 10 12  2  0  0  0  0
 12 13  1  0  0  0  0
 12 14  1  0  0  0  0
 14  5  2  0  0  0  0
 14 15  1  0  0  0  0
  2 16  1  0  0  0  0
 16 17  1  0  0  0  0
 16 18  1  0  0  0  0
 16 19  1  0  0  0  0
 19 20  2  0  0  0  0
 19 21  1  0  0  0  0
 21 22  1  0  0  0  0
 21 23  1  0  0  0  0
 21 24  1  0  0  0  0
M  END
> <ChemID>
100535

> <source_casrn>
102-01-2

> <CAS>
102-01-2

> <SMILES>
CC(=O)CC(=O)Nc1ccccc1

> <NAME>
ACETOACETANILIDE

> <preferred_name>
Acetoacetanilide

> <iupac>
3-oxo-N-phenylbutanamide

> <MPID>
25170

> <dsstox_substance_id>
DTXSID0024397

> <Canonical_QSARr>
CC(=O)CC(=O)Nc1ccccc1

> <InChI_Code_QSARr>
InChI=1S/C10H11NO2/c1-8(12)7-10(13)11-9-5-3-2-4-6-9/h2-6H,7H2,1H3,(H,11,13)

> <InChI Key_QSARr>
DYRDKSSFIWVSNM-UHFFFAOYSA-N

> <Salt_Solvent>
?

> <LogVP>
-4.2798

$$$$
100539
  -INDIGO-08031723152D

 31 30  0  0  0  0  0  0  0  0999 V2000
   -0.9478   -4.2041    0.0000 C   0  0  0  0  0  0  0  0  0  0  0  0
   -0.6700   -5.7798    0.0000 H   0  0  0  0  0  0  0  0  0  0  0  0
   -2.1735   -5.2326    0.0000 H   0  0  0  0  0  0  0  0  0  0  0  0
    0.5556   -4.7515    0.0000 H   0  0  0  0  0  0  0  0  0  0  0  0
   -1.2257   -2.6285    0.0000 C   0  0  0  0  0  0  0  0  0  0  0  0
   -2.4053   -1.5475    0.0000 H   0  0  0  0  0  0  0  0  0  0  0  0
   -2.8242   -2.6983    0.0000 H   0  0  0  0  0  0  0  0  0  0  0  0
    0.0000   -1.5999    0.0000 C   0  0  0  0  0  0  0  0  0  0  0  0
    0.9740   -2.8694    0.0000 H   0  0  0  0  0  0  0  0  0  0  0  0
    1.5863   -1.8088    0.0000 H   0  0  0  0  0  0  0  0  0  0  0  0
    0.0000    0.0000    0.0000 N   0  0  0  0  0  0  0  0  0  0  0  0
   -1.3856    0.8000    0.0000 C   0  0  0  0  0  0  0  0  0  0  0  0
   -2.9719    0.5911    0.0000 H   0  0  0  0  0  0  0  0  0  0  0  0
   -2.3596   -0.4694    0.0000 H   0  0  0  0  0  0  0  0  0  0  0  0
   -1.6635    2.3756    0.0000 C   0  0  0  0  0  0  0  0  0  0  0  0
   -0.1375    2.8568    0.0000 H   0  0  0  0  0  0  0  0  0  0  0  0
   -0.9247    3.7949    0.0000 H   0  0  0  0  0  0  0  0  0  0  0  0
   -3.1669    2.9229    0.0000 C   0  0  0  0  0  0  0  0  0  0  0  0
   -4.6705    3.4702    0.0000 H   0  0  0  0  0  0  0  0  0  0  0  0
   -3.4448    4.4986    0.0000 H   0  0  0  0  0  0  0  0  0  0  0  0
   -4.3926    1.8945    0.0000 H   0  0  0  0  0  0  0  0  0  0  0  0
    1.3857    0.8000    0.0000 C   0  0  0  0  0  0  0  0  0  0  0  0
    1.9980    2.2782    0.0000 H   0  0  0  0  0  0  0  0  0  0  0  0
    0.7734    2.2782    0.0000 H   0  0  0  0  0  0  0  0  0  0  0  0
    2.8891    0.2528    0.0000 C   0  0  0  0  0  0  0  0  0  0  0  0
    2.5429   -1.3093    0.0000 H   0  0  0  0  0  0  0  0  0  0  0  0
    3.7488   -1.0966    0.0000 H   0  0  0  0  0  0  0  0  0  0  0  0
    4.1148    1.2812    0.0000 C   0  0  0  0  0  0  0  0  0  0  0  0
    5.3404    2.3096    0.0000 H   0  0  0  0  0  0  0  0  0  0  0  0
    5.6183    0.7340    0.0000 H   0  0  0  0  0  0  0  0  0  0  0  0
    3.8370    2.8570    0.0000 H   0  0  0  0  0  0  0  0  0  0  0  0
  1  2  1  0  0  0  0
  1  3  1  0  0  0  0
  1  4  1  0  0  0  0
  1  5  1  0  0  0  0
  5  6  1  0  0  0  0
  5  7  1  0  0  0  0
  5  8  1  0  0  0  0
  8  9  1  0  0  0  0
  8 10  1  0  0  0  0
  8 11  1  0  0  0  0
 11 12  1  0  0  0  0
 12 13  1  0  0  0  0
 12 14  1  0  0  0  0
 12 15  1  0  0  0  0
 15 16  1  0  0  0  0
 15 17  1  0  0  0  0
 15 18  1  0  0  0  0
 18 19  1  0  0  0  0
 18 20  1  0  0  0  0
 18 21  1  0  0  0  0
 11 22  1  0  0  0  0
 22 23  1  0  0  0  0
 22 24  1  0  0  0  0
 22 25  1  0  0  0  0
 25 26  1  0  0  0  0
 25 27  1  0  0  0  0
 25 28  1  0  0  0  0
 28 29  1  0  0  0  0
 28 30  1  0  0  0  0
 28 31  1  0  0  0  0
M  END
> <ChemID>
100539

> <source_casrn>
102-69-2

> <CAS>
102-69-2

> <SMILES>
CCCN(CCC)CCC

> <NAME>
TRIPROPYLAMINE

> <preferred_name>
Tripropylamine

> <iupac>
N,N-dipropylpropan-1-amine

> <MPID>
25174

> <dsstox_substance_id>
DTXSID9021849

> <Canonical_QSARr>
CCCN(CCC)CCC

> <InChI_Code_QSARr>
InChI=1S/C9H21N/c1-4-7-10(8-5-2)9-6-3/h4-9H2,1-3H3

> <InChI Key_QSARr>
YFTHZRPMJXBUME-UHFFFAOYSA-N

> <Salt_Solvent>
?

> <LogVP>
0.179

$$$$
100543
  -INDIGO-08031723152D

 28 30  0  0  0  0  0  0  0  0999 V2000
    4.3242   -2.3912    0.0000 N   0  0  0  0  0  0  0  0  0  0  0  0
    4.1569   -0.8000    0.0000 C   0  0  0  0  0  0  0  0  0  0  0  0
    2.7713   -0.0000    0.0000 S   0  0  0  0  0  0  0  0  0  0  0  0
    1.3856   -0.8000    0.0000 N   0  0  0  0  0  0  0  0  0  0  0  0
    1.3856   -2.4000    0.0000 C   0  0  0  0  0  0  0  0  0  0  0  0
    2.9613   -2.1222    0.0000 H   0  0  0  0  0  0  0  0  0  0  0  0
    1.9329   -3.9035    0.0000 H   0  0  0  0  0  0  0  0  0  0  0  0
   -0.0000   -3.2000    0.0000 C   0  0  0  0  0  0  0  0  0  0  0  0
    1.0285   -4.4256    0.0000 H   0  0  0  0  0  0  0  0  0  0  0  0
   -1.0284   -4.4256    0.0000 H   0  0  0  0  0  0  0  0  0  0  0  0
   -1.3856   -2.4000    0.0000 O   0  0  0  0  0  0  0  0  0  0  0  0
   -1.3856   -0.8000    0.0000 C   0  0  0  0  0  0  0  0  0  0  0  0
   -2.9613   -1.0779    0.0000 H   0  0  0  0  0  0  0  0  0  0  0  0
   -1.9328    0.7035    0.0000 H   0  0  0  0  0  0  0  0  0  0  0  0
   -0.0000   -0.0000    0.0000 C   0  0  0  0  0  0  0  0  0  0  0  0
   -1.0284    1.2257    0.0000 H   0  0  0  0  0  0  0  0  0  0  0  0
    1.0285    1.2257    0.0000 H   0  0  0  0  0  0  0  0  0  0  0  0
    5.6185   -0.1493    0.0000 S   0  0  0  0  0  0  0  0  0  0  0  0
    6.6891   -1.3383    0.0000 C   0  0  0  0  0  0  0  0  0  0  0  0
    5.8893   -2.7239    0.0000 C   0  0  0  0  0  0  0  0  0  0  0  0
    6.6891   -4.1096    0.0000 C   0  0  0  0  0  0  0  0  0  0  0  0
    5.8893   -5.4952    0.0000 H   0  0  0  0  0  0  0  0  0  0  0  0
    8.2892   -4.1096    0.0000 C   0  0  0  0  0  0  0  0  0  0  0  0
    9.0893   -5.4952    0.0000 H   0  0  0  0  0  0  0  0  0  0  0  0
    9.0893   -2.7239    0.0000 C   0  0  0  0  0  0  0  0  0  0  0  0
   10.6892   -2.7239    0.0000 H   0  0  0  0  0  0  0  0  0  0  0  0
    8.2892   -1.3383    0.0000 C   0  0  0  0  0  0  0  0  0  0  0  0
    9.0893    0.0474    0.0000 H   0  0  0  0  0  0  0  0  0  0  0  0
  1  2  2  0  0  0  0
  2  3  1  0  0  0  0
  3  4  1  0  0  0  0
  4  5  1  0  0  0  0
  5  6  1  0  0  0  0
  5  7  1  0  0  0  0
  5  8  1  0  0  0  0
  8  9  1  0  0  0  0
  8 10  1  0  0  0  0
  8 11  1  0  0  0  0
 11 12  1  0  0  0  0
 12 13  1  0  0  0  0
 12 14  1  0  0  0  0
 12 15  1  0  0  0  0
 15  4  1  0  0  0  0
 15 16  1  0  0  0  0
 15 17  1  0  0  0  0
  2 18  1  0  0  0  0
 18 19  1  0  0  0  0
 19 20  1  0  0  0  0
 20  1  1  0  0  0  0
 20 21  2  0  0  0  0
 21 22  1  0  0  0  0
 21 23  1  0  0  0  0
 23 24  1  0  0  0  0
 23 25  2  0  0  0  0
 25 26  1  0  0  0  0
 25 27  1  0  0  0  0
 27 19  2  0  0  0  0
 27 28  1  0  0  0  0
M  END
> <ChemID>
100543

> <source_casrn>
102-77-2

> <CAS>
102-77-2

> <SMILES>
C1COCCN1Sc1[n]c2ccccc2[s]1

> <NAME>
Morpholine, 4-(2-benzothiazolylthio)-

> <preferred_name>
N-Oxydiethylenebenzothiazole-2-sulfenamide

> <iupac>
2-(morpholin-4-ylsulfanyl)-1,3-benzothiazole

> <MPID>
25178

> <dsstox_substance_id>
DTXSID0021096

> <Canonical_QSARr>
C1COCCN1Sc1[n]c2ccccc2[s]1

> <InChI_Code_QSARr>
InChI=1S/C11H12N2OS2/c1-2-4-10-9(3-1)12-11(15-10)16-13-5-7-14-8-6-13/h1-4H,5-8H2

> <InChI Key_QSARr>
MHKLKWCYGIBEQF-UHFFFAOYSA-N

> <Salt_Solvent>
?

> <LogVP>
-5.4763

$$$$
100547
  -INDIGO-08031723152D

 33 32  0  0  0  0  0  0  0  0999 V2000
   -2.3999    4.1569    0.0000 O   0  0  0  0  0  0  0  0  0  0  0  0
   -3.2000    2.7713    0.0000 C   0  0  0  0  0  0  0  0  0  0  0  0
   -2.3999    1.3857    0.0000 O   0  0  0  0  0  0  0  0  0  0  0  0
   -0.8000    1.3857    0.0000 C   0  0  0  0  0  0  0  0  0  0  0  0
   -0.5911    2.9720    0.0000 H   0  0  0  0  0  0  0  0  0  0  0  0
    0.4693    2.3596    0.0000 H   0  0  0  0  0  0  0  0  0  0  0  0
   -0.0001    0.0000    0.0000 C   0  0  0  0  0  0  0  0  0  0  0  0
    0.8000   -1.3856    0.0000 H   0  0  0  0  0  0  0  0  0  0  0  0
    1.5035    0.5472    0.0000 C   0  0  0  0  0  0  0  0  0  0  0  0
    1.7124   -1.0390    0.0000 H   0  0  0  0  0  0  0  0  0  0  0  0
    2.7729   -0.4268    0.0000 H   0  0  0  0  0  0  0  0  0  0  0  0
    2.5320    1.7729    0.0000 C   0  0  0  0  0  0  0  0  0  0  0  0
    2.6018    3.3714    0.0000 H   0  0  0  0  0  0  0  0  0  0  0  0
    1.4511    2.9526    0.0000 H   0  0  0  0  0  0  0  0  0  0  0  0
    4.1078    1.4950    0.0000 C   0  0  0  0  0  0  0  0  0  0  0  0
    4.0379   -0.1034    0.0000 H   0  0  0  0  0  0  0  0  0  0  0  0
    5.1887    0.3154    0.0000 H   0  0  0  0  0  0  0  0  0  0  0  0
    5.1361    2.7207    0.0000 C   0  0  0  0  0  0  0  0  0  0  0  0
    6.1646    3.9464    0.0000 H   0  0  0  0  0  0  0  0  0  0  0  0
    6.7118    2.4428    0.0000 H   0  0  0  0  0  0  0  0  0  0  0  0
    4.5888    4.2243    0.0000 H   0  0  0  0  0  0  0  0  0  0  0  0
   -1.2256   -1.0285    0.0000 C   0  0  0  0  0  0  0  0  0  0  0  0
   -2.8240   -1.0982    0.0000 H   0  0  0  0  0  0  0  0  0  0  0  0
   -2.4052    0.0526    0.0000 H   0  0  0  0  0  0  0  0  0  0  0  0
   -0.9479   -2.6042    0.0000 C   0  0  0  0  0  0  0  0  0  0  0  0
   -0.6700   -4.1798    0.0000 H   0  0  0  0  0  0  0  0  0  0  0  0
   -2.1734   -3.6326    0.0000 H   0  0  0  0  0  0  0  0  0  0  0  0
    0.5557   -3.1515    0.0000 H   0  0  0  0  0  0  0  0  0  0  0  0
   -4.8000    2.7713    0.0000 C   0  0  0  0  0  0  0  0  0  0  0  0
   -5.6000    1.3857    0.0000 H   0  0  0  0  0  0  0  0  0  0  0  0
   -5.6000    4.1569    0.0000 C   0  0  0  0  0  0  0  0  0  0  0  0
   -7.2000    4.1569    0.0000 H   0  0  0  0  0  0  0  0  0  0  0  0
   -4.8000    5.5426    0.0000 H   0  0  0  0  0  0  0  0  0  0  0  0
  1  2  2  0  0  0  0
  2  3  1  0  0  0  0
  3  4  1  0  0  0  0
  4  5  1  0  0  0  0
  4  6  1  0  0  0  0
  4  7  1  0  0  0  0
  7  8  1  0  0  0  0
  7  9  1  0  0  0  0
  9 10  1  0  0  0  0
  9 11  1  0  0  0  0
  9 12  1  0  0  0  0
 12 13  1  0  0  0  0
 12 14  1  0  0  0  0
 12 15  1  0  0  0  0
 15 16  1  0  0  0  0
 15 17  1  0  0  0  0
 15 18  1  0  0  0  0
 18 19  1  0  0  0  0
 18 20  1  0  0  0  0
 18 21  1  0  0  0  0
  7 22  1  0  0  0  0
 22 23  1  0  0  0  0
 22 24  1  0  0  0  0
 22 25  1  0  0  0  0
 25 26  1  0  0  0  0
 25 27  1  0  0  0  0
 25 28  1  0  0  0  0
  2 29  1  0  0  0  0
 29 30  1  0  0  0  0
 29 31  2  0  0  0  0
 31 32  1  0  0  0  0
 31 33  1  0  0  0  0
M  END
> <ChemID>
100547

> <source_casrn>
103-11-7

> <CAS>
103-11-7

> <SMILES>
CCCCC(COC(=O)C=C)CC

> <NAME>
2-ETHYLHEXYL ACRYLATE

> <preferred_name>
2-Ethylhexyl acrylate

> <iupac>
2-ethylhexyl prop-2-enoate

> <MPID>
25182

> <dsstox_substance_id>
DTXSID9025297

> <Canonical_QSARr>
CCCCC(COC(=O)C=C)CC

> <InChI_Code_QSARr>
InChI=1S/C11H20O2/c1-4-7-8-10(5-2)9-13-11(12)6-3/h6,10H,3-5,7-9H2,1-2H3

> <InChI Key_QSARr>
GOXQRTZXKQZDDN-UHFFFAOYSA-N

> <Salt_Solvent>
?

> <LogVP>
-0.7496

$$$$
100551
  -INDIGO-08031723152D

 26 27  0  0  0  0  0  0  0  0999 V2000
    0.0000    0.0000    0.0000 C   0  0  0  0  0  0  0  0  0  0  0  0
    0.8000   -1.3856    0.0000 C   0  0  0  0  0  0  0  0  0  0  0  0
    0.0000   -2.7713    0.0000 H   0  0  0  0  0  0  0  0  0  0  0  0
    2.4000   -1.3856    0.0000 C   0  0  0  0  0  0  0  0  0  0  0  0
    3.2000   -2.7713    0.0000 H   0  0  0  0  0  0  0  0  0  0  0  0
    3.2000    0.0000    0.0000 C   0  0  0  0  0  0  0  0  0  0  0  0
    4.8000    0.0000    0.0000 H   0  0  0  0  0  0  0  0  0  0  0  0
    2.4000    1.3856    0.0000 C   0  0  0  0  0  0  0  0  0  0  0  0
    3.2000    2.7713    0.0000 H   0  0  0  0  0  0  0  0  0  0  0  0
    0.8000    1.3856    0.0000 C   0  0  0  0  0  0  0  0  0  0  0  0
    0.0000    2.7713    0.0000 H   0  0  0  0  0  0  0  0  0  0  0  0
   -1.6000    0.0000    0.0000 C   0  0  0  0  0  0  0  0  0  0  0  0
   -2.4000   -1.3856    0.0000 H   0  0  0  0  0  0  0  0  0  0  0  0
   -2.4000    1.3856    0.0000 C   0  0  0  0  0  0  0  0  0  0  0  0
   -1.6000    2.7713    0.0000 H   0  0  0  0  0  0  0  0  0  0  0  0
   -4.0000    1.3856    0.0000 C   0  0  0  0  0  0  0  0  0  0  0  0
   -4.8000    2.7713    0.0000 C   0  0  0  0  0  0  0  0  0  0  0  0
   -4.0000    4.1569    0.0000 H   0  0  0  0  0  0  0  0  0  0  0  0
   -6.4000    2.7713    0.0000 C   0  0  0  0  0  0  0  0  0  0  0  0
   -7.2000    4.1569    0.0000 H   0  0  0  0  0  0  0  0  0  0  0  0
   -7.2000    1.3856    0.0000 C   0  0  0  0  0  0  0  0  0  0  0  0
   -8.8000    1.3856    0.0000 H   0  0  0  0  0  0  0  0  0  0  0  0
   -6.4000    0.0000    0.0000 C   0  0  0  0  0  0  0  0  0  0  0  0
   -7.2000   -1.3856    0.0000 H   0  0  0  0  0  0  0  0  0  0  0  0
   -4.8000    0.0000    0.0000 C   0  0  0  0  0  0  0  0  0  0  0  0
   -4.0000   -1.3856    0.0000 H   0  0  0  0  0  0  0  0  0  0  0  0
  1  2  1  0  0  0  0
  2  3  1  0  0  0  0
  2  4  2  0  0  0  0
  4  5  1  0  0  0  0
  4  6  1  0  0  0  0
  6  7  1  0  0  0  0
  6  8  2  0  0  0  0
  8  9  1  0  0  0  0
  8 10  1  0  0  0  0
 10  1  2  0  0  0  0
 10 11  1  0  0  0  0
  1 12  1  0  0  0  0
 12 13  1  0  0  0  0
 12 14  2  0  0  0  0
 14 15  1  0  0  0  0
 14 16  1  0  0  0  0
 16 17  1  0  0  0  0
 17 18  1  0  0  0  0
 17 19  2  0  0  0  0
 19 20  1  0  0  0  0
 19 21  1  0  0  0  0
 21 22  1  0  0  0  0
 21 23  2  0  0  0  0
 23 24  1  0  0  0  0
 23 25  1  0  0  0  0
 25 16  2  0  0  0  0
 25 26  1  0  0  0  0
M  END
> <ChemID>
100551

> <source_casrn>
103-30-0|645-49-8

> <CAS>
103-30-0|645-49-8

> <SMILES>
c1ccccc1/C=C/c1ccccc1

> <NAME>
STILBENE (TRANS), 1,1'-(1,2-ETHENEDIYL)BISBENZENE (CIS)

> <preferred_name>
trans-Stilbene

> <iupac>
1,1'-(E)-ethene-1,2-diyldibenzene

> <MPID>
25186|26350

> <dsstox_substance_id>
DTXSID4026050|DTXSID5026049

> <Canonical_QSARr>
c1ccccc1C=Cc1ccccc1

> <InChI_Code_QSARr>
InChI=1S/C14H12/c1-3-7-13(8-4-1)11-12-14-9-5-2-6-10-14/h1-12H/b12-11+

> <InChI Key_QSARr>
PJANXHGTPQOBST-VAWYXSNFSA-N

> <Salt_Solvent>
?

> <LogVP>
-2.60935

$$$$
100555
  -INDIGO-08031723152D

 24 24  0  0  0  0  0  0  0  0999 V2000
   -1.3856   -0.8000    0.0000 C   0  0  0  0  0  0  0  0  0  0  0  0
    0.0001   -0.0000    0.0000 C   0  0  0  0  0  0  0  0  0  0  0  0
    0.6122    1.4782    0.0000 H   0  0  0  0  0  0  0  0  0  0  0  0
   -0.6123    1.4782    0.0000 H   0  0  0  0  0  0  0  0  0  0  0  0
    1.3856   -0.8000    0.0000 C   0  0  0  0  0  0  0  0  0  0  0  0
    0.7734   -2.2782    0.0000 H   0  0  0  0  0  0  0  0  0  0  0  0
    1.9979   -2.2782    0.0000 H   0  0  0  0  0  0  0  0  0  0  0  0
    2.7713   -0.0000    0.0000 O   0  0  0  0  0  0  0  0  0  0  0  0
    4.1570   -0.8000    0.0000 C   0  0  0  0  0  0  0  0  0  0  0  0
    4.1570   -2.4000    0.0000 O   0  0  0  0  0  0  0  0  0  0  0  0
    5.5425   -0.0000    0.0000 C   0  0  0  0  0  0  0  0  0  0  0  0
    6.9282    0.8000    0.0000 H   0  0  0  0  0  0  0  0  0  0  0  0
    6.9282   -0.8000    0.0000 H   0  0  0  0  0  0  0  0  0  0  0  0
    5.5425    1.6000    0.0000 H   0  0  0  0  0  0  0  0  0  0  0  0
   -1.3856   -2.4000    0.0000 C   0  0  0  0  0  0  0  0  0  0  0  0
    0.0001   -3.2000    0.0000 H   0  0  0  0  0  0  0  0  0  0  0  0
   -2.7713   -3.2000    0.0000 C   0  0  0  0  0  0  0  0  0  0  0  0
   -2.7713   -4.8000    0.0000 H   0  0  0  0  0  0  0  0  0  0  0  0
   -4.1569   -2.4000    0.0000 C   0  0  0  0  0  0  0  0  0  0  0  0
   -5.5426   -3.2000    0.0000 H   0  0  0  0  0  0  0  0  0  0  0  0
   -4.1569   -0.8000    0.0000 C   0  0  0  0  0  0  0  0  0  0  0  0
   -5.5426   -0.0000    0.0000 H   0  0  0  0  0  0  0  0  0  0  0  0
   -2.7713   -0.0000    0.0000 C   0  0  0  0  0  0  0  0  0  0  0  0
   -2.7713    1.6000    0.0000 H   0  0  0  0  0  0  0  0  0  0  0  0
  1  2  1  0  0  0  0
  2  3  1  0  0  0  0
  2  4  1  0  0  0  0
  2  5  1  0  0  0  0
  5  6  1  0  0  0  0
  5  7  1  0  0  0  0
  5  8  1  0  0  0  0
  8  9  1  0  0  0  0
  9 10  2  0  0  0  0
  9 11  1  0  0  0  0
 11 12  1  0  0  0  0
 11 13  1  0  0  0  0
 11 14  1  0  0  0  0
  1 15  1  0  0  0  0
 15 16  1  0  0  0  0
 15 17  2  0  0  0  0
 17 18  1  0  0  0  0
 17 19  1  0  0  0  0
 19 20  1  0  0  0  0
 19 21  2  0  0  0  0
 21 22  1  0  0  0  0
 21 23  1  0  0  0  0
 23  1  2  0  0  0  0
 23 24  1  0  0  0  0
M  END
> <ChemID>
100555

> <source_casrn>
103-45-7

> <CAS>
103-45-7

> <SMILES>
CC(=O)OCCc1ccccc1

> <NAME>
B-PHENYLETHYL ACETATE

> <preferred_name>
2-Phenylethyl acetate

> <iupac>
2-phenylethyl acetate

> <MPID>
25190

> <dsstox_substance_id>
DTXSID7044506

> <Canonical_QSARr>
CC(=O)OCCc1ccccc1

> <InChI_Code_QSARr>
InChI=1S/C10H12O2/c1-9(11)12-8-7-10-5-3-2-4-6-10/h2-6H,7-8H2,1H3

> <InChI Key_QSARr>
MDHYEMXUFSJLGV-UHFFFAOYSA-N

> <Salt_Solvent>
?

> <LogVP>
-1.5031

$$$$
100559
  -INDIGO-08031723152D

 21 21  0  0  0  0  0  0  0  0999 V2000
   -1.3857   -0.8000    0.0000 C   0  0  0  0  0  0  0  0  0  0  0  0
   -1.3857   -2.4000    0.0000 C   0  0  0  0  0  0  0  0  0  0  0  0
    0.0001   -3.2000    0.0000 H   0  0  0  0  0  0  0  0  0  0  0  0
   -2.7713   -3.2000    0.0000 C   0  0  0  0  0  0  0  0  0  0  0  0
   -2.7713   -4.8000    0.0000 H   0  0  0  0  0  0  0  0  0  0  0  0
   -4.1569   -2.4000    0.0000 C   0  0  0  0  0  0  0  0  0  0  0  0
   -5.5426   -3.2000    0.0000 H   0  0  0  0  0  0  0  0  0  0  0  0
   -4.1569   -0.8000    0.0000 C   0  0  0  0  0  0  0  0  0  0  0  0
   -5.5426   -0.0000    0.0000 H   0  0  0  0  0  0  0  0  0  0  0  0
   -2.7713   -0.0000    0.0000 C   0  0  0  0  0  0  0  0  0  0  0  0
   -2.7713    1.6000    0.0000 H   0  0  0  0  0  0  0  0  0  0  0  0
    0.0001   -0.0000    0.0000 C   0  0  0  0  0  0  0  0  0  0  0  0
    0.6124    1.4782    0.0000 H   0  0  0  0  0  0  0  0  0  0  0  0
   -0.6122    1.4782    0.0000 H   0  0  0  0  0  0  0  0  0  0  0  0
    1.3857   -0.8000    0.0000 C   0  0  0  0  0  0  0  0  0  0  0  0
    0.7734   -2.2782    0.0000 H   0  0  0  0  0  0  0  0  0  0  0  0
    1.9980   -2.2782    0.0000 H   0  0  0  0  0  0  0  0  0  0  0  0
    2.7713   -0.0000    0.0000 C   0  0  0  0  0  0  0  0  0  0  0  0
    4.1569    0.8000    0.0000 H   0  0  0  0  0  0  0  0  0  0  0  0
    4.1569   -0.8000    0.0000 H   0  0  0  0  0  0  0  0  0  0  0  0
    2.7713    1.6000    0.0000 H   0  0  0  0  0  0  0  0  0  0  0  0
  1  2  1  0  0  0  0
  2  3  1  0  0  0  0
  2  4  2  0  0  0  0
  4  5  1  0  0  0  0
  4  6  1  0  0  0  0
  6  7  1  0  0  0  0
  6  8  2  0  0  0  0
  8  9  1  0  0  0  0
  8 10  1  0  0  0  0
 10  1  2  0  0  0  0
 10 11  1  0  0  0  0
  1 12  1  0  0  0  0
 12 13  1  0  0  0  0
 12 14  1  0  0  0  0
 12 15  1  0  0  0  0
 15 16  1  0  0  0  0
 15 17  1  0  0  0  0
 15 18  1  0  0  0  0
 18 19  1  0  0  0  0
 18 20  1  0  0  0  0
 18 21  1  0  0  0  0
M  END
> <ChemID>
100559

> <source_casrn>
103-65-1

> <CAS>
103-65-1

> <SMILES>
CCCc1ccccc1

> <NAME>
N-PROPYLBENZENE

> <preferred_name>
Propylbenzene

> <iupac>
propylbenzene

> <MPID>
25194

> <dsstox_substance_id>
DTXSID3042219

> <Canonical_QSARr>
CCCc1ccccc1

> <InChI_Code_QSARr>
InChI=1S/C9H12/c1-2-6-9-7-4-3-5-8-9/h3-5,7-8H,2,6H2,1H3

> <InChI Key_QSARr>
ODLMAHJVESYWTB-UHFFFAOYSA-N

> <Salt_Solvent>
?

> <LogVP>
0.534

$$$$
100564
  -INDIGO-08031723152D

 19 19  0  0  0  0  0  0  0  0999 V2000
   -2.7713   -0.0000    0.0000 C   0  0  0  0  0  0  0  0  0  0  0  0
   -2.7713   -1.6000    0.0000 C   0  0  0  0  0  0  0  0  0  0  0  0
   -1.3856   -2.4000    0.0000 H   0  0  0  0  0  0  0  0  0  0  0  0
   -4.1570   -2.4000    0.0000 C   0  0  0  0  0  0  0  0  0  0  0  0
   -4.1570   -4.0000    0.0000 H   0  0  0  0  0  0  0  0  0  0  0  0
   -5.5426   -1.6000    0.0000 C   0  0  0  0  0  0  0  0  0  0  0  0
   -6.9282   -2.4000    0.0000 H   0  0  0  0  0  0  0  0  0  0  0  0
   -5.5426   -0.0000    0.0000 C   0  0  0  0  0  0  0  0  0  0  0  0
   -6.9282    0.8000    0.0000 H   0  0  0  0  0  0  0  0  0  0  0  0
   -4.1570    0.8000    0.0000 C   0  0  0  0  0  0  0  0  0  0  0  0
   -4.1570    2.4000    0.0000 H   0  0  0  0  0  0  0  0  0  0  0  0
   -1.3856    0.8000    0.0000 O   0  0  0  0  0  0  0  0  0  0  0  0
    0.0000   -0.0000    0.0000 C   0  0  0  0  0  0  0  0  0  0  0  0
   -0.6123   -1.4782    0.0000 H   0  0  0  0  0  0  0  0  0  0  0  0
    0.6123   -1.4782    0.0000 H   0  0  0  0  0  0  0  0  0  0  0  0
    1.3857    0.8000    0.0000 C   0  0  0  0  0  0  0  0  0  0  0  0
    2.7713    1.6000    0.0000 H   0  0  0  0  0  0  0  0  0  0  0  0
    2.7713   -0.0000    0.0000 H   0  0  0  0  0  0  0  0  0  0  0  0
    1.3857    2.4000    0.0000 H   0  0  0  0  0  0  0  0  0  0  0  0
  1  2  1  0  0  0  0
  2  3  1  0  0  0  0
  2  4  2  0  0  0  0
  4  5  1  0  0  0  0
  4  6  1  0  0  0  0
  6  7  1  0  0  0  0
  6  8  2  0  0  0  0
  8  9  1  0  0  0  0
  8 10  1  0  0  0  0
 10  1  2  0  0  0  0
 10 11  1  0  0  0  0
  1 12  1  0  0  0  0
 12 13  1  0  0  0  0
 13 14  1  0  0  0  0
 13 15  1  0  0  0  0
 13 16  1  0  0  0  0
 16 17  1  0  0  0  0
 16 18  1  0  0  0  0
 16 19  1  0  0  0  0
M  END
> <ChemID>
100564

> <source_casrn>
103-73-1

> <CAS>
103-73-1

> <SMILES>
CCOc1ccccc1

> <NAME>
ETHOXYBENZENE

> <preferred_name>
Benzene, ethoxy-

> <iupac>
Ethoxybenzene

> <MPID>
25198

> <dsstox_substance_id>
DTXSID7059278

> <Canonical_QSARr>
CCOc1ccccc1

> <InChI_Code_QSARr>
InChI=1S/C8H10O/c1-2-9-8-6-4-3-5-7-8/h3-7H,2H2,1H3

> <InChI Key_QSARr>
DLRJIFUOBPOJNS-UHFFFAOYSA-N

> <Salt_Solvent>
?

> <LogVP>
0.1847

$$$$
100568
  -INDIGO-08031723152D

 14 14  0  0  0  0  0  0  0  0999 V2000
   -2.4000    1.3856    0.0000 C   0  0  0  0  0  0  0  0  0  0  0  0
   -0.8000    1.3856    0.0000 N   0  0  0  0  0  0  0  0  0  0  0  0
   -0.0001   -0.0000    0.0000 C   0  0  0  0  0  0  0  0  0  0  0  0
   -0.8000   -1.3857    0.0000 C   0  0  0  0  0  0  0  0  0  0  0  0
   -2.4000   -1.3857    0.0000 H   0  0  0  0  0  0  0  0  0  0  0  0
   -0.0001   -2.7713    0.0000 C   0  0  0  0  0  0  0  0  0  0  0  0
   -0.8000   -4.1569    0.0000 H   0  0  0  0  0  0  0  0  0  0  0  0
    1.6001   -2.7713    0.0000 C   0  0  0  0  0  0  0  0  0  0  0  0
    2.4000   -4.1569    0.0000 Cl  0  0  0  0  0  0  0  0  0  0  0  0
    2.4000   -1.3856    0.0000 C   0  0  0  0  0  0  0  0  0  0  0  0
    4.0000   -1.3856    0.0000 H   0  0  0  0  0  0  0  0  0  0  0  0
    1.6001   -0.0000    0.0000 C   0  0  0  0  0  0  0  0  0  0  0  0
    2.4000    1.3856    0.0000 H   0  0  0  0  0  0  0  0  0  0  0  0
   -4.0000    1.3856    0.0000 O   0  0  0  0  0  0  0  0  0  0  0  0
  1  2  2  0  0  0  0
  2  3  1  0  0  0  0
  3  4  1  0  0  0  0
  4  5  1  0  0  0  0
  4  6  2  0  0  0  0
  6  7  1  0  0  0  0
  6  8  1  0  0  0  0
  8  9  1  0  0  0  0
  8 10  2  0  0  0  0
 10 11  1  0  0  0  0
 10 12  1  0  0  0  0
 12  3  2  0  0  0  0
 12 13  1  0  0  0  0
  1 14  2  0  0  0  0
M  END
> <ChemID>
100568

> <source_casrn>
104-12-1

> <CAS>
104-12-1

> <SMILES>
O=C=Nc1ccc(Cl)cc1

> <NAME>
1-CHLORO-4-ISOCYANATOBENZENE

> <preferred_name>
4-Chlorophenyl isocyanate

> <iupac>
1-chloro-4-isocyanatobenzene

> <MPID>
25202

> <dsstox_substance_id>
DTXSID7040732

> <Canonical_QSARr>
O=C=Nc1ccc(Cl)cc1

> <InChI_Code_QSARr>
InChI=1S/C7H4ClNO/c8-6-1-3-7(4-2-6)9-5-10/h1-4H

> <InChI Key_QSARr>
ADAKRBAJFHTIEW-UHFFFAOYSA-N

> <Salt_Solvent>
?

> <LogVP>
-0.712

$$$$
100572
  -INDIGO-08031723152D

 20 20  0  0  0  0  0  0  0  0999 V2000
    4.0000   -1.3856    0.0000 C   0  0  0  0  0  0  0  0  0  0  0  0
    4.2089    0.2007    0.0000 H   0  0  0  0  0  0  0  0  0  0  0  0
    5.2693   -0.4117    0.0000 H   0  0  0  0  0  0  0  0  0  0  0  0
    2.4001   -1.3856    0.0000 C   0  0  0  0  0  0  0  0  0  0  0  0
    1.6001   -2.7713    0.0000 H   0  0  0  0  0  0  0  0  0  0  0  0
    1.6001   -0.0000    0.0000 C   0  0  0  0  0  0  0  0  0  0  0  0
    2.4001    1.3856    0.0000 H   0  0  0  0  0  0  0  0  0  0  0  0
   -0.0001    0.0000    0.0000 C   0  0  0  0  0  0  0  0  0  0  0  0
   -0.8001    1.3856    0.0000 C   0  0  0  0  0  0  0  0  0  0  0  0
   -0.0001    2.7713    0.0000 H   0  0  0  0  0  0  0  0  0  0  0  0
   -2.4000    1.3856    0.0000 C   0  0  0  0  0  0  0  0  0  0  0  0
   -3.2000    2.7713    0.0000 H   0  0  0  0  0  0  0  0  0  0  0  0
   -3.2000    0.0000    0.0000 C   0  0  0  0  0  0  0  0  0  0  0  0
   -4.8000   -0.0000    0.0000 H   0  0  0  0  0  0  0  0  0  0  0  0
   -2.4000   -1.3856    0.0000 C   0  0  0  0  0  0  0  0  0  0  0  0
   -3.2000   -2.7713    0.0000 H   0  0  0  0  0  0  0  0  0  0  0  0
   -0.8001   -1.3856    0.0000 C   0  0  0  0  0  0  0  0  0  0  0  0
   -0.0001   -2.7713    0.0000 H   0  0  0  0  0  0  0  0  0  0  0  0
    4.8000   -2.7713    0.0000 O   0  0  0  0  0  0  0  0  0  0  0  0
    6.4000   -2.7713    0.0000 H   0  0  0  0  0  0  0  0  0  0  0  0
  1  2  1  0  0  0  0
  1  3  1  0  0  0  0
  1  4  1  0  0  0  0
  4  5  1  0  0  0  0
  4  6  2  0  0  0  0
  6  7  1  0  0  0  0
  6  8  1  0  0  0  0
  8  9  1  0  0  0  0
  9 10  1  0  0  0  0
  9 11  2  0  0  0  0
 11 12  1  0  0  0  0
 11 13  1  0  0  0  0
 13 14  1  0  0  0  0
 13 15  2  0  0  0  0
 15 16  1  0  0  0  0
 15 17  1  0  0  0  0
 17  8  2  0  0  0  0
 17 18  1  0  0  0  0
  1 19  1  0  0  0  0
 19 20  1  0  0  0  0
M  END
> <ChemID>
100572

> <source_casrn>
104-54-1

> <CAS>
104-54-1

> <SMILES>
OCC=Cc1ccccc1

> <NAME>
CINNAMYL ALCOHOL

> <preferred_name>
3-Phenyl-2-propen-1-ol

> <iupac>
3-phenylprop-2-en-1-ol

> <MPID>
25206

> <dsstox_substance_id>
DTXSID9041491

> <Canonical_QSARr>
OCC=Cc1ccccc1

> <InChI_Code_QSARr>
InChI=1S/C9H10O/c10-8-4-7-9-5-2-1-3-6-9/h1-7,10H,8H2/b7-4+

> <InChI Key_QSARr>
OOCCDEMITAIZTP-QPJJXVBHSA-N

> <Salt_Solvent>
?

> <LogVP>
-1.6198

$$$$
100576
  -INDIGO-08031723152D

 27 26  0  0  0  0  0  0  0  0999 V2000
    5.8084   -0.2118    0.0000 C   0  0  0  0  0  0  0  0  0  0  0  0
    7.3119    0.3354    0.0000 H   0  0  0  0  0  0  0  0  0  0  0  0
    7.0340   -1.2403    0.0000 H   0  0  0  0  0  0  0  0  0  0  0  0
    6.0863    1.3638    0.0000 H   0  0  0  0  0  0  0  0  0  0  0  0
    4.3049   -0.7591    0.0000 C   0  0  0  0  0  0  0  0  0  0  0  0
    3.4451   -2.1085    0.0000 H   0  0  0  0  0  0  0  0  0  0  0  0
    4.6511   -2.3211    0.0000 H   0  0  0  0  0  0  0  0  0  0  0  0
    3.0792    0.2694    0.0000 C   0  0  0  0  0  0  0  0  0  0  0  0
    3.9389    1.6188    0.0000 H   0  0  0  0  0  0  0  0  0  0  0  0
    2.7330    1.8315    0.0000 H   0  0  0  0  0  0  0  0  0  0  0  0
    1.5757   -0.2779    0.0000 C   0  0  0  0  0  0  0  0  0  0  0  0
    0.9635   -1.7561    0.0000 H   0  0  0  0  0  0  0  0  0  0  0  0
    2.1879   -1.7561    0.0000 H   0  0  0  0  0  0  0  0  0  0  0  0
   -0.0001    0.0000    0.0000 C   0  0  0  0  0  0  0  0  0  0  0  0
   -0.0001   -1.6000    0.0000 H   0  0  0  0  0  0  0  0  0  0  0  0
   -0.0001    1.6000    0.0000 C   0  0  0  0  0  0  0  0  0  0  0  0
    0.9741    2.8694    0.0000 H   0  0  0  0  0  0  0  0  0  0  0  0
    1.5863    1.8088    0.0000 H   0  0  0  0  0  0  0  0  0  0  0  0
   -1.3856    2.4000    0.0000 O   0  0  0  0  0  0  0  0  0  0  0  0
   -1.3856    4.0000    0.0000 H   0  0  0  0  0  0  0  0  0  0  0  0
   -1.5756   -0.2779    0.0000 C   0  0  0  0  0  0  0  0  0  0  0  0
   -2.9950    0.4610    0.0000 H   0  0  0  0  0  0  0  0  0  0  0  0
   -2.0568    1.2481    0.0000 H   0  0  0  0  0  0  0  0  0  0  0  0
   -2.1229   -1.7813    0.0000 C   0  0  0  0  0  0  0  0  0  0  0  0
   -2.6702   -3.2849    0.0000 H   0  0  0  0  0  0  0  0  0  0  0  0
   -3.6986   -2.0592    0.0000 H   0  0  0  0  0  0  0  0  0  0  0  0
   -1.0945   -3.0071    0.0000 H   0  0  0  0  0  0  0  0  0  0  0  0
  1  2  1  0  0  0  0
  1  3  1  0  0  0  0
  1  4  1  0  0  0  0
  1  5  1  0  0  0  0
  5  6  1  0  0  0  0
  5  7  1  0  0  0  0
  5  8  1  0  0  0  0
  8  9  1  0  0  0  0
  8 10  1  0  0  0  0
  8 11  1  0  0  0  0
 11 12  1  0  0  0  0
 11 13  1  0  0  0  0
 11 14  1  0  0  0  0
 14 15  1  0  0  0  0
 14 16  1  0  0  0  0
 16 17  1  0  0  0  0
 16 18  1  0  0  0  0
 16 19  1  0  0  0  0
 19 20  1  0  0  0  0
 14 21  1  0  0  0  0
 21 22  1  0  0  0  0
 21 23  1  0  0  0  0
 21 24  1  0  0  0  0
 24 25  1  0  0  0  0
 24 26  1  0  0  0  0
 24 27  1  0  0  0  0
M  END
> <ChemID>
100576

> <source_casrn>
104-76-7

> <CAS>
104-76-7

> <SMILES>
CCCCC(CO)CC

> <NAME>
2-ETHYL-1-HEXANOL

> <preferred_name>
2-Ethyl-1-hexanol

> <iupac>
2-ethylhexan-1-ol

> <MPID>
25210

> <dsstox_substance_id>
DTXSID5020605

> <Canonical_QSARr>
CCCCC(CO)CC

> <InChI_Code_QSARr>
InChI=1S/C8H18O/c1-3-5-6-8(4-2)7-9/h8-9H,3-7H2,1-2H3

> <InChI Key_QSARr>
YIWUKEYIRIRTPP-UHFFFAOYSA-N

> <Salt_Solvent>
?

> <LogVP>
-0.8665

$$$$
100580
  -INDIGO-08031723152D

 26 26  0  0  0  0  0  0  0  0999 V2000
    2.4000    1.3857    0.0000 N   0  0  0  0  0  0  0  0  0  0  0  0
    3.2000    2.7713    0.0000 H   0  0  0  0  0  0  0  0  0  0  0  0
    3.2000    0.0000    0.0000 C   0  0  0  0  0  0  0  0  0  0  0  0
    4.4257   -1.0285    0.0000 H   0  0  0  0  0  0  0  0  0  0  0  0
    4.4257    1.0285    0.0000 C   0  0  0  0  0  0  0  0  0  0  0  0
    5.6513    2.0570    0.0000 H   0  0  0  0  0  0  0  0  0  0  0  0
    5.9292    0.4812    0.0000 H   0  0  0  0  0  0  0  0  0  0  0  0
    4.1478    2.6042    0.0000 H   0  0  0  0  0  0  0  0  0  0  0  0
    2.4000   -1.3857    0.0000 C   0  0  0  0  0  0  0  0  0  0  0  0
    3.9035   -1.9329    0.0000 H   0  0  0  0  0  0  0  0  0  0  0  0
    2.1221   -2.9613    0.0000 H   0  0  0  0  0  0  0  0  0  0  0  0
    0.7999   -1.3857    0.0000 C   0  0  0  0  0  0  0  0  0  0  0  0
    1.0778   -2.9613    0.0000 H   0  0  0  0  0  0  0  0  0  0  0  0
   -0.7035   -1.9329    0.0000 H   0  0  0  0  0  0  0  0  0  0  0  0
   -0.0000    0.0000    0.0000 C   0  0  0  0  0  0  0  0  0  0  0  0
   -1.2256   -1.0285    0.0000 H   0  0  0  0  0  0  0  0  0  0  0  0
   -1.2256    1.0285    0.0000 C   0  0  0  0  0  0  0  0  0  0  0  0
   -0.3660    2.3779    0.0000 H   0  0  0  0  0  0  0  0  0  0  0  0
   -1.5720    2.5905    0.0000 H   0  0  0  0  0  0  0  0  0  0  0  0
   -2.7292    0.4812    0.0000 C   0  0  0  0  0  0  0  0  0  0  0  0
   -4.2327   -0.0660    0.0000 H   0  0  0  0  0  0  0  0  0  0  0  0
   -3.9548    1.5097    0.0000 H   0  0  0  0  0  0  0  0  0  0  0  0
   -3.0071   -1.0945    0.0000 H   0  0  0  0  0  0  0  0  0  0  0  0
    0.7999    1.3857    0.0000 C   0  0  0  0  0  0  0  0  0  0  0  0
   -0.7756    1.6635    0.0000 H   0  0  0  0  0  0  0  0  0  0  0  0
    1.0778    2.9613    0.0000 H   0  0  0  0  0  0  0  0  0  0  0  0
  1  2  1  0  0  0  0
  1  3  1  0  0  0  0
  3  4  1  0  0  0  0
  3  5  1  0  0  0  0
  5  6  1  0  0  0  0
  5  7  1  0  0  0  0
  5  8  1  0  0  0  0
  3  9  1  0  0  0  0
  9 10  1  0  0  0  0
  9 11  1  0  0  0  0
  9 12  1  0  0  0  0
 12 13  1  0  0  0  0
 12 14  1  0  0  0  0
 12 15  1  0  0  0  0
 15 16  1  0  0  0  0
 15 17  1  0  0  0  0
 17 18  1  0  0  0  0
 17 19  1  0  0  0  0
 17 20  1  0  0  0  0
 20 21  1  0  0  0  0
 20 22  1  0  0  0  0
 20 23  1  0  0  0  0
 15 24  1  0  0  0  0
 24  1  1  0  0  0  0
 24 25  1  0  0  0  0
 24 26  1  0  0  0  0
M  END
> <ChemID>
100580

> <source_casrn>
104-89-2

> <CAS>
58310-07-9

> <SMILES>
C[C@H]1CC[C@@H](CN1)CC

> <NAME>
2-METHYL-5-ETHYLPIPERIDINE

> <preferred_name>
Piperidine, 5-ethyl-2-methyl-, trans-

> <iupac>
C8H17N

> <MPID>
25214

> <dsstox_substance_id>
DTXSID60426383

> <Canonical_QSARr>
CC1CCC(CN1)CC

> <InChI_Code_QSARr>
InChI=1S/C8H17N/c1-3-8-5-4-7(2)9-6-8/h7-9H,3-6H2,1-2H3

> <InChI Key_QSARr>
XOFNHZHCGBPVGJ-UHFFFAOYSA-N

> <Salt_Solvent>
?

> <LogVP>
0.4577

$$$$
100584
  -INDIGO-08031723152D

 24 24  0  0  0  0  0  0  0  0999 V2000
    0.0001    0.0000    0.0000 C   0  0  0  0  0  0  0  0  0  0  0  0
   -0.7999    1.3856    0.0000 C   0  0  0  0  0  0  0  0  0  0  0  0
    0.0001    2.7713    0.0000 H   0  0  0  0  0  0  0  0  0  0  0  0
   -2.4001    1.3856    0.0000 C   0  0  0  0  0  0  0  0  0  0  0  0
   -3.2001    2.7713    0.0000 H   0  0  0  0  0  0  0  0  0  0  0  0
   -3.2001    0.0000    0.0000 C   0  0  0  0  0  0  0  0  0  0  0  0
   -4.8000   -0.0000    0.0000 C   0  0  0  0  0  0  0  0  0  0  0  0
   -5.0089   -1.5863    0.0000 H   0  0  0  0  0  0  0  0  0  0  0  0
   -6.0693   -0.9740    0.0000 H   0  0  0  0  0  0  0  0  0  0  0  0
   -5.6000    1.3856    0.0000 C   0  0  0  0  0  0  0  0  0  0  0  0
   -7.2000    1.3856    0.0000 H   0  0  0  0  0  0  0  0  0  0  0  0
   -6.4000    2.7713    0.0000 H   0  0  0  0  0  0  0  0  0  0  0  0
   -6.4000   -0.0000    0.0000 H   0  0  0  0  0  0  0  0  0  0  0  0
   -2.4001   -1.3856    0.0000 C   0  0  0  0  0  0  0  0  0  0  0  0
   -3.2001   -2.7713    0.0000 H   0  0  0  0  0  0  0  0  0  0  0  0
   -0.7999   -1.3856    0.0000 C   0  0  0  0  0  0  0  0  0  0  0  0
    0.0001   -2.7713    0.0000 H   0  0  0  0  0  0  0  0  0  0  0  0
    1.6000   -0.0000    0.0000 C   0  0  0  0  0  0  0  0  0  0  0  0
    1.8089    1.5863    0.0000 H   0  0  0  0  0  0  0  0  0  0  0  0
    2.8693    0.9740    0.0000 H   0  0  0  0  0  0  0  0  0  0  0  0
    2.4000   -1.3856    0.0000 C   0  0  0  0  0  0  0  0  0  0  0  0
    4.0000   -1.3856    0.0000 H   0  0  0  0  0  0  0  0  0  0  0  0
    3.2000   -2.7713    0.0000 H   0  0  0  0  0  0  0  0  0  0  0  0
    3.2000   -0.0000    0.0000 H   0  0  0  0  0  0  0  0  0  0  0  0
  1  2  1  0  0  0  0
  2  3  1  0  0  0  0
  2  4  2  0  0  0  0
  4  5  1  0  0  0  0
  4  6  1  0  0  0  0
  6  7  1  0  0  0  0
  7  8  1  0  0  0  0
  7  9  1  0  0  0  0
  7 10  1  0  0  0  0
 10 11  1  0  0  0  0
 10 12  1  0  0  0  0
 10 13  1  0  0  0  0
  6 14  2  0  0  0  0
 14 15  1  0  0  0  0
 14 16  1  0  0  0  0
 16  1  2  0  0  0  0
 16 17  1  0  0  0  0
  1 18  1  0  0  0  0
 18 19  1  0  0  0  0
 18 20  1  0  0  0  0
 18 21  1  0  0  0  0
 21 22  1  0  0  0  0
 21 23  1  0  0  0  0
 21 24  1  0  0  0  0
M  END
> <ChemID>
100584

> <source_casrn>
105-05-5

> <CAS>
105-05-5

> <SMILES>
CCc1ccc(CC)cc1

> <NAME>
P-DIETHYLBENZENE

> <preferred_name>
1,4-Diethylbenzene

> <iupac>
1,4-diethylbenzene

> <MPID>
25218

> <dsstox_substance_id>
DTXSID4026711

> <Canonical_QSARr>
CCc1ccc(CC)cc1

> <InChI_Code_QSARr>
InChI=1S/C10H14/c1-3-9-5-7-10(4-2)8-6-9/h5-8H,3-4H2,1-2H3

> <InChI Key_QSARr>
DSNHSQKRULAAEI-UHFFFAOYSA-N

> <Salt_Solvent>
?

> <LogVP>
0.0253

$$$$
100588
  -INDIGO-08031723152D

 17 16  0  0  0  0  0  0  0  0999 V2000
   -1.3856    0.8000    0.0000 C   0  0  0  0  0  0  0  0  0  0  0  0
   -1.3856    2.4000    0.0000 O   0  0  0  0  0  0  0  0  0  0  0  0
   -2.7713    0.0000    0.0000 O   0  0  0  0  0  0  0  0  0  0  0  0
   -4.1570    0.8000    0.0000 C   0  0  0  0  0  0  0  0  0  0  0  0
   -4.7693    2.2782    0.0000 H   0  0  0  0  0  0  0  0  0  0  0  0
   -3.5447    2.2782    0.0000 H   0  0  0  0  0  0  0  0  0  0  0  0
   -5.5426    0.0000    0.0000 C   0  0  0  0  0  0  0  0  0  0  0  0
   -6.9282   -0.8000    0.0000 H   0  0  0  0  0  0  0  0  0  0  0  0
   -6.9282    0.8000    0.0000 H   0  0  0  0  0  0  0  0  0  0  0  0
   -5.5426   -1.6000    0.0000 H   0  0  0  0  0  0  0  0  0  0  0  0
    0.0000    0.0000    0.0000 C   0  0  0  0  0  0  0  0  0  0  0  0
    0.6123   -1.4782    0.0000 H   0  0  0  0  0  0  0  0  0  0  0  0
   -0.6123   -1.4782    0.0000 H   0  0  0  0  0  0  0  0  0  0  0  0
    1.3857    0.8000    0.0000 C   0  0  0  0  0  0  0  0  0  0  0  0
    2.7713    1.6000    0.0000 H   0  0  0  0  0  0  0  0  0  0  0  0
    2.7713    0.0000    0.0000 H   0  0  0  0  0  0  0  0  0  0  0  0
    1.3857    2.4000    0.0000 H   0  0  0  0  0  0  0  0  0  0  0  0
  1  2  2  0  0  0  0
  1  3  1  0  0  0  0
  3  4  1  0  0  0  0
  4  5  1  0  0  0  0
  4  6  1  0  0  0  0
  4  7  1  0  0  0  0
  7  8  1  0  0  0  0
  7  9  1  0  0  0  0
  7 10  1  0  0  0  0
  1 11  1  0  0  0  0
 11 12  1  0  0  0  0
 11 13  1  0  0  0  0
 11 14  1  0  0  0  0
 14 15  1  0  0  0  0
 14 16  1  0  0  0  0
 14 17  1  0  0  0  0
M  END
> <ChemID>
100588

> <source_casrn>
105-37-3

> <CAS>
105-37-3

> <SMILES>
CCC(=O)OCC

> <NAME>
ETHYL PROPIONATE

> <preferred_name>
Ethyl propionate

> <iupac>
ethyl propanoate

> <MPID>
25222

> <dsstox_substance_id>
DTXSID1040110

> <Canonical_QSARr>
CCC(=O)OCC

> <InChI_Code_QSARr>
InChI=1S/C5H10O2/c1-3-5(6)7-4-2/h3-4H2,1-2H3

> <InChI Key_QSARr>
FKRCODPIKNYEAC-UHFFFAOYSA-N

> <Salt_Solvent>
?

> <LogVP>
1.5545

$$$$
100592
  -INDIGO-08031723152D

 20 19  0  0  0  0  0  0  0  0999 V2000
    2.8891    0.2528    0.0000 C   0  0  0  0  0  0  0  0  0  0  0  0
    3.1670   -1.3229    0.0000 O   0  0  0  0  0  0  0  0  0  0  0  0
    1.3857    0.8000    0.0000 O   0  0  0  0  0  0  0  0  0  0  0  0
    0.0001    0.0000    0.0000 C   0  0  0  0  0  0  0  0  0  0  0  0
   -1.3856   -0.8000    0.0000 H   0  0  0  0  0  0  0  0  0  0  0  0
    0.8000   -1.3856    0.0000 C   0  0  0  0  0  0  0  0  0  0  0  0
    2.2782   -0.7733    0.0000 H   0  0  0  0  0  0  0  0  0  0  0  0
    2.2782   -1.9979    0.0000 H   0  0  0  0  0  0  0  0  0  0  0  0
    0.0001   -2.7713    0.0000 C   0  0  0  0  0  0  0  0  0  0  0  0
   -0.8000   -4.1569    0.0000 H   0  0  0  0  0  0  0  0  0  0  0  0
    0.8000   -4.1569    0.0000 H   0  0  0  0  0  0  0  0  0  0  0  0
   -1.5999   -2.7713    0.0000 H   0  0  0  0  0  0  0  0  0  0  0  0
   -0.8000    1.3857    0.0000 C   0  0  0  0  0  0  0  0  0  0  0  0
   -1.5999    2.7713    0.0000 H   0  0  0  0  0  0  0  0  0  0  0  0
   -2.4000    1.3857    0.0000 H   0  0  0  0  0  0  0  0  0  0  0  0
    0.0001    2.7713    0.0000 H   0  0  0  0  0  0  0  0  0  0  0  0
    4.1149    1.2812    0.0000 C   0  0  0  0  0  0  0  0  0  0  0  0
    5.3405    2.3097    0.0000 H   0  0  0  0  0  0  0  0  0  0  0  0
    5.6183    0.7340    0.0000 H   0  0  0  0  0  0  0  0  0  0  0  0
    3.8370    2.8569    0.0000 H   0  0  0  0  0  0  0  0  0  0  0  0
  1  2  2  0  0  0  0
  1  3  1  0  0  0  0
  3  4  1  0  0  0  0
  4  5  1  0  0  0  0
  4  6  1  0  0  0  0
  6  7  1  0  0  0  0
  6  8  1  0  0  0  0
  6  9  1  0  0  0  0
  9 10  1  0  0  0  0
  9 11  1  0  0  0  0
  9 12  1  0  0  0  0
  4 13  1  0  0  0  0
 13 14  1  0  0  0  0
 13 15  1  0  0  0  0
 13 16  1  0  0  0  0
  1 17  1  0  0  0  0
 17 18  1  0  0  0  0
 17 19  1  0  0  0  0
 17 20  1  0  0  0  0
M  END
> <ChemID>
100592

> <source_casrn>
105-46-4

> <CAS>
105-46-4

> <SMILES>
CCC(C)OC(C)=O

> <NAME>
S-BUTYLACETATE

> <preferred_name>
Butan-2-yl acetate

> <iupac>
butan-2-yl acetate

> <MPID>
25226

> <dsstox_substance_id>
DTXSID0047612

> <Canonical_QSARr>
CCC(C)OC(C)=O

> <InChI_Code_QSARr>
InChI=1S/C6H12O2/c1-4-5(2)8-6(3)7/h5H,4H2,1-3H3

> <InChI Key_QSARr>
DCKVNWZUADLDEH-UHFFFAOYSA-N

> <Salt_Solvent>
?

> <LogVP>
1.2304

$$$$
100596
  -INDIGO-08031723152D

 15 14  0  0  0  0  0  0  0  0999 V2000
   -2.7713    0.0000    0.0000 C   0  0  0  0  0  0  0  0  0  0  0  0
   -2.7713   -1.6000    0.0000 O   0  0  0  0  0  0  0  0  0  0  0  0
   -1.3856    0.8000    0.0000 O   0  0  0  0  0  0  0  0  0  0  0  0
    0.0000    0.0000    0.0000 C   0  0  0  0  0  0  0  0  0  0  0  0
    0.6123   -1.4782    0.0000 H   0  0  0  0  0  0  0  0  0  0  0  0
   -0.6123   -1.4782    0.0000 H   0  0  0  0  0  0  0  0  0  0  0  0
    1.3857    0.8000    0.0000 C   0  0  0  0  0  0  0  0  0  0  0  0
    2.7713    1.6000    0.0000 H   0  0  0  0  0  0  0  0  0  0  0  0
    2.7713    0.0000    0.0000 H   0  0  0  0  0  0  0  0  0  0  0  0
    1.3857    2.4000    0.0000 H   0  0  0  0  0  0  0  0  0  0  0  0
   -4.1570    0.8000    0.0000 C   0  0  0  0  0  0  0  0  0  0  0  0
   -4.7693    2.2782    0.0000 H   0  0  0  0  0  0  0  0  0  0  0  0
   -3.5447    2.2782    0.0000 H   0  0  0  0  0  0  0  0  0  0  0  0
   -5.5426    0.0000    0.0000 C   0  0  0  0  0  0  0  0  0  0  0  0
   -6.9282   -0.8000    0.0000 N   0  0  0  0  0  0  0  0  0  0  0  0
  1  2  2  0  0  0  0
  1  3  1  0  0  0  0
  3  4  1  0  0  0  0
  4  5  1  0  0  0  0
  4  6  1  0  0  0  0
  4  7  1  0  0  0  0
  7  8  1  0  0  0  0
  7  9  1  0  0  0  0
  7 10  1  0  0  0  0
  1 11  1  0  0  0  0
 11 12  1  0  0  0  0
 11 13  1  0  0  0  0
 11 14  1  0  0  0  0
 14 15  3  0  0  0  0
M  END
> <ChemID>
100596

> <source_casrn>
105-56-6

> <CAS>
105-56-6

> <SMILES>
CCOC(=O)CC#N

> <NAME>
ETHYL CYANOACETATE

> <preferred_name>
Ethyl cyanoacetate

> <iupac>
ethyl cyanoacetate

> <MPID>
25230

> <dsstox_substance_id>
DTXSID9026718

> <Canonical_QSARr>
CCOC(=O)CC#N

> <InChI_Code_QSARr>
InChI=1S/C5H7NO2/c1-2-8-5(7)3-4-6/h2-3H2,1H3

> <InChI Key_QSARr>
ZIUSEGSNTOUIPT-UHFFFAOYSA-N

> <Salt_Solvent>
?

> <LogVP>
-1.4112

$$$$
100600
  -INDIGO-08031723152D

 19 19  0  0  0  0  0  0  0  0999 V2000
    1.4942    4.9466    0.0000 O   0  0  0  0  0  0  0  0  0  0  0  0
    0.8000    3.5051    0.0000 C   0  0  0  0  0  0  0  0  0  0  0  0
    1.7976    2.2541    0.0000 C   0  0  0  0  0  0  0  0  0  0  0  0
    2.7952    3.5051    0.0000 H   0  0  0  0  0  0  0  0  0  0  0  0
    3.3378    1.8208    0.0000 H   0  0  0  0  0  0  0  0  0  0  0  0
    1.4415    0.6943    0.0000 C   0  0  0  0  0  0  0  0  0  0  0  0
    3.0416    0.6943    0.0000 H   0  0  0  0  0  0  0  0  0  0  0  0
    1.7976   -0.8657    0.0000 H   0  0  0  0  0  0  0  0  0  0  0  0
   -0.0000    0.0000    0.0000 C   0  0  0  0  0  0  0  0  0  0  0  0
    0.7652   -1.4052    0.0000 H   0  0  0  0  0  0  0  0  0  0  0  0
   -0.9976   -1.2510    0.0000 H   0  0  0  0  0  0  0  0  0  0  0  0
   -1.4415    0.6943    0.0000 C   0  0  0  0  0  0  0  0  0  0  0  0
   -2.0631   -0.7801    0.0000 H   0  0  0  0  0  0  0  0  0  0  0  0
   -3.0416    0.6943    0.0000 H   0  0  0  0  0  0  0  0  0  0  0  0
   -1.7976    2.2541    0.0000 C   0  0  0  0  0  0  0  0  0  0  0  0
   -3.3378    1.8208    0.0000 H   0  0  0  0  0  0  0  0  0  0  0  0
   -2.7952    3.5051    0.0000 H   0  0  0  0  0  0  0  0  0  0  0  0
   -0.8000    3.5051    0.0000 N   0  0  0  0  0  0  0  0  0  0  0  0
   -1.4942    4.9466    0.0000 H   0  0  0  0  0  0  0  0  0  0  0  0
  1  2  2  0  0  0  0
  2  3  1  0  0  0  0
  3  4  1  0  0  0  0
  3  5  1  0  0  0  0
  3  6  1  0  0  0  0
  6  7  1  0  0  0  0
  6  8  1  0  0  0  0
  6  9  1  0  0  0  0
  9 10  1  0  0  0  0
  9 11  1  0  0  0  0
  9 12  1  0  0  0  0
 12 13  1  0  0  0  0
 12 14  1  0  0  0  0
 12 15  1  0  0  0  0
 15 16  1  0  0  0  0
 15 17  1  0  0  0  0
 15 18  1  0  0  0  0
 18  2  1  0  0  0  0
 18 19  1  0  0  0  0
M  END
> <ChemID>
100600

> <source_casrn>
105-60-2

> <CAS>
105-60-2

> <SMILES>
O=C1CCCCCN1

> <NAME>
CAPROLACTAM

> <preferred_name>
Caprolactam

> <iupac>
azepan-2-one

> <MPID>
25234

> <dsstox_substance_id>
DTXSID4020240

> <Canonical_QSARr>
O=C1CCCCCN1

> <InChI_Code_QSARr>
InChI=1S/C6H11NO/c8-6-4-2-1-3-5-7-6/h1-5H2,(H,7,8)

> <InChI Key_QSARr>
JBKVHLHDHHXQEQ-UHFFFAOYSA-N

> <Salt_Solvent>
?

> <LogVP>
-2.7959

$$$$
100604
  -INDIGO-08031723152D

 34 33  0  0  0  0  0  0  0  0999 V2000
   -6.9281    2.4000    0.0000 O   0  0  0  0  0  0  0  0  0  0  0  0
   -6.9281    0.8000    0.0000 C   0  0  0  0  0  0  0  0  0  0  0  0
   -5.5425   -0.0000    0.0000 O   0  0  0  0  0  0  0  0  0  0  0  0
   -4.1569    0.8000    0.0000 C   0  0  0  0  0  0  0  0  0  0  0  0
   -4.7692    2.2782    0.0000 H   0  0  0  0  0  0  0  0  0  0  0  0
   -3.5447    2.2782    0.0000 H   0  0  0  0  0  0  0  0  0  0  0  0
   -2.7713   -0.0000    0.0000 C   0  0  0  0  0  0  0  0  0  0  0  0
   -2.7713   -1.6000    0.0000 H   0  0  0  0  0  0  0  0  0  0  0  0
   -1.3855    0.8000    0.0000 C   0  0  0  0  0  0  0  0  0  0  0  0
    0.0001   -0.0000    0.0000 C   0  0  0  0  0  0  0  0  0  0  0  0
    0.6123   -1.4782    0.0000 H   0  0  0  0  0  0  0  0  0  0  0  0
   -0.6122   -1.4782    0.0000 H   0  0  0  0  0  0  0  0  0  0  0  0
    1.3856    0.8000    0.0000 C   0  0  0  0  0  0  0  0  0  0  0  0
    0.7734    2.2782    0.0000 H   0  0  0  0  0  0  0  0  0  0  0  0
    1.9979    2.2782    0.0000 H   0  0  0  0  0  0  0  0  0  0  0  0
    2.7712   -0.0000    0.0000 C   0  0  0  0  0  0  0  0  0  0  0  0
    2.7712   -1.6000    0.0000 H   0  0  0  0  0  0  0  0  0  0  0  0
    4.1570    0.8000    0.0000 C   0  0  0  0  0  0  0  0  0  0  0  0
    5.5426   -0.0000    0.0000 C   0  0  0  0  0  0  0  0  0  0  0  0
    6.9282   -0.8000    0.0000 H   0  0  0  0  0  0  0  0  0  0  0  0
    6.9282    0.8000    0.0000 H   0  0  0  0  0  0  0  0  0  0  0  0
    5.5426   -1.6000    0.0000 H   0  0  0  0  0  0  0  0  0  0  0  0
    4.1570    2.4000    0.0000 C   0  0  0  0  0  0  0  0  0  0  0  0
    4.1570    4.0000    0.0000 H   0  0  0  0  0  0  0  0  0  0  0  0
    5.5426    3.2000    0.0000 H   0  0  0  0  0  0  0  0  0  0  0  0
    2.7712    3.2000    0.0000 H   0  0  0  0  0  0  0  0  0  0  0  0
   -1.3855    2.4000    0.0000 C   0  0  0  0  0  0  0  0  0  0  0  0
   -1.3855    4.0000    0.0000 H   0  0  0  0  0  0  0  0  0  0  0  0
   -2.7713    3.2000    0.0000 H   0  0  0  0  0  0  0  0  0  0  0  0
    0.0001    3.2000    0.0000 H   0  0  0  0  0  0  0  0  0  0  0  0
   -8.3139   -0.0000    0.0000 C   0  0  0  0  0  0  0  0  0  0  0  0
   -9.6995   -0.8000    0.0000 H   0  0  0  0  0  0  0  0  0  0  0  0
   -9.6995    0.8000    0.0000 H   0  0  0  0  0  0  0  0  0  0  0  0
   -8.3139   -1.6000    0.0000 H   0  0  0  0  0  0  0  0  0  0  0  0
  1  2  2  0  0  0  0
  2  3  1  0  0  0  0
  3  4  1  0  0  0  0
  4  5  1  0  0  0  0
  4  6  1  0  0  0  0
  4  7  1  0  0  0  0
  7  8  1  0  0  0  0
  7  9  2  0  0  0  0
  9 10  1  0  0  0  0
 10 11  1  0  0  0  0
 10 12  1  0  0  0  0
 10 13  1  0  0  0  0
 13 14  1  0  0  0  0
 13 15  1  0  0  0  0
 13 16  1  0  0  0  0
 16 17  1  0  0  0  0
 16 18  2  0  0  0  0
 18 19  1  0  0  0  0
 19 20  1  0  0  0  0
 19 21  1  0  0  0  0
 19 22  1  0  0  0  0
 18 23  1  0  0  0  0
 23 24  1  0  0  0  0
 23 25  1  0  0  0  0
 23 26  1  0  0  0  0
  9 27  1  0  0  0  0
 27 28  1  0  0  0  0
 27 29  1  0  0  0  0
 27 30  1  0  0  0  0
  2 31  1  0  0  0  0
 31 32  1  0  0  0  0
 31 33  1  0  0  0  0
 31 34  1  0  0  0  0
M  END
> <ChemID>
100604

> <source_casrn>
105-87-3

> <CAS>
105-87-3

> <SMILES>
CC(C)=CCC/C(/C)=C/COC(C)=O

> <NAME>
GERANIOL ACETATE

> <preferred_name>
Geranyl acetate

> <iupac>
(2E)-3,7-dimethylocta-2,6-dien-1-yl acetate

> <MPID>
25238

> <dsstox_substance_id>
DTXSID0020654

> <Canonical_QSARr>
CC(C)=CCCC(C)=CCOC(C)=O

> <InChI_Code_QSARr>
InChI=1S/C12H20O2/c1-10(2)6-5-7-11(3)8-9-14-12(4)13/h6,8H,5,7,9H2,1-4H3/b11-8+

> <InChI Key_QSARr>
HIGQPQRQIQDZMP-DHZHZOJOSA-N

> <Salt_Solvent>
?

> <LogVP>
-1.4815

$$$$
100609
  -INDIGO-08031723152D

 29 28  0  0  0  0  0  0  0  0999 V2000
   -5.4584   -0.9625    0.0000 C   0  0  0  0  0  0  0  0  0  0  0  0
   -5.1805   -2.5381    0.0000 O   0  0  0  0  0  0  0  0  0  0  0  0
   -4.2326    0.0660    0.0000 O   0  0  0  0  0  0  0  0  0  0  0  0
   -2.7292   -0.4813    0.0000 C   0  0  0  0  0  0  0  0  0  0  0  0
   -3.0755   -2.0433    0.0000 H   0  0  0  0  0  0  0  0  0  0  0  0
   -1.8695   -1.8307    0.0000 H   0  0  0  0  0  0  0  0  0  0  0  0
   -1.5036    0.5472    0.0000 C   0  0  0  0  0  0  0  0  0  0  0  0
   -1.1573    2.1093    0.0000 H   0  0  0  0  0  0  0  0  0  0  0  0
   -2.3633    1.8966    0.0000 H   0  0  0  0  0  0  0  0  0  0  0  0
    0.0001   -0.0000    0.0000 C   0  0  0  0  0  0  0  0  0  0  0  0
   -0.7999   -1.3856    0.0000 H   0  0  0  0  0  0  0  0  0  0  0  0
    1.3857   -0.8000    0.0000 C   0  0  0  0  0  0  0  0  0  0  0  0
    2.7713   -1.6000    0.0000 H   0  0  0  0  0  0  0  0  0  0  0  0
    1.3857   -2.4000    0.0000 H   0  0  0  0  0  0  0  0  0  0  0  0
    2.7713   -0.0000    0.0000 H   0  0  0  0  0  0  0  0  0  0  0  0
    0.8001    1.3856    0.0000 C   0  0  0  0  0  0  0  0  0  0  0  0
    1.6001    2.7713    0.0000 H   0  0  0  0  0  0  0  0  0  0  0  0
    0.0001    2.7713    0.0000 H   0  0  0  0  0  0  0  0  0  0  0  0
    2.4001    1.3856    0.0000 H   0  0  0  0  0  0  0  0  0  0  0  0
   -6.9619   -0.4152    0.0000 C   0  0  0  0  0  0  0  0  0  0  0  0
   -6.6156    1.1468    0.0000 H   0  0  0  0  0  0  0  0  0  0  0  0
   -7.8215    0.9342    0.0000 H   0  0  0  0  0  0  0  0  0  0  0  0
   -8.1876   -1.4437    0.0000 C   0  0  0  0  0  0  0  0  0  0  0  0
   -8.5339   -3.0058    0.0000 H   0  0  0  0  0  0  0  0  0  0  0  0
   -7.3278   -2.7931    0.0000 H   0  0  0  0  0  0  0  0  0  0  0  0
   -9.6911   -0.8965    0.0000 C   0  0  0  0  0  0  0  0  0  0  0  0
  -11.1946   -0.3492    0.0000 H   0  0  0  0  0  0  0  0  0  0  0  0
  -10.9167   -1.9249    0.0000 H   0  0  0  0  0  0  0  0  0  0  0  0
   -9.9690    0.6793    0.0000 H   0  0  0  0  0  0  0  0  0  0  0  0
  1  2  2  0  0  0  0
  1  3  1  0  0  0  0
  3  4  1  0  0  0  0
  4  5  1  0  0  0  0
  4  6  1  0  0  0  0
  4  7  1  0  0  0  0
  7  8  1  0  0  0  0
  7  9  1  0  0  0  0
  7 10  1  0  0  0  0
 10 11  1  0  0  0  0
 10 12  1  0  0  0  0
 12 13  1  0  0  0  0
 12 14  1  0  0  0  0
 12 15  1  0  0  0  0
 10 16  1  0  0  0  0
 16 17  1  0  0  0  0
 16 18  1  0  0  0  0
 16 19  1  0  0  0  0
  1 20  1  0  0  0  0
 20 21  1  0  0  0  0
 20 22  1  0  0  0  0
 20 23  1  0  0  0  0
 23 24  1  0  0  0  0
 23 25  1  0  0  0  0
 23 26  1  0  0  0  0
 26 27  1  0  0  0  0
 26 28  1  0  0  0  0
 26 29  1  0  0  0  0
M  END
> <ChemID>
100609

> <source_casrn>
106-27-4

> <CAS>
106-27-4

> <SMILES>
CCCC(=O)OCCC(C)C

> <NAME>
ISOPENTYL BUTANOATE

> <preferred_name>
Isopentyl butyrate

> <iupac>
3-methylbutyl butanoate

> <MPID>
25243

> <dsstox_substance_id>
DTXSID3042059

> <Canonical_QSARr>
CCCC(=O)OCCC(C)C

> <InChI_Code_QSARr>
InChI=1S/C9H18O2/c1-4-5-9(10)11-7-6-8(2)3/h8H,4-7H2,1-3H3

> <InChI Key_QSARr>
PQLMXFQTAMDXIZ-UHFFFAOYSA-N

> <Salt_Solvent>
?

> <LogVP>
-0.0223

$$$$
100613
  -INDIGO-08031723152D

 20 19  0  0  0  0  0  0  0  0999 V2000
    4.1569    0.8000    0.0000 C   0  0  0  0  0  0  0  0  0  0  0  0
    5.5425    0.0000    0.0000 C   0  0  0  0  0  0  0  0  0  0  0  0
    6.1548   -1.4782    0.0000 H   0  0  0  0  0  0  0  0  0  0  0  0
    4.9302   -1.4782    0.0000 H   0  0  0  0  0  0  0  0  0  0  0  0
    6.9282    0.8000    0.0000 C   0  0  0  0  0  0  0  0  0  0  0  0
    8.3138    1.6000    0.0000 H   0  0  0  0  0  0  0  0  0  0  0  0
    8.3138    0.0000    0.0000 H   0  0  0  0  0  0  0  0  0  0  0  0
    6.9282    2.4000    0.0000 H   0  0  0  0  0  0  0  0  0  0  0  0
    2.7714    0.0000    0.0000 O   0  0  0  0  0  0  0  0  0  0  0  0
    1.3857    0.8000    0.0000 C   0  0  0  0  0  0  0  0  0  0  0  0
    0.7734    2.2782    0.0000 H   0  0  0  0  0  0  0  0  0  0  0  0
    1.9979    2.2782    0.0000 H   0  0  0  0  0  0  0  0  0  0  0  0
    0.0000    0.0000    0.0000 C   0  0  0  0  0  0  0  0  0  0  0  0
    0.6124   -1.4782    0.0000 H   0  0  0  0  0  0  0  0  0  0  0  0
   -0.6123   -1.4782    0.0000 H   0  0  0  0  0  0  0  0  0  0  0  0
   -1.3856    0.8000    0.0000 C   0  0  0  0  0  0  0  0  0  0  0  0
   -2.7713    1.6000    0.0000 H   0  0  0  0  0  0  0  0  0  0  0  0
   -2.7713    0.0000    0.0000 H   0  0  0  0  0  0  0  0  0  0  0  0
   -1.3856    2.4000    0.0000 H   0  0  0  0  0  0  0  0  0  0  0  0
    4.1569    2.4000    0.0000 O   0  0  0  0  0  0  0  0  0  0  0  0
  1  2  1  0  0  0  0
  2  3  1  0  0  0  0
  2  4  1  0  0  0  0
  2  5  1  0  0  0  0
  5  6  1  0  0  0  0
  5  7  1  0  0  0  0
  5  8  1  0  0  0  0
  1  9  1  0  0  0  0
  9 10  1  0  0  0  0
 10 11  1  0  0  0  0
 10 12  1  0  0  0  0
 10 13  1  0  0  0  0
 13 14  1  0  0  0  0
 13 15  1  0  0  0  0
 13 16  1  0  0  0  0
 16 17  1  0  0  0  0
 16 18  1  0  0  0  0
 16 19  1  0  0  0  0
  1 20  2  0  0  0  0
M  END
> <ChemID>
100613

> <source_casrn>
106-36-5

> <CAS>
106-36-5

> <SMILES>
CCC(=O)OCCC

> <NAME>
N-PROPYLPROPIONATE

> <preferred_name>
Propyl propionate

> <iupac>
propyl propanoate

> <MPID>
25247

> <dsstox_substance_id>
DTXSID4042337

> <Canonical_QSARr>
CCC(=O)OCCC

> <InChI_Code_QSARr>
InChI=1S/C6H12O2/c1-3-5-8-6(7)4-2/h3-5H2,1-2H3

> <InChI Key_QSARr>
MCSINKKTEDDPNK-UHFFFAOYSA-N

> <Salt_Solvent>
?

> <LogVP>
1.1443

$$$$
100617
  -INDIGO-08031723152D

 13 13  0  0  0  0  0  0  0  0999 V2000
   -0.0000   -0.0000    0.0000 C   0  0  0  0  0  0  0  0  0  0  0  0
    0.8000    1.3856    0.0000 O   0  0  0  0  0  0  0  0  0  0  0  0
    2.4000    1.3856    0.0000 H   0  0  0  0  0  0  0  0  0  0  0  0
    0.8000   -1.3857    0.0000 C   0  0  0  0  0  0  0  0  0  0  0  0
    2.4000   -1.3857    0.0000 H   0  0  0  0  0  0  0  0  0  0  0  0
   -0.0000   -2.7713    0.0000 C   0  0  0  0  0  0  0  0  0  0  0  0
    0.8000   -4.1569    0.0000 H   0  0  0  0  0  0  0  0  0  0  0  0
   -1.6000   -2.7713    0.0000 C   0  0  0  0  0  0  0  0  0  0  0  0
   -2.4000   -4.1569    0.0000 Br  0  0  0  0  0  0  0  0  0  0  0  0
   -2.4000   -1.3856    0.0000 C   0  0  0  0  0  0  0  0  0  0  0  0
   -4.0000   -1.3856    0.0000 H   0  0  0  0  0  0  0  0  0  0  0  0
   -1.6000   -0.0000    0.0000 C   0  0  0  0  0  0  0  0  0  0  0  0
   -2.4000    1.3856    0.0000 H   0  0  0  0  0  0  0  0  0  0  0  0
  1  2  1  0  0  0  0
  2  3  1  0  0  0  0
  1  4  1  0  0  0  0
  4  5  1  0  0  0  0
  4  6  2  0  0  0  0
  6  7  1  0  0  0  0
  6  8  1  0  0  0  0
  8  9  1  0  0  0  0
  8 10  2  0  0  0  0
 10 11  1  0  0  0  0
 10 12  1  0  0  0  0
 12  1  2  0  0  0  0
 12 13  1  0  0  0  0
M  END
> <ChemID>
100617

> <source_casrn>
106-41-2

> <CAS>
106-41-2

> <SMILES>
Oc1ccc(Br)cc1

> <NAME>
P-BROMOPHENOL

> <preferred_name>
4-Bromophenol

> <iupac>
4-bromophenol

> <MPID>
25251

> <dsstox_substance_id>
DTXSID3051543

> <Canonical_QSARr>
Oc1ccc(Br)cc1

> <InChI_Code_QSARr>
InChI=1S/C6H5BrO/c7-5-1-3-6(8)4-2-5/h1-4,8H

> <InChI Key_QSARr>
GZFGOTFRPZRKDS-UHFFFAOYSA-N

> <Salt_Solvent>
?

> <LogVP>
-1.93

$$$$
100621
  -INDIGO-08031723152D

 16 16  0  0  0  0  0  0  0  0999 V2000
   -0.8000    1.3856    0.0000 C   0  0  0  0  0  0  0  0  0  0  0  0
   -0.0000    2.7713    0.0000 H   0  0  0  0  0  0  0  0  0  0  0  0
   -2.4000    1.3856    0.0000 C   0  0  0  0  0  0  0  0  0  0  0  0
   -3.2000    2.7713    0.0000 H   0  0  0  0  0  0  0  0  0  0  0  0
   -3.2000   -0.0000    0.0000 C   0  0  0  0  0  0  0  0  0  0  0  0
   -4.8000    0.0000    0.0000 S   0  0  0  0  0  0  0  0  0  0  0  0
   -5.6000   -1.3856    0.0000 H   0  0  0  0  0  0  0  0  0  0  0  0
   -2.4000   -1.3856    0.0000 C   0  0  0  0  0  0  0  0  0  0  0  0
   -3.2000   -2.7713    0.0000 H   0  0  0  0  0  0  0  0  0  0  0  0
   -0.8000   -1.3856    0.0000 C   0  0  0  0  0  0  0  0  0  0  0  0
   -0.0000   -2.7713    0.0000 H   0  0  0  0  0  0  0  0  0  0  0  0
   -0.0000   -0.0000    0.0000 C   0  0  0  0  0  0  0  0  0  0  0  0
    1.6001    0.0000    0.0000 C   0  0  0  0  0  0  0  0  0  0  0  0
    3.2000    0.0000    0.0000 H   0  0  0  0  0  0  0  0  0  0  0  0
    2.4000   -1.3856    0.0000 H   0  0  0  0  0  0  0  0  0  0  0  0
    2.4000    1.3856    0.0000 H   0  0  0  0  0  0  0  0  0  0  0  0
  1  2  1  0  0  0  0
  1  3  1  0  0  0  0
  3  4  1  0  0  0  0
  3  5  2  0  0  0  0
  5  6  1  0  0  0  0
  6  7  1  0  0  0  0
  5  8  1  0  0  0  0
  8  9  1  0  0  0  0
  8 10  2  0  0  0  0
 10 11  1  0  0  0  0
 10 12  1  0  0  0  0
 12  1  2  0  0  0  0
 12 13  1  0  0  0  0
 13 14  1  0  0  0  0
 13 15  1  0  0  0  0
 13 16  1  0  0  0  0
M  END
> <ChemID>
100621

> <source_casrn>
106-45-6

> <CAS>
106-45-6

> <SMILES>
Cc1ccc(S)cc1

> <NAME>
4-METHYLBENZENETHIOL

> <preferred_name>
4-Thiocresol

> <iupac>
4-methylbenzenethiol

> <MPID>
25255

> <dsstox_substance_id>
DTXSID5048188

> <Canonical_QSARr>
Cc1ccc(S)cc1

> <InChI_Code_QSARr>
InChI=1S/C7H8S/c1-6-2-4-7(8)5-3-6/h2-5,8H,1H3

> <InChI Key_QSARr>
WLHCBQAPPJAULW-UHFFFAOYSA-N

> <Salt_Solvent>
?

> <LogVP>
-0.1906

$$$$
100625
  -INDIGO-08031723152D

 17 17  0  0  0  0  0  0  0  0999 V2000
    4.8000   -0.0000    0.0000 N   0  0  0  0  0  0  0  0  0  0  0  0
    5.6000    1.3856    0.0000 H   0  0  0  0  0  0  0  0  0  0  0  0
    5.6000   -1.3856    0.0000 H   0  0  0  0  0  0  0  0  0  0  0  0
    3.2000   -0.0000    0.0000 C   0  0  0  0  0  0  0  0  0  0  0  0
    2.4000    1.3856    0.0000 C   0  0  0  0  0  0  0  0  0  0  0  0
    3.2000    2.7713    0.0000 H   0  0  0  0  0  0  0  0  0  0  0  0
    0.8000    1.3856    0.0000 C   0  0  0  0  0  0  0  0  0  0  0  0
    0.0000    2.7713    0.0000 H   0  0  0  0  0  0  0  0  0  0  0  0
    0.0000   -0.0000    0.0000 C   0  0  0  0  0  0  0  0  0  0  0  0
   -1.6001   -0.0000    0.0000 C   0  0  0  0  0  0  0  0  0  0  0  0
   -3.2000   -0.0000    0.0000 H   0  0  0  0  0  0  0  0  0  0  0  0
   -2.4000   -1.3856    0.0000 H   0  0  0  0  0  0  0  0  0  0  0  0
   -2.4000    1.3856    0.0000 H   0  0  0  0  0  0  0  0  0  0  0  0
    0.8000   -1.3856    0.0000 C   0  0  0  0  0  0  0  0  0  0  0  0
    0.0000   -2.7713    0.0000 H   0  0  0  0  0  0  0  0  0  0  0  0
    2.4000   -1.3856    0.0000 C   0  0  0  0  0  0  0  0  0  0  0  0
    3.2000   -2.7713    0.0000 H   0  0  0  0  0  0  0  0  0  0  0  0
  1  2  1  0  0  0  0
  1  3  1  0  0  0  0
  1  4  1  0  0  0  0
  4  5  1  0  0  0  0
  5  6  1  0  0  0  0
  5  7  2  0  0  0  0
  7  8  1  0  0  0  0
  7  9  1  0  0  0  0
  9 10  1  0  0  0  0
 10 11  1  0  0  0  0
 10 12  1  0  0  0  0
 10 13  1  0  0  0  0
  9 14  2  0  0  0  0
 14 15  1  0  0  0  0
 14 16  1  0  0  0  0
 16  4  2  0  0  0  0
 16 17  1  0  0  0  0
M  END
> <ChemID>
100625

> <source_casrn>
106-49-0

> <CAS>
106-49-0

> <SMILES>
Cc1ccc(N)cc1

> <NAME>
P-TOLUIDINE

> <preferred_name>
4-Methylaniline

> <iupac>
4-methylaniline

> <MPID>
25259

> <dsstox_substance_id>
DTXSID6021872

> <Canonical_QSARr>
Cc1ccc(N)cc1

> <InChI_Code_QSARr>
InChI=1S/C7H9N/c1-6-2-4-7(8)5-3-6/h2-5H,8H2,1H3

> <InChI Key_QSARr>
RZXMPPFPUUCRFN-UHFFFAOYSA-N

> <Salt_Solvent>
?

> <LogVP>
-0.5433

$$$$
100629
  -INDIGO-08031723152D

 20 19  0  0  0  0  0  0  0  0999 V2000
   -1.3856   -0.8000    0.0000 C   0  0  0  0  0  0  0  0  0  0  0  0
   -1.3856   -2.4000    0.0000 O   0  0  0  0  0  0  0  0  0  0  0  0
   -2.7713    0.0000    0.0000 O   0  0  0  0  0  0  0  0  0  0  0  0
   -4.1569   -0.8000    0.0000 C   0  0  0  0  0  0  0  0  0  0  0  0
   -5.5426   -1.6000    0.0000 H   0  0  0  0  0  0  0  0  0  0  0  0
   -5.5426    0.0000    0.0000 H   0  0  0  0  0  0  0  0  0  0  0  0
   -4.1569   -2.4000    0.0000 H   0  0  0  0  0  0  0  0  0  0  0  0
    0.0001    0.0000    0.0000 C   0  0  0  0  0  0  0  0  0  0  0  0
   -0.6123    1.4782    0.0000 H   0  0  0  0  0  0  0  0  0  0  0  0
    0.6122    1.4782    0.0000 H   0  0  0  0  0  0  0  0  0  0  0  0
    1.3856   -0.8000    0.0000 C   0  0  0  0  0  0  0  0  0  0  0  0
    1.9979   -2.2782    0.0000 H   0  0  0  0  0  0  0  0  0  0  0  0
    0.7734   -2.2782    0.0000 H   0  0  0  0  0  0  0  0  0  0  0  0
    2.7713    0.0000    0.0000 C   0  0  0  0  0  0  0  0  0  0  0  0
    2.7713    1.6000    0.0000 O   0  0  0  0  0  0  0  0  0  0  0  0
    4.1570   -0.8000    0.0000 O   0  0  0  0  0  0  0  0  0  0  0  0
    5.5425    0.0000    0.0000 C   0  0  0  0  0  0  0  0  0  0  0  0
    6.9282    0.8000    0.0000 H   0  0  0  0  0  0  0  0  0  0  0  0
    6.9282   -0.8000    0.0000 H   0  0  0  0  0  0  0  0  0  0  0  0
    5.5425    1.6000    0.0000 H   0  0  0  0  0  0  0  0  0  0  0  0
  1  2  2  0  0  0  0
  1  3  1  0  0  0  0
  3  4  1  0  0  0  0
  4  5  1  0  0  0  0
  4  6  1  0  0  0  0
  4  7  1  0  0  0  0
  1  8  1  0  0  0  0
  8  9  1  0  0  0  0
  8 10  1  0  0  0  0
  8 11  1  0  0  0  0
 11 12  1  0  0  0  0
 11 13  1  0  0  0  0
 11 14  1  0  0  0  0
 14 15  2  0  0  0  0
 14 16  1  0  0  0  0
 16 17  1  0  0  0  0
 17 18  1  0  0  0  0
 17 19  1  0  0  0  0
 17 20  1  0  0  0  0
M  END
> <ChemID>
100629

> <source_casrn>
106-65-0

> <CAS>
106-65-0

> <SMILES>
COC(=O)CCC(=O)OC

> <NAME>
DIMETHYL SUCCINATE

> <preferred_name>
Dimethyl succinate

> <iupac>
dimethyl butanedioate

> <MPID>
25263

> <dsstox_substance_id>
DTXSID5025152

> <Canonical_QSARr>
COC(=O)CCC(=O)OC

> <InChI_Code_QSARr>
InChI=1S/C6H10O4/c1-9-5(7)3-4-6(8)10-2/h3-4H2,1-2H3

> <InChI Key_QSARr>
MUXOBHXGJLMRAB-UHFFFAOYSA-N

> <Salt_Solvent>
?

> <LogVP>
-0.3872

$$$$
100633
  -INDIGO-08031723152D

 21 20  0  0  0  0  0  0  0  0999 V2000
   -1.3857    0.8000    0.0000 C   0  0  0  0  0  0  0  0  0  0  0  0
   -0.7734    2.2782    0.0000 H   0  0  0  0  0  0  0  0  0  0  0  0
   -1.9979    2.2782    0.0000 H   0  0  0  0  0  0  0  0  0  0  0  0
    0.0000    0.0000    0.0000 C   0  0  0  0  0  0  0  0  0  0  0  0
   -0.6123   -1.4782    0.0000 H   0  0  0  0  0  0  0  0  0  0  0  0
    0.6123   -1.4782    0.0000 H   0  0  0  0  0  0  0  0  0  0  0  0
    1.3857    0.8000    0.0000 O   0  0  0  0  0  0  0  0  0  0  0  0
    2.7713    0.0000    0.0000 C   0  0  0  0  0  0  0  0  0  0  0  0
    2.1590   -1.4782    0.0000 H   0  0  0  0  0  0  0  0  0  0  0  0
    3.3836   -1.4782    0.0000 H   0  0  0  0  0  0  0  0  0  0  0  0
    4.1570    0.8000    0.0000 C   0  0  0  0  0  0  0  0  0  0  0  0
    4.7691    2.2782    0.0000 H   0  0  0  0  0  0  0  0  0  0  0  0
    3.5447    2.2782    0.0000 H   0  0  0  0  0  0  0  0  0  0  0  0
    5.5426    0.0000    0.0000 O   0  0  0  0  0  0  0  0  0  0  0  0
    6.9283    0.8000    0.0000 C   0  0  0  0  0  0  0  0  0  0  0  0
    8.3138    0.0000    0.0000 O   0  0  0  0  0  0  0  0  0  0  0  0
    6.9283    2.4000    0.0000 Cl  0  0  0  0  0  0  0  0  0  0  0  0
   -2.7713    0.0000    0.0000 O   0  0  0  0  0  0  0  0  0  0  0  0
   -4.1568    0.8000    0.0000 C   0  0  0  0  0  0  0  0  0  0  0  0
   -5.5426    0.0000    0.0000 O   0  0  0  0  0  0  0  0  0  0  0  0
   -4.1568    2.4000    0.0000 Cl  0  0  0  0  0  0  0  0  0  0  0  0
  1  2  1  0  0  0  0
  1  3  1  0  0  0  0
  1  4  1  0  0  0  0
  4  5  1  0  0  0  0
  4  6  1  0  0  0  0
  4  7  1  0  0  0  0
  7  8  1  0  0  0  0
  8  9  1  0  0  0  0
  8 10  1  0  0  0  0
  8 11  1  0  0  0  0
 11 12  1  0  0  0  0
 11 13  1  0  0  0  0
 11 14  1  0  0  0  0
 14 15  1  0  0  0  0
 15 16  2  0  0  0  0
 15 17  1  0  0  0  0
  1 18  1  0  0  0  0
 18 19  1  0  0  0  0
 19 20  2  0  0  0  0
 19 21  1  0  0  0  0
M  END
> <ChemID>
100633

> <source_casrn>
106-75-2

> <CAS>
106-75-2

> <SMILES>
O=C(Cl)OCCOCCOC(=O)Cl

> <NAME>
Diethlylene glycol bis chloroformate

> <preferred_name>
Carbonochloridic acid, oxydi-2,1-ethanediyl ester

> <iupac>
oxydiethane-2,1-diyl dicarbonochloridate

> <MPID>
25267

> <dsstox_substance_id>
DTXSID2026739

> <Canonical_QSARr>
O=C(Cl)OCCOCCOC(=O)Cl

> <InChI_Code_QSARr>
InChI=1S/C6H8Cl2O5/c7-5(9)12-3-1-11-2-4-13-6(8)10/h1-4H2

> <InChI Key_QSARr>
XFSAZBKSWGOXRH-UHFFFAOYSA-N

> <Salt_Solvent>
?

> <LogVP>
-2.8297

$$$$
100637
  -INDIGO-08031723152D

 11 10  0  0  0  0  0  0  0  0999 V2000
    1.3856    2.4000    0.0000 Br  0  0  0  0  0  0  0  0  0  0  0  0
    1.3856    0.8000    0.0000 C   0  0  0  0  0  0  0  0  0  0  0  0
    2.7713    1.6000    0.0000 H   0  0  0  0  0  0  0  0  0  0  0  0
    2.7713    0.0000    0.0000 H   0  0  0  0  0  0  0  0  0  0  0  0
    0.0000    0.0000    0.0000 C   0  0  0  0  0  0  0  0  0  0  0  0
    0.6123   -1.4782    0.0000 H   0  0  0  0  0  0  0  0  0  0  0  0
   -0.6123   -1.4782    0.0000 H   0  0  0  0  0  0  0  0  0  0  0  0
   -1.3856    0.8000    0.0000 C   0  0  0  0  0  0  0  0  0  0  0  0
   -2.7713    1.6000    0.0000 H   0  0  0  0  0  0  0  0  0  0  0  0
   -2.7713    0.0000    0.0000 H   0  0  0  0  0  0  0  0  0  0  0  0
   -1.3856    2.4000    0.0000 H   0  0  0  0  0  0  0  0  0  0  0  0
  1  2  1  0  0  0  0
  2  3  1  0  0  0  0
  2  4  1  0  0  0  0
  2  5  1  0  0  0  0
  5  6  1  0  0  0  0
  5  7  1  0  0  0  0
  5  8  1  0  0  0  0
  8  9  1  0  0  0  0
  8 10  1  0  0  0  0
  8 11  1  0  0  0  0
M  END
> <ChemID>
100637

> <source_casrn>
106-94-5

> <CAS>
106-94-5

> <SMILES>
CCCBr

> <NAME>
1-BROMOPROPANE

> <preferred_name>
1-Bromopropane

> <iupac>
1-bromopropane

> <MPID>
25271

> <dsstox_substance_id>
DTXSID6021874

> <Canonical_QSARr>
CCCBr

> <InChI_Code_QSARr>
InChI=1S/C3H7Br/c1-2-3-4/h2-3H2,1H3

> <InChI Key_QSARr>
CYNYIHKIEHGYOZ-UHFFFAOYSA-N

> <Salt_Solvent>
?

> <LogVP>
2.0445

$$$$
100641
  -INDIGO-08031723152D

 10  9  0  0  0  0  0  0  0  0999 V2000
    2.7713   -1.6000    0.0000 C   0  0  0  0  0  0  0  0  0  0  0  0
    4.1569   -2.4000    0.0000 H   0  0  0  0  0  0  0  0  0  0  0  0
    1.3856   -0.8000    0.0000 C   0  0  0  0  0  0  0  0  0  0  0  0
    0.0000    0.0000    0.0000 C   0  0  0  0  0  0  0  0  0  0  0  0
   -0.6123    1.4782    0.0000 H   0  0  0  0  0  0  0  0  0  0  0  0
    0.6123    1.4782    0.0000 H   0  0  0  0  0  0  0  0  0  0  0  0
   -1.3856   -0.8000    0.0000 C   0  0  0  0  0  0  0  0  0  0  0  0
   -2.7713   -1.6000    0.0000 H   0  0  0  0  0  0  0  0  0  0  0  0
   -2.7713    0.0000    0.0000 H   0  0  0  0  0  0  0  0  0  0  0  0
   -1.3856   -2.4000    0.0000 H   0  0  0  0  0  0  0  0  0  0  0  0
  1  2  1  0  0  0  0
  1  3  3  0  0  0  0
  3  4  1  0  0  0  0
  4  5  1  0  0  0  0
  4  6  1  0  0  0  0
  4  7  1  0  0  0  0
  7  8  1  0  0  0  0
  7  9  1  0  0  0  0
  7 10  1  0  0  0  0
M  END
> <ChemID>
100641

> <source_casrn>
107-00-6

> <CAS>
107-00-6

> <SMILES>
CCC#C

> <NAME>
1-BUTYNE

> <preferred_name>
1-Butyne

> <iupac>
but-1-yne

> <MPID>
25275

> <dsstox_substance_id>
DTXSID4029141

> <Canonical_QSARr>
CCC#C

> <InChI_Code_QSARr>
InChI=1S/C4H6/c1-3-4-2/h1H,4H2,2H3

> <InChI Key_QSARr>
KDKYADYSIPSCCQ-UHFFFAOYSA-N

> <Salt_Solvent>
?

> <LogVP>
3.1504

$$$$
100646
  -INDIGO-08031723152D

  9  8  0  0  0  0  0  0  0  0999 V2000
    2.7713    0.0000    0.0000 C   0  0  0  0  0  0  0  0  0  0  0  0
    4.1569   -0.8000    0.0000 H   0  0  0  0  0  0  0  0  0  0  0  0
    2.7713    1.6000    0.0000 H   0  0  0  0  0  0  0  0  0  0  0  0
    1.3857   -0.8000    0.0000 C   0  0  0  0  0  0  0  0  0  0  0  0
    1.3857   -2.4000    0.0000 H   0  0  0  0  0  0  0  0  0  0  0  0
    0.0000    0.0000    0.0000 C   0  0  0  0  0  0  0  0  0  0  0  0
   -1.3856    0.8000    0.0000 H   0  0  0  0  0  0  0  0  0  0  0  0
    0.0000    1.6000    0.0000 H   0  0  0  0  0  0  0  0  0  0  0  0
   -1.3856   -0.8000    0.0000 Cl  0  0  0  0  0  0  0  0  0  0  0  0
  1  2  1  0  0  0  0
  1  3  1  0  0  0  0
  1  4  2  0  0  0  0
  4  5  1  0  0  0  0
  4  6  1  0  0  0  0
  6  7  1  0  0  0  0
  6  8  1  0  0  0  0
  6  9  1  0  0  0  0
M  END
> <ChemID>
100646

> <source_casrn>
107-05-1

> <CAS>
107-05-1

> <SMILES>
C=CCCl

> <NAME>
3-CHLOROPROPYLENE

> <preferred_name>
Allyl chloride

> <iupac>
3-chloroprop-1-ene

> <MPID>
25279

> <dsstox_substance_id>
DTXSID4039231

> <Canonical_QSARr>
C=CCCl

> <InChI_Code_QSARr>
InChI=1S/C3H5Cl/c1-2-3-4/h2H,1,3H2

> <InChI Key_QSARr>
OSDWBNJEKMUWAV-UHFFFAOYSA-N

> <Salt_Solvent>
?

> <LogVP>
2.5657

$$$$
100650
  -INDIGO-08031723152D

 13 12  0  0  0  0  0  0  0  0999 V2000
    1.3856    0.8000    0.0000 C   0  0  0  0  0  0  0  0  0  0  0  0
    2.7713    1.6000    0.0000 H   0  0  0  0  0  0  0  0  0  0  0  0
    2.7713    0.0000    0.0000 H   0  0  0  0  0  0  0  0  0  0  0  0
    1.3856    2.4000    0.0000 H   0  0  0  0  0  0  0  0  0  0  0  0
    0.0000    0.0000    0.0000 C   0  0  0  0  0  0  0  0  0  0  0  0
   -0.6123   -1.4782    0.0000 H   0  0  0  0  0  0  0  0  0  0  0  0
    0.6123   -1.4782    0.0000 H   0  0  0  0  0  0  0  0  0  0  0  0
   -1.3856    0.8000    0.0000 C   0  0  0  0  0  0  0  0  0  0  0  0
   -0.7733    2.2782    0.0000 H   0  0  0  0  0  0  0  0  0  0  0  0
   -1.9980    2.2782    0.0000 H   0  0  0  0  0  0  0  0  0  0  0  0
   -2.7713    0.0000    0.0000 N   0  0  0  0  0  0  0  0  0  0  0  0
   -4.1569    0.8000    0.0000 H   0  0  0  0  0  0  0  0  0  0  0  0
   -2.7713   -1.6000    0.0000 H   0  0  0  0  0  0  0  0  0  0  0  0
  1  2  1  0  0  0  0
  1  3  1  0  0  0  0
  1  4  1  0  0  0  0
  1  5  1  0  0  0  0
  5  6  1  0  0  0  0
  5  7  1  0  0  0  0
  5  8  1  0  0  0  0
  8  9  1  0  0  0  0
  8 10  1  0  0  0  0
  8 11  1  0  0  0  0
 11 12  1  0  0  0  0
 11 13  1  0  0  0  0
M  END
> <ChemID>
100650

> <source_casrn>
107-10-8

> <CAS>
107-10-8

> <SMILES>
CCCN

> <NAME>
PROPYLAMINE

> <preferred_name>
Propylamine

> <iupac>
propan-1-amine

> <MPID>
25283

> <dsstox_substance_id>
DTXSID6021878

> <Canonical_QSARr>
CCCN

> <InChI_Code_QSARr>
InChI=1S/C3H9N/c1-2-3-4/h2-4H2,1H3

> <InChI Key_QSARr>
WGYKZJWCGVVSQN-UHFFFAOYSA-N

> <Salt_Solvent>
?

> <LogVP>
2.4914

$$$$
100654
  -INDIGO-08031723152D

  6  5  0  0  0  0  0  0  0  0999 V2000
   -3.2000    0.0000    0.0000 N   0  0  0  0  0  0  0  0  0  0  0  0
   -1.6000    0.0000    0.0000 C   0  0  0  0  0  0  0  0  0  0  0  0
    0.0000    0.0000    0.0000 C   0  0  0  0  0  0  0  0  0  0  0  0
    1.6000   -0.0000    0.0000 H   0  0  0  0  0  0  0  0  0  0  0  0
    0.8000    1.3856    0.0000 H   0  0  0  0  0  0  0  0  0  0  0  0
    0.8000   -1.3856    0.0000 Cl  0  0  0  0  0  0  0  0  0  0  0  0
  1  2  3  0  0  0  0
  2  3  1  0  0  0  0
  3  4  1  0  0  0  0
  3  5  1  0  0  0  0
  3  6  1  0  0  0  0
M  END
> <ChemID>
100654

> <source_casrn>
107-14-2

> <CAS>
107-14-2

> <SMILES>
N#CCCl

> <NAME>
CHLOROACETONITRILE

> <preferred_name>
Chloroacetonitrile

> <iupac>
chloroacetonitrile

> <MPID>
25287

> <dsstox_substance_id>
DTXSID7021524

> <Canonical_QSARr>
N#CCCl

> <InChI_Code_QSARr>
InChI=1S/C2H2ClN/c3-1-2-4/h1H2

> <InChI Key_QSARr>
RENMDAKOXSCIGH-UHFFFAOYSA-N

> <Salt_Solvent>
?

> <LogVP>
1.1761

$$$$
100658
  -INDIGO-08031723152D

  7  6  0  0  0  0  0  0  0  0999 V2000
    2.4000   -1.3856    0.0000 O   0  0  0  0  0  0  0  0  0  0  0  0
    1.6000    0.0000    0.0000 C   0  0  0  0  0  0  0  0  0  0  0  0
    2.4000    1.3856    0.0000 H   0  0  0  0  0  0  0  0  0  0  0  0
    0.0000    0.0000    0.0000 C   0  0  0  0  0  0  0  0  0  0  0  0
   -1.6000    0.0000    0.0000 H   0  0  0  0  0  0  0  0  0  0  0  0
   -0.8000    1.3856    0.0000 H   0  0  0  0  0  0  0  0  0  0  0  0
   -0.8000   -1.3856    0.0000 Cl  0  0  0  0  0  0  0  0  0  0  0  0
  1  2  2  0  0  0  0
  2  3  1  0  0  0  0
  2  4  1  0  0  0  0
  4  5  1  0  0  0  0
  4  6  1  0  0  0  0
  4  7  1  0  0  0  0
M  END
> <ChemID>
100658

> <source_casrn>
107-20-0

> <CAS>
107-20-0

> <SMILES>
O=CCCl

> <NAME>
CHLOROACETALDEHYDE

> <preferred_name>
Chloroacetaldehyde

> <iupac>
chloroacetaldehyde

> <MPID>
25291

> <dsstox_substance_id>
DTXSID4020292

> <Canonical_QSARr>
O=CCCl

> <InChI_Code_QSARr>
InChI=1S/C2H3ClO/c3-1-2-4/h2H,1H2

> <InChI Key_QSARr>
QSKPIOLLBIHNAC-UHFFFAOYSA-N

> <Salt_Solvent>
?

> <LogVP>
1.808

$$$$
100662
  -INDIGO-08031723152D

  9  8  0  0  0  0  0  0  0  0999 V2000
   -1.3856   -0.8000    0.0000 Cl  0  0  0  0  0  0  0  0  0  0  0  0
    0.0000    0.0000    0.0000 C   0  0  0  0  0  0  0  0  0  0  0  0
   -1.3856    0.8000    0.0000 H   0  0  0  0  0  0  0  0  0  0  0  0
    0.0000    1.6000    0.0000 H   0  0  0  0  0  0  0  0  0  0  0  0
    1.3856   -0.8000    0.0000 O   0  0  0  0  0  0  0  0  0  0  0  0
    2.7713    0.0000    0.0000 C   0  0  0  0  0  0  0  0  0  0  0  0
    4.1569    0.8000    0.0000 H   0  0  0  0  0  0  0  0  0  0  0  0
    4.1569   -0.8000    0.0000 H   0  0  0  0  0  0  0  0  0  0  0  0
    2.7713    1.6000    0.0000 H   0  0  0  0  0  0  0  0  0  0  0  0
  1  2  1  0  0  0  0
  2  3  1  0  0  0  0
  2  4  1  0  0  0  0
  2  5  1  0  0  0  0
  5  6  1  0  0  0  0
  6  7  1  0  0  0  0
  6  8  1  0  0  0  0
  6  9  1  0  0  0  0
M  END
> <ChemID>
100662

> <source_casrn>
107-30-2

> <CAS>
107-30-2

> <SMILES>
COCCl

> <NAME>
CHLOROMETHOXYMETHANE

> <preferred_name>
Chloromethyl methyl ether

> <iupac>
chloro(methoxy)methane

> <MPID>
25295

> <dsstox_substance_id>
DTXSID6020307

> <Canonical_QSARr>
COCCl

> <InChI_Code_QSARr>
InChI=1S/C2H5ClO/c1-4-2-3/h2H2,1H3

> <InChI Key_QSARr>
XJUZRXYOEPSWMB-UHFFFAOYSA-N

> <Salt_Solvent>
?

> <LogVP>
1.4771

$$$$
100666
  -INDIGO-08031723152D

 24 23  0  0  0  0  0  0  0  0999 V2000
    2.7712    1.6000    0.0000 C   0  0  0  0  0  0  0  0  0  0  0  0
    4.1570    2.4000    0.0000 H   0  0  0  0  0  0  0  0  0  0  0  0
    2.7712    3.2000    0.0000 H   0  0  0  0  0  0  0  0  0  0  0  0
    4.1570    0.8000    0.0000 H   0  0  0  0  0  0  0  0  0  0  0  0
    2.7712    0.0000    0.0000 C   0  0  0  0  0  0  0  0  0  0  0  0
    1.3856   -0.8000    0.0000 C   0  0  0  0  0  0  0  0  0  0  0  0
    1.3856   -2.4000    0.0000 H   0  0  0  0  0  0  0  0  0  0  0  0
    0.0000    0.0000    0.0000 C   0  0  0  0  0  0  0  0  0  0  0  0
   -1.5035    0.5473    0.0000 C   0  0  0  0  0  0  0  0  0  0  0  0
   -3.0070    1.0945    0.0000 H   0  0  0  0  0  0  0  0  0  0  0  0
   -2.7291   -0.4813    0.0000 H   0  0  0  0  0  0  0  0  0  0  0  0
   -1.7814    2.1229    0.0000 H   0  0  0  0  0  0  0  0  0  0  0  0
    0.8000    1.3856    0.0000 C   0  0  0  0  0  0  0  0  0  0  0  0
    1.6000    2.7713    0.0000 H   0  0  0  0  0  0  0  0  0  0  0  0
    0.0000    2.7713    0.0000 H   0  0  0  0  0  0  0  0  0  0  0  0
   -0.8001    1.3856    0.0000 H   0  0  0  0  0  0  0  0  0  0  0  0
   -0.8001   -1.3857    0.0000 C   0  0  0  0  0  0  0  0  0  0  0  0
   -1.6000   -2.7713    0.0000 H   0  0  0  0  0  0  0  0  0  0  0  0
    0.0000   -2.7713    0.0000 H   0  0  0  0  0  0  0  0  0  0  0  0
   -2.4000   -1.3857    0.0000 H   0  0  0  0  0  0  0  0  0  0  0  0
    4.1570   -0.8000    0.0000 C   0  0  0  0  0  0  0  0  0  0  0  0
    5.5426   -1.6000    0.0000 H   0  0  0  0  0  0  0  0  0  0  0  0
    5.5426    0.0000    0.0000 H   0  0  0  0  0  0  0  0  0  0  0  0
    4.1570   -2.4000    0.0000 H   0  0  0  0  0  0  0  0  0  0  0  0
  1  2  1  0  0  0  0
  1  3  1  0  0  0  0
  1  4  1  0  0  0  0
  1  5  1  0  0  0  0
  5  6  2  0  0  0  0
  6  7  1  0  0  0  0
  6  8  1  0  0  0  0
  8  9  1  0  0  0  0
  9 10  1  0  0  0  0
  9 11  1  0  0  0  0
  9 12  1  0  0  0  0
  8 13  1  0  0  0  0
 13 14  1  0  0  0  0
 13 15  1  0  0  0  0
 13 16  1  0  0  0  0
  8 17  1  0  0  0  0
 17 18  1  0  0  0  0
 17 19  1  0  0  0  0
 17 20  1  0  0  0  0
  5 21  1  0  0  0  0
 21 22  1  0  0  0  0
 21 23  1  0  0  0  0
 21 24  1  0  0  0  0
M  END
> <ChemID>
100666

> <source_casrn>
107-40-4

> <CAS>
107-40-4

> <SMILES>
CC(C)=CC(C)(C)C

> <NAME>
2,4,4-TRIMETHYL-2-PENTENE

> <preferred_name>
2,4,4-Trimethyl-2-pentene

> <iupac>
2,4,4-trimethylpent-2-ene

> <MPID>
25299

> <dsstox_substance_id>
DTXSID9026766

> <Canonical_QSARr>
CC(C)=CC(C)(C)C

> <InChI_Code_QSARr>
InChI=1S/C8H16/c1-7(2)6-8(3,4)5/h6H,1-5H3

> <InChI Key_QSARr>
LAAVYEUJEMRIGF-UHFFFAOYSA-N

> <Salt_Solvent>
?

> <LogVP>
1.5551

$$$$
100670
  -INDIGO-08031723152D

 37 36  0  0  0  0  0  0  0  0999 V2000
    1.3857    0.8000    0.0000 O   0  0  0  0  0  0  0  0  0  0  0  0
    2.7712    0.0001    0.0000 P   0  0  0  0  0  0  0  0  0  0  0  0
    2.7712   -1.6000    0.0000 O   0  0  0  0  0  0  0  0  0  0  0  0
    4.1569   -0.8000    0.0000 O   0  0  0  0  0  0  0  0  0  0  0  0
    5.5426    0.0001    0.0000 C   0  0  0  0  0  0  0  0  0  0  0  0
    4.9303    1.4783    0.0000 H   0  0  0  0  0  0  0  0  0  0  0  0
    6.1548    1.4783    0.0000 H   0  0  0  0  0  0  0  0  0  0  0  0
    6.9281   -0.8000    0.0000 C   0  0  0  0  0  0  0  0  0  0  0  0
    8.3138   -1.6000    0.0000 H   0  0  0  0  0  0  0  0  0  0  0  0
    8.3138    0.0001    0.0000 H   0  0  0  0  0  0  0  0  0  0  0  0
    6.9281   -2.4000    0.0000 H   0  0  0  0  0  0  0  0  0  0  0  0
    4.1569    0.8000    0.0000 O   0  0  0  0  0  0  0  0  0  0  0  0
    4.1569    2.4000    0.0000 C   0  0  0  0  0  0  0  0  0  0  0  0
    2.5707    2.6089    0.0000 H   0  0  0  0  0  0  0  0  0  0  0  0
    3.1828    3.6694    0.0000 H   0  0  0  0  0  0  0  0  0  0  0  0
    5.5426    3.2001    0.0000 C   0  0  0  0  0  0  0  0  0  0  0  0
    6.9281    4.0000    0.0000 H   0  0  0  0  0  0  0  0  0  0  0  0
    5.5426    4.8000    0.0000 H   0  0  0  0  0  0  0  0  0  0  0  0
    6.9281    2.4000    0.0000 H   0  0  0  0  0  0  0  0  0  0  0  0
    0.0000    0.0001    0.0000 P   0  0  0  0  0  0  0  0  0  0  0  0
    0.0000   -1.6000    0.0000 O   0  0  0  0  0  0  0  0  0  0  0  0
   -1.3857   -0.8000    0.0000 O   0  0  0  0  0  0  0  0  0  0  0  0
   -1.3857   -2.4000    0.0000 C   0  0  0  0  0  0  0  0  0  0  0  0
    0.2008   -2.6089    0.0000 H   0  0  0  0  0  0  0  0  0  0  0  0
   -0.4116   -3.6694    0.0000 H   0  0  0  0  0  0  0  0  0  0  0  0
   -2.7712   -3.2001    0.0000 C   0  0  0  0  0  0  0  0  0  0  0  0
   -4.1569   -4.0000    0.0000 H   0  0  0  0  0  0  0  0  0  0  0  0
   -2.7712   -4.8000    0.0000 H   0  0  0  0  0  0  0  0  0  0  0  0
   -4.1569   -2.4000    0.0000 H   0  0  0  0  0  0  0  0  0  0  0  0
   -1.3857    0.8000    0.0000 O   0  0  0  0  0  0  0  0  0  0  0  0
   -1.3857    2.4000    0.0000 C   0  0  0  0  0  0  0  0  0  0  0  0
   -0.4116    3.6694    0.0000 H   0  0  0  0  0  0  0  0  0  0  0  0
    0.2008    2.6089    0.0000 H   0  0  0  0  0  0  0  0  0  0  0  0
   -2.7712    3.2001    0.0000 C   0  0  0  0  0  0  0  0  0  0  0  0
   -4.1569    4.0000    0.0000 H   0  0  0  0  0  0  0  0  0  0  0  0
   -2.7712    4.8000    0.0000 H   0  0  0  0  0  0  0  0  0  0  0  0
   -4.1569    2.4000    0.0000 H   0  0  0  0  0  0  0  0  0  0  0  0
  1  2  1  0  0  0  0
  2  3  2  0  0  0  0
  2  4  1  0  0  0  0
  4  5  1  0  0  0  0
  5  6  1  0  0  0  0
  5  7  1  0  0  0  0
  5  8  1  0  0  0  0
  8  9  1  0  0  0  0
  8 10  1  0  0  0  0
  8 11  1  0  0  0  0
  2 12  1  0  0  0  0
 12 13  1  0  0  0  0
 13 14  1  0  0  0  0
 13 15  1  0  0  0  0
 13 16  1  0  0  0  0
 16 17  1  0  0  0  0
 16 18  1  0  0  0  0
 16 19  1  0  0  0  0
  1 20  1  0  0  0  0
 20 21  2  0  0  0  0
 20 22  1  0  0  0  0
 22 23  1  0  0  0  0
 23 24  1  0  0  0  0
 23 25  1  0  0  0  0
 23 26  1  0  0  0  0
 26 27  1  0  0  0  0
 26 28  1  0  0  0  0
 26 29  1  0  0  0  0
 20 30  1  0  0  0  0
 30 31  1  0  0  0  0
 31 32  1  0  0  0  0
 31 33  1  0  0  0  0
 31 34  1  0  0  0  0
 34 35  1  0  0  0  0
 34 36  1  0  0  0  0
 34 37  1  0  0  0  0
M  END
> <ChemID>
100670

> <source_casrn>
107-49-3

> <CAS>
107-49-3

> <SMILES>
CCOP(=O)(OP(=O)(OCC)OCC)OCC

> <NAME>
TETRAETHYL PYROPHOSPHATE

> <preferred_name>
Tetraethyl pyrophosphate

> <iupac>
tetraethyl diphosphate

> <MPID>
25303

> <dsstox_substance_id>
DTXSID3034957

> <Canonical_QSARr>
CCOP(=O)(OP(=O)(OCC)OCC)OCC

> <InChI_Code_QSARr>
InChI=1S/C8H20O7P2/c1-5-11-16(9,12-6-2)15-17(10,13-7-3)14-8-4/h5-8H2,1-4H3

> <InChI Key_QSARr>
IDCBOTIENDVCBQ-UHFFFAOYSA-N

> <Salt_Solvent>
?

> <LogVP>
-3.585

$$$$
100674
  -INDIGO-08031723152D

 23 22  0  0  0  0  0  0  0  0999 V2000
   -1.3856    0.8000    0.0000 C   0  0  0  0  0  0  0  0  0  0  0  0
   -0.7733    2.2782    0.0000 H   0  0  0  0  0  0  0  0  0  0  0  0
   -1.9979    2.2782    0.0000 H   0  0  0  0  0  0  0  0  0  0  0  0
   -2.7713   -0.0000    0.0000 C   0  0  0  0  0  0  0  0  0  0  0  0
   -4.1569    0.8000    0.0000 C   0  0  0  0  0  0  0  0  0  0  0  0
   -5.5426    1.6000    0.0000 H   0  0  0  0  0  0  0  0  0  0  0  0
   -5.5426   -0.0000    0.0000 H   0  0  0  0  0  0  0  0  0  0  0  0
   -4.1569    2.4000    0.0000 H   0  0  0  0  0  0  0  0  0  0  0  0
   -2.7713   -1.6000    0.0000 O   0  0  0  0  0  0  0  0  0  0  0  0
    0.0000   -0.0000    0.0000 C   0  0  0  0  0  0  0  0  0  0  0  0
    1.3857   -0.8001    0.0000 C   0  0  0  0  0  0  0  0  0  0  0  0
    2.7713   -1.6000    0.0000 H   0  0  0  0  0  0  0  0  0  0  0  0
    2.7713   -0.0000    0.0000 H   0  0  0  0  0  0  0  0  0  0  0  0
    1.3857   -2.4000    0.0000 H   0  0  0  0  0  0  0  0  0  0  0  0
    0.8000    1.3856    0.0000 C   0  0  0  0  0  0  0  0  0  0  0  0
    1.6000    2.7713    0.0000 H   0  0  0  0  0  0  0  0  0  0  0  0
    0.2527    2.8891    0.0000 H   0  0  0  0  0  0  0  0  0  0  0  0
    2.4000    1.3856    0.0000 H   0  0  0  0  0  0  0  0  0  0  0  0
   -0.8000   -1.3857    0.0000 O   0  0  0  0  0  0  0  0  0  0  0  0
    0.0000   -2.7713    0.0000 C   0  0  0  0  0  0  0  0  0  0  0  0
   -0.8000   -4.1569    0.0000 H   0  0  0  0  0  0  0  0  0  0  0  0
    0.8000   -4.1569    0.0000 H   0  0  0  0  0  0  0  0  0  0  0  0
   -1.6000   -2.7713    0.0000 H   0  0  0  0  0  0  0  0  0  0  0  0
  1  2  1  0  0  0  0
  1  3  1  0  0  0  0
  1  4  1  0  0  0  0
  4  5  1  0  0  0  0
  5  6  1  0  0  0  0
  5  7  1  0  0  0  0
  5  8  1  0  0  0  0
  4  9  2  0  0  0  0
  1 10  1  0  0  0  0
 10 11  1  0  0  0  0
 11 12  1  0  0  0  0
 11 13  1  0  0  0  0
 11 14  1  0  0  0  0
 10 15  1  0  0  0  0
 15 16  1  0  0  0  0
 15 17  1  0  0  0  0
 15 18  1  0  0  0  0
 10 19  1  0  0  0  0
 19 20  1  0  0  0  0
 20 21  1  0  0  0  0
 20 22  1  0  0  0  0
 20 23  1  0  0  0  0
M  END
> <ChemID>
100674

> <source_casrn>
107-70-0

> <CAS>
107-70-0

> <SMILES>
COC(C)(C)CC(C)=O

> <NAME>
4-METHOXY-4-METHYL-2-PENTANONE

> <preferred_name>
4-Methoxy-4-methyl-2-pentanone

> <iupac>
4-methoxy-4-methylpentan-2-one

> <MPID>
25307

> <dsstox_substance_id>
DTXSID2025557

> <Canonical_QSARr>
COC(C)(C)CC(C)=O

> <InChI_Code_QSARr>
InChI=1S/C7H14O2/c1-6(8)5-7(2,3)9-4/h5H2,1-4H3

> <InChI Key_QSARr>
KOKPBCHLPVDQTK-UHFFFAOYSA-N

> <Salt_Solvent>
?

> <LogVP>
0.3424

$$$$
100678
  -INDIGO-08031723152D

 16 15  0  0  0  0  0  0  0  0999 V2000
    2.7713    0.0000    0.0000 C   0  0  0  0  0  0  0  0  0  0  0  0
    4.1569   -0.8000    0.0000 H   0  0  0  0  0  0  0  0  0  0  0  0
    4.1569    0.8000    0.0000 H   0  0  0  0  0  0  0  0  0  0  0  0
    2.7713   -1.6000    0.0000 H   0  0  0  0  0  0  0  0  0  0  0  0
    1.3856    0.8000    0.0000 C   0  0  0  0  0  0  0  0  0  0  0  0
    0.7734    2.2782    0.0000 H   0  0  0  0  0  0  0  0  0  0  0  0
    1.9979    2.2782    0.0000 H   0  0  0  0  0  0  0  0  0  0  0  0
    0.0001    0.0000    0.0000 C   0  0  0  0  0  0  0  0  0  0  0  0
    0.6123   -1.4782    0.0000 H   0  0  0  0  0  0  0  0  0  0  0  0
   -0.6123   -1.4782    0.0000 H   0  0  0  0  0  0  0  0  0  0  0  0
   -1.3856    0.8000    0.0000 C   0  0  0  0  0  0  0  0  0  0  0  0
   -1.3856    2.4000    0.0000 O   0  0  0  0  0  0  0  0  0  0  0  0
   -2.7713    0.0000    0.0000 C   0  0  0  0  0  0  0  0  0  0  0  0
   -4.1569   -0.8000    0.0000 H   0  0  0  0  0  0  0  0  0  0  0  0
   -4.1569    0.8000    0.0000 H   0  0  0  0  0  0  0  0  0  0  0  0
   -2.7713   -1.6000    0.0000 H   0  0  0  0  0  0  0  0  0  0  0  0
  1  2  1  0  0  0  0
  1  3  1  0  0  0  0
  1  4  1  0  0  0  0
  1  5  1  0  0  0  0
  5  6  1  0  0  0  0
  5  7  1  0  0  0  0
  5  8  1  0  0  0  0
  8  9  1  0  0  0  0
  8 10  1  0  0  0  0
  8 11  1  0  0  0  0
 11 12  2  0  0  0  0
 11 13  1  0  0  0  0
 13 14  1  0  0  0  0
 13 15  1  0  0  0  0
 13 16  1  0  0  0  0
M  END
> <ChemID>
100678

> <source_casrn>
107-87-9

> <CAS>
107-87-9

> <SMILES>
CCCC(C)=O

> <NAME>
2-PENTANONE

> <preferred_name>
2-Pentanone

> <iupac>
pentan-2-one

> <MPID>
25311

> <dsstox_substance_id>
DTXSID0021888

> <Canonical_QSARr>
CCCC(C)=O

> <InChI_Code_QSARr>
InChI=1S/C5H10O/c1-3-4-5(2)6/h3-4H2,1-2H3

> <InChI Key_QSARr>
XNLICIUVMPYHGG-UHFFFAOYSA-N

> <Salt_Solvent>
?

> <LogVP>
1.549

$$$$
100682
  -INDIGO-08031723152D

 12 11  0  0  0  0  0  0  0  0999 V2000
   -1.3856    0.8000    0.0000 C   0  0  0  0  0  0  0  0  0  0  0  0
    0.0001    0.0000    0.0000 C   0  0  0  0  0  0  0  0  0  0  0  0
    0.6123   -1.4782    0.0000 H   0  0  0  0  0  0  0  0  0  0  0  0
   -0.6123   -1.4782    0.0000 H   0  0  0  0  0  0  0  0  0  0  0  0
    1.3856    0.8000    0.0000 C   0  0  0  0  0  0  0  0  0  0  0  0
    0.7734    2.2782    0.0000 H   0  0  0  0  0  0  0  0  0  0  0  0
    1.9979    2.2782    0.0000 H   0  0  0  0  0  0  0  0  0  0  0  0
    2.7713    0.0000    0.0000 S   0  0  0  0  0  0  0  0  0  0  0  0
    4.1569    0.8000    0.0000 H   0  0  0  0  0  0  0  0  0  0  0  0
   -2.7713    0.0000    0.0000 O   0  0  0  0  0  0  0  0  0  0  0  0
   -4.1569    0.8000    0.0000 H   0  0  0  0  0  0  0  0  0  0  0  0
   -1.3856    2.4000    0.0000 O   0  0  0  0  0  0  0  0  0  0  0  0
  1  2  1  0  0  0  0
  2  3  1  0  0  0  0
  2  4  1  0  0  0  0
  2  5  1  0  0  0  0
  5  6  1  0  0  0  0
  5  7  1  0  0  0  0
  5  8  1  0  0  0  0
  8  9  1  0  0  0  0
  1 10  1  0  0  0  0
 10 11  1  0  0  0  0
  1 12  2  0  0  0  0
M  END
> <ChemID>
100682

> <source_casrn>
107-96-0

> <CAS>
107-96-0

> <SMILES>
OC(=O)CCS

> <NAME>
3-MERCAPTOPROPIONIC ACID

> <preferred_name>
3-Mercaptopropanoic acid

> <iupac>
3-sulfanylpropanoic acid

> <MPID>
25315

> <dsstox_substance_id>
DTXSID8026775

> <Canonical_QSARr>
OC(=O)CCS

> <InChI_Code_QSARr>
InChI=1S/C3H6O2S/c4-3(5)1-2-6/h6H,1-2H2,(H,4,5)

> <InChI Key_QSARr>
DKIDEFUBRARXTE-UHFFFAOYSA-N

> <Salt_Solvent>
?

> <LogVP>
-1.3024

$$$$
100686
  -INDIGO-08031723152D

 12 11  0  0  0  0  0  0  0  0999 V2000
    0.0001    0.0000    0.0000 C   0  0  0  0  0  0  0  0  0  0  0  0
    1.3856    0.8000    0.0000 H   0  0  0  0  0  0  0  0  0  0  0  0
    0.0001    1.6000    0.0000 H   0  0  0  0  0  0  0  0  0  0  0  0
    1.3856   -0.8000    0.0000 H   0  0  0  0  0  0  0  0  0  0  0  0
   -1.3856   -0.8000    0.0000 C   0  0  0  0  0  0  0  0  0  0  0  0
   -1.3856   -2.4000    0.0000 O   0  0  0  0  0  0  0  0  0  0  0  0
   -2.7712    0.0000    0.0000 O   0  0  0  0  0  0  0  0  0  0  0  0
   -4.1569   -0.8000    0.0000 C   0  0  0  0  0  0  0  0  0  0  0  0
   -4.1569   -2.4000    0.0000 H   0  0  0  0  0  0  0  0  0  0  0  0
   -5.5425    0.0000    0.0000 C   0  0  0  0  0  0  0  0  0  0  0  0
   -6.9282   -0.8000    0.0000 H   0  0  0  0  0  0  0  0  0  0  0  0
   -5.5425    1.6000    0.0000 H   0  0  0  0  0  0  0  0  0  0  0  0
  1  2  1  0  0  0  0
  1  3  1  0  0  0  0
  1  4  1  0  0  0  0
  1  5  1  0  0  0  0
  5  6  2  0  0  0  0
  5  7  1  0  0  0  0
  7  8  1  0  0  0  0
  8  9  1  0  0  0  0
  8 10  2  0  0  0  0
 10 11  1  0  0  0  0
 10 12  1  0  0  0  0
M  END
> <ChemID>
100686

> <source_casrn>
108-05-4

> <CAS>
108-05-4

> <SMILES>
CC(=O)OC=C

> <NAME>
VINYL ACETATE

> <preferred_name>
Vinyl acetate

> <iupac>
ethenyl acetate

> <MPID>
25319

> <dsstox_substance_id>
DTXSID3021431

> <Canonical_QSARr>
CC(=O)OC=C

> <InChI_Code_QSARr>
InChI=1S/C4H6O2/c1-3-6-4(2)5/h3H,1H2,2H3

> <InChI Key_QSARr>
XTXRWKRVRITETP-UHFFFAOYSA-N

> <Salt_Solvent>
?

> <LogVP>
1.955

$$$$
100690
  -INDIGO-08031723152D

 22 21  0  0  0  0  0  0  0  0999 V2000
    1.3856    0.8000    0.0000 N   0  0  0  0  0  0  0  0  0  0  0  0
    1.3856    2.4000    0.0000 H   0  0  0  0  0  0  0  0  0  0  0  0
    2.7713    0.0000    0.0000 C   0  0  0  0  0  0  0  0  0  0  0  0
    1.9713   -1.3856    0.0000 H   0  0  0  0  0  0  0  0  0  0  0  0
    4.1569   -0.8000    0.0000 C   0  0  0  0  0  0  0  0  0  0  0  0
    5.5426   -1.6000    0.0000 H   0  0  0  0  0  0  0  0  0  0  0  0
    5.5426    0.0000    0.0000 H   0  0  0  0  0  0  0  0  0  0  0  0
    4.1569   -2.4000    0.0000 H   0  0  0  0  0  0  0  0  0  0  0  0
    3.5713    1.3856    0.0000 C   0  0  0  0  0  0  0  0  0  0  0  0
    4.3713    2.7713    0.0000 H   0  0  0  0  0  0  0  0  0  0  0  0
    5.1712    1.3856    0.0000 H   0  0  0  0  0  0  0  0  0  0  0  0
    2.7713    2.7713    0.0000 H   0  0  0  0  0  0  0  0  0  0  0  0
    0.0000    0.0000    0.0000 C   0  0  0  0  0  0  0  0  0  0  0  0
    0.8000   -1.3856    0.0000 H   0  0  0  0  0  0  0  0  0  0  0  0
   -1.3857   -0.8000    0.0000 C   0  0  0  0  0  0  0  0  0  0  0  0
   -2.7713   -1.6000    0.0000 H   0  0  0  0  0  0  0  0  0  0  0  0
   -2.7713    0.0000    0.0000 H   0  0  0  0  0  0  0  0  0  0  0  0
   -1.3857   -2.4000    0.0000 H   0  0  0  0  0  0  0  0  0  0  0  0
   -0.8000    1.3856    0.0000 C   0  0  0  0  0  0  0  0  0  0  0  0
   -1.6000    2.7713    0.0000 H   0  0  0  0  0  0  0  0  0  0  0  0
   -2.4000    1.3856    0.0000 H   0  0  0  0  0  0  0  0  0  0  0  0
    0.0000    2.7713    0.0000 H   0  0  0  0  0  0  0  0  0  0  0  0
  1  2  1  0  0  0  0
  1  3  1  0  0  0  0
  3  4  1  0  0  0  0
  3  5  1  0  0  0  0
  5  6  1  0  0  0  0
  5  7  1  0  0  0  0
  5  8  1  0  0  0  0
  3  9  1  0  0  0  0
  9 10  1  0  0  0  0
  9 11  1  0  0  0  0
  9 12  1  0  0  0  0
  1 13  1  0  0  0  0
 13 14  1  0  0  0  0
 13 15  1  0  0  0  0
 15 16  1  0  0  0  0
 15 17  1  0  0  0  0
 15 18  1  0  0  0  0
 13 19  1  0  0  0  0
 19 20  1  0  0  0  0
 19 21  1  0  0  0  0
 19 22  1  0  0  0  0
M  END
> <ChemID>
100690

> <source_casrn>
108-18-9

> <CAS>
108-18-9

> <SMILES>
CC(C)NC(C)C

> <NAME>
DIISOPROPYLAMINE

> <preferred_name>
Diisopropylamine

> <iupac>
N-(propan-2-yl)propan-2-amine

> <MPID>
25323

> <dsstox_substance_id>
DTXSID9025085

> <Canonical_QSARr>
CC(C)NC(C)C

> <InChI_Code_QSARr>
InChI=1S/C6H15N/c1-5(2)7-6(3)4/h5-7H,1-4H3

> <InChI Key_QSARr>
UAOMVDZJSHZZME-UHFFFAOYSA-N

> <Salt_Solvent>
?

> <LogVP>
1.8998

$$$$
100694
  -INDIGO-08031723152D

 13 12  0  0  0  0  0  0  0  0999 V2000
    1.3856   -2.4000    0.0000 O   0  0  0  0  0  0  0  0  0  0  0  0
    1.3856   -0.8000    0.0000 C   0  0  0  0  0  0  0  0  0  0  0  0
    2.7712    0.0000    0.0000 O   0  0  0  0  0  0  0  0  0  0  0  0
    4.1569   -0.8000    0.0000 C   0  0  0  0  0  0  0  0  0  0  0  0
    4.1569   -2.4000    0.0000 O   0  0  0  0  0  0  0  0  0  0  0  0
    5.5425    0.0000    0.0000 C   0  0  0  0  0  0  0  0  0  0  0  0
    6.9282    0.8000    0.0000 H   0  0  0  0  0  0  0  0  0  0  0  0
    6.9282   -0.8000    0.0000 H   0  0  0  0  0  0  0  0  0  0  0  0
    5.5425    1.6000    0.0000 H   0  0  0  0  0  0  0  0  0  0  0  0
   -0.0001    0.0000    0.0000 C   0  0  0  0  0  0  0  0  0  0  0  0
   -1.3856    0.8000    0.0000 H   0  0  0  0  0  0  0  0  0  0  0  0
   -0.0001    1.6000    0.0000 H   0  0  0  0  0  0  0  0  0  0  0  0
   -1.3856   -0.8000    0.0000 H   0  0  0  0  0  0  0  0  0  0  0  0
  1  2  2  0  0  0  0
  2  3  1  0  0  0  0
  3  4  1  0  0  0  0
  4  5  2  0  0  0  0
  4  6  1  0  0  0  0
  6  7  1  0  0  0  0
  6  8  1  0  0  0  0
  6  9  1  0  0  0  0
  2 10  1  0  0  0  0
 10 11  1  0  0  0  0
 10 12  1  0  0  0  0
 10 13  1  0  0  0  0
M  END
> <ChemID>
100694

> <source_casrn>
108-24-7

> <CAS>
108-24-7

> <SMILES>
CC(=O)OC(C)=O

> <NAME>
ACETIC ANHYDRIDE

> <preferred_name>
Acetic anhydride

> <iupac>
acetic anhydride

> <MPID>
25327

> <dsstox_substance_id>
DTXSID0024395

> <Canonical_QSARr>
CC(=O)OC(C)=O

> <InChI_Code_QSARr>
InChI=1S/C4H6O3/c1-3(5)7-4(2)6/h1-2H3

> <InChI Key_QSARr>
WFDIJRYMOXRFFG-UHFFFAOYSA-N

> <Salt_Solvent>
?

> <LogVP>
0.7076

$$$$
100698
  -INDIGO-08031723152D

 12 12  0  0  0  0  0  0  0  0999 V2000
   -0.0000   -0.0000    0.0000 C   0  0  0  0  0  0  0  0  0  0  0  0
    0.8000   -1.3857    0.0000 C   0  0  0  0  0  0  0  0  0  0  0  0
    2.4000   -1.3857    0.0000 H   0  0  0  0  0  0  0  0  0  0  0  0
   -0.0000   -2.7713    0.0000 C   0  0  0  0  0  0  0  0  0  0  0  0
    0.8000   -4.1569    0.0000 H   0  0  0  0  0  0  0  0  0  0  0  0
   -1.6000   -2.7713    0.0000 C   0  0  0  0  0  0  0  0  0  0  0  0
   -2.4000   -4.1569    0.0000 H   0  0  0  0  0  0  0  0  0  0  0  0
   -2.4000   -1.3856    0.0000 C   0  0  0  0  0  0  0  0  0  0  0  0
   -4.0000   -1.3856    0.0000 Br  0  0  0  0  0  0  0  0  0  0  0  0
   -1.6000   -0.0000    0.0000 C   0  0  0  0  0  0  0  0  0  0  0  0
   -2.4000    1.3856    0.0000 H   0  0  0  0  0  0  0  0  0  0  0  0
    0.8000    1.3856    0.0000 Br  0  0  0  0  0  0  0  0  0  0  0  0
  1  2  1  0  0  0  0
  2  3  1  0  0  0  0
  2  4  2  0  0  0  0
  4  5  1  0  0  0  0
  4  6  1  0  0  0  0
  6  7  1  0  0  0  0
  6  8  2  0  0  0  0
  8  9  1  0  0  0  0
  8 10  1  0  0  0  0
 10  1  2  0  0  0  0
 10 11  1  0  0  0  0
  1 12  1  0  0  0  0
M  END
> <ChemID>
100698

> <source_casrn>
108-36-1

> <CAS>
108-36-1

> <SMILES>
Brc1cc(Br)ccc1

> <NAME>
M-DIBROMOBENZENE

> <preferred_name>
1,3-Dibromobenzene

> <iupac>
1,3-dibromobenzene

> <MPID>
25331

> <dsstox_substance_id>
DTXSID7051555

> <Canonical_QSARr>
Brc1cc(Br)ccc1

> <InChI_Code_QSARr>
InChI=1S/C6H4Br2/c7-5-2-1-3-6(8)4-5/h1-4H

> <InChI Key_QSARr>
JSRLURSZEMLAFO-UHFFFAOYSA-N

> <Salt_Solvent>
?

> <LogVP>
-0.5709

$$$$
100702
  -INDIGO-08031723152D

 15 15  0  0  0  0  0  0  0  0999 V2000
    0.0000   -0.0000    0.0000 C   0  0  0  0  0  0  0  0  0  0  0  0
   -0.8001    1.3856    0.0000 C   0  0  0  0  0  0  0  0  0  0  0  0
    0.0000    2.7713    0.0000 H   0  0  0  0  0  0  0  0  0  0  0  0
   -2.4001    1.3856    0.0000 C   0  0  0  0  0  0  0  0  0  0  0  0
   -3.2000    2.7713    0.0000 Cl  0  0  0  0  0  0  0  0  0  0  0  0
   -3.2000   -0.0000    0.0000 C   0  0  0  0  0  0  0  0  0  0  0  0
   -4.8000   -0.0000    0.0000 H   0  0  0  0  0  0  0  0  0  0  0  0
   -2.4001   -1.3856    0.0000 C   0  0  0  0  0  0  0  0  0  0  0  0
   -3.2000   -2.7713    0.0000 H   0  0  0  0  0  0  0  0  0  0  0  0
   -0.8001   -1.3856    0.0000 C   0  0  0  0  0  0  0  0  0  0  0  0
    0.0000   -2.7713    0.0000 H   0  0  0  0  0  0  0  0  0  0  0  0
    1.6000   -0.0000    0.0000 C   0  0  0  0  0  0  0  0  0  0  0  0
    3.2000   -0.0000    0.0000 H   0  0  0  0  0  0  0  0  0  0  0  0
    2.4001   -1.3856    0.0000 H   0  0  0  0  0  0  0  0  0  0  0  0
    2.4001    1.3856    0.0000 H   0  0  0  0  0  0  0  0  0  0  0  0
  1  2  1  0  0  0  0
  2  3  1  0  0  0  0
  2  4  2  0  0  0  0
  4  5  1  0  0  0  0
  4  6  1  0  0  0  0
  6  7  1  0  0  0  0
  6  8  2  0  0  0  0
  8  9  1  0  0  0  0
  8 10  1  0  0  0  0
 10  1  2  0  0  0  0
 10 11  1  0  0  0  0
  1 12  1  0  0  0  0
 12 13  1  0  0  0  0
 12 14  1  0  0  0  0
 12 15  1  0  0  0  0
M  END
> <ChemID>
100702

> <source_casrn>
108-41-8

> <CAS>
108-41-8

> <SMILES>
Cc1cc(Cl)ccc1

> <NAME>
M-CHLOROTOLUENE

> <preferred_name>
m-Chlorotoluene

> <iupac>
1-chloro-3-methylbenzene

> <MPID>
25335

> <dsstox_substance_id>
DTXSID4052841

> <Canonical_QSARr>
Cc1cc(Cl)ccc1

> <InChI_Code_QSARr>
InChI=1S/C7H7Cl/c1-6-3-2-4-7(8)5-6/h2-5H,1H3

> <InChI Key_QSARr>
OSOUNOBYRMOXQQ-UHFFFAOYSA-N

> <Salt_Solvent>
?

> <LogVP>
0.5653

$$$$
100706
  -INDIGO-08031723152D

 16 16  0  0  0  0  0  0  0  0999 V2000
    1.3857    0.8000    0.0000 N   0  0  0  0  0  0  0  0  0  0  0  0
    2.7713   -0.0000    0.0000 H   0  0  0  0  0  0  0  0  0  0  0  0
    1.3857    2.4000    0.0000 H   0  0  0  0  0  0  0  0  0  0  0  0
    0.0000   -0.0000    0.0000 C   0  0  0  0  0  0  0  0  0  0  0  0
   -1.3857    0.8000    0.0000 C   0  0  0  0  0  0  0  0  0  0  0  0
   -1.3857    2.4000    0.0000 H   0  0  0  0  0  0  0  0  0  0  0  0
   -2.7713   -0.0000    0.0000 C   0  0  0  0  0  0  0  0  0  0  0  0
   -4.1570    0.8000    0.0000 N   0  0  0  0  0  0  0  0  0  0  0  0
   -5.5426   -0.0000    0.0000 H   0  0  0  0  0  0  0  0  0  0  0  0
   -4.1569    2.4000    0.0000 H   0  0  0  0  0  0  0  0  0  0  0  0
   -2.7713   -1.6000    0.0000 C   0  0  0  0  0  0  0  0  0  0  0  0
   -4.1569   -2.4000    0.0000 H   0  0  0  0  0  0  0  0  0  0  0  0
   -1.3856   -2.4000    0.0000 C   0  0  0  0  0  0  0  0  0  0  0  0
   -1.3856   -4.0000    0.0000 H   0  0  0  0  0  0  0  0  0  0  0  0
    0.0000   -1.6000    0.0000 C   0  0  0  0  0  0  0  0  0  0  0  0
    1.3857   -2.4000    0.0000 H   0  0  0  0  0  0  0  0  0  0  0  0
  1  2  1  0  0  0  0
  1  3  1  0  0  0  0
  1  4  1  0  0  0  0
  4  5  1  0  0  0  0
  5  6  1  0  0  0  0
  5  7  2  0  0  0  0
  7  8  1  0  0  0  0
  8  9  1  0  0  0  0
  8 10  1  0  0  0  0
  7 11  1  0  0  0  0
 11 12  1  0  0  0  0
 11 13  2  0  0  0  0
 13 14  1  0  0  0  0
 13 15  1  0  0  0  0
 15  4  2  0  0  0  0
 15 16  1  0  0  0  0
M  END
> <ChemID>
100706

> <source_casrn>
108-45-2

> <CAS>
108-45-2

> <SMILES>
Nc1cc(N)ccc1

> <NAME>
1,3-BENZENEDIAMINE

> <preferred_name>
1,3-Benzenediamine

> <iupac>
benzene-1,3-diamine

> <MPID>
25339

> <dsstox_substance_id>
DTXSID4021137

> <Canonical_QSARr>
Nc1cc(N)ccc1

> <InChI_Code_QSARr>
InChI=1S/C6H8N2/c7-5-2-1-3-6(8)4-5/h1-4H,7-8H2

> <InChI Key_QSARr>
WZCQRUWWHSTZEM-UHFFFAOYSA-N

> <Salt_Solvent>
?

> <LogVP>
-2.6799

$$$$
100710
  -INDIGO-08031723152D

 14 14  0  0  0  0  0  0  0  0999 V2000
   -0.0000    3.2000    0.0000 O   0  0  0  0  0  0  0  0  0  0  0  0
    1.3857    2.4000    0.0000 C   0  0  0  0  0  0  0  0  0  0  0  0
    2.7713    3.2000    0.0000 O   0  0  0  0  0  0  0  0  0  0  0  0
    1.3857    0.8000    0.0000 C   0  0  0  0  0  0  0  0  0  0  0  0
    2.9613    1.0778    0.0000 H   0  0  0  0  0  0  0  0  0  0  0  0
    1.9329   -0.7035    0.0000 H   0  0  0  0  0  0  0  0  0  0  0  0
   -0.0000    0.0000    0.0000 C   0  0  0  0  0  0  0  0  0  0  0  0
    1.0285   -1.2257    0.0000 H   0  0  0  0  0  0  0  0  0  0  0  0
   -1.0285   -1.2257    0.0000 H   0  0  0  0  0  0  0  0  0  0  0  0
   -1.3857    0.8000    0.0000 C   0  0  0  0  0  0  0  0  0  0  0  0
   -1.9329   -0.7035    0.0000 H   0  0  0  0  0  0  0  0  0  0  0  0
   -2.9613    1.0778    0.0000 H   0  0  0  0  0  0  0  0  0  0  0  0
   -1.3857    2.4000    0.0000 C   0  0  0  0  0  0  0  0  0  0  0  0
   -2.7713    3.2000    0.0000 O   0  0  0  0  0  0  0  0  0  0  0  0
  1  2  1  0  0  0  0
  2  3  2  0  0  0  0
  2  4  1  0  0  0  0
  4  5  1  0  0  0  0
  4  6  1  0  0  0  0
  4  7  1  0  0  0  0
  7  8  1  0  0  0  0
  7  9  1  0  0  0  0
  7 10  1  0  0  0  0
 10 11  1  0  0  0  0
 10 12  1  0  0  0  0
 10 13  1  0  0  0  0
 13  1  1  0  0  0  0
 13 14  2  0  0  0  0
M  END
> <ChemID>
100710

> <source_casrn>
108-55-4

> <CAS>
108-55-4

> <SMILES>
O=C1CCCC(=O)O1

> <NAME>
GLUTARIC ANHYDRIDE

> <preferred_name>
Glutaric anhydride

> <iupac>
dihydro-2H-pyran-2,6(3H)-dione

> <MPID>
25343

> <dsstox_substance_id>
DTXSID5044362

> <Canonical_QSARr>
O=C1CCCC(=O)O1

> <InChI_Code_QSARr>
InChI=1S/C5H6O3/c6-4-2-1-3-5(7)8-4/h1-3H2

> <InChI Key_QSARr>
VANNPISTIUFMLH-UHFFFAOYSA-N

> <Salt_Solvent>
?

> <LogVP>
-2.5229

$$$$
100714
  -INDIGO-08031723152D

 23 22  0  0  0  0  0  0  0  0999 V2000
   -2.7292   -0.4812    0.0000 C   0  0  0  0  0  0  0  0  0  0  0  0
   -2.4514   -2.0569    0.0000 O   0  0  0  0  0  0  0  0  0  0  0  0
   -4.2327    0.0660    0.0000 O   0  0  0  0  0  0  0  0  0  0  0  0
   -5.4583   -0.9625    0.0000 C   0  0  0  0  0  0  0  0  0  0  0  0
   -5.8047   -2.5245    0.0000 H   0  0  0  0  0  0  0  0  0  0  0  0
   -4.5986   -2.3119    0.0000 H   0  0  0  0  0  0  0  0  0  0  0  0
   -6.9618   -0.4153    0.0000 C   0  0  0  0  0  0  0  0  0  0  0  0
   -8.4654    0.1320    0.0000 H   0  0  0  0  0  0  0  0  0  0  0  0
   -8.1876   -1.4437    0.0000 H   0  0  0  0  0  0  0  0  0  0  0  0
   -7.2398    1.1604    0.0000 H   0  0  0  0  0  0  0  0  0  0  0  0
   -1.5036    0.5473    0.0000 C   0  0  0  0  0  0  0  0  0  0  0  0
   -1.1572    2.1093    0.0000 H   0  0  0  0  0  0  0  0  0  0  0  0
   -2.3633    1.8967    0.0000 H   0  0  0  0  0  0  0  0  0  0  0  0
   -0.0000    0.0000    0.0000 C   0  0  0  0  0  0  0  0  0  0  0  0
   -0.8001   -1.3856    0.0000 H   0  0  0  0  0  0  0  0  0  0  0  0
    1.3857   -0.8000    0.0000 C   0  0  0  0  0  0  0  0  0  0  0  0
    2.7713   -1.6000    0.0000 H   0  0  0  0  0  0  0  0  0  0  0  0
    1.3857   -2.4000    0.0000 H   0  0  0  0  0  0  0  0  0  0  0  0
    2.7713    0.0000    0.0000 H   0  0  0  0  0  0  0  0  0  0  0  0
    0.8000    1.3857    0.0000 C   0  0  0  0  0  0  0  0  0  0  0  0
    1.6000    2.7713    0.0000 H   0  0  0  0  0  0  0  0  0  0  0  0
   -0.0000    2.7713    0.0000 H   0  0  0  0  0  0  0  0  0  0  0  0
    2.4001    1.3857    0.0000 H   0  0  0  0  0  0  0  0  0  0  0  0
  1  2  2  0  0  0  0
  1  3  1  0  0  0  0
  3  4  1  0  0  0  0
  4  5  1  0  0  0  0
  4  6  1  0  0  0  0
  4  7  1  0  0  0  0
  7  8  1  0  0  0  0
  7  9  1  0  0  0  0
  7 10  1  0  0  0  0
  1 11  1  0  0  0  0
 11 12  1  0  0  0  0
 11 13  1  0  0  0  0
 11 14  1  0  0  0  0
 14 15  1  0  0  0  0
 14 16  1  0  0  0  0
 16 17  1  0  0  0  0
 16 18  1  0  0  0  0
 16 19  1  0  0  0  0
 14 20  1  0  0  0  0
 20 21  1  0  0  0  0
 20 22  1  0  0  0  0
 20 23  1  0  0  0  0
M  END
> <ChemID>
100714

> <source_casrn>
108-64-5

> <CAS>
108-64-5

> <SMILES>
CCOC(=O)CC(C)C

> <NAME>
ETHYL ISOVALERATE

> <preferred_name>
Ethyl isovalerate

> <iupac>
ethyl 3-methylbutanoate

> <MPID>
25347

> <dsstox_substance_id>
DTXSID3047057

> <Canonical_QSARr>
CCOC(=O)CC(C)C

> <InChI_Code_QSARr>
InChI=1S/C7H14O2/c1-4-9-7(8)5-6(2)3/h6H,4-5H2,1-3H3

> <InChI Key_QSARr>
PPXUHEORWJQRHJ-UHFFFAOYSA-N

> <Salt_Solvent>
?

> <LogVP>
0.9191

$$$$
100718
  -INDIGO-08031723152D

 12 12  0  0  0  0  0  0  0  0999 V2000
   -0.0000   -0.0000    0.0000 C   0  0  0  0  0  0  0  0  0  0  0  0
    0.8000   -1.3857    0.0000 C   0  0  0  0  0  0  0  0  0  0  0  0
    2.4000   -1.3857    0.0000 H   0  0  0  0  0  0  0  0  0  0  0  0
   -0.0000   -2.7713    0.0000 C   0  0  0  0  0  0  0  0  0  0  0  0
    0.8000   -4.1569    0.0000 Cl  0  0  0  0  0  0  0  0  0  0  0  0
   -1.6000   -2.7713    0.0000 C   0  0  0  0  0  0  0  0  0  0  0  0
   -2.4000   -4.1569    0.0000 H   0  0  0  0  0  0  0  0  0  0  0  0
   -2.4000   -1.3856    0.0000 C   0  0  0  0  0  0  0  0  0  0  0  0
   -4.0000   -1.3856    0.0000 Cl  0  0  0  0  0  0  0  0  0  0  0  0
   -1.6000   -0.0000    0.0000 C   0  0  0  0  0  0  0  0  0  0  0  0
   -2.4000    1.3856    0.0000 H   0  0  0  0  0  0  0  0  0  0  0  0
    0.8000    1.3856    0.0000 Cl  0  0  0  0  0  0  0  0  0  0  0  0
  1  2  1  0  0  0  0
  2  3  1  0  0  0  0
  2  4  2  0  0  0  0
  4  5  1  0  0  0  0
  4  6  1  0  0  0  0
  6  7  1  0  0  0  0
  6  8  2  0  0  0  0
  8  9  1  0  0  0  0
  8 10  1  0  0  0  0
 10  1  2  0  0  0  0
 10 11  1  0  0  0  0
  1 12  1  0  0  0  0
M  END
> <ChemID>
100718

> <source_casrn>
108-70-3

> <CAS>
108-70-3

> <SMILES>
Clc1cc(Cl)cc(Cl)c1

> <NAME>
1,3,5-TRICHLOROBENZENE

> <preferred_name>
1,3,5-Trichlorobenzene

> <iupac>
C6H3Cl3

> <MPID>
25351

> <dsstox_substance_id>
DTXSID8026195

> <Canonical_QSARr>
Clc1cc(Cl)cc(Cl)c1

> <InChI_Code_QSARr>
InChI=1S/C6H3Cl3/c7-4-1-5(8)3-6(9)2-4/h1-3H

> <InChI Key_QSARr>
XKEFYDZQGKAQCN-UHFFFAOYSA-N

> <Salt_Solvent>
?

> <LogVP>
-0.6198

$$$$
100722
  -INDIGO-08031723152D

 28 27  0  0  0  0  0  0  0  0999 V2000
    2.4514   -2.0569    0.0000 O   0  0  0  0  0  0  0  0  0  0  0  0
    2.7291   -0.4812    0.0000 C   0  0  0  0  0  0  0  0  0  0  0  0
    4.2328    0.0660    0.0000 C   0  0  0  0  0  0  0  0  0  0  0  0
    3.8865    1.6281    0.0000 H   0  0  0  0  0  0  0  0  0  0  0  0
    5.0924    1.4154    0.0000 H   0  0  0  0  0  0  0  0  0  0  0  0
    5.4583   -0.9625    0.0000 C   0  0  0  0  0  0  0  0  0  0  0  0
    4.2328   -1.9909    0.0000 H   0  0  0  0  0  0  0  0  0  0  0  0
    6.4869   -2.1881    0.0000 C   0  0  0  0  0  0  0  0  0  0  0  0
    7.5153   -3.4138    0.0000 H   0  0  0  0  0  0  0  0  0  0  0  0
    8.0625   -1.9103    0.0000 H   0  0  0  0  0  0  0  0  0  0  0  0
    5.9396   -3.6916    0.0000 H   0  0  0  0  0  0  0  0  0  0  0  0
    6.6841    0.0660    0.0000 C   0  0  0  0  0  0  0  0  0  0  0  0
    7.9096    1.0945    0.0000 H   0  0  0  0  0  0  0  0  0  0  0  0
    6.4061    1.6417    0.0000 H   0  0  0  0  0  0  0  0  0  0  0  0
    8.1875   -0.4812    0.0000 H   0  0  0  0  0  0  0  0  0  0  0  0
    1.5036    0.5473    0.0000 C   0  0  0  0  0  0  0  0  0  0  0  0
    1.1572    2.1093    0.0000 H   0  0  0  0  0  0  0  0  0  0  0  0
    2.3632    1.8966    0.0000 H   0  0  0  0  0  0  0  0  0  0  0  0
    0.0001    0.0000    0.0000 C   0  0  0  0  0  0  0  0  0  0  0  0
    0.8001   -1.3857    0.0000 H   0  0  0  0  0  0  0  0  0  0  0  0
   -1.3857   -0.8000    0.0000 C   0  0  0  0  0  0  0  0  0  0  0  0
   -2.7713   -1.6000    0.0000 H   0  0  0  0  0  0  0  0  0  0  0  0
   -2.7713    0.0000    0.0000 H   0  0  0  0  0  0  0  0  0  0  0  0
   -1.3857   -2.4000    0.0000 H   0  0  0  0  0  0  0  0  0  0  0  0
   -0.8001    1.3856    0.0000 C   0  0  0  0  0  0  0  0  0  0  0  0
   -1.6001    2.7713    0.0000 H   0  0  0  0  0  0  0  0  0  0  0  0
    0.0001    2.7713    0.0000 H   0  0  0  0  0  0  0  0  0  0  0  0
   -2.4001    1.3856    0.0000 H   0  0  0  0  0  0  0  0  0  0  0  0
  1  2  2  0  0  0  0
  2  3  1  0  0  0  0
  3  4  1  0  0  0  0
  3  5  1  0  0  0  0
  3  6  1  0  0  0  0
  6  7  1  0  0  0  0
  6  8  1  0  0  0  0
  8  9  1  0  0  0  0
  8 10  1  0  0  0  0
  8 11  1  0  0  0  0
  6 12  1  0  0  0  0
 12 13  1  0  0  0  0
 12 14  1  0  0  0  0
 12 15  1  0  0  0  0
  2 16  1  0  0  0  0
 16 17  1  0  0  0  0
 16 18  1  0  0  0  0
 16 19  1  0  0  0  0
 19 20  1  0  0  0  0
 19 21  1  0  0  0  0
 21 22  1  0  0  0  0
 21 23  1  0  0  0  0
 21 24  1  0  0  0  0
 19 25  1  0  0  0  0
 25 26  1  0  0  0  0
 25 27  1  0  0  0  0
 25 28  1  0  0  0  0
M  END
> <ChemID>
100722

> <source_casrn>
108-83-8

> <CAS>
108-83-8

> <SMILES>
CC(C)CC(=O)CC(C)C

> <NAME>
2,6-DIMETHYL-4-HEPTANONE

> <preferred_name>
Diisobutyl ketone

> <iupac>
2,6-dimethylheptan-4-one

> <MPID>
25355

> <dsstox_substance_id>
DTXSID4025080

> <Canonical_QSARr>
CC(C)CC(=O)CC(C)C

> <InChI_Code_QSARr>
InChI=1S/C9H18O/c1-7(2)5-9(10)6-8(3)4/h7-8H,5-6H2,1-4H3

> <InChI Key_QSARr>
PTTPXKJBFFKCEK-UHFFFAOYSA-N

> <Salt_Solvent>
?

> <LogVP>
0.2175

$$$$
100726
  -INDIGO-08031723152D

 15 15  0  0  0  0  0  0  0  0999 V2000
    1.6000   -0.0000    0.0000 C   0  0  0  0  0  0  0  0  0  0  0  0
    3.2000   -0.0000    0.0000 H   0  0  0  0  0  0  0  0  0  0  0  0
    2.4001   -1.3856    0.0000 H   0  0  0  0  0  0  0  0  0  0  0  0
    2.4001    1.3856    0.0000 H   0  0  0  0  0  0  0  0  0  0  0  0
    0.0000   -0.0000    0.0000 C   0  0  0  0  0  0  0  0  0  0  0  0
   -0.7999    1.3856    0.0000 C   0  0  0  0  0  0  0  0  0  0  0  0
    0.0000    2.7713    0.0000 H   0  0  0  0  0  0  0  0  0  0  0  0
   -2.4001    1.3856    0.0000 C   0  0  0  0  0  0  0  0  0  0  0  0
   -3.2000    2.7713    0.0000 H   0  0  0  0  0  0  0  0  0  0  0  0
   -3.2000   -0.0000    0.0000 C   0  0  0  0  0  0  0  0  0  0  0  0
   -4.8000   -0.0000    0.0000 H   0  0  0  0  0  0  0  0  0  0  0  0
   -2.4001   -1.3856    0.0000 C   0  0  0  0  0  0  0  0  0  0  0  0
   -3.2000   -2.7713    0.0000 H   0  0  0  0  0  0  0  0  0  0  0  0
   -0.8001   -1.3856    0.0000 C   0  0  0  0  0  0  0  0  0  0  0  0
    0.0000   -2.7713    0.0000 H   0  0  0  0  0  0  0  0  0  0  0  0
  1  2  1  0  0  0  0
  1  3  1  0  0  0  0
  1  4  1  0  0  0  0
  1  5  1  0  0  0  0
  5  6  1  0  0  0  0
  6  7  1  0  0  0  0
  6  8  2  0  0  0  0
  8  9  1  0  0  0  0
  8 10  1  0  0  0  0
 10 11  1  0  0  0  0
 10 12  2  0  0  0  0
 12 13  1  0  0  0  0
 12 14  1  0  0  0  0
 14  5  2  0  0  0  0
 14 15  1  0  0  0  0
M  END
> <ChemID>
100726

> <source_casrn>
108-88-3

> <CAS>
108-88-3

> <SMILES>
Cc1ccccc1

> <NAME>
TOLUENE

> <preferred_name>
Toluene

> <iupac>
methylbenzene

> <MPID>
25359

> <dsstox_substance_id>
DTXSID7021360

> <Canonical_QSARr>
Cc1ccccc1

> <InChI_Code_QSARr>
InChI=1S/C7H8/c1-7-5-3-2-4-6-7/h2-6H,1H3

> <InChI Key_QSARr>
YXFVVABEGXRONW-UHFFFAOYSA-N

> <Salt_Solvent>
?

> <LogVP>
1.4533

$$$$
100730
  -INDIGO-08031723152D

 19 19  0  0  0  0  0  0  0  0999 V2000
   -0.0000    1.6000    0.0000 C   0  0  0  0  0  0  0  0  0  0  0  0
    0.5472    3.1035    0.0000 H   0  0  0  0  0  0  0  0  0  0  0  0
    1.5757    1.3222    0.0000 H   0  0  0  0  0  0  0  0  0  0  0  0
   -1.3857    2.4000    0.0000 C   0  0  0  0  0  0  0  0  0  0  0  0
   -0.3571    3.6257    0.0000 H   0  0  0  0  0  0  0  0  0  0  0  0
   -2.4141    3.6257    0.0000 H   0  0  0  0  0  0  0  0  0  0  0  0
   -2.7712    1.6000    0.0000 C   0  0  0  0  0  0  0  0  0  0  0  0
   -3.3185    3.1035    0.0000 H   0  0  0  0  0  0  0  0  0  0  0  0
   -4.3470    1.3222    0.0000 H   0  0  0  0  0  0  0  0  0  0  0  0
   -2.7712   -0.0000    0.0000 C   0  0  0  0  0  0  0  0  0  0  0  0
   -4.3470    0.2778    0.0000 H   0  0  0  0  0  0  0  0  0  0  0  0
   -3.3185   -1.5035    0.0000 H   0  0  0  0  0  0  0  0  0  0  0  0
   -1.3857   -0.8000    0.0000 C   0  0  0  0  0  0  0  0  0  0  0  0
   -2.4141   -2.0257    0.0000 H   0  0  0  0  0  0  0  0  0  0  0  0
   -0.3571   -2.0257    0.0000 H   0  0  0  0  0  0  0  0  0  0  0  0
   -0.0000   -0.0000    0.0000 C   0  0  0  0  0  0  0  0  0  0  0  0
    0.5472   -1.5035    0.0000 H   0  0  0  0  0  0  0  0  0  0  0  0
    1.5757    0.2778    0.0000 O   0  0  0  0  0  0  0  0  0  0  0  0
    2.6042   -0.9478    0.0000 H   0  0  0  0  0  0  0  0  0  0  0  0
  1  2  1  0  0  0  0
  1  3  1  0  0  0  0
  1  4  1  0  0  0  0
  4  5  1  0  0  0  0
  4  6  1  0  0  0  0
  4  7  1  0  0  0  0
  7  8  1  0  0  0  0
  7  9  1  0  0  0  0
  7 10  1  0  0  0  0
 10 11  1  0  0  0  0
 10 12  1  0  0  0  0
 10 13  1  0  0  0  0
 13 14  1  0  0  0  0
 13 15  1  0  0  0  0
 13 16  1  0  0  0  0
 16  1  1  0  0  0  0
 16 17  1  0  0  0  0
 16 18  1  0  0  0  0
 18 19  1  0  0  0  0
M  END
> <ChemID>
100730

> <source_casrn>
108-93-0

> <CAS>
108-93-0

> <SMILES>
OC1CCCCC1

> <NAME>
CYCLOHEXANOL

> <preferred_name>
Cyclohexanol

> <iupac>
cyclohexanol

> <MPID>
25363

> <dsstox_substance_id>
DTXSID4021894

> <Canonical_QSARr>
OC1CCCCC1

> <InChI_Code_QSARr>
InChI=1S/C6H12O/c7-6-4-2-1-3-5-6/h6-7H,1-5H2

> <InChI Key_QSARr>
HPXRVTGHNJAIIH-UHFFFAOYSA-N

> <Salt_Solvent>
?

> <LogVP>
-0.0969

$$$$
100734
  -INDIGO-08031723152D

 14 14  0  0  0  0  0  0  0  0999 V2000
   -2.4001    1.3856    0.0000 N   0  0  0  0  0  0  0  0  0  0  0  0
   -0.7999    1.3856    0.0000 C   0  0  0  0  0  0  0  0  0  0  0  0
    0.0000    2.7713    0.0000 H   0  0  0  0  0  0  0  0  0  0  0  0
    0.0000    0.0000    0.0000 C   0  0  0  0  0  0  0  0  0  0  0  0
    1.6000    0.0000    0.0000 C   0  0  0  0  0  0  0  0  0  0  0  0
    3.2000    0.0000    0.0000 H   0  0  0  0  0  0  0  0  0  0  0  0
    2.4001    1.3856    0.0000 H   0  0  0  0  0  0  0  0  0  0  0  0
    2.4001   -1.3856    0.0000 H   0  0  0  0  0  0  0  0  0  0  0  0
   -0.7999   -1.3856    0.0000 C   0  0  0  0  0  0  0  0  0  0  0  0
    0.0000   -2.7713    0.0000 H   0  0  0  0  0  0  0  0  0  0  0  0
   -2.4001   -1.3856    0.0000 C   0  0  0  0  0  0  0  0  0  0  0  0
   -3.2000   -2.7713    0.0000 H   0  0  0  0  0  0  0  0  0  0  0  0
   -3.2000   -0.0000    0.0000 C   0  0  0  0  0  0  0  0  0  0  0  0
   -4.8000    0.0000    0.0000 H   0  0  0  0  0  0  0  0  0  0  0  0
  1  2  1  0  0  0  0
  2  3  1  0  0  0  0
  2  4  2  0  0  0  0
  4  5  1  0  0  0  0
  5  6  1  0  0  0  0
  5  7  1  0  0  0  0
  5  8  1  0  0  0  0
  4  9  1  0  0  0  0
  9 10  1  0  0  0  0
  9 11  2  0  0  0  0
 11 12  1  0  0  0  0
 11 13  1  0  0  0  0
 13  1  2  0  0  0  0
 13 14  1  0  0  0  0
M  END
> <ChemID>
100734

> <source_casrn>
108-99-6

> <CAS>
108-99-6

> <SMILES>
Cc1c[n]ccc1

> <NAME>
3-METHYLPYRIDINE

> <preferred_name>
3-Methylpyridine

> <iupac>
3-methylpyridine

> <MPID>
25367

> <dsstox_substance_id>
DTXSID9021897

> <Canonical_QSARr>
Cc1c[n]ccc1

> <InChI_Code_QSARr>
InChI=1S/C6H7N/c1-6-3-2-4-7-5-6/h2-5H,1H3

> <InChI Key_QSARr>
ITQTTZVARXURQS-UHFFFAOYSA-N

> <Salt_Solvent>
?

> <LogVP>
0.7818

$$$$
100738
  -INDIGO-08031723152D

 13 13  0  0  0  0  0  0  0  0999 V2000
   -1.3856    0.8000    0.0000 N   0  0  0  0  0  0  0  0  0  0  0  0
    0.0000    0.0000    0.0000 C   0  0  0  0  0  0  0  0  0  0  0  0
    1.3856    0.8000    0.0000 C   0  0  0  0  0  0  0  0  0  0  0  0
    2.7713    1.6000    0.0000 H   0  0  0  0  0  0  0  0  0  0  0  0
    1.3856    2.4000    0.0000 H   0  0  0  0  0  0  0  0  0  0  0  0
    2.7713    0.0000    0.0000 H   0  0  0  0  0  0  0  0  0  0  0  0
    0.0000   -1.6000    0.0000 C   0  0  0  0  0  0  0  0  0  0  0  0
    1.3856   -2.4000    0.0000 H   0  0  0  0  0  0  0  0  0  0  0  0
   -1.3856   -2.4000    0.0000 N   0  0  0  0  0  0  0  0  0  0  0  0
   -2.7713   -1.6000    0.0000 C   0  0  0  0  0  0  0  0  0  0  0  0
   -4.1569   -2.4000    0.0000 H   0  0  0  0  0  0  0  0  0  0  0  0
   -2.7713    0.0000    0.0000 C   0  0  0  0  0  0  0  0  0  0  0  0
   -4.1569    0.8000    0.0000 H   0  0  0  0  0  0  0  0  0  0  0  0
  1  2  1  0  0  0  0
  2  3  1  0  0  0  0
  3  4  1  0  0  0  0
  3  5  1  0  0  0  0
  3  6  1  0  0  0  0
  2  7  2  0  0  0  0
  7  8  1  0  0  0  0
  7  9  1  0  0  0  0
  9 10  2  0  0  0  0
 10 11  1  0  0  0  0
 10 12  1  0  0  0  0
 12  1  2  0  0  0  0
 12 13  1  0  0  0  0
M  END
> <ChemID>
100738

> <source_casrn>
109-08-0

> <CAS>
109-08-0

> <SMILES>
Cc1c[n]cc[n]1

> <NAME>
2-METHYLPYRAZINE

> <preferred_name>
2-Methylpyrazine

> <iupac>
2-methylpyrazine

> <MPID>
25371

> <dsstox_substance_id>
DTXSID4047620

> <Canonical_QSARr>
Cc1c[n]cc[n]1

> <InChI_Code_QSARr>
InChI=1S/C5H6N2/c1-5-4-6-2-3-7-5/h2-4H,1H3

> <InChI Key_QSARr>
CAWHJQAVHZEVTJ-UHFFFAOYSA-N

> <Salt_Solvent>
?

> <LogVP>
0.9061

$$$$
100742
  -INDIGO-08031723152D

 17 16  0  0  0  0  0  0  0  0999 V2000
   -0.0001    0.0000    0.0000 C   0  0  0  0  0  0  0  0  0  0  0  0
    0.6122   -1.4782    0.0000 H   0  0  0  0  0  0  0  0  0  0  0  0
   -0.6124   -1.4782    0.0000 H   0  0  0  0  0  0  0  0  0  0  0  0
   -1.3857    0.8000    0.0000 C   0  0  0  0  0  0  0  0  0  0  0  0
   -2.7713    0.0000    0.0000 C   0  0  0  0  0  0  0  0  0  0  0  0
   -4.1569   -0.8000    0.0000 H   0  0  0  0  0  0  0  0  0  0  0  0
   -4.1569    0.8000    0.0000 H   0  0  0  0  0  0  0  0  0  0  0  0
   -2.7713   -1.6000    0.0000 H   0  0  0  0  0  0  0  0  0  0  0  0
   -1.3857    2.4000    0.0000 O   0  0  0  0  0  0  0  0  0  0  0  0
    1.3857    0.8000    0.0000 C   0  0  0  0  0  0  0  0  0  0  0  0
    0.7734    2.2782    0.0000 H   0  0  0  0  0  0  0  0  0  0  0  0
    1.9980    2.2782    0.0000 H   0  0  0  0  0  0  0  0  0  0  0  0
    2.7713    0.0000    0.0000 C   0  0  0  0  0  0  0  0  0  0  0  0
    2.7713   -1.6000    0.0000 H   0  0  0  0  0  0  0  0  0  0  0  0
    4.1569    0.8000    0.0000 C   0  0  0  0  0  0  0  0  0  0  0  0
    5.5426    0.0000    0.0000 H   0  0  0  0  0  0  0  0  0  0  0  0
    4.1569    2.4000    0.0000 H   0  0  0  0  0  0  0  0  0  0  0  0
  1  2  1  0  0  0  0
  1  3  1  0  0  0  0
  1  4  1  0  0  0  0
  4  5  1  0  0  0  0
  5  6  1  0  0  0  0
  5  7  1  0  0  0  0
  5  8  1  0  0  0  0
  4  9  2  0  0  0  0
  1 10  1  0  0  0  0
 10 11  1  0  0  0  0
 10 12  1  0  0  0  0
 10 13  1  0  0  0  0
 13 14  1  0  0  0  0
 13 15  2  0  0  0  0
 15 16  1  0  0  0  0
 15 17  1  0  0  0  0
M  END
> <ChemID>
100742

> <source_casrn>
109-49-9

> <CAS>
109-49-9

> <SMILES>
CC(=O)CCC=C

> <NAME>
1-HEXEN-5-ONE

> <preferred_name>
5-Hexen-2-one

> <iupac>
hex-5-en-2-one

> <MPID>
25375

> <dsstox_substance_id>
DTXSID0059372

> <Canonical_QSARr>
CC(=O)CCC=C

> <InChI_Code_QSARr>
InChI=1S/C6H10O/c1-3-4-5-6(2)7/h3H,1,4-5H2,2H3

> <InChI Key_QSARr>
RNDVGJZUHCKENF-UHFFFAOYSA-N

> <Salt_Solvent>
?

> <LogVP>
1.0212

$$$$
100746
  -INDIGO-08031723152D

 17 16  0  0  0  0  0  0  0  0999 V2000
    5.5426    0.0000    0.0000 C   0  0  0  0  0  0  0  0  0  0  0  0
    6.9282   -0.8000    0.0000 H   0  0  0  0  0  0  0  0  0  0  0  0
    6.9282    0.8000    0.0000 H   0  0  0  0  0  0  0  0  0  0  0  0
    5.5426   -1.6000    0.0000 H   0  0  0  0  0  0  0  0  0  0  0  0
    4.1570    0.8000    0.0000 C   0  0  0  0  0  0  0  0  0  0  0  0
    4.1570    2.4000    0.0000 O   0  0  0  0  0  0  0  0  0  0  0  0
    2.7713    0.0000    0.0000 O   0  0  0  0  0  0  0  0  0  0  0  0
    1.3856    0.8000    0.0000 C   0  0  0  0  0  0  0  0  0  0  0  0
    0.7733    2.2782    0.0000 H   0  0  0  0  0  0  0  0  0  0  0  0
    1.9979    2.2782    0.0000 H   0  0  0  0  0  0  0  0  0  0  0  0
   -0.0000    0.0000    0.0000 C   0  0  0  0  0  0  0  0  0  0  0  0
    0.6123   -1.4782    0.0000 H   0  0  0  0  0  0  0  0  0  0  0  0
   -0.6123   -1.4782    0.0000 H   0  0  0  0  0  0  0  0  0  0  0  0
   -1.3857    0.8000    0.0000 C   0  0  0  0  0  0  0  0  0  0  0  0
   -2.7713    1.6000    0.0000 H   0  0  0  0  0  0  0  0  0  0  0  0
   -2.7713    0.0000    0.0000 H   0  0  0  0  0  0  0  0  0  0  0  0
   -1.3857    2.4000    0.0000 H   0  0  0  0  0  0  0  0  0  0  0  0
  1  2  1  0  0  0  0
  1  3  1  0  0  0  0
  1  4  1  0  0  0  0
  1  5  1  0  0  0  0
  5  6  2  0  0  0  0
  5  7  1  0  0  0  0
  7  8  1  0  0  0  0
  8  9  1  0  0  0  0
  8 10  1  0  0  0  0
  8 11  1  0  0  0  0
 11 12  1  0  0  0  0
 11 13  1  0  0  0  0
 11 14  1  0  0  0  0
 14 15  1  0  0  0  0
 14 16  1  0  0  0  0
 14 17  1  0  0  0  0
M  END
> <ChemID>
100746

> <source_casrn>
109-60-4

> <CAS>
109-60-4

> <SMILES>
CCCOC(C)=O

> <NAME>
N-PROPYL ACETATE

> <preferred_name>
Propyl acetate

> <iupac>
propyl acetate

> <MPID>
25379

> <dsstox_substance_id>
DTXSID6021901

> <Canonical_QSARr>
CCCOC(C)=O

> <InChI_Code_QSARr>
InChI=1S/C5H10O2/c1-3-4-7-5(2)6/h3-4H2,1-2H3

> <InChI Key_QSARr>
YKYONYBAUNKHLG-UHFFFAOYSA-N

> <Salt_Solvent>
?

> <LogVP>
1.5551

$$$$
100750
  -INDIGO-08031723152D

 17 16  0  0  0  0  0  0  0  0999 V2000
   -1.3856    0.8000    0.0000 C   0  0  0  0  0  0  0  0  0  0  0  0
   -0.7734    2.2782    0.0000 H   0  0  0  0  0  0  0  0  0  0  0  0
   -1.9979    2.2782    0.0000 H   0  0  0  0  0  0  0  0  0  0  0  0
    0.0001   -0.0000    0.0000 C   0  0  0  0  0  0  0  0  0  0  0  0
   -0.6123   -1.4782    0.0000 H   0  0  0  0  0  0  0  0  0  0  0  0
    0.6123   -1.4782    0.0000 H   0  0  0  0  0  0  0  0  0  0  0  0
    1.3856    0.8000    0.0000 C   0  0  0  0  0  0  0  0  0  0  0  0
    1.9979    2.2782    0.0000 H   0  0  0  0  0  0  0  0  0  0  0  0
    0.7734    2.2782    0.0000 H   0  0  0  0  0  0  0  0  0  0  0  0
    2.7713   -0.0000    0.0000 C   0  0  0  0  0  0  0  0  0  0  0  0
    4.1569   -0.8000    0.0000 H   0  0  0  0  0  0  0  0  0  0  0  0
    4.1569    0.8000    0.0000 H   0  0  0  0  0  0  0  0  0  0  0  0
[truncated: 1,522,528 more chars]
