# Supplementary material for: OPERA models for predicting physicochemical properties and environmental fate endpoints
Source: J Cheminform. 2018 Mar 8;10:10. doi: 10.1186/s13321-018-0263-1 (PMC5843579; doi:10.1186/s13321-018-0263-1)
Supplement: Supplementary file 1 — Additional file 1: S1. Training and test sets of the models with the corresponding JRC validated QMRFs. [file 13321_2018_263_MOESM1_ESM.zip › OPERA_WS/TR_WS_3158.sdf]

50-00-0
  -INDIGO-01081615412D

  4  3  0  0  0  0  0  0  0  0999 V2000
    0.0000    0.0000    0.0000 C   0  0  0  0  0  0  0  0  0  0  0  0
    1.3856    0.8000    0.0000 O   0  0  0  0  0  0  0  0  0  0  0  0
   -1.3856    0.8000    0.0000 H   0  0  0  0  0  0  0  0  0  0  0  0
    0.0000   -1.6000    0.0000 H   0  0  0  0  0  0  0  0  0  0  0  0
  1  2  2  0  0  0  0
  1  3  1  0  0  0  0
  1  4  1  0  0  0  0
M  END
> <CAS>
50-00-0

> <NAME>
FORMALDEHYDE

> <preferred_name>
Formaldehyde

> <iupac>
formaldehyde

> <SMILES>
C=O

> <Canonical_QSARr>
C=O

> <InChI_Code_QSARr>
InChI=1S/CH2O/c1-2/h1H2

> <InChI Key_QSARr>
WSFSSNUMVMOOMR-UHFFFAOYSA-N

> <Salt_Solvent>
?

> <WS Temperature>
20

> <WS Reference>
PICKRELL,JA ET AL. (1983)

> <dsstox_substance_id>
DTXSID7020637

> <LogMolar>
1.1206

$$$$
50-02-2, 378-44-9
  -INDIGO-01081615412D

 57 60  0  0  0  0  0  0  0  0999 V2000
   -0.0000   -0.0001    0.0000 C   0  0  0  0  0  0  0  0  0  0  0  0
    0.9404    1.2944    0.0000 C   0  0  0  0  0  0  0  0  0  0  0  0
    2.0913    2.4059    0.0000 H   0  0  0  0  0  0  0  0  0  0  0  0
    1.1078    2.8857    0.0000 H   0  0  0  0  0  0  0  0  0  0  0  0
    2.4786    0.8534    0.0000 H   0  0  0  0  0  0  0  0  0  0  0  0
   -0.8001    1.3857    0.0000 C   0  0  0  0  0  0  0  0  0  0  0  0
    0.4256    2.4141    0.0000 H   0  0  0  0  0  0  0  0  0  0  0  0
   -1.0779    2.9613    0.0000 H   0  0  0  0  0  0  0  0  0  0  0  0
   -2.4000    1.3857    0.0000 C   0  0  0  0  0  0  0  0  0  0  0  0
   -2.1222    2.9613    0.0000 O   0  0  0  0  0  0  0  0  0  0  0  0
   -3.3478    3.9898    0.0000 H   0  0  0  0  0  0  0  0  0  0  0  0
   -3.4284    2.6113    0.0000 H   0  0  0  0  0  0  0  0  0  0  0  0
   -3.2001   -0.0001    0.0000 C   0  0  0  0  0  0  0  0  0  0  0  0
   -3.1761    0.9758    0.0000 F   0  0  0  0  0  0  0  0  0  0  0  0
   -2.4000   -1.3857    0.0000 C   0  0  0  0  0  0  0  0  0  0  0  0
   -3.2001   -2.7713    0.0000 C   0  0  0  0  0  0  0  0  0  0  0  0
   -4.8000   -2.7713    0.0000 C   0  0  0  0  0  0  0  0  0  0  0  0
   -5.6001   -1.3857    0.0000 C   0  0  0  0  0  0  0  0  0  0  0  0
   -7.2000   -1.3857    0.0000 C   0  0  0  0  0  0  0  0  0  0  0  0
   -8.0001   -2.7713    0.0000 H   0  0  0  0  0  0  0  0  0  0  0  0
   -8.0001   -0.0001    0.0000 C   0  0  0  0  0  0  0  0  0  0  0  0
   -9.6000   -0.0001    0.0000 O   0  0  0  0  0  0  0  0  0  0  0  0
   -7.2000    1.3857    0.0000 C   0  0  0  0  0  0  0  0  0  0  0  0
   -8.0001    2.7713    0.0000 H   0  0  0  0  0  0  0  0  0  0  0  0
   -5.6001    1.3857    0.0000 C   0  0  0  0  0  0  0  0  0  0  0  0
   -5.3222    2.9613    0.0000 H   0  0  0  0  0  0  0  0  0  0  0  0
   -4.8000   -0.0001    0.0000 C   0  0  0  0  0  0  0  0  0  0  0  0
   -4.3887    0.4902    0.0000 C   0  0  0  0  0  0  0  0  0  0  0  0
   -3.9999    1.3857    0.0000 H   0  0  0  0  0  0  0  0  0  0  0  0
   -4.9357    1.9938    0.0000 H   0  0  0  0  0  0  0  0  0  0  0  0
   -5.9886    0.4902    0.0000 H   0  0  0  0  0  0  0  0  0  0  0  0
   -6.3035   -3.3185    0.0000 H   0  0  0  0  0  0  0  0  0  0  0  0
   -4.5222   -4.3470    0.0000 H   0  0  0  0  0  0  0  0  0  0  0  0
   -3.4779   -4.3470    0.0000 H   0  0  0  0  0  0  0  0  0  0  0  0
   -1.9744   -3.7998    0.0000 H   0  0  0  0  0  0  0  0  0  0  0  0
   -1.5999   -2.7713    0.0000 H   0  0  0  0  0  0  0  0  0  0  0  0
   -0.8001   -1.3857    0.0000 C   0  0  0  0  0  0  0  0  0  0  0  0
   -0.6327   -2.9769    0.0000 H   0  0  0  0  0  0  0  0  0  0  0  0
    0.2707   -2.5746    0.0000 C   0  0  0  0  0  0  0  0  0  0  0  0
   -0.3801   -4.0364    0.0000 H   0  0  0  0  0  0  0  0  0  0  0  0
    1.0705   -3.9604    0.0000 H   0  0  0  0  0  0  0  0  0  0  0  0
    1.7323   -1.9239    0.0000 C   0  0  0  0  0  0  0  0  0  0  0  0
    2.2268   -3.4455    0.0000 C   0  0  0  0  0  0  0  0  0  0  0  0
    2.7212   -4.9673    0.0000 H   0  0  0  0  0  0  0  0  0  0  0  0
    3.7917   -3.7782    0.0000 H   0  0  0  0  0  0  0  0  0  0  0  0
    1.3787   -4.8024    0.0000 H   0  0  0  0  0  0  0  0  0  0  0  0
    3.2973   -1.5912    0.0000 H   0  0  0  0  0  0  0  0  0  0  0  0
    1.5650   -0.3327    0.0000 C   0  0  0  0  0  0  0  0  0  0  0  0
    1.7323    1.2586    0.0000 O   0  0  0  0  0  0  0  0  0  0  0  0
    3.1940    1.9093    0.0000 H   0  0  0  0  0  0  0  0  0  0  0  0
    3.1651   -0.3327    0.0000 C   0  0  0  0  0  0  0  0  0  0  0  0
    4.3908   -1.3611    0.0000 C   0  0  0  0  0  0  0  0  0  0  0  0
    5.6164   -2.3896    0.0000 O   0  0  0  0  0  0  0  0  0  0  0  0
    7.1199   -1.8423    0.0000 H   0  0  0  0  0  0  0  0  0  0  0  0
    5.4192   -0.1355    0.0000 H   0  0  0  0  0  0  0  0  0  0  0  0
    3.3623   -2.5868    0.0000 H   0  0  0  0  0  0  0  0  0  0  0  0
    3.9650    1.0530    0.0000 O   0  0  0  0  0  0  0  0  0  0  0  0
  1  2  1  0  0  0  0
  2  3  1  0  0  0  0
  2  4  1  0  0  0  0
  2  5  1  0  0  0  0
  1  6  1  0  0  0  0
  6  7  1  0  0  0  0
  6  8  1  0  0  0  0
  6  9  1  0  0  0  0
  9 10  1  0  0  0  0
 10 11  1  0  0  0  0
  9 12  1  0  0  0  0
  9 13  1  0  0  0  0
 13 14  1  0  0  0  0
 13 15  1  0  0  0  0
 15 16  1  0  0  0  0
 16 17  1  0  0  0  0
 17 18  1  0  0  0  0
 18 19  2  0  0  0  0
 19 20  1  0  0  0  0
 19 21  1  0  0  0  0
 21 22  2  0  0  0  0
 21 23  1  0  0  0  0
 23 24  1  0  0  0  0
 23 25  2  0  0  0  0
 25 26  1  0  0  0  0
 25 27  1  0  0  0  0
 27 18  1  0  0  0  0
 27 13  1  0  0  0  0
 27 28  1  0  0  0  0
 28 29  1  0  0  0  0
 28 30  1  0  0  0  0
 28 31  1  0  0  0  0
 17 32  1  0  0  0  0
 17 33  1  0  0  0  0
 16 34  1  0  0  0  0
 16 35  1  0  0  0  0
 15 36  1  0  0  0  0
 15 37  1  0  0  0  0
 37  1  1  0  0  0  0
 37 38  1  0  0  0  0
 37 39  1  0  0  0  0
 39 40  1  0  0  0  0
 39 41  1  0  0  0  0
 39 42  1  0  0  0  0
 42 43  1  0  0  0  0
 43 44  1  0  0  0  0
 43 45  1  0  0  0  0
 43 46  1  0  0  0  0
 42 47  1  0  0  0  0
 42 48  1  0  0  0  0
 48  1  1  0  0  0  0
 48 49  1  0  0  0  0
 49 50  1  0  0  0  0
 48 51  1  0  0  0  0
 51 52  1  0  0  0  0
 52 53  1  0  0  0  0
 53 54  1  0  0  0  0
 52 55  1  0  0  0  0
 52 56  1  0  0  0  0
 51 57  2  0  0  0  0
M  END
> <CAS>
50-02-2, 378-44-9

> <NAME>
DEXAMETHASONE, BETAMETHASONE

> <preferred_name>
Dexamethasone

> <iupac>
(11beta,16alpha)-9-fluoro-11,17,21-trihydroxy-16-methylpregna-1,4-diene-3,20-dione

> <SMILES>
C[C@@H]1C[C@H]2[C@@H]3CCC4=CC(=O)C=C[C@]4(C)[C@@]3(F)[C@@H](O)C[C@]2(C)[C@@]1(O)C(=O)CO

> <Canonical_QSARr>
CC1CC2C3CCC4=CC(=O)C=CC4(C)C3(F)C(O)CC2(C)C1(O)C(=O)CO

> <InChI_Code_QSARr>
InChI=1S/C22H29FO5/c1-12-8-16-15-5-4-13-9-14(25)6-7-19(13,2)21(15,23)17(26)10-20(16,3)22(12,28)18(27)11-24/h6-7,9,12,15-17,24,26,28H,4-5,8,10-11H2,1-3H3

> <InChI Key_QSARr>
UREBDLICKHMUKA-UHFFFAOYSA-N

> <Salt_Solvent>
?

> <WS Temperature>
25

> <WS Reference>
YALKOWSKY,SH & HE,Y (2003)

> <dsstox_substance_id>
DTXSID3020384

> <LogMolar>
-3.7077

$$$$
50-03-3
  -INDIGO-01081615412D

 61 64  0  0  0  0  0  0  0  0999 V2000
   -0.0001   -0.0000    0.0000 C   0  0  0  0  0  0  0  0  0  0  0  0
    0.9403    1.2944    0.0000 C   0  0  0  0  0  0  0  0  0  0  0  0
    2.0914    2.4059    0.0000 H   0  0  0  0  0  0  0  0  0  0  0  0
    1.1076    2.8856    0.0000 H   0  0  0  0  0  0  0  0  0  0  0  0
    2.4784    0.8534    0.0000 H   0  0  0  0  0  0  0  0  0  0  0  0
   -0.8001    1.3857    0.0000 C   0  0  0  0  0  0  0  0  0  0  0  0
    0.2285    2.6113    0.0000 H   0  0  0  0  0  0  0  0  0  0  0  0
   -1.0778    2.9613    0.0000 H   0  0  0  0  0  0  0  0  0  0  0  0
   -2.4000    1.3857    0.0000 C   0  0  0  0  0  0  0  0  0  0  0  0
   -2.1222    2.9613    0.0000 O   0  0  0  0  0  0  0  0  0  0  0  0
   -3.3480    3.9898    0.0000 H   0  0  0  0  0  0  0  0  0  0  0  0
   -3.4285    2.6113    0.0000 H   0  0  0  0  0  0  0  0  0  0  0  0
   -3.2000   -0.0000    0.0000 C   0  0  0  0  0  0  0  0  0  0  0  0
   -3.1763    0.9758    0.0000 H   0  0  0  0  0  0  0  0  0  0  0  0
   -2.4000   -1.3856    0.0000 C   0  0  0  0  0  0  0  0  0  0  0  0
   -3.2000   -2.7713    0.0000 C   0  0  0  0  0  0  0  0  0  0  0  0
   -4.7999   -2.7713    0.0000 C   0  0  0  0  0  0  0  0  0  0  0  0
   -5.5999   -1.3856    0.0000 C   0  0  0  0  0  0  0  0  0  0  0  0
   -7.2001   -1.3856    0.0000 C   0  0  0  0  0  0  0  0  0  0  0  0
   -7.9999   -2.7713    0.0000 H   0  0  0  0  0  0  0  0  0  0  0  0
   -7.9999   -0.0000    0.0000 C   0  0  0  0  0  0  0  0  0  0  0  0
   -9.6000   -0.0000    0.0000 O   0  0  0  0  0  0  0  0  0  0  0  0
   -7.2001    1.3857    0.0000 C   0  0  0  0  0  0  0  0  0  0  0  0
   -6.9221    2.9613    0.0000 H   0  0  0  0  0  0  0  0  0  0  0  0
   -8.7035    1.9329    0.0000 H   0  0  0  0  0  0  0  0  0  0  0  0
   -5.5999    1.3857    0.0000 C   0  0  0  0  0  0  0  0  0  0  0  0
   -5.0527    2.8892    0.0000 H   0  0  0  0  0  0  0  0  0  0  0  0
   -5.8780    2.9613    0.0000 H   0  0  0  0  0  0  0  0  0  0  0  0
   -4.7999   -0.0000    0.0000 C   0  0  0  0  0  0  0  0  0  0  0  0
   -4.3886    0.4902    0.0000 C   0  0  0  0  0  0  0  0  0  0  0  0
   -4.9358    1.9937    0.0000 H   0  0  0  0  0  0  0  0  0  0  0  0
   -4.0001    1.3857    0.0000 H   0  0  0  0  0  0  0  0  0  0  0  0
   -3.8413   -1.0133    0.0000 H   0  0  0  0  0  0  0  0  0  0  0  0
   -6.3036   -3.3185    0.0000 H   0  0  0  0  0  0  0  0  0  0  0  0
   -4.5222   -4.3470    0.0000 H   0  0  0  0  0  0  0  0  0  0  0  0
   -3.4778   -4.3470    0.0000 H   0  0  0  0  0  0  0  0  0  0  0  0
   -1.9743   -3.7997    0.0000 H   0  0  0  0  0  0  0  0  0  0  0  0
   -1.5999   -2.7713    0.0000 H   0  0  0  0  0  0  0  0  0  0  0  0
   -0.8001   -1.3856    0.0000 C   0  0  0  0  0  0  0  0  0  0  0  0
   -0.6328   -2.9769    0.0000 H   0  0  0  0  0  0  0  0  0  0  0  0
    0.2706   -2.5747    0.0000 C   0  0  0  0  0  0  0  0  0  0  0  0
   -0.3803   -4.0363    0.0000 H   0  0  0  0  0  0  0  0  0  0  0  0
    1.0707   -3.9603    0.0000 H   0  0  0  0  0  0  0  0  0  0  0  0
    1.7322   -1.9239    0.0000 C   0  0  0  0  0  0  0  0  0  0  0  0
    2.2267   -3.4456    0.0000 H   0  0  0  0  0  0  0  0  0  0  0  0
    3.2972   -1.5912    0.0000 H   0  0  0  0  0  0  0  0  0  0  0  0
    1.5649   -0.3327    0.0000 C   0  0  0  0  0  0  0  0  0  0  0  0
    1.7322    1.2586    0.0000 O   0  0  0  0  0  0  0  0  0  0  0  0
    3.1941    1.9094    0.0000 H   0  0  0  0  0  0  0  0  0  0  0  0
    3.1651   -0.3327    0.0000 C   0  0  0  0  0  0  0  0  0  0  0  0
    3.9651    1.0530    0.0000 O   0  0  0  0  0  0  0  0  0  0  0  0
    4.3908   -1.3611    0.0000 C   0  0  0  0  0  0  0  0  0  0  0  0
    5.4191   -0.1354    0.0000 O   0  0  0  0  0  0  0  0  0  0  0  0
    6.9949   -0.4132    0.0000 C   0  0  0  0  0  0  0  0  0  0  0  0
    8.0232    0.8124    0.0000 C   0  0  0  0  0  0  0  0  0  0  0  0
    9.0518    2.0381    0.0000 H   0  0  0  0  0  0  0  0  0  0  0  0
    9.5990    0.5345    0.0000 H   0  0  0  0  0  0  0  0  0  0  0  0
    7.4759    2.3160    0.0000 H   0  0  0  0  0  0  0  0  0  0  0  0
    7.5422   -1.9167    0.0000 O   0  0  0  0  0  0  0  0  0  0  0  0
    5.6162   -2.3896    0.0000 H   0  0  0  0  0  0  0  0  0  0  0  0
    3.3622   -2.5868    0.0000 H   0  0  0  0  0  0  0  0  0  0  0  0
  1  2  1  0  0  0  0
  2  3  1  0  0  0  0
  2  4  1  0  0  0  0
  2  5  1  0  0  0  0
  1  6  1  0  0  0  0
  6  7  1  0  0  0  0
  6  8  1  0  0  0  0
  6  9  1  0  0  0  0
  9 10  1  0  0  0  0
 10 11  1  0  0  0  0
  9 12  1  0  0  0  0
  9 13  1  0  0  0  0
 13 14  1  0  0  0  0
 13 15  1  0  0  0  0
 15 16  1  0  0  0  0
 16 17  1  0  0  0  0
 17 18  1  0  0  0  0
 18 19  2  0  0  0  0
 19 20  1  0  0  0  0
 19 21  1  0  0  0  0
 21 22  2  0  0  0  0
 21 23  1  0  0  0  0
 23 24  1  0  0  0  0
 23 25  1  0  0  0  0
 23 26  1  0  0  0  0
 26 27  1  0  0  0  0
 26 28  1  0  0  0  0
 26 29  1  0  0  0  0
 29 18  1  0  0  0  0
 29 13  1  0  0  0  0
 29 30  1  0  0  0  0
 30 31  1  0  0  0  0
 30 32  1  0  0  0  0
 30 33  1  0  0  0  0
 17 34  1  0  0  0  0
 17 35  1  0  0  0  0
 16 36  1  0  0  0  0
 16 37  1  0  0  0  0
 15 38  1  0  0  0  0
 15 39  1  0  0  0  0
 39  1  1  0  0  0  0
 39 40  1  0  0  0  0
 39 41  1  0  0  0  0
 41 42  1  0  0  0  0
 41 43  1  0  0  0  0
 41 44  1  0  0  0  0
 44 45  1  0  0  0  0
 44 46  1  0  0  0  0
 44 47  1  0  0  0  0
 47  1  1  0  0  0  0
 47 48  1  0  0  0  0
 48 49  1  0  0  0  0
 47 50  1  0  0  0  0
 50 51  2  0  0  0  0
 50 52  1  0  0  0  0
 52 53  1  0  0  0  0
 53 54  1  0  0  0  0
 54 55  1  0  0  0  0
 55 56  1  0  0  0  0
 55 57  1  0  0  0  0
 55 58  1  0  0  0  0
 54 59  2  0  0  0  0
 52 60  1  0  0  0  0
 52 61  1  0  0  0  0
M  END
> <CAS>
50-03-3

> <NAME>
HYDROCORTISONE ACETATE

> <preferred_name>
Hydrocortisone acetate

> <iupac>
(8xi,9xi,11beta,14xi)-11,17-dihydroxy-3,20-dioxopregn-4-en-21-yl acetate

> <SMILES>
CC(=O)OCC(=O)[C@@]1(O)CCC2C3CCC4=CC(=O)CC[C@]4(C)C3[C@@H](O)C[C@]12C

> <Canonical_QSARr>
CC(=O)OCC(=O)C1(O)CCC2C3CCC4=CC(=O)CCC4(C)C3C(O)CC12C

> <InChI_Code_QSARr>
InChI=1S/C23H32O6/c1-13(24)29-12-19(27)23(28)9-7-17-16-5-4-14-10-15(25)6-8-21(14,2)20(16)18(26)11-22(17,23)3/h10,16-18,20,26,28H,4-9,11-12H2,1-3H3

> <InChI Key_QSARr>
ALEXXDVDDISNDU-UHFFFAOYSA-N

> <Salt_Solvent>
?

> <WS Temperature>
25

> <WS Reference>
YALKOWSKY,SH & DANNENFELSER,RM (1992)

> <dsstox_substance_id>
DTXSID0048686

> <LogMolar>
-4.4577

$$$$
50-04-4
  -INDIGO-01081615412D

 59 62  0  0  0  0  0  0  0  0999 V2000
   -0.0001   -0.0000    0.0000 C   0  0  0  0  0  0  0  0  0  0  0  0
    0.9403    1.2945    0.0000 C   0  0  0  0  0  0  0  0  0  0  0  0
    1.8810    2.5889    0.0000 H   0  0  0  0  0  0  0  0  0  0  0  0
    0.7036    1.9329    0.0000 H   0  0  0  0  0  0  0  0  0  0  0  0
    2.5317    1.1272    0.0000 H   0  0  0  0  0  0  0  0  0  0  0  0
   -0.8001    1.3856    0.0000 C   0  0  0  0  0  0  0  0  0  0  0  0
   -0.3762    1.9186    0.0000 H   0  0  0  0  0  0  0  0  0  0  0  0
   -1.0778    2.9613    0.0000 H   0  0  0  0  0  0  0  0  0  0  0  0
   -2.4000    1.3856    0.0000 C   0  0  0  0  0  0  0  0  0  0  0  0
   -3.2000    2.7713    0.0000 O   0  0  0  0  0  0  0  0  0  0  0  0
   -3.2000   -0.0000    0.0000 C   0  0  0  0  0  0  0  0  0  0  0  0
   -2.8801    0.5542    0.0000 H   0  0  0  0  0  0  0  0  0  0  0  0
   -2.4000   -1.3856    0.0000 C   0  0  0  0  0  0  0  0  0  0  0  0
   -3.2000   -2.7712    0.0000 C   0  0  0  0  0  0  0  0  0  0  0  0
   -4.7999   -2.7712    0.0000 C   0  0  0  0  0  0  0  0  0  0  0  0
   -5.5999   -1.3856    0.0000 C   0  0  0  0  0  0  0  0  0  0  0  0
   -7.2001   -1.3856    0.0000 C   0  0  0  0  0  0  0  0  0  0  0  0
   -7.9999   -2.7712    0.0000 H   0  0  0  0  0  0  0  0  0  0  0  0
   -7.9999   -0.0000    0.0000 C   0  0  0  0  0  0  0  0  0  0  0  0
   -9.6000   -0.0000    0.0000 O   0  0  0  0  0  0  0  0  0  0  0  0
   -7.2001    1.3856    0.0000 C   0  0  0  0  0  0  0  0  0  0  0  0
   -6.9221    2.9613    0.0000 H   0  0  0  0  0  0  0  0  0  0  0  0
   -8.7035    1.9329    0.0000 H   0  0  0  0  0  0  0  0  0  0  0  0
   -5.5999    1.3856    0.0000 C   0  0  0  0  0  0  0  0  0  0  0  0
   -5.0272    2.0578    0.0000 H   0  0  0  0  0  0  0  0  0  0  0  0
   -5.8780    2.9613    0.0000 H   0  0  0  0  0  0  0  0  0  0  0  0
   -4.7999   -0.0000    0.0000 C   0  0  0  0  0  0  0  0  0  0  0  0
   -4.4800    0.5542    0.0000 C   0  0  0  0  0  0  0  0  0  0  0  0
   -4.4299    1.4359    0.0000 H   0  0  0  0  0  0  0  0  0  0  0  0
   -3.8712    0.7521    0.0000 H   0  0  0  0  0  0  0  0  0  0  0  0
   -4.0001    1.3856    0.0000 H   0  0  0  0  0  0  0  0  0  0  0  0
   -6.3036   -3.3186    0.0000 H   0  0  0  0  0  0  0  0  0  0  0  0
   -4.5222   -4.3470    0.0000 H   0  0  0  0  0  0  0  0  0  0  0  0
   -3.4778   -4.3470    0.0000 H   0  0  0  0  0  0  0  0  0  0  0  0
   -1.9743   -3.7998    0.0000 H   0  0  0  0  0  0  0  0  0  0  0  0
   -1.5999   -2.7712    0.0000 H   0  0  0  0  0  0  0  0  0  0  0  0
   -0.8001   -1.3856    0.0000 C   0  0  0  0  0  0  0  0  0  0  0  0
   -0.9117   -2.9818    0.0000 H   0  0  0  0  0  0  0  0  0  0  0  0
    0.2706   -2.5746    0.0000 C   0  0  0  0  0  0  0  0  0  0  0  0
   -0.6241   -3.9011    0.0000 H   0  0  0  0  0  0  0  0  0  0  0  0
    1.0707   -3.9603    0.0000 H   0  0  0  0  0  0  0  0  0  0  0  0
    1.7322   -1.9239    0.0000 C   0  0  0  0  0  0  0  0  0  0  0  0
    2.2267   -3.4456    0.0000 H   0  0  0  0  0  0  0  0  0  0  0  0
    3.2972   -1.5913    0.0000 H   0  0  0  0  0  0  0  0  0  0  0  0
    1.5649   -0.3327    0.0000 C   0  0  0  0  0  0  0  0  0  0  0  0
    1.7322    1.2586    0.0000 O   0  0  0  0  0  0  0  0  0  0  0  0
    3.1941    1.9094    0.0000 H   0  0  0  0  0  0  0  0  0  0  0  0
    3.1651   -0.3327    0.0000 C   0  0  0  0  0  0  0  0  0  0  0  0
    3.9651    1.0529    0.0000 O   0  0  0  0  0  0  0  0  0  0  0  0
    4.3908   -1.3611    0.0000 C   0  0  0  0  0  0  0  0  0  0  0  0
    5.4191   -0.1354    0.0000 O   0  0  0  0  0  0  0  0  0  0  0  0
    6.9949   -0.4133    0.0000 C   0  0  0  0  0  0  0  0  0  0  0  0
    8.0232    0.8124    0.0000 C   0  0  0  0  0  0  0  0  0  0  0  0
    9.0518    2.0381    0.0000 H   0  0  0  0  0  0  0  0  0  0  0  0
    9.5990    0.5346    0.0000 H   0  0  0  0  0  0  0  0  0  0  0  0
    7.4759    2.3159    0.0000 H   0  0  0  0  0  0  0  0  0  0  0  0
    7.5422   -1.9168    0.0000 O   0  0  0  0  0  0  0  0  0  0  0  0
    5.6162   -2.3896    0.0000 H   0  0  0  0  0  0  0  0  0  0  0  0
    3.3622   -2.5868    0.0000 H   0  0  0  0  0  0  0  0  0  0  0  0
  1  2  1  0  0  0  0
  2  3  1  0  0  0  0
  2  4  1  0  0  0  0
  2  5  1  0  0  0  0
  1  6  1  0  0  0  0
  6  7  1  0  0  0  0
  6  8  1  0  0  0  0
  6  9  1  0  0  0  0
  9 10  2  0  0  0  0
  9 11  1  0  0  0  0
 11 12  1  0  0  0  0
 11 13  1  0  0  0  0
 13 14  1  0  0  0  0
 14 15  1  0  0  0  0
 15 16  1  0  0  0  0
 16 17  2  0  0  0  0
 17 18  1  0  0  0  0
 17 19  1  0  0  0  0
 19 20  2  0  0  0  0
 19 21  1  0  0  0  0
 21 22  1  0  0  0  0
 21 23  1  0  0  0  0
 21 24  1  0  0  0  0
 24 25  1  0  0  0  0
 24 26  1  0  0  0  0
 24 27  1  0  0  0  0
 27 16  1  0  0  0  0
 27 11  1  0  0  0  0
 27 28  1  0  0  0  0
 28 29  1  0  0  0  0
 28 30  1  0  0  0  0
 28 31  1  0  0  0  0
 15 32  1  0  0  0  0
 15 33  1  0  0  0  0
 14 34  1  0  0  0  0
 14 35  1  0  0  0  0
 13 36  1  0  0  0  0
 13 37  1  0  0  0  0
 37  1  1  0  0  0  0
 37 38  1  0  0  0  0
 37 39  1  0  0  0  0
 39 40  1  0  0  0  0
 39 41  1  0  0  0  0
 39 42  1  0  0  0  0
 42 43  1  0  0  0  0
 42 44  1  0  0  0  0
 42 45  1  0  0  0  0
 45  1  1  0  0  0  0
 45 46  1  0  0  0  0
 46 47  1  0  0  0  0
 45 48  1  0  0  0  0
 48 49  2  0  0  0  0
 48 50  1  0  0  0  0
 50 51  1  0  0  0  0
 51 52  1  0  0  0  0
 52 53  1  0  0  0  0
 53 54  1  0  0  0  0
 53 55  1  0  0  0  0
 53 56  1  0  0  0  0
 52 57  2  0  0  0  0
 50 58  1  0  0  0  0
 50 59  1  0  0  0  0
M  END
> <CAS>
50-04-4

> <NAME>
CORTISONE ACETATE

> <preferred_name>
Cortisone acetate

> <iupac>
17-hydroxy-3,11,20-trioxopregn-4-en-21-yl acetate

> <SMILES>
CC(=O)OCC(=O)[C@@]1(O)CC[C@H]2[C@@H]3CCC4=CC(=O)CC[C@]4(C)[C@H]3C(=O)C[C@]12C

> <Canonical_QSARr>
CC(=O)OCC(=O)C1(O)CCC2C3CCC4=CC(=O)CCC4(C)C3C(=O)CC12C

> <InChI_Code_QSARr>
InChI=1S/C23H30O6/c1-13(24)29-12-19(27)23(28)9-7-17-16-5-4-14-10-15(25)6-8-21(14,2)20(16)18(26)11-22(17,23)3/h10,16-17,20,28H,4-9,11-12H2,1-3H3

> <InChI Key_QSARr>
ITRJWOMZKQRYTA-UHFFFAOYSA-N

> <Salt_Solvent>
?

> <WS Temperature>
25

> <WS Reference>
YALKOWSKY,SH & DANNENFELSER,RM (1992)

> <dsstox_substance_id>
DTXSID0022858

> <LogMolar>
-4.3037

$$$$
50-11-3
  -INDIGO-01081615412D

 28 28  0  0  0  0  0  0  0  0999 V2000
   -0.0000    0.0000    0.0000 C   0  0  0  0  0  0  0  0  0  0  0  0
   -0.8000    1.3857    0.0000 C   0  0  0  0  0  0  0  0  0  0  0  0
   -0.2527    2.8892    0.0000 O   0  0  0  0  0  0  0  0  0  0  0  0
   -2.4000    1.3857    0.0000 N   0  0  0  0  0  0  0  0  0  0  0  0
   -3.2000    2.7712    0.0000 C   0  0  0  0  0  0  0  0  0  0  0  0
   -4.0000    4.1569    0.0000 H   0  0  0  0  0  0  0  0  0  0  0  0
   -4.8000    2.7712    0.0000 H   0  0  0  0  0  0  0  0  0  0  0  0
   -2.4000    4.1569    0.0000 H   0  0  0  0  0  0  0  0  0  0  0  0
   -3.2000    0.0000    0.0000 C   0  0  0  0  0  0  0  0  0  0  0  0
   -4.8000    0.0000    0.0000 O   0  0  0  0  0  0  0  0  0  0  0  0
   -2.4000   -1.3857    0.0000 N   0  0  0  0  0  0  0  0  0  0  0  0
   -3.2000   -2.7712    0.0000 H   0  0  0  0  0  0  0  0  0  0  0  0
   -0.8000   -1.3857    0.0000 C   0  0  0  0  0  0  0  0  0  0  0  0
   -0.5221   -2.9613    0.0000 O   0  0  0  0  0  0  0  0  0  0  0  0
    1.2257   -1.0285    0.0000 C   0  0  0  0  0  0  0  0  0  0  0  0
    2.4514   -2.0569    0.0000 C   0  0  0  0  0  0  0  0  0  0  0  0
    3.6771   -3.0854    0.0000 H   0  0  0  0  0  0  0  0  0  0  0  0
    2.1735   -3.6326    0.0000 H   0  0  0  0  0  0  0  0  0  0  0  0
    3.9549   -1.5096    0.0000 H   0  0  0  0  0  0  0  0  0  0  0  0
    2.1857   -0.5856    0.0000 H   0  0  0  0  0  0  0  0  0  0  0  0
    0.1972   -2.2542    0.0000 H   0  0  0  0  0  0  0  0  0  0  0  0
    1.3856    0.8001    0.0000 C   0  0  0  0  0  0  0  0  0  0  0  0
    2.7713    1.6000    0.0000 C   0  0  0  0  0  0  0  0  0  0  0  0
    4.1569    2.4000    0.0000 H   0  0  0  0  0  0  0  0  0  0  0  0
    4.1569    0.8001    0.0000 H   0  0  0  0  0  0  0  0  0  0  0  0
    2.7713    3.2000    0.0000 H   0  0  0  0  0  0  0  0  0  0  0  0
    2.2541    0.1972    0.0000 H   0  0  0  0  0  0  0  0  0  0  0  0
    0.5856    2.1856    0.0000 H   0  0  0  0  0  0  0  0  0  0  0  0
  1  2  1  0  0  0  0
  2  3  2  0  0  0  0
  2  4  1  0  0  0  0
  4  5  1  0  0  0  0
  5  6  1  0  0  0  0
  5  7  1  0  0  0  0
  5  8  1  0  0  0  0
  4  9  1  0  0  0  0
  9 10  2  0  0  0  0
  9 11  1  0  0  0  0
 11 12  1  0  0  0  0
 11 13  1  0  0  0  0
 13  1  1  0  0  0  0
 13 14  2  0  0  0  0
  1 15  1  0  0  0  0
 15 16  1  0  0  0  0
 16 17  1  0  0  0  0
 16 18  1  0  0  0  0
 16 19  1  0  0  0  0
 15 20  1  0  0  0  0
 15 21  1  0  0  0  0
  1 22  1  0  0  0  0
 22 23  1  0  0  0  0
 23 24  1  0  0  0  0
 23 25  1  0  0  0  0
 23 26  1  0  0  0  0
 22 27  1  0  0  0  0
 22 28  1  0  0  0  0
M  END
> <CAS>
50-11-3

> <NAME>
METHARBITAL

> <preferred_name>
Metharbital

> <iupac>
5,5-diethyl-1-methylpyrimidine-2,4,6(1H,3H,5H)-trione

> <SMILES>
CN1C(=O)NC(=O)C(CC)(CC)C1=O

> <Canonical_QSARr>
CN1C(=O)NC(=O)C(CC)(CC)C1=O

> <InChI_Code_QSARr>
InChI=1S/C9H14N2O3/c1-4-9(5-2)6(12)10-8(14)11(3)7(9)13/h4-5H2,1-3H3,(H,10,12,14)

> <InChI Key_QSARr>
FWJKNZONDWOGMI-UHFFFAOYSA-N

> <Salt_Solvent>
?

> <WS Temperature>
25

> <WS Reference>
YALKOWSKY,SH & DANNENFELSER,RM (1992)

> <dsstox_substance_id>
DTXSID6023280

> <LogMolar>
-2.0005

$$$$
50-18-0
  -INDIGO-01081615412D

 29 29  0  0  0  0  0  0  0  0999 V2000
    2.4000    4.1569    0.0000 Cl  0  0  0  0  0  0  0  0  0  0  0  0
    3.2001    2.7713    0.0000 C   0  0  0  0  0  0  0  0  0  0  0  0
    2.4000    1.3856    0.0000 C   0  0  0  0  0  0  0  0  0  0  0  0
    1.6000    0.0001    0.0000 N   0  0  0  0  0  0  0  0  0  0  0  0
    0.0001    0.0001    0.0000 P   0  0  0  0  0  0  0  0  0  0  0  0
    0.0001    1.6000    0.0000 O   0  0  0  0  0  0  0  0  0  0  0  0
   -1.3856    2.4000    0.0000 C   0  0  0  0  0  0  0  0  0  0  0  0
   -0.3571    3.6256    0.0000 H   0  0  0  0  0  0  0  0  0  0  0  0
   -2.4142    3.6256    0.0000 H   0  0  0  0  0  0  0  0  0  0  0  0
   -2.7713    1.6000    0.0000 C   0  0  0  0  0  0  0  0  0  0  0  0
   -3.3185    3.1035    0.0000 H   0  0  0  0  0  0  0  0  0  0  0  0
   -4.3470    1.3222    0.0000 H   0  0  0  0  0  0  0  0  0  0  0  0
   -2.7713    0.0001    0.0000 C   0  0  0  0  0  0  0  0  0  0  0  0
   -4.3470    0.2779    0.0000 H   0  0  0  0  0  0  0  0  0  0  0  0
   -3.3185   -1.5035    0.0000 H   0  0  0  0  0  0  0  0  0  0  0  0
   -1.3856   -0.8000    0.0000 N   0  0  0  0  0  0  0  0  0  0  0  0
   -1.3856   -2.4000    0.0000 H   0  0  0  0  0  0  0  0  0  0  0  0
    0.5472   -1.5035    0.0000 O   0  0  0  0  0  0  0  0  0  0  0  0
    2.4000   -1.3856    0.0000 C   0  0  0  0  0  0  0  0  0  0  0  0
    3.2001   -2.7712    0.0000 C   0  0  0  0  0  0  0  0  0  0  0  0
    4.0000   -4.1569    0.0000 Cl  0  0  0  0  0  0  0  0  0  0  0  0
    4.8000   -2.7712    0.0000 H   0  0  0  0  0  0  0  0  0  0  0  0
    2.4000   -4.1569    0.0000 H   0  0  0  0  0  0  0  0  0  0  0  0
    3.7856   -0.5857    0.0000 H   0  0  0  0  0  0  0  0  0  0  0  0
    1.3715   -2.6114    0.0000 H   0  0  0  0  0  0  0  0  0  0  0  0
    3.7856    0.5857    0.0000 H   0  0  0  0  0  0  0  0  0  0  0  0
    1.0143    2.1856    0.0000 H   0  0  0  0  0  0  0  0  0  0  0  0
    4.0000    4.1569    0.0000 H   0  0  0  0  0  0  0  0  0  0  0  0
    4.8000    2.7713    0.0000 H   0  0  0  0  0  0  0  0  0  0  0  0
  1  2  1  0  0  0  0
  2  3  1  0  0  0  0
  3  4  1  0  0  0  0
  4  5  1  0  0  0  0
  5  6  1  0  0  0  0
  6  7  1  0  0  0  0
  7  8  1  0  0  0  0
  7  9  1  0  0  0  0
  7 10  1  0  0  0  0
 10 11  1  0  0  0  0
 10 12  1  0  0  0  0
 10 13  1  0  0  0  0
 13 14  1  0  0  0  0
 13 15  1  0  0  0  0
 13 16  1  0  0  0  0
 16  5  1  0  0  0  0
 16 17  1  0  0  0  0
  5 18  2  0  0  0  0
  4 19  1  0  0  0  0
 19 20  1  0  0  0  0
 20 21  1  0  0  0  0
 20 22  1  0  0  0  0
 20 23  1  0  0  0  0
 19 24  1  0  0  0  0
 19 25  1  0  0  0  0
  3 26  1  0  0  0  0
  3 27  1  0  0  0  0
  2 28  1  0  0  0  0
  2 29  1  0  0  0  0
M  END
> <CAS>
50-18-0

> <NAME>
CYCLOPHOSPHAMIDE

> <preferred_name>
Cyclophosphamide

> <iupac>
N,N-bis(2-chloroethyl)-1,3,2-oxazaphosphinan-2-amine 2-oxide

> <SMILES>
O=P1(NCCCO1)N(CCCl)CCCl

> <Canonical_QSARr>
O=P1(NCCCO1)N(CCCl)CCCl

> <InChI_Code_QSARr>
InChI=1S/C7H15Cl2N2O2P/c8-2-5-11(6-3-9)14(12)10-4-1-7-13-14/h1-7H2,(H,10,12)

> <InChI Key_QSARr>
CMSMOCZEIVJLDB-UHFFFAOYSA-N

> <Salt_Solvent>
?

> <WS Temperature>
20

> <WS Reference>
IARC (1975)

> <dsstox_substance_id>
DTXSID5020364

> <LogMolar>
-0.8147

$$$$
50-19-1
  -INDIGO-01081615412D

 30 30  0  0  0  0  0  0  0  0999 V2000
    3.6327   -2.1735    0.0000 C   0  0  0  0  0  0  0  0  0  0  0  0
    4.6612   -3.3991    0.0000 N   0  0  0  0  0  0  0  0  0  0  0  0
    6.2368   -3.1213    0.0000 H   0  0  0  0  0  0  0  0  0  0  0  0
    4.1138   -4.9027    0.0000 H   0  0  0  0  0  0  0  0  0  0  0  0
    4.1798   -0.6700    0.0000 O   0  0  0  0  0  0  0  0  0  0  0  0
    2.0569   -2.4514    0.0000 O   0  0  0  0  0  0  0  0  0  0  0  0
    1.0284   -1.2257    0.0000 C   0  0  0  0  0  0  0  0  0  0  0  0
   -0.0001    0.0000    0.0000 C   0  0  0  0  0  0  0  0  0  0  0  0
    1.3856    0.8000    0.0000 C   0  0  0  0  0  0  0  0  0  0  0  0
    2.6114    1.8285    0.0000 C   0  0  0  0  0  0  0  0  0  0  0  0
    3.8370    2.8570    0.0000 H   0  0  0  0  0  0  0  0  0  0  0  0
    4.1147    1.2813    0.0000 H   0  0  0  0  0  0  0  0  0  0  0  0
    2.3335    3.4042    0.0000 H   0  0  0  0  0  0  0  0  0  0  0  0
    2.4140   -0.4257    0.0000 H   0  0  0  0  0  0  0  0  0  0  0  0
    0.3573    2.0257    0.0000 H   0  0  0  0  0  0  0  0  0  0  0  0
   -1.0285    1.2256    0.0000 O   0  0  0  0  0  0  0  0  0  0  0  0
   -0.4812    2.7292    0.0000 H   0  0  0  0  0  0  0  0  0  0  0  0
   -1.3857   -0.8000    0.0000 C   0  0  0  0  0  0  0  0  0  0  0  0
   -2.7713    0.0000    0.0000 C   0  0  0  0  0  0  0  0  0  0  0  0
   -2.7713    1.6001    0.0000 H   0  0  0  0  0  0  0  0  0  0  0  0
   -4.1569   -0.8000    0.0000 C   0  0  0  0  0  0  0  0  0  0  0  0
   -5.5426    0.0000    0.0000 H   0  0  0  0  0  0  0  0  0  0  0  0
   -4.1569   -2.4000    0.0000 C   0  0  0  0  0  0  0  0  0  0  0  0
   -5.5426   -3.2000    0.0000 H   0  0  0  0  0  0  0  0  0  0  0  0
   -2.7713   -3.2000    0.0000 C   0  0  0  0  0  0  0  0  0  0  0  0
   -2.7713   -4.8000    0.0000 H   0  0  0  0  0  0  0  0  0  0  0  0
   -1.3857   -2.4000    0.0000 C   0  0  0  0  0  0  0  0  0  0  0  0
   -0.0001   -3.2000    0.0000 H   0  0  0  0  0  0  0  0  0  0  0  0
   -0.1972   -2.2542    0.0000 H   0  0  0  0  0  0  0  0  0  0  0  0
    1.8284    0.1600    0.0000 H   0  0  0  0  0  0  0  0  0  0  0  0
  1  2  1  0  0  0  0
  2  3  1  0  0  0  0
  2  4  1  0  0  0  0
  1  5  2  0  0  0  0
  1  6  1  0  0  0  0
  6  7  1  0  0  0  0
  7  8  1  0  0  0  0
  8  9  1  0  0  0  0
  9 10  1  0  0  0  0
 10 11  1  0  0  0  0
 10 12  1  0  0  0  0
 10 13  1  0  0  0  0
  9 14  1  0  0  0  0
  9 15  1  0  0  0  0
  8 16  1  0  0  0  0
 16 17  1  0  0  0  0
  8 18  1  0  0  0  0
 18 19  4  0  0  0  0
 19 20  1  0  0  0  0
 19 21  4  0  0  0  0
 21 22  1  0  0  0  0
 21 23  4  0  0  0  0
 23 24  1  0  0  0  0
 23 25  4  0  0  0  0
 25 26  1  0  0  0  0
 25 27  4  0  0  0  0
 27 18  4  0  0  0  0
 27 28  1  0  0  0  0
  7 29  1  0  0  0  0
  7 30  1  0  0  0  0
M  END
> <CAS>
50-19-1

> <NAME>
HYDROXYPHENAMATE

> <preferred_name>


> <iupac>


> <SMILES>
CCC(O)(COC(N)=O)c1ccccc1

> <Canonical_QSARr>
CCC(O)(COC(N)=O)c1ccccc1

> <InChI_Code_QSARr>
InChI=1S/C11H15NO3/c1-2-11(14,8-15-10(12)13)9-6-4-3-5-7-9/h3-7,14H,2,8H2,1H3,(H2,12,13)

> <InChI Key_QSARr>
WAFIYOULDIWAKR-UHFFFAOYSA-N

> <Salt_Solvent>
?

> <WS Temperature>
25

> <WS Reference>
MERCK INDEX (1996)

> <dsstox_substance_id>


> <LogMolar>
-0.9227

$$$$
50-22-6
  -INDIGO-01081615412D

 55 58  0  0  0  0  0  0  0  0999 V2000
   -0.0000    0.0000    0.0000 C   0  0  0  0  0  0  0  0  0  0  0  0
    0.9404   -1.2944    0.0000 C   0  0  0  0  0  0  0  0  0  0  0  0
    2.0913   -2.4059    0.0000 H   0  0  0  0  0  0  0  0  0  0  0  0
    1.1078   -2.8856    0.0000 H   0  0  0  0  0  0  0  0  0  0  0  0
    1.7323   -1.2586    0.0000 H   0  0  0  0  0  0  0  0  0  0  0  0
    1.5650    0.3327    0.0000 C   0  0  0  0  0  0  0  0  0  0  0  0
    3.1651    0.3327    0.0000 C   0  0  0  0  0  0  0  0  0  0  0  0
    4.3908    1.3611    0.0000 C   0  0  0  0  0  0  0  0  0  0  0  0
    5.6164    2.3896    0.0000 O   0  0  0  0  0  0  0  0  0  0  0  0
    7.1199    1.8423    0.0000 H   0  0  0  0  0  0  0  0  0  0  0  0
    5.4192    0.1354    0.0000 H   0  0  0  0  0  0  0  0  0  0  0  0
    3.3623    2.5868    0.0000 H   0  0  0  0  0  0  0  0  0  0  0  0
    3.9650   -1.0530    0.0000 O   0  0  0  0  0  0  0  0  0  0  0  0
    2.0487   -0.2953    0.0000 H   0  0  0  0  0  0  0  0  0  0  0  0
    1.7323    1.9239    0.0000 C   0  0  0  0  0  0  0  0  0  0  0  0
    3.2973    1.5912    0.0000 H   0  0  0  0  0  0  0  0  0  0  0  0
    2.2268    3.4456    0.0000 H   0  0  0  0  0  0  0  0  0  0  0  0
    0.2707    2.5747    0.0000 C   0  0  0  0  0  0  0  0  0  0  0  0
    1.0705    3.9603    0.0000 H   0  0  0  0  0  0  0  0  0  0  0  0
   -0.3801    4.0363    0.0000 H   0  0  0  0  0  0  0  0  0  0  0  0
   -0.8001    1.3856    0.0000 C   0  0  0  0  0  0  0  0  0  0  0  0
   -0.6327    2.9769    0.0000 H   0  0  0  0  0  0  0  0  0  0  0  0
   -2.4000    1.3856    0.0000 C   0  0  0  0  0  0  0  0  0  0  0  0
   -1.5999    2.7713    0.0000 H   0  0  0  0  0  0  0  0  0  0  0  0
   -3.2001    0.0000    0.0000 C   0  0  0  0  0  0  0  0  0  0  0  0
   -4.8000    0.0000    0.0000 C   0  0  0  0  0  0  0  0  0  0  0  0
   -4.3887   -0.4902    0.0000 C   0  0  0  0  0  0  0  0  0  0  0  0
   -4.9357   -1.9937    0.0000 H   0  0  0  0  0  0  0  0  0  0  0  0
   -3.9999   -1.3857    0.0000 H   0  0  0  0  0  0  0  0  0  0  0  0
   -5.9886   -0.4902    0.0000 H   0  0  0  0  0  0  0  0  0  0  0  0
   -5.6001   -1.3857    0.0000 C   0  0  0  0  0  0  0  0  0  0  0  0
   -5.8779   -2.9613    0.0000 H   0  0  0  0  0  0  0  0  0  0  0  0
   -4.8000   -2.7712    0.0000 H   0  0  0  0  0  0  0  0  0  0  0  0
   -7.2000   -1.3857    0.0000 C   0  0  0  0  0  0  0  0  0  0  0  0
   -8.7035   -1.9329    0.0000 H   0  0  0  0  0  0  0  0  0  0  0  0
   -6.9222   -2.9613    0.0000 H   0  0  0  0  0  0  0  0  0  0  0  0
   -8.0001    0.0000    0.0000 C   0  0  0  0  0  0  0  0  0  0  0  0
   -9.6000    0.0000    0.0000 O   0  0  0  0  0  0  0  0  0  0  0  0
   -7.2000    1.3856    0.0000 C   0  0  0  0  0  0  0  0  0  0  0  0
   -8.0001    2.7713    0.0000 H   0  0  0  0  0  0  0  0  0  0  0  0
   -5.6001    1.3856    0.0000 C   0  0  0  0  0  0  0  0  0  0  0  0
   -4.8000    2.7713    0.0000 C   0  0  0  0  0  0  0  0  0  0  0  0
   -3.2001    2.7713    0.0000 C   0  0  0  0  0  0  0  0  0  0  0  0
   -1.9744    3.7997    0.0000 H   0  0  0  0  0  0  0  0  0  0  0  0
   -3.4779    4.3470    0.0000 H   0  0  0  0  0  0  0  0  0  0  0  0
   -4.5222    4.3470    0.0000 H   0  0  0  0  0  0  0  0  0  0  0  0
   -6.3035    3.3185    0.0000 H   0  0  0  0  0  0  0  0  0  0  0  0
   -3.1761   -0.9758    0.0000 H   0  0  0  0  0  0  0  0  0  0  0  0
   -2.4000   -1.3857    0.0000 C   0  0  0  0  0  0  0  0  0  0  0  0
   -2.1222   -2.9613    0.0000 O   0  0  0  0  0  0  0  0  0  0  0  0
   -3.3478   -3.9898    0.0000 H   0  0  0  0  0  0  0  0  0  0  0  0
   -3.2001   -2.7712    0.0000 H   0  0  0  0  0  0  0  0  0  0  0  0
   -0.8001   -1.3857    0.0000 C   0  0  0  0  0  0  0  0  0  0  0  0
   -1.0779   -2.9613    0.0000 H   0  0  0  0  0  0  0  0  0  0  0  0
    0.4256   -2.4142    0.0000 H   0  0  0  0  0  0  0  0  0  0  0  0
  1  2  1  0  0  0  0
  2  3  1  0  0  0  0
  2  4  1  0  0  0  0
  2  5  1  0  0  0  0
  1  6  1  0  0  0  0
  6  7  1  0  0  0  0
  7  8  1  0  0  0  0
  8  9  1  0  0  0  0
  9 10  1  0  0  0  0
  8 11  1  0  0  0  0
  8 12  1  0  0  0  0
  7 13  2  0  0  0  0
  6 14  1  0  0  0  0
  6 15  1  0  0  0  0
 15 16  1  0  0  0  0
 15 17  1  0  0  0  0
 15 18  1  0  0  0  0
 18 19  1  0  0  0  0
 18 20  1  0  0  0  0
 18 21  1  0  0  0  0
 21  1  1  0  0  0  0
 21 22  1  0  0  0  0
 21 23  1  0  0  0  0
 23 24  1  0  0  0  0
 23 25  1  0  0  0  0
 25 26  1  0  0  0  0
 26 27  1  0  0  0  0
 27 28  1  0  0  0  0
 27 29  1  0  0  0  0
 27 30  1  0  0  0  0
 26 31  1  0  0  0  0
 31 32  1  0  0  0  0
 31 33  1  0  0  0  0
 31 34  1  0  0  0  0
 34 35  1  0  0  0  0
 34 36  1  0  0  0  0
 34 37  1  0  0  0  0
 37 38  2  0  0  0  0
 37 39  1  0  0  0  0
 39 40  1  0  0  0  0
 39 41  2  0  0  0  0
 41 26  1  0  0  0  0
 41 42  1  0  0  0  0
 42 43  1  0  0  0  0
 43 23  1  0  0  0  0
 43 44  1  0  0  0  0
 43 45  1  0  0  0  0
 42 46  1  0  0  0  0
 42 47  1  0  0  0  0
 25 48  1  0  0  0  0
 25 49  1  0  0  0  0
 49 50  1  0  0  0  0
 50 51  1  0  0  0  0
 49 52  1  0  0  0  0
 49 53  1  0  0  0  0
 53  1  1  0  0  0  0
 53 54  1  0  0  0  0
 53 55  1  0  0  0  0
M  END
> <CAS>
50-22-6

> <NAME>
CORTICOSTERONE

> <preferred_name>
Corticosterone

> <iupac>
(11beta)-11,21-dihydroxypregn-4-ene-3,20-dione

> <SMILES>
C[C@]12CCC(=O)C=C1CC[C@@H]1[C@@H]2[C@@H](O)C[C@]2(C)[C@H](CC[C@H]21)C(=O)CO

> <Canonical_QSARr>
CC12CCC(=O)C=C1CCC1C2C(O)CC2(C)C(CCC21)C(=O)CO

> <InChI_Code_QSARr>
InChI=1S/C21H30O4/c1-20-8-7-13(23)9-12(20)3-4-14-15-5-6-16(18(25)11-22)21(15,2)10-17(24)19(14)20/h9,14-17,19,22,24H,3-8,10-11H2,1-2H3

> <InChI Key_QSARr>
OMFXVFTZEKFJBZ-UHFFFAOYSA-N

> <Salt_Solvent>
?

> <WS Temperature>
25

> <WS Reference>
YALKOWSKY,SH & VALVANI,SC (1980)

> <dsstox_substance_id>
DTXSID6022474

> <LogMolar>
-3.2408

$$$$
50-23-7
  -INDIGO-01081615412D

 56 59  0  0  0  0  0  0  0  0999 V2000
    0.0001   -0.0000    0.0000 C   0  0  0  0  0  0  0  0  0  0  0  0
    0.9403    1.2944    0.0000 C   0  0  0  0  0  0  0  0  0  0  0  0
    2.0915    2.4059    0.0000 H   0  0  0  0  0  0  0  0  0  0  0  0
    1.1077    2.8856    0.0000 H   0  0  0  0  0  0  0  0  0  0  0  0
    2.4784    0.8534    0.0000 H   0  0  0  0  0  0  0  0  0  0  0  0
   -0.8001    1.3857    0.0000 C   0  0  0  0  0  0  0  0  0  0  0  0
    0.2285    2.6113    0.0000 H   0  0  0  0  0  0  0  0  0  0  0  0
   -1.0778    2.9613    0.0000 H   0  0  0  0  0  0  0  0  0  0  0  0
   -2.3999    1.3857    0.0000 C   0  0  0  0  0  0  0  0  0  0  0  0
   -2.1221    2.9613    0.0000 O   0  0  0  0  0  0  0  0  0  0  0  0
   -3.3477    3.9898    0.0000 H   0  0  0  0  0  0  0  0  0  0  0  0
   -3.4285    2.6113    0.0000 H   0  0  0  0  0  0  0  0  0  0  0  0
   -3.2001   -0.0000    0.0000 C   0  0  0  0  0  0  0  0  0  0  0  0
   -3.1763    0.9758    0.0000 H   0  0  0  0  0  0  0  0  0  0  0  0
   -2.3999   -1.3856    0.0000 C   0  0  0  0  0  0  0  0  0  0  0  0
   -3.2001   -2.7713    0.0000 C   0  0  0  0  0  0  0  0  0  0  0  0
   -4.7999   -2.7713    0.0000 C   0  0  0  0  0  0  0  0  0  0  0  0
   -5.6001   -1.3856    0.0000 C   0  0  0  0  0  0  0  0  0  0  0  0
   -7.2000   -1.3856    0.0000 C   0  0  0  0  0  0  0  0  0  0  0  0
   -7.9999   -2.7713    0.0000 H   0  0  0  0  0  0  0  0  0  0  0  0
   -7.9999   -0.0000    0.0000 C   0  0  0  0  0  0  0  0  0  0  0  0
   -9.6000   -0.0000    0.0000 O   0  0  0  0  0  0  0  0  0  0  0  0
   -7.2000    1.3857    0.0000 C   0  0  0  0  0  0  0  0  0  0  0  0
   -6.9222    2.9613    0.0000 H   0  0  0  0  0  0  0  0  0  0  0  0
   -8.7036    1.9329    0.0000 H   0  0  0  0  0  0  0  0  0  0  0  0
   -5.6001    1.3857    0.0000 C   0  0  0  0  0  0  0  0  0  0  0  0
   -5.0527    2.8892    0.0000 H   0  0  0  0  0  0  0  0  0  0  0  0
   -5.8779    2.9613    0.0000 H   0  0  0  0  0  0  0  0  0  0  0  0
   -4.7999   -0.0000    0.0000 C   0  0  0  0  0  0  0  0  0  0  0  0
   -4.3887    0.4902    0.0000 C   0  0  0  0  0  0  0  0  0  0  0  0
   -4.9359    1.9937    0.0000 H   0  0  0  0  0  0  0  0  0  0  0  0
   -4.0000    1.3857    0.0000 H   0  0  0  0  0  0  0  0  0  0  0  0
   -3.8415   -1.0133    0.0000 H   0  0  0  0  0  0  0  0  0  0  0  0
   -6.3036   -3.3185    0.0000 H   0  0  0  0  0  0  0  0  0  0  0  0
   -4.5222   -4.3470    0.0000 H   0  0  0  0  0  0  0  0  0  0  0  0
   -3.4779   -4.3470    0.0000 H   0  0  0  0  0  0  0  0  0  0  0  0
   -1.9742   -3.7997    0.0000 H   0  0  0  0  0  0  0  0  0  0  0  0
   -1.6000   -2.7713    0.0000 H   0  0  0  0  0  0  0  0  0  0  0  0
   -0.8001   -1.3856    0.0000 C   0  0  0  0  0  0  0  0  0  0  0  0
   -0.6327   -2.9769    0.0000 H   0  0  0  0  0  0  0  0  0  0  0  0
    0.2706   -2.5747    0.0000 C   0  0  0  0  0  0  0  0  0  0  0  0
   -0.3802   -4.0363    0.0000 H   0  0  0  0  0  0  0  0  0  0  0  0
    1.0705   -3.9603    0.0000 H   0  0  0  0  0  0  0  0  0  0  0  0
    1.7322   -1.9239    0.0000 C   0  0  0  0  0  0  0  0  0  0  0  0
    2.2267   -3.4456    0.0000 H   0  0  0  0  0  0  0  0  0  0  0  0
    3.2973   -1.5912    0.0000 H   0  0  0  0  0  0  0  0  0  0  0  0
    1.5650   -0.3327    0.0000 C   0  0  0  0  0  0  0  0  0  0  0  0
    1.7322    1.2586    0.0000 O   0  0  0  0  0  0  0  0  0  0  0  0
    3.1940    1.9094    0.0000 H   0  0  0  0  0  0  0  0  0  0  0  0
    3.1651   -0.3327    0.0000 C   0  0  0  0  0  0  0  0  0  0  0  0
    4.3907   -1.3611    0.0000 C   0  0  0  0  0  0  0  0  0  0  0  0
    5.4191   -0.1354    0.0000 O   0  0  0  0  0  0  0  0  0  0  0  0
    6.9949   -0.4132    0.0000 H   0  0  0  0  0  0  0  0  0  0  0  0
    5.6163   -2.3896    0.0000 H   0  0  0  0  0  0  0  0  0  0  0  0
    3.3621   -2.5868    0.0000 H   0  0  0  0  0  0  0  0  0  0  0  0
    3.9651    1.0530    0.0000 O   0  0  0  0  0  0  0  0  0  0  0  0
  1  2  1  0  0  0  0
  2  3  1  0  0  0  0
  2  4  1  0  0  0  0
  2  5  1  0  0  0  0
  1  6  1  0  0  0  0
  6  7  1  0  0  0  0
  6  8  1  0  0  0  0
  6  9  1  0  0  0  0
  9 10  1  0  0  0  0
 10 11  1  0  0  0  0
  9 12  1  0  0  0  0
  9 13  1  0  0  0  0
 13 14  1  0  0  0  0
 13 15  1  0  0  0  0
 15 16  1  0  0  0  0
 16 17  1  0  0  0  0
 17 18  1  0  0  0  0
 18 19  2  0  0  0  0
 19 20  1  0  0  0  0
 19 21  1  0  0  0  0
 21 22  2  0  0  0  0
 21 23  1  0  0  0  0
 23 24  1  0  0  0  0
 23 25  1  0  0  0  0
 23 26  1  0  0  0  0
 26 27  1  0  0  0  0
 26 28  1  0  0  0  0
 26 29  1  0  0  0  0
 29 18  1  0  0  0  0
 29 13  1  0  0  0  0
 29 30  1  0  0  0  0
 30 31  1  0  0  0  0
 30 32  1  0  0  0  0
 30 33  1  0  0  0  0
 17 34  1  0  0  0  0
 17 35  1  0  0  0  0
 16 36  1  0  0  0  0
 16 37  1  0  0  0  0
 15 38  1  0  0  0  0
 15 39  1  0  0  0  0
 39  1  1  0  0  0  0
 39 40  1  0  0  0  0
 39 41  1  0  0  0  0
 41 42  1  0  0  0  0
 41 43  1  0  0  0  0
 41 44  1  0  0  0  0
 44 45  1  0  0  0  0
 44 46  1  0  0  0  0
 44 47  1  0  0  0  0
 47  1  1  0  0  0  0
 47 48  1  0  0  0  0
 48 49  1  0  0  0  0
 47 50  1  0  0  0  0
 50 51  1  0  0  0  0
 51 52  1  0  0  0  0
 52 53  1  0  0  0  0
 51 54  1  0  0  0  0
 51 55  1  0  0  0  0
 50 56  2  0  0  0  0
M  END
> <CAS>
50-23-7

> <NAME>
HYDROCORTISONE

> <preferred_name>
Hydrocortisone

> <iupac>
(11beta)-11,17,21-trihydroxypregn-4-ene-3,20-dione

> <SMILES>
C[C@]12CCC(=O)C=C1CC[C@@H]1[C@@H]2[C@@H](O)C[C@@]2(C)[C@H]1CC[C@]2(O)C(=O)CO

> <Canonical_QSARr>
CC12CCC(=O)C=C1CCC1C2C(O)CC2(C)C1CCC2(O)C(=O)CO

> <InChI_Code_QSARr>
InChI=1S/C21H30O5/c1-19-7-5-13(23)9-12(19)3-4-14-15-6-8-21(26,17(25)11-22)20(15,2)10-16(24)18(14)19/h9,14-16,18,22,24,26H,3-8,10-11H2,1-2H3

> <InChI Key_QSARr>
JYGXADMDTFJGBT-UHFFFAOYSA-N

> <Salt_Solvent>
?

> <WS Temperature>
25

> <WS Reference>
YALKOWSKY,SH & HE,Y (2003)

> <dsstox_substance_id>
DTXSID7020714

> <LogMolar>
-3.0541

$$$$
50-24-8
  -INDIGO-01081615412D

 54 57  0  0  0  0  0  0  0  0999 V2000
    0.0001   -0.0000    0.0000 C   0  0  0  0  0  0  0  0  0  0  0  0
    0.9403    1.2944    0.0000 C   0  0  0  0  0  0  0  0  0  0  0  0
    2.0915    2.4059    0.0000 H   0  0  0  0  0  0  0  0  0  0  0  0
    1.1077    2.8856    0.0000 H   0  0  0  0  0  0  0  0  0  0  0  0
    2.4784    0.8534    0.0000 H   0  0  0  0  0  0  0  0  0  0  0  0
   -0.8001    1.3857    0.0000 C   0  0  0  0  0  0  0  0  0  0  0  0
    0.4258    2.4142    0.0000 H   0  0  0  0  0  0  0  0  0  0  0  0
   -1.0778    2.9613    0.0000 H   0  0  0  0  0  0  0  0  0  0  0  0
   -2.3999    1.3857    0.0000 C   0  0  0  0  0  0  0  0  0  0  0  0
   -2.1221    2.9613    0.0000 O   0  0  0  0  0  0  0  0  0  0  0  0
   -3.3477    3.9898    0.0000 H   0  0  0  0  0  0  0  0  0  0  0  0
   -3.4285    2.6113    0.0000 H   0  0  0  0  0  0  0  0  0  0  0  0
   -3.2001   -0.0000    0.0000 C   0  0  0  0  0  0  0  0  0  0  0  0
   -3.1763    0.9758    0.0000 H   0  0  0  0  0  0  0  0  0  0  0  0
   -2.3999   -1.3856    0.0000 C   0  0  0  0  0  0  0  0  0  0  0  0
   -3.2001   -2.7713    0.0000 C   0  0  0  0  0  0  0  0  0  0  0  0
   -4.7999   -2.7713    0.0000 C   0  0  0  0  0  0  0  0  0  0  0  0
   -5.6001   -1.3856    0.0000 C   0  0  0  0  0  0  0  0  0  0  0  0
   -7.2000   -1.3856    0.0000 C   0  0  0  0  0  0  0  0  0  0  0  0
   -7.9999   -2.7713    0.0000 H   0  0  0  0  0  0  0  0  0  0  0  0
   -7.9999   -0.0000    0.0000 C   0  0  0  0  0  0  0  0  0  0  0  0
   -9.6000   -0.0000    0.0000 O   0  0  0  0  0  0  0  0  0  0  0  0
   -7.2000    1.3857    0.0000 C   0  0  0  0  0  0  0  0  0  0  0  0
   -7.9999    2.7712    0.0000 H   0  0  0  0  0  0  0  0  0  0  0  0
   -5.6001    1.3857    0.0000 C   0  0  0  0  0  0  0  0  0  0  0  0
   -5.3221    2.9613    0.0000 H   0  0  0  0  0  0  0  0  0  0  0  0
   -4.7999   -0.0000    0.0000 C   0  0  0  0  0  0  0  0  0  0  0  0
   -4.3887    0.4902    0.0000 C   0  0  0  0  0  0  0  0  0  0  0  0
   -4.0000    1.3857    0.0000 H   0  0  0  0  0  0  0  0  0  0  0  0
   -4.9359    1.9937    0.0000 H   0  0  0  0  0  0  0  0  0  0  0  0
   -5.9886    0.4902    0.0000 H   0  0  0  0  0  0  0  0  0  0  0  0
   -6.3036   -3.3185    0.0000 H   0  0  0  0  0  0  0  0  0  0  0  0
   -4.5222   -4.3470    0.0000 H   0  0  0  0  0  0  0  0  0  0  0  0
   -3.4779   -4.3470    0.0000 H   0  0  0  0  0  0  0  0  0  0  0  0
   -1.9742   -3.7997    0.0000 H   0  0  0  0  0  0  0  0  0  0  0  0
   -1.6000   -2.7713    0.0000 H   0  0  0  0  0  0  0  0  0  0  0  0
   -0.8001   -1.3856    0.0000 C   0  0  0  0  0  0  0  0  0  0  0  0
   -0.6327   -2.9769    0.0000 H   0  0  0  0  0  0  0  0  0  0  0  0
    0.2706   -2.5747    0.0000 C   0  0  0  0  0  0  0  0  0  0  0  0
   -0.3802   -4.0363    0.0000 H   0  0  0  0  0  0  0  0  0  0  0  0
    1.0705   -3.9603    0.0000 H   0  0  0  0  0  0  0  0  0  0  0  0
    1.7322   -1.9239    0.0000 C   0  0  0  0  0  0  0  0  0  0  0  0
    2.2267   -3.4456    0.0000 H   0  0  0  0  0  0  0  0  0  0  0  0
    3.2973   -1.5912    0.0000 H   0  0  0  0  0  0  0  0  0  0  0  0
    1.5650   -0.3327    0.0000 C   0  0  0  0  0  0  0  0  0  0  0  0
    1.7322    1.2586    0.0000 O   0  0  0  0  0  0  0  0  0  0  0  0
    3.1940    1.9094    0.0000 H   0  0  0  0  0  0  0  0  0  0  0  0
    3.1651   -0.3327    0.0000 C   0  0  0  0  0  0  0  0  0  0  0  0
    4.3907   -1.3611    0.0000 C   0  0  0  0  0  0  0  0  0  0  0  0
    5.4191   -0.1354    0.0000 O   0  0  0  0  0  0  0  0  0  0  0  0
    6.9949   -0.4132    0.0000 H   0  0  0  0  0  0  0  0  0  0  0  0
    5.6163   -2.3896    0.0000 H   0  0  0  0  0  0  0  0  0  0  0  0
    3.3621   -2.5868    0.0000 H   0  0  0  0  0  0  0  0  0  0  0  0
    3.9651    1.0530    0.0000 O   0  0  0  0  0  0  0  0  0  0  0  0
  1  2  1  0  0  0  0
  2  3  1  0  0  0  0
  2  4  1  0  0  0  0
  2  5  1  0  0  0  0
  1  6  1  0  0  0  0
  6  7  1  0  0  0  0
  6  8  1  0  0  0  0
  6  9  1  0  0  0  0
  9 10  1  0  0  0  0
 10 11  1  0  0  0  0
  9 12  1  0  0  0  0
  9 13  1  0  0  0  0
 13 14  1  0  0  0  0
 13 15  1  0  0  0  0
 15 16  1  0  0  0  0
 16 17  1  0  0  0  0
 17 18  1  0  0  0  0
 18 19  2  0  0  0  0
 19 20  1  0  0  0  0
 19 21  1  0  0  0  0
 21 22  2  0  0  0  0
 21 23  1  0  0  0  0
 23 24  1  0  0  0  0
 23 25  2  0  0  0  0
 25 26  1  0  0  0  0
 25 27  1  0  0  0  0
 27 18  1  0  0  0  0
 27 13  1  0  0  0  0
 27 28  1  0  0  0  0
 28 29  1  0  0  0  0
 28 30  1  0  0  0  0
 28 31  1  0  0  0  0
 17 32  1  0  0  0  0
 17 33  1  0  0  0  0
 16 34  1  0  0  0  0
 16 35  1  0  0  0  0
 15 36  1  0  0  0  0
 15 37  1  0  0  0  0
 37  1  1  0  0  0  0
 37 38  1  0  0  0  0
 37 39  1  0  0  0  0
 39 40  1  0  0  0  0
 39 41  1  0  0  0  0
 39 42  1  0  0  0  0
 42 43  1  0  0  0  0
 42 44  1  0  0  0  0
 42 45  1  0  0  0  0
 45  1  1  0  0  0  0
 45 46  1  0  0  0  0
 46 47  1  0  0  0  0
 45 48  1  0  0  0  0
 48 49  1  0  0  0  0
 49 50  1  0  0  0  0
 50 51  1  0  0  0  0
 49 52  1  0  0  0  0
 49 53  1  0  0  0  0
 48 54  2  0  0  0  0
M  END
> <CAS>
50-24-8

> <NAME>
PREDNISOLONE

> <preferred_name>
Prednisolone

> <iupac>
(11beta)-11,17,21-trihydroxypregna-1,4-diene-3,20-dione

> <SMILES>
C[C@]12C=CC(=O)C=C1CC[C@@H]1[C@@H]2[C@@H](O)C[C@@]2(C)[C@H]1CC[C@]2(O)C(=O)CO

> <Canonical_QSARr>
CC12C=CC(=O)C=C1CCC1C2C(O)CC2(C)C1CCC2(O)C(=O)CO

> <InChI_Code_QSARr>
InChI=1S/C21H28O5/c1-19-7-5-13(23)9-12(19)3-4-14-15-6-8-21(26,17(25)11-22)20(15,2)10-16(24)18(14)19/h5,7,9,14-16,18,22,24,26H,3-4,6,8,10-11H2,1-2H3

> <InChI Key_QSARr>
OIGNJSKKLXVSLS-UHFFFAOYSA-N

> <Salt_Solvent>
?

> <WS Temperature>
25

> <WS Reference>
YALKOWSKY,SH & HE,Y (2003)

> <dsstox_substance_id>
DTXSID9021184

> <LogMolar>
-3.2085

$$$$
50-29-3
  -INDIGO-01081615412D

 28 29  0  0  0  0  0  0  0  0999 V2000
    1.3856   -0.8000    0.0000 Cl  0  0  0  0  0  0  0  0  0  0  0  0
   -0.0001   -1.6001    0.0000 C   0  0  0  0  0  0  0  0  0  0  0  0
   -0.0001   -3.2000    0.0000 Cl  0  0  0  0  0  0  0  0  0  0  0  0
    1.3856   -2.4000    0.0000 Cl  0  0  0  0  0  0  0  0  0  0  0  0
   -0.0001    0.0000    0.0000 C   0  0  0  0  0  0  0  0  0  0  0  0
    1.5034    0.5472    0.0000 C   0  0  0  0  0  0  0  0  0  0  0  0
    2.7292   -0.4813    0.0000 C   0  0  0  0  0  0  0  0  0  0  0  0
    2.7292   -2.0812    0.0000 H   0  0  0  0  0  0  0  0  0  0  0  0
    4.2327    0.0660    0.0000 C   0  0  0  0  0  0  0  0  0  0  0  0
    5.4584   -0.9624    0.0000 H   0  0  0  0  0  0  0  0  0  0  0  0
    4.5106    1.6416    0.0000 C   0  0  0  0  0  0  0  0  0  0  0  0
    6.0140    2.1889    0.0000 Cl  0  0  0  0  0  0  0  0  0  0  0  0
    3.2848    2.6701    0.0000 C   0  0  0  0  0  0  0  0  0  0  0  0
    3.5627    4.2459    0.0000 H   0  0  0  0  0  0  0  0  0  0  0  0
    1.7813    2.1229    0.0000 C   0  0  0  0  0  0  0  0  0  0  0  0
    0.5557    3.1514    0.0000 H   0  0  0  0  0  0  0  0  0  0  0  0
   -1.5999    0.0000    0.0000 C   0  0  0  0  0  0  0  0  0  0  0  0
   -2.4001    1.3857    0.0000 C   0  0  0  0  0  0  0  0  0  0  0  0
   -1.5999    2.7713    0.0000 H   0  0  0  0  0  0  0  0  0  0  0  0
   -4.0000    1.3857    0.0000 C   0  0  0  0  0  0  0  0  0  0  0  0
   -4.7999    2.7713    0.0000 H   0  0  0  0  0  0  0  0  0  0  0  0
   -4.7999    0.0000    0.0000 C   0  0  0  0  0  0  0  0  0  0  0  0
   -6.4000    0.0000    0.0000 Cl  0  0  0  0  0  0  0  0  0  0  0  0
   -4.0000   -1.3857    0.0000 C   0  0  0  0  0  0  0  0  0  0  0  0
   -4.7999   -2.7713    0.0000 H   0  0  0  0  0  0  0  0  0  0  0  0
   -2.4001   -1.3857    0.0000 C   0  0  0  0  0  0  0  0  0  0  0  0
   -1.5999   -2.7713    0.0000 H   0  0  0  0  0  0  0  0  0  0  0  0
   -0.0001    1.6000    0.0000 H   0  0  0  0  0  0  0  0  0  0  0  0
  1  2  1  0  0  0  0
  2  3  1  0  0  0  0
  2  4  1  0  0  0  0
  2  5  1  0  0  0  0
  5  6  1  0  0  0  0
  6  7  4  0  0  0  0
  7  8  1  0  0  0  0
  7  9  4  0  0  0  0
  9 10  1  0  0  0  0
  9 11  4  0  0  0  0
 11 12  1  0  0  0  0
 11 13  4  0  0  0  0
 13 14  1  0  0  0  0
 13 15  4  0  0  0  0
 15  6  4  0  0  0  0
 15 16  1  0  0  0  0
  5 17  1  0  0  0  0
 17 18  4  0  0  0  0
 18 19  1  0  0  0  0
 18 20  4  0  0  0  0
 20 21  1  0  0  0  0
 20 22  4  0  0  0  0
 22 23  1  0  0  0  0
 22 24  4  0  0  0  0
 24 25  1  0  0  0  0
 24 26  4  0  0  0  0
 26 17  4  0  0  0  0
 26 27  1  0  0  0  0
  5 28  1  0  0  0  0
M  END
> <CAS>
50-29-3

> <NAME>
P,P'-DDT

> <preferred_name>
p,p'-DDT

> <iupac>
1,1'-(2,2,2-trichloroethane-1,1-diyl)bis(4-chlorobenzene)

> <SMILES>
ClC(Cl)(Cl)C(c1ccc(Cl)cc1)c1ccc(Cl)cc1

> <Canonical_QSARr>
ClC(Cl)(Cl)C(c1ccc(Cl)cc1)c1ccc(Cl)cc1

> <InChI_Code_QSARr>
InChI=1S/C14H9Cl5/c15-11-5-1-9(2-6-11)13(14(17,18)19)10-3-7-12(16)8-4-10/h1-8,13H

> <InChI Key_QSARr>
YVGGHNCTFXOJCH-UHFFFAOYSA-N

> <Salt_Solvent>
?

> <WS Temperature>
25

> <WS Reference>
YALKOWSKY,SH & HE,Y (2003)

> <dsstox_substance_id>
DTXSID4020375

> <LogMolar>
-7.8092

$$$$
50-30-6
  -INDIGO-01081615412D

 15 15  0  0  0  0  0  0  0  0999 V2000
    1.6000    0.0000    0.0000 C   0  0  0  0  0  0  0  0  0  0  0  0
   -0.0000   -0.0000    0.0000 C   0  0  0  0  0  0  0  0  0  0  0  0
   -0.8000    1.3856    0.0000 C   0  0  0  0  0  0  0  0  0  0  0  0
   -0.0000    2.7713    0.0000 Cl  0  0  0  0  0  0  0  0  0  0  0  0
   -2.4000    1.3856    0.0000 C   0  0  0  0  0  0  0  0  0  0  0  0
   -3.2001    2.7713    0.0000 H   0  0  0  0  0  0  0  0  0  0  0  0
   -3.2001   -0.0000    0.0000 C   0  0  0  0  0  0  0  0  0  0  0  0
   -4.8000   -0.0000    0.0000 H   0  0  0  0  0  0  0  0  0  0  0  0
   -2.4000   -1.3856    0.0000 C   0  0  0  0  0  0  0  0  0  0  0  0
   -3.2001   -2.7713    0.0000 H   0  0  0  0  0  0  0  0  0  0  0  0
   -0.8000   -1.3856    0.0000 C   0  0  0  0  0  0  0  0  0  0  0  0
   -0.0000   -2.7713    0.0000 Cl  0  0  0  0  0  0  0  0  0  0  0  0
    2.4001   -1.3856    0.0000 O   0  0  0  0  0  0  0  0  0  0  0  0
    4.0000   -1.3856    0.0000 H   0  0  0  0  0  0  0  0  0  0  0  0
    2.4001    1.3856    0.0000 O   0  0  0  0  0  0  0  0  0  0  0  0
  1  2  1  0  0  0  0
  2  3  4  0  0  0  0
  3  4  1  0  0  0  0
  3  5  4  0  0  0  0
  5  6  1  0  0  0  0
  5  7  4  0  0  0  0
  7  8  1  0  0  0  0
  7  9  4  0  0  0  0
  9 10  1  0  0  0  0
  9 11  4  0  0  0  0
 11  2  4  0  0  0  0
 11 12  1  0  0  0  0
  1 13  1  0  0  0  0
 13 14  1  0  0  0  0
  1 15  2  0  0  0  0
M  END
> <CAS>
50-30-6

> <NAME>
2,6-DICHLOROBENZOIC ACID

> <preferred_name>
2,6-Dichlorobenzoic acid

> <iupac>
2,6-dichlorobenzoic acid

> <SMILES>
OC(=O)c1c(Cl)cccc1Cl

> <Canonical_QSARr>
OC(=O)c1c(Cl)cccc1Cl

> <InChI_Code_QSARr>
InChI=1S/C7H4Cl2O2/c8-4-2-1-3-5(9)6(4)7(10)11/h1-3H,(H,10,11)

> <InChI Key_QSARr>
MRUDNSFOFOQZDA-UHFFFAOYSA-N

> <Salt_Solvent>
?

> <WS Temperature>


> <WS Reference>
YALKOWSKY,SH & DANNENFELSER,RM (1992)

> <dsstox_substance_id>
DTXSID0024979

> <LogMolar>
-1.1309

$$$$
50-31-7
  -INDIGO-01081615412D

 15 15  0  0  0  0  0  0  0  0999 V2000
    1.6000    0.0000    0.0000 C   0  0  0  0  0  0  0  0  0  0  0  0
    2.4001   -1.3856    0.0000 O   0  0  0  0  0  0  0  0  0  0  0  0
    4.0000   -1.3856    0.0000 H   0  0  0  0  0  0  0  0  0  0  0  0
   -0.0000   -0.0000    0.0000 C   0  0  0  0  0  0  0  0  0  0  0  0
   -0.8000    1.3856    0.0000 C   0  0  0  0  0  0  0  0  0  0  0  0
   -0.0000    2.7713    0.0000 Cl  0  0  0  0  0  0  0  0  0  0  0  0
   -2.4000    1.3856    0.0000 C   0  0  0  0  0  0  0  0  0  0  0  0
   -3.2001    2.7713    0.0000 H   0  0  0  0  0  0  0  0  0  0  0  0
   -3.2001   -0.0000    0.0000 C   0  0  0  0  0  0  0  0  0  0  0  0
   -4.8000   -0.0000    0.0000 H   0  0  0  0  0  0  0  0  0  0  0  0
   -2.4000   -1.3856    0.0000 C   0  0  0  0  0  0  0  0  0  0  0  0
   -3.2001   -2.7713    0.0000 Cl  0  0  0  0  0  0  0  0  0  0  0  0
   -0.8000   -1.3856    0.0000 C   0  0  0  0  0  0  0  0  0  0  0  0
   -0.0000   -2.7713    0.0000 Cl  0  0  0  0  0  0  0  0  0  0  0  0
    2.4001    1.3856    0.0000 O   0  0  0  0  0  0  0  0  0  0  0  0
  1  2  1  0  0  0  0
  2  3  1  0  0  0  0
  1  4  1  0  0  0  0
  4  5  4  0  0  0  0
  5  6  1  0  0  0  0
  5  7  4  0  0  0  0
  7  8  1  0  0  0  0
  7  9  4  0  0  0  0
  9 10  1  0  0  0  0
  9 11  4  0  0  0  0
 11 12  1  0  0  0  0
 11 13  4  0  0  0  0
 13  4  4  0  0  0  0
 13 14  1  0  0  0  0
  1 15  2  0  0  0  0
M  END
> <CAS>
50-31-7

> <NAME>
2,3,6-TRICHLOROBENZOIC ACID

> <preferred_name>
2,3,6-Trichlorobenzoic acid

> <iupac>
2,3,6-trichlorobenzoic acid

> <SMILES>
OC(=O)c1c(Cl)c(Cl)ccc1Cl

> <Canonical_QSARr>
OC(=O)c1c(Cl)c(Cl)ccc1Cl

> <InChI_Code_QSARr>
InChI=1S/C7H3Cl3O2/c8-3-1-2-4(9)6(10)5(3)7(11)12/h1-2H,(H,11,12)

> <InChI Key_QSARr>
XZIDTOHMJBOSOX-UHFFFAOYSA-N

> <Salt_Solvent>
?

> <WS Temperature>
22

> <WS Reference>
MARTIN,H & WORTHING,CR (1977)

> <dsstox_substance_id>
DTXSID6040296

> <LogMolar>
-1.4666

$$$$
50-33-9
  -INDIGO-01081615412D

 43 45  0  0  0  0  0  0  0  0999 V2000
   -0.4460    2.8161    0.0000 O   0  0  0  0  0  0  0  0  0  0  0  0
    0.4945    1.5218    0.0000 C   0  0  0  0  0  0  0  0  0  0  0  0
   -0.0001   -0.0000    0.0000 C   0  0  0  0  0  0  0  0  0  0  0  0
   -1.5525    0.3871    0.0000 C   0  0  0  0  0  0  0  0  0  0  0  0
   -3.1050    0.7742    0.0000 C   0  0  0  0  0  0  0  0  0  0  0  0
   -4.6574    1.1612    0.0000 C   0  0  0  0  0  0  0  0  0  0  0  0
   -6.2099    1.5483    0.0000 C   0  0  0  0  0  0  0  0  0  0  0  0
   -7.7624    1.9354    0.0000 H   0  0  0  0  0  0  0  0  0  0  0  0
   -7.3214    0.3973    0.0000 H   0  0  0  0  0  0  0  0  0  0  0  0
   -6.6509    3.0863    0.0000 H   0  0  0  0  0  0  0  0  0  0  0  0
   -5.0444   -0.3912    0.0000 H   0  0  0  0  0  0  0  0  0  0  0  0
   -4.2703    2.7137    0.0000 H   0  0  0  0  0  0  0  0  0  0  0  0
   -3.4919   -0.7783    0.0000 H   0  0  0  0  0  0  0  0  0  0  0  0
   -2.7178    2.3266    0.0000 H   0  0  0  0  0  0  0  0  0  0  0  0
   -1.9395   -1.1654    0.0000 H   0  0  0  0  0  0  0  0  0  0  0  0
   -1.1653    1.9396    0.0000 H   0  0  0  0  0  0  0  0  0  0  0  0
   -0.8000   -1.3856    0.0000 H   0  0  0  0  0  0  0  0  0  0  0  0
    1.2944   -0.9404    0.0000 C   0  0  0  0  0  0  0  0  0  0  0  0
    1.2944   -2.5404    0.0000 O   0  0  0  0  0  0  0  0  0  0  0  0
    2.5889   -0.0000    0.0000 N   0  0  0  0  0  0  0  0  0  0  0  0
    4.1104   -0.4945    0.0000 C   0  0  0  0  0  0  0  0  0  0  0  0
    5.5941    0.1049    0.0000 C   0  0  0  0  0  0  0  0  0  0  0  0
    6.3451    1.5176    0.0000 H   0  0  0  0  0  0  0  0  0  0  0  0
    6.8549   -0.8802    0.0000 C   0  0  0  0  0  0  0  0  0  0  0  0
    8.3384   -0.2807    0.0000 H   0  0  0  0  0  0  0  0  0  0  0  0
    6.6321   -2.4645    0.0000 C   0  0  0  0  0  0  0  0  0  0  0  0
    7.8929   -3.4497    0.0000 H   0  0  0  0  0  0  0  0  0  0  0  0
    5.1487   -3.0640    0.0000 C   0  0  0  0  0  0  0  0  0  0  0  0
    4.9261   -4.6483    0.0000 H   0  0  0  0  0  0  0  0  0  0  0  0
    3.8878   -2.0789    0.0000 C   0  0  0  0  0  0  0  0  0  0  0  0
    2.4044   -2.6783    0.0000 H   0  0  0  0  0  0  0  0  0  0  0  0
    2.0944    1.5218    0.0000 N   0  0  0  0  0  0  0  0  0  0  0  0
    2.7958    2.9597    0.0000 C   0  0  0  0  0  0  0  0  0  0  0  0
    4.3920    3.0714    0.0000 C   0  0  0  0  0  0  0  0  0  0  0  0
    5.2867    1.7450    0.0000 H   0  0  0  0  0  0  0  0  0  0  0  0
    5.0934    4.5095    0.0000 C   0  0  0  0  0  0  0  0  0  0  0  0
    6.6893    4.6210    0.0000 H   0  0  0  0  0  0  0  0  0  0  0  0
    4.1986    5.8359    0.0000 C   0  0  0  0  0  0  0  0  0  0  0  0
    4.9000    7.2740    0.0000 H   0  0  0  0  0  0  0  0  0  0  0  0
    2.6024    5.7244    0.0000 C   0  0  0  0  0  0  0  0  0  0  0  0
    1.7079    7.0508    0.0000 H   0  0  0  0  0  0  0  0  0  0  0  0
    1.9010    4.2863    0.0000 C   0  0  0  0  0  0  0  0  0  0  0  0
    0.3051    4.1746    0.0000 H   0  0  0  0  0  0  0  0  0  0  0  0
  1  2  2  0  0  0  0
  2  3  1  0  0  0  0
  3  4  1  0  0  0  0
  4  5  1  0  0  0  0
  5  6  1  0  0  0  0
  6  7  1  0  0  0  0
  7  8  1  0  0  0  0
  7  9  1  0  0  0  0
  7 10  1  0  0  0  0
  6 11  1  0  0  0  0
  6 12  1  0  0  0  0
  5 13  1  0  0  0  0
  5 14  1  0  0  0  0
  4 15  1  0  0  0  0
  4 16  1  0  0  0  0
  3 17  1  0  0  0  0
  3 18  1  0  0  0  0
 18 19  2  0  0  0  0
 18 20  1  0  0  0  0
 20 21  1  0  0  0  0
 21 22  4  0  0  0  0
 22 23  1  0  0  0  0
 22 24  4  0  0  0  0
 24 25  1  0  0  0  0
 24 26  4  0  0  0  0
 26 27  1  0  0  0  0
 26 28  4  0  0  0  0
 28 29  1  0  0  0  0
 28 30  4  0  0  0  0
 30 21  4  0  0  0  0
 30 31  1  0  0  0  0
 20 32  1  0  0  0  0
 32  2  1  0  0  0  0
 32 33  1  0  0  0  0
 33 34  4  0  0  0  0
 34 35  1  0  0  0  0
 34 36  4  0  0  0  0
 36 37  1  0  0  0  0
 36 38  4  0  0  0  0
 38 39  1  0  0  0  0
 38 40  4  0  0  0  0
 40 41  1  0  0  0  0
 40 42  4  0  0  0  0
 42 33  4  0  0  0  0
 42 43  1  0  0  0  0
M  END
> <CAS>
50-33-9

> <NAME>
PHENYLBUTAZONE

> <preferred_name>
Phenylbutazone

> <iupac>
4-butyl-1,2-diphenylpyrazolidine-3,5-dione

> <SMILES>
CCCCC1C(=O)N(c2ccccc2)N(c2ccccc2)C1=O

> <Canonical_QSARr>
CCCCC1C(=O)N(c2ccccc2)N(c2ccccc2)C1=O

> <InChI_Code_QSARr>
InChI=1S/C19H20N2O2/c1-2-3-14-17-18(22)20(15-10-6-4-7-11-15)21(19(17)23)16-12-8-5-9-13-16/h4-13,17H,2-3,14H2,1H3

> <InChI Key_QSARr>
VYMDGNCVAMGZFE-UHFFFAOYSA-N

> <Salt_Solvent>
?

> <WS Temperature>
25

> <WS Reference>
YALKOWSKY,SH & HE,Y (2003)

> <dsstox_substance_id>
DTXSID9021136

> <LogMolar>
-3.8124

$$$$
50-35-1
  -INDIGO-01081615412D

 29 31  0  0  0  0  0  0  0  0999 V2000
   -1.5756   -0.2779    0.0000 N   0  0  0  0  0  0  0  0  0  0  0  0
   -0.0001   -0.0000    0.0000 C   0  0  0  0  0  0  0  0  0  0  0  0
    1.2256    1.0284    0.0000 C   0  0  0  0  0  0  0  0  0  0  0  0
   -0.0001    2.0570    0.0000 H   0  0  0  0  0  0  0  0  0  0  0  0
    2.0257    2.4141    0.0000 H   0  0  0  0  0  0  0  0  0  0  0  0
    2.7292    0.4813    0.0000 C   0  0  0  0  0  0  0  0  0  0  0  0
    3.0071    2.0570    0.0000 H   0  0  0  0  0  0  0  0  0  0  0  0
    4.3293    0.4813    0.0000 H   0  0  0  0  0  0  0  0  0  0  0  0
    3.0071   -1.0945    0.0000 C   0  0  0  0  0  0  0  0  0  0  0  0
    4.5105   -1.6417    0.0000 O   0  0  0  0  0  0  0  0  0  0  0  0
    1.7814   -2.1229    0.0000 N   0  0  0  0  0  0  0  0  0  0  0  0
    2.0592   -3.6986    0.0000 H   0  0  0  0  0  0  0  0  0  0  0  0
    0.2778   -1.5756    0.0000 C   0  0  0  0  0  0  0  0  0  0  0  0
   -0.9479   -2.6042    0.0000 O   0  0  0  0  0  0  0  0  0  0  0  0
   -0.8000    1.3856    0.0000 H   0  0  0  0  0  0  0  0  0  0  0  0
   -2.5161   -1.5723    0.0000 C   0  0  0  0  0  0  0  0  0  0  0  0
   -2.2935   -3.1567    0.0000 O   0  0  0  0  0  0  0  0  0  0  0  0
   -4.0378   -1.0779    0.0000 C   0  0  0  0  0  0  0  0  0  0  0  0
   -5.4234   -1.8778    0.0000 C   0  0  0  0  0  0  0  0  0  0  0  0
   -6.8092   -1.0779    0.0000 C   0  0  0  0  0  0  0  0  0  0  0  0
   -6.8092    0.5222    0.0000 C   0  0  0  0  0  0  0  0  0  0  0  0
   -5.4234    1.3222    0.0000 C   0  0  0  0  0  0  0  0  0  0  0  0
   -5.4234    2.9222    0.0000 H   0  0  0  0  0  0  0  0  0  0  0  0
   -4.0378    0.5222    0.0000 C   0  0  0  0  0  0  0  0  0  0  0  0
   -2.5161    1.0166    0.0000 C   0  0  0  0  0  0  0  0  0  0  0  0
   -2.0217    2.5383    0.0000 O   0  0  0  0  0  0  0  0  0  0  0  0
   -8.1948    1.3222    0.0000 H   0  0  0  0  0  0  0  0  0  0  0  0
   -8.1948   -1.8778    0.0000 H   0  0  0  0  0  0  0  0  0  0  0  0
   -5.4234   -3.4779    0.0000 H   0  0  0  0  0  0  0  0  0  0  0  0
  1  2  1  0  0  0  0
  2  3  1  0  0  0  0
  3  4  1  0  0  0  0
  3  5  1  0  0  0  0
  3  6  1  0  0  0  0
  6  7  1  0  0  0  0
  6  8  1  0  0  0  0
  6  9  1  0  0  0  0
  9 10  2  0  0  0  0
  9 11  1  0  0  0  0
 11 12  1  0  0  0  0
 11 13  1  0  0  0  0
 13  2  1  0  0  0  0
 13 14  2  0  0  0  0
  2 15  1  0  0  0  0
  1 16  1  0  0  0  0
 16 17  2  0  0  0  0
 16 18  1  0  0  0  0
 18 19  4  0  0  0  0
 19 20  4  0  0  0  0
 20 21  4  0  0  0  0
 21 22  4  0  0  0  0
 22 23  1  0  0  0  0
 22 24  4  0  0  0  0
 24 18  4  0  0  0  0
 24 25  1  0  0  0  0
 25  1  1  0  0  0  0
 25 26  2  0  0  0  0
 21 27  1  0  0  0  0
 20 28  1  0  0  0  0
 19 29  1  0  0  0  0
M  END
> <CAS>
50-35-1

> <NAME>
THALIDOMIDE

> <preferred_name>
Thalidomide

> <iupac>
2-(2,6-dioxopiperidin-3-yl)-1H-isoindole-1,3(2H)-dione

> <SMILES>
O=C1CCC(C(=O)N1)N1C(=O)c2ccccc2C1=O

> <Canonical_QSARr>
O=C1CCC(C(=O)N1)N1C(=O)c2ccccc2C1=O

> <InChI_Code_QSARr>
InChI=1S/C13H10N2O4/c16-10-6-5-9(11(17)14-10)15-12(18)7-3-1-2-4-8(7)13(15)19/h1-4,9H,5-6H2,(H,14,16,17)

> <InChI Key_QSARr>
UEJJHQNACJXSKW-UHFFFAOYSA-N

> <Salt_Solvent>
?

> <WS Temperature>
25

> <WS Reference>
BUDAVARI,S ET AL. (1996)

> <dsstox_substance_id>
DTXSID9022524

> <LogMolar>
-2.6758

$$$$
50-36-2
  -INDIGO-01081615412D

 43 45  0  0  0  0  0  0  0  0999 V2000
    7.0222    0.0681    0.0000 C   0  0  0  0  0  0  0  0  0  0  0  0
    5.4335    0.2586    0.0000 C   0  0  0  0  0  0  0  0  0  0  0  0
    4.8043    1.7296    0.0000 O   0  0  0  0  0  0  0  0  0  0  0  0
    4.4742   -1.0220    0.0000 O   0  0  0  0  0  0  0  0  0  0  0  0
    2.8856   -0.8315    0.0000 C   0  0  0  0  0  0  0  0  0  0  0  0
    1.8846    0.0001    0.0000 C   0  0  0  0  0  0  0  0  0  0  0  0
    2.2588   -1.5556    0.0000 C   0  0  0  0  0  0  0  0  0  0  0  0
    2.7941   -2.4288    0.0000 O   0  0  0  0  0  0  0  0  0  0  0  0
    1.3077   -2.8422    0.0000 O   0  0  0  0  0  0  0  0  0  0  0  0
    1.6820   -4.3979    0.0000 C   0  0  0  0  0  0  0  0  0  0  0  0
    2.0562   -5.9535    0.0000 H   0  0  0  0  0  0  0  0  0  0  0  0
    3.2163   -4.8516    0.0000 H   0  0  0  0  0  0  0  0  0  0  0  0
    0.5219   -5.4998    0.0000 H   0  0  0  0  0  0  0  0  0  0  0  0
    1.7865   -0.8121    0.0000 H   0  0  0  0  0  0  0  0  0  0  0  0
    0.0001    0.0001    0.0000 C   0  0  0  0  0  0  0  0  0  0  0  0
   -1.0082   -1.3815    0.0000 C   0  0  0  0  0  0  0  0  0  0  0  0
    0.1947   -0.6504    0.0000 C   0  0  0  0  0  0  0  0  0  0  0  0
    0.2714   -2.2487    0.0000 H   0  0  0  0  0  0  0  0  0  0  0  0
    0.8190   -1.1789    0.0000 H   0  0  0  0  0  0  0  0  0  0  0  0
    0.8164    0.7238    0.0000 C   0  0  0  0  0  0  0  0  0  0  0  0
   -0.2710    1.5770    0.0000 N   0  0  0  0  0  0  0  0  0  0  0  0
   -1.0904    2.9510    0.0000 C   0  0  0  0  0  0  0  0  0  0  0  0
   -1.9101    4.3251    0.0000 H   0  0  0  0  0  0  0  0  0  0  0  0
   -2.6904    2.9283    0.0000 H   0  0  0  0  0  0  0  0  0  0  0  0
   -0.3103    4.3479    0.0000 H   0  0  0  0  0  0  0  0  0  0  0  0
    1.3261    2.2403    0.0000 H   0  0  0  0  0  0  0  0  0  0  0  0
    2.6176    0.7538    0.0000 C   0  0  0  0  0  0  0  0  0  0  0  0
    4.2065    0.9410    0.0000 H   0  0  0  0  0  0  0  0  0  0  0  0
    2.5104    2.3502    0.0000 H   0  0  0  0  0  0  0  0  0  0  0  0
   -2.5631   -1.0036    0.0000 H   0  0  0  0  0  0  0  0  0  0  0  0
   -0.7630   -2.9625    0.0000 H   0  0  0  0  0  0  0  0  0  0  0  0
   -1.5579    0.3650    0.0000 H   0  0  0  0  0  0  0  0  0  0  0  0
    3.5108   -1.6429    0.0000 H   0  0  0  0  0  0  0  0  0  0  0  0
    7.9814    1.3486    0.0000 C   0  0  0  0  0  0  0  0  0  0  0  0
    7.3520    2.8197    0.0000 H   0  0  0  0  0  0  0  0  0  0  0  0
    9.5701    1.1581    0.0000 C   0  0  0  0  0  0  0  0  0  0  0  0
   10.5294    2.4385    0.0000 H   0  0  0  0  0  0  0  0  0  0  0  0
   10.1993   -0.3129    0.0000 C   0  0  0  0  0  0  0  0  0  0  0  0
   11.7880   -0.5036    0.0000 H   0  0  0  0  0  0  0  0  0  0  0  0
    9.2400   -1.5935    0.0000 C   0  0  0  0  0  0  0  0  0  0  0  0
    9.8694   -3.0645    0.0000 H   0  0  0  0  0  0  0  0  0  0  0  0
    7.6514   -1.4030    0.0000 C   0  0  0  0  0  0  0  0  0  0  0  0
    6.6921   -2.6835    0.0000 H   0  0  0  0  0  0  0  0  0  0  0  0
  1  2  1  0  0  0  0
  2  3  2  0  0  0  0
  2  4  1  0  0  0  0
  4  5  1  0  0  0  0
  5  6  1  0  0  0  0
  6  7  1  0  0  0  0
  7  8  2  0  0  0  0
  7  9  1  0  0  0  0
  9 10  1  0  0  0  0
 10 11  1  0  0  0  0
 10 12  1  0  0  0  0
 10 13  1  0  0  0  0
  6 14  1  0  0  0  0
  6 15  1  0  0  0  0
 15 16  1  0  0  0  0
 16 17  1  0  0  0  0
 17 18  1  0  0  0  0
 17 19  1  0  0  0  0
 17 20  1  0  0  0  0
 20 21  1  0  0  0  0
 21 15  1  0  0  0  0
 21 22  1  0  0  0  0
 22 23  1  0  0  0  0
 22 24  1  0  0  0  0
 22 25  1  0  0  0  0
 20 26  1  0  0  0  0
 20 27  1  0  0  0  0
 27  5  1  0  0  0  0
 27 28  1  0  0  0  0
 27 29  1  0  0  0  0
 16 30  1  0  0  0  0
 16 31  1  0  0  0  0
 15 32  1  0  0  0  0
  5 33  1  0  0  0  0
  1 34  4  0  0  0  0
 34 35  1  0  0  0  0
 34 36  4  0  0  0  0
 36 37  1  0  0  0  0
 36 38  4  0  0  0  0
 38 39  1  0  0  0  0
 38 40  4  0  0  0  0
 40 41  1  0  0  0  0
 40 42  4  0  0  0  0
 42  1  4  0  0  0  0
 42 43  1  0  0  0  0
M  END
> <CAS>
50-36-2

> <NAME>
COCAINE

> <preferred_name>
Cocaine

> <iupac>
methyl (1R,2R,3S,5S)-3-(benzoyloxy)-8-methyl-8-azabicyclo[3.2.1]octane-2-carboxylate

> <SMILES>
COC(=O)[C@@H]1C2CCC(C[C@@H]1OC(=O)c1ccccc1)[N@@]2C

> <Canonical_QSARr>
COC(=O)C1C2CCC(CC1OC(=O)c1ccccc1)N2C

> <InChI_Code_QSARr>
InChI=1S/C17H21NO4/c1-18-12-8-9-13(18)15(17(20)21-2)14(10-12)22-16(19)11-6-4-3-5-7-11/h3-7,12-15H,8-10H2,1-2H3

> <InChI Key_QSARr>
ZPUCINDJVBIVPJ-UHFFFAOYSA-N

> <Salt_Solvent>
?

> <WS Temperature>
22

> <WS Reference>
YALKOWSKY,SH & DANNENFELSER,RM (1992)

> <dsstox_substance_id>
DTXSID2038443

> <LogMolar>
-2.2267

$$$$
50-47-5
  -INDIGO-01081615412D

 42 44  0  0  0  0  0  0  0  0999 V2000
    0.0001    0.0000    0.0000 N   0  0  0  0  0  0  0  0  0  0  0  0
    0.3560    1.5599    0.0000 C   0  0  0  0  0  0  0  0  0  0  0  0
   -0.9659    2.4612    0.0000 C   0  0  0  0  0  0  0  0  0  0  0  0
   -0.8464    4.0568    0.0000 C   0  0  0  0  0  0  0  0  0  0  0  0
    0.5952    4.7509    0.0000 C   0  0  0  0  0  0  0  0  0  0  0  0
    1.9171    3.8496    0.0000 C   0  0  0  0  0  0  0  0  0  0  0  0
    3.3587    4.5439    0.0000 H   0  0  0  0  0  0  0  0  0  0  0  0
    1.7976    2.2540    0.0000 C   0  0  0  0  0  0  0  0  0  0  0  0
    3.2392    1.5599    0.0000 C   0  0  0  0  0  0  0  0  0  0  0  0
    4.8148    1.8377    0.0000 H   0  0  0  0  0  0  0  0  0  0  0  0
    3.5952    3.1198    0.0000 H   0  0  0  0  0  0  0  0  0  0  0  0
    3.5952    0.0000    0.0000 C   0  0  0  0  0  0  0  0  0  0  0  0
    4.5928   -1.2508    0.0000 H   0  0  0  0  0  0  0  0  0  0  0  0
    5.1354    0.4333    0.0000 H   0  0  0  0  0  0  0  0  0  0  0  0
    2.5975   -1.2510    0.0000 C   0  0  0  0  0  0  0  0  0  0  0  0
    3.3976   -2.6366    0.0000 C   0  0  0  0  0  0  0  0  0  0  0  0
    2.5975   -4.0223    0.0000 C   0  0  0  0  0  0  0  0  0  0  0  0
    0.9976   -4.0223    0.0000 C   0  0  0  0  0  0  0  0  0  0  0  0
    0.1975   -2.6366    0.0000 C   0  0  0  0  0  0  0  0  0  0  0  0
   -1.3781   -2.9144    0.0000 H   0  0  0  0  0  0  0  0  0  0  0  0
    0.9976   -1.2510    0.0000 C   0  0  0  0  0  0  0  0  0  0  0  0
    0.1975   -5.4079    0.0000 H   0  0  0  0  0  0  0  0  0  0  0  0
    3.3976   -5.4079    0.0000 H   0  0  0  0  0  0  0  0  0  0  0  0
    4.9975   -2.6366    0.0000 H   0  0  0  0  0  0  0  0  0  0  0  0
    0.7146    6.3465    0.0000 H   0  0  0  0  0  0  0  0  0  0  0  0
   -2.1683    4.9580    0.0000 H   0  0  0  0  0  0  0  0  0  0  0  0
   -2.5061    2.0278    0.0000 H   0  0  0  0  0  0  0  0  0  0  0  0
   -1.5600   -0.3560    0.0000 C   0  0  0  0  0  0  0  0  0  0  0  0
   -3.1198   -0.7120    0.0000 C   0  0  0  0  0  0  0  0  0  0  0  0
   -4.6796   -1.0681    0.0000 C   0  0  0  0  0  0  0  0  0  0  0  0
   -6.2395   -1.4241    0.0000 N   0  0  0  0  0  0  0  0  0  0  0  0
   -6.7112   -2.9530    0.0000 C   0  0  0  0  0  0  0  0  0  0  0  0
   -7.1827   -4.4820    0.0000 H   0  0  0  0  0  0  0  0  0  0  0  0
   -8.2710   -3.3090    0.0000 H   0  0  0  0  0  0  0  0  0  0  0  0
   -5.6229   -4.1260    0.0000 H   0  0  0  0  0  0  0  0  0  0  0  0
   -7.3278   -0.2513    0.0000 H   0  0  0  0  0  0  0  0  0  0  0  0
   -4.3237   -2.6280    0.0000 H   0  0  0  0  0  0  0  0  0  0  0  0
   -5.0358    0.4918    0.0000 H   0  0  0  0  0  0  0  0  0  0  0  0
   -2.7636   -2.2719    0.0000 H   0  0  0  0  0  0  0  0  0  0  0  0
   -3.4757    0.8478    0.0000 H   0  0  0  0  0  0  0  0  0  0  0  0
   -1.9159    1.2039    0.0000 H   0  0  0  0  0  0  0  0  0  0  0  0
   -1.2038   -1.9159    0.0000 H   0  0  0  0  0  0  0  0  0  0  0  0
  1  2  1  0  0  0  0
  2  3  4  0  0  0  0
  3  4  4  0  0  0  0
  4  5  4  0  0  0  0
  5  6  4  0  0  0  0
  6  7  1  0  0  0  0
  6  8  4  0  0  0  0
  8  2  4  0  0  0  0
  8  9  1  0  0  0  0
  9 10  1  0  0  0  0
  9 11  1  0  0  0  0
  9 12  1  0  0  0  0
 12 13  1  0  0  0  0
 12 14  1  0  0  0  0
 12 15  1  0  0  0  0
 15 16  4  0  0  0  0
 16 17  4  0  0  0  0
 17 18  4  0  0  0  0
 18 19  4  0  0  0  0
 19 20  1  0  0  0  0
 19 21  4  0  0  0  0
 21  1  1  0  0  0  0
 21 15  4  0  0  0  0
 18 22  1  0  0  0  0
 17 23  1  0  0  0  0
 16 24  1  0  0  0  0
  5 25  1  0  0  0  0
  4 26  1  0  0  0  0
  3 27  1  0  0  0  0
  1 28  1  0  0  0  0
 28 29  1  0  0  0  0
 29 30  1  0  0  0  0
 30 31  1  0  0  0  0
 31 32  1  0  0  0  0
 32 33  1  0  0  0  0
 32 34  1  0  0  0  0
 32 35  1  0  0  0  0
 31 36  1  0  0  0  0
 30 37  1  0  0  0  0
 30 38  1  0  0  0  0
 29 39  1  0  0  0  0
 29 40  1  0  0  0  0
 28 41  1  0  0  0  0
 28 42  1  0  0  0  0
M  END
> <CAS>
50-47-5

> <NAME>
DESIPRAMINE

> <preferred_name>
Desipramine

> <iupac>
3-(10,11-dihydro-5H-dibenzo[b,f]azepin-5-yl)-N-methylpropan-1-amine

> <SMILES>
CNCCCN1c2ccccc2CCc2ccccc12

> <Canonical_QSARr>
CNCCCN1c2ccccc2CCc2ccccc12

> <InChI_Code_QSARr>
InChI=1S/C18H22N2/c1-19-13-6-14-20-17-9-4-2-7-15(17)11-12-16-8-3-5-10-18(16)20/h2-5,7-10,19H,6,11-14H2,1H3

> <InChI Key_QSARr>
HCYAFALTSJYZDH-UHFFFAOYSA-N

> <Salt_Solvent>
?

> <WS Temperature>
24

> <WS Reference>
YALKOWSKY,SH & DANNENFELSER,RM (1992)

> <dsstox_substance_id>
DTXSID6022896

> <LogMolar>
-3.6576

$$$$
50-48-6
  -INDIGO-01081615412D

 44 46  0  0  0  0  0  0  0  0999 V2000
   -2.5975    4.0221    0.0000 C   0  0  0  0  0  0  0  0  0  0  0  0
   -3.3976    2.6366    0.0000 C   0  0  0  0  0  0  0  0  0  0  0  0
   -4.9977    2.6366    0.0000 H   0  0  0  0  0  0  0  0  0  0  0  0
   -2.5975    1.2510    0.0000 C   0  0  0  0  0  0  0  0  0  0  0  0
   -3.5953   -0.0000    0.0000 C   0  0  0  0  0  0  0  0  0  0  0  0
   -3.2392   -1.5599    0.0000 C   0  0  0  0  0  0  0  0  0  0  0  0
   -1.7976   -2.2540    0.0000 C   0  0  0  0  0  0  0  0  0  0  0  0
   -1.9171   -3.8496    0.0000 C   0  0  0  0  0  0  0  0  0  0  0  0
   -3.3586   -4.5439    0.0000 H   0  0  0  0  0  0  0  0  0  0  0  0
   -0.5951   -4.7509    0.0000 C   0  0  0  0  0  0  0  0  0  0  0  0
   -0.7148   -6.3465    0.0000 H   0  0  0  0  0  0  0  0  0  0  0  0
    0.8464   -4.0568    0.0000 C   0  0  0  0  0  0  0  0  0  0  0  0
    2.1683   -4.9580    0.0000 H   0  0  0  0  0  0  0  0  0  0  0  0
    0.9660   -2.4612    0.0000 C   0  0  0  0  0  0  0  0  0  0  0  0
    2.4076   -1.7671    0.0000 H   0  0  0  0  0  0  0  0  0  0  0  0
   -0.3561   -1.5599    0.0000 C   0  0  0  0  0  0  0  0  0  0  0  0
   -0.0000   -0.0000    0.0000 C   0  0  0  0  0  0  0  0  0  0  0  0
    1.5600    0.3560    0.0000 C   0  0  0  0  0  0  0  0  0  0  0  0
    2.2898    1.7798    0.0000 C   0  0  0  0  0  0  0  0  0  0  0  0
    3.8775    1.5809    0.0000 C   0  0  0  0  0  0  0  0  0  0  0  0
    5.4649    1.3820    0.0000 N   0  0  0  0  0  0  0  0  0  0  0  0
    6.4310    2.6574    0.0000 C   0  0  0  0  0  0  0  0  0  0  0  0
    7.3972    3.9328    0.0000 H   0  0  0  0  0  0  0  0  0  0  0  0
    8.0187    2.4585    0.0000 H   0  0  0  0  0  0  0  0  0  0  0  0
    5.8096    4.1317    0.0000 H   0  0  0  0  0  0  0  0  0  0  0  0
    6.0866   -0.0924    0.0000 C   0  0  0  0  0  0  0  0  0  0  0  0
    7.6740   -0.2915    0.0000 H   0  0  0  0  0  0  0  0  0  0  0  0
    6.7080   -1.5667    0.0000 H   0  0  0  0  0  0  0  0  0  0  0  0
    5.1203   -1.3678    0.0000 H   0  0  0  0  0  0  0  0  0  0  0  0
    4.0764    3.1686    0.0000 H   0  0  0  0  0  0  0  0  0  0  0  0
    3.6785   -0.0066    0.0000 H   0  0  0  0  0  0  0  0  0  0  0  0
    2.4887    3.3675    0.0000 H   0  0  0  0  0  0  0  0  0  0  0  0
    0.7023    1.9789    0.0000 H   0  0  0  0  0  0  0  0  0  0  0  0
    2.6483   -0.8168    0.0000 H   0  0  0  0  0  0  0  0  0  0  0  0
   -0.9976    1.2510    0.0000 C   0  0  0  0  0  0  0  0  0  0  0  0
   -0.1975    2.6366    0.0000 C   0  0  0  0  0  0  0  0  0  0  0  0
    1.4024    2.6366    0.0000 H   0  0  0  0  0  0  0  0  0  0  0  0
   -0.9976    4.0221    0.0000 C   0  0  0  0  0  0  0  0  0  0  0  0
   -0.1975    5.4079    0.0000 H   0  0  0  0  0  0  0  0  0  0  0  0
   -4.8148   -1.8377    0.0000 H   0  0  0  0  0  0  0  0  0  0  0  0
   -3.5953   -3.1198    0.0000 H   0  0  0  0  0  0  0  0  0  0  0  0
   -4.5928    1.2508    0.0000 H   0  0  0  0  0  0  0  0  0  0  0  0
   -5.1354   -0.4333    0.0000 H   0  0  0  0  0  0  0  0  0  0  0  0
   -3.3976    5.4079    0.0000 H   0  0  0  0  0  0  0  0  0  0  0  0
  1  2  4  0  0  0  0
  2  3  1  0  0  0  0
  2  4  4  0  0  0  0
  4  5  1  0  0  0  0
  5  6  1  0  0  0  0
  6  7  1  0  0  0  0
  7  8  4  0  0  0  0
  8  9  1  0  0  0  0
  8 10  4  0  0  0  0
 10 11  1  0  0  0  0
 10 12  4  0  0  0  0
 12 13  1  0  0  0  0
 12 14  4  0  0  0  0
 14 15  1  0  0  0  0
 14 16  4  0  0  0  0
 16  7  4  0  0  0  0
 16 17  1  0  0  0  0
 17 18  2  0  0  0  0
 18 19  1  0  0  0  0
 19 20  1  0  0  0  0
 20 21  1  0  0  0  0
 21 22  1  0  0  0  0
 22 23  1  0  0  0  0
 22 24  1  0  0  0  0
 22 25  1  0  0  0  0
 21 26  1  0  0  0  0
 26 27  1  0  0  0  0
 26 28  1  0  0  0  0
 26 29  1  0  0  0  0
 20 30  1  0  0  0  0
 20 31  1  0  0  0  0
 19 32  1  0  0  0  0
 19 33  1  0  0  0  0
 18 34  1  0  0  0  0
 17 35  1  0  0  0  0
 35  4  4  0  0  0  0
 35 36  4  0  0  0  0
 36 37  1  0  0  0  0
 36 38  4  0  0  0  0
 38  1  4  0  0  0  0
 38 39  1  0  0  0  0
  6 40  1  0  0  0  0
  6 41  1  0  0  0  0
  5 42  1  0  0  0  0
  5 43  1  0  0  0  0
  1 44  1  0  0  0  0
M  END
> <CAS>
50-48-6

> <NAME>
AMITRYPTYLINE

> <preferred_name>
Amitriptyline

> <iupac>
3-(10,11-dihydro-5H-dibenzo[a,d][7]annulen-5-ylidene)-N,N-dimethylpropan-1-amine

> <SMILES>
CN(C)CCC=C1c2ccccc2CCc2ccccc21

> <Canonical_QSARr>
CN(C)CCC=C1c2ccccc2CCc2ccccc21

> <InChI_Code_QSARr>
InChI=1S/C20H23N/c1-21(2)15-7-12-20-18-10-5-3-8-16(18)13-14-17-9-4-6-11-19(17)20/h3-6,8-12H,7,13-15H2,1-2H3

> <InChI Key_QSARr>
KRMDCWKBEZIMAB-UHFFFAOYSA-N

> <Salt_Solvent>
?

> <WS Temperature>
24

> <WS Reference>
YALKOWSKY,SH & DANNENFELSER,RM (1992)

> <dsstox_substance_id>
DTXSID7022594

> <LogMolar>
-4.4559

$$$$
50-49-7
  -INDIGO-01081615412D

 45 47  0  0  0  0  0  0  0  0999 V2000
    0.0001    0.0000    0.0000 N   0  0  0  0  0  0  0  0  0  0  0  0
   -1.5598   -0.3560    0.0000 C   0  0  0  0  0  0  0  0  0  0  0  0
   -3.1197   -0.7120    0.0000 C   0  0  0  0  0  0  0  0  0  0  0  0
   -4.6796   -1.0681    0.0000 C   0  0  0  0  0  0  0  0  0  0  0  0
   -6.2395   -1.4241    0.0000 N   0  0  0  0  0  0  0  0  0  0  0  0
   -7.3278   -0.2513    0.0000 C   0  0  0  0  0  0  0  0  0  0  0  0
   -8.4161    0.9216    0.0000 H   0  0  0  0  0  0  0  0  0  0  0  0
   -8.8877   -0.6073    0.0000 H   0  0  0  0  0  0  0  0  0  0  0  0
   -6.8562    1.2776    0.0000 H   0  0  0  0  0  0  0  0  0  0  0  0
   -6.7111   -2.9530    0.0000 C   0  0  0  0  0  0  0  0  0  0  0  0
   -7.1827   -4.4820    0.0000 H   0  0  0  0  0  0  0  0  0  0  0  0
   -8.2710   -3.3092    0.0000 H   0  0  0  0  0  0  0  0  0  0  0  0
   -5.6228   -4.1260    0.0000 H   0  0  0  0  0  0  0  0  0  0  0  0
   -5.0357    0.4918    0.0000 H   0  0  0  0  0  0  0  0  0  0  0  0
   -4.3235   -2.6280    0.0000 H   0  0  0  0  0  0  0  0  0  0  0  0
   -3.4758    0.8478    0.0000 H   0  0  0  0  0  0  0  0  0  0  0  0
   -2.7636   -2.2719    0.0000 H   0  0  0  0  0  0  0  0  0  0  0  0
   -1.2040   -1.9159    0.0000 H   0  0  0  0  0  0  0  0  0  0  0  0
   -1.9159    1.2039    0.0000 H   0  0  0  0  0  0  0  0  0  0  0  0
    0.3559    1.5599    0.0000 C   0  0  0  0  0  0  0  0  0  0  0  0
   -0.9660    2.4612    0.0000 C   0  0  0  0  0  0  0  0  0  0  0  0
   -0.8464    4.0568    0.0000 C   0  0  0  0  0  0  0  0  0  0  0  0
    0.5952    4.7509    0.0000 C   0  0  0  0  0  0  0  0  0  0  0  0
    1.9171    3.8496    0.0000 C   0  0  0  0  0  0  0  0  0  0  0  0
    3.3587    4.5439    0.0000 H   0  0  0  0  0  0  0  0  0  0  0  0
    1.7975    2.2540    0.0000 C   0  0  0  0  0  0  0  0  0  0  0  0
    3.2391    1.5599    0.0000 C   0  0  0  0  0  0  0  0  0  0  0  0
    4.8148    1.8377    0.0000 H   0  0  0  0  0  0  0  0  0  0  0  0
    3.5951    3.1198    0.0000 H   0  0  0  0  0  0  0  0  0  0  0  0
    3.5951    0.0000    0.0000 C   0  0  0  0  0  0  0  0  0  0  0  0
    4.5927   -1.2508    0.0000 H   0  0  0  0  0  0  0  0  0  0  0  0
    5.1354    0.4333    0.0000 H   0  0  0  0  0  0  0  0  0  0  0  0
    2.5976   -1.2510    0.0000 C   0  0  0  0  0  0  0  0  0  0  0  0
    3.3976   -2.6366    0.0000 C   0  0  0  0  0  0  0  0  0  0  0  0
    2.5976   -4.0223    0.0000 C   0  0  0  0  0  0  0  0  0  0  0  0
    0.9977   -4.0223    0.0000 C   0  0  0  0  0  0  0  0  0  0  0  0
    0.1976   -2.6366    0.0000 C   0  0  0  0  0  0  0  0  0  0  0  0
   -1.3781   -2.9144    0.0000 H   0  0  0  0  0  0  0  0  0  0  0  0
    0.9977   -1.2510    0.0000 C   0  0  0  0  0  0  0  0  0  0  0  0
    0.1976   -5.4079    0.0000 H   0  0  0  0  0  0  0  0  0  0  0  0
    3.3976   -5.4079    0.0000 H   0  0  0  0  0  0  0  0  0  0  0  0
    4.9976   -2.6366    0.0000 H   0  0  0  0  0  0  0  0  0  0  0  0
    0.7148    6.3465    0.0000 H   0  0  0  0  0  0  0  0  0  0  0  0
   -2.1684    4.9580    0.0000 H   0  0  0  0  0  0  0  0  0  0  0  0
   -2.5062    2.0278    0.0000 H   0  0  0  0  0  0  0  0  0  0  0  0
  1  2  1  0  0  0  0
  2  3  1  0  0  0  0
  3  4  1  0  0  0  0
  4  5  1  0  0  0  0
  5  6  1  0  0  0  0
  6  7  1  0  0  0  0
  6  8  1  0  0  0  0
  6  9  1  0  0  0  0
  5 10  1  0  0  0  0
 10 11  1  0  0  0  0
 10 12  1  0  0  0  0
 10 13  1  0  0  0  0
  4 14  1  0  0  0  0
  4 15  1  0  0  0  0
  3 16  1  0  0  0  0
  3 17  1  0  0  0  0
  2 18  1  0  0  0  0
  2 19  1  0  0  0  0
  1 20  1  0  0  0  0
 20 21  4  0  0  0  0
 21 22  4  0  0  0  0
 22 23  4  0  0  0  0
 23 24  4  0  0  0  0
 24 25  1  0  0  0  0
 24 26  4  0  0  0  0
 26 20  4  0  0  0  0
 26 27  1  0  0  0  0
 27 28  1  0  0  0  0
 27 29  1  0  0  0  0
 27 30  1  0  0  0  0
 30 31  1  0  0  0  0
 30 32  1  0  0  0  0
 30 33  1  0  0  0  0
 33 34  4  0  0  0  0
 34 35  4  0  0  0  0
 35 36  4  0  0  0  0
 36 37  4  0  0  0  0
 37 38  1  0  0  0  0
 37 39  4  0  0  0  0
 39  1  1  0  0  0  0
 39 33  4  0  0  0  0
 36 40  1  0  0  0  0
 35 41  1  0  0  0  0
 34 42  1  0  0  0  0
 23 43  1  0  0  0  0
 22 44  1  0  0  0  0
 21 45  1  0  0  0  0
M  END
> <CAS>
50-49-7

> <NAME>
IMIPRAMINE

> <preferred_name>
Imipramine

> <iupac>
3-(10,11-dihydro-5H-dibenzo[b,f]azepin-5-yl)-N,N-dimethylpropan-1-amine

> <SMILES>
CN(C)CCCN1c2ccccc2CCc2ccccc12

> <Canonical_QSARr>
CN(C)CCCN1c2ccccc2CCc2ccccc12

> <InChI_Code_QSARr>
InChI=1S/C19H24N2/c1-20(2)14-7-15-21-18-10-5-3-8-16(18)12-13-17-9-4-6-11-19(17)21/h3-6,8-11H,7,12-15H2,1-2H3

> <InChI Key_QSARr>
BCGWQEUPMDMJNV-UHFFFAOYSA-N

> <Salt_Solvent>
?

> <WS Temperature>
24

> <WS Reference>
YALKOWSKY,SH & DANNENFELSER,RM (1992)

> <dsstox_substance_id>
DTXSID1043881

> <LogMolar>
-4.187

$$$$
50-55-5
  -INDIGO-01081615412D

 84 89  0  0  0  0  0  0  0  0999 V2000
    4.0002    1.3858    0.0000 C   0  0  0  0  0  0  0  0  0  0  0  0
    2.4000    1.3858    0.0000 C   0  0  0  0  0  0  0  0  0  0  0  0
    1.6001   -0.0001    0.0000 C   0  0  0  0  0  0  0  0  0  0  0  0
   -0.0001   -0.0001    0.0000 C   0  0  0  0  0  0  0  0  0  0  0  0
   -0.8000    1.3858    0.0000 C   0  0  0  0  0  0  0  0  0  0  0  0
   -0.0001    2.7714    0.0000 C   0  0  0  0  0  0  0  0  0  0  0  0
    0.2778    4.3470    0.0000 H   0  0  0  0  0  0  0  0  0  0  0  0
   -1.2256    3.7998    0.0000 H   0  0  0  0  0  0  0  0  0  0  0  0
    1.6001    2.7714    0.0000 N   0  0  0  0  0  0  0  0  0  0  0  0
    2.4000    4.1569    0.0000 C   0  0  0  0  0  0  0  0  0  0  0  0
    2.6779    5.7326    0.0000 H   0  0  0  0  0  0  0  0  0  0  0  0
    1.3714    5.3826    0.0000 H   0  0  0  0  0  0  0  0  0  0  0  0
    4.0002    4.1569    0.0000 C   0  0  0  0  0  0  0  0  0  0  0  0
    5.5036    4.7041    0.0000 H   0  0  0  0  0  0  0  0  0  0  0  0
    3.7223    5.7326    0.0000 H   0  0  0  0  0  0  0  0  0  0  0  0
    4.8001    2.7714    0.0000 C   0  0  0  0  0  0  0  0  0  0  0  0
    6.3652    2.4387    0.0000 C   0  0  0  0  0  0  0  0  0  0  0  0
    7.6595    3.3792    0.0000 C   0  0  0  0  0  0  0  0  0  0  0  0
    9.1212    2.7282    0.0000 C   0  0  0  0  0  0  0  0  0  0  0  0
    9.2885    1.1370    0.0000 C   0  0  0  0  0  0  0  0  0  0  0  0
   10.7502    0.4863    0.0000 O   0  0  0  0  0  0  0  0  0  0  0  0
   12.0445    1.4268    0.0000 C   0  0  0  0  0  0  0  0  0  0  0  0
   13.5062    0.7761    0.0000 H   0  0  0  0  0  0  0  0  0  0  0  0
   13.3388    2.3673    0.0000 H   0  0  0  0  0  0  0  0  0  0  0  0
   12.2118   -0.1644    0.0000 H   0  0  0  0  0  0  0  0  0  0  0  0
    7.9938    0.1967    0.0000 C   0  0  0  0  0  0  0  0  0  0  0  0
    8.1611   -1.3945    0.0000 H   0  0  0  0  0  0  0  0  0  0  0  0
    6.5321    0.8474    0.0000 C   0  0  0  0  0  0  0  0  0  0  0  0
    5.0704    0.1967    0.0000 N   0  0  0  1  0  0  0  0  0  0  0  0
    4.7379   -1.3684    0.0000 H   0  0  0  0  0  0  0  0  0  0  0  0
   10.4155    3.6687    0.0000 H   0  0  0  0  0  0  0  0  0  0  0  0
    7.4922    4.9704    0.0000 H   0  0  0  0  0  0  0  0  0  0  0  0
   -1.5999    2.7714    0.0000 H   0  0  0  0  0  0  0  0  0  0  0  0
   -2.4002    1.3858    0.0000 C   0  0  0  0  0  0  0  0  0  0  0  0
   -2.6776    2.9614    0.0000 H   0  0  0  0  0  0  0  0  0  0  0  0
   -3.9035    1.9330    0.0000 H   0  0  0  0  0  0  0  0  0  0  0  0
   -3.2000   -0.0001    0.0000 C   0  0  0  0  0  0  0  0  0  0  0  0
   -4.4255    1.0286    0.0000 O   0  0  0  0  0  0  0  0  0  0  0  0
   -5.9293    0.4811    0.0000 C   0  0  0  0  0  0  0  0  0  0  0  0
   -6.2072   -1.0945    0.0000 O   0  0  0  0  0  0  0  0  0  0  0  0
   -7.1548    1.5098    0.0000 C   0  0  0  0  0  0  0  0  0  0  0  0
   -6.8769    3.0854    0.0000 C   0  0  0  0  0  0  0  0  0  0  0  0
   -5.3735    3.6326    0.0000 H   0  0  0  0  0  0  0  0  0  0  0  0
   -8.1028    4.1138    0.0000 C   0  0  0  0  0  0  0  0  0  0  0  0
   -7.8249    5.6894    0.0000 O   0  0  0  0  0  0  0  0  0  0  0  0
   -9.0504    6.7181    0.0000 C   0  0  0  0  0  0  0  0  0  0  0  0
   -8.7725    8.2937    0.0000 H   0  0  0  0  0  0  0  0  0  0  0  0
  -10.2763    7.7465    0.0000 H   0  0  0  0  0  0  0  0  0  0  0  0
   -7.5470    7.2653    0.0000 H   0  0  0  0  0  0  0  0  0  0  0  0
   -9.6062    3.5666    0.0000 C   0  0  0  0  0  0  0  0  0  0  0  0
  -10.8317    4.5950    0.0000 O   0  0  0  0  0  0  0  0  0  0  0  0
  -12.3355    4.0478    0.0000 C   0  0  0  0  0  0  0  0  0  0  0  0
  -13.5610    5.0762    0.0000 H   0  0  0  0  0  0  0  0  0  0  0  0
  -13.8389    3.5006    0.0000 H   0  0  0  0  0  0  0  0  0  0  0  0
  -12.0576    5.6234    0.0000 H   0  0  0  0  0  0  0  0  0  0  0  0
   -9.8841    1.9910    0.0000 C   0  0  0  0  0  0  0  0  0  0  0  0
  -11.3875    1.4436    0.0000 O   0  0  0  0  0  0  0  0  0  0  0  0
  -11.6654   -0.1320    0.0000 C   0  0  0  0  0  0  0  0  0  0  0  0
  -13.1688   -0.6792    0.0000 H   0  0  0  0  0  0  0  0  0  0  0  0
  -11.9433   -1.7076    0.0000 H   0  0  0  0  0  0  0  0  0  0  0  0
  -12.8909    0.8964    0.0000 H   0  0  0  0  0  0  0  0  0  0  0  0
   -8.6582    0.9624    0.0000 C   0  0  0  0  0  0  0  0  0  0  0  0
   -8.9361   -0.6133    0.0000 H   0  0  0  0  0  0  0  0  0  0  0  0
   -4.4255   -1.0285    0.0000 H   0  0  0  0  0  0  0  0  0  0  0  0
   -2.4002   -1.3857    0.0000 C   0  0  0  0  0  0  0  0  0  0  0  0
   -3.9035   -1.9329    0.0000 O   0  0  0  0  0  0  0  0  0  0  0  0
   -4.1814   -3.5085    0.0000 C   0  0  0  0  0  0  0  0  0  0  0  0
   -4.4593   -5.0843    0.0000 H   0  0  0  0  0  0  0  0  0  0  0  0
   -5.6848   -4.0559    0.0000 H   0  0  0  0  0  0  0  0  0  0  0  0
   -5.4069   -2.4801    0.0000 H   0  0  0  0  0  0  0  0  0  0  0  0
   -2.1223   -2.9613    0.0000 H   0  0  0  0  0  0  0  0  0  0  0  0
   -0.8000   -1.3857    0.0000 C   0  0  0  0  0  0  0  0  0  0  0  0
   -0.8000   -2.9855    0.0000 C   0  0  0  0  0  0  0  0  0  0  0  0
    0.5857   -3.7857    0.0000 O   0  0  0  0  0  0  0  0  0  0  0  0
    0.5857   -5.3855    0.0000 C   0  0  0  0  0  0  0  0  0  0  0  0
    0.5857   -6.9856    0.0000 H   0  0  0  0  0  0  0  0  0  0  0  0
    1.9715   -6.1857    0.0000 H   0  0  0  0  0  0  0  0  0  0  0  0
   -0.8000   -6.1857    0.0000 H   0  0  0  0  0  0  0  0  0  0  0  0
   -2.0259   -4.0142    0.0000 O   0  0  0  0  0  0  0  0  0  0  0  0
    0.4255   -2.4141    0.0000 H   0  0  0  0  0  0  0  0  0  0  0  0
    0.7998   -1.3857    0.0000 H   0  0  0  0  0  0  0  0  0  0  0  0
    1.8780   -1.5757    0.0000 H   0  0  0  0  0  0  0  0  0  0  0  0
    2.9858   -0.8000    0.0000 H   0  0  0  0  0  0  0  0  0  0  0  0
    3.4285    0.1599    0.0000 H   0  0  0  0  0  0  0  0  0  0  0  0
  1  2  1  0  0  0  0
  2  3  1  0  0  0  0
  3  4  1  0  0  0  0
  4  5  1  0  0  0  0
  5  6  1  0  0  0  0
  6  7  1  0  0  0  0
  6  8  1  0  0  0  0
  6  9  1  0  0  0  0
  9  2  1  0  0  0  0
  9 10  1  0  0  0  0
 10 11  1  0  0  0  0
 10 12  1  0  0  0  0
 10 13  1  0  0  0  0
 13 14  1  0  0  0  0
 13 15  1  0  0  0  0
 13 16  1  0  0  0  0
 16  1  4  0  0  0  0
 16 17  4  0  0  0  0
 17 18  4  0  0  0  0
 18 19  4  0  0  0  0
 19 20  4  0  0  0  0
 20 21  1  0  0  0  0
 21 22  1  0  0  0  0
 22 23  1  0  0  0  0
 22 24  1  0  0  0  0
 22 25  1  0  0  0  0
 20 26  4  0  0  0  0
 26 27  1  0  0  0  0
 26 28  4  0  0  0  0
 28 17  4  0  0  0  0
 28 29  4  0  0  0  0
 29  1  4  0  0  0  0
 29 30  1  0  0  0  0
 19 31  1  0  0  0  0
 18 32  1  0  0  0  0
  5 33  1  0  0  0  0
  5 34  1  0  0  0  0
 34 35  1  0  0  0  0
 34 36  1  0  0  0  0
 34 37  1  0  0  0  0
 37 38  1  0  0  0  0
 38 39  1  0  0  0  0
 39 40  2  0  0  0  0
 39 41  1  0  0  0  0
 41 42  4  0  0  0  0
 42 43  1  0  0  0  0
 42 44  4  0  0  0  0
 44 45  1  0  0  0  0
 45 46  1  0  0  0  0
 46 47  1  0  0  0  0
 46 48  1  0  0  0  0
 46 49  1  0  0  0  0
 44 50  4  0  0  0  0
 50 51  1  0  0  0  0
 51 52  1  0  0  0  0
 52 53  1  0  0  0  0
 52 54  1  0  0  0  0
 52 55  1  0  0  0  0
 50 56  4  0  0  0  0
 56 57  1  0  0  0  0
 57 58  1  0  0  0  0
 58 59  1  0  0  0  0
 58 60  1  0  0  0  0
 58 61  1  0  0  0  0
 56 62  4  0  0  0  0
 62 41  4  0  0  0  0
 62 63  1  0  0  0  0
 37 64  1  0  0  0  0
 37 65  1  0  0  0  0
 65 66  1  0  0  0  0
 66 67  1  0  0  0  0
 67 68  1  0  0  0  0
 67 69  1  0  0  0  0
 67 70  1  0  0  0  0
 65 71  1  0  0  0  0
 65 72  1  0  0  0  0
 72  4  1  0  0  0  0
 72 73  1  0  0  0  0
 73 74  1  0  0  0  0
 74 75  1  0  0  0  0
 75 76  1  0  0  0  0
 75 77  1  0  0  0  0
 75 78  1  0  0  0  0
 73 79  2  0  0  0  0
 72 80  1  0  0  0  0
  4 81  1  0  0  0  0
  3 82  1  0  0  0  0
  3 83  1  0  0  0  0
  2 84  1  0  0  0  0
M  END
> <CAS>
50-55-5

> <NAME>
RESERPINE

> <preferred_name>
Reserpine

> <iupac>
methyl (3beta,16beta,17alpha,18beta,20alpha)-11,17-dimethoxy-18-[(3,4,5-trimethoxybenzoyl)oxy]yohimban-16-carboxylate

> <SMILES>
COC(=O)[C@@H]1[C@@H](OC)[C@@H](C[C@@H]2CN3CCc4c([nH]c5cc(ccc45)OC)[C@H]3C[C@@H]21)OC(=O)c1cc(OC)c(OC)c(c1)OC

> <Canonical_QSARr>
COC(=O)C1C(OC)C(CC2CN3CCc4c([nH]c5cc(ccc45)OC)C3CC21)OC(=O)c1cc(OC)c(OC)c(c1)OC

> <InChI_Code_QSARr>
InChI=1S/C33H40N2O9/c1-38-19-7-8-20-21-9-10-35-16-18-13-27(44-32(36)17-11-25(39-2)30(41-4)26(12-17)40-3)31(42-5)28(33(37)43-6)22(18)15-24(35)29(21)34-23(20)14-19/h7-8,11-12,14,18,22,24,27-28,31,34H,9-10,13,15-16H2,1-6H3

> <InChI Key_QSARr>
QEVHRUUCFGRFIF-UHFFFAOYSA-N

> <Salt_Solvent>
?

> <WS Temperature>
30

> <WS Reference>
YALKOWSKY,SH & DANNENFELSER,RM (1992)

> <dsstox_substance_id>
DTXSID7021237

> <LogMolar>
-3.9208

$$$$
50-67-9
  -INDIGO-01081615412D

 25 26  0  0  0  0  0  0  0  0999 V2000
    4.7650    0.3326    0.0000 C   0  0  0  0  0  0  0  0  0  0  0  0
    3.9650    1.7183    0.0000 C   0  0  0  0  0  0  0  0  0  0  0  0
    4.7650    3.1040    0.0000 O   0  0  0  0  0  0  0  0  0  0  0  0
    6.3650    3.1040    0.0000 H   0  0  0  0  0  0  0  0  0  0  0  0
    2.3650    1.7183    0.0000 C   0  0  0  0  0  0  0  0  0  0  0  0
    1.5650    3.1040    0.0000 H   0  0  0  0  0  0  0  0  0  0  0  0
    1.5650    0.3326    0.0000 C   0  0  0  0  0  0  0  0  0  0  0  0
   -0.0001   -0.0001    0.0000 C   0  0  0  0  0  0  0  0  0  0  0  0
   -1.1891    1.0706    0.0000 C   0  0  0  0  0  0  0  0  0  0  0  0
   -2.3780    2.1412    0.0000 C   0  0  0  0  0  0  0  0  0  0  0  0
   -3.5670    3.2119    0.0000 N   0  0  0  0  0  0  0  0  0  0  0  0
   -5.0888    2.7174    0.0000 H   0  0  0  0  0  0  0  0  0  0  0  0
   -3.2344    4.7769    0.0000 H   0  0  0  0  0  0  0  0  0  0  0  0
   -3.4487    0.9522    0.0000 H   0  0  0  0  0  0  0  0  0  0  0  0
   -1.3074    3.3303    0.0000 H   0  0  0  0  0  0  0  0  0  0  0  0
   -2.2597   -0.1185    0.0000 H   0  0  0  0  0  0  0  0  0  0  0  0
   -0.1184    2.2596    0.0000 H   0  0  0  0  0  0  0  0  0  0  0  0
   -0.1673   -1.5912    0.0000 C   0  0  0  0  0  0  0  0  0  0  0  0
    1.2945   -2.2421    0.0000 N   0  0  0  1  0  0  0  0  0  0  0  0
    1.6271   -3.8071    0.0000 H   0  0  0  0  0  0  0  0  0  0  0  0
    2.3650   -1.0530    0.0000 C   0  0  0  0  0  0  0  0  0  0  0  0
    3.9650   -1.0530    0.0000 C   0  0  0  0  0  0  0  0  0  0  0  0
    4.7650   -2.4387    0.0000 H   0  0  0  0  0  0  0  0  0  0  0  0
   -1.5529   -2.3913    0.0000 H   0  0  0  0  0  0  0  0  0  0  0  0
    6.3650    0.3326    0.0000 H   0  0  0  0  0  0  0  0  0  0  0  0
  1  2  4  0  0  0  0
  2  3  1  0  0  0  0
  3  4  1  0  0  0  0
  2  5  4  0  0  0  0
  5  6  1  0  0  0  0
  5  7  4  0  0  0  0
  7  8  4  0  0  0  0
  8  9  1  0  0  0  0
  9 10  1  0  0  0  0
 10 11  1  0  0  0  0
 11 12  1  0  0  0  0
 11 13  1  0  0  0  0
 10 14  1  0  0  0  0
 10 15  1  0  0  0  0
  9 16  1  0  0  0  0
  9 17  1  0  0  0  0
  8 18  4  0  0  0  0
 18 19  4  0  0  0  0
 19 20  1  0  0  0  0
 19 21  4  0  0  0  0
 21  7  4  0  0  0  0
 21 22  4  0  0  0  0
 22  1  4  0  0  0  0
 22 23  1  0  0  0  0
 18 24  1  0  0  0  0
  1 25  1  0  0  0  0
M  END
> <CAS>
50-67-9

> <NAME>
5-HYDROXYTRYPTAMINE

> <preferred_name>
Serotonin

> <iupac>
3-(2-Aminoethyl)-1H-indol-5-ol

> <SMILES>
NCCc1c[nH]c2ccc(O)cc21

> <Canonical_QSARr>
NCCc1c[nH]c2ccc(O)cc21

> <InChI_Code_QSARr>
InChI=1S/C10H12N2O/c11-4-3-7-6-12-10-2-1-8(13)5-9(7)10/h1-2,5-6,12-13H,3-4,11H2

> <InChI Key_QSARr>
QZAYGJVTTNCVMB-UHFFFAOYSA-N

> <Salt_Solvent>
?

> <WS Temperature>
27

> <WS Reference>
HORN,AS (1981)

> <dsstox_substance_id>
DTXSID8075330

> <LogMolar>
-0.945

$$$$
50-78-2
  -INDIGO-01081615412D

 21 21  0  0  0  0  0  0  0  0999 V2000
   -2.4000    1.3856    0.0000 O   0  0  0  0  0  0  0  0  0  0  0  0
   -0.8000    1.3856    0.0000 C   0  0  0  0  0  0  0  0  0  0  0  0
   -0.0000   -0.0001    0.0000 C   0  0  0  0  0  0  0  0  0  0  0  0
   -0.8000   -1.3856    0.0000 C   0  0  0  0  0  0  0  0  0  0  0  0
   -2.4000   -1.3856    0.0000 H   0  0  0  0  0  0  0  0  0  0  0  0
   -0.0000   -2.7713    0.0000 C   0  0  0  0  0  0  0  0  0  0  0  0
   -0.8000   -4.1569    0.0000 H   0  0  0  0  0  0  0  0  0  0  0  0
    1.6001   -2.7712    0.0000 C   0  0  0  0  0  0  0  0  0  0  0  0
    2.4000   -4.1569    0.0000 H   0  0  0  0  0  0  0  0  0  0  0  0
    2.4000   -1.3856    0.0000 C   0  0  0  0  0  0  0  0  0  0  0  0
    4.0000   -1.3856    0.0000 H   0  0  0  0  0  0  0  0  0  0  0  0
    1.6001   -0.0001    0.0000 C   0  0  0  0  0  0  0  0  0  0  0  0
    2.4000    1.3856    0.0000 O   0  0  0  0  0  0  0  0  0  0  0  0
    4.0000    1.3856    0.0000 C   0  0  0  0  0  0  0  0  0  0  0  0
    4.8001    2.7713    0.0000 C   0  0  0  0  0  0  0  0  0  0  0  0
    5.6000    4.1569    0.0000 H   0  0  0  0  0  0  0  0  0  0  0  0
    6.4000    2.7713    0.0000 H   0  0  0  0  0  0  0  0  0  0  0  0
    4.0000    4.1569    0.0000 H   0  0  0  0  0  0  0  0  0  0  0  0
    4.8001    0.0001    0.0000 O   0  0  0  0  0  0  0  0  0  0  0  0
   -0.0000    2.7713    0.0000 O   0  0  0  0  0  0  0  0  0  0  0  0
   -3.2000    2.7712    0.0000 H   0  0  0  0  0  0  0  0  0  0  0  0
  1  2  1  0  0  0  0
  2  3  1  0  0  0  0
  3  4  4  0  0  0  0
  4  5  1  0  0  0  0
  4  6  4  0  0  0  0
  6  7  1  0  0  0  0
  6  8  4  0  0  0  0
  8  9  1  0  0  0  0
  8 10  4  0  0  0  0
 10 11  1  0  0  0  0
 10 12  4  0  0  0  0
 12  3  4  0  0  0  0
 12 13  1  0  0  0  0
 13 14  1  0  0  0  0
 14 15  1  0  0  0  0
 15 16  1  0  0  0  0
 15 17  1  0  0  0  0
 15 18  1  0  0  0  0
 14 19  2  0  0  0  0
  2 20  2  0  0  0  0
  1 21  1  0  0  0  0
M  END
> <CAS>
50-78-2

> <NAME>
ACETYLSALICYLIC ACID

> <preferred_name>
Aspirin

> <iupac>
2-(acetyloxy)benzoic acid

> <SMILES>
CC(=O)Oc1ccccc1C(O)=O

> <Canonical_QSARr>
CC(=O)Oc1ccccc1C(O)=O

> <InChI_Code_QSARr>
InChI=1S/C9H8O4/c1-6(10)13-8-5-3-2-4-7(8)9(11)12/h2-5H,1H3,(H,11,12)

> <InChI Key_QSARr>
BSYNRYMUTXBXSQ-UHFFFAOYSA-N

> <Salt_Solvent>
?

> <WS Temperature>
25

> <WS Reference>
YALKOWSKY,SH & DANNENFELSER,RM (1992)

> <dsstox_substance_id>
DTXSID5020108

> <LogMolar>
-1.5929

$$$$
50-84-0
  -INDIGO-01081615412D

 15 15  0  0  0  0  0  0  0  0999 V2000
    1.6000    0.0000    0.0000 C   0  0  0  0  0  0  0  0  0  0  0  0
   -0.0000   -0.0000    0.0000 C   0  0  0  0  0  0  0  0  0  0  0  0
   -0.8000    1.3856    0.0000 C   0  0  0  0  0  0  0  0  0  0  0  0
   -0.0000    2.7713    0.0000 Cl  0  0  0  0  0  0  0  0  0  0  0  0
   -2.4000    1.3856    0.0000 C   0  0  0  0  0  0  0  0  0  0  0  0
   -3.2001    2.7713    0.0000 H   0  0  0  0  0  0  0  0  0  0  0  0
   -3.2001   -0.0000    0.0000 C   0  0  0  0  0  0  0  0  0  0  0  0
   -4.8000   -0.0000    0.0000 Cl  0  0  0  0  0  0  0  0  0  0  0  0
   -2.4000   -1.3856    0.0000 C   0  0  0  0  0  0  0  0  0  0  0  0
   -3.2001   -2.7713    0.0000 H   0  0  0  0  0  0  0  0  0  0  0  0
   -0.8000   -1.3856    0.0000 C   0  0  0  0  0  0  0  0  0  0  0  0
   -0.0000   -2.7713    0.0000 H   0  0  0  0  0  0  0  0  0  0  0  0
    2.4001   -1.3856    0.0000 O   0  0  0  0  0  0  0  0  0  0  0  0
    4.0000   -1.3856    0.0000 H   0  0  0  0  0  0  0  0  0  0  0  0
    2.4001    1.3856    0.0000 O   0  0  0  0  0  0  0  0  0  0  0  0
  1  2  1  0  0  0  0
  2  3  4  0  0  0  0
  3  4  1  0  0  0  0
  3  5  4  0  0  0  0
  5  6  1  0  0  0  0
  5  7  4  0  0  0  0
  7  8  1  0  0  0  0
  7  9  4  0  0  0  0
  9 10  1  0  0  0  0
  9 11  4  0  0  0  0
 11  2  4  0  0  0  0
 11 12  1  0  0  0  0
  1 13  1  0  0  0  0
 13 14  1  0  0  0  0
  1 15  2  0  0  0  0
M  END
> <CAS>
50-84-0

> <NAME>
2,4-DICHLOROBENZOIC ACID

> <preferred_name>
2,4-Dichlorobenzoic acid

> <iupac>
2,4-dichlorobenzoic acid

> <SMILES>
OC(=O)c1ccc(Cl)cc1Cl

> <Canonical_QSARr>
OC(=O)c1ccc(Cl)cc1Cl

> <InChI_Code_QSARr>
InChI=1S/C7H4Cl2O2/c8-4-1-2-5(7(10)11)6(9)3-4/h1-3H,(H,10,11)

> <InChI Key_QSARr>
ATCRIUVQKHMXSH-UHFFFAOYSA-N

> <Salt_Solvent>
?

> <WS Temperature>


> <WS Reference>
YALKOWSKY,SH & DANNENFELSER,RM (1992)

> <dsstox_substance_id>
DTXSID0024977

> <LogMolar>
-2.60165

$$$$
50-99-7, 59-23-4, 492-62-6, 3458-28-4
  -INDIGO-01081615412D

 24 24  0  0  0  0  0  0  0  0999 V2000
   -3.1035    0.5473    0.0000 O   0  0  0  0  0  0  0  0  0  0  0  0
   -1.6000    0.0000    0.0000 C   0  0  0  0  0  0  0  0  0  0  0  0
   -2.3999   -1.3857    0.0000 C   0  0  0  0  0  0  0  0  0  0  0  0
   -3.6256   -2.4141    0.0000 O   0  0  0  0  0  0  0  0  0  0  0  0
   -5.1292   -1.8668    0.0000 H   0  0  0  0  0  0  0  0  0  0  0  0
   -3.6256   -0.3572    0.0000 H   0  0  0  0  0  0  0  0  0  0  0  0
   -1.6000   -2.7713    0.0000 C   0  0  0  0  0  0  0  0  0  0  0  0
   -1.3222   -4.3469    0.0000 O   0  0  0  0  0  0  0  0  0  0  0  0
   -2.5479   -5.3754    0.0000 H   0  0  0  0  0  0  0  0  0  0  0  0
   -3.1035   -3.3185    0.0000 H   0  0  0  0  0  0  0  0  0  0  0  0
   -0.0001   -2.7713    0.0000 O   0  0  0  0  0  0  0  0  0  0  0  0
    0.8000   -1.3857    0.0000 C   0  0  0  0  0  0  0  0  0  0  0  0
    2.0256   -2.4141    0.0000 C   0  0  0  0  0  0  0  0  0  0  0  0
    3.2513   -3.4426    0.0000 O   0  0  0  0  0  0  0  0  0  0  0  0
    4.7549   -2.8953    0.0000 H   0  0  0  0  0  0  0  0  0  0  0  0
    3.0542   -1.1884    0.0000 H   0  0  0  0  0  0  0  0  0  0  0  0
    0.9972   -3.6397    0.0000 H   0  0  0  0  0  0  0  0  0  0  0  0
    2.0256   -0.3572    0.0000 H   0  0  0  0  0  0  0  0  0  0  0  0
   -0.0001    0.0000    0.0000 C   0  0  0  0  0  0  0  0  0  0  0  0
    1.5035    0.5473    0.0000 O   0  0  0  0  0  0  0  0  0  0  0  0
    1.7813    2.1229    0.0000 H   0  0  0  0  0  0  0  0  0  0  0  0
   -0.2779    1.5757    0.0000 H   0  0  0  0  0  0  0  0  0  0  0  0
   -1.3222    1.5757    0.0000 H   0  0  0  0  0  0  0  0  0  0  0  0
   -3.3813    2.1229    0.0000 H   0  0  0  0  0  0  0  0  0  0  0  0
  1  2  1  0  0  0  0
  2  3  1  0  0  0  0
  3  4  1  0  0  0  0
  4  5  1  0  0  0  0
  3  6  1  0  0  0  0
  3  7  1  0  0  0  0
  7  8  1  0  0  0  0
  8  9  1  0  0  0  0
  7 10  1  0  0  0  0
  7 11  1  0  0  0  0
 11 12  1  0  0  0  0
 12 13  1  0  0  0  0
 13 14  1  0  0  0  0
 14 15  1  0  0  0  0
 13 16  1  0  0  0  0
 13 17  1  0  0  0  0
 12 18  1  0  0  0  0
 12 19  1  0  0  0  0
 19  2  1  0  0  0  0
 19 20  1  0  0  0  0
 20 21  1  0  0  0  0
 19 22  1  0  0  0  0
  2 23  1  0  0  0  0
  1 24  1  0  0  0  0
M  END
> <CAS>
50-99-7, 59-23-4, 492-62-6, 3458-28-4

> <NAME>
GLUCOSE, GALACTOSE, alpha-D-Glucose, D-MANNOSE

> <preferred_name>
D-Glucose

> <iupac>
D-glucopyranose

> <SMILES>
OC[C@H]1OC(O)[C@H](O)[C@@H](O)[C@@H]1O

> <Canonical_QSARr>
OCC1OC(O)C(O)C(O)C1O

> <InChI_Code_QSARr>
InChI=1S/C6H12O6/c7-1-2-3(8)4(9)5(10)6(11)12-2/h2-11H,1H2

> <InChI Key_QSARr>
WQZGKKKJIJFFOK-UHFFFAOYSA-N

> <Salt_Solvent>
?

> <WS Temperature>
23

> <WS Reference>
MULLIN,JW (1972)

> <dsstox_substance_id>
DTXSID7022910

> <LogMolar>
0.610725

$$$$
51-17-2
  -INDIGO-01081615412D

 15 16  0  0  0  0  0  0  0  0999 V2000
   -0.8000    1.3856    0.0000 C   0  0  0  0  0  0  0  0  0  0  0  0
   -2.4000    1.3856    0.0000 C   0  0  0  0  0  0  0  0  0  0  0  0
   -3.2000    2.7713    0.0000 H   0  0  0  0  0  0  0  0  0  0  0  0
   -3.2000    0.0000    0.0000 C   0  0  0  0  0  0  0  0  0  0  0  0
   -4.8000    0.0000    0.0000 H   0  0  0  0  0  0  0  0  0  0  0  0
   -2.4000   -1.3856    0.0000 C   0  0  0  0  0  0  0  0  0  0  0  0
   -3.2000   -2.7713    0.0000 H   0  0  0  0  0  0  0  0  0  0  0  0
   -0.8000   -1.3856    0.0000 C   0  0  0  0  0  0  0  0  0  0  0  0
    0.0000   -2.7713    0.0000 H   0  0  0  0  0  0  0  0  0  0  0  0
    0.0000    0.0000    0.0000 C   0  0  0  0  0  0  0  0  0  0  0  0
    1.5650    0.3327    0.0000 N   0  0  0  1  0  0  0  0  0  0  0  0
    2.7540   -0.7380    0.0000 H   0  0  0  0  0  0  0  0  0  0  0  0
    1.7322    1.9239    0.0000 C   0  0  0  0  0  0  0  0  0  0  0  0
    3.1179    2.7239    0.0000 H   0  0  0  0  0  0  0  0  0  0  0  0
    0.2706    2.5746    0.0000 N   0  0  0  1  0  0  0  0  0  0  0  0
  1  2  4  0  0  0  0
  2  3  1  0  0  0  0
  2  4  4  0  0  0  0
  4  5  1  0  0  0  0
  4  6  4  0  0  0  0
  6  7  1  0  0  0  0
  6  8  4  0  0  0  0
  8  9  1  0  0  0  0
  8 10  4  0  0  0  0
 10  1  4  0  0  0  0
 10 11  4  0  0  0  0
 11 12  1  0  0  0  0
 11 13  4  0  0  0  0
 13 14  1  0  0  0  0
 13 15  4  0  0  0  0
 15  1  4  0  0  0  0
M  END
> <CAS>
51-17-2

> <NAME>
BENZIMIDAZOLE

> <preferred_name>
Benzimidazole

> <iupac>
1H-benzimidazole

> <SMILES>
c1[nH]c2ccccc2[n]1

> <Canonical_QSARr>
c1[nH]c2ccccc2[n]1

> <InChI_Code_QSARr>
InChI=1S/C7H6N2/c1-2-4-7-6(3-1)8-5-9-7/h1-5H,(H,8,9)

> <InChI Key_QSARr>
HYZJCKYKOHLVJF-UHFFFAOYSA-N

> <Salt_Solvent>
?

> <WS Temperature>
20

> <WS Reference>
PEARLMAN,RS ET AL. (1984)

> <dsstox_substance_id>
DTXSID8024573

> <LogMolar>
-1.7701

$$$$
51-20-7
  -INDIGO-01081615412D

 12 12  0  0  0  0  0  0  0  0999 V2000
    0.0000   -0.0000    0.0000 C   0  0  0  0  0  0  0  0  0  0  0  0
   -0.8000    1.3856    0.0000 O   0  0  0  0  0  0  0  0  0  0  0  0
   -0.8000   -1.3857    0.0000 N   0  0  0  0  0  0  0  0  0  0  0  0
   -2.4000   -1.3857    0.0000 H   0  0  0  0  0  0  0  0  0  0  0  0
    0.0000   -2.7713    0.0000 C   0  0  0  0  0  0  0  0  0  0  0  0
   -0.8000   -4.1569    0.0000 O   0  0  0  0  0  0  0  0  0  0  0  0
    1.6000   -2.7713    0.0000 N   0  0  0  0  0  0  0  0  0  0  0  0
    2.4000   -4.1569    0.0000 H   0  0  0  0  0  0  0  0  0  0  0  0
    2.4000   -1.3857    0.0000 C   0  0  0  0  0  0  0  0  0  0  0  0
    4.0000   -1.3857    0.0000 H   0  0  0  0  0  0  0  0  0  0  0  0
    1.6000   -0.0000    0.0000 C   0  0  0  0  0  0  0  0  0  0  0  0
    2.4000    1.3856    0.0000 Br  0  0  0  0  0  0  0  0  0  0  0  0
  1  2  2  0  0  0  0
  1  3  1  0  0  0  0
  3  4  1  0  0  0  0
  3  5  1  0  0  0  0
  5  6  2  0  0  0  0
  5  7  1  0  0  0  0
  7  8  1  0  0  0  0
  7  9  1  0  0  0  0
  9 10  1  0  0  0  0
  9 11  2  0  0  0  0
 11  1  1  0  0  0  0
 11 12  1  0  0  0  0
M  END
> <CAS>
51-20-7

> <NAME>
5-BROMOURACIL

> <preferred_name>
5-Bromouracil

> <iupac>
5-bromo-1H-pyrimidine-2,4-dione

> <SMILES>
O=C1NC=C(Br)C(=O)N1

> <Canonical_QSARr>
O=C1NC=C(Br)C(=O)N1

> <InChI_Code_QSARr>
InChI=1S/C4H3BrN2O2/c5-2-1-6-4(9)7-3(2)8/h1H,(H2,6,7,8,9)

> <InChI Key_QSARr>
LQLQRFGHAALLLE-UHFFFAOYSA-N

> <Salt_Solvent>
?

> <WS Temperature>


> <WS Reference>
GUNTHER,FA ET AL. (1968)

> <dsstox_substance_id>
DTXSID2058758

> <LogMolar>
-2.3698

$$$$
51-21-8
  -INDIGO-01081615412D

 12 12  0  0  0  0  0  0  0  0999 V2000
   -0.8000    1.3856    0.0000 O   0  0  0  0  0  0  0  0  0  0  0  0
    0.0000   -0.0000    0.0000 C   0  0  0  0  0  0  0  0  0  0  0  0
   -0.8000   -1.3857    0.0000 N   0  0  0  0  0  0  0  0  0  0  0  0
   -2.4000   -1.3857    0.0000 H   0  0  0  0  0  0  0  0  0  0  0  0
    0.0000   -2.7713    0.0000 C   0  0  0  0  0  0  0  0  0  0  0  0
   -0.8000   -4.1569    0.0000 O   0  0  0  0  0  0  0  0  0  0  0  0
    1.6000   -2.7713    0.0000 N   0  0  0  0  0  0  0  0  0  0  0  0
    2.4000   -4.1569    0.0000 H   0  0  0  0  0  0  0  0  0  0  0  0
    2.4000   -1.3857    0.0000 C   0  0  0  0  0  0  0  0  0  0  0  0
    4.0000   -1.3857    0.0000 H   0  0  0  0  0  0  0  0  0  0  0  0
    1.6000   -0.0000    0.0000 C   0  0  0  0  0  0  0  0  0  0  0  0
    2.4000    1.3856    0.0000 F   0  0  0  0  0  0  0  0  0  0  0  0
  1  2  2  0  0  0  0
  2  3  1  0  0  0  0
  3  4  1  0  0  0  0
  3  5  1  0  0  0  0
  5  6  2  0  0  0  0
  5  7  1  0  0  0  0
  7  8  1  0  0  0  0
  7  9  1  0  0  0  0
  9 10  1  0  0  0  0
  9 11  2  0  0  0  0
 11  2  1  0  0  0  0
 11 12  1  0  0  0  0
M  END
> <CAS>
51-21-8

> <NAME>
5-FLUOROURACIL

> <preferred_name>
5-Fluorouracil

> <iupac>
5-fluoropyrimidine-2,4(1H,3H)-dione

> <SMILES>
O=C1NC=C(F)C(=O)N1

> <Canonical_QSARr>
O=C1NC=C(F)C(=O)N1

> <InChI_Code_QSARr>
InChI=1S/C4H3FN2O2/c5-2-1-6-4(9)7-3(2)8/h1H,(H2,6,7,8,9)

> <InChI Key_QSARr>
GHASVSINZRGABV-UHFFFAOYSA-N

> <Salt_Solvent>
?

> <WS Temperature>
22

> <WS Reference>
BURR,A & BUNDGAARD,H (1985)

> <dsstox_substance_id>
DTXSID2020634

> <LogMolar>
-1.0689

$$$$
51-34-3
  -INDIGO-01081615412D

 43 46  0  0  0  0  0  0  0  0999 V2000
   -1.3857   -0.8000    0.0000 C   0  0  0  0  0  0  0  0  0  0  0  0
   -1.3857   -2.4000    0.0000 C   0  0  0  0  0  0  0  0  0  0  0  0
   -2.9613   -2.1222    0.0000 O   0  0  0  0  0  0  0  0  0  0  0  0
   -3.9898   -3.3478    0.0000 C   0  0  0  0  0  0  0  0  0  0  0  0
   -3.4424   -4.8513    0.0000 O   0  0  0  0  0  0  0  0  0  0  0  0
   -5.5655   -3.0700    0.0000 C   0  0  0  0  0  0  0  0  0  0  0  0
   -7.0690   -2.5228    0.0000 C   0  0  0  0  0  0  0  0  0  0  0  0
   -7.3468   -0.9470    0.0000 C   0  0  0  0  0  0  0  0  0  0  0  0
   -6.1212    0.0813    0.0000 H   0  0  0  0  0  0  0  0  0  0  0  0
   -8.8503   -0.3999    0.0000 C   0  0  0  0  0  0  0  0  0  0  0  0
   -9.1282    1.1759    0.0000 H   0  0  0  0  0  0  0  0  0  0  0  0
  -10.0760   -1.4282    0.0000 C   0  0  0  0  0  0  0  0  0  0  0  0
  -11.5795   -0.8811    0.0000 H   0  0  0  0  0  0  0  0  0  0  0  0
   -9.7982   -3.0040    0.0000 C   0  0  0  0  0  0  0  0  0  0  0  0
  -11.0238   -4.0325    0.0000 H   0  0  0  0  0  0  0  0  0  0  0  0
   -8.2947   -3.5512    0.0000 C   0  0  0  0  0  0  0  0  0  0  0  0
   -8.0168   -5.1269    0.0000 H   0  0  0  0  0  0  0  0  0  0  0  0
   -6.1126   -4.5735    0.0000 C   0  0  0  0  0  0  0  0  0  0  0  0
   -6.6600   -6.0771    0.0000 O   0  0  0  0  0  0  0  0  0  0  0  0
   -5.6315   -7.3027    0.0000 H   0  0  0  0  0  0  0  0  0  0  0  0
   -7.6161   -4.0262    0.0000 H   0  0  0  0  0  0  0  0  0  0  0  0
   -4.6091   -5.1208    0.0000 H   0  0  0  0  0  0  0  0  0  0  0  0
   -5.0183   -1.5665    0.0000 H   0  0  0  0  0  0  0  0  0  0  0  0
   -1.9328   -3.9036    0.0000 H   0  0  0  0  0  0  0  0  0  0  0  0
    0.0001   -3.2000    0.0000 C   0  0  0  0  0  0  0  0  0  0  0  0
   -1.0284   -4.4256    0.0000 H   0  0  0  0  0  0  0  0  0  0  0  0
    1.0283   -4.4256    0.0000 H   0  0  0  0  0  0  0  0  0  0  0  0
    1.3856   -2.4000    0.0000 C   0  0  0  0  0  0  0  0  0  0  0  0
    2.3822   -1.1483    0.0000 C   0  0  0  0  0  0  0  0  0  0  0  0
    1.5823    0.2373    0.0000 C   0  0  0  0  0  0  0  0  0  0  0  0
    1.4634    1.8329    0.0000 H   0  0  0  0  0  0  0  0  0  0  0  0
    0.0001    0.0000    0.0000 C   0  0  0  0  0  0  0  0  0  0  0  0
    1.3856   -0.8000    0.0000 N   0  0  0  0  0  0  0  0  0  0  0  0
    2.8891   -0.2528    0.0000 C   0  0  0  0  0  0  0  0  0  0  0  0
    4.3927    0.2945    0.0000 H   0  0  0  0  0  0  0  0  0  0  0  0
    4.1148   -1.2812    0.0000 H   0  0  0  0  0  0  0  0  0  0  0  0
    3.1670    1.3230    0.0000 H   0  0  0  0  0  0  0  0  0  0  0  0
   -0.5278    1.5104    0.0000 H   0  0  0  0  0  0  0  0  0  0  0  0
    3.1823    0.2373    0.0000 O   0  0  0  0  0  0  0  0  0  0  0  0
    3.7046   -2.0491    0.0000 H   0  0  0  0  0  0  0  0  0  0  0  0
    2.4297   -3.6124    0.0000 H   0  0  0  0  0  0  0  0  0  0  0  0
   -1.9328    0.7035    0.0000 H   0  0  0  0  0  0  0  0  0  0  0  0
   -2.9613   -1.0778    0.0000 H   0  0  0  0  0  0  0  0  0  0  0  0
  1  2  1  0  0  0  0
  2  3  1  0  0  0  0
  3  4  1  0  0  0  0
  4  5  2  0  0  0  0
  4  6  1  0  0  0  0
  6  7  1  0  0  0  0
  7  8  4  0  0  0  0
  8  9  1  0  0  0  0
  8 10  4  0  0  0  0
 10 11  1  0  0  0  0
 10 12  4  0  0  0  0
 12 13  1  0  0  0  0
 12 14  4  0  0  0  0
 14 15  1  0  0  0  0
 14 16  4  0  0  0  0
 16  7  4  0  0  0  0
 16 17  1  0  0  0  0
  6 18  1  0  0  0  0
 18 19  1  0  0  0  0
 19 20  1  0  0  0  0
 18 21  1  0  0  0  0
 18 22  1  0  0  0  0
  6 23  1  0  0  0  0
  2 24  1  0  0  0  0
  2 25  1  0  0  0  0
 25 26  1  0  0  0  0
 25 27  1  0  0  0  0
 25 28  1  0  0  0  0
 28 29  1  0  0  0  0
 29 30  1  0  0  0  0
 30 31  1  0  0  0  0
 30 32  1  0  0  0  0
 32  1  1  0  0  0  0
 32 33  1  0  0  0  0
 33 28  1  0  0  0  0
 33 34  1  0  0  0  0
 34 35  1  0  0  0  0
 34 36  1  0  0  0  0
 34 37  1  0  0  0  0
 32 38  1  0  0  0  0
 30 39  1  0  0  0  0
 39 29  1  0  0  0  0
 29 40  1  0  0  0  0
 28 41  1  0  0  0  0
  1 42  1  0  0  0  0
  1 43  1  0  0  0  0
M  END
> <CAS>
51-34-3

> <NAME>
SCOPOLAMINE

> <preferred_name>
Scopolamine

> <iupac>
(1R,2R,4S,5S,7s)-9-methyl-3-oxa-9-azatricyclo[3.3.1.0~2,4~]non-7-yl (2S)-3-hydroxy-2-phenylpropanoate

> <SMILES>
CN1[C@@H]2C[C@H](C[C@H]1[C@@H]1O[C@@H]12)OC(=O)[C@H](CO)c1ccccc1

> <Canonical_QSARr>
CN1C2CC(CC1C1OC12)OC(=O)C(CO)c1ccccc1

> <InChI_Code_QSARr>
InChI=1S/C17H21NO4/c1-18-13-7-11(8-14(18)16-15(13)22-16)21-17(20)12(9-19)10-5-3-2-4-6-10/h2-6,11-16,19H,7-9H2,1H3

> <InChI Key_QSARr>
STECJAGHUSJQJN-UHFFFAOYSA-N

> <Salt_Solvent>
?

> <WS Temperature>


> <WS Reference>
YALKOWSKY,SH & HE,Y (2003)

> <dsstox_substance_id>
DTXSID6023573

> <LogMolar>
-0.493

$$$$
51-36-5
  -INDIGO-01081615412D

 15 15  0  0  0  0  0  0  0  0999 V2000
    2.4001   -1.3856    0.0000 O   0  0  0  0  0  0  0  0  0  0  0  0
    1.6000    0.0000    0.0000 C   0  0  0  0  0  0  0  0  0  0  0  0
   -0.0000   -0.0000    0.0000 C   0  0  0  0  0  0  0  0  0  0  0  0
   -0.8000    1.3856    0.0000 C   0  0  0  0  0  0  0  0  0  0  0  0
   -0.0000    2.7713    0.0000 H   0  0  0  0  0  0  0  0  0  0  0  0
   -2.4000    1.3856    0.0000 C   0  0  0  0  0  0  0  0  0  0  0  0
   -3.2001    2.7713    0.0000 Cl  0  0  0  0  0  0  0  0  0  0  0  0
   -3.2001   -0.0000    0.0000 C   0  0  0  0  0  0  0  0  0  0  0  0
   -4.8000   -0.0000    0.0000 H   0  0  0  0  0  0  0  0  0  0  0  0
   -2.4000   -1.3856    0.0000 C   0  0  0  0  0  0  0  0  0  0  0  0
   -3.2001   -2.7713    0.0000 Cl  0  0  0  0  0  0  0  0  0  0  0  0
   -0.8000   -1.3856    0.0000 C   0  0  0  0  0  0  0  0  0  0  0  0
   -0.0000   -2.7713    0.0000 H   0  0  0  0  0  0  0  0  0  0  0  0
    2.4001    1.3856    0.0000 O   0  0  0  0  0  0  0  0  0  0  0  0
    4.0000   -1.3856    0.0000 H   0  0  0  0  0  0  0  0  0  0  0  0
  1  2  1  0  0  0  0
  2  3  1  0  0  0  0
  3  4  4  0  0  0  0
  4  5  1  0  0  0  0
  4  6  4  0  0  0  0
  6  7  1  0  0  0  0
  6  8  4  0  0  0  0
  8  9  1  0  0  0  0
  8 10  4  0  0  0  0
 10 11  1  0  0  0  0
 10 12  4  0  0  0  0
 12  3  4  0  0  0  0
 12 13  1  0  0  0  0
  2 14  2  0  0  0  0
  1 15  1  0  0  0  0
M  END
> <CAS>
51-36-5

> <NAME>
3,5-DICHLOROBENZOIC ACID

> <preferred_name>
3,5-Dichlorobenzoic acid

> <iupac>
3,5-dichlorobenzoic acid

> <SMILES>
OC(=O)c1cc(Cl)cc(Cl)c1

> <Canonical_QSARr>
OC(=O)c1cc(Cl)cc(Cl)c1

> <InChI_Code_QSARr>
InChI=1S/C7H4Cl2O2/c8-5-1-4(7(10)11)2-6(9)3-5/h1-3H,(H,10,11)

> <InChI Key_QSARr>
CXKCZFDUOYMOOP-UHFFFAOYSA-N

> <Salt_Solvent>
?

> <WS Temperature>


> <WS Reference>
YALKOWSKY,SH & DANNENFELSER,RM (1992)

> <dsstox_substance_id>
DTXSID4024981

> <LogMolar>
-3.1137

$$$$
51-42-3
  -INDIGO-01081615412D

 26 26  0  0  0  0  0  0  0  0999 V2000
    4.0000   -1.3857    0.0000 C   0  0  0  0  0  0  0  0  0  0  0  0
    3.2000    0.0000    0.0000 N   0  0  0  0  0  0  0  0  0  0  0  0
    1.5999    0.0000    0.0000 C   0  0  0  0  0  0  0  0  0  0  0  0
   -0.0001    0.0000    0.0000 C   0  0  0  0  0  0  0  0  0  0  0  0
   -0.2778    1.5757    0.0000 O   0  0  0  0  0  0  0  0  0  0  0  0
    0.7507    2.8014    0.0000 H   0  0  0  0  0  0  0  0  0  0  0  0
   -1.5999    0.0000    0.0000 C   0  0  0  0  0  0  0  0  0  0  0  0
   -2.3999    1.3856    0.0000 C   0  0  0  0  0  0  0  0  0  0  0  0
   -1.5999    2.7713    0.0000 H   0  0  0  0  0  0  0  0  0  0  0  0
   -4.0000    1.3856    0.0000 C   0  0  0  0  0  0  0  0  0  0  0  0
   -4.8000    2.7713    0.0000 H   0  0  0  0  0  0  0  0  0  0  0  0
   -4.8000    0.0000    0.0000 C   0  0  0  0  0  0  0  0  0  0  0  0
   -6.4000    0.0000    0.0000 O   0  0  0  0  0  0  0  0  0  0  0  0
   -7.2000    1.3856    0.0000 H   0  0  0  0  0  0  0  0  0  0  0  0
   -4.0000   -1.3857    0.0000 C   0  0  0  0  0  0  0  0  0  0  0  0
   -4.8000   -2.7713    0.0000 O   0  0  0  0  0  0  0  0  0  0  0  0
   -6.4000   -2.7713    0.0000 H   0  0  0  0  0  0  0  0  0  0  0  0
   -2.3999   -1.3857    0.0000 C   0  0  0  0  0  0  0  0  0  0  0  0
   -1.5999   -2.7713    0.0000 H   0  0  0  0  0  0  0  0  0  0  0  0
   -0.0001   -1.6000    0.0000 H   0  0  0  0  0  0  0  0  0  0  0  0
    1.5999   -1.6000    0.0000 H   0  0  0  0  0  0  0  0  0  0  0  0
    1.5999    1.6000    0.0000 H   0  0  0  0  0  0  0  0  0  0  0  0
    4.0000    1.3856    0.0000 H   0  0  0  0  0  0  0  0  0  0  0  0
    4.8000   -2.7713    0.0000 H   0  0  0  0  0  0  0  0  0  0  0  0
    5.6000   -1.3857    0.0000 H   0  0  0  0  0  0  0  0  0  0  0  0
    3.2000   -2.7713    0.0000 H   0  0  0  0  0  0  0  0  0  0  0  0
  1  2  1  0  0  0  0
  2  3  1  0  0  0  0
  3  4  1  0  0  0  0
  4  5  1  0  0  0  0
  5  6  1  0  0  0  0
  4  7  1  0  0  0  0
  7  8  4  0  0  0  0
  8  9  1  0  0  0  0
  8 10  4  0  0  0  0
 10 11  1  0  0  0  0
 10 12  4  0  0  0  0
 12 13  1  0  0  0  0
 13 14  1  0  0  0  0
 12 15  4  0  0  0  0
 15 16  1  0  0  0  0
 16 17  1  0  0  0  0
 15 18  4  0  0  0  0
 18  7  4  0  0  0  0
 18 19  1  0  0  0  0
  4 20  1  0  0  0  0
  3 21  1  0  0  0  0
  3 22  1  0  0  0  0
  2 23  1  0  0  0  0
  1 24  1  0  0  0  0
  1 25  1  0  0  0  0
  1 26  1  0  0  0  0
M  END
> <CAS>
51-42-3

> <NAME>
ADRENALINE TARTRATE (1:1)

> <preferred_name>
Epinephrine bitartrate

> <iupac>
(2R,3R)-2,3-dihydroxybutanedioic acid - 4-[(1R)-1-hydroxy-2-(methylamino)ethyl]benzene-1,2-diol (1:1)

> <SMILES>
CNC[C@H](O)c1cc(O)c(O)cc1.OC(=O)[C@H](O)[C@@H](O)C(O)=O

> <Canonical_QSARr>
CNCC(O)c1cc(O)c(O)cc1

> <InChI_Code_QSARr>
InChI=1S/C9H13NO3/c1-10-5-9(13)6-2-3-7(11)8(12)4-6/h2-4,9-13H,5H2,1H3

> <InChI Key_QSARr>
UCTWMZQNUQWSLP-UHFFFAOYSA-N

> <Salt_Solvent>
[C@@H]([C@H](C(O)=O)O)(C(O)=O)O

> <WS Temperature>


> <WS Reference>
HORN,AS (1981)

> <dsstox_substance_id>
DTXSID3049415

> <LogMolar>
0.0

$$$$
51-43-4
  -INDIGO-01081615412D

 26 26  0  0  0  0  0  0  0  0999 V2000
    2.3999    1.3857    0.0000 C   0  0  0  0  0  0  0  0  0  0  0  0
    1.5999   -0.0000    0.0000 C   0  0  0  0  0  0  0  0  0  0  0  0
    0.0001   -0.0000    0.0000 C   0  0  0  0  0  0  0  0  0  0  0  0
   -1.5999   -0.0000    0.0000 C   0  0  0  0  0  0  0  0  0  0  0  0
   -3.2000   -0.0000    0.0000 N   0  0  0  0  0  0  0  0  0  0  0  0
   -4.0000    1.3857    0.0000 C   0  0  0  0  0  0  0  0  0  0  0  0
   -4.8000    2.7713    0.0000 H   0  0  0  0  0  0  0  0  0  0  0  0
   -5.6000    1.3857    0.0000 H   0  0  0  0  0  0  0  0  0  0  0  0
   -3.2000    2.7713    0.0000 H   0  0  0  0  0  0  0  0  0  0  0  0
   -4.0000   -1.3856    0.0000 H   0  0  0  0  0  0  0  0  0  0  0  0
   -1.5999    1.6000    0.0000 H   0  0  0  0  0  0  0  0  0  0  0  0
   -1.5999   -1.6000    0.0000 H   0  0  0  0  0  0  0  0  0  0  0  0
    0.2778   -1.5757    0.0000 O   0  0  0  0  0  0  0  0  0  0  0  0
   -0.7507   -2.8014    0.0000 H   0  0  0  0  0  0  0  0  0  0  0  0
    0.0001    1.6000    0.0000 H   0  0  0  0  0  0  0  0  0  0  0  0
    2.3999   -1.3856    0.0000 C   0  0  0  0  0  0  0  0  0  0  0  0
    1.5999   -2.7713    0.0000 H   0  0  0  0  0  0  0  0  0  0  0  0
    4.0000   -1.3856    0.0000 C   0  0  0  0  0  0  0  0  0  0  0  0
    4.8000   -2.7713    0.0000 H   0  0  0  0  0  0  0  0  0  0  0  0
    4.8000   -0.0000    0.0000 C   0  0  0  0  0  0  0  0  0  0  0  0
    6.4000   -0.0000    0.0000 O   0  0  0  0  0  0  0  0  0  0  0  0
    7.2000   -1.3856    0.0000 H   0  0  0  0  0  0  0  0  0  0  0  0
    4.0000    1.3857    0.0000 C   0  0  0  0  0  0  0  0  0  0  0  0
    4.8000    2.7713    0.0000 O   0  0  0  0  0  0  0  0  0  0  0  0
    6.4000    2.7713    0.0000 H   0  0  0  0  0  0  0  0  0  0  0  0
    1.5999    2.7713    0.0000 H   0  0  0  0  0  0  0  0  0  0  0  0
  1  2  4  0  0  0  0
  2  3  1  0  0  0  0
  3  4  1  0  0  0  0
  4  5  1  0  0  0  0
  5  6  1  0  0  0  0
  6  7  1  0  0  0  0
  6  8  1  0  0  0  0
  6  9  1  0  0  0  0
  5 10  1  0  0  0  0
  4 11  1  0  0  0  0
  4 12  1  0  0  0  0
  3 13  1  0  0  0  0
 13 14  1  0  0  0  0
  3 15  1  0  0  0  0
  2 16  4  0  0  0  0
 16 17  1  0  0  0  0
 16 18  4  0  0  0  0
 18 19  1  0  0  0  0
 18 20  4  0  0  0  0
 20 21  1  0  0  0  0
 21 22  1  0  0  0  0
 20 23  4  0  0  0  0
 23  1  4  0  0  0  0
 23 24  1  0  0  0  0
 24 25  1  0  0  0  0
  1 26  1  0  0  0  0
M  END
> <CAS>
51-43-4

> <NAME>
EPINEPHRINE

> <preferred_name>
Epinephrine

> <iupac>
4-[(1R)-1-hydroxy-2-(methylamino)ethyl]benzene-1,2-diol

> <SMILES>
CNC[C@H](O)c1cc(O)c(O)cc1

> <Canonical_QSARr>
CNCC(O)c1cc(O)c(O)cc1

> <InChI_Code_QSARr>
InChI=1S/C9H13NO3/c1-10-5-9(13)6-2-3-7(11)8(12)4-6/h2-4,9-13H,5H2,1H3

> <InChI Key_QSARr>
UCTWMZQNUQWSLP-UHFFFAOYSA-N

> <Salt_Solvent>
?

> <WS Temperature>
20

> <WS Reference>
YALKOWSKY,SH & HE,Y (2003)

> <dsstox_substance_id>
DTXSID5022986

> <LogMolar>
-3.0077

$$$$
51-52-5
  -INDIGO-01081615412D

 21 21  0  0  0  0  0  0  0  0999 V2000
   -4.8000    2.7713    0.0000 O   0  0  0  0  0  0  0  0  0  0  0  0
   -4.0000    1.3856    0.0000 C   0  0  0  0  0  0  0  0  0  0  0  0
   -4.8000   -0.0000    0.0000 N   0  0  0  0  0  0  0  0  0  0  0  0
   -6.4000   -0.0000    0.0000 H   0  0  0  0  0  0  0  0  0  0  0  0
   -4.0000   -1.3856    0.0000 C   0  0  0  0  0  0  0  0  0  0  0  0
   -4.8000   -2.7713    0.0000 S   0  0  0  0  0  0  0  0  0  0  0  0
   -2.4001   -1.3856    0.0000 N   0  0  0  0  0  0  0  0  0  0  0  0
   -1.6001   -2.7713    0.0000 H   0  0  0  0  0  0  0  0  0  0  0  0
   -1.6001    0.0000    0.0000 C   0  0  0  0  0  0  0  0  0  0  0  0
    0.0001    0.0000    0.0000 C   0  0  0  0  0  0  0  0  0  0  0  0
    1.6000    0.0000    0.0000 C   0  0  0  0  0  0  0  0  0  0  0  0
    3.2000    0.0000    0.0000 C   0  0  0  0  0  0  0  0  0  0  0  0
    4.8000    0.0000    0.0000 H   0  0  0  0  0  0  0  0  0  0  0  0
    4.0000    1.3856    0.0000 H   0  0  0  0  0  0  0  0  0  0  0  0
    4.0000   -1.3856    0.0000 H   0  0  0  0  0  0  0  0  0  0  0  0
    1.6000    1.6000    0.0000 H   0  0  0  0  0  0  0  0  0  0  0  0
    1.6000   -1.6000    0.0000 H   0  0  0  0  0  0  0  0  0  0  0  0
    0.0001    1.6000    0.0000 H   0  0  0  0  0  0  0  0  0  0  0  0
    0.0001   -1.6000    0.0000 H   0  0  0  0  0  0  0  0  0  0  0  0
   -2.4001    1.3856    0.0000 C   0  0  0  0  0  0  0  0  0  0  0  0
   -1.6001    2.7713    0.0000 H   0  0  0  0  0  0  0  0  0  0  0  0
  1  2  2  0  0  0  0
  2  3  1  0  0  0  0
  3  4  1  0  0  0  0
  3  5  1  0  0  0  0
  5  6  2  0  0  0  0
  5  7  1  0  0  0  0
  7  8  1  0  0  0  0
  7  9  1  0  0  0  0
  9 10  1  0  0  0  0
 10 11  1  0  0  0  0
 11 12  1  0  0  0  0
 12 13  1  0  0  0  0
 12 14  1  0  0  0  0
 12 15  1  0  0  0  0
 11 16  1  0  0  0  0
 11 17  1  0  0  0  0
 10 18  1  0  0  0  0
 10 19  1  0  0  0  0
  9 20  2  0  0  0  0
 20  2  1  0  0  0  0
 20 21  1  0  0  0  0
M  END
> <CAS>
51-52-5

> <NAME>
Propylthiouracil

> <preferred_name>
6-Propyl-2-thiouracil

> <iupac>
6-propyl-2-thioxo-2,3-dihydropyrimidin-4(1H)-one

> <SMILES>
CCCC1=CC(=O)NC(=S)N1

> <Canonical_QSARr>
CCCC1=CC(=O)NC(=S)N1

> <InChI_Code_QSARr>
InChI=1S/C7H10N2OS/c1-2-3-5-4-6(10)9-7(11)8-5/h4H,2-3H2,1H3,(H2,8,9,10,11)

> <InChI Key_QSARr>
KNAHARQHSZJURB-UHFFFAOYSA-N

> <Salt_Solvent>
?

> <WS Temperature>
25

> <WS Reference>
YALKOWSKY,SH & DANNENFELSER,RM (1992)

> <dsstox_substance_id>
DTXSID5021209

> <LogMolar>
-2.1504

$$$$
51-55-8, 101-31-5
  -INDIGO-01081615412D

 44 46  0  0  0  0  0  0  0  0999 V2000
    5.3213   -0.6422    0.0000 C   0  0  0  0  0  0  0  0  0  0  0  0
    4.0407    0.3172    0.0000 O   0  0  0  0  0  0  0  0  0  0  0  0
    2.5696   -0.3122    0.0000 C   0  0  0  0  0  0  0  0  0  0  0  0
    1.2870   -0.0927    0.0000 C   0  0  0  0  0  0  0  0  0  0  0  0
    1.6082   -0.8449    0.0000 H   0  0  0  0  0  0  0  0  0  0  0  0
    2.1707   -1.4264    0.0000 H   0  0  0  0  0  0  0  0  0  0  0  0
   -0.3451   -1.0350    0.0000 C   0  0  0  0  0  0  0  0  0  0  0  0
   -0.5276   -2.7354    0.0000 C   0  0  0  0  0  0  0  0  0  0  0  0
    0.1488   -1.5009    0.0000 C   0  0  0  0  0  0  0  0  0  0  0  0
    1.2348   -2.6759    0.0000 H   0  0  0  0  0  0  0  0  0  0  0  0
    0.9536   -1.6462    0.0000 H   0  0  0  0  0  0  0  0  0  0  0  0
    0.0001    0.0000    0.0000 C   0  0  0  0  0  0  0  0  0  0  0  0
   -1.3682    0.1953    0.0000 N   0  0  0  0  0  0  0  0  0  0  0  0
   -2.7650    0.9754    0.0000 C   0  0  0  0  0  0  0  0  0  0  0  0
   -4.1618    1.7557    0.0000 H   0  0  0  0  0  0  0  0  0  0  0  0
   -4.1391    0.1559    0.0000 H   0  0  0  0  0  0  0  0  0  0  0  0
   -2.7877    2.5753    0.0000 H   0  0  0  0  0  0  0  0  0  0  0  0
   -0.3168    1.5683    0.0000 H   0  0  0  0  0  0  0  0  0  0  0  0
    1.5449    0.9266    0.0000 C   0  0  0  0  0  0  0  0  0  0  0  0
    2.8275    1.8832    0.0000 H   0  0  0  0  0  0  0  0  0  0  0  0
    0.6541    2.2557    0.0000 H   0  0  0  0  0  0  0  0  0  0  0  0
   -2.0628   -3.1856    0.0000 H   0  0  0  0  0  0  0  0  0  0  0  0
    0.4754   -3.9822    0.0000 H   0  0  0  0  0  0  0  0  0  0  0  0
   -1.8765   -1.4977    0.0000 H   0  0  0  0  0  0  0  0  0  0  0  0
    3.0302   -1.8444    0.0000 H   0  0  0  0  0  0  0  0  0  0  0  0
    5.1307   -2.2308    0.0000 O   0  0  0  0  0  0  0  0  0  0  0  0
    6.7922   -0.0129    0.0000 C   0  0  0  0  0  0  0  0  0  0  0  0
    7.6674   -1.3522    0.0000 C   0  0  0  0  0  0  0  0  0  0  0  0
    8.5425   -2.6917    0.0000 O   0  0  0  0  0  0  0  0  0  0  0  0
    7.8202   -4.1193    0.0000 H   0  0  0  0  0  0  0  0  0  0  0  0
    6.3281   -2.2275    0.0000 H   0  0  0  0  0  0  0  0  0  0  0  0
    9.0070   -0.4771    0.0000 H   0  0  0  0  0  0  0  0  0  0  0  0
    8.1316    0.8624    0.0000 C   0  0  0  0  0  0  0  0  0  0  0  0
    9.6630    0.3988    0.0000 C   0  0  0  0  0  0  0  0  0  0  0  0
   10.0273   -1.1591    0.0000 H   0  0  0  0  0  0  0  0  0  0  0  0
   10.8301    1.4933    0.0000 C   0  0  0  0  0  0  0  0  0  0  0  0
   12.3616    1.0298    0.0000 H   0  0  0  0  0  0  0  0  0  0  0  0
   10.4658    3.0513    0.0000 C   0  0  0  0  0  0  0  0  0  0  0  0
   11.6329    4.1458    0.0000 H   0  0  0  0  0  0  0  0  0  0  0  0
    8.9343    3.5147    0.0000 C   0  0  0  0  0  0  0  0  0  0  0  0
    8.5703    5.0728    0.0000 H   0  0  0  0  0  0  0  0  0  0  0  0
    7.7675    2.4203    0.0000 C   0  0  0  0  0  0  0  0  0  0  0  0
    6.2360    2.8838    0.0000 H   0  0  0  0  0  0  0  0  0  0  0  0
    5.9171    1.3265    0.0000 H   0  0  0  0  0  0  0  0  0  0  0  0
  1  2  1  0  0  0  0
  2  3  1  0  0  0  0
  3  4  1  0  0  0  0
  4  5  1  0  0  0  0
  4  6  1  0  0  0  0
  4  7  1  0  0  0  0
  7  8  1  0  0  0  0
  8  9  1  0  0  0  0
  9 10  1  0  0  0  0
  9 11  1  0  0  0  0
  9 12  1  0  0  0  0
 12 13  1  0  0  0  0
 13  7  1  0  0  0  0
 13 14  1  0  0  0  0
 14 15  1  0  0  0  0
 14 16  1  0  0  0  0
 14 17  1  0  0  0  0
 12 18  1  0  0  0  0
 12 19  1  0  0  0  0
 19  3  1  0  0  0  0
 19 20  1  0  0  0  0
 19 21  1  0  0  0  0
  8 22  1  0  0  0  0
  8 23  1  0  0  0  0
  7 24  1  0  0  0  0
  3 25  1  0  0  0  0
  1 26  2  0  0  0  0
  1 27  1  0  0  0  0
 27 28  1  0  0  0  0
 28 29  1  0  0  0  0
 29 30  1  0  0  0  0
 28 31  1  0  0  0  0
 28 32  1  0  0  0  0
 27 33  1  0  0  0  0
 33 34  4  0  0  0  0
 34 35  1  0  0  0  0
 34 36  4  0  0  0  0
 36 37  1  0  0  0  0
 36 38  4  0  0  0  0
 38 39  1  0  0  0  0
 38 40  4  0  0  0  0
 40 41  1  0  0  0  0
 40 42  4  0  0  0  0
 42 33  4  0  0  0  0
 42 43  1  0  0  0  0
 27 44  1  0  0  0  0
M  END
> <CAS>
51-55-8, 101-31-5

> <NAME>
ATROPINE, Hyoscyamine

> <preferred_name>
Atropine

> <iupac>
(3-endo)-8-methyl-8-azabicyclo[3.2.1]oct-3-yl 3-hydroxy-2-phenylpropanoate

> <SMILES>
CN1[C@@H]2C[C@H](C[C@H]1CC2)OC(=O)C(CO)c1ccccc1

> <Canonical_QSARr>
CN1C2CC(CC1CC2)OC(=O)C(CO)c1ccccc1

> <InChI_Code_QSARr>
InChI=1S/C17H23NO3/c1-18-13-7-8-14(18)10-15(9-13)21-17(20)16(11-19)12-5-3-2-4-6-12/h2-6,13-16,19H,7-11H2,1H3

> <InChI Key_QSARr>
RKUNBYITZUJHSG-UHFFFAOYSA-N

> <Salt_Solvent>
?

> <WS Temperature>
23

> <WS Reference>
DEHN,WM (1917)

> <dsstox_substance_id>
DTXSID4020113

> <LogMolar>
-2.06675

$$$$
51-66-1
  -INDIGO-01081615412D

 23 23  0  0  0  0  0  0  0  0999 V2000
    2.4000   -1.3856    0.0000 C   0  0  0  0  0  0  0  0  0  0  0  0
    4.0000   -1.3856    0.0000 C   0  0  0  0  0  0  0  0  0  0  0  0
    5.6000   -1.3856    0.0000 H   0  0  0  0  0  0  0  0  0  0  0  0
    4.8000   -2.7713    0.0000 H   0  0  0  0  0  0  0  0  0  0  0  0
    4.8000    0.0000    0.0000 H   0  0  0  0  0  0  0  0  0  0  0  0
    1.5999    0.0000    0.0000 N   0  0  0  0  0  0  0  0  0  0  0  0
   -0.0001   -0.0000    0.0000 C   0  0  0  0  0  0  0  0  0  0  0  0
   -0.8001    1.3856    0.0000 C   0  0  0  0  0  0  0  0  0  0  0  0
   -0.0001    2.7713    0.0000 H   0  0  0  0  0  0  0  0  0  0  0  0
   -2.3999    1.3856    0.0000 C   0  0  0  0  0  0  0  0  0  0  0  0
   -3.1999    2.7713    0.0000 H   0  0  0  0  0  0  0  0  0  0  0  0
   -3.1999   -0.0000    0.0000 C   0  0  0  0  0  0  0  0  0  0  0  0
   -4.8000   -0.0000    0.0000 O   0  0  0  0  0  0  0  0  0  0  0  0
   -5.6000    1.3856    0.0000 C   0  0  0  0  0  0  0  0  0  0  0  0
   -7.2000    1.3856    0.0000 H   0  0  0  0  0  0  0  0  0  0  0  0
   -6.4000    2.7713    0.0000 H   0  0  0  0  0  0  0  0  0  0  0  0
   -6.4000   -0.0000    0.0000 H   0  0  0  0  0  0  0  0  0  0  0  0
   -2.3999   -1.3856    0.0000 C   0  0  0  0  0  0  0  0  0  0  0  0
   -3.1999   -2.7713    0.0000 H   0  0  0  0  0  0  0  0  0  0  0  0
   -0.8001   -1.3856    0.0000 C   0  0  0  0  0  0  0  0  0  0  0  0
   -0.0001   -2.7713    0.0000 H   0  0  0  0  0  0  0  0  0  0  0  0
    2.4000    1.3856    0.0000 H   0  0  0  0  0  0  0  0  0  0  0  0
    1.5999   -2.7713    0.0000 O   0  0  0  0  0  0  0  0  0  0  0  0
  1  2  1  0  0  0  0
  2  3  1  0  0  0  0
  2  4  1  0  0  0  0
  2  5  1  0  0  0  0
  1  6  1  0  0  0  0
  6  7  1  0  0  0  0
  7  8  4  0  0  0  0
  8  9  1  0  0  0  0
  8 10  4  0  0  0  0
 10 11  1  0  0  0  0
 10 12  4  0  0  0  0
 12 13  1  0  0  0  0
 13 14  1  0  0  0  0
 14 15  1  0  0  0  0
 14 16  1  0  0  0  0
 14 17  1  0  0  0  0
 12 18  4  0  0  0  0
 18 19  1  0  0  0  0
 18 20  4  0  0  0  0
 20  7  4  0  0  0  0
 20 21  1  0  0  0  0
  6 22  1  0  0  0  0
  1 23  2  0  0  0  0
M  END
> <CAS>
51-66-1

> <NAME>
P-METHOXYACETANILIDE

> <preferred_name>
N-(4-Methoxyphenyl)acetamide

> <iupac>
N-(4-methoxyphenyl)acetamide

> <SMILES>
CC(=O)Nc1ccc(cc1)OC

> <Canonical_QSARr>
CC(=O)Nc1ccc(cc1)OC

> <InChI_Code_QSARr>
InChI=1S/C9H11NO2/c1-7(11)10-8-3-5-9(12-2)6-4-8/h3-6H,1-2H3,(H,10,11)

> <InChI Key_QSARr>
XVAIDCNLVLTVFM-UHFFFAOYSA-N

> <Salt_Solvent>
?

> <WS Temperature>
25

> <WS Reference>
SUZUKI,T (1991)

> <dsstox_substance_id>
DTXSID6026325

> <LogMolar>
-1.0404

$$$$
51-75-2
  -INDIGO-01081615412D

 19 18  0  0  0  0  0  0  0  0999 V2000
    2.7713    3.2000    0.0000 Cl  0  0  0  0  0  0  0  0  0  0  0  0
    2.7713    1.6000    0.0000 C   0  0  0  0  0  0  0  0  0  0  0  0
    1.3856    0.8000    0.0000 C   0  0  0  0  0  0  0  0  0  0  0  0
    0.0001    0.0000    0.0000 N   0  0  0  0  0  0  0  0  0  0  0  0
   -1.3856    0.8000    0.0000 C   0  0  0  0  0  0  0  0  0  0  0  0
   -2.7712    1.6000    0.0000 C   0  0  0  0  0  0  0  0  0  0  0  0
   -4.1569    2.4000    0.0000 Cl  0  0  0  0  0  0  0  0  0  0  0  0
   -4.1569    0.8000    0.0000 H   0  0  0  0  0  0  0  0  0  0  0  0
   -2.7712    3.2000    0.0000 H   0  0  0  0  0  0  0  0  0  0  0  0
   -2.1856   -0.5856    0.0000 H   0  0  0  0  0  0  0  0  0  0  0  0
   -0.5857    2.1856    0.0000 H   0  0  0  0  0  0  0  0  0  0  0  0
    0.0001   -1.6000    0.0000 C   0  0  0  0  0  0  0  0  0  0  0  0
    0.0001   -3.2000    0.0000 H   0  0  0  0  0  0  0  0  0  0  0  0
    1.3856   -2.4000    0.0000 H   0  0  0  0  0  0  0  0  0  0  0  0
   -1.3856   -2.4000    0.0000 H   0  0  0  0  0  0  0  0  0  0  0  0
    2.1856   -0.5856    0.0000 H   0  0  0  0  0  0  0  0  0  0  0  0
    0.5857    2.1856    0.0000 H   0  0  0  0  0  0  0  0  0  0  0  0
    4.1569    2.4000    0.0000 H   0  0  0  0  0  0  0  0  0  0  0  0
    4.1569    0.8000    0.0000 H   0  0  0  0  0  0  0  0  0  0  0  0
  1  2  1  0  0  0  0
  2  3  1  0  0  0  0
  3  4  1  0  0  0  0
  4  5  1  0  0  0  0
  5  6  1  0  0  0  0
  6  7  1  0  0  0  0
  6  8  1  0  0  0  0
  6  9  1  0  0  0  0
  5 10  1  0  0  0  0
  5 11  1  0  0  0  0
  4 12  1  0  0  0  0
 12 13  1  0  0  0  0
 12 14  1  0  0  0  0
 12 15  1  0  0  0  0
  3 16  1  0  0  0  0
  3 17  1  0  0  0  0
  2 18  1  0  0  0  0
  2 19  1  0  0  0  0
M  END
> <CAS>
51-75-2

> <NAME>
Mechlorethamine

> <preferred_name>
Nitrogen mustard

> <iupac>
2-chloro-N-(2-chloroethyl)-N-methylethanamine

> <SMILES>
CN(CCCl)CCCl

> <Canonical_QSARr>
CN(CCCl)CCCl

> <InChI_Code_QSARr>
InChI=1S/C5H11Cl2N/c1-8(4-2-6)5-3-7/h2-5H2,1H3

> <InChI Key_QSARr>
HAWPXGHAZFHHAD-UHFFFAOYSA-N

> <Salt_Solvent>
?

> <WS Temperature>
25

> <WS Reference>
BEILSTEIN

> <dsstox_substance_id>
DTXSID2020975

> <LogMolar>
-1.1141

$$$$
51-98-9
  -INDIGO-01081615412D

 53 56  0  0  0  0  0  0  0  0999 V2000
    0.0001    0.0000    0.0000 C   0  0  0  0  0  0  0  0  0  0  0  0
    1.1510    1.1114    0.0000 C   0  0  0  0  0  0  0  0  0  0  0  0
    2.3019    2.2230    0.0000 H   0  0  0  0  0  0  0  0  0  0  0  0
    2.6890    0.6704    0.0000 H   0  0  0  0  0  0  0  0  0  0  0  0
    0.7640    2.6639    0.0000 H   0  0  0  0  0  0  0  0  0  0  0  0
   -0.8001    1.3857    0.0000 C   0  0  0  0  0  0  0  0  0  0  0  0
    0.7036    1.9329    0.0000 H   0  0  0  0  0  0  0  0  0  0  0  0
   -1.0779    2.9613    0.0000 H   0  0  0  0  0  0  0  0  0  0  0  0
   -2.4000    1.3857    0.0000 C   0  0  0  0  0  0  0  0  0  0  0  0
   -2.1222    2.9613    0.0000 H   0  0  0  0  0  0  0  0  0  0  0  0
   -3.9034    1.9329    0.0000 H   0  0  0  0  0  0  0  0  0  0  0  0
   -3.1999    0.0000    0.0000 C   0  0  0  0  0  0  0  0  0  0  0  0
   -4.8001    0.0000    0.0000 C   0  0  0  0  0  0  0  0  0  0  0  0
   -5.6000    1.3857    0.0000 C   0  0  0  0  0  0  0  0  0  0  0  0
   -4.3744    2.4140    0.0000 H   0  0  0  0  0  0  0  0  0  0  0  0
   -5.8778    2.9613    0.0000 H   0  0  0  0  0  0  0  0  0  0  0  0
   -7.1999    1.3857    0.0000 C   0  0  0  0  0  0  0  0  0  0  0  0
   -6.9221    2.9613    0.0000 H   0  0  0  0  0  0  0  0  0  0  0  0
   -8.7036    1.9329    0.0000 H   0  0  0  0  0  0  0  0  0  0  0  0
   -8.0001    0.0000    0.0000 C   0  0  0  0  0  0  0  0  0  0  0  0
   -9.6000    0.0000    0.0000 O   0  0  0  0  0  0  0  0  0  0  0  0
   -7.1999   -1.3856    0.0000 C   0  0  0  0  0  0  0  0  0  0  0  0
   -8.0001   -2.7713    0.0000 H   0  0  0  0  0  0  0  0  0  0  0  0
   -5.6000   -1.3856    0.0000 C   0  0  0  0  0  0  0  0  0  0  0  0
   -4.8001   -2.7713    0.0000 C   0  0  0  0  0  0  0  0  0  0  0  0
   -3.1999   -2.7713    0.0000 C   0  0  0  0  0  0  0  0  0  0  0  0
   -3.4778   -4.3470    0.0000 H   0  0  0  0  0  0  0  0  0  0  0  0
   -1.8144   -3.5712    0.0000 H   0  0  0  0  0  0  0  0  0  0  0  0
   -2.4000   -1.3856    0.0000 C   0  0  0  0  0  0  0  0  0  0  0  0
   -1.6001   -2.7713    0.0000 H   0  0  0  0  0  0  0  0  0  0  0  0
   -0.8001   -1.3856    0.0000 C   0  0  0  0  0  0  0  0  0  0  0  0
   -1.1872   -2.9382    0.0000 H   0  0  0  0  0  0  0  0  0  0  0  0
    0.2705   -2.5746    0.0000 C   0  0  0  0  0  0  0  0  0  0  0  0
   -1.0237   -3.5152    0.0000 H   0  0  0  0  0  0  0  0  0  0  0  0
    1.0707   -3.9604    0.0000 H   0  0  0  0  0  0  0  0  0  0  0  0
    1.7322   -1.9238    0.0000 C   0  0  0  0  0  0  0  0  0  0  0  0
    2.2267   -3.4456    0.0000 H   0  0  0  0  0  0  0  0  0  0  0  0
    3.2973   -1.5913    0.0000 H   0  0  0  0  0  0  0  0  0  0  0  0
    1.5649   -0.3327    0.0000 C   0  0  0  0  0  0  0  0  0  0  0  0
    3.1651   -0.3327    0.0000 O   0  0  0  0  0  0  0  0  0  0  0  0
    3.9650    1.0530    0.0000 C   0  0  0  0  0  0  0  0  0  0  0  0
    5.5652    1.0530    0.0000 C   0  0  0  0  0  0  0  0  0  0  0  0
    7.1650    1.0530    0.0000 H   0  0  0  0  0  0  0  0  0  0  0  0
    6.3651    2.4386    0.0000 H   0  0  0  0  0  0  0  0  0  0  0  0
    6.3651   -0.3327    0.0000 H   0  0  0  0  0  0  0  0  0  0  0  0
    3.1651    2.4386    0.0000 O   0  0  0  0  0  0  0  0  0  0  0  0
    1.7322    1.2585    0.0000 C   0  0  0  0  0  0  0  0  0  0  0  0
    1.8995    2.8499    0.0000 C   0  0  0  0  0  0  0  0  0  0  0  0
    2.0668    4.4410    0.0000 H   0  0  0  0  0  0  0  0  0  0  0  0
   -6.3035   -3.3185    0.0000 H   0  0  0  0  0  0  0  0  0  0  0  0
   -4.5223   -4.3470    0.0000 H   0  0  0  0  0  0  0  0  0  0  0  0
   -4.4256    1.0284    0.0000 H   0  0  0  0  0  0  0  0  0  0  0  0
   -3.6625    0.9919    0.0000 H   0  0  0  0  0  0  0  0  0  0  0  0
  1  2  1  0  0  0  0
  2  3  1  0  0  0  0
  2  4  1  0  0  0  0
  2  5  1  0  0  0  0
  1  6  1  0  0  0  0
  6  7  1  0  0  0  0
  6  8  1  0  0  0  0
  6  9  1  0  0  0  0
  9 10  1  0  0  0  0
  9 11  1  0  0  0  0
  9 12  1  0  0  0  0
 12 13  1  0  0  0  0
 13 14  1  0  0  0  0
 14 15  1  0  0  0  0
 14 16  1  0  0  0  0
 14 17  1  0  0  0  0
 17 18  1  0  0  0  0
 17 19  1  0  0  0  0
 17 20  1  0  0  0  0
 20 21  2  0  0  0  0
 20 22  1  0  0  0  0
 22 23  1  0  0  0  0
 22 24  2  0  0  0  0
 24 13  1  0  0  0  0
 24 25  1  0  0  0  0
 25 26  1  0  0  0  0
 26 27  1  0  0  0  0
 26 28  1  0  0  0  0
 26 29  1  0  0  0  0
 29 12  1  0  0  0  0
 29 30  1  0  0  0  0
 29 31  1  0  0  0  0
 31  1  1  0  0  0  0
 31 32  1  0  0  0  0
 31 33  1  0  0  0  0
 33 34  1  0  0  0  0
 33 35  1  0  0  0  0
 33 36  1  0  0  0  0
 36 37  1  0  0  0  0
 36 38  1  0  0  0  0
 36 39  1  0  0  0  0
 39  1  1  0  0  0  0
 39 40  1  0  0  0  0
 40 41  1  0  0  0  0
 41 42  1  0  0  0  0
 42 43  1  0  0  0  0
 42 44  1  0  0  0  0
 42 45  1  0  0  0  0
 41 46  2  0  0  0  0
 39 47  1  0  0  0  0
 47 48  3  0  0  0  0
 48 49  1  0  0  0  0
 25 50  1  0  0  0  0
 25 51  1  0  0  0  0
 13 52  1  0  0  0  0
 12 53  1  0  0  0  0
M  END
> <CAS>
51-98-9

> <NAME>
Norethindrone acetate

> <preferred_name>
Norethindrone acetate

> <iupac>
(17beta)-17-ethynyl-3-oxoestr-4-en-17-yl acetate

> <SMILES>
C[C@]12CC[C@@H]3[C@H]4CCC(=O)C=C4CC[C@H]3[C@@H]1CC[C@]2(C#C)OC(C)=O

> <Canonical_QSARr>
CC12CCC3C4CCC(=O)C=C4CCC3C1CCC2(C#C)OC(C)=O

> <InChI_Code_QSARr>
InChI=1S/C22H28O3/c1-4-22(25-14(2)23)12-10-20-19-7-5-15-13-16(24)6-8-17(15)18(19)9-11-21(20,22)3/h1,13,17-20H,5-12H2,2-3H3

> <InChI Key_QSARr>
IMONTRJLAWHYGT-UHFFFAOYSA-N

> <Salt_Solvent>
?

> <WS Temperature>
25

> <WS Reference>
YALKOWSKY,SH & DANNENFELSER,RM (1992)

> <dsstox_substance_id>
DTXSID4023381

> <LogMolar>
-4.79405

$$$$
52-21-1
  -INDIGO-01081615412D

 59 62  0  0  0  0  0  0  0  0999 V2000
   -0.0001   -0.0000    0.0000 C   0  0  0  0  0  0  0  0  0  0  0  0
    0.9403    1.2944    0.0000 C   0  0  0  0  0  0  0  0  0  0  0  0
    2.0914    2.4059    0.0000 H   0  0  0  0  0  0  0  0  0  0  0  0
    1.1076    2.8856    0.0000 H   0  0  0  0  0  0  0  0  0  0  0  0
    2.4784    0.8534    0.0000 H   0  0  0  0  0  0  0  0  0  0  0  0
   -0.8001    1.3857    0.0000 C   0  0  0  0  0  0  0  0  0  0  0  0
    0.4256    2.4142    0.0000 H   0  0  0  0  0  0  0  0  0  0  0  0
   -1.0778    2.9613    0.0000 H   0  0  0  0  0  0  0  0  0  0  0  0
   -2.4000    1.3857    0.0000 C   0  0  0  0  0  0  0  0  0  0  0  0
   -2.1222    2.9613    0.0000 O   0  0  0  0  0  0  0  0  0  0  0  0
   -3.3480    3.9898    0.0000 H   0  0  0  0  0  0  0  0  0  0  0  0
   -3.4285    2.6113    0.0000 H   0  0  0  0  0  0  0  0  0  0  0  0
   -3.2000   -0.0000    0.0000 C   0  0  0  0  0  0  0  0  0  0  0  0
   -3.1763    0.9758    0.0000 H   0  0  0  0  0  0  0  0  0  0  0  0
   -2.4000   -1.3856    0.0000 C   0  0  0  0  0  0  0  0  0  0  0  0
   -3.2000   -2.7713    0.0000 C   0  0  0  0  0  0  0  0  0  0  0  0
   -4.7999   -2.7713    0.0000 C   0  0  0  0  0  0  0  0  0  0  0  0
   -5.5999   -1.3856    0.0000 C   0  0  0  0  0  0  0  0  0  0  0  0
   -7.2001   -1.3856    0.0000 C   0  0  0  0  0  0  0  0  0  0  0  0
   -7.9999   -2.7713    0.0000 H   0  0  0  0  0  0  0  0  0  0  0  0
   -7.9999   -0.0000    0.0000 C   0  0  0  0  0  0  0  0  0  0  0  0
   -9.6000   -0.0000    0.0000 O   0  0  0  0  0  0  0  0  0  0  0  0
   -7.2001    1.3857    0.0000 C   0  0  0  0  0  0  0  0  0  0  0  0
   -7.9999    2.7712    0.0000 H   0  0  0  0  0  0  0  0  0  0  0  0
   -5.5999    1.3857    0.0000 C   0  0  0  0  0  0  0  0  0  0  0  0
   -5.3222    2.9613    0.0000 H   0  0  0  0  0  0  0  0  0  0  0  0
   -4.7999   -0.0000    0.0000 C   0  0  0  0  0  0  0  0  0  0  0  0
   -4.3886    0.4902    0.0000 C   0  0  0  0  0  0  0  0  0  0  0  0
   -4.0001    1.3857    0.0000 H   0  0  0  0  0  0  0  0  0  0  0  0
   -4.9358    1.9937    0.0000 H   0  0  0  0  0  0  0  0  0  0  0  0
   -5.9887    0.4902    0.0000 H   0  0  0  0  0  0  0  0  0  0  0  0
   -6.3036   -3.3185    0.0000 H   0  0  0  0  0  0  0  0  0  0  0  0
   -4.5222   -4.3470    0.0000 H   0  0  0  0  0  0  0  0  0  0  0  0
   -3.4778   -4.3470    0.0000 H   0  0  0  0  0  0  0  0  0  0  0  0
   -1.9743   -3.7997    0.0000 H   0  0  0  0  0  0  0  0  0  0  0  0
   -1.5999   -2.7713    0.0000 H   0  0  0  0  0  0  0  0  0  0  0  0
   -0.8001   -1.3856    0.0000 C   0  0  0  0  0  0  0  0  0  0  0  0
   -0.6328   -2.9769    0.0000 H   0  0  0  0  0  0  0  0  0  0  0  0
    0.2706   -2.5747    0.0000 C   0  0  0  0  0  0  0  0  0  0  0  0
   -0.3803   -4.0363    0.0000 H   0  0  0  0  0  0  0  0  0  0  0  0
    1.0707   -3.9603    0.0000 H   0  0  0  0  0  0  0  0  0  0  0  0
    1.7322   -1.9239    0.0000 C   0  0  0  0  0  0  0  0  0  0  0  0
    2.2267   -3.4456    0.0000 H   0  0  0  0  0  0  0  0  0  0  0  0
    3.2972   -1.5912    0.0000 H   0  0  0  0  0  0  0  0  0  0  0  0
    1.5649   -0.3327    0.0000 C   0  0  0  0  0  0  0  0  0  0  0  0
    1.7322    1.2586    0.0000 O   0  0  0  0  0  0  0  0  0  0  0  0
    3.1941    1.9094    0.0000 H   0  0  0  0  0  0  0  0  0  0  0  0
    3.1651   -0.3327    0.0000 C   0  0  0  0  0  0  0  0  0  0  0  0
    3.9651    1.0530    0.0000 O   0  0  0  0  0  0  0  0  0  0  0  0
    4.3908   -1.3611    0.0000 C   0  0  0  0  0  0  0  0  0  0  0  0
    5.4191   -0.1354    0.0000 O   0  0  0  0  0  0  0  0  0  0  0  0
    6.9949   -0.4132    0.0000 C   0  0  0  0  0  0  0  0  0  0  0  0
    8.0232    0.8124    0.0000 C   0  0  0  0  0  0  0  0  0  0  0  0
    9.0518    2.0381    0.0000 H   0  0  0  0  0  0  0  0  0  0  0  0
    9.5990    0.5345    0.0000 H   0  0  0  0  0  0  0  0  0  0  0  0
    7.4759    2.3160    0.0000 H   0  0  0  0  0  0  0  0  0  0  0  0
    7.5422   -1.9167    0.0000 O   0  0  0  0  0  0  0  0  0  0  0  0
    5.6162   -2.3896    0.0000 H   0  0  0  0  0  0  0  0  0  0  0  0
    3.3622   -2.5868    0.0000 H   0  0  0  0  0  0  0  0  0  0  0  0
  1  2  1  0  0  0  0
  2  3  1  0  0  0  0
  2  4  1  0  0  0  0
  2  5  1  0  0  0  0
  1  6  1  0  0  0  0
  6  7  1  0  0  0  0
  6  8  1  0  0  0  0
  6  9  1  0  0  0  0
  9 10  1  0  0  0  0
 10 11  1  0  0  0  0
  9 12  1  0  0  0  0
  9 13  1  0  0  0  0
 13 14  1  0  0  0  0
 13 15  1  0  0  0  0
 15 16  1  0  0  0  0
 16 17  1  0  0  0  0
 17 18  1  0  0  0  0
 18 19  2  0  0  0  0
 19 20  1  0  0  0  0
 19 21  1  0  0  0  0
 21 22  2  0  0  0  0
 21 23  1  0  0  0  0
 23 24  1  0  0  0  0
 23 25  2  0  0  0  0
 25 26  1  0  0  0  0
 25 27  1  0  0  0  0
 27 18  1  0  0  0  0
 27 13  1  0  0  0  0
 27 28  1  0  0  0  0
 28 29  1  0  0  0  0
 28 30  1  0  0  0  0
 28 31  1  0  0  0  0
 17 32  1  0  0  0  0
 17 33  1  0  0  0  0
 16 34  1  0  0  0  0
 16 35  1  0  0  0  0
 15 36  1  0  0  0  0
 15 37  1  0  0  0  0
 37  1  1  0  0  0  0
 37 38  1  0  0  0  0
 37 39  1  0  0  0  0
 39 40  1  0  0  0  0
 39 41  1  0  0  0  0
 39 42  1  0  0  0  0
 42 43  1  0  0  0  0
 42 44  1  0  0  0  0
 42 45  1  0  0  0  0
 45  1  1  0  0  0  0
 45 46  1  0  0  0  0
 46 47  1  0  0  0  0
 45 48  1  0  0  0  0
 48 49  2  0  0  0  0
 48 50  1  0  0  0  0
 50 51  1  0  0  0  0
 51 52  1  0  0  0  0
 52 53  1  0  0  0  0
 53 54  1  0  0  0  0
 53 55  1  0  0  0  0
 53 56  1  0  0  0  0
 52 57  2  0  0  0  0
 50 58  1  0  0  0  0
 50 59  1  0  0  0  0
M  END
> <CAS>
52-21-1

> <NAME>
PREDNISOLONE ACETATE

> <preferred_name>
Prednisolone acetate

> <iupac>
(11beta)-11,17-dihydroxy-3,20-dioxopregna-1,4-dien-21-yl acetate

> <SMILES>
CC(=O)OCC(=O)[C@@]1(O)CC[C@H]2[C@@H]3CCC4=CC(=O)C=C[C@]4(C)[C@H]3[C@@H](O)C[C@]12C

> <Canonical_QSARr>
CC(=O)OCC(=O)C1(O)CCC2C3CCC4=CC(=O)C=CC4(C)C3C(O)CC12C

> <InChI_Code_QSARr>
InChI=1S/C23H30O6/c1-13(24)29-12-19(27)23(28)9-7-17-16-5-4-14-10-15(25)6-8-21(14,2)20(16)18(26)11-22(17,23)3/h6,8,10,16-18,20,26,28H,4-5,7,9,11-12H2,1-3H3

> <InChI Key_QSARr>
LRJOMUJRLNCICJ-UHFFFAOYSA-N

> <Salt_Solvent>
?

> <WS Temperature>
25

> <WS Reference>
YALKOWSKY,SH & VALVANI,SC (1980)

> <dsstox_substance_id>
DTXSID3023502

> <LogMolar>
-4.3692

$$$$
52-24-4
  -INDIGO-01081615412D

 23 25  0  0  0  0  0  0  0  0999 V2000
    0.7999    1.3856    0.0000 S   0  0  0  0  0  0  0  0  0  0  0  0
    0.0000    0.0000    0.0000 P   0  0  0  0  0  0  0  0  0  0  0  0
   -1.2256    1.0285    0.0000 N   0  0  0  0  0  0  0  0  0  0  0  0
   -2.8014    1.3063    0.0000 C   0  0  0  0  0  0  0  0  0  0  0  0
   -3.3486   -0.1972    0.0000 H   0  0  0  0  0  0  0  0  0  0  0  0
   -4.1870    2.1063    0.0000 H   0  0  0  0  0  0  0  0  0  0  0  0
   -1.7729    2.5319    0.0000 C   0  0  0  0  0  0  0  0  0  0  0  0
   -2.8014    3.7576    0.0000 H   0  0  0  0  0  0  0  0  0  0  0  0
   -0.3872    3.3320    0.0000 H   0  0  0  0  0  0  0  0  0  0  0  0
   -0.5472   -1.5035    0.0000 N   0  0  0  0  0  0  0  0  0  0  0  0
   -0.5472   -3.1035    0.0000 C   0  0  0  0  0  0  0  0  0  0  0  0
    1.0285   -3.3813    0.0000 H   0  0  0  0  0  0  0  0  0  0  0  0
   -1.0945   -4.6070    0.0000 H   0  0  0  0  0  0  0  0  0  0  0  0
   -1.9329   -2.3036    0.0000 C   0  0  0  0  0  0  0  0  0  0  0  0
   -2.9614   -3.5291    0.0000 H   0  0  0  0  0  0  0  0  0  0  0  0
   -2.9614   -1.0779    0.0000 H   0  0  0  0  0  0  0  0  0  0  0  0
    1.5756   -0.2778    0.0000 N   0  0  0  0  0  0  0  0  0  0  0  0
    2.9613   -1.0779    0.0000 C   0  0  0  0  0  0  0  0  0  0  0  0
    2.9613   -2.6778    0.0000 H   0  0  0  0  0  0  0  0  0  0  0  0
    4.5370   -1.3557    0.0000 H   0  0  0  0  0  0  0  0  0  0  0  0
    2.9613    0.5222    0.0000 C   0  0  0  0  0  0  0  0  0  0  0  0
    4.5370    0.8000    0.0000 H   0  0  0  0  0  0  0  0  0  0  0  0
    2.4142    2.0256    0.0000 H   0  0  0  0  0  0  0  0  0  0  0  0
  1  2  2  0  0  0  0
  2  3  1  0  0  0  0
  3  4  1  0  0  0  0
  4  5  1  0  0  0  0
  4  6  1  0  0  0  0
  4  7  1  0  0  0  0
  7  3  1  0  0  0  0
  7  8  1  0  0  0  0
  7  9  1  0  0  0  0
  2 10  1  0  0  0  0
 10 11  1  0  0  0  0
 11 12  1  0  0  0  0
 11 13  1  0  0  0  0
 11 14  1  0  0  0  0
 14 10  1  0  0  0  0
 14 15  1  0  0  0  0
 14 16  1  0  0  0  0
  2 17  1  0  0  0  0
 17 18  1  0  0  0  0
 18 19  1  0  0  0  0
 18 20  1  0  0  0  0
 18 21  1  0  0  0  0
 21 17  1  0  0  0  0
 21 22  1  0  0  0  0
 21 23  1  0  0  0  0
M  END
> <CAS>
52-24-4

> <NAME>
THIOTEPA

> <preferred_name>
Thiotepa

> <iupac>
1,1',1''-phosphorothioyltriaziridine

> <SMILES>
S=P(N1CC1)(N1CC1)N1CC1

> <Canonical_QSARr>
S=P(N1CC1)(N1CC1)N1CC1

> <InChI_Code_QSARr>
InChI=1S/C6H12N3PS/c11-10(7-1-2-7,8-3-4-8)9-5-6-9/h1-6H2

> <InChI Key_QSARr>
FOCVUCIESVLUNU-UHFFFAOYSA-N

> <Salt_Solvent>
?

> <WS Temperature>
25

> <WS Reference>
MERCK INDEX (1996)

> <dsstox_substance_id>
DTXSID0021339

> <LogMolar>
0.0018

$$$$
52-31-3
  -INDIGO-01081615412D

 33 34  0  0  0  0  0  0  0  0999 V2000
    2.4513    2.0569    0.0000 C   0  0  0  0  0  0  0  0  0  0  0  0
    2.7292    0.4812    0.0000 N   0  0  0  0  0  0  0  0  0  0  0  0
    4.2327   -0.0660    0.0000 H   0  0  0  0  0  0  0  0  0  0  0  0
    1.5035   -0.5473    0.0000 C   0  0  0  0  0  0  0  0  0  0  0  0
    1.8535   -1.2979    0.0000 O   0  0  0  0  0  0  0  0  0  0  0  0
    0.0000    0.0000    0.0000 C   0  0  0  0  0  0  0  0  0  0  0  0
    0.2779   -1.5757    0.0000 C   0  0  0  0  0  0  0  0  0  0  0  0
    0.5557   -3.1513    0.0000 C   0  0  0  0  0  0  0  0  0  0  0  0
    0.8336   -4.7271    0.0000 H   0  0  0  0  0  0  0  0  0  0  0  0
   -0.6701   -4.1799    0.0000 H   0  0  0  0  0  0  0  0  0  0  0  0
    2.0592   -3.6986    0.0000 H   0  0  0  0  0  0  0  0  0  0  0  0
   -1.2979   -1.8535    0.0000 H   0  0  0  0  0  0  0  0  0  0  0  0
    1.0778   -1.7900    0.0000 H   0  0  0  0  0  0  0  0  0  0  0  0
   -1.6000    0.0000    0.0000 C   0  0  0  0  0  0  0  0  0  0  0  0
   -2.4001    1.3857    0.0000 C   0  0  0  0  0  0  0  0  0  0  0  0
   -1.7854    2.1182    0.0000 H   0  0  0  0  0  0  0  0  0  0  0  0
   -2.6779    2.9613    0.0000 H   0  0  0  0  0  0  0  0  0  0  0  0
   -4.0000    1.3857    0.0000 C   0  0  0  0  0  0  0  0  0  0  0  0
   -3.7221    2.9613    0.0000 H   0  0  0  0  0  0  0  0  0  0  0  0
   -5.5035    1.9328    0.0000 H   0  0  0  0  0  0  0  0  0  0  0  0
   -4.8000    0.0000    0.0000 C   0  0  0  0  0  0  0  0  0  0  0  0
   -6.0257    1.0285    0.0000 H   0  0  0  0  0  0  0  0  0  0  0  0
   -6.0257   -1.0284    0.0000 H   0  0  0  0  0  0  0  0  0  0  0  0
   -4.0000   -1.3857    0.0000 C   0  0  0  0  0  0  0  0  0  0  0  0
   -5.5035   -1.9329    0.0000 H   0  0  0  0  0  0  0  0  0  0  0  0
   -3.7221   -2.9613    0.0000 H   0  0  0  0  0  0  0  0  0  0  0  0
   -2.4001   -1.3857    0.0000 C   0  0  0  0  0  0  0  0  0  0  0  0
   -1.6000   -2.7713    0.0000 H   0  0  0  0  0  0  0  0  0  0  0  0
   -0.2778    1.5757    0.0000 C   0  0  0  0  0  0  0  0  0  0  0  0
   -1.0143    2.1856    0.0000 O   0  0  0  0  0  0  0  0  0  0  0  0
    0.9479    2.6041    0.0000 N   0  0  0  0  0  0  0  0  0  0  0  0
    0.6700    4.1798    0.0000 H   0  0  0  0  0  0  0  0  0  0  0  0
    3.6770    3.0854    0.0000 O   0  0  0  0  0  0  0  0  0  0  0  0
  1  2  1  0  0  0  0
  2  3  1  0  0  0  0
  2  4  1  0  0  0  0
  4  5  2  0  0  0  0
  4  6  1  0  0  0  0
  6  7  1  0  0  0  0
  7  8  1  0  0  0  0
  8  9  1  0  0  0  0
  8 10  1  0  0  0  0
  8 11  1  0  0  0  0
  7 12  1  0  0  0  0
  7 13  1  0  0  0  0
  6 14  1  0  0  0  0
 14 15  1  0  0  0  0
 15 16  1  0  0  0  0
 15 17  1  0  0  0  0
 15 18  1  0  0  0  0
 18 19  1  0  0  0  0
 18 20  1  0  0  0  0
 18 21  1  0  0  0  0
 21 22  1  0  0  0  0
 21 23  1  0  0  0  0
 21 24  1  0  0  0  0
 24 25  1  0  0  0  0
 24 26  1  0  0  0  0
 24 27  1  0  0  0  0
 27 14  2  0  0  0  0
 27 28  1  0  0  0  0
  6 29  1  0  0  0  0
 29 30  2  0  0  0  0
 29 31  1  0  0  0  0
 31  1  1  0  0  0  0
 31 32  1  0  0  0  0
  1 33  2  0  0  0  0
M  END
> <CAS>
52-31-3

> <NAME>
CYCLOBARBITAL

> <preferred_name>
Cyclobarbital

> <iupac>
5-(cyclohex-1-en-1-yl)-5-ethylpyrimidine-2,4,6(1H,3H,5H)-trione

> <SMILES>
CCC1(C2CCCCC=2)C(=O)NC(=O)NC1=O

> <Canonical_QSARr>
CCC1(C2CCCCC=2)C(=O)NC(=O)NC1=O

> <InChI_Code_QSARr>
InChI=1S/C12H16N2O3/c1-2-12(8-6-4-3-5-7-8)9(15)13-11(17)14-10(12)16/h6H,2-5,7H2,1H3,(H2,13,14,15,16,17)

> <InChI Key_QSARr>
WTYGAUXICFETTC-UHFFFAOYSA-N

> <Salt_Solvent>
?

> <WS Temperature>
25

> <WS Reference>
YALKOWSKY,SH & DANNENFELSER,RM (1992)

> <dsstox_substance_id>
DTXSID9022865

> <LogMolar>
-2.1693

$$$$
52-51-7
  -INDIGO-01081615412D

 15 14  0  0  0  0  0  0  0  0999 V2000
   -1.3856    2.4000    0.0000 O   0  0  0  0  0  0  0  0  0  0  0  0
    0.0001    1.6000    0.0000 N   0  0  0  0  0  0  0  0  0  0  0  0
    0.0001   -0.0000    0.0000 C   0  0  0  0  0  0  0  0  0  0  0  0
   -1.5757   -0.2778    0.0000 C   0  0  0  0  0  0  0  0  0  0  0  0
   -3.1514   -0.5556    0.0000 O   0  0  0  0  0  0  0  0  0  0  0  0
   -3.6986   -2.0592    0.0000 H   0  0  0  0  0  0  0  0  0  0  0  0
   -1.2979   -1.8535    0.0000 H   0  0  0  0  0  0  0  0  0  0  0  0
   -1.8536    1.2979    0.0000 H   0  0  0  0  0  0  0  0  0  0  0  0
    1.5757   -0.2778    0.0000 C   0  0  0  0  0  0  0  0  0  0  0  0
    3.1514   -0.5556    0.0000 O   0  0  0  0  0  0  0  0  0  0  0  0
    3.6986   -2.0592    0.0000 H   0  0  0  0  0  0  0  0  0  0  0  0
    1.2979   -1.8535    0.0000 H   0  0  0  0  0  0  0  0  0  0  0  0
    1.8536    1.2979    0.0000 H   0  0  0  0  0  0  0  0  0  0  0  0
    0.0001   -1.6000    0.0000 Br  0  0  0  0  0  0  0  0  0  0  0  0
    1.2256    2.6285    0.0000 O   0  0  0  0  0  0  0  0  0  0  0  0
  1  2  1  0  0  0  0
  2  3  1  0  0  0  0
  3  4  1  0  0  0  0
  4  5  1  0  0  0  0
  5  6  1  0  0  0  0
  4  7  1  0  0  0  0
  4  8  1  0  0  0  0
  3  9  1  0  0  0  0
  9 10  1  0  0  0  0
 10 11  1  0  0  0  0
  9 12  1  0  0  0  0
  9 13  1  0  0  0  0
  3 14  1  0  0  0  0
  2 15  2  0  0  0  0
M  CHG  2   1  -1   2   1
M  END
> <CAS>
52-51-7

> <NAME>
1,3-Propanediol, 2-bromo-2-nitro-

> <preferred_name>
Bronopol

> <iupac>
2-bromo-2-nitropropane-1,3-diol

> <SMILES>
[O-][N+](=O)C(Br)(CO)CO

> <Canonical_QSARr>
[O-][N+](=O)C(Br)(CO)CO

> <InChI_Code_QSARr>
InChI=1S/C3H6BrNO4/c4-3(1-6,2-7)5(8)9/h6-7H,1-2H2

> <InChI Key_QSARr>
LVDKZNITIUWNER-UHFFFAOYSA-N

> <Salt_Solvent>
?

> <WS Temperature>
22

> <WS Reference>
YALKOWSKY,SH & HE,Y (2003)

> <dsstox_substance_id>
DTXSID8024652

> <LogMolar>
0.0969

$$$$
52-52-8
  -INDIGO-01081615412D

 20 20  0  0  0  0  0  0  0  0999 V2000
    1.2944   -0.9405    0.0000 C   0  0  0  0  0  0  0  0  0  0  0  0
    0.0000    0.0000    0.0000 C   0  0  0  0  0  0  0  0  0  0  0  0
   -1.0705    1.1891    0.0000 C   0  0  0  0  0  0  0  0  0  0  0  0
    0.2238    2.1295    0.0000 H   0  0  0  0  0  0  0  0  0  0  0  0
   -1.8706    2.5747    0.0000 H   0  0  0  0  0  0  0  0  0  0  0  0
   -2.5323    0.5382    0.0000 C   0  0  0  0  0  0  0  0  0  0  0  0
   -3.0267    2.0600    0.0000 H   0  0  0  0  0  0  0  0  0  0  0  0
   -4.0973    0.2056    0.0000 H   0  0  0  0  0  0  0  0  0  0  0  0
   -2.3651   -1.0530    0.0000 C   0  0  0  0  0  0  0  0  0  0  0  0
   -3.9650   -1.0530    0.0000 H   0  0  0  0  0  0  0  0  0  0  0  0
   -2.5323   -2.6442    0.0000 H   0  0  0  0  0  0  0  0  0  0  0  0
   -0.8000   -1.3856    0.0000 C   0  0  0  0  0  0  0  0  0  0  0  0
   -1.2945   -2.9073    0.0000 H   0  0  0  0  0  0  0  0  0  0  0  0
    0.5264   -2.2804    0.0000 H   0  0  0  0  0  0  0  0  0  0  0  0
    1.0706    1.1891    0.0000 N   0  0  0  0  0  0  0  0  0  0  0  0
    2.6357    0.8564    0.0000 H   0  0  0  0  0  0  0  0  0  0  0  0
    1.1265    2.7881    0.0000 H   0  0  0  0  0  0  0  0  0  0  0  0
    2.7561   -0.2896    0.0000 O   0  0  0  0  0  0  0  0  0  0  0  0
    4.0505   -1.2301    0.0000 H   0  0  0  0  0  0  0  0  0  0  0  0
    1.6815   -2.4930    0.0000 O   0  0  0  0  0  0  0  0  0  0  0  0
  1  2  1  0  0  0  0
  2  3  1  0  0  0  0
  3  4  1  0  0  0  0
  3  5  1  0  0  0  0
  3  6  1  0  0  0  0
  6  7  1  0  0  0  0
  6  8  1  0  0  0  0
  6  9  1  0  0  0  0
  9 10  1  0  0  0  0
  9 11  1  0  0  0  0
  9 12  1  0  0  0  0
 12  2  1  0  0  0  0
 12 13  1  0  0  0  0
 12 14  1  0  0  0  0
  2 15  1  0  0  0  0
 15 16  1  0  0  0  0
 15 17  1  0  0  0  0
  1 18  1  0  0  0  0
 18 19  1  0  0  0  0
  1 20  2  0  0  0  0
M  END
> <CAS>
52-52-8

> <NAME>
CYCLOLEUCINE

> <preferred_name>
1-Aminocyclopentanecarboxylic acid

> <iupac>
1-aminocyclopentanecarboxylic acid

> <SMILES>
NC1(CCCC1)C(O)=O

> <Canonical_QSARr>
NC1(CCCC1)C(O)=O

> <InChI_Code_QSARr>
InChI=1S/C6H11NO2/c7-6(5(8)9)3-1-2-4-6/h1-4,7H2,(H,8,9)

> <InChI Key_QSARr>
NILQLFBWTXNUOE-UHFFFAOYSA-N

> <Salt_Solvent>
?

> <WS Temperature>
25

> <WS Reference>
MERCK INDEX (1996)

> <dsstox_substance_id>
DTXSID5024475

> <LogMolar>
-0.4122

$$$$
52-67-5
  -INDIGO-01081615412D

 20 19  0  0  0  0  0  0  0  0999 V2000
    1.5999    0.0000    0.0000 C   0  0  0  0  0  0  0  0  0  0  0  0
    1.8778   -1.5757    0.0000 N   0  0  0  0  0  0  0  0  0  0  0  0
    3.3814   -2.1229    0.0000 H   0  0  0  0  0  0  0  0  0  0  0  0
    0.8493   -2.8014    0.0000 H   0  0  0  0  0  0  0  0  0  0  0  0
    0.0001    0.0000    0.0000 C   0  0  0  0  0  0  0  0  0  0  0  0
   -1.6000    0.0000    0.0000 C   0  0  0  0  0  0  0  0  0  0  0  0
   -3.2000    0.0000    0.0000 H   0  0  0  0  0  0  0  0  0  0  0  0
   -2.4001   -1.3856    0.0000 H   0  0  0  0  0  0  0  0  0  0  0  0
   -2.4001    1.3856    0.0000 H   0  0  0  0  0  0  0  0  0  0  0  0
    0.0001    1.6000    0.0000 C   0  0  0  0  0  0  0  0  0  0  0  0
    0.0001    3.2000    0.0000 H   0  0  0  0  0  0  0  0  0  0  0  0
   -1.3857    2.4000    0.0000 H   0  0  0  0  0  0  0  0  0  0  0  0
    1.2257    2.6285    0.0000 H   0  0  0  0  0  0  0  0  0  0  0  0
    0.0001   -1.6000    0.0000 S   0  0  0  0  0  0  0  0  0  0  0  0
   -1.3857   -2.4000    0.0000 H   0  0  0  0  0  0  0  0  0  0  0  0
    3.1757    0.2778    0.0000 C   0  0  0  0  0  0  0  0  0  0  0  0
    4.2042   -0.9478    0.0000 O   0  0  0  0  0  0  0  0  0  0  0  0
    5.7798   -0.6700    0.0000 H   0  0  0  0  0  0  0  0  0  0  0  0
    3.7230    1.7813    0.0000 O   0  0  0  0  0  0  0  0  0  0  0  0
    1.3222    1.5757    0.0000 H   0  0  0  0  0  0  0  0  0  0  0  0
  1  2  1  0  0  0  0
  2  3  1  0  0  0  0
  2  4  1  0  0  0  0
  1  5  1  0  0  0  0
  5  6  1  0  0  0  0
  6  7  1  0  0  0  0
  6  8  1  0  0  0  0
  6  9  1  0  0  0  0
  5 10  1  0  0  0  0
 10 11  1  0  0  0  0
 10 12  1  0  0  0  0
 10 13  1  0  0  0  0
  5 14  1  0  0  0  0
 14 15  1  0  0  0  0
  1 16  1  0  0  0  0
 16 17  1  0  0  0  0
 17 18  1  0  0  0  0
 16 19  2  0  0  0  0
  1 20  1  0  0  0  0
M  END
> <CAS>
52-67-5

> <NAME>
PENCILLAMINE

> <preferred_name>
D-Penicillamine

> <iupac>
3-sulfanyl-D-valine

> <SMILES>
CC(C)(S)[C@@H](N)C(O)=O

> <Canonical_QSARr>
CC(C)(S)C(N)C(O)=O

> <InChI_Code_QSARr>
InChI=1S/C5H11NO2S/c1-5(2,9)3(6)4(7)8/h3,9H,6H2,1-2H3,(H,7,8)

> <InChI Key_QSARr>
VVNCNSJFMMFHPL-UHFFFAOYSA-N

> <Salt_Solvent>
?

> <WS Temperature>
20

> <WS Reference>
YALKOWSKY,SH & DANNENFELSER,RM (1992)

> <dsstox_substance_id>
DTXSID6037069

> <LogMolar>
-0.1285

$$$$
52-86-8
  -INDIGO-01081615412D

 49 51  0  0  0  0  0  0  0  0999 V2000
   -1.5757    0.2778    0.0000 C   0  0  0  0  0  0  0  0  0  0  0  0
   -2.6041   -0.9478    0.0000 C   0  0  0  0  0  0  0  0  0  0  0  0
   -2.0568   -2.4514    0.0000 H   0  0  0  0  0  0  0  0  0  0  0  0
   -4.1800   -0.6700    0.0000 C   0  0  0  0  0  0  0  0  0  0  0  0
   -5.2083   -1.8956    0.0000 H   0  0  0  0  0  0  0  0  0  0  0  0
   -4.7272    0.8335    0.0000 C   0  0  0  0  0  0  0  0  0  0  0  0
   -6.3028    1.1114    0.0000 Cl  0  0  0  0  0  0  0  0  0  0  0  0
   -3.6985    2.0592    0.0000 C   0  0  0  0  0  0  0  0  0  0  0  0
   -4.2458    3.5627    0.0000 H   0  0  0  0  0  0  0  0  0  0  0  0
   -2.1230    1.7813    0.0000 C   0  0  0  0  0  0  0  0  0  0  0  0
   -1.0943    3.0071    0.0000 H   0  0  0  0  0  0  0  0  0  0  0  0
    0.0001   -0.0001    0.0000 C   0  0  0  0  0  0  0  0  0  0  0  0
   -0.5471    1.5036    0.0000 O   0  0  0  0  0  0  0  0  0  0  0  0
    0.0001    3.0071    0.0000 H   0  0  0  0  0  0  0  0  0  0  0  0
    0.0001   -1.5999    0.0000 C   0  0  0  0  0  0  0  0  0  0  0  0
   -1.5757   -1.3222    0.0000 H   0  0  0  0  0  0  0  0  0  0  0  0
   -0.5471   -3.1036    0.0000 H   0  0  0  0  0  0  0  0  0  0  0  0
    1.3856   -2.4000    0.0000 C   0  0  0  0  0  0  0  0  0  0  0  0
    0.3573   -3.6256    0.0000 H   0  0  0  0  0  0  0  0  0  0  0  0
    1.9329   -3.9035    0.0000 H   0  0  0  0  0  0  0  0  0  0  0  0
    2.7714   -1.5999    0.0000 N   0  0  0  0  0  0  0  0  0  0  0  0
    4.1569   -2.4000    0.0000 C   0  0  0  0  0  0  0  0  0  0  0  0
    5.5427   -3.2000    0.0000 C   0  0  0  0  0  0  0  0  0  0  0  0
    6.9281   -4.0000    0.0000 C   0  0  0  0  0  0  0  0  0  0  0  0
    8.3139   -4.8000    0.0000 C   0  0  0  0  0  0  0  0  0  0  0  0
    8.3139   -6.4000    0.0000 O   0  0  0  0  0  0  0  0  0  0  0  0
    9.6994   -4.0000    0.0000 C   0  0  0  0  0  0  0  0  0  0  0  0
   11.0852   -4.8000    0.0000 C   0  0  0  0  0  0  0  0  0  0  0  0
   11.0852   -6.4000    0.0000 H   0  0  0  0  0  0  0  0  0  0  0  0
   12.4706   -4.0000    0.0000 C   0  0  0  0  0  0  0  0  0  0  0  0
   13.8564   -4.8000    0.0000 H   0  0  0  0  0  0  0  0  0  0  0  0
   12.4706   -2.4000    0.0000 C   0  0  0  0  0  0  0  0  0  0  0  0
   13.8564   -1.5999    0.0000 F   0  0  0  0  0  0  0  0  0  0  0  0
   11.0852   -1.5999    0.0000 C   0  0  0  0  0  0  0  0  0  0  0  0
   11.0852   -0.0001    0.0000 H   0  0  0  0  0  0  0  0  0  0  0  0
    9.6994   -2.4000    0.0000 C   0  0  0  0  0  0  0  0  0  0  0  0
    8.3139   -1.5999    0.0000 H   0  0  0  0  0  0  0  0  0  0  0  0
    7.7282   -2.6144    0.0000 H   0  0  0  0  0  0  0  0  0  0  0  0
    6.1283   -5.3857    0.0000 H   0  0  0  0  0  0  0  0  0  0  0  0
    6.3424   -1.8143    0.0000 H   0  0  0  0  0  0  0  0  0  0  0  0
    4.7426   -4.5856    0.0000 H   0  0  0  0  0  0  0  0  0  0  0  0
    4.9570   -1.0144    0.0000 H   0  0  0  0  0  0  0  0  0  0  0  0
    3.3568   -3.7857    0.0000 H   0  0  0  0  0  0  0  0  0  0  0  0
    2.7714   -0.0001    0.0000 C   0  0  0  0  0  0  0  0  0  0  0  0
    4.3713   -0.0001    0.0000 H   0  0  0  0  0  0  0  0  0  0  0  0
    3.3186    1.5036    0.0000 H   0  0  0  0  0  0  0  0  0  0  0  0
    1.3856    0.8000    0.0000 C   0  0  0  0  0  0  0  0  0  0  0  0
    2.4140    2.0256    0.0000 H   0  0  0  0  0  0  0  0  0  0  0  0
    0.3573    2.0256    0.0000 H   0  0  0  0  0  0  0  0  0  0  0  0
  1  2  4  0  0  0  0
  2  3  1  0  0  0  0
  2  4  4  0  0  0  0
  4  5  1  0  0  0  0
  4  6  4  0  0  0  0
  6  7  1  0  0  0  0
  6  8  4  0  0  0  0
  8  9  1  0  0  0  0
  8 10  4  0  0  0  0
 10  1  4  0  0  0  0
 10 11  1  0  0  0  0
  1 12  1  0  0  0  0
 12 13  1  0  0  0  0
 13 14  1  0  0  0  0
 12 15  1  0  0  0  0
 15 16  1  0  0  0  0
 15 17  1  0  0  0  0
 15 18  1  0  0  0  0
 18 19  1  0  0  0  0
 18 20  1  0  0  0  0
 18 21  1  0  0  0  0
 21 22  1  0  0  0  0
 22 23  1  0  0  0  0
 23 24  1  0  0  0  0
 24 25  1  0  0  0  0
 25 26  2  0  0  0  0
 25 27  1  0  0  0  0
 27 28  4  0  0  0  0
 28 29  1  0  0  0  0
 28 30  4  0  0  0  0
 30 31  1  0  0  0  0
 30 32  4  0  0  0  0
 32 33  1  0  0  0  0
 32 34  4  0  0  0  0
 34 35  1  0  0  0  0
 34 36  4  0  0  0  0
 36 27  4  0  0  0  0
 36 37  1  0  0  0  0
 24 38  1  0  0  0  0
 24 39  1  0  0  0  0
 23 40  1  0  0  0  0
 23 41  1  0  0  0  0
 22 42  1  0  0  0  0
 22 43  1  0  0  0  0
 21 44  1  0  0  0  0
 44 45  1  0  0  0  0
 44 46  1  0  0  0  0
 44 47  1  0  0  0  0
 47 12  1  0  0  0  0
 47 48  1  0  0  0  0
 47 49  1  0  0  0  0
M  END
> <CAS>
52-86-8

> <NAME>
HALOPERIDOL

> <preferred_name>
Haloperidol

> <iupac>
4-[4-(4-chlorophenyl)-4-hydroxypiperidin-1-yl]-1-(4-fluorophenyl)butan-1-one

> <SMILES>
OC1(CCN(CCCC(=O)c2ccc(F)cc2)CC1)c1ccc(Cl)cc1

> <Canonical_QSARr>
OC1(CCN(CCCC(=O)c2ccc(F)cc2)CC1)c1ccc(Cl)cc1

> <InChI_Code_QSARr>
InChI=1S/C21H23ClFNO2/c22-18-7-5-17(6-8-18)21(26)11-14-24(15-12-21)13-1-2-20(25)16-3-9-19(23)10-4-16/h3-10,26H,1-2,11-15H2

> <InChI Key_QSARr>
LNEPOXFFQSENCJ-UHFFFAOYSA-N

> <Salt_Solvent>
?

> <WS Temperature>
25

> <WS Reference>
MERCK INDEX (1996)

> <dsstox_substance_id>
DTXSID4034150

> <LogMolar>
-4.4289

$$$$
52-90-4
  -INDIGO-01081615412D

 14 13  0  0  0  0  0  0  0  0999 V2000
   -1.6000   -0.0000    0.0000 C   0  0  0  0  0  0  0  0  0  0  0  0
   -2.4000   -1.3857    0.0000 O   0  0  0  0  0  0  0  0  0  0  0  0
   -4.0000   -1.3857    0.0000 H   0  0  0  0  0  0  0  0  0  0  0  0
   -2.4000    1.3856    0.0000 O   0  0  0  0  0  0  0  0  0  0  0  0
   -0.0000   -0.0000    0.0000 C   0  0  0  0  0  0  0  0  0  0  0  0
    1.5756   -0.2778    0.0000 C   0  0  0  0  0  0  0  0  0  0  0  0
    3.1514   -0.5556    0.0000 S   0  0  0  0  0  0  0  0  0  0  0  0
    3.6986   -2.0592    0.0000 H   0  0  0  0  0  0  0  0  0  0  0  0
    1.2978   -1.8535    0.0000 H   0  0  0  0  0  0  0  0  0  0  0  0
    1.8536    1.2979    0.0000 H   0  0  0  0  0  0  0  0  0  0  0  0
   -0.0000    1.6000    0.0000 N   0  0  0  0  0  0  0  0  0  0  0  0
   -1.3856    2.4000    0.0000 H   0  0  0  0  0  0  0  0  0  0  0  0
    1.2257    2.6285    0.0000 H   0  0  0  0  0  0  0  0  0  0  0  0
   -0.0000   -1.6000    0.0000 H   0  0  0  0  0  0  0  0  0  0  0  0
  1  2  1  0  0  0  0
  2  3  1  0  0  0  0
  1  4  2  0  0  0  0
  1  5  1  0  0  0  0
  5  6  1  0  0  0  0
  6  7  1  0  0  0  0
  7  8  1  0  0  0  0
  6  9  1  0  0  0  0
  6 10  1  0  0  0  0
  5 11  1  0  0  0  0
 11 12  1  0  0  0  0
 11 13  1  0  0  0  0
  5 14  1  0  0  0  0
M  END
> <CAS>
52-90-4

> <NAME>
CYSTEINE

> <preferred_name>
L-Cysteine

> <iupac>
L-cysteine

> <SMILES>
N[C@@H](CS)C(O)=O

> <Canonical_QSARr>
NC(CS)C(O)=O

> <InChI_Code_QSARr>
InChI=1S/C3H7NO2S/c4-2(1-7)3(5)6/h2,7H,1,4H2,(H,5,6)

> <InChI Key_QSARr>
XUJNEKJLAYXESH-UHFFFAOYSA-N

> <Salt_Solvent>
?

> <WS Temperature>
25

> <WS Reference>
BEILSTEIN

> <dsstox_substance_id>
DTXSID8022876

> <LogMolar>
0.3597

$$$$
53-06-5
  -INDIGO-01081615412D

 54 57  0  0  0  0  0  0  0  0999 V2000
    0.0001   -0.0000    0.0000 C   0  0  0  0  0  0  0  0  0  0  0  0
    0.9403    1.2945    0.0000 C   0  0  0  0  0  0  0  0  0  0  0  0
    1.8808    2.5889    0.0000 H   0  0  0  0  0  0  0  0  0  0  0  0
    0.7036    1.9329    0.0000 H   0  0  0  0  0  0  0  0  0  0  0  0
    2.5316    1.1272    0.0000 H   0  0  0  0  0  0  0  0  0  0  0  0
   -0.8001    1.3856    0.0000 C   0  0  0  0  0  0  0  0  0  0  0  0
   -0.3762    1.9186    0.0000 H   0  0  0  0  0  0  0  0  0  0  0  0
   -1.0778    2.9613    0.0000 H   0  0  0  0  0  0  0  0  0  0  0  0
   -2.3999    1.3856    0.0000 C   0  0  0  0  0  0  0  0  0  0  0  0
   -3.2001    2.7713    0.0000 O   0  0  0  0  0  0  0  0  0  0  0  0
   -3.2001   -0.0000    0.0000 C   0  0  0  0  0  0  0  0  0  0  0  0
   -2.8800    0.5542    0.0000 H   0  0  0  0  0  0  0  0  0  0  0  0
   -2.3999   -1.3856    0.0000 C   0  0  0  0  0  0  0  0  0  0  0  0
   -3.2001   -2.7712    0.0000 C   0  0  0  0  0  0  0  0  0  0  0  0
   -4.7999   -2.7712    0.0000 C   0  0  0  0  0  0  0  0  0  0  0  0
   -5.6001   -1.3856    0.0000 C   0  0  0  0  0  0  0  0  0  0  0  0
   -7.2000   -1.3856    0.0000 C   0  0  0  0  0  0  0  0  0  0  0  0
   -7.9999   -2.7712    0.0000 H   0  0  0  0  0  0  0  0  0  0  0  0
   -7.9999   -0.0000    0.0000 C   0  0  0  0  0  0  0  0  0  0  0  0
   -9.6000   -0.0000    0.0000 O   0  0  0  0  0  0  0  0  0  0  0  0
   -7.2000    1.3856    0.0000 C   0  0  0  0  0  0  0  0  0  0  0  0
   -6.9222    2.9613    0.0000 H   0  0  0  0  0  0  0  0  0  0  0  0
   -8.7036    1.9329    0.0000 H   0  0  0  0  0  0  0  0  0  0  0  0
   -5.6001    1.3856    0.0000 C   0  0  0  0  0  0  0  0  0  0  0  0
   -5.0273    2.0578    0.0000 H   0  0  0  0  0  0  0  0  0  0  0  0
   -5.8779    2.9613    0.0000 H   0  0  0  0  0  0  0  0  0  0  0  0
   -4.7999   -0.0000    0.0000 C   0  0  0  0  0  0  0  0  0  0  0  0
   -4.4801    0.5542    0.0000 C   0  0  0  0  0  0  0  0  0  0  0  0
   -4.4300    1.4359    0.0000 H   0  0  0  0  0  0  0  0  0  0  0  0
   -3.8714    0.7521    0.0000 H   0  0  0  0  0  0  0  0  0  0  0  0
   -4.0000    1.3856    0.0000 H   0  0  0  0  0  0  0  0  0  0  0  0
   -6.3036   -3.3186    0.0000 H   0  0  0  0  0  0  0  0  0  0  0  0
   -4.5222   -4.3470    0.0000 H   0  0  0  0  0  0  0  0  0  0  0  0
   -3.4779   -4.3470    0.0000 H   0  0  0  0  0  0  0  0  0  0  0  0
   -1.9742   -3.7998    0.0000 H   0  0  0  0  0  0  0  0  0  0  0  0
   -1.6000   -2.7712    0.0000 H   0  0  0  0  0  0  0  0  0  0  0  0
   -0.8001   -1.3856    0.0000 C   0  0  0  0  0  0  0  0  0  0  0  0
   -0.9117   -2.9818    0.0000 H   0  0  0  0  0  0  0  0  0  0  0  0
    0.2706   -2.5746    0.0000 C   0  0  0  0  0  0  0  0  0  0  0  0
   -0.6241   -3.9011    0.0000 H   0  0  0  0  0  0  0  0  0  0  0  0
    1.0705   -3.9603    0.0000 H   0  0  0  0  0  0  0  0  0  0  0  0
    1.7322   -1.9239    0.0000 C   0  0  0  0  0  0  0  0  0  0  0  0
    2.2267   -3.4456    0.0000 H   0  0  0  0  0  0  0  0  0  0  0  0
    3.2973   -1.5913    0.0000 H   0  0  0  0  0  0  0  0  0  0  0  0
    1.5650   -0.3327    0.0000 C   0  0  0  0  0  0  0  0  0  0  0  0
    1.7322    1.2586    0.0000 O   0  0  0  0  0  0  0  0  0  0  0  0
    3.1940    1.9094    0.0000 H   0  0  0  0  0  0  0  0  0  0  0  0
    3.1651   -0.3327    0.0000 C   0  0  0  0  0  0  0  0  0  0  0  0
    4.3907   -1.3611    0.0000 C   0  0  0  0  0  0  0  0  0  0  0  0
    5.4191   -0.1354    0.0000 O   0  0  0  0  0  0  0  0  0  0  0  0
    6.9949   -0.4133    0.0000 H   0  0  0  0  0  0  0  0  0  0  0  0
    5.6163   -2.3896    0.0000 H   0  0  0  0  0  0  0  0  0  0  0  0
    3.3621   -2.5868    0.0000 H   0  0  0  0  0  0  0  0  0  0  0  0
    3.9651    1.0529    0.0000 O   0  0  0  0  0  0  0  0  0  0  0  0
  1  2  1  0  0  0  0
  2  3  1  0  0  0  0
  2  4  1  0  0  0  0
  2  5  1  0  0  0  0
  1  6  1  0  0  0  0
  6  7  1  0  0  0  0
  6  8  1  0  0  0  0
  6  9  1  0  0  0  0
  9 10  2  0  0  0  0
  9 11  1  0  0  0  0
 11 12  1  0  0  0  0
 11 13  1  0  0  0  0
 13 14  1  0  0  0  0
 14 15  1  0  0  0  0
 15 16  1  0  0  0  0
 16 17  2  0  0  0  0
 17 18  1  0  0  0  0
 17 19  1  0  0  0  0
 19 20  2  0  0  0  0
 19 21  1  0  0  0  0
 21 22  1  0  0  0  0
 21 23  1  0  0  0  0
 21 24  1  0  0  0  0
 24 25  1  0  0  0  0
 24 26  1  0  0  0  0
 24 27  1  0  0  0  0
 27 16  1  0  0  0  0
 27 11  1  0  0  0  0
 27 28  1  0  0  0  0
 28 29  1  0  0  0  0
 28 30  1  0  0  0  0
 28 31  1  0  0  0  0
 15 32  1  0  0  0  0
 15 33  1  0  0  0  0
 14 34  1  0  0  0  0
 14 35  1  0  0  0  0
 13 36  1  0  0  0  0
 13 37  1  0  0  0  0
 37  1  1  0  0  0  0
 37 38  1  0  0  0  0
 37 39  1  0  0  0  0
 39 40  1  0  0  0  0
 39 41  1  0  0  0  0
 39 42  1  0  0  0  0
 42 43  1  0  0  0  0
 42 44  1  0  0  0  0
 42 45  1  0  0  0  0
 45  1  1  0  0  0  0
 45 46  1  0  0  0  0
 46 47  1  0  0  0  0
 45 48  1  0  0  0  0
 48 49  1  0  0  0  0
 49 50  1  0  0  0  0
 50 51  1  0  0  0  0
 49 52  1  0  0  0  0
 49 53  1  0  0  0  0
 48 54  2  0  0  0  0
M  END
> <CAS>
53-06-5

> <NAME>
CORTISONE

> <preferred_name>
Cortisone

> <iupac>
17,21-dihydroxypregn-4-ene-3,11,20-trione

> <SMILES>
C[C@]12CCC(=O)C=C1CC[C@@H]1[C@@H]2C(=O)C[C@@]2(C)[C@H]1CC[C@]2(O)C(=O)CO

> <Canonical_QSARr>
CC12CCC(=O)C=C1CCC1C2C(=O)CC2(C)C1CCC2(O)C(=O)CO

> <InChI_Code_QSARr>
InChI=1S/C21H28O5/c1-19-7-5-13(23)9-12(19)3-4-14-15-6-8-21(26,17(25)11-22)20(15,2)10-16(24)18(14)19/h9,14-15,18,22,26H,3-8,10-11H2,1-2H3

> <InChI Key_QSARr>
MFYSYFVPBJMHGN-UHFFFAOYSA-N

> <Salt_Solvent>
?

> <WS Temperature>
25

> <WS Reference>
YALKOWSKY,SH & DANNENFELSER,RM (1992)

> <dsstox_substance_id>
DTXSID5022857

> <LogMolar>
-3.1097

$$$$
53-19-0
  -INDIGO-01081615412D

 28 29  0  0  0  0  0  0  0  0999 V2000
    1.3856   -0.8000    0.0000 Cl  0  0  0  0  0  0  0  0  0  0  0  0
   -0.0001   -1.6001    0.0000 C   0  0  0  0  0  0  0  0  0  0  0  0
   -0.0001   -3.2000    0.0000 Cl  0  0  0  0  0  0  0  0  0  0  0  0
   -0.0001    0.0000    0.0000 C   0  0  0  0  0  0  0  0  0  0  0  0
    1.5034    0.5472    0.0000 C   0  0  0  0  0  0  0  0  0  0  0  0
    2.7292   -0.4813    0.0000 C   0  0  0  0  0  0  0  0  0  0  0  0
    2.7292   -2.0812    0.0000 H   0  0  0  0  0  0  0  0  0  0  0  0
    4.2327    0.0660    0.0000 C   0  0  0  0  0  0  0  0  0  0  0  0
    5.4584   -0.9624    0.0000 H   0  0  0  0  0  0  0  0  0  0  0  0
    4.5106    1.6416    0.0000 C   0  0  0  0  0  0  0  0  0  0  0  0
    6.0140    2.1889    0.0000 Cl  0  0  0  0  0  0  0  0  0  0  0  0
    3.2848    2.6701    0.0000 C   0  0  0  0  0  0  0  0  0  0  0  0
    3.5627    4.2459    0.0000 H   0  0  0  0  0  0  0  0  0  0  0  0
    1.7813    2.1229    0.0000 C   0  0  0  0  0  0  0  0  0  0  0  0
    0.5557    3.1514    0.0000 H   0  0  0  0  0  0  0  0  0  0  0  0
   -1.5999    0.0000    0.0000 C   0  0  0  0  0  0  0  0  0  0  0  0
   -2.4001    1.3857    0.0000 C   0  0  0  0  0  0  0  0  0  0  0  0
   -1.5999    2.7713    0.0000 H   0  0  0  0  0  0  0  0  0  0  0  0
   -4.0000    1.3857    0.0000 C   0  0  0  0  0  0  0  0  0  0  0  0
   -4.7999    2.7713    0.0000 H   0  0  0  0  0  0  0  0  0  0  0  0
   -4.7999    0.0000    0.0000 C   0  0  0  0  0  0  0  0  0  0  0  0
   -6.4000    0.0000    0.0000 H   0  0  0  0  0  0  0  0  0  0  0  0
   -4.0000   -1.3857    0.0000 C   0  0  0  0  0  0  0  0  0  0  0  0
   -4.7999   -2.7713    0.0000 H   0  0  0  0  0  0  0  0  0  0  0  0
   -2.4001   -1.3857    0.0000 C   0  0  0  0  0  0  0  0  0  0  0  0
   -1.5999   -2.7713    0.0000 Cl  0  0  0  0  0  0  0  0  0  0  0  0
   -0.0001    1.6000    0.0000 H   0  0  0  0  0  0  0  0  0  0  0  0
    1.3856   -2.4000    0.0000 H   0  0  0  0  0  0  0  0  0  0  0  0
  1  2  1  0  0  0  0
  2  3  1  0  0  0  0
  2  4  1  0  0  0  0
  4  5  1  0  0  0  0
  5  6  4  0  0  0  0
  6  7  1  0  0  0  0
  6  8  4  0  0  0  0
  8  9  1  0  0  0  0
  8 10  4  0  0  0  0
 10 11  1  0  0  0  0
 10 12  4  0  0  0  0
 12 13  1  0  0  0  0
 12 14  4  0  0  0  0
 14  5  4  0  0  0  0
 14 15  1  0  0  0  0
  4 16  1  0  0  0  0
 16 17  4  0  0  0  0
 17 18  1  0  0  0  0
 17 19  4  0  0  0  0
 19 20  1  0  0  0  0
 19 21  4  0  0  0  0
 21 22  1  0  0  0  0
 21 23  4  0  0  0  0
 23 24  1  0  0  0  0
 23 25  4  0  0  0  0
 25 16  4  0  0  0  0
 25 26  1  0  0  0  0
  4 27  1  0  0  0  0
  2 28  1  0  0  0  0
M  END
> <CAS>
53-19-0

> <NAME>
O,P'-DDD

> <preferred_name>
o,p'-DDD

> <iupac>
1-chloro-2-[2,2-dichloro-1-(4-chlorophenyl)ethyl]benzene

> <SMILES>
ClC(Cl)C(c1ccccc1Cl)c1ccc(Cl)cc1

> <Canonical_QSARr>
ClC(Cl)C(c1ccccc1Cl)c1ccc(Cl)cc1

> <InChI_Code_QSARr>
InChI=1S/C14H10Cl4/c15-10-7-5-9(6-8-10)13(14(17)18)11-3-1-2-4-12(11)16/h1-8,13-14H

> <InChI Key_QSARr>
JWBOIMRXGHLCPP-UHFFFAOYSA-N

> <Salt_Solvent>
?

> <WS Temperature>
25

> <WS Reference>
BIGGAR,JW & RIGGS,RI (1974)

> <dsstox_substance_id>
DTXSID9020372

> <LogMolar>
-6.5052

$$$$
53-41-8, 481-29-8
  -INDIGO-01081615412D

 51 54  0  0  0  0  0  0  0  0999 V2000
   -0.0001   -0.0000    0.0000 C   0  0  0  0  0  0  0  0  0  0  0  0
    0.4115    0.4902    0.0000 C   0  0  0  0  0  0  0  0  0  0  0  0
    0.5035    1.3860    0.0000 H   0  0  0  0  0  0  0  0  0  0  0  0
    0.7999    1.3856    0.0000 H   0  0  0  0  0  0  0  0  0  0  0  0
    0.9585   -1.0133    0.0000 H   0  0  0  0  0  0  0  0  0  0  0  0
   -0.7999    1.3856    0.0000 C   0  0  0  0  0  0  0  0  0  0  0  0
   -0.1358    1.9938    0.0000 H   0  0  0  0  0  0  0  0  0  0  0  0
   -1.0777    2.9613    0.0000 H   0  0  0  0  0  0  0  0  0  0  0  0
   -2.4000    1.3856    0.0000 C   0  0  0  0  0  0  0  0  0  0  0  0
   -2.1222    2.9613    0.0000 H   0  0  0  0  0  0  0  0  0  0  0  0
   -3.9036    1.9329    0.0000 H   0  0  0  0  0  0  0  0  0  0  0  0
   -3.2001   -0.0000    0.0000 C   0  0  0  0  0  0  0  0  0  0  0  0
   -4.4256    1.0285    0.0000 O   0  0  0  0  0  0  0  0  0  0  0  0
   -5.9292    0.4812    0.0000 H   0  0  0  0  0  0  0  0  0  0  0  0
   -4.4256   -1.0284    0.0000 H   0  0  0  0  0  0  0  0  0  0  0  0
   -2.4000   -1.3856    0.0000 C   0  0  0  0  0  0  0  0  0  0  0  0
   -3.9036   -1.9328    0.0000 H   0  0  0  0  0  0  0  0  0  0  0  0
   -2.4000   -2.9857    0.0000 H   0  0  0  0  0  0  0  0  0  0  0  0
   -0.7999   -1.3856    0.0000 C   0  0  0  0  0  0  0  0  0  0  0  0
   -1.6000   -2.7712    0.0000 H   0  0  0  0  0  0  0  0  0  0  0  0
   -0.0001   -2.7712    0.0000 C   0  0  0  0  0  0  0  0  0  0  0  0
   -1.3857   -3.5713    0.0000 H   0  0  0  0  0  0  0  0  0  0  0  0
    0.2779   -4.3470    0.0000 H   0  0  0  0  0  0  0  0  0  0  0  0
    1.6000   -2.7712    0.0000 C   0  0  0  0  0  0  0  0  0  0  0  0
    1.3222   -4.3470    0.0000 H   0  0  0  0  0  0  0  0  0  0  0  0
    2.9856   -3.5713    0.0000 H   0  0  0  0  0  0  0  0  0  0  0  0
    2.4000   -1.3856    0.0000 C   0  0  0  0  0  0  0  0  0  0  0  0
    3.9999   -1.3856    0.0000 C   0  0  0  0  0  0  0  0  0  0  0  0
    5.0707   -2.5746    0.0000 C   0  0  0  0  0  0  0  0  0  0  0  0
    4.1759   -3.9011    0.0000 H   0  0  0  0  0  0  0  0  0  0  0  0
    5.8705   -3.9603    0.0000 H   0  0  0  0  0  0  0  0  0  0  0  0
    6.5323   -1.9239    0.0000 C   0  0  0  0  0  0  0  0  0  0  0  0
    7.0267   -3.4456    0.0000 H   0  0  0  0  0  0  0  0  0  0  0  0
    8.0973   -1.5913    0.0000 H   0  0  0  0  0  0  0  0  0  0  0  0
    6.3650   -0.3327    0.0000 C   0  0  0  0  0  0  0  0  0  0  0  0
    7.7219    0.5152    0.0000 O   0  0  0  0  0  0  0  0  0  0  0  0
    4.8000   -0.0000    0.0000 C   0  0  0  0  0  0  0  0  0  0  0  0
    5.7404    1.2945    0.0000 C   0  0  0  0  0  0  0  0  0  0  0  0
    6.6809    2.5889    0.0000 H   0  0  0  0  0  0  0  0  0  0  0  0
    5.5035    1.9329    0.0000 H   0  0  0  0  0  0  0  0  0  0  0  0
    7.3317    1.1272    0.0000 H   0  0  0  0  0  0  0  0  0  0  0  0
    3.9999    1.3856    0.0000 C   0  0  0  0  0  0  0  0  0  0  0  0
    2.4000    1.3856    0.0000 C   0  0  0  0  0  0  0  0  0  0  0  0
    2.6779    2.9613    0.0000 H   0  0  0  0  0  0  0  0  0  0  0  0
    1.3716    2.6113    0.0000 H   0  0  0  0  0  0  0  0  0  0  0  0
    1.6000   -0.0000    0.0000 C   0  0  0  0  0  0  0  0  0  0  0  0
    1.5092    0.9719    0.0000 H   0  0  0  0  0  0  0  0  0  0  0  0
    4.4239    1.9186    0.0000 H   0  0  0  0  0  0  0  0  0  0  0  0
    3.7221    2.9613    0.0000 H   0  0  0  0  0  0  0  0  0  0  0  0
    3.8884   -2.9818    0.0000 H   0  0  0  0  0  0  0  0  0  0  0  0
    3.2001   -2.7712    0.0000 H   0  0  0  0  0  0  0  0  0  0  0  0
  1  2  1  0  0  0  0
  2  3  1  0  0  0  0
  2  4  1  0  0  0  0
  2  5  1  0  0  0  0
  1  6  1  0  0  0  0
  6  7  1  0  0  0  0
  6  8  1  0  0  0  0
  6  9  1  0  0  0  0
  9 10  1  0  0  0  0
  9 11  1  0  0  0  0
  9 12  1  0  0  0  0
 12 13  1  0  0  0  0
 13 14  1  0  0  0  0
 12 15  1  0  0  0  0
 12 16  1  0  0  0  0
 16 17  1  0  0  0  0
 16 18  1  0  0  0  0
 16 19  1  0  0  0  0
 19  1  1  0  0  0  0
 19 20  1  0  0  0  0
 19 21  1  0  0  0  0
 21 22  1  0  0  0  0
 21 23  1  0  0  0  0
 21 24  1  0  0  0  0
 24 25  1  0  0  0  0
 24 26  1  0  0  0  0
 24 27  1  0  0  0  0
 27 28  1  0  0  0  0
 28 29  1  0  0  0  0
 29 30  1  0  0  0  0
 29 31  1  0  0  0  0
 29 32  1  0  0  0  0
 32 33  1  0  0  0  0
 32 34  1  0  0  0  0
 32 35  1  0  0  0  0
 35 36  2  0  0  0  0
 35 37  1  0  0  0  0
 37 28  1  0  0  0  0
 37 38  1  0  0  0  0
 38 39  1  0  0  0  0
 38 40  1  0  0  0  0
 38 41  1  0  0  0  0
 37 42  1  0  0  0  0
 42 43  1  0  0  0  0
 43 44  1  0  0  0  0
 43 45  1  0  0  0  0
 43 46  1  0  0  0  0
 46  1  1  0  0  0  0
 46 27  1  0  0  0  0
 46 47  1  0  0  0  0
 42 48  1  0  0  0  0
 42 49  1  0  0  0  0
 28 50  1  0  0  0  0
 27 51  1  0  0  0  0
M  END
> <CAS>
53-41-8, 481-29-8

> <NAME>
ANDROSTERONE, Epiandrosterone

> <preferred_name>
Androsterone

> <iupac>
(3alpha,5alpha)-3-hydroxyandrostan-17-one

> <SMILES>
C[C@]12CC[C@H]3[C@@H](CC[C@H]4C[C@H](O)CC[C@@]43C)[C@@H]1CCC2=O

> <Canonical_QSARr>
CC12CCC3C(CCC4CC(O)CCC43C)C1CCC2=O

> <InChI_Code_QSARr>
InChI=1S/C19H30O2/c1-18-9-7-13(20)11-12(18)3-4-14-15-5-6-17(21)19(15,2)10-8-16(14)18/h12-16,20H,3-11H2,1-2H3

> <InChI Key_QSARr>
QGXBDMJGAMFCBF-UHFFFAOYSA-N

> <Salt_Solvent>
?

> <WS Temperature>
23

> <WS Reference>
YALKOWSKY,SH & DANNENFELSER,RM (1992)

> <dsstox_substance_id>
DTXSID3036525

> <LogMolar>
-4.3364

$$$$
53-43-0
  -INDIGO-01081615412D

 49 52  0  0  0  0  0  0  0  0999 V2000
    0.0001   -0.0000    0.0000 C   0  0  0  0  0  0  0  0  0  0  0  0
   -0.4115    0.4902    0.0000 C   0  0  0  0  0  0  0  0  0  0  0  0
   -0.5035    1.3860    0.0000 H   0  0  0  0  0  0  0  0  0  0  0  0
   -0.7999    1.3856    0.0000 H   0  0  0  0  0  0  0  0  0  0  0  0
    1.1642    0.7681    0.0000 H   0  0  0  0  0  0  0  0  0  0  0  0
    0.7999    1.3856    0.0000 C   0  0  0  0  0  0  0  0  0  0  0  0
    1.0777    2.9613    0.0000 H   0  0  0  0  0  0  0  0  0  0  0  0
    0.1358    1.9938    0.0000 H   0  0  0  0  0  0  0  0  0  0  0  0
    2.4000    1.3856    0.0000 C   0  0  0  0  0  0  0  0  0  0  0  0
    3.9036    1.9329    0.0000 H   0  0  0  0  0  0  0  0  0  0  0  0
    2.1222    2.9613    0.0000 H   0  0  0  0  0  0  0  0  0  0  0  0
    3.2001   -0.0000    0.0000 C   0  0  0  0  0  0  0  0  0  0  0  0
    4.4256   -1.0284    0.0000 O   0  0  0  0  0  0  0  0  0  0  0  0
    5.9292   -0.4812    0.0000 H   0  0  0  0  0  0  0  0  0  0  0  0
    4.4256    1.0285    0.0000 H   0  0  0  0  0  0  0  0  0  0  0  0
    2.4000   -1.3856    0.0000 C   0  0  0  0  0  0  0  0  0  0  0  0
    2.1222   -2.9614    0.0000 H   0  0  0  0  0  0  0  0  0  0  0  0
    3.9036   -1.9328    0.0000 H   0  0  0  0  0  0  0  0  0  0  0  0
    0.7999   -1.3856    0.0000 C   0  0  0  0  0  0  0  0  0  0  0  0
    0.0001   -2.7712    0.0000 C   0  0  0  0  0  0  0  0  0  0  0  0
    0.7999   -4.1569    0.0000 H   0  0  0  0  0  0  0  0  0  0  0  0
   -1.6000   -2.7712    0.0000 C   0  0  0  0  0  0  0  0  0  0  0  0
   -2.9856   -3.5713    0.0000 H   0  0  0  0  0  0  0  0  0  0  0  0
   -1.3222   -4.3470    0.0000 H   0  0  0  0  0  0  0  0  0  0  0  0
   -2.4000   -1.3856    0.0000 C   0  0  0  0  0  0  0  0  0  0  0  0
   -3.9999   -1.3856    0.0000 C   0  0  0  0  0  0  0  0  0  0  0  0
   -5.0707   -2.5746    0.0000 C   0  0  0  0  0  0  0  0  0  0  0  0
   -5.8705   -3.9603    0.0000 H   0  0  0  0  0  0  0  0  0  0  0  0
   -4.1758   -3.9011    0.0000 H   0  0  0  0  0  0  0  0  0  0  0  0
   -6.5323   -1.9239    0.0000 C   0  0  0  0  0  0  0  0  0  0  0  0
   -8.0973   -1.5913    0.0000 H   0  0  0  0  0  0  0  0  0  0  0  0
   -7.0267   -3.4456    0.0000 H   0  0  0  0  0  0  0  0  0  0  0  0
   -6.3650   -0.3327    0.0000 C   0  0  0  0  0  0  0  0  0  0  0  0
   -7.7219    0.5152    0.0000 O   0  0  0  0  0  0  0  0  0  0  0  0
   -4.8000   -0.0000    0.0000 C   0  0  0  0  0  0  0  0  0  0  0  0
   -5.7404    1.2945    0.0000 C   0  0  0  0  0  0  0  0  0  0  0  0
   -6.6809    2.5889    0.0000 H   0  0  0  0  0  0  0  0  0  0  0  0
   -7.3317    1.1272    0.0000 H   0  0  0  0  0  0  0  0  0  0  0  0
   -5.5035    1.9329    0.0000 H   0  0  0  0  0  0  0  0  0  0  0  0
   -3.9999    1.3856    0.0000 C   0  0  0  0  0  0  0  0  0  0  0  0
   -2.4000    1.3856    0.0000 C   0  0  0  0  0  0  0  0  0  0  0  0
   -1.3716    2.6113    0.0000 H   0  0  0  0  0  0  0  0  0  0  0  0
   -2.6778    2.9613    0.0000 H   0  0  0  0  0  0  0  0  0  0  0  0
   -1.6000   -0.0000    0.0000 C   0  0  0  0  0  0  0  0  0  0  0  0
   -1.5092    0.9719    0.0000 H   0  0  0  0  0  0  0  0  0  0  0  0
   -3.7221    2.9613    0.0000 H   0  0  0  0  0  0  0  0  0  0  0  0
   -4.4239    1.9186    0.0000 H   0  0  0  0  0  0  0  0  0  0  0  0
   -3.8884   -2.9818    0.0000 H   0  0  0  0  0  0  0  0  0  0  0  0
   -3.2001   -2.7712    0.0000 H   0  0  0  0  0  0  0  0  0  0  0  0
  1  2  1  0  0  0  0
  2  3  1  0  0  0  0
  2  4  1  0  0  0  0
  2  5  1  0  0  0  0
  1  6  1  0  0  0  0
  6  7  1  0  0  0  0
  6  8  1  0  0  0  0
  6  9  1  0  0  0  0
  9 10  1  0  0  0  0
  9 11  1  0  0  0  0
  9 12  1  0  0  0  0
 12 13  1  0  0  0  0
 13 14  1  0  0  0  0
 12 15  1  0  0  0  0
 12 16  1  0  0  0  0
 16 17  1  0  0  0  0
 16 18  1  0  0  0  0
 16 19  1  0  0  0  0
 19  1  1  0  0  0  0
 19 20  2  0  0  0  0
 20 21  1  0  0  0  0
 20 22  1  0  0  0  0
 22 23  1  0  0  0  0
 22 24  1  0  0  0  0
 22 25  1  0  0  0  0
 25 26  1  0  0  0  0
 26 27  1  0  0  0  0
 27 28  1  0  0  0  0
 27 29  1  0  0  0  0
 27 30  1  0  0  0  0
 30 31  1  0  0  0  0
 30 32  1  0  0  0  0
 30 33  1  0  0  0  0
 33 34  2  0  0  0  0
 33 35  1  0  0  0  0
 35 26  1  0  0  0  0
 35 36  1  0  0  0  0
 36 37  1  0  0  0  0
 36 38  1  0  0  0  0
 36 39  1  0  0  0  0
 35 40  1  0  0  0  0
 40 41  1  0  0  0  0
 41 42  1  0  0  0  0
 41 43  1  0  0  0  0
 41 44  1  0  0  0  0
 44  1  1  0  0  0  0
 44 25  1  0  0  0  0
 44 45  1  0  0  0  0
 40 46  1  0  0  0  0
 40 47  1  0  0  0  0
 26 48  1  0  0  0  0
 25 49  1  0  0  0  0
M  END
> <CAS>
53-43-0

> <NAME>
PRASTERONE

> <preferred_name>
Dehydroepiandrosterone

> <iupac>
(3beta)-3-hydroxyandrost-5-en-17-one

> <SMILES>
C[C@]12CC[C@H]3[C@@H](CC=C4C[C@@H](O)CC[C@@]43C)[C@@H]1CCC2=O

> <Canonical_QSARr>
CC12CCC3C(CC=C4CC(O)CCC43C)C1CCC2=O

> <InChI_Code_QSARr>
InChI=1S/C19H28O2/c1-18-9-7-13(20)11-12(18)3-4-14-15-5-6-17(21)19(15,2)10-8-16(14)18/h3,13-16,20H,4-11H2,1-2H3

> <InChI Key_QSARr>
FMGSKLZLMKYGDP-UHFFFAOYSA-N

> <Salt_Solvent>
?

> <WS Temperature>
25

> <WS Reference>
YALKOWSKY,SH & DANNENFELSER,RM (1992)

> <dsstox_substance_id>
DTXSID4020379

> <LogMolar>
-3.8898

$$$$
53-86-1
  -INDIGO-01081615412D

 41 43  0  0  0  0  0  0  0  0999 V2000
    2.3912    1.5529    0.0000 C   0  0  0  0  0  0  0  0  0  0  0  0
    1.5913    0.1673    0.0000 C   0  0  0  0  0  0  0  0  0  0  0  0
    2.2420   -1.2944    0.0000 N   0  0  0  1  0  0  0  0  0  0  0  0
    3.8265   -1.0717    0.0000 C   0  0  0  0  0  0  0  0  0  0  0  0
    5.0155   -2.1424    0.0000 C   0  0  0  0  0  0  0  0  0  0  0  0
    6.5371   -1.6480    0.0000 C   0  0  0  0  0  0  0  0  0  0  0  0
    6.8699   -0.0829    0.0000 H   0  0  0  0  0  0  0  0  0  0  0  0
    7.7261   -2.7185    0.0000 C   0  0  0  0  0  0  0  0  0  0  0  0
    9.2479   -2.2241    0.0000 H   0  0  0  0  0  0  0  0  0  0  0  0
    7.3935   -4.2835    0.0000 C   0  0  0  0  0  0  0  0  0  0  0  0
    8.5826   -5.3542    0.0000 Cl  0  0  0  0  0  0  0  0  0  0  0  0
    5.8718   -4.7779    0.0000 C   0  0  0  0  0  0  0  0  0  0  0  0
    5.5392   -6.3431    0.0000 H   0  0  0  0  0  0  0  0  0  0  0  0
    4.6828   -3.7074    0.0000 C   0  0  0  0  0  0  0  0  0  0  0  0
    3.1612   -4.2018    0.0000 H   0  0  0  0  0  0  0  0  0  0  0  0
    4.4257    0.4117    0.0000 O   0  0  0  0  0  0  0  0  0  0  0  0
    1.0530   -2.3650    0.0000 C   0  0  0  0  0  0  0  0  0  0  0  0
    1.0530   -3.9650    0.0000 C   0  0  0  0  0  0  0  0  0  0  0  0
   -0.3326   -4.7651    0.0000 C   0  0  0  0  0  0  0  0  0  0  0  0
   -1.7183   -3.9650    0.0000 C   0  0  0  0  0  0  0  0  0  0  0  0
   -3.1040   -4.7651    0.0000 O   0  0  0  0  0  0  0  0  0  0  0  0
   -3.1040   -6.3650    0.0000 C   0  0  0  0  0  0  0  0  0  0  0  0
   -4.4897   -7.1650    0.0000 H   0  0  0  0  0  0  0  0  0  0  0  0
   -3.1040   -7.9650    0.0000 H   0  0  0  0  0  0  0  0  0  0  0  0
   -4.4897   -5.5651    0.0000 H   0  0  0  0  0  0  0  0  0  0  0  0
   -1.7183   -2.3650    0.0000 C   0  0  0  0  0  0  0  0  0  0  0  0
   -3.1040   -1.5651    0.0000 H   0  0  0  0  0  0  0  0  0  0  0  0
   -0.3326   -1.5651    0.0000 C   0  0  0  0  0  0  0  0  0  0  0  0
   -0.0001    0.0000    0.0000 C   0  0  0  0  0  0  0  0  0  0  0  0
   -1.0705    1.1890    0.0000 C   0  0  0  0  0  0  0  0  0  0  0  0
   -2.1412    2.3781    0.0000 C   0  0  0  0  0  0  0  0  0  0  0  0
   -3.7062    2.0455    0.0000 O   0  0  0  0  0  0  0  0  0  0  0  0
   -4.7769    3.2344    0.0000 H   0  0  0  0  0  0  0  0  0  0  0  0
   -1.6468    3.8998    0.0000 O   0  0  0  0  0  0  0  0  0  0  0  0
    0.1185    2.2597    0.0000 H   0  0  0  0  0  0  0  0  0  0  0  0
   -2.2595    0.1184    0.0000 H   0  0  0  0  0  0  0  0  0  0  0  0
   -0.3326   -6.3650    0.0000 H   0  0  0  0  0  0  0  0  0  0  0  0
    2.2786   -4.9935    0.0000 H   0  0  0  0  0  0  0  0  0  0  0  0
    3.1911    2.9386    0.0000 H   0  0  0  0  0  0  0  0  0  0  0  0
    3.9913    1.5529    0.0000 H   0  0  0  0  0  0  0  0  0  0  0  0
    1.5913    2.9386    0.0000 H   0  0  0  0  0  0  0  0  0  0  0  0
  1  2  1  0  0  0  0
  2  3  4  0  0  0  0
  3  4  1  0  0  0  0
  4  5  1  0  0  0  0
  5  6  4  0  0  0  0
  6  7  1  0  0  0  0
  6  8  4  0  0  0  0
  8  9  1  0  0  0  0
  8 10  4  0  0  0  0
 10 11  1  0  0  0  0
 10 12  4  0  0  0  0
 12 13  1  0  0  0  0
 12 14  4  0  0  0  0
 14  5  4  0  0  0  0
 14 15  1  0  0  0  0
  4 16  2  0  0  0  0
  3 17  4  0  0  0  0
 17 18  4  0  0  0  0
 18 19  4  0  0  0  0
 19 20  4  0  0  0  0
 20 21  1  0  0  0  0
 21 22  1  0  0  0  0
 22 23  1  0  0  0  0
 22 24  1  0  0  0  0
 22 25  1  0  0  0  0
 20 26  4  0  0  0  0
 26 27  1  0  0  0  0
 26 28  4  0  0  0  0
 28 17  4  0  0  0  0
 28 29  4  0  0  0  0
 29  2  4  0  0  0  0
 29 30  1  0  0  0  0
 30 31  1  0  0  0  0
 31 32  1  0  0  0  0
 32 33  1  0  0  0  0
 31 34  2  0  0  0  0
 30 35  1  0  0  0  0
 30 36  1  0  0  0  0
 19 37  1  0  0  0  0
 18 38  1  0  0  0  0
  1 39  1  0  0  0  0
  1 40  1  0  0  0  0
  1 41  1  0  0  0  0
M  END
> <CAS>
53-86-1

> <NAME>
INDOMETHACIN

> <preferred_name>
Indomethacin

> <iupac>
[1-(4-chlorobenzoyl)-5-methoxy-2-methyl-1H-indol-3-yl]acetic acid

> <SMILES>
Cc1c(CC(O)=O)c2cc(ccc2[n]1C(=O)c1ccc(Cl)cc1)OC

> <Canonical_QSARr>
Cc1c(CC(O)=O)c2cc(ccc2[n]1C(=O)c1ccc(Cl)cc1)OC

> <InChI_Code_QSARr>
InChI=1S/C19H16ClNO4/c1-11-15(10-18(22)23)16-9-14(25-2)7-8-17(16)21(11)19(24)12-3-5-13(20)6-4-12/h3-9H,10H2,1-2H3,(H,22,23)

> <InChI Key_QSARr>
CGIGDMFJXJATDK-UHFFFAOYSA-N

> <Salt_Solvent>
?

> <WS Temperature>
25

> <WS Reference>
YALKOWSKY,SH & DANNENFELSER,RM (1992)

> <dsstox_substance_id>
DTXSID9020740

> <LogMolar>
-5.5817

$$$$
54-11-5
  -INDIGO-01081615412D

 26 27  0  0  0  0  0  0  0  0999 V2000
   -0.8000    1.3857    0.0000 N   0  0  0  0  0  0  0  0  0  0  0  0
   -0.1492    2.8473    0.0000 C   0  0  0  0  0  0  0  0  0  0  0  0
   -1.0897    4.1418    0.0000 H   0  0  0  0  0  0  0  0  0  0  0  0
    0.5015    4.3090    0.0000 H   0  0  0  0  0  0  0  0  0  0  0  0
   -1.7404    2.6801    0.0000 H   0  0  0  0  0  0  0  0  0  0  0  0
   -2.3651    1.0530    0.0000 C   0  0  0  0  0  0  0  0  0  0  0  0
   -3.0665    2.4911    0.0000 H   0  0  0  0  0  0  0  0  0  0  0  0
   -3.9650    1.0530    0.0000 H   0  0  0  0  0  0  0  0  0  0  0  0
   -2.5323   -0.5383    0.0000 C   0  0  0  0  0  0  0  0  0  0  0  0
   -4.0973   -0.2055    0.0000 H   0  0  0  0  0  0  0  0  0  0  0  0
   -3.0266   -2.0600    0.0000 H   0  0  0  0  0  0  0  0  0  0  0  0
   -1.0706   -1.1890    0.0000 C   0  0  0  0  0  0  0  0  0  0  0  0
   -1.8707   -2.5747    0.0000 H   0  0  0  0  0  0  0  0  0  0  0  0
    0.2239   -2.1295    0.0000 H   0  0  0  0  0  0  0  0  0  0  0  0
    0.0001    0.0000    0.0000 C   0  0  0  0  0  0  0  0  0  0  0  0
    1.5380    0.4411    0.0000 C   0  0  0  0  0  0  0  0  0  0  0  0
    2.4785   -0.8534    0.0000 C   0  0  0  0  0  0  0  0  0  0  0  0
    1.8277   -2.3151    0.0000 H   0  0  0  0  0  0  0  0  0  0  0  0
    4.0697   -0.6862    0.0000 C   0  0  0  0  0  0  0  0  0  0  0  0
    5.0101   -1.9806    0.0000 H   0  0  0  0  0  0  0  0  0  0  0  0
    4.7205    0.7755    0.0000 C   0  0  0  0  0  0  0  0  0  0  0  0
    6.3117    0.9427    0.0000 H   0  0  0  0  0  0  0  0  0  0  0  0
    3.7801    2.0699    0.0000 N   0  0  0  1  0  0  0  0  0  0  0  0
    2.1888    1.9027    0.0000 C   0  0  0  0  0  0  0  0  0  0  0  0
    1.2483    3.1972    0.0000 H   0  0  0  0  0  0  0  0  0  0  0  0
    1.0706   -1.1890    0.0000 H   0  0  0  0  0  0  0  0  0  0  0  0
  1  2  1  0  0  0  0
  2  3  1  0  0  0  0
  2  4  1  0  0  0  0
  2  5  1  0  0  0  0
  1  6  1  0  0  0  0
  6  7  1  0  0  0  0
  6  8  1  0  0  0  0
  6  9  1  0  0  0  0
  9 10  1  0  0  0  0
  9 11  1  0  0  0  0
  9 12  1  0  0  0  0
 12 13  1  0  0  0  0
 12 14  1  0  0  0  0
 12 15  1  0  0  0  0
 15  1  1  0  0  0  0
 15 16  1  0  0  0  0
 16 17  4  0  0  0  0
 17 18  1  0  0  0  0
 17 19  4  0  0  0  0
 19 20  1  0  0  0  0
 19 21  4  0  0  0  0
 21 22  1  0  0  0  0
 21 23  4  0  0  0  0
 23 24  4  0  0  0  0
 24 16  4  0  0  0  0
 24 25  1  0  0  0  0
 15 26  1  0  0  0  0
M  END
> <CAS>
54-11-5

> <NAME>
NICOTINE

> <preferred_name>
Nicotine

> <iupac>
C10H14N2

> <SMILES>
CN1CCC[C@H]1c1c[n]ccc1

> <Canonical_QSARr>
CN1CCCC1c1c[n]ccc1

> <InChI_Code_QSARr>
InChI=1S/C10H14N2/c1-12-7-3-5-10(12)9-4-2-6-11-8-9/h2,4,6,8,10H,3,5,7H2,1H3

> <InChI Key_QSARr>
SNICXCGAKADSCV-UHFFFAOYSA-N

> <Salt_Solvent>
?

> <WS Temperature>


> <WS Reference>
SEIDELL,A (1941)

> <dsstox_substance_id>
DTXSID1020930

> <LogMolar>
0.7898

$$$$
54-21-7
  -INDIGO-01081615412D

 16 16  0  0  0  0  0  0  0  0999 V2000
   -2.4000    1.3856    0.0000 O   0  0  0  0  0  0  0  0  0  0  0  0
   -0.8000    1.3856    0.0000 C   0  0  0  0  0  0  0  0  0  0  0  0
    0.0000    2.7713    0.0000 O   0  0  0  0  0  0  0  0  0  0  0  0
    0.0000    0.0000    0.0000 C   0  0  0  0  0  0  0  0  0  0  0  0
   -0.8000   -1.3856    0.0000 C   0  0  0  0  0  0  0  0  0  0  0  0
   -2.4000   -1.3856    0.0000 H   0  0  0  0  0  0  0  0  0  0  0  0
    0.0000   -2.7713    0.0000 C   0  0  0  0  0  0  0  0  0  0  0  0
   -0.8000   -4.1569    0.0000 H   0  0  0  0  0  0  0  0  0  0  0  0
    1.6000   -2.7713    0.0000 C   0  0  0  0  0  0  0  0  0  0  0  0
    2.4000   -4.1569    0.0000 H   0  0  0  0  0  0  0  0  0  0  0  0
    2.4000   -1.3856    0.0000 C   0  0  0  0  0  0  0  0  0  0  0  0
    4.0000   -1.3856    0.0000 H   0  0  0  0  0  0  0  0  0  0  0  0
    1.6000    0.0000    0.0000 C   0  0  0  0  0  0  0  0  0  0  0  0
    2.4000    1.3856    0.0000 O   0  0  0  0  0  0  0  0  0  0  0  0
    4.0000    1.3856    0.0000 H   0  0  0  0  0  0  0  0  0  0  0  0
   -3.2000    2.7713    0.0000 H   0  0  0  0  0  0  0  0  0  0  0  0
  1  2  1  0  0  0  0
  2  3  2  0  0  0  0
  2  4  1  0  0  0  0
  4  5  4  0  0  0  0
  5  6  1  0  0  0  0
  5  7  4  0  0  0  0
  7  8  1  0  0  0  0
  7  9  4  0  0  0  0
  9 10  1  0  0  0  0
  9 11  4  0  0  0  0
 11 12  1  0  0  0  0
 11 13  4  0  0  0  0
 13  4  4  0  0  0  0
 13 14  1  0  0  0  0
 14 15  1  0  0  0  0
  1 16  1  0  0  0  0
M  END
> <CAS>
54-21-7

> <NAME>
SODIUM SALICYLATE

> <preferred_name>
Sodium salicylate

> <iupac>
sodium 2-hydroxybenzoate

> <SMILES>
[Na+].[O-]C(=O)c1ccccc1O

> <Canonical_QSARr>
Oc1ccccc1C(O)=O

> <InChI_Code_QSARr>
InChI=1S/C7H6O3/c8-6-4-2-1-3-5(6)7(9)10/h1-4,8H,(H,9,10)

> <InChI Key_QSARr>
YGSDEFSMJLZEOE-UHFFFAOYSA-N

> <Salt_Solvent>
[Na+]

> <WS Temperature>
25

> <WS Reference>
CRC HANDBOOK CHEM (1990)

> <dsstox_substance_id>
DTXSID5021708

> <LogMolar>
-0.1075

$$$$
54-31-9
  -INDIGO-01081615412D

 32 33  0  0  0  0  0  0  0  0999 V2000
   -1.3857    0.8000    0.0000 C   0  0  0  0  0  0  0  0  0  0  0  0
   -1.3857    2.4000    0.0000 C   0  0  0  0  0  0  0  0  0  0  0  0
   -0.0000    3.2001    0.0000 O   0  0  0  0  0  0  0  0  0  0  0  0
   -2.7714    3.2001    0.0000 O   0  0  0  0  0  0  0  0  0  0  0  0
   -2.7714    4.8000    0.0000 H   0  0  0  0  0  0  0  0  0  0  0  0
   -2.7714    0.0001    0.0000 C   0  0  0  0  0  0  0  0  0  0  0  0
   -4.1568    0.8000    0.0000 H   0  0  0  0  0  0  0  0  0  0  0  0
   -2.7714   -1.6000    0.0000 C   0  0  0  0  0  0  0  0  0  0  0  0
   -4.1568   -2.4000    0.0000 S   0  0  0  0  0  0  0  0  0  0  0  0
   -3.3569   -3.7856    0.0000 O   0  0  0  0  0  0  0  0  0  0  0  0
   -4.9570   -1.0143    0.0000 O   0  0  0  0  0  0  0  0  0  0  0  0
   -5.5425   -3.1999    0.0000 N   0  0  0  0  0  0  0  0  0  0  0  0
   -5.5425   -4.8000    0.0000 H   0  0  0  0  0  0  0  0  0  0  0  0
   -6.9282   -2.4000    0.0000 H   0  0  0  0  0  0  0  0  0  0  0  0
   -1.3857   -2.4000    0.0000 C   0  0  0  0  0  0  0  0  0  0  0  0
   -1.3857   -4.0000    0.0000 Cl  0  0  0  0  0  0  0  0  0  0  0  0
   -0.0000   -1.6000    0.0000 C   0  0  0  0  0  0  0  0  0  0  0  0
    1.3857   -2.4000    0.0000 H   0  0  0  0  0  0  0  0  0  0  0  0
   -0.0000    0.0001    0.0000 C   0  0  0  0  0  0  0  0  0  0  0  0
    1.3857    0.8000    0.0000 N   0  0  0  0  0  0  0  0  0  0  0  0
    2.7714    0.0001    0.0000 C   0  0  0  0  0  0  0  0  0  0  0  0
    4.1570   -0.8000    0.0000 C   0  0  0  0  0  0  0  0  0  0  0  0
    4.3241   -2.3912    0.0000 O   0  0  0  0  0  0  0  0  0  0  0  0
    5.8892   -2.7238    0.0000 C   0  0  0  0  0  0  0  0  0  0  0  0
    6.5399   -4.1856    0.0000 H   0  0  0  0  0  0  0  0  0  0  0  0
    6.6891   -1.3382    0.0000 C   0  0  0  0  0  0  0  0  0  0  0  0
    8.2804   -1.1709    0.0000 H   0  0  0  0  0  0  0  0  0  0  0  0
    5.6186   -0.1492    0.0000 C   0  0  0  0  0  0  0  0  0  0  0  0
    5.9512    1.4159    0.0000 H   0  0  0  0  0  0  0  0  0  0  0  0
    3.5713    1.3857    0.0000 H   0  0  0  0  0  0  0  0  0  0  0  0
    1.9712   -1.3857    0.0000 H   0  0  0  0  0  0  0  0  0  0  0  0
    1.3857    2.4000    0.0000 H   0  0  0  0  0  0  0  0  0  0  0  0
  1  2  1  0  0  0  0
  2  3  2  0  0  0  0
  2  4  1  0  0  0  0
  4  5  1  0  0  0  0
  1  6  4  0  0  0  0
  6  7  1  0  0  0  0
  6  8  4  0  0  0  0
  8  9  1  0  0  0  0
  9 10  2  0  0  0  0
  9 11  2  0  0  0  0
  9 12  1  0  0  0  0
 12 13  1  0  0  0  0
 12 14  1  0  0  0  0
  8 15  4  0  0  0  0
 15 16  1  0  0  0  0
 15 17  4  0  0  0  0
 17 18  1  0  0  0  0
 17 19  4  0  0  0  0
 19  1  4  0  0  0  0
 19 20  1  0  0  0  0
 20 21  1  0  0  0  0
 21 22  1  0  0  0  0
 22 23  4  0  0  0  0
 23 24  4  0  0  0  0
 24 25  1  0  0  0  0
 24 26  4  0  0  0  0
 26 27  1  0  0  0  0
 26 28  4  0  0  0  0
 28 22  4  0  0  0  0
 28 29  1  0  0  0  0
 21 30  1  0  0  0  0
 21 31  1  0  0  0  0
 20 32  1  0  0  0  0
M  END
> <CAS>
54-31-9

> <NAME>
FUROSEMIDE

> <preferred_name>
Furosemide

> <iupac>
4-chloro-2-[(furan-2-ylmethyl)amino]-5-sulfamoylbenzoic acid

> <SMILES>
NS(=O)(=O)c1cc(C(O)=O)c(cc1Cl)NCc1ccco1

> <Canonical_QSARr>
NS(=O)(=O)c1cc(C(O)=O)c(cc1Cl)NCc1ccco1

> <InChI_Code_QSARr>
InChI=1S/C12H11ClN2O5S/c13-9-5-10(15-6-7-2-1-3-20-7)8(12(16)17)4-11(9)21(14,18)19/h1-5,15H,6H2,(H,16,17)(H2,14,18,19)

> <InChI Key_QSARr>
ZZUFCTLCJUWOSV-UHFFFAOYSA-N

> <Salt_Solvent>
?

> <WS Temperature>
30

> <WS Reference>
YALKOWSKY,SH & DANNENFELSER,RM (1992)

> <dsstox_substance_id>
DTXSID6020648

> <LogMolar>
-3.6556

$$$$
54-85-3
  -INDIGO-01081615412D

 17 17  0  0  0  0  0  0  0  0999 V2000
    2.3999    1.3856    0.0000 O   0  0  0  0  0  0  0  0  0  0  0  0
    1.6000    0.0000    0.0000 C   0  0  0  0  0  0  0  0  0  0  0  0
    2.4001   -1.3856    0.0000 N   0  0  0  0  0  0  0  0  0  0  0  0
    4.0001   -1.3856    0.0000 N   0  0  0  0  0  0  0  0  0  0  0  0
    4.8000   -2.7713    0.0000 H   0  0  0  0  0  0  0  0  0  0  0  0
    4.8000    0.0000    0.0000 H   0  0  0  0  0  0  0  0  0  0  0  0
    1.6000   -2.7713    0.0000 H   0  0  0  0  0  0  0  0  0  0  0  0
    0.0000   -0.0000    0.0000 C   0  0  0  0  0  0  0  0  0  0  0  0
   -0.8001    1.3856    0.0000 C   0  0  0  0  0  0  0  0  0  0  0  0
    0.0000    2.7713    0.0000 H   0  0  0  0  0  0  0  0  0  0  0  0
   -2.4001    1.3856    0.0000 C   0  0  0  0  0  0  0  0  0  0  0  0
   -3.2000    2.7713    0.0000 H   0  0  0  0  0  0  0  0  0  0  0  0
   -3.2000   -0.0000    0.0000 N   0  0  0  1  0  0  0  0  0  0  0  0
   -2.4001   -1.3856    0.0000 C   0  0  0  0  0  0  0  0  0  0  0  0
   -3.2000   -2.7713    0.0000 H   0  0  0  0  0  0  0  0  0  0  0  0
   -0.8001   -1.3856    0.0000 C   0  0  0  0  0  0  0  0  0  0  0  0
    0.0000   -2.7713    0.0000 H   0  0  0  0  0  0  0  0  0  0  0  0
  1  2  2  0  0  0  0
  2  3  1  0  0  0  0
  3  4  1  0  0  0  0
  4  5  1  0  0  0  0
  4  6  1  0  0  0  0
  3  7  1  0  0  0  0
  2  8  1  0  0  0  0
  8  9  4  0  0  0  0
  9 10  1  0  0  0  0
  9 11  4  0  0  0  0
 11 12  1  0  0  0  0
 11 13  4  0  0  0  0
 13 14  4  0  0  0  0
 14 15  1  0  0  0  0
 14 16  4  0  0  0  0
 16  8  4  0  0  0  0
 16 17  1  0  0  0  0
M  END
> <CAS>
54-85-3

> <NAME>
ISONIAZID

> <preferred_name>
Isoniazid

> <iupac>
pyridine-4-carbohydrazide

> <SMILES>
NNC(=O)c1cc[n]cc1

> <Canonical_QSARr>
NNC(=O)c1cc[n]cc1

> <InChI_Code_QSARr>
InChI=1S/C6H7N3O/c7-9-6(10)5-1-3-8-4-2-5/h1-4H,7H2,(H,9,10)

> <InChI Key_QSARr>
QRXWMOHMRWLFEY-UHFFFAOYSA-N

> <Salt_Solvent>
?

> <WS Temperature>
25

> <WS Reference>
MERCK INDEX (2001)

> <dsstox_substance_id>
DTXSID8020755

> <LogMolar>
0.009

$$$$
55-18-5
  -INDIGO-01081615412D

 17 16  0  0  0  0  0  0  0  0999 V2000
   -1.3856    0.8000    0.0000 C   0  0  0  0  0  0  0  0  0  0  0  0
    0.0000    0.0000    0.0000 C   0  0  0  0  0  0  0  0  0  0  0  0
    1.3857   -0.8000    0.0000 N   0  0  0  0  0  0  0  0  0  0  0  0
    1.3857   -2.4000    0.0000 N   0  0  0  0  0  0  0  0  0  0  0  0
    2.7713   -3.2000    0.0000 O   0  0  0  0  0  0  0  0  0  0  0  0
    2.7713    0.0000    0.0000 C   0  0  0  0  0  0  0  0  0  0  0  0
    4.1570    0.8000    0.0000 C   0  0  0  0  0  0  0  0  0  0  0  0
    5.5426    1.6000    0.0000 H   0  0  0  0  0  0  0  0  0  0  0  0
    5.5426    0.0000    0.0000 H   0  0  0  0  0  0  0  0  0  0  0  0
    4.1570    2.4000    0.0000 H   0  0  0  0  0  0  0  0  0  0  0  0
    3.5713   -1.3856    0.0000 H   0  0  0  0  0  0  0  0  0  0  0  0
    1.9713    1.3856    0.0000 H   0  0  0  0  0  0  0  0  0  0  0  0
    0.8000    1.3856    0.0000 H   0  0  0  0  0  0  0  0  0  0  0  0
   -0.8000   -1.3856    0.0000 H   0  0  0  0  0  0  0  0  0  0  0  0
   -2.7713    1.6000    0.0000 H   0  0  0  0  0  0  0  0  0  0  0  0
   -2.7713    0.0000    0.0000 H   0  0  0  0  0  0  0  0  0  0  0  0
   -1.3857    2.4000    0.0000 H   0  0  0  0  0  0  0  0  0  0  0  0
  1  2  1  0  0  0  0
  2  3  1  0  0  0  0
  3  4  1  0  0  0  0
  4  5  2  0  0  0  0
  3  6  1  0  0  0  0
  6  7  1  0  0  0  0
  7  8  1  0  0  0  0
  7  9  1  0  0  0  0
  7 10  1  0  0  0  0
  6 11  1  0  0  0  0
  6 12  1  0  0  0  0
  2 13  1  0  0  0  0
  2 14  1  0  0  0  0
  1 15  1  0  0  0  0
  1 16  1  0  0  0  0
  1 17  1  0  0  0  0
M  END
> <CAS>
55-18-5

> <NAME>
N-NITROSODIETHYLAMINE

> <preferred_name>
N-Nitrosodiethylamine

> <iupac>
N-ethyl-N-nitrosoethanamine

> <SMILES>
CCN(CC)N=O

> <Canonical_QSARr>
CCN(CC)N=O

> <InChI_Code_QSARr>
InChI=1S/C4H10N2O/c1-3-6(4-2)5-7/h3-4H2,1-2H3

> <InChI Key_QSARr>
WBNQDOYYEUMPFS-UHFFFAOYSA-N

> <Salt_Solvent>
?

> <WS Temperature>
24

> <WS Reference>
YALKOWSKY,SH & DANNENFELSER,RM (1992)

> <dsstox_substance_id>
DTXSID2021028

> <LogMolar>
0.0161

$$$$
55-21-0
  -INDIGO-01081615412D

 16 16  0  0  0  0  0  0  0  0999 V2000
    0.8000    1.3856    0.0000 C   0  0  0  0  0  0  0  0  0  0  0  0
    0.0000    0.0000    0.0000 C   0  0  0  0  0  0  0  0  0  0  0  0
   -1.6000   -0.0000    0.0000 C   0  0  0  0  0  0  0  0  0  0  0  0
   -2.4001   -1.3856    0.0000 N   0  0  0  0  0  0  0  0  0  0  0  0
   -4.0000   -1.3856    0.0000 H   0  0  0  0  0  0  0  0  0  0  0  0
   -1.6000   -2.7713    0.0000 H   0  0  0  0  0  0  0  0  0  0  0  0
   -2.4001    1.3856    0.0000 O   0  0  0  0  0  0  0  0  0  0  0  0
    0.8000   -1.3856    0.0000 C   0  0  0  0  0  0  0  0  0  0  0  0
    0.0000   -2.7713    0.0000 H   0  0  0  0  0  0  0  0  0  0  0  0
    2.4000   -1.3856    0.0000 C   0  0  0  0  0  0  0  0  0  0  0  0
    3.2001   -2.7713    0.0000 H   0  0  0  0  0  0  0  0  0  0  0  0
    3.2001    0.0000    0.0000 C   0  0  0  0  0  0  0  0  0  0  0  0
    4.8000    0.0000    0.0000 H   0  0  0  0  0  0  0  0  0  0  0  0
    2.4000    1.3856    0.0000 C   0  0  0  0  0  0  0  0  0  0  0  0
    3.2001    2.7713    0.0000 H   0  0  0  0  0  0  0  0  0  0  0  0
    0.0000    2.7713    0.0000 H   0  0  0  0  0  0  0  0  0  0  0  0
  1  2  4  0  0  0  0
  2  3  1  0  0  0  0
  3  4  1  0  0  0  0
  4  5  1  0  0  0  0
  4  6  1  0  0  0  0
  3  7  2  0  0  0  0
  2  8  4  0  0  0  0
  8  9  1  0  0  0  0
  8 10  4  0  0  0  0
 10 11  1  0  0  0  0
 10 12  4  0  0  0  0
 12 13  1  0  0  0  0
 12 14  4  0  0  0  0
 14  1  4  0  0  0  0
 14 15  1  0  0  0  0
  1 16  1  0  0  0  0
M  END
> <CAS>
55-21-0

> <NAME>
BENZAMIDE

> <preferred_name>
Benzamide

> <iupac>
benzamide

> <SMILES>
NC(=O)c1ccccc1

> <Canonical_QSARr>
NC(=O)c1ccccc1

> <InChI_Code_QSARr>
InChI=1S/C7H7NO/c8-7(9)6-4-2-1-3-5-6/h1-5H,(H2,8,9)

> <InChI Key_QSARr>
KXDAEFPNCMNJSK-UHFFFAOYSA-N

> <Salt_Solvent>
?

> <WS Temperature>
25

> <WS Reference>
SEIDELL,A (1941)

> <dsstox_substance_id>
DTXSID0021709

> <LogMolar>
-0.953

$$$$
55-38-9
  -INDIGO-01081615412D

 31 31  0  0  0  0  0  0  0  0999 V2000
    3.4144    3.5713    0.0000 S   0  0  0  0  0  0  0  0  0  0  0  0
    4.8000    2.7713    0.0000 P   0  0  0  0  0  0  0  0  0  0  0  0
    5.6000    4.1570    0.0000 O   0  0  0  0  0  0  0  0  0  0  0  0
    7.2000    4.1570    0.0000 C   0  0  0  0  0  0  0  0  0  0  0  0
    8.8000    4.1570    0.0000 H   0  0  0  0  0  0  0  0  0  0  0  0
    8.0000    5.5426    0.0000 H   0  0  0  0  0  0  0  0  0  0  0  0
    8.0000    2.7713    0.0000 H   0  0  0  0  0  0  0  0  0  0  0  0
    6.1856    1.9713    0.0000 O   0  0  0  0  0  0  0  0  0  0  0  0
    6.1856    0.3713    0.0000 C   0  0  0  0  0  0  0  0  0  0  0  0
    7.5713   -0.4287    0.0000 H   0  0  0  0  0  0  0  0  0  0  0  0
    6.1856   -1.2288    0.0000 H   0  0  0  0  0  0  0  0  0  0  0  0
    4.8000   -0.4287    0.0000 H   0  0  0  0  0  0  0  0  0  0  0  0
    4.0000    1.3857    0.0000 O   0  0  0  0  0  0  0  0  0  0  0  0
    2.4000    1.3857    0.0000 C   0  0  0  0  0  0  0  0  0  0  0  0
    1.6000    2.7713    0.0000 C   0  0  0  0  0  0  0  0  0  0  0  0
    2.4000    4.1570    0.0000 H   0  0  0  0  0  0  0  0  0  0  0  0
    0.0000    2.7713    0.0000 C   0  0  0  0  0  0  0  0  0  0  0  0
   -0.8000    4.1570    0.0000 H   0  0  0  0  0  0  0  0  0  0  0  0
   -0.8000    1.3857    0.0000 C   0  0  0  0  0  0  0  0  0  0  0  0
   -2.4000    1.3857    0.0000 S   0  0  0  0  0  0  0  0  0  0  0  0
   -3.2000    2.7713    0.0000 C   0  0  0  0  0  0  0  0  0  0  0  0
   -4.8000    2.7713    0.0000 H   0  0  0  0  0  0  0  0  0  0  0  0
   -4.0000    4.1570    0.0000 H   0  0  0  0  0  0  0  0  0  0  0  0
   -4.0000    1.3857    0.0000 H   0  0  0  0  0  0  0  0  0  0  0  0
    0.0000    0.0000    0.0000 C   0  0  0  0  0  0  0  0  0  0  0  0
   -0.8000   -1.3856    0.0000 C   0  0  0  0  0  0  0  0  0  0  0  0
   -1.6000   -2.7713    0.0000 H   0  0  0  0  0  0  0  0  0  0  0  0
    0.0000   -2.7713    0.0000 H   0  0  0  0  0  0  0  0  0  0  0  0
   -2.4000   -1.3856    0.0000 H   0  0  0  0  0  0  0  0  0  0  0  0
    1.6000    0.0000    0.0000 C   0  0  0  0  0  0  0  0  0  0  0  0
    2.4000   -1.3857    0.0000 H   0  0  0  0  0  0  0  0  0  0  0  0
  1  2  2  0  0  0  0
  2  3  1  0  0  0  0
  3  4  1  0  0  0  0
  4  5  1  0  0  0  0
  4  6  1  0  0  0  0
  4  7  1  0  0  0  0
  2  8  1  0  0  0  0
  8  9  1  0  0  0  0
  9 10  1  0  0  0  0
  9 11  1  0  0  0  0
  9 12  1  0  0  0  0
  2 13  1  0  0  0  0
 13 14  1  0  0  0  0
 14 15  4  0  0  0  0
 15 16  1  0  0  0  0
 15 17  4  0  0  0  0
 17 18  1  0  0  0  0
 17 19  4  0  0  0  0
 19 20  1  0  0  0  0
 20 21  1  0  0  0  0
 21 22  1  0  0  0  0
 21 23  1  0  0  0  0
 21 24  1  0  0  0  0
 19 25  4  0  0  0  0
 25 26  1  0  0  0  0
 26 27  1  0  0  0  0
 26 28  1  0  0  0  0
 26 29  1  0  0  0  0
 25 30  4  0  0  0  0
 30 14  4  0  0  0  0
 30 31  1  0  0  0  0
M  END
> <CAS>
55-38-9

> <NAME>
FENTHION

> <preferred_name>
Fenthion

> <iupac>
O,O-dimethyl O-[3-methyl-4-(methylsulfanyl)phenyl] phosphorothioate

> <SMILES>
Cc1cc(ccc1SC)OP(=S)(OC)OC

> <Canonical_QSARr>
Cc1cc(ccc1SC)OP(=S)(OC)OC

> <InChI_Code_QSARr>
InChI=1S/C10H15O3PS2/c1-8-7-9(5-6-10(8)16-4)13-14(15,11-2)12-3/h5-7H,1-4H3

> <InChI Key_QSARr>
PNVJTZOFSHSLTO-UHFFFAOYSA-N

> <Salt_Solvent>
?

> <WS Temperature>
20

> <WS Reference>
BOWMAN,BT & SANS,WW (1983)

> <dsstox_substance_id>
DTXSID8020620

> <LogMolar>
-4.5695

$$$$
55-56-1
  -INDIGO-01081615412D

 64 65  0  0  0  0  0  0  0  0999 V2000
    8.3140   -1.6000    0.0000 C   0  0  0  0  0  0  0  0  0  0  0  0
    8.3140   -0.0000    0.0000 N   0  0  0  0  0  0  0  0  0  0  0  0
    6.9283    0.8000    0.0000 H   0  0  0  0  0  0  0  0  0  0  0  0
    9.6993   -2.4000    0.0000 N   0  0  0  0  0  0  0  0  0  0  0  0
   11.2030   -1.8528    0.0000 C   0  0  0  0  0  0  0  0  0  0  0  0
   12.4288   -2.8813    0.0000 C   0  0  0  0  0  0  0  0  0  0  0  0
   12.1510   -4.4569    0.0000 H   0  0  0  0  0  0  0  0  0  0  0  0
   13.9320   -2.3341    0.0000 C   0  0  0  0  0  0  0  0  0  0  0  0
   15.1578   -3.3625    0.0000 H   0  0  0  0  0  0  0  0  0  0  0  0
   14.2098   -0.7582    0.0000 C   0  0  0  0  0  0  0  0  0  0  0  0
   15.7135   -0.2110    0.0000 Cl  0  0  0  0  0  0  0  0  0  0  0  0
   12.9845    0.2702    0.0000 C   0  0  0  0  0  0  0  0  0  0  0  0
   13.2623    1.8459    0.0000 H   0  0  0  0  0  0  0  0  0  0  0  0
   11.4808   -0.2770    0.0000 C   0  0  0  0  0  0  0  0  0  0  0  0
   10.2550    0.7514    0.0000 H   0  0  0  0  0  0  0  0  0  0  0  0
    9.6993   -4.0000    0.0000 H   0  0  0  0  0  0  0  0  0  0  0  0
    6.9283   -2.4000    0.0000 N   0  0  0  0  0  0  0  0  0  0  0  0
    5.5426   -1.6000    0.0000 C   0  0  0  0  0  0  0  0  0  0  0  0
    4.1568   -2.4000    0.0000 N   0  0  0  0  0  0  0  0  0  0  0  0
    2.7711   -1.6000    0.0000 C   0  0  0  0  0  0  0  0  0  0  0  0
    1.3859   -0.8001    0.0000 C   0  0  0  0  0  0  0  0  0  0  0  0
    0.0001   -0.0000    0.0000 C   0  0  0  0  0  0  0  0  0  0  0  0
   -1.3856    0.8000    0.0000 C   0  0  0  0  0  0  0  0  0  0  0  0
   -2.7713    1.5999    0.0000 C   0  0  0  0  0  0  0  0  0  0  0  0
   -4.1571    2.4000    0.0000 C   0  0  0  0  0  0  0  0  0  0  0  0
   -5.5428    3.2000    0.0000 N   0  0  0  0  0  0  0  0  0  0  0  0
   -6.9280    2.4000    0.0000 C   0  0  0  0  0  0  0  0  0  0  0  0
   -6.9280    0.8000    0.0000 N   0  0  0  0  0  0  0  0  0  0  0  0
   -5.5428   -0.0000    0.0000 H   0  0  0  0  0  0  0  0  0  0  0  0
   -8.3138    3.2000    0.0000 N   0  0  0  0  0  0  0  0  0  0  0  0
   -9.6995    2.4000    0.0000 C   0  0  0  0  0  0  0  0  0  0  0  0
   -9.6995    0.8000    0.0000 N   0  0  0  0  0  0  0  0  0  0  0  0
   -8.3138   -0.0000    0.0000 H   0  0  0  0  0  0  0  0  0  0  0  0
  -11.0852    3.2000    0.0000 N   0  0  0  0  0  0  0  0  0  0  0  0
  -12.4710    2.4000    0.0000 C   0  0  0  0  0  0  0  0  0  0  0  0
  -13.8562    3.2000    0.0000 C   0  0  0  0  0  0  0  0  0  0  0  0
  -13.8562    4.8000    0.0000 H   0  0  0  0  0  0  0  0  0  0  0  0
  -15.2420    2.4000    0.0000 C   0  0  0  0  0  0  0  0  0  0  0  0
  -16.6277    3.2000    0.0000 H   0  0  0  0  0  0  0  0  0  0  0  0
  -15.2420    0.8000    0.0000 C   0  0  0  0  0  0  0  0  0  0  0  0
  -16.6277   -0.0000    0.0000 Cl  0  0  0  0  0  0  0  0  0  0  0  0
  -13.8562   -0.0000    0.0000 C   0  0  0  0  0  0  0  0  0  0  0  0
  -13.8562   -1.6000    0.0000 H   0  0  0  0  0  0  0  0  0  0  0  0
  -12.4710    0.8000    0.0000 C   0  0  0  0  0  0  0  0  0  0  0  0
  -11.0852   -0.0000    0.0000 H   0  0  0  0  0  0  0  0  0  0  0  0
  -11.0852    4.8000    0.0000 H   0  0  0  0  0  0  0  0  0  0  0  0
   -8.3138    4.8000    0.0000 H   0  0  0  0  0  0  0  0  0  0  0  0
   -5.5428    4.8000    0.0000 H   0  0  0  0  0  0  0  0  0  0  0  0
   -3.3571    3.7857    0.0000 H   0  0  0  0  0  0  0  0  0  0  0  0
   -4.9570    1.0143    0.0000 H   0  0  0  0  0  0  0  0  0  0  0  0
   -1.9714    2.9856    0.0000 H   0  0  0  0  0  0  0  0  0  0  0  0
   -3.5713    0.2144    0.0000 H   0  0  0  0  0  0  0  0  0  0  0  0
   -0.5856    2.1856    0.0000 H   0  0  0  0  0  0  0  0  0  0  0  0
   -2.1856   -0.5856    0.0000 H   0  0  0  0  0  0  0  0  0  0  0  0
    0.8001    1.3857    0.0000 H   0  0  0  0  0  0  0  0  0  0  0  0
   -0.7998   -1.3857    0.0000 H   0  0  0  0  0  0  0  0  0  0  0  0
    2.1858    0.5856    0.0000 H   0  0  0  0  0  0  0  0  0  0  0  0
    0.5854   -2.1856    0.0000 H   0  0  0  0  0  0  0  0  0  0  0  0
    3.5711   -0.2143    0.0000 H   0  0  0  0  0  0  0  0  0  0  0  0
    1.9712   -2.9856    0.0000 H   0  0  0  0  0  0  0  0  0  0  0  0
    4.1568   -4.0000    0.0000 H   0  0  0  0  0  0  0  0  0  0  0  0
    5.5426   -0.0000    0.0000 N   0  0  0  0  0  0  0  0  0  0  0  0
    4.1568    0.8000    0.0000 H   0  0  0  0  0  0  0  0  0  0  0  0
    6.9283   -4.0000    0.0000 H   0  0  0  0  0  0  0  0  0  0  0  0
  1  2  2  0  0  0  0
  2  3  1  0  0  0  0
  1  4  1  0  0  0  0
  4  5  1  0  0  0  0
  5  6  4  0  0  0  0
  6  7  1  0  0  0  0
  6  8  4  0  0  0  0
  8  9  1  0  0  0  0
  8 10  4  0  0  0  0
 10 11  1  0  0  0  0
 10 12  4  0  0  0  0
 12 13  1  0  0  0  0
 12 14  4  0  0  0  0
 14  5  4  0  0  0  0
 14 15  1  0  0  0  0
  4 16  1  0  0  0  0
  1 17  1  0  0  0  0
 17 18  1  0  0  0  0
 18 19  1  0  0  0  0
 19 20  1  0  0  0  0
 20 21  1  0  0  0  0
 21 22  1  0  0  0  0
 22 23  1  0  0  0  0
 23 24  1  0  0  0  0
 24 25  1  0  0  0  0
 25 26  1  0  0  0  0
 26 27  1  0  0  0  0
 27 28  2  0  0  0  0
 28 29  1  0  0  0  0
 27 30  1  0  0  0  0
 30 31  1  0  0  0  0
 31 32  2  0  0  0  0
 32 33  1  0  0  0  0
 31 34  1  0  0  0  0
 34 35  1  0  0  0  0
 35 36  4  0  0  0  0
 36 37  1  0  0  0  0
 36 38  4  0  0  0  0
 38 39  1  0  0  0  0
 38 40  4  0  0  0  0
 40 41  1  0  0  0  0
 40 42  4  0  0  0  0
 42 43  1  0  0  0  0
 42 44  4  0  0  0  0
 44 35  4  0  0  0  0
 44 45  1  0  0  0  0
 34 46  1  0  0  0  0
 30 47  1  0  0  0  0
 26 48  1  0  0  0  0
 25 49  1  0  0  0  0
 25 50  1  0  0  0  0
 24 51  1  0  0  0  0
 24 52  1  0  0  0  0
 23 53  1  0  0  0  0
 23 54  1  0  0  0  0
 22 55  1  0  0  0  0
 22 56  1  0  0  0  0
 21 57  1  0  0  0  0
 21 58  1  0  0  0  0
 20 59  1  0  0  0  0
 20 60  1  0  0  0  0
 19 61  1  0  0  0  0
 18 62  2  0  0  0  0
 62 63  1  0  0  0  0
 17 64  1  0  0  0  0
M  END
> <CAS>
55-56-1

> <NAME>
CHLORHEXIDINE

> <preferred_name>
Chlorhexidine

> <iupac>
N,N''''-hexane-1,6-diylbis[N'-(4-chlorophenyl)(imidodicarbonimidic diamide)]

> <SMILES>
N=C(NC(=N)NCCCCCCNC(=N)NC(=N)Nc1ccc(Cl)cc1)Nc1ccc(Cl)cc1

> <Canonical_QSARr>
N=C(NC(=N)NCCCCCCNC(=N)NC(=N)Nc1ccc(Cl)cc1)Nc1ccc(Cl)cc1

> <InChI_Code_QSARr>
InChI=1S/C22H30Cl2N10/c23-15-5-9-17(10-6-15)31-21(27)33-19(25)29-13-3-1-2-4-14-30-20(26)34-22(28)32-18-11-7-16(24)8-12-18/h5-12H,1-4,13-14H2,(H5,25,27,29,31,33)(H5,26,28,30,32,34)

> <InChI Key_QSARr>
GHXZTYHSJHQHIJ-UHFFFAOYSA-N

> <Salt_Solvent>
?

> <WS Temperature>
20

> <WS Reference>
MERCK INDEX (1996)

> <dsstox_substance_id>
DTXSID2033314

> <LogMolar>
-2.8006

$$$$
55-63-0
  -INDIGO-01081615412D

 20 19  0  0  0  0  0  0  0  0999 V2000
    2.6041    2.5479    0.0000 O   0  0  0  0  0  0  0  0  0  0  0  0
    1.0284    2.8257    0.0000 N   0  0  0  0  0  0  0  0  0  0  0  0
    0.4812    4.3292    0.0000 O   0  0  0  0  0  0  0  0  0  0  0  0
    0.0001    1.6000    0.0000 O   0  0  0  0  0  0  0  0  0  0  0  0
    0.0001   -0.0000    0.0000 C   0  0  0  0  0  0  0  0  0  0  0  0
   -1.6001   -0.0000    0.0000 C   0  0  0  0  0  0  0  0  0  0  0  0
   -3.2000   -0.0000    0.0000 O   0  0  0  0  0  0  0  0  0  0  0  0
   -4.0000   -1.3856    0.0000 N   0  0  0  0  0  0  0  0  0  0  0  0
   -5.6000   -1.3856    0.0000 O   0  0  0  0  0  0  0  0  0  0  0  0
   -3.2000   -2.7713    0.0000 O   0  0  0  0  0  0  0  0  0  0  0  0
   -1.6001   -1.6000    0.0000 H   0  0  0  0  0  0  0  0  0  0  0  0
   -1.6001    1.6000    0.0000 H   0  0  0  0  0  0  0  0  0  0  0  0
    1.6001   -0.0000    0.0000 C   0  0  0  0  0  0  0  0  0  0  0  0
    3.2000   -0.0000    0.0000 O   0  0  0  0  0  0  0  0  0  0  0  0
    4.0000   -1.3856    0.0000 N   0  0  0  0  0  0  0  0  0  0  0  0
    5.6000   -1.3856    0.0000 O   0  0  0  0  0  0  0  0  0  0  0  0
    3.2000   -2.7713    0.0000 O   0  0  0  0  0  0  0  0  0  0  0  0
    1.6001   -1.6000    0.0000 H   0  0  0  0  0  0  0  0  0  0  0  0
    1.6001    1.6000    0.0000 H   0  0  0  0  0  0  0  0  0  0  0  0
    0.0001   -1.6000    0.0000 H   0  0  0  0  0  0  0  0  0  0  0  0
  1  2  2  0  0  0  0
  2  3  1  0  0  0  0
  2  4  1  0  0  0  0
  4  5  1  0  0  0  0
  5  6  1  0  0  0  0
  6  7  1  0  0  0  0
  7  8  1  0  0  0  0
  8  9  1  0  0  0  0
  8 10  2  0  0  0  0
  6 11  1  0  0  0  0
  6 12  1  0  0  0  0
  5 13  1  0  0  0  0
 13 14  1  0  0  0  0
 14 15  1  0  0  0  0
 15 16  1  0  0  0  0
 15 17  2  0  0  0  0
 13 18  1  0  0  0  0
 13 19  1  0  0  0  0
  5 20  1  0  0  0  0
M  CHG  6   2   1   3  -1   8   1   9  -1  15   1  16  -1
M  END
> <CAS>
55-63-0

> <NAME>
1,2,3-PROPANETRIOL TRINITRATE

> <preferred_name>
Trinitroglycerin

> <iupac>
propane-1,2,3-triyl trinitrate

> <SMILES>
[O-][N+](=O)OC(CO[N+]([O-])=O)CO[N+]([O-])=O

> <Canonical_QSARr>
[O-][N+](=O)OC(CO[N+]([O-])=O)CO[N+]([O-])=O

> <InChI_Code_QSARr>
InChI=1S/C3H5N3O9/c7-4(8)13-1-3(15-6(11)12)2-14-5(9)10/h3H,1-2H2

> <InChI Key_QSARr>
SNIOPGDIGTZGOP-UHFFFAOYSA-N

> <Salt_Solvent>
?

> <WS Temperature>
20

> <WS Reference>
SEIDELL,A (1941)

> <dsstox_substance_id>
DTXSID1021407

> <LogMolar>
-2.2163

$$$$
55-91-4
  -INDIGO-01081615412D

 25 24  0  0  0  0  0  0  0  0999 V2000
    2.6284   -1.2257    0.0000 P   0  0  0  0  0  0  0  0  0  0  0  0
    3.6569   -2.4513    0.0000 F   0  0  0  0  0  0  0  0  0  0  0  0
    3.8541   -0.1972    0.0000 O   0  0  0  0  0  0  0  0  0  0  0  0
    5.3576   -0.7445    0.0000 C   0  0  0  0  0  0  0  0  0  0  0  0
    6.8612   -1.2917    0.0000 C   0  0  0  0  0  0  0  0  0  0  0  0
    8.3647   -1.8389    0.0000 H   0  0  0  0  0  0  0  0  0  0  0  0
    8.0869   -0.2632    0.0000 H   0  0  0  0  0  0  0  0  0  0  0  0
    7.1390   -2.8674    0.0000 H   0  0  0  0  0  0  0  0  0  0  0  0
    5.9049    0.7591    0.0000 C   0  0  0  0  0  0  0  0  0  0  0  0
    6.4520    2.2626    0.0000 H   0  0  0  0  0  0  0  0  0  0  0  0
    4.8765    1.9848    0.0000 H   0  0  0  0  0  0  0  0  0  0  0  0
    7.4806    1.0369    0.0000 H   0  0  0  0  0  0  0  0  0  0  0  0
    4.8104   -2.2480    0.0000 H   0  0  0  0  0  0  0  0  0  0  0  0
    1.6000   -0.0000    0.0000 O   0  0  0  0  0  0  0  0  0  0  0  0
   -0.0000   -0.0000    0.0000 C   0  0  0  0  0  0  0  0  0  0  0  0
   -0.0000    1.6000    0.0000 C   0  0  0  0  0  0  0  0  0  0  0  0
   -0.0000    3.2000    0.0000 H   0  0  0  0  0  0  0  0  0  0  0  0
   -1.3857    2.4000    0.0000 H   0  0  0  0  0  0  0  0  0  0  0  0
    1.3857    2.4000    0.0000 H   0  0  0  0  0  0  0  0  0  0  0  0
   -0.8000   -1.3857    0.0000 C   0  0  0  0  0  0  0  0  0  0  0  0
   -1.6001   -2.7713    0.0000 H   0  0  0  0  0  0  0  0  0  0  0  0
   -2.4000   -1.3857    0.0000 H   0  0  0  0  0  0  0  0  0  0  0  0
   -0.0000   -2.7713    0.0000 H   0  0  0  0  0  0  0  0  0  0  0  0
   -1.6001   -0.0000    0.0000 H   0  0  0  0  0  0  0  0  0  0  0  0
    1.2428   -2.0257    0.0000 O   0  0  0  0  0  0  0  0  0  0  0  0
  1  2  1  0  0  0  0
  1  3  1  0  0  0  0
  3  4  1  0  0  0  0
  4  5  1  0  0  0  0
  5  6  1  0  0  0  0
  5  7  1  0  0  0  0
  5  8  1  0  0  0  0
  4  9  1  0  0  0  0
  9 10  1  0  0  0  0
  9 11  1  0  0  0  0
  9 12  1  0  0  0  0
  4 13  1  0  0  0  0
  1 14  1  0  0  0  0
 14 15  1  0  0  0  0
 15 16  1  0  0  0  0
 16 17  1  0  0  0  0
 16 18  1  0  0  0  0
 16 19  1  0  0  0  0
 15 20  1  0  0  0  0
 20 21  1  0  0  0  0
 20 22  1  0  0  0  0
 20 23  1  0  0  0  0
 15 24  1  0  0  0  0
  1 25  2  0  0  0  0
M  END
> <CAS>
55-91-4

> <NAME>
ISOFLUROPHATE

> <preferred_name>
Diisopropyl fluorophosphate

> <iupac>
dipropan-2-yl phosphorofluoridate

> <SMILES>
CC(C)OP(=O)(F)OC(C)C

> <Canonical_QSARr>
CC(C)OP(=O)(F)OC(C)C

> <InChI_Code_QSARr>
InChI=1S/C6H14FO3P/c1-5(2)9-11(7,8)10-6(3)4/h5-6H,1-4H3

> <InChI Key_QSARr>
MUCZHBLJLSDCSD-UHFFFAOYSA-N

> <Salt_Solvent>
?

> <WS Temperature>
25

> <WS Reference>
MERCK INDEX (1996)

> <dsstox_substance_id>
DTXSID1040667

> <LogMolar>
-1.0777

$$$$
56-04-2
  -INDIGO-01081615412D

 15 15  0  0  0  0  0  0  0  0999 V2000
    1.6000    0.0000    0.0000 C   0  0  0  0  0  0  0  0  0  0  0  0
    0.0000   -0.0000    0.0000 C   0  0  0  0  0  0  0  0  0  0  0  0
   -0.8001    1.3856    0.0000 N   0  0  0  0  0  0  0  0  0  0  0  0
    0.0000    2.7713    0.0000 H   0  0  0  0  0  0  0  0  0  0  0  0
   -2.4001    1.3856    0.0000 C   0  0  0  0  0  0  0  0  0  0  0  0
   -3.2000    2.7713    0.0000 S   0  0  0  0  0  0  0  0  0  0  0  0
   -3.2000   -0.0000    0.0000 N   0  0  0  0  0  0  0  0  0  0  0  0
   -4.8000   -0.0000    0.0000 H   0  0  0  0  0  0  0  0  0  0  0  0
   -2.4001   -1.3856    0.0000 C   0  0  0  0  0  0  0  0  0  0  0  0
   -3.2000   -2.7713    0.0000 O   0  0  0  0  0  0  0  0  0  0  0  0
   -0.8001   -1.3856    0.0000 C   0  0  0  0  0  0  0  0  0  0  0  0
    0.0000   -2.7713    0.0000 H   0  0  0  0  0  0  0  0  0  0  0  0
    3.2000    0.0000    0.0000 H   0  0  0  0  0  0  0  0  0  0  0  0
    2.4001    1.3856    0.0000 H   0  0  0  0  0  0  0  0  0  0  0  0
    2.4001   -1.3856    0.0000 H   0  0  0  0  0  0  0  0  0  0  0  0
  1  2  1  0  0  0  0
  2  3  1  0  0  0  0
  3  4  1  0  0  0  0
  3  5  1  0  0  0  0
  5  6  2  0  0  0  0
  5  7  1  0  0  0  0
  7  8  1  0  0  0  0
  7  9  1  0  0  0  0
  9 10  2  0  0  0  0
  9 11  1  0  0  0  0
 11  2  2  0  0  0  0
 11 12  1  0  0  0  0
  1 13  1  0  0  0  0
  1 14  1  0  0  0  0
  1 15  1  0  0  0  0
M  END
> <CAS>
56-04-2

> <NAME>
METACIL

> <preferred_name>
6-Methyl-2-thiouracil

> <iupac>
6-methyl-2-thioxo-2,3-dihydropyrimidin-4(1H)-one

> <SMILES>
CC1=CC(=O)NC(=S)N1

> <Canonical_QSARr>
CC1=CC(=O)NC(=S)N1

> <InChI_Code_QSARr>
InChI=1S/C5H6N2OS/c1-3-2-4(8)7-5(9)6-3/h2H,1H3,(H2,6,7,8,9)

> <InChI Key_QSARr>
HWGBHCRJGXAGEU-UHFFFAOYSA-N

> <Salt_Solvent>
?

> <WS Temperature>
25

> <WS Reference>
YALKOWSKY,SH & DANNENFELSER,RM (1992)

> <dsstox_substance_id>
DTXSID2020890

> <LogMolar>
-2.4259

$$$$
56-12-2
  -INDIGO-01081615412D

 16 15  0  0  0  0  0  0  0  0999 V2000
    3.2000    0.0000    0.0000 C   0  0  0  0  0  0  0  0  0  0  0  0
    4.0001   -1.3856    0.0000 O   0  0  0  0  0  0  0  0  0  0  0  0
    4.0001    1.3856    0.0000 O   0  0  0  0  0  0  0  0  0  0  0  0
    5.6000    1.3856    0.0000 H   0  0  0  0  0  0  0  0  0  0  0  0
    1.6000    0.0000    0.0000 C   0  0  0  0  0  0  0  0  0  0  0  0
   -0.0000    0.0000    0.0000 C   0  0  0  0  0  0  0  0  0  0  0  0
   -1.6000    0.0000    0.0000 C   0  0  0  0  0  0  0  0  0  0  0  0
   -3.2000   -0.0000    0.0000 N   0  0  0  0  0  0  0  0  0  0  0  0
   -4.0000   -1.3856    0.0000 H   0  0  0  0  0  0  0  0  0  0  0  0
   -4.0000    1.3856    0.0000 H   0  0  0  0  0  0  0  0  0  0  0  0
   -1.6000   -1.6000    0.0000 H   0  0  0  0  0  0  0  0  0  0  0  0
   -1.6000    1.6000    0.0000 H   0  0  0  0  0  0  0  0  0  0  0  0
   -0.0000    1.6000    0.0000 H   0  0  0  0  0  0  0  0  0  0  0  0
   -0.0000   -1.6000    0.0000 H   0  0  0  0  0  0  0  0  0  0  0  0
    1.6000   -1.6000    0.0000 H   0  0  0  0  0  0  0  0  0  0  0  0
    1.6000    1.6000    0.0000 H   0  0  0  0  0  0  0  0  0  0  0  0
  1  2  2  0  0  0  0
  1  3  1  0  0  0  0
  3  4  1  0  0  0  0
  1  5  1  0  0  0  0
  5  6  1  0  0  0  0
  6  7  1  0  0  0  0
  7  8  1  0  0  0  0
  8  9  1  0  0  0  0
  8 10  1  0  0  0  0
  7 11  1  0  0  0  0
  7 12  1  0  0  0  0
  6 13  1  0  0  0  0
  6 14  1  0  0  0  0
  5 15  1  0  0  0  0
  5 16  1  0  0  0  0
M  END
> <CAS>
56-12-2

> <NAME>
4-AMINOBUTYRIC ACID

> <preferred_name>
4-Aminobutanoic acid

> <iupac>
4-aminobutanoic acid

> <SMILES>
NCCCC(O)=O

> <Canonical_QSARr>
NCCCC(O)=O

> <InChI_Code_QSARr>
InChI=1S/C4H9NO2/c5-3-1-2-4(6)7/h1-3,5H2,(H,6,7)

> <InChI Key_QSARr>
BTCSSZJGUNDROE-UHFFFAOYSA-N

> <Salt_Solvent>
?

> <WS Temperature>
25

> <WS Reference>
YALKOWSKY,SH & DANNENFELSER,RM (1992)

> <dsstox_substance_id>
DTXSID6035106

> <LogMolar>
1.1006

$$$$
56-25-7
  -INDIGO-01081615412D

 26 28  0  0  0  0  0  0  0  0999 V2000
   -0.3181   -3.0268    0.0000 C   0  0  0  0  0  0  0  0  0  0  0  0
   -0.6507   -1.4616    0.0000 C   0  0  0  0  0  0  0  0  0  0  0  0
    0.0000   -0.0000    0.0000 C   0  0  0  0  0  0  0  0  0  0  0  0
   -1.5912    0.1673    0.0000 C   0  0  0  0  0  0  0  0  0  0  0  0
   -3.1825    0.3345    0.0000 H   0  0  0  0  0  0  0  0  0  0  0  0
   -2.9177   -0.7275    0.0000 H   0  0  0  0  0  0  0  0  0  0  0  0
   -2.2420    1.6289    0.0000 H   0  0  0  0  0  0  0  0  0  0  0  0
   -0.3326    1.5650    0.0000 C   0  0  0  0  0  0  0  0  0  0  0  0
   -1.6591    2.4597    0.0000 O   0  0  0  0  0  0  0  0  0  0  0  0
    1.0529    2.3650    0.0000 O   0  0  0  0  0  0  0  0  0  0  0  0
    2.2420    1.2945    0.0000 C   0  0  0  0  0  0  0  0  0  0  0  0
    3.7255    1.8938    0.0000 O   0  0  0  0  0  0  0  0  0  0  0  0
    1.5912   -0.1672    0.0000 C   0  0  0  0  0  0  0  0  0  0  0  0
    3.1825   -0.3345    0.0000 C   0  0  0  0  0  0  0  0  0  0  0  0
    4.7737   -0.5018    0.0000 H   0  0  0  0  0  0  0  0  0  0  0  0
    4.1230    0.9599    0.0000 H   0  0  0  0  0  0  0  0  0  0  0  0
    4.2939   -1.4854    0.0000 H   0  0  0  0  0  0  0  0  0  0  0  0
    1.9239   -1.7323    0.0000 C   0  0  0  0  0  0  0  0  0  0  0  0
    0.5383   -2.5323    0.0000 O   0  0  0  0  0  0  0  0  0  0  0  0
    3.4619   -2.1733    0.0000 H   0  0  0  0  0  0  0  0  0  0  0  0
    1.2732   -3.1940    0.0000 C   0  0  0  0  0  0  0  0  0  0  0  0
    0.9405   -4.7590    0.0000 H   0  0  0  0  0  0  0  0  0  0  0  0
    2.7948   -3.6884    0.0000 H   0  0  0  0  0  0  0  0  0  0  0  0
   -2.2032   -1.8487    0.0000 H   0  0  0  0  0  0  0  0  0  0  0  0
   -1.9093   -3.1940    0.0000 H   0  0  0  0  0  0  0  0  0  0  0  0
   -0.3181   -4.6267    0.0000 H   0  0  0  0  0  0  0  0  0  0  0  0
  1  2  1  0  0  0  0
  2  3  1  0  0  0  0
  3  4  1  0  0  0  0
  4  5  1  0  0  0  0
  4  6  1  0  0  0  0
  4  7  1  0  0  0  0
  3  8  1  0  0  0  0
  8  9  2  0  0  0  0
  8 10  1  0  0  0  0
 10 11  1  0  0  0  0
 11 12  2  0  0  0  0
 11 13  1  0  0  0  0
 13  3  1  0  0  0  0
 13 14  1  0  0  0  0
 14 15  1  0  0  0  0
 14 16  1  0  0  0  0
 14 17  1  0  0  0  0
 13 18  1  0  0  0  0
 18 19  1  0  0  0  0
 19  2  1  0  0  0  0
 18 20  1  0  0  0  0
 18 21  1  0  0  0  0
 21  1  1  0  0  0  0
 21 22  1  0  0  0  0
 21 23  1  0  0  0  0
  2 24  1  0  0  0  0
  1 25  1  0  0  0  0
  1 26  1  0  0  0  0
M  END
> <CAS>
56-25-7

> <NAME>
Cantharidin

> <preferred_name>
Cantharidin

> <iupac>
(3aR,7aS)-3a,7a-dimethylhexahydro-4,7-epoxy-2-benzofuran-1,3-dione

> <SMILES>
C[C@]12C3CCC(O3)[C@@]1(C)C(=O)OC2=O

> <Canonical_QSARr>
CC12C3CCC(O3)C1(C)C(=O)OC2=O

> <InChI_Code_QSARr>
InChI=1S/C10H12O4/c1-9-5-3-4-6(13-5)10(9,2)8(12)14-7(9)11/h5-6H,3-4H2,1-2H3

> <InChI Key_QSARr>
DHZBEENLJMYSHQ-UHFFFAOYSA-N

> <Salt_Solvent>
?

> <WS Temperature>
20

> <WS Reference>
YALKOWSKY,SH & DANNENFELSER,RM (1992)

> <dsstox_substance_id>
DTXSID7041752

> <LogMolar>
-3.8156

$$$$
56-29-1
  -INDIGO-01081615412D

 33 34  0  0  0  0  0  0  0  0999 V2000
    1.5035    0.5472    0.0000 C   0  0  0  0  0  0  0  0  0  0  0  0
    2.7291   -0.4812    0.0000 N   0  0  0  0  0  0  0  0  0  0  0  0
    4.2327    0.0660    0.0000 C   0  0  0  0  0  0  0  0  0  0  0  0
    5.7362    0.6133    0.0000 H   0  0  0  0  0  0  0  0  0  0  0  0
    5.4584   -0.9624    0.0000 H   0  0  0  0  0  0  0  0  0  0  0  0
    4.5106    1.6417    0.0000 H   0  0  0  0  0  0  0  0  0  0  0  0
    2.4513   -2.0569    0.0000 C   0  0  0  0  0  0  0  0  0  0  0  0
    3.6771   -3.0853    0.0000 O   0  0  0  0  0  0  0  0  0  0  0  0
    3.3993   -4.6611    0.0000 H   0  0  0  0  0  0  0  0  0  0  0  0
    0.9478   -2.6041    0.0000 N   0  0  0  0  0  0  0  0  0  0  0  0
   -0.2778   -1.5757    0.0000 C   0  0  0  0  0  0  0  0  0  0  0  0
   -1.0144   -2.1857    0.0000 O   0  0  0  0  0  0  0  0  0  0  0  0
    0.0000    0.0001    0.0000 C   0  0  0  0  0  0  0  0  0  0  0  0
   -1.6000    0.0001    0.0000 C   0  0  0  0  0  0  0  0  0  0  0  0
   -2.3999    1.3856    0.0000 C   0  0  0  0  0  0  0  0  0  0  0  0
   -2.3999    2.9857    0.0000 H   0  0  0  0  0  0  0  0  0  0  0  0
   -3.9999    1.3856    0.0000 C   0  0  0  0  0  0  0  0  0  0  0  0
   -3.7221    2.9614    0.0000 H   0  0  0  0  0  0  0  0  0  0  0  0
   -5.5036    1.9328    0.0000 H   0  0  0  0  0  0  0  0  0  0  0  0
   -4.8000    0.0001    0.0000 C   0  0  0  0  0  0  0  0  0  0  0  0
   -6.0257    1.0285    0.0000 H   0  0  0  0  0  0  0  0  0  0  0  0
   -6.0257   -1.0285    0.0000 H   0  0  0  0  0  0  0  0  0  0  0  0
   -3.9999   -1.3856    0.0000 C   0  0  0  0  0  0  0  0  0  0  0  0
   -5.5036   -1.9328    0.0000 H   0  0  0  0  0  0  0  0  0  0  0  0
   -3.7221   -2.9614    0.0000 H   0  0  0  0  0  0  0  0  0  0  0  0
   -2.3999   -1.3856    0.0000 C   0  0  0  0  0  0  0  0  0  0  0  0
   -2.6778   -2.9614    0.0000 H   0  0  0  0  0  0  0  0  0  0  0  0
   -1.7852   -2.1182    0.0000 H   0  0  0  0  0  0  0  0  0  0  0  0
   -0.2778    1.5757    0.0000 C   0  0  0  0  0  0  0  0  0  0  0  0
   -0.5556    3.1514    0.0000 H   0  0  0  0  0  0  0  0  0  0  0  0
    0.9478    2.6042    0.0000 H   0  0  0  0  0  0  0  0  0  0  0  0
   -1.7813    2.1230    0.0000 H   0  0  0  0  0  0  0  0  0  0  0  0
    1.7813    2.1230    0.0000 O   0  0  0  0  0  0  0  0  0  0  0  0
  1  2  1  0  0  0  0
  2  3  1  0  0  0  0
  3  4  1  0  0  0  0
  3  5  1  0  0  0  0
  3  6  1  0  0  0  0
  2  7  1  0  0  0  0
  7  8  1  0  0  0  0
  8  9  1  0  0  0  0
  7 10  2  0  0  0  0
 10 11  1  0  0  0  0
 11 12  2  0  0  0  0
 11 13  1  0  0  0  0
 13  1  1  0  0  0  0
 13 14  1  0  0  0  0
 14 15  2  0  0  0  0
 15 16  1  0  0  0  0
 15 17  1  0  0  0  0
 17 18  1  0  0  0  0
 17 19  1  0  0  0  0
 17 20  1  0  0  0  0
 20 21  1  0  0  0  0
 20 22  1  0  0  0  0
 20 23  1  0  0  0  0
 23 24  1  0  0  0  0
 23 25  1  0  0  0  0
 23 26  1  0  0  0  0
 26 14  1  0  0  0  0
 26 27  1  0  0  0  0
 26 28  1  0  0  0  0
 13 29  1  0  0  0  0
 29 30  1  0  0  0  0
 29 31  1  0  0  0  0
 29 32  1  0  0  0  0
  1 33  2  0  0  0  0
M  END
> <CAS>
56-29-1

> <NAME>
HEXABARITAL

> <preferred_name>
Hexobarbital

> <iupac>
5-(cyclohex-1-en-1-yl)-2-hydroxy-1,5-dimethylpyrimidine-4,6(1H,5H)-dione

> <SMILES>
CN1C(O)=NC(=O)C(C)(C2CCCCC=2)C1=O

> <Canonical_QSARr>
CN1C(O)=NC(=O)C(C)(C2CCCCC=2)C1=O

> <InChI_Code_QSARr>
InChI=1S/C12H16N2O3/c1-12(8-6-4-3-5-7-8)9(15)13-11(17)14(2)10(12)16/h6H,3-5,7H2,1-2H3,(H,13,15,17)

> <InChI Key_QSARr>
UYXAWHWODHRRMR-UHFFFAOYSA-N

> <Salt_Solvent>
?

> <WS Temperature>
25

> <WS Reference>
YALKOWSKY,SH & DANNENFELSER,RM (1992)

> <dsstox_substance_id>
DTXSID9023122

> <LogMolar>
-2.7349

$$$$
56-41-7, 302-72-7, 338-69-2
  -INDIGO-01081615412D

 13 12  0  0  0  0  0  0  0  0999 V2000
    1.6000    0.0000    0.0000 C   0  0  0  0  0  0  0  0  0  0  0  0
   -0.0000    0.0000    0.0000 C   0  0  0  0  0  0  0  0  0  0  0  0
   -1.6000    0.0000    0.0000 C   0  0  0  0  0  0  0  0  0  0  0  0
   -2.4000    1.3856    0.0000 O   0  0  0  0  0  0  0  0  0  0  0  0
   -2.4000   -1.3856    0.0000 O   0  0  0  0  0  0  0  0  0  0  0  0
   -4.0000   -1.3856    0.0000 H   0  0  0  0  0  0  0  0  0  0  0  0
   -0.0000    1.6000    0.0000 N   0  0  0  0  0  0  0  0  0  0  0  0
   -1.3857    2.4000    0.0000 H   0  0  0  0  0  0  0  0  0  0  0  0
    1.3857    2.4000    0.0000 H   0  0  0  0  0  0  0  0  0  0  0  0
   -0.0000   -1.6000    0.0000 H   0  0  0  0  0  0  0  0  0  0  0  0
    3.2000    0.0000    0.0000 H   0  0  0  0  0  0  0  0  0  0  0  0
    2.4000   -1.3856    0.0000 H   0  0  0  0  0  0  0  0  0  0  0  0
    2.4000    1.3856    0.0000 H   0  0  0  0  0  0  0  0  0  0  0  0
  1  2  1  0  0  0  0
  2  3  1  0  0  0  0
  3  4  2  0  0  0  0
  3  5  1  0  0  0  0
  5  6  1  0  0  0  0
  2  7  1  0  0  0  0
  7  8  1  0  0  0  0
  7  9  1  0  0  0  0
  2 10  1  0  0  0  0
  1 11  1  0  0  0  0
  1 12  1  0  0  0  0
  1 13  1  0  0  0  0
M  END
> <CAS>
56-41-7, 302-72-7, 338-69-2

> <NAME>
ALANINE, D-Alanine

> <preferred_name>
D-Alanine

> <iupac>
D-alanine

> <SMILES>
C[C@@H](N)C(O)=O

> <Canonical_QSARr>
CC(N)C(O)=O

> <InChI_Code_QSARr>
InChI=1S/C3H7NO2/c1-2(4)3(5)6/h2H,4H2,1H3,(H,5,6)

> <InChI Key_QSARr>
QNAYBMKLOCPYGJ-UHFFFAOYSA-N

> <Salt_Solvent>
?

> <WS Temperature>
25

> <WS Reference>
YALKOWSKY,SH & DANNENFELSER,RM (1992)

> <dsstox_substance_id>
DTXSID3045649

> <LogMolar>
0.268783333333333

$$$$
56-45-1, 302-84-1, 312-84-5, 6898-95-9
  -INDIGO-01081615412D

 14 13  0  0  0  0  0  0  0  0999 V2000
   -1.6000   -0.0000    0.0000 C   0  0  0  0  0  0  0  0  0  0  0  0
   -2.4000   -1.3857    0.0000 O   0  0  0  0  0  0  0  0  0  0  0  0
   -4.0000   -1.3857    0.0000 H   0  0  0  0  0  0  0  0  0  0  0  0
   -2.4000    1.3856    0.0000 O   0  0  0  0  0  0  0  0  0  0  0  0
   -0.0000   -0.0000    0.0000 C   0  0  0  0  0  0  0  0  0  0  0  0
    1.5756   -0.2778    0.0000 C   0  0  0  0  0  0  0  0  0  0  0  0
    3.1514   -0.5556    0.0000 O   0  0  0  0  0  0  0  0  0  0  0  0
    3.6986   -2.0592    0.0000 H   0  0  0  0  0  0  0  0  0  0  0  0
    1.2978   -1.8535    0.0000 H   0  0  0  0  0  0  0  0  0  0  0  0
    1.8536    1.2979    0.0000 H   0  0  0  0  0  0  0  0  0  0  0  0
   -0.0000    1.6000    0.0000 N   0  0  0  0  0  0  0  0  0  0  0  0
   -1.3856    2.4000    0.0000 H   0  0  0  0  0  0  0  0  0  0  0  0
    1.2257    2.6285    0.0000 H   0  0  0  0  0  0  0  0  0  0  0  0
   -0.0000   -1.6000    0.0000 H   0  0  0  0  0  0  0  0  0  0  0  0
  1  2  1  0  0  0  0
  2  3  1  0  0  0  0
  1  4  2  0  0  0  0
  1  5  1  0  0  0  0
  5  6  1  0  0  0  0
  6  7  1  0  0  0  0
  7  8  1  0  0  0  0
  6  9  1  0  0  0  0
  6 10  1  0  0  0  0
  5 11  1  0  0  0  0
 11 12  1  0  0  0  0
 11 13  1  0  0  0  0
  5 14  1  0  0  0  0
M  END
> <CAS>
56-45-1, 302-84-1, 312-84-5, 6898-95-9

> <NAME>
SERINE, DL-Serine, D-Serine, Serine

> <preferred_name>
D-Serine

> <iupac>
D-serine

> <SMILES>
N[C@H](CO)C(O)=O

> <Canonical_QSARr>
NC(CO)C(O)=O

> <InChI_Code_QSARr>
InChI=1S/C3H7NO3/c4-2(1-5)3(6)7/h2,5H,1,4H2,(H,6,7)

> <InChI Key_QSARr>
MTCFGRXMJLQNBG-UHFFFAOYSA-N

> <Salt_Solvent>
?

> <WS Temperature>
22

> <WS Reference>
YALKOWSKY,SH & DANNENFELSER,RM (1992)

> <dsstox_substance_id>
DTXSID9041021

> <LogMolar>
0.084625

$$$$
56-47-3
  -INDIGO-01081615412D

 59 62  0  0  0  0  0  0  0  0999 V2000
    0.0000    0.0000    0.0000 C   0  0  0  0  0  0  0  0  0  0  0  0
    0.9405    1.2944    0.0000 C   0  0  0  0  0  0  0  0  0  0  0  0
    2.0914    2.4059    0.0000 H   0  0  0  0  0  0  0  0  0  0  0  0
    1.1076    2.8857    0.0000 H   0  0  0  0  0  0  0  0  0  0  0  0
    1.7323    1.2586    0.0000 H   0  0  0  0  0  0  0  0  0  0  0  0
   -0.8001    1.3856    0.0000 C   0  0  0  0  0  0  0  0  0  0  0  0
    0.2286    2.6113    0.0000 H   0  0  0  0  0  0  0  0  0  0  0  0
   -1.0778    2.9613    0.0000 H   0  0  0  0  0  0  0  0  0  0  0  0
   -2.4000    1.3856    0.0000 C   0  0  0  0  0  0  0  0  0  0  0  0
   -2.1222    2.9613    0.0000 H   0  0  0  0  0  0  0  0  0  0  0  0
   -3.4286    2.6113    0.0000 H   0  0  0  0  0  0  0  0  0  0  0  0
   -3.2001    0.0000    0.0000 C   0  0  0  0  0  0  0  0  0  0  0  0
   -3.1763    0.9757    0.0000 H   0  0  0  0  0  0  0  0  0  0  0  0
   -2.4000   -1.3856    0.0000 C   0  0  0  0  0  0  0  0  0  0  0  0
   -3.2001   -2.7713    0.0000 C   0  0  0  0  0  0  0  0  0  0  0  0
   -4.8000   -2.7713    0.0000 C   0  0  0  0  0  0  0  0  0  0  0  0
   -5.6001   -1.3856    0.0000 C   0  0  0  0  0  0  0  0  0  0  0  0
   -7.2000   -1.3856    0.0000 C   0  0  0  0  0  0  0  0  0  0  0  0
   -8.0001   -2.7713    0.0000 H   0  0  0  0  0  0  0  0  0  0  0  0
   -8.0001    0.0000    0.0000 C   0  0  0  0  0  0  0  0  0  0  0  0
   -9.6000    0.0000    0.0000 O   0  0  0  0  0  0  0  0  0  0  0  0
   -7.2000    1.3856    0.0000 C   0  0  0  0  0  0  0  0  0  0  0  0
   -6.9222    2.9613    0.0000 H   0  0  0  0  0  0  0  0  0  0  0  0
   -8.7034    1.9328    0.0000 H   0  0  0  0  0  0  0  0  0  0  0  0
   -5.6001    1.3856    0.0000 C   0  0  0  0  0  0  0  0  0  0  0  0
   -5.0528    2.8891    0.0000 H   0  0  0  0  0  0  0  0  0  0  0  0
   -5.8779    2.9613    0.0000 H   0  0  0  0  0  0  0  0  0  0  0  0
   -4.8000    0.0000    0.0000 C   0  0  0  0  0  0  0  0  0  0  0  0
   -4.3887    0.4902    0.0000 C   0  0  0  0  0  0  0  0  0  0  0  0
   -4.9359    1.9937    0.0000 H   0  0  0  0  0  0  0  0  0  0  0  0
   -3.9999    1.3856    0.0000 H   0  0  0  0  0  0  0  0  0  0  0  0
   -3.8414   -1.0132    0.0000 H   0  0  0  0  0  0  0  0  0  0  0  0
   -6.3034   -3.3185    0.0000 H   0  0  0  0  0  0  0  0  0  0  0  0
   -4.5222   -4.3470    0.0000 H   0  0  0  0  0  0  0  0  0  0  0  0
   -3.4779   -4.3470    0.0000 H   0  0  0  0  0  0  0  0  0  0  0  0
   -1.9744   -3.7997    0.0000 H   0  0  0  0  0  0  0  0  0  0  0  0
   -1.5999   -2.7713    0.0000 H   0  0  0  0  0  0  0  0  0  0  0  0
   -0.8001   -1.3856    0.0000 C   0  0  0  0  0  0  0  0  0  0  0  0
   -0.6327   -2.9769    0.0000 H   0  0  0  0  0  0  0  0  0  0  0  0
    0.2707   -2.5747    0.0000 C   0  0  0  0  0  0  0  0  0  0  0  0
   -0.3801   -4.0364    0.0000 H   0  0  0  0  0  0  0  0  0  0  0  0
    1.0705   -3.9603    0.0000 H   0  0  0  0  0  0  0  0  0  0  0  0
    1.7323   -1.9239    0.0000 C   0  0  0  0  0  0  0  0  0  0  0  0
    2.2267   -3.4456    0.0000 H   0  0  0  0  0  0  0  0  0  0  0  0
    3.2972   -1.5912    0.0000 H   0  0  0  0  0  0  0  0  0  0  0  0
    1.5649   -0.3327    0.0000 C   0  0  0  0  0  0  0  0  0  0  0  0
    3.1651   -0.3327    0.0000 C   0  0  0  0  0  0  0  0  0  0  0  0
    3.9649    1.0529    0.0000 O   0  0  0  0  0  0  0  0  0  0  0  0
    4.3908   -1.3612    0.0000 C   0  0  0  0  0  0  0  0  0  0  0  0
    5.6165   -2.3896    0.0000 O   0  0  0  0  0  0  0  0  0  0  0  0
    7.1199   -1.8424    0.0000 C   0  0  0  0  0  0  0  0  0  0  0  0
    8.3456   -2.8708    0.0000 C   0  0  0  0  0  0  0  0  0  0  0  0
    9.5713   -3.8993    0.0000 H   0  0  0  0  0  0  0  0  0  0  0  0
    9.8491   -2.3236    0.0000 H   0  0  0  0  0  0  0  0  0  0  0  0
    8.0678   -4.4465    0.0000 H   0  0  0  0  0  0  0  0  0  0  0  0
    7.3977   -0.2666    0.0000 O   0  0  0  0  0  0  0  0  0  0  0  0
    5.4191   -0.1354    0.0000 H   0  0  0  0  0  0  0  0  0  0  0  0
    3.3622   -2.5868    0.0000 H   0  0  0  0  0  0  0  0  0  0  0  0
    2.0487    0.2954    0.0000 H   0  0  0  0  0  0  0  0  0  0  0  0
  1  2  1  0  0  0  0
  2  3  1  0  0  0  0
  2  4  1  0  0  0  0
  2  5  1  0  0  0  0
  1  6  1  0  0  0  0
  6  7  1  0  0  0  0
  6  8  1  0  0  0  0
  6  9  1  0  0  0  0
  9 10  1  0  0  0  0
  9 11  1  0  0  0  0
  9 12  1  0  0  0  0
 12 13  1  0  0  0  0
 12 14  1  0  0  0  0
 14 15  1  0  0  0  0
 15 16  1  0  0  0  0
 16 17  1  0  0  0  0
 17 18  2  0  0  0  0
 18 19  1  0  0  0  0
 18 20  1  0  0  0  0
 20 21  2  0  0  0  0
 20 22  1  0  0  0  0
 22 23  1  0  0  0  0
 22 24  1  0  0  0  0
 22 25  1  0  0  0  0
 25 26  1  0  0  0  0
 25 27  1  0  0  0  0
 25 28  1  0  0  0  0
 28 17  1  0  0  0  0
 28 12  1  0  0  0  0
 28 29  1  0  0  0  0
 29 30  1  0  0  0  0
 29 31  1  0  0  0  0
 29 32  1  0  0  0  0
 16 33  1  0  0  0  0
 16 34  1  0  0  0  0
 15 35  1  0  0  0  0
 15 36  1  0  0  0  0
 14 37  1  0  0  0  0
 14 38  1  0  0  0  0
 38  1  1  0  0  0  0
 38 39  1  0  0  0  0
 38 40  1  0  0  0  0
 40 41  1  0  0  0  0
 40 42  1  0  0  0  0
 40 43  1  0  0  0  0
 43 44  1  0  0  0  0
 43 45  1  0  0  0  0
 43 46  1  0  0  0  0
 46  1  1  0  0  0  0
 46 47  1  0  0  0  0
 47 48  2  0  0  0  0
 47 49  1  0  0  0  0
 49 50  1  0  0  0  0
 50 51  1  0  0  0  0
 51 52  1  0  0  0  0
 52 53  1  0  0  0  0
 52 54  1  0  0  0  0
 52 55  1  0  0  0  0
 51 56  2  0  0  0  0
 49 57  1  0  0  0  0
 49 58  1  0  0  0  0
 46 59  1  0  0  0  0
M  END
> <CAS>
56-47-3

> <NAME>
DEOXYCORTICOSTERONE ACETATE

> <preferred_name>
Deoxycorticosterone acetate

> <iupac>
3,20-dioxopregn-4-en-21-yl acetate

> <SMILES>
CC(=O)OCC(=O)[C@H]1CC[C@H]2[C@@H]3CCC4=CC(=O)CC[C@]4(C)[C@H]3CC[C@@]21C

> <Canonical_QSARr>
CC(=O)OCC(=O)C1CCC2C3CCC4=CC(=O)CCC4(C)C3CCC21C

> <InChI_Code_QSARr>
InChI=1S/C23H32O4/c1-14(24)27-13-21(26)20-7-6-18-17-5-4-15-12-16(25)8-10-22(15,2)19(17)9-11-23(18,20)3/h12,17-20H,4-11,13H2,1-3H3

> <InChI Key_QSARr>
VPGRYOFKCNULNK-UHFFFAOYSA-N

> <Salt_Solvent>
?

> <WS Temperature>
25

> <WS Reference>
YALKOWSKY,SH & VALVANI,SC (1980)

> <dsstox_substance_id>
DTXSID6022894

> <LogMolar>
-4.6301

$$$$
56-53-1
  -INDIGO-01081615412D

 40 41  0  0  0  0  0  0  0  0999 V2000
   -0.0000   -0.0001    0.0000 C   0  0  0  0  0  0  0  0  0  0  0  0
   -0.7999   -1.3857    0.0000 C   0  0  0  0  0  0  0  0  0  0  0  0
   -1.6000   -2.7713    0.0000 C   0  0  0  0  0  0  0  0  0  0  0  0
   -2.3999   -4.1569    0.0000 H   0  0  0  0  0  0  0  0  0  0  0  0
   -0.7999   -4.1569    0.0000 H   0  0  0  0  0  0  0  0  0  0  0  0
   -3.2000   -2.7713    0.0000 H   0  0  0  0  0  0  0  0  0  0  0  0
    0.5857   -2.1856    0.0000 H   0  0  0  0  0  0  0  0  0  0  0  0
   -2.0258   -0.3572    0.0000 H   0  0  0  0  0  0  0  0  0  0  0  0
    1.5757   -0.2779    0.0000 C   0  0  0  0  0  0  0  0  0  0  0  0
    2.1230   -1.7813    0.0000 C   0  0  0  0  0  0  0  0  0  0  0  0
    1.0945   -3.0071    0.0000 H   0  0  0  0  0  0  0  0  0  0  0  0
    3.6987   -2.0593    0.0000 C   0  0  0  0  0  0  0  0  0  0  0  0
    4.2460   -3.5627    0.0000 H   0  0  0  0  0  0  0  0  0  0  0  0
    4.7270   -0.8335    0.0000 C   0  0  0  0  0  0  0  0  0  0  0  0
    6.3028   -1.1113    0.0000 O   0  0  0  0  0  0  0  0  0  0  0  0
    6.8500   -2.6149    0.0000 H   0  0  0  0  0  0  0  0  0  0  0  0
    4.1798    0.6700    0.0000 C   0  0  0  0  0  0  0  0  0  0  0  0
    5.2083    1.8957    0.0000 H   0  0  0  0  0  0  0  0  0  0  0  0
    2.6043    0.9479    0.0000 C   0  0  0  0  0  0  0  0  0  0  0  0
    2.3262    2.5236    0.0000 H   0  0  0  0  0  0  0  0  0  0  0  0
   -0.7999    1.3857    0.0000 C   0  0  0  0  0  0  0  0  0  0  0  0
   -0.0000    2.7713    0.0000 C   0  0  0  0  0  0  0  0  0  0  0  0
    0.8001    4.1569    0.0000 C   0  0  0  0  0  0  0  0  0  0  0  0
    1.6000    5.5426    0.0000 H   0  0  0  0  0  0  0  0  0  0  0  0
   -0.0000    5.5426    0.0000 H   0  0  0  0  0  0  0  0  0  0  0  0
    2.4001    4.1569    0.0000 H   0  0  0  0  0  0  0  0  0  0  0  0
    1.3856    1.9712    0.0000 H   0  0  0  0  0  0  0  0  0  0  0  0
   -1.3856    3.5713    0.0000 H   0  0  0  0  0  0  0  0  0  0  0  0
   -2.3999    1.3857    0.0000 C   0  0  0  0  0  0  0  0  0  0  0  0
   -3.2000    2.7713    0.0000 C   0  0  0  0  0  0  0  0  0  0  0  0
   -2.3999    4.1569    0.0000 H   0  0  0  0  0  0  0  0  0  0  0  0
   -4.8000    2.7713    0.0000 C   0  0  0  0  0  0  0  0  0  0  0  0
   -5.5999    4.1569    0.0000 H   0  0  0  0  0  0  0  0  0  0  0  0
   -5.5999    1.3857    0.0000 C   0  0  0  0  0  0  0  0  0  0  0  0
   -7.1999    1.3857    0.0000 O   0  0  0  0  0  0  0  0  0  0  0  0
   -8.0000    2.7713    0.0000 H   0  0  0  0  0  0  0  0  0  0  0  0
   -4.8000   -0.0001    0.0000 C   0  0  0  0  0  0  0  0  0  0  0  0
   -5.5999   -1.3857    0.0000 H   0  0  0  0  0  0  0  0  0  0  0  0
   -3.2000   -0.0001    0.0000 C   0  0  0  0  0  0  0  0  0  0  0  0
   -2.3999   -1.3857    0.0000 H   0  0  0  0  0  0  0  0  0  0  0  0
  1  2  1  0  0  0  0
  2  3  1  0  0  0  0
  3  4  1  0  0  0  0
  3  5  1  0  0  0  0
  3  6  1  0  0  0  0
  2  7  1  0  0  0  0
  2  8  1  0  0  0  0
  1  9  1  0  0  0  0
  9 10  4  0  0  0  0
 10 11  1  0  0  0  0
 10 12  4  0  0  0  0
 12 13  1  0  0  0  0
 12 14  4  0  0  0  0
 14 15  1  0  0  0  0
 15 16  1  0  0  0  0
 14 17  4  0  0  0  0
 17 18  1  0  0  0  0
 17 19  4  0  0  0  0
 19  9  4  0  0  0  0
 19 20  1  0  0  0  0
  1 21  2  0  0  0  0
 21 22  1  0  0  0  0
 22 23  1  0  0  0  0
 23 24  1  0  0  0  0
 23 25  1  0  0  0  0
 23 26  1  0  0  0  0
 22 27  1  0  0  0  0
 22 28  1  0  0  0  0
 21 29  1  0  0  0  0
 29 30  4  0  0  0  0
 30 31  1  0  0  0  0
 30 32  4  0  0  0  0
 32 33  1  0  0  0  0
 32 34  4  0  0  0  0
 34 35  1  0  0  0  0
 35 36  1  0  0  0  0
 34 37  4  0  0  0  0
 37 38  1  0  0  0  0
 37 39  4  0  0  0  0
 39 29  4  0  0  0  0
 39 40  1  0  0  0  0
M  END
> <CAS>
56-53-1

> <NAME>
DES

> <preferred_name>
Diethylstilbestrol

> <iupac>
4,4'-(3E)-hex-3-ene-3,4-diyldiphenol

> <SMILES>
CC/C(/c1ccc(O)cc1)=C(/CC)\c1ccc(O)cc1

> <Canonical_QSARr>
CCC(c1ccc(O)cc1)=C(CC)c1ccc(O)cc1

> <InChI_Code_QSARr>
InChI=1S/C18H20O2/c1-3-17(13-5-9-15(19)10-6-13)18(4-2)14-7-11-16(20)12-8-14/h5-12,19-20H,3-4H2,1-2H3/b18-17+

> <InChI Key_QSARr>
RGLYKWWBQGJZGM-ISLYRVAYSA-N

> <Salt_Solvent>
?

> <WS Temperature>
25

> <WS Reference>
YALKOWSKY,SH & DANNENFELSER,RM (1992)

> <dsstox_substance_id>
DTXSID3020465

> <LogMolar>
-4.3495

$$$$
56-54-2, 130-95-0
  -INDIGO-01081615412D

 48 51  0  0  0  0  0  0  0  0999 V2000
    7.2584   -1.8163    0.0000 C   0  0  0  0  0  0  0  0  0  0  0  0
    8.8340   -1.5385    0.0000 C   0  0  0  0  0  0  0  0  0  0  0  0
    9.8624   -2.7641    0.0000 H   0  0  0  0  0  0  0  0  0  0  0  0
    9.3812   -0.0349    0.0000 C   0  0  0  0  0  0  0  0  0  0  0  0
   10.9570    0.2429    0.0000 H   0  0  0  0  0  0  0  0  0  0  0  0
    8.3528    1.1907    0.0000 C   0  0  0  0  0  0  0  0  0  0  0  0
    8.8999    2.6942    0.0000 O   0  0  0  0  0  0  0  0  0  0  0  0
   10.4758    2.9720    0.0000 C   0  0  0  0  0  0  0  0  0  0  0  0
   12.0514    3.2499    0.0000 H   0  0  0  0  0  0  0  0  0  0  0  0
   11.0230    4.4755    0.0000 H   0  0  0  0  0  0  0  0  0  0  0  0
    9.4471    4.1978    0.0000 H   0  0  0  0  0  0  0  0  0  0  0  0
    6.7772    0.9129    0.0000 C   0  0  0  0  0  0  0  0  0  0  0  0
    5.7485    2.1385    0.0000 H   0  0  0  0  0  0  0  0  0  0  0  0
    6.2297   -0.5907    0.0000 C   0  0  0  0  0  0  0  0  0  0  0  0
    4.6541   -0.8685    0.0000 C   0  0  0  0  0  0  0  0  0  0  0  0
    3.6257    0.3571    0.0000 C   0  0  0  0  0  0  0  0  0  0  0  0
    4.8512    1.3856    0.0000 O   0  0  0  0  0  0  0  0  0  0  0  0
    4.5736    2.9613    0.0000 H   0  0  0  0  0  0  0  0  0  0  0  0
    2.4000    1.3856    0.0000 C   0  0  0  0  0  0  0  0  0  0  0  0
    1.5999    2.7712    0.0000 N   0  0  0  0  0  0  0  0  0  0  0  0
    0.5257    2.2370    0.0000 C   0  0  0  0  0  0  0  0  0  0  0  0
   -0.0744    1.1977    0.0000 C   0  0  0  0  0  0  0  0  0  0  0  0
   -1.4764    1.9688    0.0000 H   0  0  0  0  0  0  0  0  0  0  0  0
   -1.2564    0.1194    0.0000 H   0  0  0  0  0  0  0  0  0  0  0  0
    0.0001   -0.0000    0.0000 C   0  0  0  0  0  0  0  0  0  0  0  0
   -0.7999    1.3856    0.0000 C   0  0  0  0  0  0  0  0  0  0  0  0
    0.0001    2.7712    0.0000 C   0  0  0  0  0  0  0  0  0  0  0  0
    0.2777    4.3470    0.0000 H   0  0  0  0  0  0  0  0  0  0  0  0
   -1.5035    3.3185    0.0000 H   0  0  0  0  0  0  0  0  0  0  0  0
   -2.3036    1.9329    0.0000 C   0  0  0  0  0  0  0  0  0  0  0  0
   -3.5291    0.9044    0.0000 C   0  0  0  0  0  0  0  0  0  0  0  0
   -5.0327    1.4516    0.0000 H   0  0  0  0  0  0  0  0  0  0  0  0
   -3.2514   -0.6713    0.0000 H   0  0  0  0  0  0  0  0  0  0  0  0
   -2.5815    3.5086    0.0000 H   0  0  0  0  0  0  0  0  0  0  0  0
   -2.0257    0.3571    0.0000 H   0  0  0  0  0  0  0  0  0  0  0  0
   -0.7999   -1.3856    0.0000 H   0  0  0  0  0  0  0  0  0  0  0  0
    1.5999   -0.0000    0.0000 C   0  0  0  0  0  0  0  0  0  0  0  0
    1.3221   -1.5758    0.0000 H   0  0  0  0  0  0  0  0  0  0  0  0
    2.4000   -0.6713    0.0000 H   0  0  0  0  0  0  0  0  0  0  0  0
    0.8685    3.7998    0.0000 H   0  0  0  0  0  0  0  0  0  0  0  0
   -1.0439    2.5473    0.0000 H   0  0  0  0  0  0  0  0  0  0  0  0
    3.6257    2.4141    0.0000 H   0  0  0  0  0  0  0  0  0  0  0  0
    3.1036   -0.5473    0.0000 H   0  0  0  0  0  0  0  0  0  0  0  0
    4.1070   -2.3720    0.0000 C   0  0  0  0  0  0  0  0  0  0  0  0
    2.5311   -2.6498    0.0000 H   0  0  0  0  0  0  0  0  0  0  0  0
    5.1354   -3.5976    0.0000 C   0  0  0  0  0  0  0  0  0  0  0  0
    4.5882   -5.1012    0.0000 H   0  0  0  0  0  0  0  0  0  0  0  0
    6.7110   -3.3198    0.0000 N   0  0  0  1  0  0  0  0  0  0  0  0
  1  2  4  0  0  0  0
  2  3  1  0  0  0  0
  2  4  4  0  0  0  0
  4  5  1  0  0  0  0
  4  6  4  0  0  0  0
  6  7  1  0  0  0  0
  7  8  1  0  0  0  0
  8  9  1  0  0  0  0
  8 10  1  0  0  0  0
  8 11  1  0  0  0  0
  6 12  4  0  0  0  0
 12 13  1  0  0  0  0
 12 14  4  0  0  0  0
 14  1  4  0  0  0  0
 14 15  4  0  0  0  0
 15 16  1  0  0  0  0
 16 17  1  0  0  0  0
 17 18  1  0  0  0  0
 16 19  1  0  0  0  0
 19 20  1  0  0  0  0
 20 21  1  0  0  0  0
 21 22  1  0  0  0  0
 22 23  1  0  0  0  0
 22 24  1  0  0  0  0
 22 25  1  0  0  0  0
 25 26  1  0  0  0  0
 26 27  1  0  0  0  0
 27 20  1  0  0  0  0
 27 28  1  0  0  0  0
 27 29  1  0  0  0  0
 26 30  1  0  0  0  0
 30 31  2  0  0  0  0
 31 32  1  0  0  0  0
 31 33  1  0  0  0  0
 30 34  1  0  0  0  0
 26 35  1  0  0  0  0
 25 36  1  0  0  0  0
 25 37  1  0  0  0  0
 37 19  1  0  0  0  0
 37 38  1  0  0  0  0
 37 39  1  0  0  0  0
 21 40  1  0  0  0  0
 21 41  1  0  0  0  0
 19 42  1  0  0  0  0
 16 43  1  0  0  0  0
 15 44  4  0  0  0  0
 44 45  1  0  0  0  0
 44 46  4  0  0  0  0
 46 47  1  0  0  0  0
 46 48  4  0  0  0  0
 48  1  4  0  0  0  0
M  END
> <CAS>
56-54-2, 130-95-0

> <NAME>
QUINIDINE, QUININE

> <preferred_name>
Quinidine

> <iupac>
C20H24N2O2

> <SMILES>
COc1ccc2[n]ccc([C@H](O)[C@H]3C[C@@H]4CC[N@]3C[C@@H]4C=C)c2c1

> <Canonical_QSARr>
COc1ccc2[n]ccc(C(O)C3CC4CCN3CC4C=C)c2c1

> <InChI_Code_QSARr>
InChI=1S/C20H24N2O2/c1-3-13-12-22-9-7-14(13)10-19(22)20(23)16-6-8-21-18-5-4-15(24-2)11-17(16)18/h3-6,8,11,13-14,19-20,23H,1,7,9-10,12H2,2H3

> <InChI Key_QSARr>
LOUPRKONTZGTKE-UHFFFAOYSA-N

> <Salt_Solvent>
?

> <WS Temperature>
20

> <WS Reference>
YALKOWSKY,SH & DANNENFELSER,RM (1992)

> <dsstox_substance_id>
DTXSID4023549

> <LogMolar>
-3.0886

$$$$
56-55-3
  -INDIGO-01081615412D

 30 33  0  0  0  0  0  0  0  0999 V2000
    0.0001    0.0000    0.0000 C   0  0  0  0  0  0  0  0  0  0  0  0
   -1.3856    0.8000    0.0000 C   0  0  0  0  0  0  0  0  0  0  0  0
   -1.3856    2.4000    0.0000 C   0  0  0  0  0  0  0  0  0  0  0  0
   -2.7713    3.2001    0.0000 C   0  0  0  0  0  0  0  0  0  0  0  0
   -4.1569    2.4000    0.0000 C   0  0  0  0  0  0  0  0  0  0  0  0
   -4.1569    0.8000    0.0000 C   0  0  0  0  0  0  0  0  0  0  0  0
   -5.5426    0.0000    0.0000 H   0  0  0  0  0  0  0  0  0  0  0  0
   -2.7713    0.0000    0.0000 C   0  0  0  0  0  0  0  0  0  0  0  0
   -2.7713   -1.6000    0.0000 C   0  0  0  0  0  0  0  0  0  0  0  0
   -4.1569   -2.4001    0.0000 H   0  0  0  0  0  0  0  0  0  0  0  0
   -1.3856   -2.4001    0.0000 C   0  0  0  0  0  0  0  0  0  0  0  0
   -1.3856   -4.0000    0.0000 H   0  0  0  0  0  0  0  0  0  0  0  0
    0.0001   -1.6000    0.0000 C   0  0  0  0  0  0  0  0  0  0  0  0
    1.3856   -2.4001    0.0000 C   0  0  0  0  0  0  0  0  0  0  0  0
    1.3856   -4.0000    0.0000 H   0  0  0  0  0  0  0  0  0  0  0  0
    2.7713   -1.6000    0.0000 C   0  0  0  0  0  0  0  0  0  0  0  0
    4.1570   -2.4001    0.0000 C   0  0  0  0  0  0  0  0  0  0  0  0
    5.5425   -1.6000    0.0000 C   0  0  0  0  0  0  0  0  0  0  0  0
    5.5425    0.0000    0.0000 C   0  0  0  0  0  0  0  0  0  0  0  0
    4.1570    0.8000    0.0000 C   0  0  0  0  0  0  0  0  0  0  0  0
    4.1570    2.4000    0.0000 H   0  0  0  0  0  0  0  0  0  0  0  0
    2.7713    0.0000    0.0000 C   0  0  0  0  0  0  0  0  0  0  0  0
    1.3856    0.8000    0.0000 C   0  0  0  0  0  0  0  0  0  0  0  0
    1.3856    2.4000    0.0000 H   0  0  0  0  0  0  0  0  0  0  0  0
    6.9282    0.8000    0.0000 H   0  0  0  0  0  0  0  0  0  0  0  0
    6.9282   -2.4001    0.0000 H   0  0  0  0  0  0  0  0  0  0  0  0
    4.1570   -4.0000    0.0000 H   0  0  0  0  0  0  0  0  0  0  0  0
   -5.5426    3.2001    0.0000 H   0  0  0  0  0  0  0  0  0  0  0  0
   -2.7713    4.8000    0.0000 H   0  0  0  0  0  0  0  0  0  0  0  0
    0.0001    3.2001    0.0000 H   0  0  0  0  0  0  0  0  0  0  0  0
  1  2  4  0  0  0  0
  2  3  4  0  0  0  0
  3  4  4  0  0  0  0
  4  5  4  0  0  0  0
  5  6  4  0  0  0  0
  6  7  1  0  0  0  0
  6  8  4  0  0  0  0
  8  2  4  0  0  0  0
  8  9  4  0  0  0  0
  9 10  1  0  0  0  0
  9 11  4  0  0  0  0
 11 12  1  0  0  0  0
 11 13  4  0  0  0  0
 13  1  4  0  0  0  0
 13 14  4  0  0  0  0
 14 15  1  0  0  0  0
 14 16  4  0  0  0  0
 16 17  4  0  0  0  0
 17 18  4  0  0  0  0
 18 19  4  0  0  0  0
 19 20  4  0  0  0  0
 20 21  1  0  0  0  0
 20 22  4  0  0  0  0
 22 16  4  0  0  0  0
 22 23  4  0  0  0  0
 23  1  4  0  0  0  0
 23 24  1  0  0  0  0
 19 25  1  0  0  0  0
 18 26  1  0  0  0  0
 17 27  1  0  0  0  0
  5 28  1  0  0  0  0
  4 29  1  0  0  0  0
  3 30  1  0  0  0  0
M  END
> <CAS>
56-55-3

> <NAME>
BENZ(A)ANTHRACENE

> <preferred_name>
Benz(a)anthracene

> <iupac>
tetraphene

> <SMILES>
c1c2c3ccccc3ccc2cc2ccccc21

> <Canonical_QSARr>
c1c2c3ccccc3ccc2cc2ccccc21

> <InChI_Code_QSARr>
InChI=1S/C18H12/c1-2-7-15-12-18-16(11-14(15)6-1)10-9-13-5-3-4-8-17(13)18/h1-12H

> <InChI Key_QSARr>
DXBHBZVCASKNBY-UHFFFAOYSA-N

> <Salt_Solvent>
?

> <WS Temperature>
25

> <WS Reference>
MAY,WE ET AL. (1978)

> <dsstox_substance_id>
DTXSID5023902

> <LogMolar>
-7.3854

$$$$
56-72-4
  -INDIGO-01081615412D

 38 39  0  0  0  0  0  0  0  0999 V2000
    2.4001   -1.3856    0.0000 C   0  0  0  0  0  0  0  0  0  0  0  0
    1.5999   -0.0001    0.0000 C   0  0  0  0  0  0  0  0  0  0  0  0
    0.0000   -0.0001    0.0000 C   0  0  0  0  0  0  0  0  0  0  0  0
   -0.7999   -1.3856    0.0000 C   0  0  0  0  0  0  0  0  0  0  0  0
   -2.4001   -1.3856    0.0000 C   0  0  0  0  0  0  0  0  0  0  0  0
   -3.2000   -0.0001    0.0000 C   0  0  0  0  0  0  0  0  0  0  0  0
   -4.7999   -0.0001    0.0000 O   0  0  0  0  0  0  0  0  0  0  0  0
   -5.6001   -1.3856    0.0000 P   0  0  0  0  0  0  0  0  0  0  0  0
   -6.4001   -2.7713    0.0000 O   0  0  0  0  0  0  0  0  0  0  0  0
   -8.0000   -2.7713    0.0000 C   0  0  0  0  0  0  0  0  0  0  0  0
   -9.6001   -2.7713    0.0000 C   0  0  0  0  0  0  0  0  0  0  0  0
  -11.2000   -2.7713    0.0000 H   0  0  0  0  0  0  0  0  0  0  0  0
  -10.4001   -4.1570    0.0000 H   0  0  0  0  0  0  0  0  0  0  0  0
  -10.4001   -1.3856    0.0000 H   0  0  0  0  0  0  0  0  0  0  0  0
   -8.0000   -4.3713    0.0000 H   0  0  0  0  0  0  0  0  0  0  0  0
   -8.0000   -1.1713    0.0000 H   0  0  0  0  0  0  0  0  0  0  0  0
   -6.9857   -0.5857    0.0000 O   0  0  0  0  0  0  0  0  0  0  0  0
   -6.9857    1.0143    0.0000 C   0  0  0  0  0  0  0  0  0  0  0  0
   -6.9857    2.6144    0.0000 C   0  0  0  0  0  0  0  0  0  0  0  0
   -6.9857    4.2144    0.0000 H   0  0  0  0  0  0  0  0  0  0  0  0
   -8.3713    3.4144    0.0000 H   0  0  0  0  0  0  0  0  0  0  0  0
   -5.6001    3.4144    0.0000 H   0  0  0  0  0  0  0  0  0  0  0  0
   -8.5856    1.0143    0.0000 H   0  0  0  0  0  0  0  0  0  0  0  0
   -5.3856    1.0143    0.0000 H   0  0  0  0  0  0  0  0  0  0  0  0
   -4.2143   -2.1857    0.0000 S   0  0  0  0  0  0  0  0  0  0  0  0
   -2.4001    1.3856    0.0000 C   0  0  0  0  0  0  0  0  0  0  0  0
   -3.2000    2.7713    0.0000 H   0  0  0  0  0  0  0  0  0  0  0  0
   -0.7999    1.3856    0.0000 C   0  0  0  0  0  0  0  0  0  0  0  0
    0.0000    2.7713    0.0000 O   0  0  0  0  0  0  0  0  0  0  0  0
    1.5999    2.7713    0.0000 C   0  0  0  0  0  0  0  0  0  0  0  0
    2.4001    4.1570    0.0000 O   0  0  0  0  0  0  0  0  0  0  0  0
    2.4001    1.3856    0.0000 C   0  0  0  0  0  0  0  0  0  0  0  0
    4.0000    1.3856    0.0000 Cl  0  0  0  0  0  0  0  0  0  0  0  0
   -3.2000   -2.7713    0.0000 H   0  0  0  0  0  0  0  0  0  0  0  0
    0.0000   -2.7713    0.0000 H   0  0  0  0  0  0  0  0  0  0  0  0
    3.2001   -2.7713    0.0000 H   0  0  0  0  0  0  0  0  0  0  0  0
    4.0000   -1.3856    0.0000 H   0  0  0  0  0  0  0  0  0  0  0  0
    1.5999   -2.7713    0.0000 H   0  0  0  0  0  0  0  0  0  0  0  0
  1  2  1  0  0  0  0
  2  3  1  0  0  0  0
  3  4  4  0  0  0  0
  4  5  4  0  0  0  0
  5  6  4  0  0  0  0
  6  7  1  0  0  0  0
  7  8  1  0  0  0  0
  8  9  1  0  0  0  0
  9 10  1  0  0  0  0
 10 11  1  0  0  0  0
 11 12  1  0  0  0  0
 11 13  1  0  0  0  0
 11 14  1  0  0  0  0
 10 15  1  0  0  0  0
 10 16  1  0  0  0  0
  8 17  1  0  0  0  0
 17 18  1  0  0  0  0
 18 19  1  0  0  0  0
 19 20  1  0  0  0  0
 19 21  1  0  0  0  0
 19 22  1  0  0  0  0
 18 23  1  0  0  0  0
 18 24  1  0  0  0  0
  8 25  2  0  0  0  0
  6 26  4  0  0  0  0
 26 27  1  0  0  0  0
 26 28  4  0  0  0  0
 28  3  4  0  0  0  0
 28 29  1  0  0  0  0
 29 30  1  0  0  0  0
 30 31  2  0  0  0  0
 30 32  1  0  0  0  0
 32  2  2  0  0  0  0
 32 33  1  0  0  0  0
  5 34  1  0  0  0  0
  4 35  1  0  0  0  0
  1 36  1  0  0  0  0
  1 37  1  0  0  0  0
  1 38  1  0  0  0  0
M  END
> <CAS>
56-72-4

> <NAME>
COUMAPHOS

> <preferred_name>
Coumaphos

> <iupac>
O-(3-chloro-4-methyl-2-oxo-2H-chromen-7-yl) O,O-diethyl phosphorothioate

> <SMILES>
CC1c2ccc(cc2OC(=O)C=1Cl)OP(=S)(OCC)OCC

> <Canonical_QSARr>
CC1c2ccc(cc2OC(=O)C=1Cl)OP(=S)(OCC)OCC

> <InChI_Code_QSARr>
InChI=1S/C14H16ClO5PS/c1-4-17-21(22,18-5-2)20-10-6-7-11-9(3)13(15)14(16)19-12(11)8-10/h6-8H,4-5H2,1-3H3

> <InChI Key_QSARr>
BXNANOICGRISHX-UHFFFAOYSA-N

> <Salt_Solvent>
?

> <WS Temperature>
20

> <WS Reference>
MELNIKOV,NN (1971)

> <dsstox_substance_id>
DTXSID2020347

> <LogMolar>
-5.3835

$$$$
56-75-7
  -INDIGO-01081615412D

 32 32  0  0  0  0  0  0  0  0999 V2000
   -1.8777   -1.5757    0.0000 O   0  0  0  0  0  0  0  0  0  0  0  0
   -1.6001   -0.0000    0.0000 C   0  0  0  0  0  0  0  0  0  0  0  0
   -3.2000   -0.0000    0.0000 C   0  0  0  0  0  0  0  0  0  0  0  0
   -4.0000    1.3856    0.0000 C   0  0  0  0  0  0  0  0  0  0  0  0
   -3.2000    2.7713    0.0000 H   0  0  0  0  0  0  0  0  0  0  0  0
   -5.6000    1.3856    0.0000 C   0  0  0  0  0  0  0  0  0  0  0  0
   -6.4000    2.7713    0.0000 H   0  0  0  0  0  0  0  0  0  0  0  0
   -6.4000   -0.0000    0.0000 C   0  0  0  0  0  0  0  0  0  0  0  0
   -7.9999   -0.0000    0.0000 N   0  0  0  0  0  0  0  0  0  0  0  0
   -8.8000    1.3856    0.0000 O   0  0  0  0  0  0  0  0  0  0  0  0
   -8.8000   -1.3856    0.0000 O   0  0  0  0  0  0  0  0  0  0  0  0
   -5.6000   -1.3856    0.0000 C   0  0  0  0  0  0  0  0  0  0  0  0
   -6.4000   -2.7713    0.0000 H   0  0  0  0  0  0  0  0  0  0  0  0
   -4.0000   -1.3856    0.0000 C   0  0  0  0  0  0  0  0  0  0  0  0
   -3.2000   -2.7713    0.0000 H   0  0  0  0  0  0  0  0  0  0  0  0
    0.0000   -0.0000    0.0000 C   0  0  0  0  0  0  0  0  0  0  0  0
    0.2779    1.5757    0.0000 N   0  0  0  0  0  0  0  0  0  0  0  0
    1.5035    2.6041    0.0000 C   0  0  0  0  0  0  0  0  0  0  0  0
    1.2256    4.1799    0.0000 C   0  0  0  0  0  0  0  0  0  0  0  0
    0.9479    5.7555    0.0000 Cl  0  0  0  0  0  0  0  0  0  0  0  0
    2.4513    5.2083    0.0000 Cl  0  0  0  0  0  0  0  0  0  0  0  0
   -0.2778    4.7270    0.0000 H   0  0  0  0  0  0  0  0  0  0  0  0
    3.0071    2.0569    0.0000 O   0  0  0  0  0  0  0  0  0  0  0  0
   -0.9478    2.6041    0.0000 H   0  0  0  0  0  0  0  0  0  0  0  0
    1.5758   -0.2778    0.0000 C   0  0  0  0  0  0  0  0  0  0  0  0
    3.1515   -0.5556    0.0000 O   0  0  0  0  0  0  0  0  0  0  0  0
    3.6986   -2.0592    0.0000 H   0  0  0  0  0  0  0  0  0  0  0  0
    1.8534    1.2978    0.0000 H   0  0  0  0  0  0  0  0  0  0  0  0
    1.2979   -1.8535    0.0000 H   0  0  0  0  0  0  0  0  0  0  0  0
   -0.2778   -1.5757    0.0000 H   0  0  0  0  0  0  0  0  0  0  0  0
   -1.6001    1.6001    0.0000 H   0  0  0  0  0  0  0  0  0  0  0  0
   -0.6522   -2.6041    0.0000 H   0  0  0  0  0  0  0  0  0  0  0  0
  1  2  1  0  0  0  0
  2  3  1  0  0  0  0
  3  4  4  0  0  0  0
  4  5  1  0  0  0  0
  4  6  4  0  0  0  0
  6  7  1  0  0  0  0
  6  8  4  0  0  0  0
  8  9  1  0  0  0  0
  9 10  2  0  0  0  0
  9 11  1  0  0  0  0
  8 12  4  0  0  0  0
 12 13  1  0  0  0  0
 12 14  4  0  0  0  0
 14  3  4  0  0  0  0
 14 15  1  0  0  0  0
  2 16  1  0  0  0  0
 16 17  1  0  0  0  0
 17 18  1  0  0  0  0
 18 19  1  0  0  0  0
 19 20  1  0  0  0  0
 19 21  1  0  0  0  0
 19 22  1  0  0  0  0
 18 23  2  0  0  0  0
 17 24  1  0  0  0  0
 16 25  1  0  0  0  0
 25 26  1  0  0  0  0
 26 27  1  0  0  0  0
 25 28  1  0  0  0  0
 25 29  1  0  0  0  0
 16 30  1  0  0  0  0
  2 31  1  0  0  0  0
  1 32  1  0  0  0  0
M  CHG  2   9   1  11  -1
M  END
> <CAS>
56-75-7

> <NAME>
CHLORAMPHENICOL

> <preferred_name>
Chloramphenicol

> <iupac>
2,2-dichloro-N-[(1R,2R)-1,3-dihydroxy-1-(4-nitrophenyl)propan-2-yl]acetamide

> <SMILES>
[O-][N+](=O)c1ccc(cc1)[C@@H](O)[C@@H](CO)NC(=O)C(Cl)Cl

> <Canonical_QSARr>
[O-][N+](=O)c1ccc(cc1)C(O)C(CO)NC(=O)C(Cl)Cl

> <InChI_Code_QSARr>
InChI=1S/C11H12Cl2N2O5/c12-10(13)11(18)14-8(5-16)9(17)6-1-3-7(4-2-6)15(19)20/h1-4,8-10,16-17H,5H2,(H,14,18)

> <InChI Key_QSARr>
WIIZWVCIJKGZOK-UHFFFAOYSA-N

> <Salt_Solvent>
?

> <WS Temperature>
25

> <WS Reference>
MERCK INDEX (2001)

> <dsstox_substance_id>
DTXSID7020265

> <LogMolar>
-2.1114

$$$$
56-85-9
  -INDIGO-01081615412D

 20 19  0  0  0  0  0  0  0  0999 V2000
    3.1758    0.2779    0.0000 C   0  0  0  0  0  0  0  0  0  0  0  0
    3.7229    1.7813    0.0000 O   0  0  0  0  0  0  0  0  0  0  0  0
    5.2986    2.0592    0.0000 H   0  0  0  0  0  0  0  0  0  0  0  0
    1.6001   -0.0000    0.0000 C   0  0  0  0  0  0  0  0  0  0  0  0
    1.8778   -1.5757    0.0000 N   0  0  0  0  0  0  0  0  0  0  0  0
    3.3813   -2.1229    0.0000 H   0  0  0  0  0  0  0  0  0  0  0  0
    0.8494   -2.8014    0.0000 H   0  0  0  0  0  0  0  0  0  0  0  0
    0.0001   -0.0000    0.0000 C   0  0  0  0  0  0  0  0  0  0  0  0
   -1.5999   -0.0000    0.0000 C   0  0  0  0  0  0  0  0  0  0  0  0
   -3.1999   -0.0000    0.0000 C   0  0  0  0  0  0  0  0  0  0  0  0
   -4.0000    1.3857    0.0000 N   0  0  0  0  0  0  0  0  0  0  0  0
   -5.6000    1.3857    0.0000 H   0  0  0  0  0  0  0  0  0  0  0  0
   -3.1999    2.7713    0.0000 H   0  0  0  0  0  0  0  0  0  0  0  0
   -4.0000   -1.3856    0.0000 O   0  0  0  0  0  0  0  0  0  0  0  0
   -1.5999    1.6000    0.0000 H   0  0  0  0  0  0  0  0  0  0  0  0
   -1.5999   -1.6000    0.0000 H   0  0  0  0  0  0  0  0  0  0  0  0
    0.0001    1.6000    0.0000 H   0  0  0  0  0  0  0  0  0  0  0  0
    0.0001   -1.6000    0.0000 H   0  0  0  0  0  0  0  0  0  0  0  0
    1.3222    1.5757    0.0000 H   0  0  0  0  0  0  0  0  0  0  0  0
    4.2042   -0.9478    0.0000 O   0  0  0  0  0  0  0  0  0  0  0  0
  1  2  1  0  0  0  0
  2  3  1  0  0  0  0
  1  4  1  0  0  0  0
  4  5  1  0  0  0  0
  5  6  1  0  0  0  0
  5  7  1  0  0  0  0
  4  8  1  0  0  0  0
  8  9  1  0  0  0  0
  9 10  1  0  0  0  0
 10 11  1  0  0  0  0
 11 12  1  0  0  0  0
 11 13  1  0  0  0  0
 10 14  2  0  0  0  0
  9 15  1  0  0  0  0
  9 16  1  0  0  0  0
  8 17  1  0  0  0  0
  8 18  1  0  0  0  0
  4 19  1  0  0  0  0
  1 20  2  0  0  0  0
M  END
> <CAS>
56-85-9

> <NAME>
GLUTAMINE

> <preferred_name>
L-Glutamine

> <iupac>
L-glutamine

> <SMILES>
NC(=O)CC[C@H](N)C(O)=O

> <Canonical_QSARr>
NC(=O)CCC(N)C(O)=O

> <InChI_Code_QSARr>
InChI=1S/C5H10N2O3/c6-3(5(9)10)1-2-4(7)8/h3H,1-2,6H2,(H2,7,8)(H,9,10)

> <InChI Key_QSARr>
ZDXPYRJPNDTMRX-UHFFFAOYSA-N

> <Salt_Solvent>
?

> <WS Temperature>
25

> <WS Reference>
YALKOWSKY,SH & DANNENFELSER,RM (1992)

> <dsstox_substance_id>
DTXSID1023100

> <LogMolar>
-0.5488

$$$$
56-86-0, 617-65-2, 6893-26-1, 6899-05-4
  -INDIGO-01081615412D

 19 18  0  0  0  0  0  0  0  0999 V2000
    3.1758    0.2778    0.0000 C   0  0  0  0  0  0  0  0  0  0  0  0
    3.7229    1.7814    0.0000 O   0  0  0  0  0  0  0  0  0  0  0  0
    5.2986    2.0592    0.0000 H   0  0  0  0  0  0  0  0  0  0  0  0
    1.6001    0.0000    0.0000 C   0  0  0  0  0  0  0  0  0  0  0  0
    1.8778   -1.5757    0.0000 N   0  0  0  0  0  0  0  0  0  0  0  0
    3.3813   -2.1230    0.0000 H   0  0  0  0  0  0  0  0  0  0  0  0
    0.8494   -2.8014    0.0000 H   0  0  0  0  0  0  0  0  0  0  0  0
    0.0001    0.0000    0.0000 C   0  0  0  0  0  0  0  0  0  0  0  0
   -1.5999    0.0000    0.0000 C   0  0  0  0  0  0  0  0  0  0  0  0
   -3.1999    0.0000    0.0000 C   0  0  0  0  0  0  0  0  0  0  0  0
   -4.0000    1.3857    0.0000 O   0  0  0  0  0  0  0  0  0  0  0  0
   -5.6000    1.3857    0.0000 H   0  0  0  0  0  0  0  0  0  0  0  0
   -4.0000   -1.3857    0.0000 O   0  0  0  0  0  0  0  0  0  0  0  0
   -1.5999    1.6000    0.0000 H   0  0  0  0  0  0  0  0  0  0  0  0
   -1.5999   -1.6000    0.0000 H   0  0  0  0  0  0  0  0  0  0  0  0
    0.0001    1.6000    0.0000 H   0  0  0  0  0  0  0  0  0  0  0  0
    0.0001   -1.6000    0.0000 H   0  0  0  0  0  0  0  0  0  0  0  0
    1.3222    1.5757    0.0000 H   0  0  0  0  0  0  0  0  0  0  0  0
    4.2042   -0.9479    0.0000 O   0  0  0  0  0  0  0  0  0  0  0  0
  1  2  1  0  0  0  0
  2  3  1  0  0  0  0
  1  4  1  0  0  0  0
  4  5  1  0  0  0  0
  5  6  1  0  0  0  0
  5  7  1  0  0  0  0
  4  8  1  0  0  0  0
  8  9  1  0  0  0  0
  9 10  1  0  0  0  0
 10 11  1  0  0  0  0
 11 12  1  0  0  0  0
 10 13  2  0  0  0  0
  9 14  1  0  0  0  0
  9 15  1  0  0  0  0
  8 16  1  0  0  0  0
  8 17  1  0  0  0  0
  4 18  1  0  0  0  0
  1 19  2  0  0  0  0
M  END
> <CAS>
56-86-0, 617-65-2, 6893-26-1, 6899-05-4

> <NAME>
GLUTAMIC ACID, GLUTAMIC ACID (DL), D-Glutamic acid, Glutamic acid

> <preferred_name>
L-Glutamic acid

> <iupac>
L-glutamic acid

> <SMILES>
N[C@@H](CCC(O)=O)C(O)=O

> <Canonical_QSARr>
NC(CCC(O)=O)C(O)=O

> <InChI_Code_QSARr>
InChI=1S/C5H9NO4/c6-3(5(9)10)1-2-4(7)8/h3H,1-2,6H2,(H,7,8)(H,9,10)

> <InChI Key_QSARr>
WHUUTDBJXJRKMK-UHFFFAOYSA-N

> <Salt_Solvent>
?

> <WS Temperature>
24

> <WS Reference>
BULL,HB ET AL. (1978)

> <dsstox_substance_id>
DTXSID5020659

> <LogMolar>
-1.1551

$$$$
56-89-3
  -INDIGO-01081615412D

 26 25  0  0  0  0  0  0  0  0999 V2000
   -0.8001    1.3857    0.0000 N   0  0  0  0  0  0  0  0  0  0  0  0
    0.0000   -0.0000    0.0000 C   0  0  0  0  0  0  0  0  0  0  0  0
   -1.3857   -0.8000    0.0000 C   0  0  0  0  0  0  0  0  0  0  0  0
   -2.7713   -0.0000    0.0000 O   0  0  0  0  0  0  0  0  0  0  0  0
   -1.3857   -2.4000    0.0000 O   0  0  0  0  0  0  0  0  0  0  0  0
   -2.7713   -3.2000    0.0000 H   0  0  0  0  0  0  0  0  0  0  0  0
    1.5034    0.5472    0.0000 C   0  0  0  0  0  0  0  0  0  0  0  0
    3.0070    1.0945    0.0000 S   0  0  0  0  0  0  0  0  0  0  0  0
    4.2328    0.0660    0.0000 S   0  0  0  0  0  0  0  0  0  0  0  0
    5.7362    0.6132    0.0000 C   0  0  0  0  0  0  0  0  0  0  0  0
    7.2398    1.1605    0.0000 C   0  0  0  0  0  0  0  0  0  0  0  0
    8.6253    1.9605    0.0000 C   0  0  0  0  0  0  0  0  0  0  0  0
    8.6253    3.5605    0.0000 O   0  0  0  0  0  0  0  0  0  0  0  0
   10.0111    1.1605    0.0000 O   0  0  0  0  0  0  0  0  0  0  0  0
   11.3966    1.9605    0.0000 H   0  0  0  0  0  0  0  0  0  0  0  0
    8.0397   -0.2251    0.0000 N   0  0  0  0  0  0  0  0  0  0  0  0
    9.6397   -0.2251    0.0000 H   0  0  0  0  0  0  0  0  0  0  0  0
    7.4925   -1.7287    0.0000 H   0  0  0  0  0  0  0  0  0  0  0  0
    6.4396    2.5461    0.0000 H   0  0  0  0  0  0  0  0  0  0  0  0
    6.2833   -0.8903    0.0000 H   0  0  0  0  0  0  0  0  0  0  0  0
    5.1890    2.1168    0.0000 H   0  0  0  0  0  0  0  0  0  0  0  0
    2.0508   -0.9563    0.0000 H   0  0  0  0  0  0  0  0  0  0  0  0
    0.9562    2.0507    0.0000 H   0  0  0  0  0  0  0  0  0  0  0  0
    0.7999   -1.3857    0.0000 H   0  0  0  0  0  0  0  0  0  0  0  0
   -2.4001    1.3857    0.0000 H   0  0  0  0  0  0  0  0  0  0  0  0
    0.0000    2.7713    0.0000 H   0  0  0  0  0  0  0  0  0  0  0  0
  1  2  1  0  0  0  0
  2  3  1  0  0  0  0
  3  4  2  0  0  0  0
  3  5  1  0  0  0  0
  5  6  1  0  0  0  0
  2  7  1  0  0  0  0
  7  8  1  0  0  0  0
  8  9  1  0  0  0  0
  9 10  1  0  0  0  0
 10 11  1  0  0  0  0
 11 12  1  0  0  0  0
 12 13  2  0  0  0  0
 12 14  1  0  0  0  0
 14 15  1  0  0  0  0
 11 16  1  0  0  0  0
 16 17  1  0  0  0  0
 16 18  1  0  0  0  0
 11 19  1  0  0  0  0
 10 20  1  0  0  0  0
 10 21  1  0  0  0  0
  7 22  1  0  0  0  0
  7 23  1  0  0  0  0
  2 24  1  0  0  0  0
  1 25  1  0  0  0  0
  1 26  1  0  0  0  0
M  END
> <CAS>
56-89-3

> <NAME>
CYSTINE

> <preferred_name>
L-Cystine

> <iupac>
L-cystine

> <SMILES>
N[C@@H](CSSC[C@H](N)C(O)=O)C(O)=O

> <Canonical_QSARr>
NC(CSSCC(N)C(O)=O)C(O)=O

> <InChI_Code_QSARr>
InChI=1S/C6H12N2O4S2/c7-3(5(9)10)1-13-14-2-4(8)6(11)12/h3-4H,1-2,7-8H2,(H,9,10)(H,11,12)

> <InChI Key_QSARr>
LEVWYRKDKASIDU-UHFFFAOYSA-N

> <Salt_Solvent>
?

> <WS Temperature>
20

> <WS Reference>
YALKOWSKY,SH & DANNENFELSER,RM (1992)

> <dsstox_substance_id>
DTXSID2046418

> <LogMolar>
-3.102

$$$$
57-03-4
  -INDIGO-01081615412D

 19 18  0  0  0  0  0  0  0  0999 V2000
    1.6000   -0.0000    0.0000 C   0  0  0  0  0  0  0  0  0  0  0  0
    0.0000   -0.0000    0.0000 C   0  0  0  0  0  0  0  0  0  0  0  0
   -1.6001   -0.0000    0.0000 C   0  0  0  0  0  0  0  0  0  0  0  0
   -3.2000   -0.0000    0.0000 O   0  0  0  0  0  0  0  0  0  0  0  0
   -4.0000   -1.3856    0.0000 H   0  0  0  0  0  0  0  0  0  0  0  0
   -1.6001   -1.6000    0.0000 H   0  0  0  0  0  0  0  0  0  0  0  0
   -1.6001    1.6000    0.0000 H   0  0  0  0  0  0  0  0  0  0  0  0
    0.0000    1.6000    0.0000 O   0  0  0  0  0  0  0  0  0  0  0  0
   -1.0285    2.8257    0.0000 H   0  0  0  0  0  0  0  0  0  0  0  0
    0.0000   -1.6000    0.0000 H   0  0  0  0  0  0  0  0  0  0  0  0
    3.1999   -0.0000    0.0000 O   0  0  0  0  0  0  0  0  0  0  0  0
    4.0001   -1.3856    0.0000 P   0  0  0  0  0  0  0  0  0  0  0  0
    4.8000   -2.7713    0.0000 O   0  0  0  0  0  0  0  0  0  0  0  0
    6.4000   -2.7713    0.0000 H   0  0  0  0  0  0  0  0  0  0  0  0
    2.6144   -2.1857    0.0000 O   0  0  0  0  0  0  0  0  0  0  0  0
    5.3856   -0.5856    0.0000 O   0  0  0  0  0  0  0  0  0  0  0  0
    5.3856    1.0143    0.0000 H   0  0  0  0  0  0  0  0  0  0  0  0
    1.6000   -1.6000    0.0000 H   0  0  0  0  0  0  0  0  0  0  0  0
    1.6000    1.6000    0.0000 H   0  0  0  0  0  0  0  0  0  0  0  0
  1  2  1  0  0  0  0
  2  3  1  0  0  0  0
  3  4  1  0  0  0  0
  4  5  1  0  0  0  0
  3  6  1  0  0  0  0
  3  7  1  0  0  0  0
  2  8  1  0  0  0  0
  8  9  1  0  0  0  0
  2 10  1  0  0  0  0
  1 11  1  0  0  0  0
 11 12  1  0  0  0  0
 12 13  1  0  0  0  0
 13 14  1  0  0  0  0
 12 15  2  0  0  0  0
 12 16  1  0  0  0  0
 16 17  1  0  0  0  0
  1 18  1  0  0  0  0
  1 19  1  0  0  0  0
M  END
> <CAS>
57-03-4

> <NAME>
Glycerophosphoric Acid

> <preferred_name>
Glycerophosphoric acid I

> <iupac>
2,3-dihydroxypropyl dihydrogen phosphate

> <SMILES>
OCC(O)COP(O)(O)=O

> <Canonical_QSARr>
OCC(O)COP(O)(O)=O

> <InChI_Code_QSARr>
InChI=1S/C3H9O6P/c4-1-3(5)2-9-10(6,7)8/h3-5H,1-2H2,(H2,6,7,8)

> <InChI Key_QSARr>
AWUCVROLDVIAJX-UHFFFAOYSA-N

> <Salt_Solvent>
?

> <WS Temperature>


> <WS Reference>
MERCK INDEX (1996); readily soluble

> <dsstox_substance_id>
DTXSID6023105

> <LogMolar>
0.7643

$$$$
57-10-3
  -INDIGO-01081615412D

 50 49  0  0  0  0  0  0  0  0999 V2000
   13.5999    1.3856    0.0000 O   0  0  0  0  0  0  0  0  0  0  0  0
   12.8001    0.0000    0.0000 C   0  0  0  0  0  0  0  0  0  0  0  0
   11.2001    0.0000    0.0000 C   0  0  0  0  0  0  0  0  0  0  0  0
    9.6000    0.0000    0.0000 C   0  0  0  0  0  0  0  0  0  0  0  0
    7.9999    0.0000    0.0000 C   0  0  0  0  0  0  0  0  0  0  0  0
    6.3999    0.0000    0.0000 C   0  0  0  0  0  0  0  0  0  0  0  0
    4.7998    0.0000    0.0000 C   0  0  0  0  0  0  0  0  0  0  0  0
    3.2002    0.0000    0.0000 C   0  0  0  0  0  0  0  0  0  0  0  0
    1.6001    0.0000    0.0000 C   0  0  0  0  0  0  0  0  0  0  0  0
    0.0001    0.0000    0.0000 C   0  0  0  0  0  0  0  0  0  0  0  0
   -1.6000    0.0000    0.0000 C   0  0  0  0  0  0  0  0  0  0  0  0
   -3.2001    0.0000    0.0000 C   0  0  0  0  0  0  0  0  0  0  0  0
   -4.8001   -0.0000    0.0000 C   0  0  0  0  0  0  0  0  0  0  0  0
   -6.4002   -0.0000    0.0000 C   0  0  0  0  0  0  0  0  0  0  0  0
   -7.9998   -0.0000    0.0000 C   0  0  0  0  0  0  0  0  0  0  0  0
   -9.5999   -0.0000    0.0000 C   0  0  0  0  0  0  0  0  0  0  0  0
  -11.1999   -0.0000    0.0000 C   0  0  0  0  0  0  0  0  0  0  0  0
  -12.8000   -0.0000    0.0000 H   0  0  0  0  0  0  0  0  0  0  0  0
  -12.0002   -1.3856    0.0000 H   0  0  0  0  0  0  0  0  0  0  0  0
  -12.0002    1.3856    0.0000 H   0  0  0  0  0  0  0  0  0  0  0  0
   -9.5999   -1.6000    0.0000 H   0  0  0  0  0  0  0  0  0  0  0  0
   -9.5999    1.6000    0.0000 H   0  0  0  0  0  0  0  0  0  0  0  0
   -7.9998   -1.6000    0.0000 H   0  0  0  0  0  0  0  0  0  0  0  0
   -7.9998    1.6000    0.0000 H   0  0  0  0  0  0  0  0  0  0  0  0
   -6.4002   -1.6000    0.0000 H   0  0  0  0  0  0  0  0  0  0  0  0
   -6.4002    1.6000    0.0000 H   0  0  0  0  0  0  0  0  0  0  0  0
   -4.8001   -1.6000    0.0000 H   0  0  0  0  0  0  0  0  0  0  0  0
   -4.8001    1.6000    0.0000 H   0  0  0  0  0  0  0  0  0  0  0  0
   -3.2001    1.6000    0.0000 H   0  0  0  0  0  0  0  0  0  0  0  0
   -3.2001   -1.6000    0.0000 H   0  0  0  0  0  0  0  0  0  0  0  0
   -1.6000   -1.6000    0.0000 H   0  0  0  0  0  0  0  0  0  0  0  0
   -1.6000    1.6000    0.0000 H   0  0  0  0  0  0  0  0  0  0  0  0
    0.0001    1.6000    0.0000 H   0  0  0  0  0  0  0  0  0  0  0  0
    0.0001   -1.6000    0.0000 H   0  0  0  0  0  0  0  0  0  0  0  0
    1.6001   -1.6000    0.0000 H   0  0  0  0  0  0  0  0  0  0  0  0
    1.6001    1.6000    0.0000 H   0  0  0  0  0  0  0  0  0  0  0  0
    3.2002   -1.6000    0.0000 H   0  0  0  0  0  0  0  0  0  0  0  0
    3.2002    1.6000    0.0000 H   0  0  0  0  0  0  0  0  0  0  0  0
    4.7998   -1.6000    0.0000 H   0  0  0  0  0  0  0  0  0  0  0  0
    4.7998    1.6000    0.0000 H   0  0  0  0  0  0  0  0  0  0  0  0
    6.3999   -1.6000    0.0000 H   0  0  0  0  0  0  0  0  0  0  0  0
    6.3999    1.6000    0.0000 H   0  0  0  0  0  0  0  0  0  0  0  0
    7.9999   -1.6000    0.0000 H   0  0  0  0  0  0  0  0  0  0  0  0
    7.9999    1.6000    0.0000 H   0  0  0  0  0  0  0  0  0  0  0  0
    9.6000   -1.6000    0.0000 H   0  0  0  0  0  0  0  0  0  0  0  0
    9.6000    1.6000    0.0000 H   0  0  0  0  0  0  0  0  0  0  0  0
   11.2001   -1.6000    0.0000 H   0  0  0  0  0  0  0  0  0  0  0  0
   11.2001    1.6000    0.0000 H   0  0  0  0  0  0  0  0  0  0  0  0
   13.5999   -1.3856    0.0000 O   0  0  0  0  0  0  0  0  0  0  0  0
   15.2000    1.3856    0.0000 H   0  0  0  0  0  0  0  0  0  0  0  0
  1  2  1  0  0  0  0
  2  3  1  0  0  0  0
  3  4  1  0  0  0  0
  4  5  1  0  0  0  0
  5  6  1  0  0  0  0
  6  7  1  0  0  0  0
  7  8  1  0  0  0  0
  8  9  1  0  0  0  0
  9 10  1  0  0  0  0
 10 11  1  0  0  0  0
 11 12  1  0  0  0  0
 12 13  1  0  0  0  0
 13 14  1  0  0  0  0
 14 15  1  0  0  0  0
 15 16  1  0  0  0  0
 16 17  1  0  0  0  0
 17 18  1  0  0  0  0
 17 19  1  0  0  0  0
 17 20  1  0  0  0  0
 16 21  1  0  0  0  0
 16 22  1  0  0  0  0
 15 23  1  0  0  0  0
 15 24  1  0  0  0  0
 14 25  1  0  0  0  0
 14 26  1  0  0  0  0
 13 27  1  0  0  0  0
 13 28  1  0  0  0  0
 12 29  1  0  0  0  0
 12 30  1  0  0  0  0
 11 31  1  0  0  0  0
 11 32  1  0  0  0  0
 10 33  1  0  0  0  0
 10 34  1  0  0  0  0
  9 35  1  0  0  0  0
  9 36  1  0  0  0  0
  8 37  1  0  0  0  0
  8 38  1  0  0  0  0
  7 39  1  0  0  0  0
  7 40  1  0  0  0  0
  6 41  1  0  0  0  0
  6 42  1  0  0  0  0
  5 43  1  0  0  0  0
  5 44  1  0  0  0  0
  4 45  1  0  0  0  0
  4 46  1  0  0  0  0
  3 47  1  0  0  0  0
  3 48  1  0  0  0  0
  2 49  2  0  0  0  0
  1 50  1  0  0  0  0
M  END
> <CAS>
57-10-3

> <NAME>
PALMITIC ACID

> <preferred_name>
Hexadecanoic acid

> <iupac>
hexadecanoic acid

> <SMILES>
CCCCCCCCCCCCCCCC(O)=O

> <Canonical_QSARr>
CCCCCCCCCCCCCCCC(O)=O

> <InChI_Code_QSARr>
InChI=1S/C16H32O2/c1-2-3-4-5-6-7-8-9-10-11-12-13-14-15-16(17)18/h2-15H2,1H3,(H,17,18)

> <InChI Key_QSARr>
IPCSVZSSVZVIGE-UHFFFAOYSA-N

> <Salt_Solvent>
?

> <WS Temperature>
25

> <WS Reference>
ROBB,ID (1966)

> <dsstox_substance_id>
DTXSID2021602

> <LogMolar>
-6.8069

$$$$
57-11-4
  -INDIGO-01081615412D

 56 55  0  0  0  0  0  0  0  0999 V2000
  -11.1999   -0.0000    0.0000 C   0  0  0  0  0  0  0  0  0  0  0  0
   -9.5998   -0.0000    0.0000 C   0  0  0  0  0  0  0  0  0  0  0  0
   -8.0001   -0.0000    0.0000 C   0  0  0  0  0  0  0  0  0  0  0  0
   -6.4000   -0.0000    0.0000 C   0  0  0  0  0  0  0  0  0  0  0  0
   -4.7999   -0.0000    0.0000 C   0  0  0  0  0  0  0  0  0  0  0  0
   -3.1998    0.0000    0.0000 C   0  0  0  0  0  0  0  0  0  0  0  0
   -1.6002    0.0000    0.0000 C   0  0  0  0  0  0  0  0  0  0  0  0
   -0.0001    0.0000    0.0000 C   0  0  0  0  0  0  0  0  0  0  0  0
    1.6000    0.0000    0.0000 C   0  0  0  0  0  0  0  0  0  0  0  0
    3.2001    0.0000    0.0000 C   0  0  0  0  0  0  0  0  0  0  0  0
    4.7998    0.0000    0.0000 C   0  0  0  0  0  0  0  0  0  0  0  0
    6.3999    0.0000    0.0000 C   0  0  0  0  0  0  0  0  0  0  0  0
    8.0000    0.0000    0.0000 C   0  0  0  0  0  0  0  0  0  0  0  0
    9.6001    0.0000    0.0000 C   0  0  0  0  0  0  0  0  0  0  0  0
   11.2002    0.0000    0.0000 C   0  0  0  0  0  0  0  0  0  0  0  0
   12.7999    0.0000    0.0000 C   0  0  0  0  0  0  0  0  0  0  0  0
   14.4000    0.0000    0.0000 C   0  0  0  0  0  0  0  0  0  0  0  0
   16.0001    0.0000    0.0000 C   0  0  0  0  0  0  0  0  0  0  0  0
   16.7999    1.3856    0.0000 O   0  0  0  0  0  0  0  0  0  0  0  0
   16.7999   -1.3856    0.0000 O   0  0  0  0  0  0  0  0  0  0  0  0
   18.4000   -1.3856    0.0000 H   0  0  0  0  0  0  0  0  0  0  0  0
   14.4000    1.6000    0.0000 H   0  0  0  0  0  0  0  0  0  0  0  0
   14.4000   -1.6000    0.0000 H   0  0  0  0  0  0  0  0  0  0  0  0
   12.7999   -1.6000    0.0000 H   0  0  0  0  0  0  0  0  0  0  0  0
   12.7999    1.6000    0.0000 H   0  0  0  0  0  0  0  0  0  0  0  0
   11.2002    1.6000    0.0000 H   0  0  0  0  0  0  0  0  0  0  0  0
   11.2002   -1.6000    0.0000 H   0  0  0  0  0  0  0  0  0  0  0  0
    9.6001   -1.6000    0.0000 H   0  0  0  0  0  0  0  0  0  0  0  0
    9.6001    1.6000    0.0000 H   0  0  0  0  0  0  0  0  0  0  0  0
    8.0000   -1.6000    0.0000 H   0  0  0  0  0  0  0  0  0  0  0  0
    8.0000    1.6000    0.0000 H   0  0  0  0  0  0  0  0  0  0  0  0
    6.3999    1.6000    0.0000 H   0  0  0  0  0  0  0  0  0  0  0  0
    6.3999   -1.6000    0.0000 H   0  0  0  0  0  0  0  0  0  0  0  0
    4.7998   -1.6000    0.0000 H   0  0  0  0  0  0  0  0  0  0  0  0
    4.7998    1.6000    0.0000 H   0  0  0  0  0  0  0  0  0  0  0  0
    3.2001   -1.6000    0.0000 H   0  0  0  0  0  0  0  0  0  0  0  0
    3.2001    1.6000    0.0000 H   0  0  0  0  0  0  0  0  0  0  0  0
    1.6000   -1.6000    0.0000 H   0  0  0  0  0  0  0  0  0  0  0  0
    1.6000    1.6000    0.0000 H   0  0  0  0  0  0  0  0  0  0  0  0
   -0.0001    1.6000    0.0000 H   0  0  0  0  0  0  0  0  0  0  0  0
   -0.0001   -1.6000    0.0000 H   0  0  0  0  0  0  0  0  0  0  0  0
   -1.6002   -1.6000    0.0000 H   0  0  0  0  0  0  0  0  0  0  0  0
   -1.6002    1.6000    0.0000 H   0  0  0  0  0  0  0  0  0  0  0  0
   -3.1998    1.6000    0.0000 H   0  0  0  0  0  0  0  0  0  0  0  0
   -3.1998   -1.6000    0.0000 H   0  0  0  0  0  0  0  0  0  0  0  0
   -4.7999   -1.6000    0.0000 H   0  0  0  0  0  0  0  0  0  0  0  0
   -4.7999    1.6000    0.0000 H   0  0  0  0  0  0  0  0  0  0  0  0
   -6.4000   -1.6000    0.0000 H   0  0  0  0  0  0  0  0  0  0  0  0
   -6.4000    1.6000    0.0000 H   0  0  0  0  0  0  0  0  0  0  0  0
   -8.0001   -1.6000    0.0000 H   0  0  0  0  0  0  0  0  0  0  0  0
   -8.0001    1.6000    0.0000 H   0  0  0  0  0  0  0  0  0  0  0  0
   -9.5998   -1.6000    0.0000 H   0  0  0  0  0  0  0  0  0  0  0  0
   -9.5998    1.6000    0.0000 H   0  0  0  0  0  0  0  0  0  0  0  0
  -12.8000   -0.0000    0.0000 H   0  0  0  0  0  0  0  0  0  0  0  0
  -12.0002   -1.3856    0.0000 H   0  0  0  0  0  0  0  0  0  0  0  0
  -12.0002    1.3856    0.0000 H   0  0  0  0  0  0  0  0  0  0  0  0
  1  2  1  0  0  0  0
  2  3  1  0  0  0  0
  3  4  1  0  0  0  0
  4  5  1  0  0  0  0
  5  6  1  0  0  0  0
  6  7  1  0  0  0  0
  7  8  1  0  0  0  0
  8  9  1  0  0  0  0
  9 10  1  0  0  0  0
 10 11  1  0  0  0  0
 11 12  1  0  0  0  0
 12 13  1  0  0  0  0
 13 14  1  0  0  0  0
 14 15  1  0  0  0  0
 15 16  1  0  0  0  0
 16 17  1  0  0  0  0
 17 18  1  0  0  0  0
 18 19  2  0  0  0  0
 18 20  1  0  0  0  0
 20 21  1  0  0  0  0
 17 22  1  0  0  0  0
 17 23  1  0  0  0  0
 16 24  1  0  0  0  0
 16 25  1  0  0  0  0
 15 26  1  0  0  0  0
 15 27  1  0  0  0  0
 14 28  1  0  0  0  0
 14 29  1  0  0  0  0
 13 30  1  0  0  0  0
 13 31  1  0  0  0  0
 12 32  1  0  0  0  0
 12 33  1  0  0  0  0
 11 34  1  0  0  0  0
 11 35  1  0  0  0  0
 10 36  1  0  0  0  0
 10 37  1  0  0  0  0
  9 38  1  0  0  0  0
  9 39  1  0  0  0  0
  8 40  1  0  0  0  0
  8 41  1  0  0  0  0
  7 42  1  0  0  0  0
  7 43  1  0  0  0  0
  6 44  1  0  0  0  0
  6 45  1  0  0  0  0
  5 46  1  0  0  0  0
  5 47  1  0  0  0  0
  4 48  1  0  0  0  0
  4 49  1  0  0  0  0
  3 50  1  0  0  0  0
  3 51  1  0  0  0  0
  2 52  1  0  0  0  0
  2 53  1  0  0  0  0
  1 54  1  0  0  0  0
  1 55  1  0  0  0  0
  1 56  1  0  0  0  0
M  END
> <CAS>
57-11-4

> <NAME>
STEARIC ACID

> <preferred_name>
Octadecanoic acid

> <iupac>
octadecanoic acid

> <SMILES>
CCCCCCCCCCCCCCCCCC(O)=O

> <Canonical_QSARr>
CCCCCCCCCCCCCCCCCC(O)=O

> <InChI_Code_QSARr>
InChI=1S/C18H36O2/c1-2-3-4-5-6-7-8-9-10-11-12-13-14-15-16-17-18(19)20/h2-17H2,1H3,(H,19,20)

> <InChI Key_QSARr>
QIQXTHQIDYTFRH-UHFFFAOYSA-N

> <Salt_Solvent>
?

> <WS Temperature>
25

> <WS Reference>
YALKOWSKY,SH & HE,Y (2003)

> <dsstox_substance_id>
DTXSID8021642

> <LogMolar>
-5.6781

$$$$
57-13-6
  -INDIGO-01081615412D

  8  7  0  0  0  0  0  0  0  0999 V2000
   -0.0000    0.0000    0.0000 C   0  0  0  0  0  0  0  0  0  0  0  0
    0.0000   -1.6000    0.0000 O   0  0  0  0  0  0  0  0  0  0  0  0
   -1.3856    0.8000    0.0000 N   0  0  0  0  0  0  0  0  0  0  0  0
   -2.7713    0.0000    0.0000 H   0  0  0  0  0  0  0  0  0  0  0  0
   -1.3856    2.4000    0.0000 H   0  0  0  0  0  0  0  0  0  0  0  0
    1.3856    0.8000    0.0000 N   0  0  0  0  0  0  0  0  0  0  0  0
    2.7713    0.0000    0.0000 H   0  0  0  0  0  0  0  0  0  0  0  0
    1.3856    2.4000    0.0000 H   0  0  0  0  0  0  0  0  0  0  0  0
  1  2  2  0  0  0  0
  1  3  1  0  0  0  0
  3  4  1  0  0  0  0
  3  5  1  0  0  0  0
  1  6  1  0  0  0  0
  6  7  1  0  0  0  0
  6  8  1  0  0  0  0
M  END
> <CAS>
57-13-6

> <NAME>
UREA

> <preferred_name>
Urea

> <iupac>
urea

> <SMILES>
NC(N)=O

> <Canonical_QSARr>
NC(N)=O

> <InChI_Code_QSARr>
InChI=1S/CH4N2O/c2-1(3)4/h(H4,2,3,4)

> <InChI Key_QSARr>
XSQUKJJJFZCRTK-UHFFFAOYSA-N

> <Salt_Solvent>
?

> <WS Temperature>
25

> <WS Reference>
YALKOWSKY,SH (1989)

> <dsstox_substance_id>
DTXSID4021426

> <LogMolar>
0.9578

$$$$
57-15-8
  -INDIGO-01081615412D

 15 14  0  0  0  0  0  0  0  0999 V2000
    0.8000   -1.3856    0.0000 C   0  0  0  0  0  0  0  0  0  0  0  0
    1.6000   -2.7713    0.0000 Cl  0  0  0  0  0  0  0  0  0  0  0  0
    0.0000   -2.7713    0.0000 Cl  0  0  0  0  0  0  0  0  0  0  0  0
    2.4000   -1.3856    0.0000 Cl  0  0  0  0  0  0  0  0  0  0  0  0
    0.0000    0.0000    0.0000 C   0  0  0  0  0  0  0  0  0  0  0  0
   -0.8000    1.3856    0.0000 C   0  0  0  0  0  0  0  0  0  0  0  0
   -1.6000    2.7713    0.0000 H   0  0  0  0  0  0  0  0  0  0  0  0
   -2.4000    1.3856    0.0000 H   0  0  0  0  0  0  0  0  0  0  0  0
    0.0000    2.7713    0.0000 H   0  0  0  0  0  0  0  0  0  0  0  0
    1.3856    0.8000    0.0000 C   0  0  0  0  0  0  0  0  0  0  0  0
    2.7713    1.6000    0.0000 H   0  0  0  0  0  0  0  0  0  0  0  0
    2.7713    0.0000    0.0000 H   0  0  0  0  0  0  0  0  0  0  0  0
    1.3856    2.4000    0.0000 H   0  0  0  0  0  0  0  0  0  0  0  0
   -1.3856   -0.8000    0.0000 O   0  0  0  0  0  0  0  0  0  0  0  0
   -1.3856   -2.4000    0.0000 H   0  0  0  0  0  0  0  0  0  0  0  0
  1  2  1  0  0  0  0
  1  3  1  0  0  0  0
  1  4  1  0  0  0  0
  1  5  1  0  0  0  0
  5  6  1  0  0  0  0
  6  7  1  0  0  0  0
  6  8  1  0  0  0  0
  6  9  1  0  0  0  0
  5 10  1  0  0  0  0
 10 11  1  0  0  0  0
 10 12  1  0  0  0  0
 10 13  1  0  0  0  0
  5 14  1  0  0  0  0
 14 15  1  0  0  0  0
M  END
> <CAS>
57-15-8

> <NAME>
B,B,B-TRICHLORO-T-BUTANOL

> <preferred_name>
1,1,1-Trichloro-2-methyl-2-propanol

> <iupac>
1,1,1-trichloro-2-methylpropan-2-ol

> <SMILES>
CC(C)(O)C(Cl)(Cl)Cl

> <Canonical_QSARr>
CC(C)(O)C(Cl)(Cl)Cl

> <InChI_Code_QSARr>
InChI=1S/C4H7Cl3O/c1-3(2,8)4(5,6)7/h8H,1-2H3

> <InChI Key_QSARr>
OSASVXMJTNOKOY-UHFFFAOYSA-N

> <Salt_Solvent>
?

> <WS Temperature>
20

> <WS Reference>
YALKOWSKY,SH & DANNENFELSER,RM (1992)

> <dsstox_substance_id>
DTXSID1041217

> <LogMolar>
-1.346

$$$$
57-24-9
  -INDIGO-01081615412D

 47 53  0  0  0  0  0  0  0  0999 V2000
    3.2001    0.0000    0.0000 C   0  0  0  0  0  0  0  0  0  0  0  0
    4.7503   -0.3959    0.0000 C   0  0  0  0  0  0  0  0  0  0  0  0
    2.7819   -2.7343    0.0000 C   0  0  0  0  0  0  0  0  0  0  0  0
    2.3580   -4.2771    0.0000 H   0  0  0  0  0  0  0  0  0  0  0  0
    4.1981   -3.4786    0.0000 H   0  0  0  0  0  0  0  0  0  0  0  0
   -0.2707   -2.5747    0.0000 N   0  0  0  0  0  0  0  0  0  0  0  0
   -1.7323   -1.9239    0.0000 C   0  0  0  0  0  0  0  0  0  0  0  0
   -1.5651   -0.3327    0.0000 C   0  0  0  0  0  0  0  0  0  0  0  0
    0.0001    0.0000    0.0000 C   0  0  0  0  0  0  0  0  0  0  0  0
   -1.4890    0.5856    0.0000 C   0  0  0  0  0  0  0  0  0  0  0  0
   -2.8746   -0.2143    0.0000 C   0  0  0  0  0  0  0  0  0  0  0  0
   -4.2603    0.5856    0.0000 C   0  0  0  0  0  0  0  0  0  0  0  0
   -4.2603    2.1857    0.0000 C   0  0  0  0  0  0  0  0  0  0  0  0
   -2.8746    2.9856    0.0000 C   0  0  0  0  0  0  0  0  0  0  0  0
   -2.8746    4.5857    0.0000 H   0  0  0  0  0  0  0  0  0  0  0  0
   -1.4890    2.1857    0.0000 C   0  0  0  0  0  0  0  0  0  0  0  0
    0.0001    2.7713    0.0000 N   0  0  0  0  0  0  0  0  0  0  0  0
    0.8000    1.3857    0.0000 C   0  0  0  0  0  0  0  0  0  0  0  0
    2.4000    1.3857    0.0000 C   0  0  0  0  0  0  0  0  0  0  0  0
    3.2001    2.7713    0.0000 C   0  0  0  0  0  0  0  0  0  0  0  0
    4.7503    3.1672    0.0000 O   0  0  0  0  0  0  0  0  0  0  0  0
    6.0138    2.1857    0.0000 C   0  0  0  0  0  0  0  0  0  0  0  0
    6.0138    0.5856    0.0000 C   0  0  0  0  0  0  0  0  0  0  0  0
    7.4510   -0.1178    0.0000 H   0  0  0  0  0  0  0  0  0  0  0  0
    7.5752    1.8362    0.0000 H   0  0  0  0  0  0  0  0  0  0  0  0
    6.6957    3.6331    0.0000 H   0  0  0  0  0  0  0  0  0  0  0  0
    2.4000    4.1570    0.0000 C   0  0  0  0  0  0  0  0  0  0  0  0
    0.8000    4.1570    0.0000 C   0  0  0  0  0  0  0  0  0  0  0  0
    0.0001    5.5426    0.0000 O   0  0  0  0  0  0  0  0  0  0  0  0
    3.7857    4.9569    0.0000 H   0  0  0  0  0  0  0  0  0  0  0  0
    2.1222    5.7326    0.0000 H   0  0  0  0  0  0  0  0  0  0  0  0
    3.8210    4.2459    0.0000 H   0  0  0  0  0  0  0  0  0  0  0  0
    4.0000    1.3857    0.0000 H   0  0  0  0  0  0  0  0  0  0  0  0
    1.6001    2.7713    0.0000 H   0  0  0  0  0  0  0  0  0  0  0  0
   -5.6459    2.9856    0.0000 H   0  0  0  0  0  0  0  0  0  0  0  0
   -5.6459   -0.2143    0.0000 H   0  0  0  0  0  0  0  0  0  0  0  0
   -3.0686   -0.8799    0.0000 H   0  0  0  0  0  0  0  0  0  0  0  0
    0.8000   -1.3856    0.0000 C   0  0  0  0  0  0  0  0  0  0  0  0
   -0.7912   -1.2184    0.0000 H   0  0  0  0  0  0  0  0  0  0  0  0
    2.4000   -1.3856    0.0000 C   0  0  0  0  0  0  0  0  0  0  0  0
    2.1222   -2.9613    0.0000 H   0  0  0  0  0  0  0  0  0  0  0  0
    3.7857   -2.1857    0.0000 H   0  0  0  0  0  0  0  0  0  0  0  0
   -1.7323    1.2586    0.0000 H   0  0  0  0  0  0  0  0  0  0  0  0
   -1.9655   -0.8984    0.0000 H   0  0  0  0  0  0  0  0  0  0  0  0
   -3.3313   -1.8680    0.0000 H   0  0  0  0  0  0  0  0  0  0  0  0
   -2.2268   -3.4456    0.0000 H   0  0  0  0  0  0  0  0  0  0  0  0
    3.8210   -1.4745    0.0000 H   0  0  0  0  0  0  0  0  0  0  0  0
  1  2  1  0  0  0  0
  2  3  1  0  0  0  0
  3  4  1  0  0  0  0
  3  5  1  0  0  0  0
  3  6  1  0  0  0  0
  6  7  1  0  0  0  0
  7  8  1  0  0  0  0
  8  9  1  0  0  0  0
  9 10  1  0  0  0  0
 10 11  4  0  0  0  0
 11 12  4  0  0  0  0
 12 13  4  0  0  0  0
 13 14  4  0  0  0  0
 14 15  1  0  0  0  0
 14 16  4  0  0  0  0
 16 10  4  0  0  0  0
 16 17  1  0  0  0  0
 17 18  1  0  0  0  0
 18  9  1  0  0  0  0
 18 19  1  0  0  0  0
 19  1  1  0  0  0  0
 19 20  1  0  0  0  0
 20 21  1  0  0  0  0
 21 22  1  0  0  0  0
 22 23  1  0  0  0  0
 23  2  2  0  0  0  0
 23 24  1  0  0  0  0
 22 25  1  0  0  0  0
 22 26  1  0  0  0  0
 20 27  1  0  0  0  0
 27 28  1  0  0  0  0
 28 17  1  0  0  0  0
 28 29  2  0  0  0  0
 27 30  1  0  0  0  0
 27 31  1  0  0  0  0
 20 32  1  0  0  0  0
 19 33  1  0  0  0  0
 18 34  1  0  0  0  0
 13 35  1  0  0  0  0
 12 36  1  0  0  0  0
 11 37  1  0  0  0  0
  9 38  1  0  0  0  0
 38  6  1  0  0  0  0
 38 39  1  0  0  0  0
 38 40  1  0  0  0  0
 40  1  1  0  0  0  0
 40 41  1  0  0  0  0
 40 42  1  0  0  0  0
  8 43  1  0  0  0  0
  8 44  1  0  0  0  0
  7 45  1  0  0  0  0
  7 46  1  0  0  0  0
  1 47  1  0  0  0  0
M  END
> <CAS>
57-24-9

> <NAME>
STRYCHNINE

> <preferred_name>
Strychnine

> <iupac>
strychnidin-10-one

> <SMILES>
O=C1C[C@@H]2OCC=C3CN4CC[C@]56[C@H]([C@H]2[C@H]3C[C@@H]54)N1c1ccccc61

> <Canonical_QSARr>
O=C1CC2OCC=C3CN4CCC56C(C2C3CC54)N1c1ccccc61

> <InChI_Code_QSARr>
InChI=1S/C21H22N2O2/c24-18-10-16-19-13-9-17-21(6-7-22(17)11-12(13)5-8-25-16)14-3-1-2-4-15(14)23(18)20(19)21/h1-5,13,16-17,19-20H,6-11H2

> <InChI Key_QSARr>
QMGVPVSNSZLJIA-UHFFFAOYSA-N

> <Salt_Solvent>
?

> <WS Temperature>
25

> <WS Reference>
SEIDELL,A (1941)

> <dsstox_substance_id>
DTXSID6023600

> <LogMolar>
-3.3202

$$$$
57-27-2
  -INDIGO-01081615412D

 40 44  0  0  0  0  0  0  0  0999 V2000
   -0.0000    0.0001    0.0000 C   0  0  0  0  0  0  0  0  0  0  0  0
   -1.6000    0.0001    0.0000 C   0  0  0  0  0  0  0  0  0  0  0  0
   -0.8000    1.3856    0.0000 H   0  0  0  0  0  0  0  0  0  0  0  0
   -3.1035    0.5472    0.0000 H   0  0  0  0  0  0  0  0  0  0  0  0
   -2.4000   -1.3856    0.0000 C   0  0  0  0  0  0  0  0  0  0  0  0
   -3.9035   -0.8383    0.0000 H   0  0  0  0  0  0  0  0  0  0  0  0
   -3.7856   -2.1856    0.0000 H   0  0  0  0  0  0  0  0  0  0  0  0
   -1.6000   -2.7712    0.0000 N   0  0  0  0  0  0  0  0  0  0  0  0
   -2.4000   -4.1569    0.0000 C   0  0  0  0  0  0  0  0  0  0  0  0
   -3.2000   -5.5426    0.0000 H   0  0  0  0  0  0  0  0  0  0  0  0
   -1.6000   -5.5426    0.0000 H   0  0  0  0  0  0  0  0  0  0  0  0
   -3.9757   -4.4348    0.0000 H   0  0  0  0  0  0  0  0  0  0  0  0
   -0.0000   -2.7712    0.0000 C   0  0  0  0  0  0  0  0  0  0  0  0
   -2.3925   -2.9619    0.0000 C   0  0  0  0  0  0  0  0  0  0  0  0
   -3.9728   -3.2123    0.0000 H   0  0  0  0  0  0  0  0  0  0  0  0
   -1.4345   -4.2435    0.0000 H   0  0  0  0  0  0  0  0  0  0  0  0
   -2.8595   -0.6079    0.0000 C   0  0  0  0  0  0  0  0  0  0  0  0
   -4.3212    0.0429    0.0000 C   0  0  0  0  0  0  0  0  0  0  0  0
   -4.4883    1.6342    0.0000 C   0  0  0  0  0  0  0  0  0  0  0  0
   -3.1939    2.5748    0.0000 C   0  0  0  0  0  0  0  0  0  0  0  0
   -3.3612    4.1659    0.0000 O   0  0  0  0  0  0  0  0  0  0  0  0
   -4.8228    4.8167    0.0000 H   0  0  0  0  0  0  0  0  0  0  0  0
   -1.7322    1.9240    0.0000 C   0  0  0  0  0  0  0  0  0  0  0  0
   -0.2707    2.5748    0.0000 O   0  0  0  0  0  0  0  0  0  0  0  0
    0.8000    1.3856    0.0000 C   0  0  0  0  0  0  0  0  0  0  0  0
    2.4000    1.3856    0.0000 C   0  0  0  0  0  0  0  0  0  0  0  0
    3.9035    1.9328    0.0000 O   0  0  0  0  0  0  0  0  0  0  0  0
    4.1814    3.5086    0.0000 H   0  0  0  0  0  0  0  0  0  0  0  0
    3.2000    0.0001    0.0000 C   0  0  0  0  0  0  0  0  0  0  0  0
    2.4000   -1.3856    0.0000 C   0  0  0  0  0  0  0  0  0  0  0  0
    0.8000   -1.3856    0.0000 C   0  0  0  0  0  0  0  0  0  0  0  0
    1.6000   -2.7712    0.0000 H   0  0  0  0  0  0  0  0  0  0  0  0
    3.2000   -2.7712    0.0000 H   0  0  0  0  0  0  0  0  0  0  0  0
    4.8000    0.0001    0.0000 H   0  0  0  0  0  0  0  0  0  0  0  0
    2.6779    2.9614    0.0000 H   0  0  0  0  0  0  0  0  0  0  0  0
    1.1871    2.9382    0.0000 H   0  0  0  0  0  0  0  0  0  0  0  0
   -1.5651    0.3327    0.0000 C   0  0  0  0  0  0  0  0  0  0  0  0
   -5.9501    2.2850    0.0000 H   0  0  0  0  0  0  0  0  0  0  0  0
   -5.6156   -0.8975    0.0000 H   0  0  0  0  0  0  0  0  0  0  0  0
    0.8545   -4.1240    0.0000 H   0  0  0  0  0  0  0  0  0  0  0  0
  1  2  1  0  0  0  0
  2  3  1  0  0  0  0
  2  4  1  0  0  0  0
  2  5  1  0  0  0  0
  5  6  1  0  0  0  0
  5  7  1  0  0  0  0
  5  8  1  0  0  0  0
  8  9  1  0  0  0  0
  9 10  1  0  0  0  0
  9 11  1  0  0  0  0
  9 12  1  0  0  0  0
  8 13  1  0  0  0  0
 13 14  1  0  0  0  0
 14 15  1  0  0  0  0
 14 16  1  0  0  0  0
 14 17  1  0  0  0  0
 17 18  4  0  0  0  0
 18 19  4  0  0  0  0
 19 20  4  0  0  0  0
 20 21  1  0  0  0  0
 21 22  1  0  0  0  0
 20 23  4  0  0  0  0
 23 24  1  0  0  0  0
 24 25  1  0  0  0  0
 25  1  1  0  0  0  0
 25 26  1  0  0  0  0
 26 27  1  0  0  0  0
 27 28  1  0  0  0  0
 26 29  1  0  0  0  0
 29 30  2  0  0  0  0
 30 31  1  0  0  0  0
 31  1  1  0  0  0  0
 31 13  1  0  0  0  0
 31 32  1  0  0  0  0
 30 33  1  0  0  0  0
 29 34  1  0  0  0  0
 26 35  1  0  0  0  0
 25 36  1  0  0  0  0
 23 37  4  0  0  0  0
 37  1  1  0  0  0  0
 37 17  4  0  0  0  0
 19 38  1  0  0  0  0
 18 39  1  0  0  0  0
 13 40  1  0  0  0  0
M  END
> <CAS>
57-27-2

> <NAME>
MORPHINE

> <preferred_name>
Morphine

> <iupac>
(5alpha,6alpha)-17-methyl-7,8-didehydro-4,5-epoxymorphinan-3,6-diol

> <SMILES>
CN1CC[C@@]23[C@H]4Oc5c2c(C[C@@H]1[C@@H]3C=C[C@@H]4O)ccc5O

> <Canonical_QSARr>
CN1CCC23C4Oc5c2c(CC1C3C=CC4O)ccc5O

> <InChI_Code_QSARr>
InChI=1S/C17H19NO3/c1-18-7-6-17-10-3-5-13(20)16(17)21-15-12(19)4-2-9(14(15)17)8-11(10)18/h2-5,10-11,13,16,19-20H,6-8H2,1H3

> <InChI Key_QSARr>
BQJCRHHNABKAKU-UHFFFAOYSA-N

> <Salt_Solvent>
?

> <WS Temperature>
20

> <WS Reference>
YALKOWSKY,SH & DANNENFELSER,RM (1992)

> <dsstox_substance_id>
DTXSID9023336

> <LogMolar>
-3.2822

$$$$
57-42-1
  -INDIGO-01081615412D

 39 40  0  0  0  0  0  0  0  0999 V2000
   -1.3856    2.3999    0.0000 C   0  0  0  0  0  0  0  0  0  0  0  0
   -2.7712    1.5999    0.0000 N   0  0  0  0  0  0  0  0  0  0  0  0
   -4.1570    2.3999    0.0000 C   0  0  0  0  0  0  0  0  0  0  0  0
   -5.5426    3.2000    0.0000 H   0  0  0  0  0  0  0  0  0  0  0  0
   -4.1570    4.0000    0.0000 H   0  0  0  0  0  0  0  0  0  0  0  0
   -5.5426    1.5999    0.0000 H   0  0  0  0  0  0  0  0  0  0  0  0
   -2.7712    0.0001    0.0000 C   0  0  0  0  0  0  0  0  0  0  0  0
   -4.3470    0.2779    0.0000 H   0  0  0  0  0  0  0  0  0  0  0  0
   -3.3185   -1.5034    0.0000 H   0  0  0  0  0  0  0  0  0  0  0  0
   -1.3856   -0.8000    0.0000 C   0  0  0  0  0  0  0  0  0  0  0  0
   -2.4141   -2.0256    0.0000 H   0  0  0  0  0  0  0  0  0  0  0  0
   -0.3571   -2.0256    0.0000 H   0  0  0  0  0  0  0  0  0  0  0  0
   -0.0000    0.0001    0.0000 C   0  0  0  0  0  0  0  0  0  0  0  0
    0.5473   -1.5034    0.0000 C   0  0  0  0  0  0  0  0  0  0  0  0
   -0.2528   -2.8892    0.0000 C   0  0  0  0  0  0  0  0  0  0  0  0
   -1.8527   -2.8892    0.0000 H   0  0  0  0  0  0  0  0  0  0  0  0
    0.5473   -4.2748    0.0000 C   0  0  0  0  0  0  0  0  0  0  0  0
   -0.2528   -5.6604    0.0000 H   0  0  0  0  0  0  0  0  0  0  0  0
    2.1472   -4.2748    0.0000 C   0  0  0  0  0  0  0  0  0  0  0  0
    2.9472   -5.6604    0.0000 H   0  0  0  0  0  0  0  0  0  0  0  0
    2.9472   -2.8892    0.0000 C   0  0  0  0  0  0  0  0  0  0  0  0
    4.5472   -2.8892    0.0000 H   0  0  0  0  0  0  0  0  0  0  0  0
    2.1472   -1.5034    0.0000 C   0  0  0  0  0  0  0  0  0  0  0  0
    2.6041   -0.9479    0.0000 H   0  0  0  0  0  0  0  0  0  0  0  0
    1.5756    0.2779    0.0000 C   0  0  0  0  0  0  0  0  0  0  0  0
    2.3757    1.6635    0.0000 O   0  0  0  0  0  0  0  0  0  0  0  0
    3.8791    2.2107    0.0000 C   0  0  0  0  0  0  0  0  0  0  0  0
    5.3827    2.7580    0.0000 C   0  0  0  0  0  0  0  0  0  0  0  0
    6.8862    3.3052    0.0000 H   0  0  0  0  0  0  0  0  0  0  0  0
    5.6605    4.3336    0.0000 H   0  0  0  0  0  0  0  0  0  0  0  0
    6.6084    1.7295    0.0000 H   0  0  0  0  0  0  0  0  0  0  0  0
    4.4264    0.7072    0.0000 H   0  0  0  0  0  0  0  0  0  0  0  0
    3.3320    3.7142    0.0000 H   0  0  0  0  0  0  0  0  0  0  0  0
    2.2669    0.0784    0.0000 O   0  0  0  0  0  0  0  0  0  0  0  0
   -0.0000    1.5999    0.0000 C   0  0  0  0  0  0  0  0  0  0  0  0
    1.5756    1.3222    0.0000 H   0  0  0  0  0  0  0  0  0  0  0  0
    0.5473    3.1036    0.0000 H   0  0  0  0  0  0  0  0  0  0  0  0
   -0.3571    3.6257    0.0000 H   0  0  0  0  0  0  0  0  0  0  0  0
   -2.4141    3.6257    0.0000 H   0  0  0  0  0  0  0  0  0  0  0  0
  1  2  1  0  0  0  0
  2  3  1  0  0  0  0
  3  4  1  0  0  0  0
  3  5  1  0  0  0  0
  3  6  1  0  0  0  0
  2  7  1  0  0  0  0
  7  8  1  0  0  0  0
  7  9  1  0  0  0  0
  7 10  1  0  0  0  0
 10 11  1  0  0  0  0
 10 12  1  0  0  0  0
 10 13  1  0  0  0  0
 13 14  1  0  0  0  0
 14 15  4  0  0  0  0
 15 16  1  0  0  0  0
 15 17  4  0  0  0  0
 17 18  1  0  0  0  0
 17 19  4  0  0  0  0
 19 20  1  0  0  0  0
 19 21  4  0  0  0  0
 21 22  1  0  0  0  0
 21 23  4  0  0  0  0
 23 14  4  0  0  0  0
 23 24  1  0  0  0  0
 13 25  1  0  0  0  0
 25 26  1  0  0  0  0
 26 27  1  0  0  0  0
 27 28  1  0  0  0  0
 28 29  1  0  0  0  0
 28 30  1  0  0  0  0
 28 31  1  0  0  0  0
 27 32  1  0  0  0  0
 27 33  1  0  0  0  0
 25 34  2  0  0  0  0
 13 35  1  0  0  0  0
 35  1  1  0  0  0  0
 35 36  1  0  0  0  0
 35 37  1  0  0  0  0
  1 38  1  0  0  0  0
  1 39  1  0  0  0  0
M  END
> <CAS>
57-42-1

> <NAME>
DEMEROL

> <preferred_name>
Meperidine

> <iupac>
ethyl 1-methyl-4-phenylpiperidine-4-carboxylate

> <SMILES>
CCOC(=O)C1(CCN(C)CC1)c1ccccc1

> <Canonical_QSARr>
CCOC(=O)C1(CCN(C)CC1)c1ccccc1

> <InChI_Code_QSARr>
InChI=1S/C15H21NO2/c1-3-18-14(17)15(9-11-16(2)12-10-15)13-7-5-4-6-8-13/h4-8H,3,9-12H2,1-2H3

> <InChI Key_QSARr>
XADCESSVHJOZHK-UHFFFAOYSA-N

> <Salt_Solvent>
?

> <WS Temperature>
30

> <WS Reference>
YALKOWSKY,SH & DANNENFELSER,RM (1992)

> <dsstox_substance_id>
DTXSID9023253

> <LogMolar>
-1.88555

$$$$
57-43-2
  -INDIGO-01081615412D

 34 34  0  0  0  0  0  0  0  0999 V2000
    0.0000    0.0000    0.0000 C   0  0  0  0  0  0  0  0  0  0  0  0
   -1.3857    0.8000    0.0000 C   0  0  0  0  0  0  0  0  0  0  0  0
   -1.9330    2.3035    0.0000 O   0  0  0  0  0  0  0  0  0  0  0  0
   -2.7712    0.0000    0.0000 N   0  0  0  0  0  0  0  0  0  0  0  0
   -4.1569    0.8000    0.0000 H   0  0  0  0  0  0  0  0  0  0  0  0
   -2.7712   -1.6000    0.0000 C   0  0  0  0  0  0  0  0  0  0  0  0
   -4.1569   -2.4000    0.0000 O   0  0  0  0  0  0  0  0  0  0  0  0
   -1.3857   -2.4000    0.0000 N   0  0  0  0  0  0  0  0  0  0  0  0
   -1.3857   -4.0000    0.0000 H   0  0  0  0  0  0  0  0  0  0  0  0
    0.0000   -1.6000    0.0000 C   0  0  0  0  0  0  0  0  0  0  0  0
    1.2257   -2.6285    0.0000 O   0  0  0  0  0  0  0  0  0  0  0  0
    1.6000    0.0000    0.0000 C   0  0  0  0  0  0  0  0  0  0  0  0
    3.2001    0.0000    0.0000 C   0  0  0  0  0  0  0  0  0  0  0  0
    4.7999    0.0000    0.0000 C   0  0  0  0  0  0  0  0  0  0  0  0
    6.3757    0.2778    0.0000 C   0  0  0  0  0  0  0  0  0  0  0  0
    7.9514    0.5557    0.0000 H   0  0  0  0  0  0  0  0  0  0  0  0
    7.4041   -0.9478    0.0000 H   0  0  0  0  0  0  0  0  0  0  0  0
    6.9230    1.7813    0.0000 H   0  0  0  0  0  0  0  0  0  0  0  0
    5.0778   -1.5757    0.0000 C   0  0  0  0  0  0  0  0  0  0  0  0
    5.3557   -3.1513    0.0000 H   0  0  0  0  0  0  0  0  0  0  0  0
    6.5814   -2.1230    0.0000 H   0  0  0  0  0  0  0  0  0  0  0  0
    3.8521   -2.6041    0.0000 H   0  0  0  0  0  0  0  0  0  0  0  0
    4.5222    1.5756    0.0000 H   0  0  0  0  0  0  0  0  0  0  0  0
    3.2001   -1.6000    0.0000 H   0  0  0  0  0  0  0  0  0  0  0  0
    3.2001    1.6001    0.0000 H   0  0  0  0  0  0  0  0  0  0  0  0
    2.0507    0.9563    0.0000 H   0  0  0  0  0  0  0  0  0  0  0  0
    1.6000   -1.6000    0.0000 H   0  0  0  0  0  0  0  0  0  0  0  0
    0.5473    1.5036    0.0000 C   0  0  0  0  0  0  0  0  0  0  0  0
    1.0945    3.0070    0.0000 C   0  0  0  0  0  0  0  0  0  0  0  0
    1.6416    4.5105    0.0000 H   0  0  0  0  0  0  0  0  0  0  0  0
    0.0660    4.2328    0.0000 H   0  0  0  0  0  0  0  0  0  0  0  0
    2.6702    3.2849    0.0000 H   0  0  0  0  0  0  0  0  0  0  0  0
   -0.9563    2.0508    0.0000 H   0  0  0  0  0  0  0  0  0  0  0  0
    1.6000    1.6001    0.0000 H   0  0  0  0  0  0  0  0  0  0  0  0
  1  2  1  0  0  0  0
  2  3  2  0  0  0  0
  2  4  1  0  0  0  0
  4  5  1  0  0  0  0
  4  6  1  0  0  0  0
  6  7  2  0  0  0  0
  6  8  1  0  0  0  0
  8  9  1  0  0  0  0
  8 10  1  0  0  0  0
 10  1  1  0  0  0  0
 10 11  2  0  0  0  0
  1 12  1  0  0  0  0
 12 13  1  0  0  0  0
 13 14  1  0  0  0  0
 14 15  1  0  0  0  0
 15 16  1  0  0  0  0
 15 17  1  0  0  0  0
 15 18  1  0  0  0  0
 14 19  1  0  0  0  0
 19 20  1  0  0  0  0
 19 21  1  0  0  0  0
 19 22  1  0  0  0  0
 14 23  1  0  0  0  0
 13 24  1  0  0  0  0
 13 25  1  0  0  0  0
 12 26  1  0  0  0  0
 12 27  1  0  0  0  0
  1 28  1  0  0  0  0
 28 29  1  0  0  0  0
 29 30  1  0  0  0  0
 29 31  1  0  0  0  0
 29 32  1  0  0  0  0
 28 33  1  0  0  0  0
 28 34  1  0  0  0  0
M  END
> <CAS>
57-43-2

> <NAME>
AMOBARBITAL

> <preferred_name>
Amobarbital

> <iupac>
5-ethyl-5-(3-methylbutyl)pyrimidine-2,4,6(1H,3H,5H)-trione

> <SMILES>
CCC1(CCC(C)C)C(=O)NC(=O)NC1=O

> <Canonical_QSARr>
CCC1(CCC(C)C)C(=O)NC(=O)NC1=O

> <InChI_Code_QSARr>
InChI=1S/C11H18N2O3/c1-4-11(6-5-7(2)3)8(14)12-10(16)13-9(11)15/h7H,4-6H2,1-3H3,(H2,12,13,14,15,16)

> <InChI Key_QSARr>
VIROVYVQCGLCII-UHFFFAOYSA-N

> <Salt_Solvent>
?

> <WS Temperature>
25

> <WS Reference>
YALKOWSKY,SH & HE,Y (2003)

> <dsstox_substance_id>
DTXSID9020081

> <LogMolar>
-2.5743

$$$$
57-44-3
  -INDIGO-01081615412D

 25 25  0  0  0  0  0  0  0  0999 V2000
   -0.0000   -0.0000    0.0000 C   0  0  0  0  0  0  0  0  0  0  0  0
   -0.8000    1.3857    0.0000 C   0  0  0  0  0  0  0  0  0  0  0  0
   -0.2527    2.8891    0.0000 O   0  0  0  0  0  0  0  0  0  0  0  0
   -2.4000    1.3857    0.0000 N   0  0  0  0  0  0  0  0  0  0  0  0
   -3.2000    2.7713    0.0000 H   0  0  0  0  0  0  0  0  0  0  0  0
   -3.2000   -0.0000    0.0000 C   0  0  0  0  0  0  0  0  0  0  0  0
   -4.8000   -0.0000    0.0000 O   0  0  0  0  0  0  0  0  0  0  0  0
   -2.4000   -1.3856    0.0000 N   0  0  0  0  0  0  0  0  0  0  0  0
   -3.2000   -2.7713    0.0000 H   0  0  0  0  0  0  0  0  0  0  0  0
   -0.8000   -1.3856    0.0000 C   0  0  0  0  0  0  0  0  0  0  0  0
   -0.5221   -2.9613    0.0000 O   0  0  0  0  0  0  0  0  0  0  0  0
    1.2257   -1.0284    0.0000 C   0  0  0  0  0  0  0  0  0  0  0  0
    2.4514   -2.0569    0.0000 C   0  0  0  0  0  0  0  0  0  0  0  0
    3.6771   -3.0854    0.0000 H   0  0  0  0  0  0  0  0  0  0  0  0
    2.1735   -3.6326    0.0000 H   0  0  0  0  0  0  0  0  0  0  0  0
    3.9549   -1.5097    0.0000 H   0  0  0  0  0  0  0  0  0  0  0  0
    2.1857   -0.5856    0.0000 H   0  0  0  0  0  0  0  0  0  0  0  0
    0.1972   -2.2541    0.0000 H   0  0  0  0  0  0  0  0  0  0  0  0
    1.3856    0.8000    0.0000 C   0  0  0  0  0  0  0  0  0  0  0  0
    2.7713    1.6000    0.0000 C   0  0  0  0  0  0  0  0  0  0  0  0
    4.1569    2.4000    0.0000 H   0  0  0  0  0  0  0  0  0  0  0  0
    4.1569    0.8000    0.0000 H   0  0  0  0  0  0  0  0  0  0  0  0
    2.7713    3.2000    0.0000 H   0  0  0  0  0  0  0  0  0  0  0  0
    2.2541    0.1972    0.0000 H   0  0  0  0  0  0  0  0  0  0  0  0
    0.5856    2.1857    0.0000 H   0  0  0  0  0  0  0  0  0  0  0  0
  1  2  1  0  0  0  0
  2  3  2  0  0  0  0
  2  4  1  0  0  0  0
  4  5  1  0  0  0  0
  4  6  1  0  0  0  0
  6  7  2  0  0  0  0
  6  8  1  0  0  0  0
  8  9  1  0  0  0  0
  8 10  1  0  0  0  0
 10  1  1  0  0  0  0
 10 11  2  0  0  0  0
  1 12  1  0  0  0  0
 12 13  1  0  0  0  0
 13 14  1  0  0  0  0
 13 15  1  0  0  0  0
 13 16  1  0  0  0  0
 12 17  1  0  0  0  0
 12 18  1  0  0  0  0
  1 19  1  0  0  0  0
 19 20  1  0  0  0  0
 20 21  1  0  0  0  0
 20 22  1  0  0  0  0
 20 23  1  0  0  0  0
 19 24  1  0  0  0  0
 19 25  1  0  0  0  0
M  END
> <CAS>
57-44-3

> <NAME>
BARBITAL

> <preferred_name>
Barbital

> <iupac>
5,5-diethylpyrimidine-2,4,6(1H,3H,5H)-trione

> <SMILES>
CCC1(CC)C(=O)NC(=O)NC1=O

> <Canonical_QSARr>
CCC1(CC)C(=O)NC(=O)NC1=O

> <InChI_Code_QSARr>
InChI=1S/C8H12N2O3/c1-3-8(4-2)5(11)9-7(13)10-6(8)12/h3-4H2,1-2H3,(H2,9,10,11,12,13)

> <InChI Key_QSARr>
FTOAOBMCPZCFFF-UHFFFAOYSA-N

> <Salt_Solvent>
?

> <WS Temperature>
25

> <WS Reference>
YALKOWSKY,SH & DANNENFELSER,RM (1992)

> <dsstox_substance_id>
DTXSID5022643

> <LogMolar>
-1.3926

$$$$
57-53-4
  -INDIGO-01081615412D

 33 32  0  0  0  0  0  0  0  0999 V2000
   -1.3856    4.6400    0.0000 N   0  0  0  0  0  0  0  0  0  0  0  0
   -1.3856    3.0400    0.0000 C   0  0  0  0  0  0  0  0  0  0  0  0
    0.0001    2.2400    0.0000 O   0  0  0  0  0  0  0  0  0  0  0  0
    0.0001    0.6400    0.0000 C   0  0  0  0  0  0  0  0  0  0  0  0
    0.0001   -0.0000    0.0000 C   0  0  0  0  0  0  0  0  0  0  0  0
   -1.6000   -0.0000    0.0000 C   0  0  0  0  0  0  0  0  0  0  0  0
   -3.1035    0.5472    0.0000 O   0  0  0  0  0  0  0  0  0  0  0  0
   -4.3292   -0.4812    0.0000 C   0  0  0  0  0  0  0  0  0  0  0  0
   -4.0514   -2.0570    0.0000 O   0  0  0  0  0  0  0  0  0  0  0  0
   -5.8327    0.0660    0.0000 N   0  0  0  0  0  0  0  0  0  0  0  0
   -7.0584   -0.9624    0.0000 H   0  0  0  0  0  0  0  0  0  0  0  0
   -6.1104    1.6417    0.0000 H   0  0  0  0  0  0  0  0  0  0  0  0
   -2.1472   -1.5035    0.0000 H   0  0  0  0  0  0  0  0  0  0  0  0
   -1.5757    0.9178    0.0000 H   0  0  0  0  0  0  0  0  0  0  0  0
    1.5999   -0.0000    0.0000 C   0  0  0  0  0  0  0  0  0  0  0  0
    3.1757   -0.2778    0.0000 C   0  0  0  0  0  0  0  0  0  0  0  0
    4.7513   -0.5557    0.0000 C   0  0  0  0  0  0  0  0  0  0  0  0
    6.3271   -0.8335    0.0000 H   0  0  0  0  0  0  0  0  0  0  0  0
    5.2987   -2.0592    0.0000 H   0  0  0  0  0  0  0  0  0  0  0  0
    5.7799    0.6700    0.0000 H   0  0  0  0  0  0  0  0  0  0  0  0
    2.8979   -1.8535    0.0000 H   0  0  0  0  0  0  0  0  0  0  0  0
    3.4535    1.2979    0.0000 H   0  0  0  0  0  0  0  0  0  0  0  0
    1.3222   -1.5758    0.0000 H   0  0  0  0  0  0  0  0  0  0  0  0
    2.4000    1.3856    0.0000 H   0  0  0  0  0  0  0  0  0  0  0  0
    0.0001   -1.6000    0.0000 C   0  0  0  0  0  0  0  0  0  0  0  0
    0.0001   -3.2000    0.0000 H   0  0  0  0  0  0  0  0  0  0  0  0
   -1.3856   -2.4000    0.0000 H   0  0  0  0  0  0  0  0  0  0  0  0
    1.2258   -2.6285    0.0000 H   0  0  0  0  0  0  0  0  0  0  0  0
    1.5756    0.9178    0.0000 H   0  0  0  0  0  0  0  0  0  0  0  0
   -0.7099    1.2222    0.0000 H   0  0  0  0  0  0  0  0  0  0  0  0
   -2.7712    2.2400    0.0000 O   0  0  0  0  0  0  0  0  0  0  0  0
   -2.7714    5.4400    0.0000 H   0  0  0  0  0  0  0  0  0  0  0  0
    0.0001    5.4400    0.0000 H   0  0  0  0  0  0  0  0  0  0  0  0
  1  2  1  0  0  0  0
  2  3  1  0  0  0  0
  3  4  1  0  0  0  0
  4  5  1  0  0  0  0
  5  6  1  0  0  0  0
  6  7  1  0  0  0  0
  7  8  1  0  0  0  0
  8  9  2  0  0  0  0
  8 10  1  0  0  0  0
 10 11  1  0  0  0  0
 10 12  1  0  0  0  0
  6 13  1  0  0  0  0
  6 14  1  0  0  0  0
  5 15  1  0  0  0  0
 15 16  1  0  0  0  0
 16 17  1  0  0  0  0
 17 18  1  0  0  0  0
 17 19  1  0  0  0  0
 17 20  1  0  0  0  0
 16 21  1  0  0  0  0
 16 22  1  0  0  0  0
 15 23  1  0  0  0  0
 15 24  1  0  0  0  0
  5 25  1  0  0  0  0
 25 26  1  0  0  0  0
 25 27  1  0  0  0  0
 25 28  1  0  0  0  0
  4 29  1  0  0  0  0
  4 30  1  0  0  0  0
  2 31  2  0  0  0  0
  1 32  1  0  0  0  0
  1 33  1  0  0  0  0
M  END
> <CAS>
57-53-4

> <NAME>
MEPROBAMATE

> <preferred_name>
Meprobamate

> <iupac>
2-[(carbamoyloxy)methyl]-2-methylpentyl carbamate

> <SMILES>
CCCC(C)(COC(N)=O)COC(N)=O

> <Canonical_QSARr>
CCCC(C)(COC(N)=O)COC(N)=O

> <InChI_Code_QSARr>
InChI=1S/C9H18N2O4/c1-3-4-9(2,5-14-7(10)12)6-15-8(11)13/h3-6H2,1-2H3,(H2,10,12)(H2,11,13)

> <InChI Key_QSARr>
NPPQSCRMBWNHMW-UHFFFAOYSA-N

> <Salt_Solvent>
?

> <WS Temperature>
25

> <WS Reference>
YALKOWSKY,SH & HE,Y (2003)

> <dsstox_substance_id>
DTXSID3023261

> <LogMolar>
-1.6669

$$$$
57-55-6
  -INDIGO-01081615412D

 13 12  0  0  0  0  0  0  0  0999 V2000
   -1.6000    0.0000    0.0000 C   0  0  0  0  0  0  0  0  0  0  0  0
    0.0000    0.0000    0.0000 C   0  0  0  0  0  0  0  0  0  0  0  0
    0.0000    1.6000    0.0000 O   0  0  0  0  0  0  0  0  0  0  0  0
   -1.3857    2.4000    0.0000 H   0  0  0  0  0  0  0  0  0  0  0  0
    1.6000    0.0000    0.0000 C   0  0  0  0  0  0  0  0  0  0  0  0
    3.2000    0.0000    0.0000 O   0  0  0  0  0  0  0  0  0  0  0  0
    4.0000   -1.3856    0.0000 H   0  0  0  0  0  0  0  0  0  0  0  0
    1.6000   -1.6000    0.0000 H   0  0  0  0  0  0  0  0  0  0  0  0
    1.6000    1.6000    0.0000 H   0  0  0  0  0  0  0  0  0  0  0  0
    0.0000   -1.6000    0.0000 H   0  0  0  0  0  0  0  0  0  0  0  0
   -3.2000    0.0000    0.0000 H   0  0  0  0  0  0  0  0  0  0  0  0
   -2.4000   -1.3856    0.0000 H   0  0  0  0  0  0  0  0  0  0  0  0
   -2.4000    1.3856    0.0000 H   0  0  0  0  0  0  0  0  0  0  0  0
  1  2  1  0  0  0  0
  2  3  1  0  0  0  0
  3  4  1  0  0  0  0
  2  5  1  0  0  0  0
  5  6  1  0  0  0  0
  6  7  1  0  0  0  0
  5  8  1  0  0  0  0
  5  9  1  0  0  0  0
  2 10  1  0  0  0  0
  1 11  1  0  0  0  0
  1 12  1  0  0  0  0
  1 13  1  0  0  0  0
M  END
> <CAS>
57-55-6

> <NAME>
1,2-PROPANEDIOL

> <preferred_name>
1,2-Propylene glycol

> <iupac>
propane-1,2-diol

> <SMILES>
CC(O)CO

> <Canonical_QSARr>
CC(O)CO

> <InChI_Code_QSARr>
InChI=1S/C3H8O2/c1-3(5)2-4/h3-5H,2H2,1H3

> <InChI Key_QSARr>
DNIAPMSPPWPWGF-UHFFFAOYSA-N

> <Salt_Solvent>
?

> <WS Temperature>
20

> <WS Reference>
YALKOWSKY,SH & HE,Y (2003)

> <dsstox_substance_id>
DTXSID0021206

> <LogMolar>
1.1186

$$$$
57-57-8
  -INDIGO-01081615412D

  9  9  0  0  0  0  0  0  0  0999 V2000
    2.3455    1.7998    0.0000 O   0  0  0  0  0  0  0  0  0  0  0  0
    0.8000    1.3857    0.0000 C   0  0  0  0  0  0  0  0  0  0  0  0
   -0.5857    2.1856    0.0000 O   0  0  0  0  0  0  0  0  0  0  0  0
   -1.3857    0.8000    0.0000 C   0  0  0  0  0  0  0  0  0  0  0  0
   -2.7713    1.6000    0.0000 H   0  0  0  0  0  0  0  0  0  0  0  0
   -2.1856   -0.5857    0.0000 H   0  0  0  0  0  0  0  0  0  0  0  0
   -0.0000   -0.0000    0.0000 C   0  0  0  0  0  0  0  0  0  0  0  0
   -0.8000   -1.3856    0.0000 H   0  0  0  0  0  0  0  0  0  0  0  0
    1.3856   -0.8000    0.0000 H   0  0  0  0  0  0  0  0  0  0  0  0
  1  2  2  0  0  0  0
  2  3  1  0  0  0  0
  3  4  1  0  0  0  0
  4  5  1  0  0  0  0
  4  6  1  0  0  0  0
  4  7  1  0  0  0  0
  7  2  1  0  0  0  0
  7  8  1  0  0  0  0
  7  9  1  0  0  0  0
M  END
> <CAS>
57-57-8

> <NAME>
BETA-PROPIOLACTONE

> <preferred_name>
beta-Propiolactone

> <iupac>
oxetan-2-one

> <SMILES>
O=C1CCO1

> <Canonical_QSARr>
O=C1CCO1

> <InChI_Code_QSARr>
InChI=1S/C3H4O2/c4-3-1-2-5-3/h1-2H2

> <InChI Key_QSARr>
VEZXCJBBBCKRPI-UHFFFAOYSA-N

> <Salt_Solvent>
?

> <WS Temperature>
25

> <WS Reference>
DEAN,JA (1985)

> <dsstox_substance_id>
DTXSID8021197

> <LogMolar>
0.7105

$$$$
57-63-6
  -INDIGO-01081615412D

 46 49  0  0  0  0  0  0  0  0999 V2000
    0.0000   -0.0000    0.0000 C   0  0  0  0  0  0  0  0  0  0  0  0
    0.9404    1.2945    0.0000 C   0  0  0  0  0  0  0  0  0  0  0  0
    2.0913    2.4059    0.0000 H   0  0  0  0  0  0  0  0  0  0  0  0
    1.1077    2.8856    0.0000 H   0  0  0  0  0  0  0  0  0  0  0  0
    2.4784    0.8534    0.0000 H   0  0  0  0  0  0  0  0  0  0  0  0
   -0.7999    1.3856    0.0000 C   0  0  0  0  0  0  0  0  0  0  0  0
    0.5856    2.1856    0.0000 H   0  0  0  0  0  0  0  0  0  0  0  0
   -1.0777    2.9613    0.0000 H   0  0  0  0  0  0  0  0  0  0  0  0
   -2.4001    1.3856    0.0000 C   0  0  0  0  0  0  0  0  0  0  0  0
   -2.1222    2.9613    0.0000 H   0  0  0  0  0  0  0  0  0  0  0  0
   -3.6257    2.4141    0.0000 H   0  0  0  0  0  0  0  0  0  0  0  0
   -3.2000   -0.0000    0.0000 C   0  0  0  0  0  0  0  0  0  0  0  0
   -4.7999   -0.0000    0.0000 C   0  0  0  0  0  0  0  0  0  0  0  0
   -5.6001    1.3856    0.0000 C   0  0  0  0  0  0  0  0  0  0  0  0
   -4.7999    2.7713    0.0000 H   0  0  0  0  0  0  0  0  0  0  0  0
   -7.2000    1.3856    0.0000 C   0  0  0  0  0  0  0  0  0  0  0  0
   -7.9999    2.7713    0.0000 H   0  0  0  0  0  0  0  0  0  0  0  0
   -7.9999   -0.0000    0.0000 C   0  0  0  0  0  0  0  0  0  0  0  0
   -9.6001   -0.0000    0.0000 O   0  0  0  0  0  0  0  0  0  0  0  0
  -10.4000    1.3856    0.0000 H   0  0  0  0  0  0  0  0  0  0  0  0
   -7.2000   -1.3856    0.0000 C   0  0  0  0  0  0  0  0  0  0  0  0
   -7.9999   -2.7712    0.0000 H   0  0  0  0  0  0  0  0  0  0  0  0
   -5.6001   -1.3856    0.0000 C   0  0  0  0  0  0  0  0  0  0  0  0
   -4.7999   -2.7712    0.0000 C   0  0  0  0  0  0  0  0  0  0  0  0
   -3.2000   -2.7712    0.0000 C   0  0  0  0  0  0  0  0  0  0  0  0
   -3.4778   -4.3470    0.0000 H   0  0  0  0  0  0  0  0  0  0  0  0
   -1.9744   -3.7998    0.0000 H   0  0  0  0  0  0  0  0  0  0  0  0
   -2.4001   -1.3856    0.0000 C   0  0  0  0  0  0  0  0  0  0  0  0
   -1.6001   -2.7712    0.0000 H   0  0  0  0  0  0  0  0  0  0  0  0
   -0.7999   -1.3856    0.0000 C   0  0  0  0  0  0  0  0  0  0  0  0
   -0.6329   -2.9769    0.0000 H   0  0  0  0  0  0  0  0  0  0  0  0
    0.2707   -2.5746    0.0000 C   0  0  0  0  0  0  0  0  0  0  0  0
   -0.3801   -4.0364    0.0000 H   0  0  0  0  0  0  0  0  0  0  0  0
    1.0706   -3.9603    0.0000 H   0  0  0  0  0  0  0  0  0  0  0  0
    1.7322   -1.9239    0.0000 C   0  0  0  0  0  0  0  0  0  0  0  0
    2.2267   -3.4456    0.0000 H   0  0  0  0  0  0  0  0  0  0  0  0
    3.2973   -1.5913    0.0000 H   0  0  0  0  0  0  0  0  0  0  0  0
    1.5651   -0.3327    0.0000 C   0  0  0  0  0  0  0  0  0  0  0  0
    1.7322    1.2586    0.0000 O   0  0  0  0  0  0  0  0  0  0  0  0
    3.1939    1.9094    0.0000 H   0  0  0  0  0  0  0  0  0  0  0  0
    3.1650   -0.3327    0.0000 C   0  0  0  0  0  0  0  0  0  0  0  0
    4.7652   -0.3327    0.0000 C   0  0  0  0  0  0  0  0  0  0  0  0
    6.3650   -0.3327    0.0000 H   0  0  0  0  0  0  0  0  0  0  0  0
   -6.3036   -3.3186    0.0000 H   0  0  0  0  0  0  0  0  0  0  0  0
   -4.5221   -4.3470    0.0000 H   0  0  0  0  0  0  0  0  0  0  0  0
   -3.9999    1.3856    0.0000 H   0  0  0  0  0  0  0  0  0  0  0  0
  1  2  1  0  0  0  0
  2  3  1  0  0  0  0
  2  4  1  0  0  0  0
  2  5  1  0  0  0  0
  1  6  1  0  0  0  0
  6  7  1  0  0  0  0
  6  8  1  0  0  0  0
  6  9  1  0  0  0  0
  9 10  1  0  0  0  0
  9 11  1  0  0  0  0
  9 12  1  0  0  0  0
 12 13  1  0  0  0  0
 13 14  4  0  0  0  0
 14 15  1  0  0  0  0
 14 16  4  0  0  0  0
 16 17  1  0  0  0  0
 16 18  4  0  0  0  0
 18 19  1  0  0  0  0
 19 20  1  0  0  0  0
 18 21  4  0  0  0  0
 21 22  1  0  0  0  0
 21 23  4  0  0  0  0
 23 13  4  0  0  0  0
 23 24  1  0  0  0  0
 24 25  1  0  0  0  0
 25 26  1  0  0  0  0
 25 27  1  0  0  0  0
 25 28  1  0  0  0  0
 28 12  1  0  0  0  0
 28 29  1  0  0  0  0
 28 30  1  0  0  0  0
 30  1  1  0  0  0  0
 30 31  1  0  0  0  0
 30 32  1  0  0  0  0
 32 33  1  0  0  0  0
 32 34  1  0  0  0  0
 32 35  1  0  0  0  0
 35 36  1  0  0  0  0
 35 37  1  0  0  0  0
 35 38  1  0  0  0  0
 38  1  1  0  0  0  0
 38 39  1  0  0  0  0
 39 40  1  0  0  0  0
 38 41  1  0  0  0  0
 41 42  3  0  0  0  0
 42 43  1  0  0  0  0
 24 44  1  0  0  0  0
 24 45  1  0  0  0  0
 12 46  1  0  0  0  0
M  END
> <CAS>
57-63-6

> <NAME>
ETHINYL ESTRADIOL

> <preferred_name>
17alpha-Ethinylestradiol

> <iupac>
(17beta)-17-ethynylestra-1(10),2,4-triene-3,17-diol

> <SMILES>
C[C@]12CC[C@H]3[C@@H](CCc4cc(O)ccc43)[C@@H]1CC[C@@]2(O)C#C

> <Canonical_QSARr>
CC12CCC3C(CCc4cc(O)ccc43)C1CCC2(O)C#C

> <InChI_Code_QSARr>
InChI=1S/C20H24O2/c1-3-20(22)11-9-18-17-6-4-13-12-14(21)5-7-15(13)16(17)8-10-19(18,20)2/h1,5,7,12,16-18,21-22H,4,6,8-11H2,2H3

> <InChI Key_QSARr>
BFPYWIDHMRZLRN-UHFFFAOYSA-N

> <Salt_Solvent>
?

> <WS Temperature>
27

> <WS Reference>
YALKOWSKY,SH & DANNENFELSER,RM (1992)

> <dsstox_substance_id>
DTXSID5020576

> <LogMolar>
-4.4192

$$$$
57-67-0
  -INDIGO-01081615412D

 24 24  0  0  0  0  0  0  0  0999 V2000
    2.4000    1.3856    0.0000 C   0  0  0  0  0  0  0  0  0  0  0  0
    0.8000    1.3856    0.0000 C   0  0  0  0  0  0  0  0  0  0  0  0
    0.0000    2.7713    0.0000 H   0  0  0  0  0  0  0  0  0  0  0  0
    0.0000    0.0000    0.0000 C   0  0  0  0  0  0  0  0  0  0  0  0
   -1.6000    0.0000    0.0000 S   0  0  0  0  0  0  0  0  0  0  0  0
   -3.2000    0.0000    0.0000 N   0  0  0  0  0  0  0  0  0  0  0  0
   -4.0000   -1.3856    0.0000 C   0  0  0  0  0  0  0  0  0  0  0  0
   -3.2000   -2.7713    0.0000 N   0  0  0  0  0  0  0  0  0  0  0  0
   -4.0000   -4.1569    0.0000 H   0  0  0  0  0  0  0  0  0  0  0  0
   -5.6000   -1.3856    0.0000 N   0  0  0  0  0  0  0  0  0  0  0  0
   -6.4000   -2.7713    0.0000 H   0  0  0  0  0  0  0  0  0  0  0  0
   -6.4000    0.0000    0.0000 H   0  0  0  0  0  0  0  0  0  0  0  0
   -4.0000    1.3856    0.0000 H   0  0  0  0  0  0  0  0  0  0  0  0
   -1.6000   -1.6000    0.0000 O   0  0  0  0  0  0  0  0  0  0  0  0
   -1.6000    1.6000    0.0000 O   0  0  0  0  0  0  0  0  0  0  0  0
    0.8000   -1.3856    0.0000 C   0  0  0  0  0  0  0  0  0  0  0  0
    0.0000   -2.7713    0.0000 H   0  0  0  0  0  0  0  0  0  0  0  0
    2.4000   -1.3856    0.0000 C   0  0  0  0  0  0  0  0  0  0  0  0
    3.2000   -2.7713    0.0000 H   0  0  0  0  0  0  0  0  0  0  0  0
    3.2000    0.0000    0.0000 C   0  0  0  0  0  0  0  0  0  0  0  0
    4.8000    0.0000    0.0000 N   0  0  0  0  0  0  0  0  0  0  0  0
    5.6000   -1.3856    0.0000 H   0  0  0  0  0  0  0  0  0  0  0  0
    5.6000    1.3856    0.0000 H   0  0  0  0  0  0  0  0  0  0  0  0
    3.2000    2.7713    0.0000 H   0  0  0  0  0  0  0  0  0  0  0  0
  1  2  4  0  0  0  0
  2  3  1  0  0  0  0
  2  4  4  0  0  0  0
  4  5  1  0  0  0  0
  5  6  1  0  0  0  0
  6  7  1  0  0  0  0
  7  8  2  0  0  0  0
  8  9  1  0  0  0  0
  7 10  1  0  0  0  0
 10 11  1  0  0  0  0
 10 12  1  0  0  0  0
  6 13  1  0  0  0  0
  5 14  2  0  0  0  0
  5 15  2  0  0  0  0
  4 16  4  0  0  0  0
 16 17  1  0  0  0  0
 16 18  4  0  0  0  0
 18 19  1  0  0  0  0
 18 20  4  0  0  0  0
 20  1  4  0  0  0  0
 20 21  1  0  0  0  0
 21 22  1  0  0  0  0
 21 23  1  0  0  0  0
  1 24  1  0  0  0  0
M  END
> <CAS>
57-67-0

> <NAME>
SULFANILYL GUANADINE

> <preferred_name>
Sulfaguanidine

> <iupac>
4-amino-N-carbamimidoylbenzenesulfonamide

> <SMILES>
Nc1ccc(cc1)S(=O)(=O)NC(N)=N

> <Canonical_QSARr>
Nc1ccc(cc1)S(=O)(=O)NC(N)=N

> <InChI_Code_QSARr>
InChI=1S/C7H10N4O2S/c8-5-1-3-6(4-2-5)14(12,13)11-7(9)10/h1-4H,8H2,(H4,9,10,11)

> <InChI Key_QSARr>
BRBKOPJOKNSWSG-UHFFFAOYSA-N

> <Salt_Solvent>
?

> <WS Temperature>


> <WS Reference>
YALKOWSKY,SH & DANNENFELSER,RM (1992)

> <dsstox_substance_id>
DTXSID1023609

> <LogMolar>
-1.9885

$$$$
57-68-1
  -INDIGO-01081615412D

 33 34  0  0  0  0  0  0  0  0999 V2000
    0.5857    2.1856    0.0000 O   0  0  0  0  0  0  0  0  0  0  0  0
    1.3857    0.7999    0.0000 S   0  0  0  0  0  0  0  0  0  0  0  0
    2.7712    1.6000    0.0000 N   0  0  0  0  0  0  0  0  0  0  0  0
    4.1569    0.7999    0.0000 C   0  0  0  0  0  0  0  0  0  0  0  0
    4.1569   -0.8001    0.0000 N   0  0  0  1  0  0  0  0  0  0  0  0
    5.5426   -1.6000    0.0000 C   0  0  0  0  0  0  0  0  0  0  0  0
    5.5426   -3.2000    0.0000 C   0  0  0  0  0  0  0  0  0  0  0  0
    5.5426   -4.8000    0.0000 H   0  0  0  0  0  0  0  0  0  0  0  0
    6.9283   -3.9999    0.0000 H   0  0  0  0  0  0  0  0  0  0  0  0
    4.1569   -3.9999    0.0000 H   0  0  0  0  0  0  0  0  0  0  0  0
    6.9283   -0.7999    0.0000 C   0  0  0  0  0  0  0  0  0  0  0  0
    8.3138   -1.6000    0.0000 H   0  0  0  0  0  0  0  0  0  0  0  0
    6.9283    0.8001    0.0000 C   0  0  0  0  0  0  0  0  0  0  0  0
    8.3138    1.6000    0.0000 C   0  0  0  0  0  0  0  0  0  0  0  0
    9.6995    2.4001    0.0000 H   0  0  0  0  0  0  0  0  0  0  0  0
    8.3138    3.2000    0.0000 H   0  0  0  0  0  0  0  0  0  0  0  0
    9.6995    0.8001    0.0000 H   0  0  0  0  0  0  0  0  0  0  0  0
    5.5426    1.6000    0.0000 N   0  0  0  1  0  0  0  0  0  0  0  0
    2.7712    3.2000    0.0000 H   0  0  0  0  0  0  0  0  0  0  0  0
    0.0000    0.0000    0.0000 C   0  0  0  0  0  0  0  0  0  0  0  0
   -1.3857    0.7999    0.0000 C   0  0  0  0  0  0  0  0  0  0  0  0
   -1.3857    2.3999    0.0000 H   0  0  0  0  0  0  0  0  0  0  0  0
   -2.7714    0.0000    0.0000 C   0  0  0  0  0  0  0  0  0  0  0  0
   -4.1569    0.7999    0.0000 H   0  0  0  0  0  0  0  0  0  0  0  0
   -2.7714   -1.6000    0.0000 C   0  0  0  0  0  0  0  0  0  0  0  0
   -4.1569   -2.4001    0.0000 N   0  0  0  0  0  0  0  0  0  0  0  0
   -5.5426   -1.6000    0.0000 H   0  0  0  0  0  0  0  0  0  0  0  0
   -4.1569   -4.0001    0.0000 H   0  0  0  0  0  0  0  0  0  0  0  0
   -1.3857   -2.4001    0.0000 C   0  0  0  0  0  0  0  0  0  0  0  0
   -1.3857   -4.0001    0.0000 H   0  0  0  0  0  0  0  0  0  0  0  0
    0.0000   -1.6000    0.0000 C   0  0  0  0  0  0  0  0  0  0  0  0
    1.3857   -2.4001    0.0000 H   0  0  0  0  0  0  0  0  0  0  0  0
    2.1856   -0.5857    0.0000 O   0  0  0  0  0  0  0  0  0  0  0  0
  1  2  2  0  0  0  0
  2  3  1  0  0  0  0
  3  4  1  0  0  0  0
  4  5  4  0  0  0  0
  5  6  4  0  0  0  0
  6  7  1  0  0  0  0
  7  8  1  0  0  0  0
  7  9  1  0  0  0  0
  7 10  1  0  0  0  0
  6 11  4  0  0  0  0
 11 12  1  0  0  0  0
 11 13  4  0  0  0  0
 13 14  1  0  0  0  0
 14 15  1  0  0  0  0
 14 16  1  0  0  0  0
 14 17  1  0  0  0  0
 13 18  4  0  0  0  0
 18  4  4  0  0  0  0
  3 19  1  0  0  0  0
  2 20  1  0  0  0  0
 20 21  4  0  0  0  0
 21 22  1  0  0  0  0
 21 23  4  0  0  0  0
 23 24  1  0  0  0  0
 23 25  4  0  0  0  0
 25 26  1  0  0  0  0
 26 27  1  0  0  0  0
 26 28  1  0  0  0  0
 25 29  4  0  0  0  0
 29 30  1  0  0  0  0
 29 31  4  0  0  0  0
 31 20  4  0  0  0  0
 31 32  1  0  0  0  0
  2 33  2  0  0  0  0
M  END
> <CAS>
57-68-1

> <NAME>
SULFAMETHAZINE

> <preferred_name>
Sulfamethazine

> <iupac>
4-amino-N-(4,6-dimethylpyrimidin-2-yl)benzenesulfonamide

> <SMILES>
Cc1cc(C)[n]c(NS(=O)(=O)c2ccc(N)cc2)[n]1

> <Canonical_QSARr>
Cc1cc(C)[n]c(NS(=O)(=O)c2ccc(N)cc2)[n]1

> <InChI_Code_QSARr>
InChI=1S/C12H14N4O2S/c1-8-7-9(2)15-12(14-8)16-19(17,18)11-5-3-10(13)4-6-11/h3-7H,13H2,1-2H3,(H,14,15,16)

> <InChI Key_QSARr>
ASWVTGNCAZCNNR-UHFFFAOYSA-N

> <Salt_Solvent>
?

> <WS Temperature>
29

> <WS Reference>
MERCK INDEX (1983); at pH 7

> <dsstox_substance_id>
DTXSID6021290

> <LogMolar>
-2.2685

$$$$
57-83-0
  -INDIGO-01081615412D

 53 56  0  0  0  0  0  0  0  0999 V2000
    0.0000    0.0000    0.0000 C   0  0  0  0  0  0  0  0  0  0  0  0
    0.9404   -1.2945    0.0000 C   0  0  0  0  0  0  0  0  0  0  0  0
    2.0914   -2.4059    0.0000 H   0  0  0  0  0  0  0  0  0  0  0  0
    1.1077   -2.8856    0.0000 H   0  0  0  0  0  0  0  0  0  0  0  0
    1.7323   -1.2586    0.0000 H   0  0  0  0  0  0  0  0  0  0  0  0
    1.5650    0.3327    0.0000 C   0  0  0  0  0  0  0  0  0  0  0  0
    3.1651    0.3327    0.0000 C   0  0  0  0  0  0  0  0  0  0  0  0
    3.9651   -1.0529    0.0000 C   0  0  0  0  0  0  0  0  0  0  0  0
    5.5650   -1.0529    0.0000 H   0  0  0  0  0  0  0  0  0  0  0  0
    4.7651   -2.4387    0.0000 H   0  0  0  0  0  0  0  0  0  0  0  0
    4.7651    0.3327    0.0000 H   0  0  0  0  0  0  0  0  0  0  0  0
    4.1935    1.5584    0.0000 O   0  0  0  0  0  0  0  0  0  0  0  0
    2.0486   -0.2953    0.0000 H   0  0  0  0  0  0  0  0  0  0  0  0
    1.7323    1.9239    0.0000 C   0  0  0  0  0  0  0  0  0  0  0  0
    3.2973    1.5913    0.0000 H   0  0  0  0  0  0  0  0  0  0  0  0
    2.2268    3.4456    0.0000 H   0  0  0  0  0  0  0  0  0  0  0  0
    0.2705    2.5746    0.0000 C   0  0  0  0  0  0  0  0  0  0  0  0
    1.0707    3.9603    0.0000 H   0  0  0  0  0  0  0  0  0  0  0  0
   -0.3802    4.0364    0.0000 H   0  0  0  0  0  0  0  0  0  0  0  0
   -0.8000    1.3856    0.0000 C   0  0  0  0  0  0  0  0  0  0  0  0
   -0.6326    2.9769    0.0000 H   0  0  0  0  0  0  0  0  0  0  0  0
   -2.4001    1.3856    0.0000 C   0  0  0  0  0  0  0  0  0  0  0  0
   -1.5999    2.7712    0.0000 H   0  0  0  0  0  0  0  0  0  0  0  0
   -3.2001    0.0000    0.0000 C   0  0  0  0  0  0  0  0  0  0  0  0
   -4.8000    0.0000    0.0000 C   0  0  0  0  0  0  0  0  0  0  0  0
   -4.3886   -0.4902    0.0000 C   0  0  0  0  0  0  0  0  0  0  0  0
   -4.9358   -1.9938    0.0000 H   0  0  0  0  0  0  0  0  0  0  0  0
   -4.0000   -1.3856    0.0000 H   0  0  0  0  0  0  0  0  0  0  0  0
   -5.9887   -0.4902    0.0000 H   0  0  0  0  0  0  0  0  0  0  0  0
   -5.6000   -1.3856    0.0000 C   0  0  0  0  0  0  0  0  0  0  0  0
   -5.8779   -2.9613    0.0000 H   0  0  0  0  0  0  0  0  0  0  0  0
   -4.8000   -2.7713    0.0000 H   0  0  0  0  0  0  0  0  0  0  0  0
   -7.2001   -1.3856    0.0000 C   0  0  0  0  0  0  0  0  0  0  0  0
   -8.7035   -1.9329    0.0000 H   0  0  0  0  0  0  0  0  0  0  0  0
   -6.9222   -2.9613    0.0000 H   0  0  0  0  0  0  0  0  0  0  0  0
   -8.0001    0.0000    0.0000 C   0  0  0  0  0  0  0  0  0  0  0  0
   -9.6000    0.0000    0.0000 O   0  0  0  0  0  0  0  0  0  0  0  0
   -7.2001    1.3856    0.0000 C   0  0  0  0  0  0  0  0  0  0  0  0
   -8.0001    2.7712    0.0000 H   0  0  0  0  0  0  0  0  0  0  0  0
   -5.6000    1.3856    0.0000 C   0  0  0  0  0  0  0  0  0  0  0  0
   -4.8000    2.7712    0.0000 C   0  0  0  0  0  0  0  0  0  0  0  0
   -3.2001    2.7712    0.0000 C   0  0  0  0  0  0  0  0  0  0  0  0
   -1.9743    3.7998    0.0000 H   0  0  0  0  0  0  0  0  0  0  0  0
   -3.4778    4.3470    0.0000 H   0  0  0  0  0  0  0  0  0  0  0  0
   -4.5221    4.3470    0.0000 H   0  0  0  0  0  0  0  0  0  0  0  0
   -6.3034    3.3186    0.0000 H   0  0  0  0  0  0  0  0  0  0  0  0
   -3.1762   -0.9758    0.0000 H   0  0  0  0  0  0  0  0  0  0  0  0
   -2.4001   -1.3856    0.0000 C   0  0  0  0  0  0  0  0  0  0  0  0
   -3.2001   -2.7713    0.0000 H   0  0  0  0  0  0  0  0  0  0  0  0
   -2.1222   -2.9613    0.0000 H   0  0  0  0  0  0  0  0  0  0  0  0
   -0.8000   -1.3856    0.0000 C   0  0  0  0  0  0  0  0  0  0  0  0
   -1.0779   -2.9613    0.0000 H   0  0  0  0  0  0  0  0  0  0  0  0
    0.4256   -2.4141    0.0000 H   0  0  0  0  0  0  0  0  0  0  0  0
  1  2  1  0  0  0  0
  2  3  1  0  0  0  0
  2  4  1  0  0  0  0
  2  5  1  0  0  0  0
  1  6  1  0  0  0  0
  6  7  1  0  0  0  0
  7  8  1  0  0  0  0
  8  9  1  0  0  0  0
  8 10  1  0  0  0  0
  8 11  1  0  0  0  0
  7 12  2  0  0  0  0
  6 13  1  0  0  0  0
  6 14  1  0  0  0  0
 14 15  1  0  0  0  0
 14 16  1  0  0  0  0
 14 17  1  0  0  0  0
 17 18  1  0  0  0  0
 17 19  1  0  0  0  0
 17 20  1  0  0  0  0
 20  1  1  0  0  0  0
 20 21  1  0  0  0  0
 20 22  1  0  0  0  0
 22 23  1  0  0  0  0
 22 24  1  0  0  0  0
 24 25  1  0  0  0  0
 25 26  1  0  0  0  0
 26 27  1  0  0  0  0
 26 28  1  0  0  0  0
 26 29  1  0  0  0  0
 25 30  1  0  0  0  0
 30 31  1  0  0  0  0
 30 32  1  0  0  0  0
 30 33  1  0  0  0  0
 33 34  1  0  0  0  0
 33 35  1  0  0  0  0
 33 36  1  0  0  0  0
 36 37  2  0  0  0  0
 36 38  1  0  0  0  0
 38 39  1  0  0  0  0
 38 40  2  0  0  0  0
 40 25  1  0  0  0  0
 40 41  1  0  0  0  0
 41 42  1  0  0  0  0
 42 22  1  0  0  0  0
 42 43  1  0  0  0  0
 42 44  1  0  0  0  0
 41 45  1  0  0  0  0
 41 46  1  0  0  0  0
 24 47  1  0  0  0  0
 24 48  1  0  0  0  0
 48 49  1  0  0  0  0
 48 50  1  0  0  0  0
 48 51  1  0  0  0  0
 51  1  1  0  0  0  0
 51 52  1  0  0  0  0
 51 53  1  0  0  0  0
M  END
> <CAS>
57-83-0

> <NAME>
PROGESTERONE

> <preferred_name>
Progesterone

> <iupac>
pregn-4-ene-3,20-dione

> <SMILES>
CC(=O)[C@H]1CC[C@H]2[C@@H]3CCC4=CC(=O)CC[C@]4(C)[C@H]3CC[C@@]21C

> <Canonical_QSARr>
CC(=O)C1CCC2C3CCC4=CC(=O)CCC4(C)C3CCC21C

> <InChI_Code_QSARr>
InChI=1S/C21H30O2/c1-13(22)17-6-7-18-16-5-4-14-12-15(23)8-10-20(14,2)19(16)9-11-21(17,18)3/h12,16-19H,4-11H2,1-3H3

> <InChI Key_QSARr>
RJKFOVLPORLFTN-UHFFFAOYSA-N

> <Salt_Solvent>
?

> <WS Temperature>
25

> <WS Reference>
YALKOWSKY,SH & DANNENFELSER,RM (1992)

> <dsstox_substance_id>
DTXSID3022370

> <LogMolar>
-4.5526

$$$$
57-85-2
  -INDIGO-01081615412D

 57 60  0  0  0  0  0  0  0  0999 V2000
    4.7999   -0.0000    0.0000 C   0  0  0  0  0  0  0  0  0  0  0  0
    4.3885    0.4902    0.0000 C   0  0  0  0  0  0  0  0  0  0  0  0
    4.9358    1.9938    0.0000 H   0  0  0  0  0  0  0  0  0  0  0  0
    4.0001    1.3856    0.0000 H   0  0  0  0  0  0  0  0  0  0  0  0
    5.9886    0.4902    0.0000 H   0  0  0  0  0  0  0  0  0  0  0  0
    5.6000    1.3856    0.0000 C   0  0  0  0  0  0  0  0  0  0  0  0
    5.8780    2.9613    0.0000 H   0  0  0  0  0  0  0  0  0  0  0  0
    5.0527    2.8892    0.0000 H   0  0  0  0  0  0  0  0  0  0  0  0
    7.2001    1.3856    0.0000 C   0  0  0  0  0  0  0  0  0  0  0  0
    8.7035    1.9329    0.0000 H   0  0  0  0  0  0  0  0  0  0  0  0
    6.9221    2.9613    0.0000 H   0  0  0  0  0  0  0  0  0  0  0  0
    7.9999   -0.0000    0.0000 C   0  0  0  0  0  0  0  0  0  0  0  0
    9.6000   -0.0000    0.0000 O   0  0  0  0  0  0  0  0  0  0  0  0
    7.2001   -1.3856    0.0000 C   0  0  0  0  0  0  0  0  0  0  0  0
    7.9999   -2.7712    0.0000 H   0  0  0  0  0  0  0  0  0  0  0  0
    5.6000   -1.3856    0.0000 C   0  0  0  0  0  0  0  0  0  0  0  0
    4.7999   -2.7712    0.0000 C   0  0  0  0  0  0  0  0  0  0  0  0
    4.5222   -4.3470    0.0000 H   0  0  0  0  0  0  0  0  0  0  0  0
    6.3036   -3.3186    0.0000 H   0  0  0  0  0  0  0  0  0  0  0  0
    3.2001   -2.7712    0.0000 C   0  0  0  0  0  0  0  0  0  0  0  0
    1.9743   -3.7998    0.0000 H   0  0  0  0  0  0  0  0  0  0  0  0
    3.4778   -4.3470    0.0000 H   0  0  0  0  0  0  0  0  0  0  0  0
    2.4000   -1.3856    0.0000 C   0  0  0  0  0  0  0  0  0  0  0  0
    0.8001   -1.3856    0.0000 C   0  0  0  0  0  0  0  0  0  0  0  0
   -0.2706   -2.5746    0.0000 C   0  0  0  0  0  0  0  0  0  0  0  0
   -1.0707   -3.9603    0.0000 H   0  0  0  0  0  0  0  0  0  0  0  0
    0.3801   -4.0364    0.0000 H   0  0  0  0  0  0  0  0  0  0  0  0
   -1.7323   -1.9239    0.0000 C   0  0  0  0  0  0  0  0  0  0  0  0
   -3.2974   -1.5913    0.0000 H   0  0  0  0  0  0  0  0  0  0  0  0
   -2.2267   -3.4456    0.0000 H   0  0  0  0  0  0  0  0  0  0  0  0
   -1.5650   -0.3327    0.0000 C   0  0  0  0  0  0  0  0  0  0  0  0
   -3.1652   -0.3327    0.0000 O   0  0  0  0  0  0  0  0  0  0  0  0
   -3.9649    1.0529    0.0000 C   0  0  0  0  0  0  0  0  0  0  0  0
   -5.5651    1.0529    0.0000 C   0  0  0  0  0  0  0  0  0  0  0  0
   -7.1649    1.0529    0.0000 C   0  0  0  0  0  0  0  0  0  0  0  0
   -8.7650    1.0529    0.0000 H   0  0  0  0  0  0  0  0  0  0  0  0
   -7.9650    2.4387    0.0000 H   0  0  0  0  0  0  0  0  0  0  0  0
   -7.9650   -0.3327    0.0000 H   0  0  0  0  0  0  0  0  0  0  0  0
   -5.5651    2.6530    0.0000 H   0  0  0  0  0  0  0  0  0  0  0  0
   -5.5651   -0.5470    0.0000 H   0  0  0  0  0  0  0  0  0  0  0  0
   -3.1652    2.4387    0.0000 O   0  0  0  0  0  0  0  0  0  0  0  0
   -2.0487    0.2953    0.0000 H   0  0  0  0  0  0  0  0  0  0  0  0
    0.0001   -0.0000    0.0000 C   0  0  0  0  0  0  0  0  0  0  0  0
   -0.9404    1.2945    0.0000 C   0  0  0  0  0  0  0  0  0  0  0  0
   -2.0913    2.4059    0.0000 H   0  0  0  0  0  0  0  0  0  0  0  0
   -1.1077    2.8856    0.0000 H   0  0  0  0  0  0  0  0  0  0  0  0
   -1.7323    1.2586    0.0000 H   0  0  0  0  0  0  0  0  0  0  0  0
    0.8001    1.3856    0.0000 C   0  0  0  0  0  0  0  0  0  0  0  0
    2.4000    1.3856    0.0000 C   0  0  0  0  0  0  0  0  0  0  0  0
    3.2001    2.7713    0.0000 H   0  0  0  0  0  0  0  0  0  0  0  0
    2.1223    2.9613    0.0000 H   0  0  0  0  0  0  0  0  0  0  0  0
    3.2001   -0.0000    0.0000 C   0  0  0  0  0  0  0  0  0  0  0  0
    3.1762    0.9758    0.0000 H   0  0  0  0  0  0  0  0  0  0  0  0
    1.0778    2.9613    0.0000 H   0  0  0  0  0  0  0  0  0  0  0  0
   -0.2286    2.6113    0.0000 H   0  0  0  0  0  0  0  0  0  0  0  0
    0.6328   -2.9769    0.0000 H   0  0  0  0  0  0  0  0  0  0  0  0
    1.5999   -2.7712    0.0000 H   0  0  0  0  0  0  0  0  0  0  0  0
  1  2  1  0  0  0  0
  2  3  1  0  0  0  0
  2  4  1  0  0  0  0
  2  5  1  0  0  0  0
  1  6  1  0  0  0  0
  6  7  1  0  0  0  0
  6  8  1  0  0  0  0
  6  9  1  0  0  0  0
  9 10  1  0  0  0  0
  9 11  1  0  0  0  0
  9 12  1  0  0  0  0
 12 13  2  0  0  0  0
 12 14  1  0  0  0  0
 14 15  1  0  0  0  0
 14 16  2  0  0  0  0
 16  1  1  0  0  0  0
 16 17  1  0  0  0  0
 17 18  1  0  0  0  0
 17 19  1  0  0  0  0
 17 20  1  0  0  0  0
 20 21  1  0  0  0  0
 20 22  1  0  0  0  0
 20 23  1  0  0  0  0
 23 24  1  0  0  0  0
 24 25  1  0  0  0  0
 25 26  1  0  0  0  0
 25 27  1  0  0  0  0
 25 28  1  0  0  0  0
 28 29  1  0  0  0  0
 28 30  1  0  0  0  0
 28 31  1  0  0  0  0
 31 32  1  0  0  0  0
 32 33  1  0  0  0  0
 33 34  1  0  0  0  0
 34 35  1  0  0  0  0
 35 36  1  0  0  0  0
 35 37  1  0  0  0  0
 35 38  1  0  0  0  0
 34 39  1  0  0  0  0
 34 40  1  0  0  0  0
 33 41  2  0  0  0  0
 31 42  1  0  0  0  0
 31 43  1  0  0  0  0
 43 24  1  0  0  0  0
 43 44  1  0  0  0  0
 44 45  1  0  0  0  0
 44 46  1  0  0  0  0
 44 47  1  0  0  0  0
 43 48  1  0  0  0  0
 48 49  1  0  0  0  0
 49 50  1  0  0  0  0
 49 51  1  0  0  0  0
 49 52  1  0  0  0  0
 52  1  1  0  0  0  0
 52 23  1  0  0  0  0
 52 53  1  0  0  0  0
 48 54  1  0  0  0  0
 48 55  1  0  0  0  0
 24 56  1  0  0  0  0
 23 57  1  0  0  0  0
M  END
> <CAS>
57-85-2

> <NAME>
TESTOSTERONE PROPIONATE

> <preferred_name>
Testosterone propionate

> <iupac>
(17beta)-3-oxoandrost-4-en-17-yl propanoate

> <SMILES>
CCC(=O)O[C@H]1CC[C@H]2[C@@H]3CCC4=CC(=O)CC[C@]4(C)[C@H]3CC[C@]12C

> <Canonical_QSARr>
CCC(=O)OC1CCC2C3CCC4=CC(=O)CCC4(C)C3CCC12C

> <InChI_Code_QSARr>
InChI=1S/C22H32O3/c1-4-20(24)25-19-8-7-17-16-6-5-14-13-15(23)9-11-21(14,2)18(16)10-12-22(17,19)3/h13,16-19H,4-12H2,1-3H3

> <InChI Key_QSARr>
PDMMFKSKQVNJMI-UHFFFAOYSA-N

> <Salt_Solvent>
?

> <WS Temperature>
25

> <WS Reference>
YALKOWSKY,SH & DANNENFELSER,RM (1992)

> <dsstox_substance_id>
DTXSID9036515

> <LogMolar>
-5.3669

$$$$
57-88-5
  -INDIGO-01081615412D

 74 77  0  0  0  0  0  0  0  0999 V2000
   -0.0001    0.0000    0.0000 C   0  0  0  0  0  0  0  0  0  0  0  0
    0.7013    1.4380    0.0000 C   0  0  0  0  0  0  0  0  0  0  0  0
    1.1424    2.9761    0.0000 H   0  0  0  0  0  0  0  0  0  0  0  0
    0.5855    2.1857    0.0000 H   0  0  0  0  0  0  0  0  0  0  0  0
    2.1632    2.0889    0.0000 H   0  0  0  0  0  0  0  0  0  0  0  0
   -0.8001    1.3856    0.0000 C   0  0  0  0  0  0  0  0  0  0  0  0
   -0.4952    2.0780    0.0000 H   0  0  0  0  0  0  0  0  0  0  0  0
   -1.0777    2.9614    0.0000 H   0  0  0  0  0  0  0  0  0  0  0  0
   -2.4000    1.3856    0.0000 C   0  0  0  0  0  0  0  0  0  0  0  0
   -2.1220    2.9614    0.0000 H   0  0  0  0  0  0  0  0  0  0  0  0
   -3.4284    2.6113    0.0000 H   0  0  0  0  0  0  0  0  0  0  0  0
   -3.1999    0.0000    0.0000 C   0  0  0  0  0  0  0  0  0  0  0  0
   -3.1761    0.9757    0.0000 H   0  0  0  0  0  0  0  0  0  0  0  0
   -2.4000   -1.3857    0.0000 C   0  0  0  0  0  0  0  0  0  0  0  0
   -3.1999   -2.7713    0.0000 C   0  0  0  0  0  0  0  0  0  0  0  0
   -4.8001   -2.7713    0.0000 C   0  0  0  0  0  0  0  0  0  0  0  0
   -5.6001   -1.3857    0.0000 C   0  0  0  0  0  0  0  0  0  0  0  0
   -7.2000   -1.3857    0.0000 C   0  0  0  0  0  0  0  0  0  0  0  0
   -8.7034   -1.9328    0.0000 H   0  0  0  0  0  0  0  0  0  0  0  0
   -6.9220   -2.9613    0.0000 H   0  0  0  0  0  0  0  0  0  0  0  0
   -7.9999    0.0000    0.0000 C   0  0  0  0  0  0  0  0  0  0  0  0
   -9.2257   -1.0285    0.0000 O   0  0  0  0  0  0  0  0  0  0  0  0
  -10.7292   -0.4812    0.0000 H   0  0  0  0  0  0  0  0  0  0  0  0
   -9.2257    1.0285    0.0000 H   0  0  0  0  0  0  0  0  0  0  0  0
   -7.2000    1.3856    0.0000 C   0  0  0  0  0  0  0  0  0  0  0  0
   -6.9220    2.9614    0.0000 H   0  0  0  0  0  0  0  0  0  0  0  0
   -8.7034    1.9329    0.0000 H   0  0  0  0  0  0  0  0  0  0  0  0
   -5.6001    1.3856    0.0000 C   0  0  0  0  0  0  0  0  0  0  0  0
   -4.8001    2.7713    0.0000 H   0  0  0  0  0  0  0  0  0  0  0  0
   -5.8777    2.9614    0.0000 H   0  0  0  0  0  0  0  0  0  0  0  0
   -4.8001    0.0000    0.0000 C   0  0  0  0  0  0  0  0  0  0  0  0
   -4.3888    0.4903    0.0000 C   0  0  0  0  0  0  0  0  0  0  0  0
   -4.9360    1.9938    0.0000 H   0  0  0  0  0  0  0  0  0  0  0  0
   -3.9998    1.3856    0.0000 H   0  0  0  0  0  0  0  0  0  0  0  0
   -3.8415   -1.0133    0.0000 H   0  0  0  0  0  0  0  0  0  0  0  0
   -5.6001   -4.1569    0.0000 H   0  0  0  0  0  0  0  0  0  0  0  0
   -3.4778   -4.3470    0.0000 H   0  0  0  0  0  0  0  0  0  0  0  0
   -1.9744   -3.7997    0.0000 H   0  0  0  0  0  0  0  0  0  0  0  0
   -1.6000   -2.7713    0.0000 H   0  0  0  0  0  0  0  0  0  0  0  0
   -0.8001   -1.3857    0.0000 C   0  0  0  0  0  0  0  0  0  0  0  0
   -0.6328   -2.9769    0.0000 H   0  0  0  0  0  0  0  0  0  0  0  0
    0.2705   -2.5747    0.0000 C   0  0  0  0  0  0  0  0  0  0  0  0
   -0.3801   -4.0364    0.0000 H   0  0  0  0  0  0  0  0  0  0  0  0
    1.0705   -3.9603    0.0000 H   0  0  0  0  0  0  0  0  0  0  0  0
    1.7321   -1.9239    0.0000 C   0  0  0  0  0  0  0  0  0  0  0  0
    2.2268   -3.4456    0.0000 H   0  0  0  0  0  0  0  0  0  0  0  0
    2.5936   -2.1140    0.0000 H   0  0  0  0  0  0  0  0  0  0  0  0
    1.5652   -0.3327    0.0000 C   0  0  0  0  0  0  0  0  0  0  0  0
    3.1409   -0.6105    0.0000 C   0  0  0  0  0  0  0  0  0  0  0  0
    3.4185    0.9652    0.0000 C   0  0  0  0  0  0  0  0  0  0  0  0
    3.6964    2.5408    0.0000 H   0  0  0  0  0  0  0  0  0  0  0  0
    4.8043    1.7651    0.0000 H   0  0  0  0  0  0  0  0  0  0  0  0
    4.6443   -0.0632    0.0000 H   0  0  0  0  0  0  0  0  0  0  0  0
    4.6443   -1.1578    0.0000 C   0  0  0  0  0  0  0  0  0  0  0  0
    6.1477   -1.7049    0.0000 C   0  0  0  0  0  0  0  0  0  0  0  0
    7.6512   -2.2522    0.0000 C   0  0  0  0  0  0  0  0  0  0  0  0
    9.1546   -2.7995    0.0000 C   0  0  0  0  0  0  0  0  0  0  0  0
   10.5405   -3.5994    0.0000 C   0  0  0  0  0  0  0  0  0  0  0  0
   11.9260   -4.3994    0.0000 H   0  0  0  0  0  0  0  0  0  0  0  0
   10.5405   -5.1994    0.0000 H   0  0  0  0  0  0  0  0  0  0  0  0
   11.9260   -2.7995    0.0000 H   0  0  0  0  0  0  0  0  0  0  0  0
    9.9549   -1.4138    0.0000 C   0  0  0  0  0  0  0  0  0  0  0  0
   10.7548   -0.0281    0.0000 H   0  0  0  0  0  0  0  0  0  0  0  0
   11.5548   -1.4138    0.0000 H   0  0  0  0  0  0  0  0  0  0  0  0
    9.1546   -0.0281    0.0000 H   0  0  0  0  0  0  0  0  0  0  0  0
    8.3547   -4.1851    0.0000 H   0  0  0  0  0  0  0  0  0  0  0  0
    8.1984   -0.7487    0.0000 H   0  0  0  0  0  0  0  0  0  0  0  0
    7.1039   -3.7557    0.0000 H   0  0  0  0  0  0  0  0  0  0  0  0
    6.6950   -0.2014    0.0000 H   0  0  0  0  0  0  0  0  0  0  0  0
    5.6005   -3.2084    0.0000 H   0  0  0  0  0  0  0  0  0  0  0  0
    4.0971   -2.6613    0.0000 H   0  0  0  0  0  0  0  0  0  0  0  0
    5.4442    0.2280    0.0000 H   0  0  0  0  0  0  0  0  0  0  0  0
    3.2798   -1.4814    0.0000 H   0  0  0  0  0  0  0  0  0  0  0  0
    2.0059    1.2054    0.0000 H   0  0  0  0  0  0  0  0  0  0  0  0
  1  2  1  0  0  0  0
  2  3  1  0  0  0  0
  2  4  1  0  0  0  0
  2  5  1  0  0  0  0
  1  6  1  0  0  0  0
  6  7  1  0  0  0  0
  6  8  1  0  0  0  0
  6  9  1  0  0  0  0
  9 10  1  0  0  0  0
  9 11  1  0  0  0  0
  9 12  1  0  0  0  0
 12 13  1  0  0  0  0
 12 14  1  0  0  0  0
 14 15  1  0  0  0  0
 15 16  1  0  0  0  0
 16 17  2  0  0  0  0
 17 18  1  0  0  0  0
 18 19  1  0  0  0  0
 18 20  1  0  0  0  0
 18 21  1  0  0  0  0
 21 22  1  0  0  0  0
 22 23  1  0  0  0  0
 21 24  1  0  0  0  0
 21 25  1  0  0  0  0
 25 26  1  0  0  0  0
 25 27  1  0  0  0  0
 25 28  1  0  0  0  0
 28 29  1  0  0  0  0
 28 30  1  0  0  0  0
 28 31  1  0  0  0  0
 31 17  1  0  0  0  0
 31 12  1  0  0  0  0
 31 32  1  0  0  0  0
 32 33  1  0  0  0  0
 32 34  1  0  0  0  0
 32 35  1  0  0  0  0
 16 36  1  0  0  0  0
 15 37  1  0  0  0  0
 15 38  1  0  0  0  0
 14 39  1  0  0  0  0
 14 40  1  0  0  0  0
 40  1  1  0  0  0  0
 40 41  1  0  0  0  0
 40 42  1  0  0  0  0
 42 43  1  0  0  0  0
 42 44  1  0  0  0  0
 42 45  1  0  0  0  0
 45 46  1  0  0  0  0
 45 47  1  0  0  0  0
 45 48  1  0  0  0  0
 48  1  1  0  0  0  0
 48 49  1  0  0  0  0
 49 50  1  0  0  0  0
 50 51  1  0  0  0  0
 50 52  1  0  0  0  0
 50 53  1  0  0  0  0
 49 54  1  0  0  0  0
 54 55  1  0  0  0  0
 55 56  1  0  0  0  0
 56 57  1  0  0  0  0
 57 58  1  0  0  0  0
 58 59  1  0  0  0  0
 58 60  1  0  0  0  0
 58 61  1  0  0  0  0
 57 62  1  0  0  0  0
 62 63  1  0  0  0  0
 62 64  1  0  0  0  0
 62 65  1  0  0  0  0
 57 66  1  0  0  0  0
 56 67  1  0  0  0  0
 56 68  1  0  0  0  0
 55 69  1  0  0  0  0
 55 70  1  0  0  0  0
 54 71  1  0  0  0  0
 54 72  1  0  0  0  0
 49 73  1  0  0  0  0
 48 74  1  0  0  0  0
M  END
> <CAS>
57-88-5

> <NAME>
CHOLESTEROL

> <preferred_name>
Cholesterol

> <iupac>
(3beta)-cholest-5-en-3-ol

> <SMILES>
CC(C)CCC[C@@H](C)[C@H]1CC[C@H]2[C@@H]3CC=C4C[C@@H](O)CC[C@]4(C)[C@H]3CC[C@]12C

> <Canonical_QSARr>
CC(C)CCCC(C)C1CCC2C3CC=C4CC(O)CCC4(C)C3CCC12C

> <InChI_Code_QSARr>
InChI=1S/C27H46O/c1-18(2)7-6-8-19(3)23-11-12-24-22-10-9-20-17-21(28)13-15-26(20,4)25(22)14-16-27(23,24)5/h9,18-19,21-25,28H,6-8,10-17H2,1-5H3

> <InChI Key_QSARr>
HVYWMOMLDIMFJA-UHFFFAOYSA-N

> <Salt_Solvent>
?

> <WS Temperature>
30

> <WS Reference>
YALKOWSKY,SH & DANNENFELSER,RM (1992)

> <dsstox_substance_id>
DTXSID3022401

> <LogMolar>
-6.6096

$$$$
58-08-2
  -INDIGO-01081615412D

 24 25  0  0  0  0  0  0  0  0999 V2000
    2.7713    0.0000    0.0000 O   0  0  0  0  0  0  0  0  0  0  0  0
    1.3856    0.7999    0.0000 C   0  0  0  0  0  0  0  0  0  0  0  0
    1.3856    2.4000    0.0000 N   0  0  0  0  0  0  0  0  0  0  0  0
    2.7712    3.2001    0.0000 C   0  0  0  0  0  0  0  0  0  0  0  0
    4.1569    4.0000    0.0000 H   0  0  0  0  0  0  0  0  0  0  0  0
    2.7713    4.8000    0.0000 H   0  0  0  0  0  0  0  0  0  0  0  0
    4.1569    2.4000    0.0000 H   0  0  0  0  0  0  0  0  0  0  0  0
    0.0001    3.2001    0.0000 C   0  0  0  0  0  0  0  0  0  0  0  0
    0.0001    4.8000    0.0000 O   0  0  0  0  0  0  0  0  0  0  0  0
   -1.3856    2.4000    0.0000 N   0  0  0  0  0  0  0  0  0  0  0  0
   -2.7712    3.2001    0.0000 C   0  0  0  0  0  0  0  0  0  0  0  0
   -4.1569    4.0000    0.0000 H   0  0  0  0  0  0  0  0  0  0  0  0
   -2.7712    4.8000    0.0000 H   0  0  0  0  0  0  0  0  0  0  0  0
   -4.1569    2.4000    0.0000 H   0  0  0  0  0  0  0  0  0  0  0  0
   -1.3856    0.7999    0.0000 C   0  0  0  0  0  0  0  0  0  0  0  0
   -2.5747   -0.2706    0.0000 N   0  0  0  1  0  0  0  0  0  0  0  0
   -1.9239   -1.7323    0.0000 C   0  0  0  0  0  0  0  0  0  0  0  0
   -0.3327   -1.5650    0.0000 N   0  0  0  1  0  0  0  0  0  0  0  0
    0.7380   -2.7541    0.0000 C   0  0  0  0  0  0  0  0  0  0  0  0
    1.8086   -3.9431    0.0000 H   0  0  0  0  0  0  0  0  0  0  0  0
    0.2435   -4.2758    0.0000 H   0  0  0  0  0  0  0  0  0  0  0  0
    2.3030   -2.4214    0.0000 H   0  0  0  0  0  0  0  0  0  0  0  0
    0.0001    0.0000    0.0000 C   0  0  0  0  0  0  0  0  0  0  0  0
   -2.7239   -3.1179    0.0000 H   0  0  0  0  0  0  0  0  0  0  0  0
  1  2  2  0  0  0  0
  2  3  1  0  0  0  0
  3  4  1  0  0  0  0
  4  5  1  0  0  0  0
  4  6  1  0  0  0  0
  4  7  1  0  0  0  0
  3  8  1  0  0  0  0
  8  9  2  0  0  0  0
  8 10  1  0  0  0  0
 10 11  1  0  0  0  0
 11 12  1  0  0  0  0
 11 13  1  0  0  0  0
 11 14  1  0  0  0  0
 10 15  1  0  0  0  0
 15 16  4  0  0  0  0
 16 17  4  0  0  0  0
 17 18  4  0  0  0  0
 18 19  1  0  0  0  0
 19 20  1  0  0  0  0
 19 21  1  0  0  0  0
 19 22  1  0  0  0  0
 18 23  4  0  0  0  0
 23  2  1  0  0  0  0
 23 15  4  0  0  0  0
 17 24  1  0  0  0  0
M  END
> <CAS>
58-08-2

> <NAME>
CAFFEINE

> <preferred_name>
Caffeine

> <iupac>
1,3,7-trimethyl-3,7-dihydro-1H-purine-2,6-dione

> <SMILES>
CN1C(=O)c2c([n]c[n]2C)N(C)C1=O

> <Canonical_QSARr>
CN1C(=O)c2c([n]c[n]2C)N(C)C1=O

> <InChI_Code_QSARr>
InChI=1S/C8H10N4O2/c1-10-4-9-6-5(10)7(13)12(3)8(14)11(6)2/h4H,1-3H3

> <InChI Key_QSARr>
RYYVLZVUVIJVGH-UHFFFAOYSA-N

> <Salt_Solvent>
?

> <WS Temperature>
25

> <WS Reference>
YALKOWSKY,SH & DANNENFELSER,RM (1992)

> <dsstox_substance_id>
DTXSID0020232

> <LogMolar>
-0.966

$$$$
58-15-1
  -INDIGO-01081615412D

 34 35  0  0  0  0  0  0  0  0999 V2000
    2.2158    1.7943    0.0000 O   0  0  0  0  0  0  0  0  0  0  0  0
    1.5651    0.3326    0.0000 C   0  0  0  0  0  0  0  0  0  0  0  0
   -0.0000    0.0000    0.0000 C   0  0  0  0  0  0  0  0  0  0  0  0
   -1.1890    1.0707    0.0000 N   0  0  0  0  0  0  0  0  0  0  0  0
   -2.7107    0.5762    0.0000 C   0  0  0  0  0  0  0  0  0  0  0  0
   -3.8998    1.6467    0.0000 H   0  0  0  0  0  0  0  0  0  0  0  0
   -4.2324    0.0818    0.0000 H   0  0  0  0  0  0  0  0  0  0  0  0
   -2.3781    2.1412    0.0000 H   0  0  0  0  0  0  0  0  0  0  0  0
   -0.8564    2.6356    0.0000 C   0  0  0  0  0  0  0  0  0  0  0  0
   -0.5238    4.2007    0.0000 H   0  0  0  0  0  0  0  0  0  0  0  0
   -2.0455    3.7062    0.0000 H   0  0  0  0  0  0  0  0  0  0  0  0
    0.6654    3.1300    0.0000 H   0  0  0  0  0  0  0  0  0  0  0  0
   -0.1672   -1.5913    0.0000 C   0  0  0  0  0  0  0  0  0  0  0  0
   -1.5528   -2.3912    0.0000 C   0  0  0  0  0  0  0  0  0  0  0  0
   -2.9385   -3.1912    0.0000 H   0  0  0  0  0  0  0  0  0  0  0  0
   -1.5528   -3.9912    0.0000 H   0  0  0  0  0  0  0  0  0  0  0  0
   -2.9385   -1.5913    0.0000 H   0  0  0  0  0  0  0  0  0  0  0  0
    1.2945   -2.2421    0.0000 N   0  0  0  0  0  0  0  0  0  0  0  0
    1.3502   -3.8410    0.0000 C   0  0  0  0  0  0  0  0  0  0  0  0
    1.4060   -5.4401    0.0000 H   0  0  0  0  0  0  0  0  0  0  0  0
   -0.0065   -4.6889    0.0000 H   0  0  0  0  0  0  0  0  0  0  0  0
    2.7630   -4.5921    0.0000 H   0  0  0  0  0  0  0  0  0  0  0  0
    2.3650   -1.0530    0.0000 N   0  0  0  0  0  0  0  0  0  0  0  0
    3.9612   -0.9413    0.0000 C   0  0  0  0  0  0  0  0  0  0  0  0
    4.8558   -2.2678    0.0000 C   0  0  0  0  0  0  0  0  0  0  0  0
    4.1545   -3.7060    0.0000 H   0  0  0  0  0  0  0  0  0  0  0  0
    6.4520   -2.1562    0.0000 C   0  0  0  0  0  0  0  0  0  0  0  0
    7.3466   -3.4826    0.0000 H   0  0  0  0  0  0  0  0  0  0  0  0
    7.1534   -0.7182    0.0000 C   0  0  0  0  0  0  0  0  0  0  0  0
    8.7494   -0.6065    0.0000 H   0  0  0  0  0  0  0  0  0  0  0  0
    6.2587    0.6083    0.0000 C   0  0  0  0  0  0  0  0  0  0  0  0
    6.9601    2.0464    0.0000 H   0  0  0  0  0  0  0  0  0  0  0  0
    4.6624    0.4966    0.0000 C   0  0  0  0  0  0  0  0  0  0  0  0
    3.7679    1.8231    0.0000 H   0  0  0  0  0  0  0  0  0  0  0  0
  1  2  2  0  0  0  0
  2  3  1  0  0  0  0
  3  4  1  0  0  0  0
  4  5  1  0  0  0  0
  5  6  1  0  0  0  0
  5  7  1  0  0  0  0
  5  8  1  0  0  0  0
  4  9  1  0  0  0  0
  9 10  1  0  0  0  0
  9 11  1  0  0  0  0
  9 12  1  0  0  0  0
  3 13  2  0  0  0  0
 13 14  1  0  0  0  0
 14 15  1  0  0  0  0
 14 16  1  0  0  0  0
 14 17  1  0  0  0  0
 13 18  1  0  0  0  0
 18 19  1  0  0  0  0
 19 20  1  0  0  0  0
 19 21  1  0  0  0  0
 19 22  1  0  0  0  0
 18 23  1  0  0  0  0
 23  2  1  0  0  0  0
 23 24  1  0  0  0  0
 24 25  4  0  0  0  0
 25 26  1  0  0  0  0
 25 27  4  0  0  0  0
 27 28  1  0  0  0  0
 27 29  4  0  0  0  0
 29 30  1  0  0  0  0
 29 31  4  0  0  0  0
 31 32  1  0  0  0  0
 31 33  4  0  0  0  0
 33 24  4  0  0  0  0
 33 34  1  0  0  0  0
M  END
> <CAS>
58-15-1

> <NAME>
AMINOPYRINE

> <preferred_name>
4-Dimethylaminoantipyrine

> <iupac>
4-(dimethylamino)-1,5-dimethyl-2-phenyl-1,2-dihydro-3H-pyrazol-3-one

> <SMILES>
CN(C)C1C(=O)N(c2ccccc2)N(C)C=1C

> <Canonical_QSARr>
CN(C)C1C(=O)N(c2ccccc2)N(C)C=1C

> <InChI_Code_QSARr>
InChI=1S/C13H17N3O/c1-10-12(14(2)3)13(17)16(15(10)4)11-8-6-5-7-9-11/h5-9H,1-4H3

> <InChI Key_QSARr>
RMMXTBMQSGEXHJ-UHFFFAOYSA-N

> <Salt_Solvent>
?

> <WS Temperature>
30

> <WS Reference>
YALKOWSKY,SH & DANNENFELSER,RM (1992)

> <dsstox_substance_id>
DTXSID7020504

> <LogMolar>
-0.6286

$$$$
58-22-0
  -INDIGO-01081615412D

 49 52  0  0  0  0  0  0  0  0999 V2000
   -0.0000    0.0000    0.0000 C   0  0  0  0  0  0  0  0  0  0  0  0
    0.9405   -1.2945    0.0000 C   0  0  0  0  0  0  0  0  0  0  0  0
    2.0914   -2.4059    0.0000 H   0  0  0  0  0  0  0  0  0  0  0  0
    1.1078   -2.8856    0.0000 H   0  0  0  0  0  0  0  0  0  0  0  0
    1.7322   -1.2586    0.0000 H   0  0  0  0  0  0  0  0  0  0  0  0
    1.5650    0.3327    0.0000 C   0  0  0  0  0  0  0  0  0  0  0  0
    3.1650    0.3327    0.0000 O   0  0  0  0  0  0  0  0  0  0  0  0
    3.9650   -1.0529    0.0000 H   0  0  0  0  0  0  0  0  0  0  0  0
    2.0487   -0.2953    0.0000 H   0  0  0  0  0  0  0  0  0  0  0  0
    1.7322    1.9239    0.0000 C   0  0  0  0  0  0  0  0  0  0  0  0
    3.2973    1.5913    0.0000 H   0  0  0  0  0  0  0  0  0  0  0  0
    2.2267    3.4456    0.0000 H   0  0  0  0  0  0  0  0  0  0  0  0
    0.2707    2.5746    0.0000 C   0  0  0  0  0  0  0  0  0  0  0  0
    1.0707    3.9603    0.0000 H   0  0  0  0  0  0  0  0  0  0  0  0
   -0.3801    4.0364    0.0000 H   0  0  0  0  0  0  0  0  0  0  0  0
   -0.8001    1.3856    0.0000 C   0  0  0  0  0  0  0  0  0  0  0  0
   -0.6328    2.9769    0.0000 H   0  0  0  0  0  0  0  0  0  0  0  0
   -2.4001    1.3856    0.0000 C   0  0  0  0  0  0  0  0  0  0  0  0
   -1.6001    2.7712    0.0000 H   0  0  0  0  0  0  0  0  0  0  0  0
   -3.2001    0.0000    0.0000 C   0  0  0  0  0  0  0  0  0  0  0  0
   -4.7999    0.0000    0.0000 C   0  0  0  0  0  0  0  0  0  0  0  0
   -4.3886   -0.4902    0.0000 C   0  0  0  0  0  0  0  0  0  0  0  0
   -4.9359   -1.9938    0.0000 H   0  0  0  0  0  0  0  0  0  0  0  0
   -3.9999   -1.3856    0.0000 H   0  0  0  0  0  0  0  0  0  0  0  0
   -5.9887   -0.4902    0.0000 H   0  0  0  0  0  0  0  0  0  0  0  0
   -5.5999   -1.3856    0.0000 C   0  0  0  0  0  0  0  0  0  0  0  0
   -5.8779   -2.9613    0.0000 H   0  0  0  0  0  0  0  0  0  0  0  0
   -4.7999   -2.7713    0.0000 H   0  0  0  0  0  0  0  0  0  0  0  0
   -7.2000   -1.3856    0.0000 C   0  0  0  0  0  0  0  0  0  0  0  0
   -8.7035   -1.9329    0.0000 H   0  0  0  0  0  0  0  0  0  0  0  0
   -6.9222   -2.9613    0.0000 H   0  0  0  0  0  0  0  0  0  0  0  0
   -8.0000    0.0000    0.0000 C   0  0  0  0  0  0  0  0  0  0  0  0
   -9.6000    0.0000    0.0000 O   0  0  0  0  0  0  0  0  0  0  0  0
   -7.2000    1.3856    0.0000 C   0  0  0  0  0  0  0  0  0  0  0  0
   -8.0000    2.7712    0.0000 H   0  0  0  0  0  0  0  0  0  0  0  0
   -5.5999    1.3856    0.0000 C   0  0  0  0  0  0  0  0  0  0  0  0
   -4.7999    2.7712    0.0000 C   0  0  0  0  0  0  0  0  0  0  0  0
   -3.2001    2.7712    0.0000 C   0  0  0  0  0  0  0  0  0  0  0  0
   -1.9743    3.7998    0.0000 H   0  0  0  0  0  0  0  0  0  0  0  0
   -3.4779    4.3470    0.0000 H   0  0  0  0  0  0  0  0  0  0  0  0
   -4.5221    4.3470    0.0000 H   0  0  0  0  0  0  0  0  0  0  0  0
   -6.3035    3.3186    0.0000 H   0  0  0  0  0  0  0  0  0  0  0  0
   -3.1761   -0.9758    0.0000 H   0  0  0  0  0  0  0  0  0  0  0  0
   -2.4001   -1.3856    0.0000 C   0  0  0  0  0  0  0  0  0  0  0  0
   -3.2001   -2.7713    0.0000 H   0  0  0  0  0  0  0  0  0  0  0  0
   -2.1221   -2.9613    0.0000 H   0  0  0  0  0  0  0  0  0  0  0  0
   -0.8001   -1.3856    0.0000 C   0  0  0  0  0  0  0  0  0  0  0  0
   -1.0778   -2.9613    0.0000 H   0  0  0  0  0  0  0  0  0  0  0  0
    0.4257   -2.4141    0.0000 H   0  0  0  0  0  0  0  0  0  0  0  0
  1  2  1  0  0  0  0
  2  3  1  0  0  0  0
  2  4  1  0  0  0  0
  2  5  1  0  0  0  0
  1  6  1  0  0  0  0
  6  7  1  0  0  0  0
  7  8  1  0  0  0  0
  6  9  1  0  0  0  0
  6 10  1  0  0  0  0
 10 11  1  0  0  0  0
 10 12  1  0  0  0  0
 10 13  1  0  0  0  0
 13 14  1  0  0  0  0
 13 15  1  0  0  0  0
 13 16  1  0  0  0  0
 16  1  1  0  0  0  0
 16 17  1  0  0  0  0
 16 18  1  0  0  0  0
 18 19  1  0  0  0  0
 18 20  1  0  0  0  0
 20 21  1  0  0  0  0
 21 22  1  0  0  0  0
 22 23  1  0  0  0  0
 22 24  1  0  0  0  0
 22 25  1  0  0  0  0
 21 26  1  0  0  0  0
 26 27  1  0  0  0  0
 26 28  1  0  0  0  0
 26 29  1  0  0  0  0
 29 30  1  0  0  0  0
 29 31  1  0  0  0  0
 29 32  1  0  0  0  0
 32 33  2  0  0  0  0
 32 34  1  0  0  0  0
 34 35  1  0  0  0  0
 34 36  2  0  0  0  0
 36 21  1  0  0  0  0
 36 37  1  0  0  0  0
 37 38  1  0  0  0  0
 38 18  1  0  0  0  0
 38 39  1  0  0  0  0
 38 40  1  0  0  0  0
 37 41  1  0  0  0  0
 37 42  1  0  0  0  0
 20 43  1  0  0  0  0
 20 44  1  0  0  0  0
 44 45  1  0  0  0  0
 44 46  1  0  0  0  0
 44 47  1  0  0  0  0
 47  1  1  0  0  0  0
 47 48  1  0  0  0  0
 47 49  1  0  0  0  0
M  END
> <CAS>
58-22-0

> <NAME>
TESTOSTERONE

> <preferred_name>
Testosterone

> <iupac>
(17beta)-17-hydroxyandrost-4-en-3-one

> <SMILES>
C[C@]12CC[C@H]3[C@@H](CCC4=CC(=O)CC[C@@]43C)[C@@H]1CC[C@@H]2O

> <Canonical_QSARr>
CC12CCC3C(CCC4=CC(=O)CCC43C)C1CCC2O

> <InChI_Code_QSARr>
InChI=1S/C19H28O2/c1-18-9-7-13(20)11-12(18)3-4-14-15-5-6-17(21)19(15,2)10-8-16(14)18/h11,14-17,21H,3-10H2,1-2H3

> <InChI Key_QSARr>
MUMGGOZAMZWBJJ-UHFFFAOYSA-N

> <Salt_Solvent>
?

> <WS Temperature>
25

> <WS Reference>
YALKOWSKY,SH & HE,Y (2003)

> <dsstox_substance_id>
DTXSID8022371

> <LogMolar>
-4.0908

$$$$
58-25-3
  -INDIGO-01081615412D

 35 37  0  0  0  0  0  0  0  0999 V2000
    0.3559    1.5598    0.0000 N   0  0  0  0  0  0  0  0  0  0  0  0
   -0.8948    2.5575    0.0000 O   0  0  0  0  0  0  0  0  0  0  0  0
    1.7976    2.2541    0.0000 C   0  0  0  0  0  0  0  0  0  0  0  0
    2.7952    3.5050    0.0000 H   0  0  0  0  0  0  0  0  0  0  0  0
    0.7999    3.5050    0.0000 H   0  0  0  0  0  0  0  0  0  0  0  0
    3.2390    1.5598    0.0000 C   0  0  0  0  0  0  0  0  0  0  0  0
    4.4900    2.5575    0.0000 N   0  0  0  0  0  0  0  0  0  0  0  0
    5.9795    1.9730    0.0000 C   0  0  0  0  0  0  0  0  0  0  0  0
    7.4689    1.3883    0.0000 H   0  0  0  0  0  0  0  0  0  0  0  0
    7.2303    2.9705    0.0000 H   0  0  0  0  0  0  0  0  0  0  0  0
    6.2179    0.3908    0.0000 H   0  0  0  0  0  0  0  0  0  0  0  0
    4.2517    4.1396    0.0000 H   0  0  0  0  0  0  0  0  0  0  0  0
    3.5951   -0.0000    0.0000 N   0  0  0  0  0  0  0  0  0  0  0  0
    2.5976   -1.2509    0.0000 C   0  0  0  0  0  0  0  0  0  0  0  0
    3.3976   -2.6366    0.0000 C   0  0  0  0  0  0  0  0  0  0  0  0
    2.5976   -4.0222    0.0000 C   0  0  0  0  0  0  0  0  0  0  0  0
    0.9976   -4.0222    0.0000 C   0  0  0  0  0  0  0  0  0  0  0  0
    0.1975   -5.4079    0.0000 Cl  0  0  0  0  0  0  0  0  0  0  0  0
    0.1975   -2.6366    0.0000 C   0  0  0  0  0  0  0  0  0  0  0  0
   -1.3781   -2.3587    0.0000 H   0  0  0  0  0  0  0  0  0  0  0  0
    0.9976   -1.2509    0.0000 C   0  0  0  0  0  0  0  0  0  0  0  0
   -0.0001   -0.0000    0.0000 C   0  0  0  0  0  0  0  0  0  0  0  0
   -1.5599   -0.3561    0.0000 C   0  0  0  0  0  0  0  0  0  0  0  0
   -2.4280    0.9880    0.0000 C   0  0  0  0  0  0  0  0  0  0  0  0
   -2.2289    2.5755    0.0000 H   0  0  0  0  0  0  0  0  0  0  0  0
   -4.0260    0.9083    0.0000 C   0  0  0  0  0  0  0  0  0  0  0  0
   -4.8941    2.2523    0.0000 H   0  0  0  0  0  0  0  0  0  0  0  0
   -4.7560   -0.5155    0.0000 C   0  0  0  0  0  0  0  0  0  0  0  0
   -6.3539   -0.5953    0.0000 H   0  0  0  0  0  0  0  0  0  0  0  0
   -3.8878   -1.8596    0.0000 C   0  0  0  0  0  0  0  0  0  0  0  0
   -4.6178   -3.2833    0.0000 H   0  0  0  0  0  0  0  0  0  0  0  0
   -2.2899   -1.7799    0.0000 C   0  0  0  0  0  0  0  0  0  0  0  0
   -1.9338   -3.3397    0.0000 H   0  0  0  0  0  0  0  0  0  0  0  0
    3.3976   -5.4079    0.0000 H   0  0  0  0  0  0  0  0  0  0  0  0
    4.9975   -2.6366    0.0000 H   0  0  0  0  0  0  0  0  0  0  0  0
  1  2  1  0  0  0  0
  1  3  1  0  0  0  0
  3  4  1  0  0  0  0
  3  5  1  0  0  0  0
  3  6  1  0  0  0  0
  6  7  1  0  0  0  0
  7  8  1  0  0  0  0
  8  9  1  0  0  0  0
  8 10  1  0  0  0  0
  8 11  1  0  0  0  0
  7 12  1  0  0  0  0
  6 13  2  0  0  0  0
 13 14  1  0  0  0  0
 14 15  4  0  0  0  0
 15 16  4  0  0  0  0
 16 17  4  0  0  0  0
 17 18  1  0  0  0  0
 17 19  4  0  0  0  0
 19 20  1  0  0  0  0
 19 21  4  0  0  0  0
 21 14  4  0  0  0  0
 21 22  1  0  0  0  0
 22  1  2  0  0  0  0
 22 23  1  0  0  0  0
 23 24  4  0  0  0  0
 24 25  1  0  0  0  0
 24 26  4  0  0  0  0
 26 27  1  0  0  0  0
 26 28  4  0  0  0  0
 28 29  1  0  0  0  0
 28 30  4  0  0  0  0
 30 31  1  0  0  0  0
 30 32  4  0  0  0  0
 32 23  4  0  0  0  0
 32 33  1  0  0  0  0
 16 34  1  0  0  0  0
 15 35  1  0  0  0  0
M  CHG  2   1   1   2  -1
M  END
> <CAS>
58-25-3

> <NAME>
LIBRIUM

> <preferred_name>
Chlordiazepoxide

> <iupac>
7-chloro-N-methyl-5-phenyl-3H-1,4-benzodiazepin-2-amine 4-oxide

> <SMILES>
CNC1C[N+]([O-])=C(c2cc(Cl)ccc2N=1)c1ccccc1

> <Canonical_QSARr>
CNC1C[N+]([O-])=C(c2cc(Cl)ccc2N=1)c1ccccc1

> <InChI_Code_QSARr>
InChI=1S/C16H14ClN3O/c1-18-15-10-20(21)16(11-5-3-2-4-6-11)13-9-12(17)7-8-14(13)19-15/h2-9H,10H2,1H3,(H,18,19)

> <InChI Key_QSARr>
ANTSCNMPPGJYLG-UHFFFAOYSA-N

> <Salt_Solvent>
?

> <WS Temperature>


> <WS Reference>
YALKOWSKY,SH & DANNENFELSER,RM (1992)

> <dsstox_substance_id>
DTXSID4046022

> <LogMolar>
-2.1757

$$$$
58-27-5
  -INDIGO-01081615412D

 21 22  0  0  0  0  0  0  0  0999 V2000
    1.3857   -2.4000    0.0000 C   0  0  0  0  0  0  0  0  0  0  0  0
    0.0001   -1.6000    0.0000 C   0  0  0  0  0  0  0  0  0  0  0  0
   -1.3857   -2.4000    0.0000 C   0  0  0  0  0  0  0  0  0  0  0  0
   -1.3857   -4.0000    0.0000 O   0  0  0  0  0  0  0  0  0  0  0  0
   -2.7713   -1.6000    0.0000 C   0  0  0  0  0  0  0  0  0  0  0  0
   -2.7713   -0.0000    0.0000 C   0  0  0  0  0  0  0  0  0  0  0  0
   -4.1569    0.8000    0.0000 C   0  0  0  0  0  0  0  0  0  0  0  0
   -5.5426    1.6000    0.0000 H   0  0  0  0  0  0  0  0  0  0  0  0
   -5.5426   -0.0000    0.0000 H   0  0  0  0  0  0  0  0  0  0  0  0
   -4.1569    2.4000    0.0000 H   0  0  0  0  0  0  0  0  0  0  0  0
   -1.3857    0.8000    0.0000 C   0  0  0  0  0  0  0  0  0  0  0  0
   -1.3857    2.4000    0.0000 O   0  0  0  0  0  0  0  0  0  0  0  0
    0.0001   -0.0000    0.0000 C   0  0  0  0  0  0  0  0  0  0  0  0
    1.3857    0.8000    0.0000 C   0  0  0  0  0  0  0  0  0  0  0  0
    1.3857    2.4000    0.0000 H   0  0  0  0  0  0  0  0  0  0  0  0
    2.7713   -0.0000    0.0000 C   0  0  0  0  0  0  0  0  0  0  0  0
    4.1569    0.8000    0.0000 H   0  0  0  0  0  0  0  0  0  0  0  0
    2.7713   -1.6000    0.0000 C   0  0  0  0  0  0  0  0  0  0  0  0
    4.1569   -2.4000    0.0000 H   0  0  0  0  0  0  0  0  0  0  0  0
   -4.1569   -2.4000    0.0000 H   0  0  0  0  0  0  0  0  0  0  0  0
    1.3857   -4.0000    0.0000 H   0  0  0  0  0  0  0  0  0  0  0  0
  1  2  4  0  0  0  0
  2  3  1  0  0  0  0
  3  4  2  0  0  0  0
  3  5  1  0  0  0  0
  5  6  2  0  0  0  0
  6  7  1  0  0  0  0
  7  8  1  0  0  0  0
  7  9  1  0  0  0  0
  7 10  1  0  0  0  0
  6 11  1  0  0  0  0
 11 12  2  0  0  0  0
 11 13  1  0  0  0  0
 13  2  4  0  0  0  0
 13 14  4  0  0  0  0
 14 15  1  0  0  0  0
 14 16  4  0  0  0  0
 16 17  1  0  0  0  0
 16 18  4  0  0  0  0
 18  1  4  0  0  0  0
 18 19  1  0  0  0  0
  5 20  1  0  0  0  0
  1 21  1  0  0  0  0
M  END
> <CAS>
58-27-5

> <NAME>
2-METHYL-1,4-NAPHTHOQUINONE

> <preferred_name>
Menadione

> <iupac>
2-methylnaphthalene-1,4-dione

> <SMILES>
CC1=CC(=O)c2ccccc2C1=O

> <Canonical_QSARr>
CC1=CC(=O)c2ccccc2C1=O

> <InChI_Code_QSARr>
InChI=1S/C11H8O2/c1-7-6-10(12)8-4-2-3-5-9(8)11(7)13/h2-6H,1H3

> <InChI Key_QSARr>
MJVAVZPDRWSRRC-UHFFFAOYSA-N

> <Salt_Solvent>
?

> <WS Temperature>
30

> <WS Reference>
YALKOWSKY,SH & DANNENFELSER,RM (1992)

> <dsstox_substance_id>
DTXSID4021715

> <LogMolar>
-3.0319

$$$$
58-39-9
  -INDIGO-01081615412D

 53 56  0  0  0  0  0  0  0  0999 V2000
   -7.2000    4.1569    0.0000 C   0  0  0  0  0  0  0  0  0  0  0  0
   -6.4001    2.7712    0.0000 C   0  0  0  0  0  0  0  0  0  0  0  0
   -4.8001    2.7712    0.0000 H   0  0  0  0  0  0  0  0  0  0  0  0
   -7.2000    1.3856    0.0000 C   0  0  0  0  0  0  0  0  0  0  0  0
   -6.4001   -0.0001    0.0000 N   0  0  0  0  0  0  0  0  0  0  0  0
   -7.2000   -1.3856    0.0000 C   0  0  0  0  0  0  0  0  0  0  0  0
   -6.4001   -2.7712    0.0000 C   0  0  0  0  0  0  0  0  0  0  0  0
   -4.8001   -2.7712    0.0000 H   0  0  0  0  0  0  0  0  0  0  0  0
   -7.2000   -4.1569    0.0000 C   0  0  0  0  0  0  0  0  0  0  0  0
   -6.4001   -5.5426    0.0000 Cl  0  0  0  0  0  0  0  0  0  0  0  0
   -8.8001   -4.1569    0.0000 C   0  0  0  0  0  0  0  0  0  0  0  0
   -9.5999   -5.5426    0.0000 H   0  0  0  0  0  0  0  0  0  0  0  0
   -9.5999   -2.7712    0.0000 C   0  0  0  0  0  0  0  0  0  0  0  0
  -11.2000   -2.7712    0.0000 H   0  0  0  0  0  0  0  0  0  0  0  0
   -8.8001   -1.3856    0.0000 C   0  0  0  0  0  0  0  0  0  0  0  0
   -9.5999   -0.0001    0.0000 S   0  0  0  0  0  0  0  0  0  0  0  0
   -8.8001    1.3856    0.0000 C   0  0  0  0  0  0  0  0  0  0  0  0
   -9.5999    2.7712    0.0000 C   0  0  0  0  0  0  0  0  0  0  0  0
  -11.2000    2.7712    0.0000 H   0  0  0  0  0  0  0  0  0  0  0  0
   -8.8001    4.1569    0.0000 C   0  0  0  0  0  0  0  0  0  0  0  0
   -9.5999    5.5426    0.0000 H   0  0  0  0  0  0  0  0  0  0  0  0
   -4.8001   -0.0001    0.0000 C   0  0  0  0  0  0  0  0  0  0  0  0
   -3.2000   -0.0001    0.0000 C   0  0  0  0  0  0  0  0  0  0  0  0
   -1.5999   -0.0001    0.0000 C   0  0  0  0  0  0  0  0  0  0  0  0
    0.0001   -0.0001    0.0000 N   0  0  0  0  0  0  0  0  0  0  0  0
    0.8000   -1.3856    0.0000 C   0  0  0  0  0  0  0  0  0  0  0  0
   -0.5855   -2.1856    0.0000 H   0  0  0  0  0  0  0  0  0  0  0  0
    1.0777   -2.9614    0.0000 H   0  0  0  0  0  0  0  0  0  0  0  0
    2.4001   -1.3856    0.0000 C   0  0  0  0  0  0  0  0  0  0  0  0
    2.1220   -2.9614    0.0000 H   0  0  0  0  0  0  0  0  0  0  0  0
    3.6257   -2.4142    0.0000 H   0  0  0  0  0  0  0  0  0  0  0  0
    3.1999    0.0001    0.0000 N   0  0  0  0  0  0  0  0  0  0  0  0
    4.8000    0.0001    0.0000 C   0  0  0  0  0  0  0  0  0  0  0  0
    6.4001    0.0001    0.0000 C   0  0  0  0  0  0  0  0  0  0  0  0
    8.0001    0.0001    0.0000 O   0  0  0  0  0  0  0  0  0  0  0  0
    8.8000    1.3856    0.0000 H   0  0  0  0  0  0  0  0  0  0  0  0
    6.4001   -1.6001    0.0000 H   0  0  0  0  0  0  0  0  0  0  0  0
    6.4001    1.6001    0.0000 H   0  0  0  0  0  0  0  0  0  0  0  0
    4.8000   -1.6001    0.0000 H   0  0  0  0  0  0  0  0  0  0  0  0
    4.8000    1.6001    0.0000 H   0  0  0  0  0  0  0  0  0  0  0  0
    2.4001    1.3856    0.0000 C   0  0  0  0  0  0  0  0  0  0  0  0
    3.7856    2.1856    0.0000 H   0  0  0  0  0  0  0  0  0  0  0  0
    2.1220    2.9614    0.0000 H   0  0  0  0  0  0  0  0  0  0  0  0
    0.8000    1.3856    0.0000 C   0  0  0  0  0  0  0  0  0  0  0  0
    1.0777    2.9614    0.0000 H   0  0  0  0  0  0  0  0  0  0  0  0
   -0.5855    2.1856    0.0000 H   0  0  0  0  0  0  0  0  0  0  0  0
   -1.5999    1.6001    0.0000 H   0  0  0  0  0  0  0  0  0  0  0  0
   -1.5999   -1.6001    0.0000 H   0  0  0  0  0  0  0  0  0  0  0  0
   -3.2000    1.6001    0.0000 H   0  0  0  0  0  0  0  0  0  0  0  0
   -3.2000   -1.6001    0.0000 H   0  0  0  0  0  0  0  0  0  0  0  0
   -4.8001    1.6001    0.0000 H   0  0  0  0  0  0  0  0  0  0  0  0
   -4.8001   -1.6001    0.0000 H   0  0  0  0  0  0  0  0  0  0  0  0
   -6.4001    5.5426    0.0000 H   0  0  0  0  0  0  0  0  0  0  0  0
  1  2  4  0  0  0  0
  2  3  1  0  0  0  0
  2  4  4  0  0  0  0
  4  5  1  0  0  0  0
  5  6  1  0  0  0  0
  6  7  4  0  0  0  0
  7  8  1  0  0  0  0
  7  9  4  0  0  0  0
  9 10  1  0  0  0  0
  9 11  4  0  0  0  0
 11 12  1  0  0  0  0
 11 13  4  0  0  0  0
 13 14  1  0  0  0  0
 13 15  4  0  0  0  0
 15  6  4  0  0  0  0
 15 16  1  0  0  0  0
 16 17  1  0  0  0  0
 17  4  4  0  0  0  0
 17 18  4  0  0  0  0
 18 19  1  0  0  0  0
 18 20  4  0  0  0  0
 20  1  4  0  0  0  0
 20 21  1  0  0  0  0
  5 22  1  0  0  0  0
 22 23  1  0  0  0  0
 23 24  1  0  0  0  0
 24 25  1  0  0  0  0
 25 26  1  0  0  0  0
 26 27  1  0  0  0  0
 26 28  1  0  0  0  0
 26 29  1  0  0  0  0
 29 30  1  0  0  0  0
 29 31  1  0  0  0  0
 29 32  1  0  0  0  0
 32 33  1  0  0  0  0
 33 34  1  0  0  0  0
 34 35  1  0  0  0  0
 35 36  1  0  0  0  0
 34 37  1  0  0  0  0
 34 38  1  0  0  0  0
 33 39  1  0  0  0  0
 33 40  1  0  0  0  0
 32 41  1  0  0  0  0
 41 42  1  0  0  0  0
 41 43  1  0  0  0  0
 41 44  1  0  0  0  0
 44 25  1  0  0  0  0
 44 45  1  0  0  0  0
 44 46  1  0  0  0  0
 24 47  1  0  0  0  0
 24 48  1  0  0  0  0
 23 49  1  0  0  0  0
 23 50  1  0  0  0  0
 22 51  1  0  0  0  0
 22 52  1  0  0  0  0
  1 53  1  0  0  0  0
M  END
> <CAS>
58-39-9

> <NAME>
PERPHENAZINE

> <preferred_name>
Perphenazine

> <iupac>
2-{4-[3-(2-chloro-10H-phenothiazin-10-yl)propyl]piperazin-1-yl}ethanol

> <SMILES>
OCCN1CCN(CCCN2c3ccccc3Sc3ccc(Cl)cc23)CC1

> <Canonical_QSARr>
OCCN1CCN(CCCN2c3ccccc3Sc3ccc(Cl)cc23)CC1

> <InChI_Code_QSARr>
InChI=1S/C21H26ClN3OS/c22-17-6-7-21-19(16-17)25(18-4-1-2-5-20(18)27-21)9-3-8-23-10-12-24(13-11-23)14-15-26/h1-2,4-7,16,26H,3,8-15H2

> <InChI Key_QSARr>
RGCVKNLCSQQDEP-UHFFFAOYSA-N

> <Salt_Solvent>
?

> <WS Temperature>
24

> <WS Reference>
YALKOWSKY,SH & DANNENFELSER,RM (1992)

> <dsstox_substance_id>
DTXSID1023441

> <LogMolar>
-4.1546

$$$$
58-40-2
  -INDIGO-01081615412D

 40 42  0  0  0  0  0  0  0  0999 V2000
   -0.8000    4.1569    0.0000 C   0  0  0  0  0  0  0  0  0  0  0  0
    0.0000    2.7712    0.0000 C   0  0  0  0  0  0  0  0  0  0  0  0
    1.6000    2.7712    0.0000 H   0  0  0  0  0  0  0  0  0  0  0  0
   -0.8000    1.3856    0.0000 C   0  0  0  0  0  0  0  0  0  0  0  0
    0.0000   -0.0001    0.0000 N   0  0  0  0  0  0  0  0  0  0  0  0
   -0.8000   -1.3856    0.0000 C   0  0  0  0  0  0  0  0  0  0  0  0
    0.0000   -2.7712    0.0000 C   0  0  0  0  0  0  0  0  0  0  0  0
    1.6000   -2.7712    0.0000 H   0  0  0  0  0  0  0  0  0  0  0  0
   -0.8000   -4.1569    0.0000 C   0  0  0  0  0  0  0  0  0  0  0  0
    0.0000   -5.5426    0.0000 H   0  0  0  0  0  0  0  0  0  0  0  0
   -2.4000   -4.1569    0.0000 C   0  0  0  0  0  0  0  0  0  0  0  0
   -3.2000   -5.5426    0.0000 H   0  0  0  0  0  0  0  0  0  0  0  0
   -3.2000   -2.7712    0.0000 C   0  0  0  0  0  0  0  0  0  0  0  0
   -4.8000   -2.7712    0.0000 H   0  0  0  0  0  0  0  0  0  0  0  0
   -2.4000   -1.3856    0.0000 C   0  0  0  0  0  0  0  0  0  0  0  0
   -3.2000   -0.0001    0.0000 S   0  0  0  0  0  0  0  0  0  0  0  0
   -2.4000    1.3856    0.0000 C   0  0  0  0  0  0  0  0  0  0  0  0
   -3.2000    2.7712    0.0000 C   0  0  0  0  0  0  0  0  0  0  0  0
   -4.8000    2.7712    0.0000 H   0  0  0  0  0  0  0  0  0  0  0  0
   -2.4000    4.1569    0.0000 C   0  0  0  0  0  0  0  0  0  0  0  0
   -3.2000    5.5426    0.0000 H   0  0  0  0  0  0  0  0  0  0  0  0
    1.6000   -0.0001    0.0000 C   0  0  0  0  0  0  0  0  0  0  0  0
    3.2000   -0.0001    0.0000 C   0  0  0  0  0  0  0  0  0  0  0  0
    4.8000   -0.0001    0.0000 C   0  0  0  0  0  0  0  0  0  0  0  0
    6.4000   -0.0001    0.0000 N   0  0  0  0  0  0  0  0  0  0  0  0
    7.2000    1.3856    0.0000 C   0  0  0  0  0  0  0  0  0  0  0  0
    8.0000    2.7712    0.0000 H   0  0  0  0  0  0  0  0  0  0  0  0
    8.8000    1.3856    0.0000 H   0  0  0  0  0  0  0  0  0  0  0  0
    6.4000    2.7712    0.0000 H   0  0  0  0  0  0  0  0  0  0  0  0
    7.2000   -1.3856    0.0000 C   0  0  0  0  0  0  0  0  0  0  0  0
    8.0000   -2.7712    0.0000 H   0  0  0  0  0  0  0  0  0  0  0  0
    8.8000   -1.3856    0.0000 H   0  0  0  0  0  0  0  0  0  0  0  0
    6.4000   -2.7712    0.0000 H   0  0  0  0  0  0  0  0  0  0  0  0
    4.8000    1.6001    0.0000 H   0  0  0  0  0  0  0  0  0  0  0  0
    4.8000   -1.6001    0.0000 H   0  0  0  0  0  0  0  0  0  0  0  0
    3.2000    1.6001    0.0000 H   0  0  0  0  0  0  0  0  0  0  0  0
    3.2000   -1.6001    0.0000 H   0  0  0  0  0  0  0  0  0  0  0  0
    1.6000    1.6001    0.0000 H   0  0  0  0  0  0  0  0  0  0  0  0
    1.6000   -1.6001    0.0000 H   0  0  0  0  0  0  0  0  0  0  0  0
    0.0000    5.5426    0.0000 H   0  0  0  0  0  0  0  0  0  0  0  0
  1  2  4  0  0  0  0
  2  3  1  0  0  0  0
  2  4  4  0  0  0  0
  4  5  1  0  0  0  0
  5  6  1  0  0  0  0
  6  7  4  0  0  0  0
  7  8  1  0  0  0  0
  7  9  4  0  0  0  0
  9 10  1  0  0  0  0
  9 11  4  0  0  0  0
 11 12  1  0  0  0  0
 11 13  4  0  0  0  0
 13 14  1  0  0  0  0
 13 15  4  0  0  0  0
 15  6  4  0  0  0  0
 15 16  1  0  0  0  0
 16 17  1  0  0  0  0
 17  4  4  0  0  0  0
 17 18  4  0  0  0  0
 18 19  1  0  0  0  0
 18 20  4  0  0  0  0
 20  1  4  0  0  0  0
 20 21  1  0  0  0  0
  5 22  1  0  0  0  0
 22 23  1  0  0  0  0
 23 24  1  0  0  0  0
 24 25  1  0  0  0  0
 25 26  1  0  0  0  0
 26 27  1  0  0  0  0
 26 28  1  0  0  0  0
 26 29  1  0  0  0  0
 25 30  1  0  0  0  0
 30 31  1  0  0  0  0
 30 32  1  0  0  0  0
 30 33  1  0  0  0  0
 24 34  1  0  0  0  0
 24 35  1  0  0  0  0
 23 36  1  0  0  0  0
 23 37  1  0  0  0  0
 22 38  1  0  0  0  0
 22 39  1  0  0  0  0
  1 40  1  0  0  0  0
M  END
> <CAS>
58-40-2

> <NAME>
PROMAZINE

> <preferred_name>
Promazine

> <iupac>
N,N-dimethyl-3-(10H-phenothiazin-10-yl)propan-1-amine

> <SMILES>
CN(C)CCCN1c2ccccc2Sc2ccccc12

> <Canonical_QSARr>
CN(C)CCCN1c2ccccc2Sc2ccccc12

> <InChI_Code_QSARr>
InChI=1S/C17H20N2S/c1-18(2)12-7-13-19-14-8-3-5-10-16(14)20-17-11-6-4-9-15(17)19/h3-6,8-11H,7,12-13H2,1-2H3

> <InChI Key_QSARr>
ZGUGWUXLJSTTMA-UHFFFAOYSA-N

> <Salt_Solvent>
?

> <WS Temperature>
24

> <WS Reference>
YALKOWSKY,SH & DANNENFELSER,RM (1992)

> <dsstox_substance_id>
DTXSID2023517

> <LogMolar>
-4.3017

$$$$
58-55-9
  -INDIGO-01081615412D

 21 22  0  0  0  0  0  0  0  0999 V2000
    0.0000    0.0000    0.0000 N   0  0  0  0  0  0  0  0  0  0  0  0
    1.3856    0.8000    0.0000 C   0  0  0  0  0  0  0  0  0  0  0  0
    2.7713    1.6001    0.0000 H   0  0  0  0  0  0  0  0  0  0  0  0
    1.3856    2.4000    0.0000 H   0  0  0  0  0  0  0  0  0  0  0  0
    2.7713    0.0000    0.0000 H   0  0  0  0  0  0  0  0  0  0  0  0
   -1.3857    0.8000    0.0000 C   0  0  0  0  0  0  0  0  0  0  0  0
   -1.3857    2.4000    0.0000 O   0  0  0  0  0  0  0  0  0  0  0  0
   -2.7713    0.0000    0.0000 N   0  0  0  0  0  0  0  0  0  0  0  0
   -4.1569    0.8000    0.0000 C   0  0  0  0  0  0  0  0  0  0  0  0
   -5.5426    1.6001    0.0000 H   0  0  0  0  0  0  0  0  0  0  0  0
   -5.5426    0.0000    0.0000 H   0  0  0  0  0  0  0  0  0  0  0  0
   -4.1569    2.4000    0.0000 H   0  0  0  0  0  0  0  0  0  0  0  0
   -2.7713   -1.6000    0.0000 C   0  0  0  0  0  0  0  0  0  0  0  0
   -4.1569   -2.4000    0.0000 O   0  0  0  0  0  0  0  0  0  0  0  0
   -1.3856   -2.4000    0.0000 C   0  0  0  0  0  0  0  0  0  0  0  0
   -1.0529   -3.9650    0.0000 N   0  0  0  1  0  0  0  0  0  0  0  0
    0.5383   -4.1322    0.0000 C   0  0  0  0  0  0  0  0  0  0  0  0
    1.1891   -2.6706    0.0000 N   0  0  0  1  0  0  0  0  0  0  0  0
    0.0000   -1.6000    0.0000 C   0  0  0  0  0  0  0  0  0  0  0  0
    1.3383   -5.5179    0.0000 H   0  0  0  0  0  0  0  0  0  0  0  0
   -2.1237   -5.1540    0.0000 H   0  0  0  0  0  0  0  0  0  0  0  0
  1  2  1  0  0  0  0
  2  3  1  0  0  0  0
  2  4  1  0  0  0  0
  2  5  1  0  0  0  0
  1  6  1  0  0  0  0
  6  7  2  0  0  0  0
  6  8  1  0  0  0  0
  8  9  1  0  0  0  0
  9 10  1  0  0  0  0
  9 11  1  0  0  0  0
  9 12  1  0  0  0  0
  8 13  1  0  0  0  0
 13 14  2  0  0  0  0
 13 15  1  0  0  0  0
 15 16  4  0  0  0  0
 16 17  4  0  0  0  0
 17 18  4  0  0  0  0
 18 19  4  0  0  0  0
 19  1  1  0  0  0  0
 19 15  4  0  0  0  0
 17 20  1  0  0  0  0
 16 21  1  0  0  0  0
M  END
> <CAS>
58-55-9

> <NAME>
THEOPHYLLINE

> <preferred_name>
Theophylline

> <iupac>
1,3-dimethyl-3,7-dihydro-1H-purine-2,6-dione

> <SMILES>
CN1C(=O)c2[nH]c[n]c2N(C)C1=O

> <Canonical_QSARr>
CN1C(=O)c2[nH]c[n]c2N(C)C1=O

> <InChI_Code_QSARr>
InChI=1S/C7H8N4O2/c1-10-5-4(8-3-9-5)6(12)11(2)7(10)13/h3H,1-2H3,(H,8,9)

> <InChI Key_QSARr>
ZFXYFBGIUFBOJW-UHFFFAOYSA-N

> <Salt_Solvent>
?

> <WS Temperature>
25

> <WS Reference>
YALKOWSKY,SH & HE,Y (2003)

> <dsstox_substance_id>
DTXSID5021336

> <LogMolar>
-1.3888

$$$$
58-56-0
  -INDIGO-01081615412D

 23 23  0  0  0  0  0  0  0  0999 V2000
   -1.5999    2.7713    0.0000 N   0  0  0  1  0  0  0  0  0  0  0  0
   -2.4000    1.3856    0.0000 C   0  0  0  0  0  0  0  0  0  0  0  0
   -4.0000    1.3856    0.0000 H   0  0  0  0  0  0  0  0  0  0  0  0
   -1.5999   -0.0000    0.0000 C   0  0  0  0  0  0  0  0  0  0  0  0
   -2.6284   -1.2257    0.0000 C   0  0  0  0  0  0  0  0  0  0  0  0
   -3.6569   -2.4513    0.0000 O   0  0  0  0  0  0  0  0  0  0  0  0
   -5.2326   -2.1735    0.0000 H   0  0  0  0  0  0  0  0  0  0  0  0
   -3.8542   -0.1972    0.0000 H   0  0  0  0  0  0  0  0  0  0  0  0
   -1.5999   -2.4513    0.0000 H   0  0  0  0  0  0  0  0  0  0  0  0
   -0.0001   -0.0000    0.0000 C   0  0  0  0  0  0  0  0  0  0  0  0
    1.0284   -1.2257    0.0000 C   0  0  0  0  0  0  0  0  0  0  0  0
    2.0569   -2.4513    0.0000 O   0  0  0  0  0  0  0  0  0  0  0  0
    3.6326   -2.1735    0.0000 H   0  0  0  0  0  0  0  0  0  0  0  0
    2.2542   -0.1972    0.0000 H   0  0  0  0  0  0  0  0  0  0  0  0
   -0.1971   -2.2541    0.0000 H   0  0  0  0  0  0  0  0  0  0  0  0
    0.8000    1.3856    0.0000 C   0  0  0  0  0  0  0  0  0  0  0  0
    2.4000    1.3856    0.0000 O   0  0  0  0  0  0  0  0  0  0  0  0
    3.2000    2.7713    0.0000 H   0  0  0  0  0  0  0  0  0  0  0  0
   -0.0001    2.7713    0.0000 C   0  0  0  0  0  0  0  0  0  0  0  0
    0.8000    4.1569    0.0000 C   0  0  0  0  0  0  0  0  0  0  0  0
    1.6000    5.5426    0.0000 H   0  0  0  0  0  0  0  0  0  0  0  0
   -0.0001    5.5426    0.0000 H   0  0  0  0  0  0  0  0  0  0  0  0
    2.4000    4.1569    0.0000 H   0  0  0  0  0  0  0  0  0  0  0  0
  1  2  4  0  0  0  0
  2  3  1  0  0  0  0
  2  4  4  0  0  0  0
  4  5  1  0  0  0  0
  5  6  1  0  0  0  0
  6  7  1  0  0  0  0
  5  8  1  0  0  0  0
  5  9  1  0  0  0  0
  4 10  4  0  0  0  0
 10 11  1  0  0  0  0
 11 12  1  0  0  0  0
 12 13  1  0  0  0  0
 11 14  1  0  0  0  0
 11 15  1  0  0  0  0
 10 16  4  0  0  0  0
 16 17  1  0  0  0  0
 17 18  1  0  0  0  0
 16 19  4  0  0  0  0
 19  1  4  0  0  0  0
 19 20  1  0  0  0  0
 20 21  1  0  0  0  0
 20 22  1  0  0  0  0
 20 23  1  0  0  0  0
M  END
> <CAS>
58-56-0

> <NAME>
PYRIDOXINE HYDROCHLORIDE

> <preferred_name>
Pyridoxine hydrochloride

> <iupac>
4,5-bis(hydroxymethyl)-2-methylpyridin-3-ol hydrochloride (1:1)

> <SMILES>
Cl.Cc1[n]cc(CO)c(CO)c1O

> <Canonical_QSARr>
Cc1[n]cc(CO)c(CO)c1O

> <InChI_Code_QSARr>
InChI=1S/C8H11NO3/c1-5-8(12)7(4-11)6(3-10)2-9-5/h2,10-12H,3-4H2,1H3

> <InChI Key_QSARr>
LXNHXLLTXMVWPM-UHFFFAOYSA-N

> <Salt_Solvent>
Cl

> <WS Temperature>


> <WS Reference>
COFFEN,DL (1978)

> <dsstox_substance_id>
DTXSID1040792

> <LogMolar>
0.0293

$$$$
58-86-6
  -INDIGO-01081615412D

 20 19  0  0  0  0  0  0  0  0999 V2000
   -3.2000   -0.0000    0.0000 C   0  0  0  0  0  0  0  0  0  0  0  0
   -4.0000   -1.3856    0.0000 O   0  0  0  0  0  0  0  0  0  0  0  0
   -1.6000   -0.0000    0.0000 C   0  0  0  0  0  0  0  0  0  0  0  0
   -1.6000   -1.6000    0.0000 O   0  0  0  0  0  0  0  0  0  0  0  0
   -2.9856   -2.4000    0.0000 H   0  0  0  0  0  0  0  0  0  0  0  0
   -0.0000    0.0000    0.0000 C   0  0  0  0  0  0  0  0  0  0  0  0
   -0.0000    1.6000    0.0000 O   0  0  0  0  0  0  0  0  0  0  0  0
   -1.2257    2.6285    0.0000 H   0  0  0  0  0  0  0  0  0  0  0  0
    1.6000    0.0000    0.0000 C   0  0  0  0  0  0  0  0  0  0  0  0
    1.6000   -1.6000    0.0000 O   0  0  0  0  0  0  0  0  0  0  0  0
    2.8257   -2.6285    0.0000 H   0  0  0  0  0  0  0  0  0  0  0  0
    3.1757    0.2778    0.0000 C   0  0  0  0  0  0  0  0  0  0  0  0
    4.7514    0.5557    0.0000 O   0  0  0  0  0  0  0  0  0  0  0  0
    5.2986    2.0592    0.0000 H   0  0  0  0  0  0  0  0  0  0  0  0
    2.8979    1.8535    0.0000 H   0  0  0  0  0  0  0  0  0  0  0  0
    3.4535   -1.2978    0.0000 H   0  0  0  0  0  0  0  0  0  0  0  0
    1.6000    1.6000    0.0000 H   0  0  0  0  0  0  0  0  0  0  0  0
   -0.0000   -1.6000    0.0000 H   0  0  0  0  0  0  0  0  0  0  0  0
   -1.6000    1.6000    0.0000 H   0  0  0  0  0  0  0  0  0  0  0  0
   -4.0000    1.3856    0.0000 H   0  0  0  0  0  0  0  0  0  0  0  0
  1  2  2  0  0  0  0
  1  3  1  0  0  0  0
  3  4  1  0  0  0  0
  4  5  1  0  0  0  0
  3  6  1  0  0  0  0
  6  7  1  0  0  0  0
  7  8  1  0  0  0  0
  6  9  1  0  0  0  0
  9 10  1  0  0  0  0
 10 11  1  0  0  0  0
  9 12  1  0  0  0  0
 12 13  1  0  0  0  0
 13 14  1  0  0  0  0
 12 15  1  0  0  0  0
 12 16  1  0  0  0  0
  9 17  1  0  0  0  0
  6 18  1  0  0  0  0
  3 19  1  0  0  0  0
  1 20  1  0  0  0  0
M  END
> <CAS>
58-86-6

> <NAME>
D-Xylose

> <preferred_name>
D-Ribose

> <iupac>
D-ribose

> <SMILES>
OC[C@@H](O)[C@@H](O)[C@@H](O)C=O

> <Canonical_QSARr>
OCC(O)C(O)C(O)C=O

> <InChI_Code_QSARr>
InChI=1S/C5H10O5/c6-1-3(8)5(10)4(9)2-7/h1,3-5,7-10H,2H2

> <InChI Key_QSARr>
PYMYPHUHKUWMLA-UHFFFAOYSA-N

> <Salt_Solvent>
?

> <WS Temperature>


> <WS Reference>
MERCK INDEX (1996)

> <dsstox_substance_id>
DTXSID6043917

> <LogMolar>
0.5678

$$$$
58-90-2
  -INDIGO-01081615412D

 13 13  0  0  0  0  0  0  0  0999 V2000
    1.6000    0.0000    0.0000 O   0  0  0  0  0  0  0  0  0  0  0  0
    0.0000   -0.0000    0.0000 C   0  0  0  0  0  0  0  0  0  0  0  0
   -0.8000    1.3856    0.0000 C   0  0  0  0  0  0  0  0  0  0  0  0
    0.0000    2.7713    0.0000 Cl  0  0  0  0  0  0  0  0  0  0  0  0
   -2.4000    1.3856    0.0000 C   0  0  0  0  0  0  0  0  0  0  0  0
   -3.2000    2.7713    0.0000 H   0  0  0  0  0  0  0  0  0  0  0  0
   -3.2000   -0.0000    0.0000 C   0  0  0  0  0  0  0  0  0  0  0  0
   -4.8000   -0.0000    0.0000 Cl  0  0  0  0  0  0  0  0  0  0  0  0
   -2.4000   -1.3856    0.0000 C   0  0  0  0  0  0  0  0  0  0  0  0
   -3.2000   -2.7713    0.0000 Cl  0  0  0  0  0  0  0  0  0  0  0  0
   -0.8000   -1.3856    0.0000 C   0  0  0  0  0  0  0  0  0  0  0  0
    0.0000   -2.7713    0.0000 Cl  0  0  0  0  0  0  0  0  0  0  0  0
    2.4000   -1.3856    0.0000 H   0  0  0  0  0  0  0  0  0  0  0  0
  1  2  1  0  0  0  0
  2  3  4  0  0  0  0
  3  4  1  0  0  0  0
  3  5  4  0  0  0  0
  5  6  1  0  0  0  0
  5  7  4  0  0  0  0
  7  8  1  0  0  0  0
  7  9  4  0  0  0  0
  9 10  1  0  0  0  0
  9 11  4  0  0  0  0
 11  2  4  0  0  0  0
 11 12  1  0  0  0  0
  1 13  1  0  0  0  0
M  END
> <CAS>
58-90-2

> <NAME>
2,3,4,6-TETRACHLOROPHENOL

> <preferred_name>
2,3,4,6-Tetrachlorophenol

> <iupac>
2,3,4,6-tetrachlorophenol

> <SMILES>
Oc1c(Cl)cc(Cl)c(Cl)c1Cl

> <Canonical_QSARr>
Oc1c(Cl)cc(Cl)c(Cl)c1Cl

> <InChI_Code_QSARr>
InChI=1S/C6H2Cl4O/c7-2-1-3(8)6(11)5(10)4(2)9/h1,11H

> <InChI Key_QSARr>
VGVRPFIJEJYOFN-UHFFFAOYSA-N

> <Salt_Solvent>
?

> <WS Temperature>
25

> <WS Reference>
CHEMICALS INSPECTION AND TESTING INSTITU (1992)

> <dsstox_substance_id>
DTXSID9021716

> <LogMolar>
-4.0036

$$$$
58-93-5
  -INDIGO-01081615412D

 25 26  0  0  0  0  0  0  0  0999 V2000
    0.7035    1.9328    0.0000 O   0  0  0  0  0  0  0  0  0  0  0  0
   -0.7999    1.3856    0.0000 S   0  0  0  0  0  0  0  0  0  0  0  0
   -2.4000    1.3856    0.0000 N   0  0  0  0  0  0  0  0  0  0  0  0
   -3.2000    2.7713    0.0000 H   0  0  0  0  0  0  0  0  0  0  0  0
   -3.2000   -0.0000    0.0000 C   0  0  0  0  0  0  0  0  0  0  0  0
   -4.4257    1.0285    0.0000 H   0  0  0  0  0  0  0  0  0  0  0  0
   -4.4257   -1.0284    0.0000 H   0  0  0  0  0  0  0  0  0  0  0  0
   -2.4000   -1.3857    0.0000 N   0  0  0  0  0  0  0  0  0  0  0  0
   -3.2000   -2.7713    0.0000 H   0  0  0  0  0  0  0  0  0  0  0  0
   -0.7999   -1.3857    0.0000 C   0  0  0  0  0  0  0  0  0  0  0  0
    0.0001   -2.7713    0.0000 C   0  0  0  0  0  0  0  0  0  0  0  0
    1.5999   -2.7713    0.0000 C   0  0  0  0  0  0  0  0  0  0  0  0
    2.3999   -4.1569    0.0000 Cl  0  0  0  0  0  0  0  0  0  0  0  0
    2.3999   -1.3857    0.0000 C   0  0  0  0  0  0  0  0  0  0  0  0
    4.0000   -1.3857    0.0000 S   0  0  0  0  0  0  0  0  0  0  0  0
    5.6000   -1.3857    0.0000 N   0  0  0  0  0  0  0  0  0  0  0  0
    6.4000   -2.7713    0.0000 H   0  0  0  0  0  0  0  0  0  0  0  0
    6.4000   -0.0000    0.0000 H   0  0  0  0  0  0  0  0  0  0  0  0
    4.0000   -2.9856    0.0000 O   0  0  0  0  0  0  0  0  0  0  0  0
    4.0000    0.2144    0.0000 O   0  0  0  0  0  0  0  0  0  0  0  0
    1.5999   -0.0000    0.0000 C   0  0  0  0  0  0  0  0  0  0  0  0
    2.3999    1.3856    0.0000 H   0  0  0  0  0  0  0  0  0  0  0  0
    0.0001   -0.0000    0.0000 C   0  0  0  0  0  0  0  0  0  0  0  0
   -0.7999   -4.1569    0.0000 H   0  0  0  0  0  0  0  0  0  0  0  0
   -1.0778    2.9613    0.0000 O   0  0  0  0  0  0  0  0  0  0  0  0
  1  2  2  0  0  0  0
  2  3  1  0  0  0  0
  3  4  1  0  0  0  0
  3  5  1  0  0  0  0
  5  6  1  0  0  0  0
  5  7  1  0  0  0  0
  5  8  1  0  0  0  0
  8  9  1  0  0  0  0
  8 10  1  0  0  0  0
 10 11  4  0  0  0  0
 11 12  4  0  0  0  0
 12 13  1  0  0  0  0
 12 14  4  0  0  0  0
 14 15  1  0  0  0  0
 15 16  1  0  0  0  0
 16 17  1  0  0  0  0
 16 18  1  0  0  0  0
 15 19  2  0  0  0  0
 15 20  2  0  0  0  0
 14 21  4  0  0  0  0
 21 22  1  0  0  0  0
 21 23  4  0  0  0  0
 23  2  1  0  0  0  0
 23 10  4  0  0  0  0
 11 24  1  0  0  0  0
  2 25  2  0  0  0  0
M  END
> <CAS>
58-93-5

> <NAME>
HYDROCHLOROTHIAZIDE

> <preferred_name>
Hydrochlorothiazide

> <iupac>
6-chloro-3,4-dihydro-2H-1,2,4-benzothiadiazine-7-sulfonamide 1,1-dioxide

> <SMILES>
NS(=O)(=O)c1cc2c(cc1Cl)NCNS2(=O)=O

> <Canonical_QSARr>
NS(=O)(=O)c1cc2c(cc1Cl)NCNS2(=O)=O

> <InChI_Code_QSARr>
InChI=1S/C7H8ClN3O4S2/c8-4-1-5-7(2-6(4)16(9,12)13)17(14,15)11-3-10-5/h1-2,10-11H,3H2,(H2,9,12,13)

> <InChI Key_QSARr>
JZUFKLXOESDKRF-UHFFFAOYSA-N

> <Salt_Solvent>
?

> <WS Temperature>
25

> <WS Reference>
YALKOWSKY,SH & DANNENFELSER,RM (1992)

> <dsstox_substance_id>
DTXSID2020713

> <LogMolar>
-2.6153

$$$$
58-94-6
  -INDIGO-01081615412D

 23 24  0  0  0  0  0  0  0  0999 V2000
    0.8001    1.3856    0.0000 S   0  0  0  0  0  0  0  0  0  0  0  0
   -0.7035    1.9328    0.0000 O   0  0  0  0  0  0  0  0  0  0  0  0
    1.0778    2.9613    0.0000 O   0  0  0  0  0  0  0  0  0  0  0  0
    2.4000    1.3856    0.0000 N   0  0  0  0  0  0  0  0  0  0  0  0
    3.2000    2.7713    0.0000 H   0  0  0  0  0  0  0  0  0  0  0  0
    3.2000   -0.0000    0.0000 C   0  0  0  0  0  0  0  0  0  0  0  0
    4.8000   -0.0000    0.0000 H   0  0  0  0  0  0  0  0  0  0  0  0
    2.4000   -1.3857    0.0000 N   0  0  0  0  0  0  0  0  0  0  0  0
    0.8001   -1.3857    0.0000 C   0  0  0  0  0  0  0  0  0  0  0  0
    0.0001   -2.7713    0.0000 C   0  0  0  0  0  0  0  0  0  0  0  0
   -1.6001   -2.7713    0.0000 C   0  0  0  0  0  0  0  0  0  0  0  0
   -2.4001   -4.1569    0.0000 Cl  0  0  0  0  0  0  0  0  0  0  0  0
   -2.4001   -1.3857    0.0000 C   0  0  0  0  0  0  0  0  0  0  0  0
   -1.6001   -0.0000    0.0000 C   0  0  0  0  0  0  0  0  0  0  0  0
   -2.4001    1.3856    0.0000 H   0  0  0  0  0  0  0  0  0  0  0  0
    0.0001   -0.0000    0.0000 C   0  0  0  0  0  0  0  0  0  0  0  0
   -4.0000   -1.3857    0.0000 S   0  0  0  0  0  0  0  0  0  0  0  0
   -5.6000   -1.3857    0.0000 N   0  0  0  0  0  0  0  0  0  0  0  0
   -6.4000   -2.7713    0.0000 H   0  0  0  0  0  0  0  0  0  0  0  0
   -6.4000   -0.0000    0.0000 H   0  0  0  0  0  0  0  0  0  0  0  0
   -4.0000   -2.9856    0.0000 O   0  0  0  0  0  0  0  0  0  0  0  0
   -4.0000    0.2144    0.0000 O   0  0  0  0  0  0  0  0  0  0  0  0
    0.8001   -4.1569    0.0000 H   0  0  0  0  0  0  0  0  0  0  0  0
  1  2  2  0  0  0  0
  1  3  2  0  0  0  0
  1  4  1  0  0  0  0
  4  5  1  0  0  0  0
  4  6  1  0  0  0  0
  6  7  1  0  0  0  0
  6  8  2  0  0  0  0
  8  9  1  0  0  0  0
  9 10  4  0  0  0  0
 10 11  4  0  0  0  0
 11 12  1  0  0  0  0
 11 13  4  0  0  0  0
 13 14  4  0  0  0  0
 14 15  1  0  0  0  0
 14 16  4  0  0  0  0
 16  1  1  0  0  0  0
 16  9  4  0  0  0  0
 13 17  1  0  0  0  0
 17 18  1  0  0  0  0
 18 19  1  0  0  0  0
 18 20  1  0  0  0  0
 17 21  2  0  0  0  0
 17 22  2  0  0  0  0
 10 23  1  0  0  0  0
M  END
> <CAS>
58-94-6

> <NAME>
CHLOROTHIAZIDE

> <preferred_name>
Chlorothiazide

> <iupac>
6-chloro-2H-1,2,4-benzothiadiazine-7-sulfonamide 1,1-dioxide

> <SMILES>
NS(=O)(=O)c1cc2c(cc1Cl)N=CNS2(=O)=O

> <Canonical_QSARr>
NS(=O)(=O)c1cc2c(cc1Cl)N=CNS2(=O)=O

> <InChI_Code_QSARr>
InChI=1S/C7H6ClN3O4S2/c8-4-1-5-7(2-6(4)16(9,12)13)17(14,15)11-3-10-5/h1-3H,(H,10,11)(H2,9,12,13)

> <InChI Key_QSARr>
JBMKAUGHUNFTOL-UHFFFAOYSA-N

> <Salt_Solvent>
?

> <WS Temperature>
30

> <WS Reference>
YALKOWSKY,SH & DANNENFELSER,RM (1992)

> <dsstox_substance_id>
DTXSID0022800

> <LogMolar>
-3.046

$$$$
59-31-4
  -INDIGO-01081615412D

 18 19  0  0  0  0  0  0  0  0999 V2000
    0.0001   -0.0000    0.0000 C   0  0  0  0  0  0  0  0  0  0  0  0
   -1.3856    0.8000    0.0000 C   0  0  0  0  0  0  0  0  0  0  0  0
   -1.3856    2.4000    0.0000 H   0  0  0  0  0  0  0  0  0  0  0  0
   -2.7712   -0.0000    0.0000 C   0  0  0  0  0  0  0  0  0  0  0  0
   -4.1569    0.8000    0.0000 H   0  0  0  0  0  0  0  0  0  0  0  0
   -2.7712   -1.6000    0.0000 C   0  0  0  0  0  0  0  0  0  0  0  0
   -4.1569   -2.4000    0.0000 H   0  0  0  0  0  0  0  0  0  0  0  0
   -1.3856   -2.4000    0.0000 C   0  0  0  0  0  0  0  0  0  0  0  0
   -1.3856   -4.0000    0.0000 H   0  0  0  0  0  0  0  0  0  0  0  0
    0.0001   -1.6000    0.0000 C   0  0  0  0  0  0  0  0  0  0  0  0
    1.3856   -2.4000    0.0000 C   0  0  0  0  0  0  0  0  0  0  0  0
    1.3856   -4.0000    0.0000 H   0  0  0  0  0  0  0  0  0  0  0  0
    2.7713   -1.6000    0.0000 C   0  0  0  0  0  0  0  0  0  0  0  0
    4.1569   -2.4000    0.0000 H   0  0  0  0  0  0  0  0  0  0  0  0
    2.7713   -0.0000    0.0000 C   0  0  0  0  0  0  0  0  0  0  0  0
    4.1569    0.8000    0.0000 O   0  0  0  0  0  0  0  0  0  0  0  0
    1.3856    0.8000    0.0000 N   0  0  0  0  0  0  0  0  0  0  0  0
    1.3856    2.4000    0.0000 H   0  0  0  0  0  0  0  0  0  0  0  0
  1  2  4  0  0  0  0
  2  3  1  0  0  0  0
  2  4  4  0  0  0  0
  4  5  1  0  0  0  0
  4  6  4  0  0  0  0
  6  7  1  0  0  0  0
  6  8  4  0  0  0  0
  8  9  1  0  0  0  0
  8 10  4  0  0  0  0
 10  1  4  0  0  0  0
 10 11  1  0  0  0  0
 11 12  1  0  0  0  0
 11 13  2  0  0  0  0
 13 14  1  0  0  0  0
 13 15  1  0  0  0  0
 15 16  2  0  0  0  0
 15 17  1  0  0  0  0
 17  1  1  0  0  0  0
 17 18  1  0  0  0  0
M  END
> <CAS>
59-31-4

> <NAME>
2-(1H)-QUINOLINONE

> <preferred_name>
2(1H)-Quinolinone

> <iupac>
1H-quinolin-2-one

> <SMILES>
O=C1C=Cc2ccccc2N1

> <Canonical_QSARr>
O=C1C=Cc2ccccc2N1

> <InChI_Code_QSARr>
InChI=1S/C9H7NO/c11-9-6-5-7-3-1-2-4-8(7)10-9/h1-6H,(H,10,11)

> <InChI Key_QSARr>
LISFMEBWQUVKPJ-UHFFFAOYSA-N

> <Salt_Solvent>
?

> <WS Temperature>
20

> <WS Reference>
YALKOWSKY,SH & DANNENFELSER,RM (1992)

> <dsstox_substance_id>
DTXSID1058769

> <LogMolar>
-2.1394

$$$$
59-40-5
  -INDIGO-01081615412D

 33 35  0  0  0  0  0  0  0  0999 V2000
    1.3857    0.8000    0.0000 S   0  0  0  0  0  0  0  0  0  0  0  0
    0.5857    2.1857    0.0000 O   0  0  0  0  0  0  0  0  0  0  0  0
    2.1856   -0.5856    0.0000 O   0  0  0  0  0  0  0  0  0  0  0  0
    0.0000   -0.0000    0.0000 C   0  0  0  0  0  0  0  0  0  0  0  0
   -1.3857    0.8000    0.0000 C   0  0  0  0  0  0  0  0  0  0  0  0
   -1.3857    2.4000    0.0000 H   0  0  0  0  0  0  0  0  0  0  0  0
   -2.7714   -0.0000    0.0000 C   0  0  0  0  0  0  0  0  0  0  0  0
   -4.1569    0.8000    0.0000 H   0  0  0  0  0  0  0  0  0  0  0  0
   -2.7714   -1.6000    0.0000 C   0  0  0  0  0  0  0  0  0  0  0  0
   -4.1569   -2.4000    0.0000 N   0  0  0  0  0  0  0  0  0  0  0  0
   -5.5426   -1.6000    0.0000 H   0  0  0  0  0  0  0  0  0  0  0  0
   -4.1569   -4.0001    0.0000 H   0  0  0  0  0  0  0  0  0  0  0  0
   -1.3857   -2.4000    0.0000 C   0  0  0  0  0  0  0  0  0  0  0  0
   -1.3857   -4.0001    0.0000 H   0  0  0  0  0  0  0  0  0  0  0  0
    0.0000   -1.6000    0.0000 C   0  0  0  0  0  0  0  0  0  0  0  0
    1.3857   -2.4000    0.0000 H   0  0  0  0  0  0  0  0  0  0  0  0
    2.7712    1.6001    0.0000 N   0  0  0  0  0  0  0  0  0  0  0  0
    4.1569    0.8000    0.0000 C   0  0  0  0  0  0  0  0  0  0  0  0
    5.5426    1.6001    0.0000 C   0  0  0  0  0  0  0  0  0  0  0  0
    5.5426    3.2000    0.0000 H   0  0  0  0  0  0  0  0  0  0  0  0
    6.9283    0.8000    0.0000 N   0  0  0  1  0  0  0  0  0  0  0  0
    6.9283   -0.8000    0.0000 C   0  0  0  0  0  0  0  0  0  0  0  0
    8.3138   -1.6000    0.0000 C   0  0  0  0  0  0  0  0  0  0  0  0
    8.3138   -3.2000    0.0000 C   0  0  0  0  0  0  0  0  0  0  0  0
    6.9283   -4.0001    0.0000 C   0  0  0  0  0  0  0  0  0  0  0  0
    5.5426   -3.2000    0.0000 C   0  0  0  0  0  0  0  0  0  0  0  0
    4.1569   -4.0001    0.0000 H   0  0  0  0  0  0  0  0  0  0  0  0
    5.5426   -1.6000    0.0000 C   0  0  0  0  0  0  0  0  0  0  0  0
    4.1569   -0.8000    0.0000 N   0  0  0  1  0  0  0  0  0  0  0  0
    6.9283   -5.6000    0.0000 H   0  0  0  0  0  0  0  0  0  0  0  0
    9.6995   -4.0001    0.0000 H   0  0  0  0  0  0  0  0  0  0  0  0
    9.6995   -0.8000    0.0000 H   0  0  0  0  0  0  0  0  0  0  0  0
    2.7712    3.2000    0.0000 H   0  0  0  0  0  0  0  0  0  0  0  0
  1  2  2  0  0  0  0
  1  3  2  0  0  0  0
  1  4  1  0  0  0  0
  4  5  4  0  0  0  0
  5  6  1  0  0  0  0
  5  7  4  0  0  0  0
  7  8  1  0  0  0  0
  7  9  4  0  0  0  0
  9 10  1  0  0  0  0
 10 11  1  0  0  0  0
 10 12  1  0  0  0  0
  9 13  4  0  0  0  0
 13 14  1  0  0  0  0
 13 15  4  0  0  0  0
 15  4  4  0  0  0  0
 15 16  1  0  0  0  0
  1 17  1  0  0  0  0
 17 18  1  0  0  0  0
 18 19  4  0  0  0  0
 19 20  1  0  0  0  0
 19 21  4  0  0  0  0
 21 22  4  0  0  0  0
 22 23  4  0  0  0  0
 23 24  4  0  0  0  0
 24 25  4  0  0  0  0
 25 26  4  0  0  0  0
 26 27  1  0  0  0  0
 26 28  4  0  0  0  0
 28 22  4  0  0  0  0
 28 29  4  0  0  0  0
 29 18  4  0  0  0  0
 25 30  1  0  0  0  0
 24 31  1  0  0  0  0
 23 32  1  0  0  0  0
 17 33  1  0  0  0  0
M  END
> <CAS>
59-40-5

> <NAME>
SULFAQUINOXALINE

> <preferred_name>
Sulfaquinoxaline

> <iupac>
4-amino-N-(quinoxalin-2-yl)benzenesulfonamide

> <SMILES>
Nc1ccc(cc1)S(=O)(=O)Nc1c[n]c2ccccc2[n]1

> <Canonical_QSARr>
Nc1ccc(cc1)S(=O)(=O)Nc1c[n]c2ccccc2[n]1

> <InChI_Code_QSARr>
InChI=1S/C14H12N4O2S/c15-10-5-7-11(8-6-10)21(19,20)18-14-9-16-12-3-1-2-4-13(12)17-14/h1-9H,15H2,(H,17,18)

> <InChI Key_QSARr>
NHZLNPMOSADWGC-UHFFFAOYSA-N

> <Salt_Solvent>
?

> <WS Temperature>


> <WS Reference>
MERCK INDEX (1996); pH 7

> <dsstox_substance_id>
DTXSID8042424

> <LogMolar>
-4.6026

$$$$
59-46-1
  -INDIGO-01081615412D

 37 37  0  0  0  0  0  0  0  0999 V2000
   -5.5999    1.3856    0.0000 C   0  0  0  0  0  0  0  0  0  0  0  0
   -4.7999    0.0001    0.0000 O   0  0  0  0  0  0  0  0  0  0  0  0
   -3.2000    0.0001    0.0000 C   0  0  0  0  0  0  0  0  0  0  0  0
   -1.5999    0.0001    0.0000 C   0  0  0  0  0  0  0  0  0  0  0  0
    0.0000    0.0001    0.0000 N   0  0  0  0  0  0  0  0  0  0  0  0
    0.8001   -1.3856    0.0000 C   0  0  0  0  0  0  0  0  0  0  0  0
    1.6001   -2.7712    0.0000 C   0  0  0  0  0  0  0  0  0  0  0  0
    2.3999   -4.1569    0.0000 H   0  0  0  0  0  0  0  0  0  0  0  0
    3.2000   -2.7712    0.0000 H   0  0  0  0  0  0  0  0  0  0  0  0
    0.8001   -4.1569    0.0000 H   0  0  0  0  0  0  0  0  0  0  0  0
    2.1856   -0.5857    0.0000 H   0  0  0  0  0  0  0  0  0  0  0  0
   -0.5857   -2.1856    0.0000 H   0  0  0  0  0  0  0  0  0  0  0  0
    0.8001    1.3856    0.0000 C   0  0  0  0  0  0  0  0  0  0  0  0
    1.6001    2.7713    0.0000 C   0  0  0  0  0  0  0  0  0  0  0  0
    2.3999    4.1569    0.0000 H   0  0  0  0  0  0  0  0  0  0  0  0
    3.2000    2.7713    0.0000 H   0  0  0  0  0  0  0  0  0  0  0  0
    0.8001    4.1569    0.0000 H   0  0  0  0  0  0  0  0  0  0  0  0
    2.1856    0.5857    0.0000 H   0  0  0  0  0  0  0  0  0  0  0  0
   -0.5857    2.1856    0.0000 H   0  0  0  0  0  0  0  0  0  0  0  0
   -1.5999   -1.6000    0.0000 H   0  0  0  0  0  0  0  0  0  0  0  0
   -1.5999    1.6000    0.0000 H   0  0  0  0  0  0  0  0  0  0  0  0
   -3.2000   -1.6000    0.0000 H   0  0  0  0  0  0  0  0  0  0  0  0
   -3.2000    1.6000    0.0000 H   0  0  0  0  0  0  0  0  0  0  0  0
   -4.7999    2.7713    0.0000 O   0  0  0  0  0  0  0  0  0  0  0  0
   -7.2001    1.3856    0.0000 C   0  0  0  0  0  0  0  0  0  0  0  0
   -7.9999    2.7712    0.0000 C   0  0  0  0  0  0  0  0  0  0  0  0
   -7.2001    4.1569    0.0000 H   0  0  0  0  0  0  0  0  0  0  0  0
   -9.6000    2.7712    0.0000 C   0  0  0  0  0  0  0  0  0  0  0  0
  -10.4001    4.1569    0.0000 H   0  0  0  0  0  0  0  0  0  0  0  0
  -10.4001    1.3856    0.0000 C   0  0  0  0  0  0  0  0  0  0  0  0
  -11.9999    1.3856    0.0000 N   0  0  0  0  0  0  0  0  0  0  0  0
  -12.8000    2.7712    0.0000 H   0  0  0  0  0  0  0  0  0  0  0  0
  -12.8000   -0.0001    0.0000 H   0  0  0  0  0  0  0  0  0  0  0  0
   -9.6000   -0.0001    0.0000 C   0  0  0  0  0  0  0  0  0  0  0  0
  -10.4001   -1.3856    0.0000 H   0  0  0  0  0  0  0  0  0  0  0  0
   -7.9999   -0.0001    0.0000 C   0  0  0  0  0  0  0  0  0  0  0  0
   -7.2001   -1.3856    0.0000 H   0  0  0  0  0  0  0  0  0  0  0  0
  1  2  1  0  0  0  0
  2  3  1  0  0  0  0
  3  4  1  0  0  0  0
  4  5  1  0  0  0  0
  5  6  1  0  0  0  0
  6  7  1  0  0  0  0
  7  8  1  0  0  0  0
  7  9  1  0  0  0  0
  7 10  1  0  0  0  0
  6 11  1  0  0  0  0
  6 12  1  0  0  0  0
  5 13  1  0  0  0  0
 13 14  1  0  0  0  0
 14 15  1  0  0  0  0
 14 16  1  0  0  0  0
 14 17  1  0  0  0  0
 13 18  1  0  0  0  0
 13 19  1  0  0  0  0
  4 20  1  0  0  0  0
  4 21  1  0  0  0  0
  3 22  1  0  0  0  0
  3 23  1  0  0  0  0
  1 24  2  0  0  0  0
  1 25  1  0  0  0  0
 25 26  4  0  0  0  0
 26 27  1  0  0  0  0
 26 28  4  0  0  0  0
 28 29  1  0  0  0  0
 28 30  4  0  0  0  0
 30 31  1  0  0  0  0
 31 32  1  0  0  0  0
 31 33  1  0  0  0  0
 30 34  4  0  0  0  0
 34 35  1  0  0  0  0
 34 36  4  0  0  0  0
 36 25  4  0  0  0  0
 36 37  1  0  0  0  0
M  END
> <CAS>
59-46-1

> <NAME>
PROCAINE

> <preferred_name>
Procaine

> <iupac>
2-(diethylamino)ethyl 4-aminobenzoate

> <SMILES>
CCN(CCOC(=O)c1ccc(N)cc1)CC

> <Canonical_QSARr>
CCN(CCOC(=O)c1ccc(N)cc1)CC

> <InChI_Code_QSARr>
InChI=1S/C13H20N2O2/c1-3-15(4-2)9-10-17-13(16)11-5-7-12(14)8-6-11/h5-8H,3-4,9-10,14H2,1-2H3

> <InChI Key_QSARr>
MFDFERRIHVXMIY-UHFFFAOYSA-N

> <Salt_Solvent>
?

> <WS Temperature>
30

> <WS Reference>
YALKOWSKY,SH & DANNENFELSER,RM (1992)

> <dsstox_substance_id>
DTXSID7045021

> <LogMolar>
-1.3979

$$$$
59-50-7
  -INDIGO-01081615412D

 16 16  0  0  0  0  0  0  0  0999 V2000
   -3.2000    2.7713    0.0000 O   0  0  0  0  0  0  0  0  0  0  0  0
   -2.3999    1.3856    0.0000 C   0  0  0  0  0  0  0  0  0  0  0  0
   -3.2000   -0.0000    0.0000 C   0  0  0  0  0  0  0  0  0  0  0  0
   -4.8000   -0.0000    0.0000 H   0  0  0  0  0  0  0  0  0  0  0  0
   -2.3999   -1.3856    0.0000 C   0  0  0  0  0  0  0  0  0  0  0  0
   -3.2000   -2.7713    0.0000 H   0  0  0  0  0  0  0  0  0  0  0  0
   -0.7999   -1.3856    0.0000 C   0  0  0  0  0  0  0  0  0  0  0  0
    0.0000   -2.7713    0.0000 Cl  0  0  0  0  0  0  0  0  0  0  0  0
    0.0000    0.0000    0.0000 C   0  0  0  0  0  0  0  0  0  0  0  0
    1.6000    0.0000    0.0000 C   0  0  0  0  0  0  0  0  0  0  0  0
    3.2000    0.0000    0.0000 H   0  0  0  0  0  0  0  0  0  0  0  0
    2.4001   -1.3856    0.0000 H   0  0  0  0  0  0  0  0  0  0  0  0
    2.4001    1.3856    0.0000 H   0  0  0  0  0  0  0  0  0  0  0  0
   -0.7999    1.3856    0.0000 C   0  0  0  0  0  0  0  0  0  0  0  0
    0.0000    2.7713    0.0000 H   0  0  0  0  0  0  0  0  0  0  0  0
   -4.8000    2.7713    0.0000 H   0  0  0  0  0  0  0  0  0  0  0  0
  1  2  1  0  0  0  0
  2  3  4  0  0  0  0
  3  4  1  0  0  0  0
  3  5  4  0  0  0  0
  5  6  1  0  0  0  0
  5  7  4  0  0  0  0
  7  8  1  0  0  0  0
  7  9  4  0  0  0  0
  9 10  1  0  0  0  0
 10 11  1  0  0  0  0
 10 12  1  0  0  0  0
 10 13  1  0  0  0  0
  9 14  4  0  0  0  0
 14  2  4  0  0  0  0
 14 15  1  0  0  0  0
  1 16  1  0  0  0  0
M  END
> <CAS>
59-50-7

> <NAME>
3-METHYL-4-CHLOROPHENOL

> <preferred_name>
4-Chloro-3-methylphenol

> <iupac>
4-chloro-3-methylphenol

> <SMILES>
Cc1cc(O)ccc1Cl

> <Canonical_QSARr>
Cc1cc(O)ccc1Cl

> <InChI_Code_QSARr>
InChI=1S/C7H7ClO/c1-5-4-6(9)2-3-7(5)8/h2-4,9H,1H3

> <InChI Key_QSARr>
CFKMVGJGLGKFKI-UHFFFAOYSA-N

> <Salt_Solvent>
?

> <WS Temperature>
25

> <WS Reference>
KUHNE,R ET AL. (1995)

> <dsstox_substance_id>
DTXSID4021717

> <LogMolar>
-1.5704

$$$$
59-51-8, 63-68-3
  -INDIGO-01081615412D

 20 19  0  0  0  0  0  0  0  0999 V2000
    1.8778   -1.5757    0.0000 N   0  0  0  0  0  0  0  0  0  0  0  0
    1.6001   -0.0000    0.0000 C   0  0  0  0  0  0  0  0  0  0  0  0
    0.0001   -0.0000    0.0000 C   0  0  0  0  0  0  0  0  0  0  0  0
   -1.5999   -0.0000    0.0000 C   0  0  0  0  0  0  0  0  0  0  0  0
   -3.1999   -0.0000    0.0000 S   0  0  0  0  0  0  0  0  0  0  0  0
   -4.0000    1.3857    0.0000 C   0  0  0  0  0  0  0  0  0  0  0  0
   -5.6000    1.3857    0.0000 H   0  0  0  0  0  0  0  0  0  0  0  0
   -4.7999    2.7713    0.0000 H   0  0  0  0  0  0  0  0  0  0  0  0
   -3.1999    2.7713    0.0000 H   0  0  0  0  0  0  0  0  0  0  0  0
   -1.5999    1.6000    0.0000 H   0  0  0  0  0  0  0  0  0  0  0  0
   -1.5999   -1.6000    0.0000 H   0  0  0  0  0  0  0  0  0  0  0  0
    0.0001    1.6000    0.0000 H   0  0  0  0  0  0  0  0  0  0  0  0
    0.0001   -1.6000    0.0000 H   0  0  0  0  0  0  0  0  0  0  0  0
    3.1758    0.2779    0.0000 C   0  0  0  0  0  0  0  0  0  0  0  0
    3.7229    1.7813    0.0000 O   0  0  0  0  0  0  0  0  0  0  0  0
    5.2986    2.0592    0.0000 H   0  0  0  0  0  0  0  0  0  0  0  0
    4.2042   -0.9478    0.0000 O   0  0  0  0  0  0  0  0  0  0  0  0
    1.3222    1.5757    0.0000 H   0  0  0  0  0  0  0  0  0  0  0  0
    3.3813   -2.1229    0.0000 H   0  0  0  0  0  0  0  0  0  0  0  0
    0.8494   -2.8014    0.0000 H   0  0  0  0  0  0  0  0  0  0  0  0
  1  2  1  0  0  0  0
  2  3  1  0  0  0  0
  3  4  1  0  0  0  0
  4  5  1  0  0  0  0
  5  6  1  0  0  0  0
  6  7  1  0  0  0  0
  6  8  1  0  0  0  0
  6  9  1  0  0  0  0
  4 10  1  0  0  0  0
  4 11  1  0  0  0  0
  3 12  1  0  0  0  0
  3 13  1  0  0  0  0
  2 14  1  0  0  0  0
 14 15  1  0  0  0  0
 15 16  1  0  0  0  0
 14 17  2  0  0  0  0
  2 18  1  0  0  0  0
  1 19  1  0  0  0  0
  1 20  1  0  0  0  0
M  END
> <CAS>
59-51-8, 63-68-3

> <NAME>
DL-Methionine, METHIONINE

> <preferred_name>
dl-Methionine

> <iupac>
methionine

> <SMILES>
CSCCC(N)C(O)=O

> <Canonical_QSARr>
CSCCC(N)C(O)=O

> <InChI_Code_QSARr>
InChI=1S/C5H11NO2S/c1-9-3-2-4(6)5(7)8/h4H,2-3,6H2,1H3,(H,7,8)

> <InChI Key_QSARr>
FFEARJCKVFRZRR-UHFFFAOYSA-N

> <Salt_Solvent>
?

> <WS Temperature>
25

> <WS Reference>
YALKOWSKY,SH & DANNENFELSER,RM (1992)

> <dsstox_substance_id>
DTXSID9020821

> <LogMolar>
-0.480575

$$$$
59-52-9
  -INDIGO-01081615412D

 14 13  0  0  0  0  0  0  0  0999 V2000
   -0.0000    1.6000    0.0000 S   0  0  0  0  0  0  0  0  0  0  0  0
   -0.0000   -0.0000    0.0000 C   0  0  0  0  0  0  0  0  0  0  0  0
   -1.6000   -0.0000    0.0000 C   0  0  0  0  0  0  0  0  0  0  0  0
   -3.2000   -0.0000    0.0000 O   0  0  0  0  0  0  0  0  0  0  0  0
   -4.0000   -1.3857    0.0000 H   0  0  0  0  0  0  0  0  0  0  0  0
   -1.6000   -1.6000    0.0000 H   0  0  0  0  0  0  0  0  0  0  0  0
   -1.6000    1.6000    0.0000 H   0  0  0  0  0  0  0  0  0  0  0  0
    1.5756   -0.2778    0.0000 C   0  0  0  0  0  0  0  0  0  0  0  0
    3.1514   -0.5556    0.0000 S   0  0  0  0  0  0  0  0  0  0  0  0
    3.6986   -2.0592    0.0000 H   0  0  0  0  0  0  0  0  0  0  0  0
    1.2978   -1.8535    0.0000 H   0  0  0  0  0  0  0  0  0  0  0  0
    1.8536    1.2979    0.0000 H   0  0  0  0  0  0  0  0  0  0  0  0
   -0.0000   -1.6000    0.0000 H   0  0  0  0  0  0  0  0  0  0  0  0
    1.2257    2.6285    0.0000 H   0  0  0  0  0  0  0  0  0  0  0  0
  1  2  1  0  0  0  0
  2  3  1  0  0  0  0
  3  4  1  0  0  0  0
  4  5  1  0  0  0  0
  3  6  1  0  0  0  0
  3  7  1  0  0  0  0
  2  8  1  0  0  0  0
  8  9  1  0  0  0  0
  9 10  1  0  0  0  0
  8 11  1  0  0  0  0
  8 12  1  0  0  0  0
  2 13  1  0  0  0  0
  1 14  1  0  0  0  0
M  END
> <CAS>
59-52-9

> <NAME>
1-Propanol, 2,3-dimercapto-

> <preferred_name>
Dimercaprol

> <iupac>
2,3-disulfanylpropan-1-ol

> <SMILES>
OCC(S)CS

> <Canonical_QSARr>
[truncated: 8,967,134 more chars]
