# Supplementary material for: OPERA models for predicting physicochemical properties and environmental fate endpoints
Source: J Cheminform. 2018 Mar 8;10:10. doi: 10.1186/s13321-018-0263-1 (PMC5843579; doi:10.1186/s13321-018-0263-1)
Supplement: Supplementary file 1 — Additional file 1: S1. Training and test sets of the models with the corresponding JRC validated QMRFs. [file 13321_2018_263_MOESM1_ESM.zip › OPERA_WS/TST_WS_1066.sdf]

50-06-6
  -INDIGO-01081615412D

 29 30  0  0  0  0  0  0  0  0999 V2000
    2.4001    1.3856    0.0000 O   0  0  0  0  0  0  0  0  0  0  0  0
    0.8000    1.3856    0.0000 C   0  0  0  0  0  0  0  0  0  0  0  0
   -0.0000    2.7713    0.0000 N   0  0  0  0  0  0  0  0  0  0  0  0
    0.8000    4.1569    0.0000 H   0  0  0  0  0  0  0  0  0  0  0  0
   -1.6001    2.7713    0.0000 C   0  0  0  0  0  0  0  0  0  0  0  0
   -2.4000    4.1569    0.0000 O   0  0  0  0  0  0  0  0  0  0  0  0
   -2.4000    1.3856    0.0000 N   0  0  0  0  0  0  0  0  0  0  0  0
   -4.0000    1.3856    0.0000 H   0  0  0  0  0  0  0  0  0  0  0  0
   -1.6001   -0.0000    0.0000 C   0  0  0  0  0  0  0  0  0  0  0  0
   -2.1856   -0.5856    0.0000 O   0  0  0  0  0  0  0  0  0  0  0  0
   -0.0000   -0.0000    0.0000 C   0  0  0  0  0  0  0  0  0  0  0  0
   -0.8000   -1.3857    0.0000 C   0  0  0  0  0  0  0  0  0  0  0  0
   -1.6001   -2.7713    0.0000 C   0  0  0  0  0  0  0  0  0  0  0  0
   -2.4000   -4.1569    0.0000 H   0  0  0  0  0  0  0  0  0  0  0  0
   -3.2001   -2.7713    0.0000 H   0  0  0  0  0  0  0  0  0  0  0  0
   -0.8000   -4.1569    0.0000 H   0  0  0  0  0  0  0  0  0  0  0  0
   -1.6282   -1.3857    0.0000 H   0  0  0  0  0  0  0  0  0  0  0  0
    0.5857   -2.1856    0.0000 H   0  0  0  0  0  0  0  0  0  0  0  0
    1.5036   -0.5473    0.0000 C   0  0  0  0  0  0  0  0  0  0  0  0
    1.7814   -2.1229    0.0000 C   0  0  0  0  0  0  0  0  0  0  0  0
    0.5557   -3.1514    0.0000 H   0  0  0  0  0  0  0  0  0  0  0  0
    3.2848   -2.6702    0.0000 C   0  0  0  0  0  0  0  0  0  0  0  0
    3.5627   -4.2458    0.0000 H   0  0  0  0  0  0  0  0  0  0  0  0
    4.5106   -1.6417    0.0000 C   0  0  0  0  0  0  0  0  0  0  0  0
    6.0140   -2.1890    0.0000 H   0  0  0  0  0  0  0  0  0  0  0  0
    4.2326   -0.0659    0.0000 C   0  0  0  0  0  0  0  0  0  0  0  0
    5.4583    0.9625    0.0000 H   0  0  0  0  0  0  0  0  0  0  0  0
    2.7292    0.4812    0.0000 C   0  0  0  0  0  0  0  0  0  0  0  0
    3.2764    1.9848    0.0000 H   0  0  0  0  0  0  0  0  0  0  0  0
  1  2  2  0  0  0  0
  2  3  1  0  0  0  0
  3  4  1  0  0  0  0
  3  5  1  0  0  0  0
  5  6  2  0  0  0  0
  5  7  1  0  0  0  0
  7  8  1  0  0  0  0
  7  9  1  0  0  0  0
  9 10  2  0  0  0  0
  9 11  1  0  0  0  0
 11  2  1  0  0  0  0
 11 12  1  0  0  0  0
 12 13  1  0  0  0  0
 13 14  1  0  0  0  0
 13 15  1  0  0  0  0
 13 16  1  0  0  0  0
 12 17  1  0  0  0  0
 12 18  1  0  0  0  0
 11 19  1  0  0  0  0
 19 20  4  0  0  0  0
 20 21  1  0  0  0  0
 20 22  4  0  0  0  0
 22 23  1  0  0  0  0
 22 24  4  0  0  0  0
 24 25  1  0  0  0  0
 24 26  4  0  0  0  0
 26 27  1  0  0  0  0
 26 28  4  0  0  0  0
 28 19  4  0  0  0  0
 28 29  1  0  0  0  0
M  END
> <CAS>
50-06-6

> <NAME>
PHENOBARBITAL

> <preferred_name>
Phenobarbital

> <iupac>
5-ethyl-5-phenylpyrimidine-2,4,6(1H,3H,5H)-trione

> <SMILES>
CCC1(c2ccccc2)C(=O)NC(=O)NC1=O

> <Canonical_QSARr>
CCC1(c2ccccc2)C(=O)NC(=O)NC1=O

> <InChI_Code_QSARr>
InChI=1S/C12H12N2O3/c1-2-12(8-6-4-3-5-7-8)9(15)13-11(17)14-10(12)16/h3-7H,2H2,1H3,(H2,13,14,15,16,17)

> <InChI Key_QSARr>
DDBREPKUVSBGFI-UHFFFAOYSA-N

> <Salt_Solvent>
?

> <WS Temperature>
25

> <WS Reference>
YALKOWSKY,SH & DANNENFELSER,RM (1992)

> <dsstox_substance_id>
DTXSID5021122

> <LogMolar>
-2.3206

$$$$
50-21-5
  -INDIGO-01081615412D

 12 11  0  0  0  0  0  0  0  0999 V2000
   -1.6000    0.0000    0.0000 C   0  0  0  0  0  0  0  0  0  0  0  0
   -0.0000    0.0000    0.0000 C   0  0  0  0  0  0  0  0  0  0  0  0
   -0.0000    1.6000    0.0000 O   0  0  0  0  0  0  0  0  0  0  0  0
   -1.3857    2.4000    0.0000 H   0  0  0  0  0  0  0  0  0  0  0  0
    1.6000    0.0000    0.0000 C   0  0  0  0  0  0  0  0  0  0  0  0
    3.2000    0.0000    0.0000 H   0  0  0  0  0  0  0  0  0  0  0  0
    2.4000   -1.3856    0.0000 H   0  0  0  0  0  0  0  0  0  0  0  0
    2.4000    1.3856    0.0000 H   0  0  0  0  0  0  0  0  0  0  0  0
   -0.0000   -1.6000    0.0000 H   0  0  0  0  0  0  0  0  0  0  0  0
   -2.4000    1.3856    0.0000 O   0  0  0  0  0  0  0  0  0  0  0  0
   -2.4000   -1.3856    0.0000 O   0  0  0  0  0  0  0  0  0  0  0  0
   -4.0000   -1.3856    0.0000 H   0  0  0  0  0  0  0  0  0  0  0  0
  1  2  1  0  0  0  0
  2  3  1  0  0  0  0
  3  4  1  0  0  0  0
  2  5  1  0  0  0  0
  5  6  1  0  0  0  0
  5  7  1  0  0  0  0
  5  8  1  0  0  0  0
  2  9  1  0  0  0  0
  1 10  2  0  0  0  0
  1 11  1  0  0  0  0
 11 12  1  0  0  0  0
M  END
> <CAS>
50-21-5

> <NAME>
LACTIC ACID

> <preferred_name>
Lactic acid

> <iupac>
2-hydroxypropanoic acid

> <SMILES>
CC(O)C(O)=O

> <Canonical_QSARr>
CC(O)C(O)=O

> <InChI_Code_QSARr>
InChI=1S/C3H6O3/c1-2(4)3(5)6/h2,4H,1H3,(H,5,6)

> <InChI Key_QSARr>
JVTAAEKCZFNVCJ-UHFFFAOYSA-N

> <Salt_Solvent>
?

> <WS Temperature>


> <WS Reference>
MERCK INDEX (2001)

> <dsstox_substance_id>
DTXSID7023192

> <LogMolar>
1.0454

$$$$
50-28-2, 57-91-0
  -INDIGO-01081615412D

 44 47  0  0  0  0  0  0  0  0999 V2000
   -0.0000    0.0000    0.0000 C   0  0  0  0  0  0  0  0  0  0  0  0
    0.9406   -1.2945    0.0000 C   0  0  0  0  0  0  0  0  0  0  0  0
    2.0913   -2.4059    0.0000 H   0  0  0  0  0  0  0  0  0  0  0  0
    1.1076   -2.8856    0.0000 H   0  0  0  0  0  0  0  0  0  0  0  0
    1.7323   -1.2586    0.0000 H   0  0  0  0  0  0  0  0  0  0  0  0
    1.5651    0.3327    0.0000 C   0  0  0  0  0  0  0  0  0  0  0  0
    3.1650    0.3327    0.0000 O   0  0  0  0  0  0  0  0  0  0  0  0
    3.9650   -1.0529    0.0000 H   0  0  0  0  0  0  0  0  0  0  0  0
    2.0486   -0.2953    0.0000 H   0  0  0  0  0  0  0  0  0  0  0  0
    1.7323    1.9239    0.0000 C   0  0  0  0  0  0  0  0  0  0  0  0
    3.2974    1.5913    0.0000 H   0  0  0  0  0  0  0  0  0  0  0  0
    2.2268    3.4456    0.0000 H   0  0  0  0  0  0  0  0  0  0  0  0
    0.2707    2.5746    0.0000 C   0  0  0  0  0  0  0  0  0  0  0  0
    1.0705    3.9603    0.0000 H   0  0  0  0  0  0  0  0  0  0  0  0
   -0.3801    4.0364    0.0000 H   0  0  0  0  0  0  0  0  0  0  0  0
   -0.8001    1.3856    0.0000 C   0  0  0  0  0  0  0  0  0  0  0  0
   -0.6328    2.9769    0.0000 H   0  0  0  0  0  0  0  0  0  0  0  0
   -2.4000    1.3856    0.0000 C   0  0  0  0  0  0  0  0  0  0  0  0
   -1.5999    2.7712    0.0000 H   0  0  0  0  0  0  0  0  0  0  0  0
   -3.2001    0.0000    0.0000 C   0  0  0  0  0  0  0  0  0  0  0  0
   -4.8000    0.0000    0.0000 C   0  0  0  0  0  0  0  0  0  0  0  0
   -5.6000   -1.3856    0.0000 C   0  0  0  0  0  0  0  0  0  0  0  0
   -4.8000   -2.7713    0.0000 H   0  0  0  0  0  0  0  0  0  0  0  0
   -7.2000   -1.3856    0.0000 C   0  0  0  0  0  0  0  0  0  0  0  0
   -8.0000   -2.7713    0.0000 H   0  0  0  0  0  0  0  0  0  0  0  0
   -8.0000    0.0000    0.0000 C   0  0  0  0  0  0  0  0  0  0  0  0
   -9.5999    0.0000    0.0000 O   0  0  0  0  0  0  0  0  0  0  0  0
  -10.4000   -1.3856    0.0000 H   0  0  0  0  0  0  0  0  0  0  0  0
   -7.2000    1.3856    0.0000 C   0  0  0  0  0  0  0  0  0  0  0  0
   -8.0000    2.7712    0.0000 H   0  0  0  0  0  0  0  0  0  0  0  0
   -5.6000    1.3856    0.0000 C   0  0  0  0  0  0  0  0  0  0  0  0
   -4.8000    2.7712    0.0000 C   0  0  0  0  0  0  0  0  0  0  0  0
   -3.2001    2.7712    0.0000 C   0  0  0  0  0  0  0  0  0  0  0  0
   -1.9743    3.7998    0.0000 H   0  0  0  0  0  0  0  0  0  0  0  0
   -3.4778    4.3470    0.0000 H   0  0  0  0  0  0  0  0  0  0  0  0
   -4.5222    4.3470    0.0000 H   0  0  0  0  0  0  0  0  0  0  0  0
   -6.3034    3.3186    0.0000 H   0  0  0  0  0  0  0  0  0  0  0  0
   -3.9999   -1.3856    0.0000 H   0  0  0  0  0  0  0  0  0  0  0  0
   -2.4000   -1.3856    0.0000 C   0  0  0  0  0  0  0  0  0  0  0  0
   -3.6257   -2.4141    0.0000 H   0  0  0  0  0  0  0  0  0  0  0  0
   -2.1223   -2.9613    0.0000 H   0  0  0  0  0  0  0  0  0  0  0  0
   -0.8001   -1.3856    0.0000 C   0  0  0  0  0  0  0  0  0  0  0  0
   -1.0778   -2.9613    0.0000 H   0  0  0  0  0  0  0  0  0  0  0  0
    0.5857   -2.1856    0.0000 H   0  0  0  0  0  0  0  0  0  0  0  0
  1  2  1  0  0  0  0
  2  3  1  0  0  0  0
  2  4  1  0  0  0  0
  2  5  1  0  0  0  0
  1  6  1  0  0  0  0
  6  7  1  0  0  0  0
  7  8  1  0  0  0  0
  6  9  1  0  0  0  0
  6 10  1  0  0  0  0
 10 11  1  0  0  0  0
 10 12  1  0  0  0  0
 10 13  1  0  0  0  0
 13 14  1  0  0  0  0
 13 15  1  0  0  0  0
 13 16  1  0  0  0  0
 16  1  1  0  0  0  0
 16 17  1  0  0  0  0
 16 18  1  0  0  0  0
 18 19  1  0  0  0  0
 18 20  1  0  0  0  0
 20 21  1  0  0  0  0
 21 22  4  0  0  0  0
 22 23  1  0  0  0  0
 22 24  4  0  0  0  0
 24 25  1  0  0  0  0
 24 26  4  0  0  0  0
 26 27  1  0  0  0  0
 27 28  1  0  0  0  0
 26 29  4  0  0  0  0
 29 30  1  0  0  0  0
 29 31  4  0  0  0  0
 31 21  4  0  0  0  0
 31 32  1  0  0  0  0
 32 33  1  0  0  0  0
 33 18  1  0  0  0  0
 33 34  1  0  0  0  0
 33 35  1  0  0  0  0
 32 36  1  0  0  0  0
 32 37  1  0  0  0  0
 20 38  1  0  0  0  0
 20 39  1  0  0  0  0
 39 40  1  0  0  0  0
 39 41  1  0  0  0  0
 39 42  1  0  0  0  0
 42  1  1  0  0  0  0
 42 43  1  0  0  0  0
 42 44  1  0  0  0  0
M  END
> <CAS>
50-28-2, 57-91-0

> <NAME>
ESTRADIOL, a-Estradiol

> <preferred_name>
17beta-Estradiol

> <iupac>
(17beta)-estra-1(10),2,4-triene-3,17-diol

> <SMILES>
C[C@]12CC[C@H]3[C@@H](CCc4cc(O)ccc43)[C@@H]1CC[C@@H]2O

> <Canonical_QSARr>
CC12CCC3C(CCc4cc(O)ccc43)C1CCC2O

> <InChI_Code_QSARr>
InChI=1S/C18H24O2/c1-18-9-8-14-13-5-3-12(19)10-11(13)2-4-15(14)16(18)6-7-17(18)20/h3,5,10,14-17,19-20H,2,4,6-9H2,1H3

> <InChI Key_QSARr>
VOXZDWNPVJITMN-UHFFFAOYSA-N

> <Salt_Solvent>
?

> <WS Temperature>
26

> <WS Reference>
YALKOWSKY,SH & DANNENFELSER,RM (1992)

> <dsstox_substance_id>
DTXSID0020573

> <LogMolar>
-4.8615

$$$$
50-32-8
  -INDIGO-01081615412D

 32 36  0  0  0  0  0  0  0  0999 V2000
    0.0000   -2.7712    0.0000 C   0  0  0  0  0  0  0  0  0  0  0  0
   -0.8000   -1.3856    0.0000 C   0  0  0  0  0  0  0  0  0  0  0  0
   -2.4000   -1.3856    0.0000 C   0  0  0  0  0  0  0  0  0  0  0  0
   -3.2000   -2.7712    0.0000 C   0  0  0  0  0  0  0  0  0  0  0  0
   -2.4000   -4.1569    0.0000 H   0  0  0  0  0  0  0  0  0  0  0  0
   -4.8000   -2.7712    0.0000 C   0  0  0  0  0  0  0  0  0  0  0  0
   -5.6000   -4.1569    0.0000 H   0  0  0  0  0  0  0  0  0  0  0  0
   -5.6000   -1.3856    0.0000 C   0  0  0  0  0  0  0  0  0  0  0  0
   -7.2000   -1.3856    0.0000 H   0  0  0  0  0  0  0  0  0  0  0  0
   -4.8000   -0.0001    0.0000 C   0  0  0  0  0  0  0  0  0  0  0  0
   -5.6000    1.3856    0.0000 H   0  0  0  0  0  0  0  0  0  0  0  0
   -3.2000   -0.0001    0.0000 C   0  0  0  0  0  0  0  0  0  0  0  0
   -2.4000    1.3856    0.0000 C   0  0  0  0  0  0  0  0  0  0  0  0
   -3.2000    2.7712    0.0000 H   0  0  0  0  0  0  0  0  0  0  0  0
   -0.8000    1.3856    0.0000 C   0  0  0  0  0  0  0  0  0  0  0  0
    0.0000   -0.0001    0.0000 C   0  0  0  0  0  0  0  0  0  0  0  0
    1.6000   -0.0001    0.0000 C   0  0  0  0  0  0  0  0  0  0  0  0
    2.4000    1.3856    0.0000 C   0  0  0  0  0  0  0  0  0  0  0  0
    1.6000    2.7712    0.0000 C   0  0  0  0  0  0  0  0  0  0  0  0
    0.0000    2.7712    0.0000 C   0  0  0  0  0  0  0  0  0  0  0  0
   -0.8000    4.1569    0.0000 H   0  0  0  0  0  0  0  0  0  0  0  0
    2.4000    4.1569    0.0000 H   0  0  0  0  0  0  0  0  0  0  0  0
    4.0000    1.3856    0.0000 C   0  0  0  0  0  0  0  0  0  0  0  0
    4.8000   -0.0001    0.0000 C   0  0  0  0  0  0  0  0  0  0  0  0
    4.0000   -1.3856    0.0000 C   0  0  0  0  0  0  0  0  0  0  0  0
    4.8000   -2.7713    0.0000 H   0  0  0  0  0  0  0  0  0  0  0  0
    2.4000   -1.3856    0.0000 C   0  0  0  0  0  0  0  0  0  0  0  0
    1.6000   -2.7712    0.0000 C   0  0  0  0  0  0  0  0  0  0  0  0
    2.4000   -4.1569    0.0000 H   0  0  0  0  0  0  0  0  0  0  0  0
    6.4000   -0.0001    0.0000 H   0  0  0  0  0  0  0  0  0  0  0  0
    4.8000    2.7712    0.0000 H   0  0  0  0  0  0  0  0  0  0  0  0
   -0.8000   -4.1569    0.0000 H   0  0  0  0  0  0  0  0  0  0  0  0
  1  2  4  0  0  0  0
  2  3  4  0  0  0  0
  3  4  4  0  0  0  0
  4  5  1  0  0  0  0
  4  6  4  0  0  0  0
  6  7  1  0  0  0  0
  6  8  4  0  0  0  0
  8  9  1  0  0  0  0
  8 10  4  0  0  0  0
 10 11  1  0  0  0  0
 10 12  4  0  0  0  0
 12  3  4  0  0  0  0
 12 13  4  0  0  0  0
 13 14  1  0  0  0  0
 13 15  4  0  0  0  0
 15 16  4  0  0  0  0
 16  2  4  0  0  0  0
 16 17  4  0  0  0  0
 17 18  4  0  0  0  0
 18 19  4  0  0  0  0
 19 20  4  0  0  0  0
 20 15  4  0  0  0  0
 20 21  1  0  0  0  0
 19 22  1  0  0  0  0
 18 23  4  0  0  0  0
 23 24  4  0  0  0  0
 24 25  4  0  0  0  0
 25 26  1  0  0  0  0
 25 27  4  0  0  0  0
 27 17  4  0  0  0  0
 27 28  4  0  0  0  0
 28  1  4  0  0  0  0
 28 29  1  0  0  0  0
 24 30  1  0  0  0  0
 23 31  1  0  0  0  0
  1 32  1  0  0  0  0
M  END
> <CAS>
50-32-8

> <NAME>
BENZO(A)PYRENE

> <preferred_name>
Benzo(a)pyrene

> <iupac>
benzo[pqr]tetraphene

> <SMILES>
c1c2ccccc2c2ccc3cccc4ccc1c2c34

> <Canonical_QSARr>
c1c2ccccc2c2ccc3cccc4ccc1c2c34

> <InChI_Code_QSARr>
InChI=1S/C20H12/c1-2-7-17-15(4-1)12-16-9-8-13-5-3-6-14-10-11-18(17)20(16)19(13)14/h1-12H

> <InChI Key_QSARr>
FMMWHPNWAFZXNH-UHFFFAOYSA-N

> <Salt_Solvent>
?

> <WS Temperature>
25

> <WS Reference>
MAY,WE ET AL. (1983)

> <dsstox_substance_id>
DTXSID2020139

> <LogMolar>
-8.1924

$$$$
50-44-2
  -INDIGO-01081615412D

 14 15  0  0  0  0  0  0  0  0999 V2000
    2.4000    1.3856    0.0000 S   0  0  0  0  0  0  0  0  0  0  0  0
    1.6000   -0.0000    0.0000 C   0  0  0  0  0  0  0  0  0  0  0  0
    0.0000   -0.0000    0.0000 C   0  0  0  0  0  0  0  0  0  0  0  0
   -1.0706    1.1890    0.0000 N   0  0  0  1  0  0  0  0  0  0  0  0
   -2.5322    0.5383    0.0000 C   0  0  0  0  0  0  0  0  0  0  0  0
   -2.3650   -1.0530    0.0000 N   0  0  0  1  0  0  0  0  0  0  0  0
   -3.5540   -2.1236    0.0000 H   0  0  0  0  0  0  0  0  0  0  0  0
   -0.8000   -1.3857    0.0000 C   0  0  0  0  0  0  0  0  0  0  0  0
    0.0000   -2.7713    0.0000 N   0  0  0  0  0  0  0  0  0  0  0  0
    1.6000   -2.7713    0.0000 C   0  0  0  0  0  0  0  0  0  0  0  0
    2.4000   -4.1569    0.0000 H   0  0  0  0  0  0  0  0  0  0  0  0
    2.4000   -1.3857    0.0000 N   0  0  0  0  0  0  0  0  0  0  0  0
    4.0000   -1.3856    0.0000 H   0  0  0  0  0  0  0  0  0  0  0  0
   -3.9179    1.3383    0.0000 H   0  0  0  0  0  0  0  0  0  0  0  0
  1  2  2  0  0  0  0
  2  3  1  0  0  0  0
  3  4  4  0  0  0  0
  4  5  4  0  0  0  0
  5  6  4  0  0  0  0
  6  7  1  0  0  0  0
  6  8  4  0  0  0  0
  8  3  4  0  0  0  0
  8  9  1  0  0  0  0
  9 10  2  0  0  0  0
 10 11  1  0  0  0  0
 10 12  1  0  0  0  0
 12  2  1  0  0  0  0
 12 13  1  0  0  0  0
  5 14  1  0  0  0  0
M  END
> <CAS>
50-44-2

> <NAME>
6-PURINETHIOL HYDRATE

> <preferred_name>
6-Mercaptopurine

> <iupac>
1,9-dihydro-6H-purine-6-thione

> <SMILES>
S=C1NC=Nc2[nH]c[n]c21

> <Canonical_QSARr>
S=C1NC=Nc2[nH]c[n]c21

> <InChI_Code_QSARr>
InChI=1S/C5H4N4S/c10-5-3-4(7-1-6-3)8-2-9-5/h1-2H,(H2,6,7,8,9,10)

> <InChI Key_QSARr>
GLVAUDGFNGKCSF-UHFFFAOYSA-N

> <Salt_Solvent>
?

> <WS Temperature>


> <WS Reference>
YALKOWSKY,SH & DANNENFELSER,RM (1992)

> <dsstox_substance_id>
DTXSID0020810

> <LogMolar>
-0.3468

$$$$
50-53-3
  -INDIGO-01081615412D

 40 42  0  0  0  0  0  0  0  0999 V2000
   -2.4000    4.1569    0.0000 C   0  0  0  0  0  0  0  0  0  0  0  0
   -0.8000    4.1569    0.0000 C   0  0  0  0  0  0  0  0  0  0  0  0
    0.0000    5.5426    0.0000 H   0  0  0  0  0  0  0  0  0  0  0  0
    0.0000    2.7712    0.0000 C   0  0  0  0  0  0  0  0  0  0  0  0
    1.6000    2.7712    0.0000 H   0  0  0  0  0  0  0  0  0  0  0  0
   -0.8000    1.3856    0.0000 C   0  0  0  0  0  0  0  0  0  0  0  0
    0.0000   -0.0001    0.0000 N   0  0  0  0  0  0  0  0  0  0  0  0
   -0.8000   -1.3856    0.0000 C   0  0  0  0  0  0  0  0  0  0  0  0
    0.0000   -2.7712    0.0000 C   0  0  0  0  0  0  0  0  0  0  0  0
    1.6000   -2.7712    0.0000 H   0  0  0  0  0  0  0  0  0  0  0  0
   -0.8000   -4.1569    0.0000 C   0  0  0  0  0  0  0  0  0  0  0  0
    0.0000   -5.5426    0.0000 Cl  0  0  0  0  0  0  0  0  0  0  0  0
   -2.4000   -4.1569    0.0000 C   0  0  0  0  0  0  0  0  0  0  0  0
   -3.2000   -5.5426    0.0000 H   0  0  0  0  0  0  0  0  0  0  0  0
   -3.2000   -2.7712    0.0000 C   0  0  0  0  0  0  0  0  0  0  0  0
   -4.8000   -2.7712    0.0000 H   0  0  0  0  0  0  0  0  0  0  0  0
   -2.4000   -1.3856    0.0000 C   0  0  0  0  0  0  0  0  0  0  0  0
   -3.2000   -0.0001    0.0000 S   0  0  0  0  0  0  0  0  0  0  0  0
   -2.4000    1.3856    0.0000 C   0  0  0  0  0  0  0  0  0  0  0  0
   -3.2000    2.7712    0.0000 C   0  0  0  0  0  0  0  0  0  0  0  0
   -4.8000    2.7712    0.0000 H   0  0  0  0  0  0  0  0  0  0  0  0
    1.6000   -0.0001    0.0000 C   0  0  0  0  0  0  0  0  0  0  0  0
    3.2000   -0.0001    0.0000 C   0  0  0  0  0  0  0  0  0  0  0  0
    4.8000   -0.0001    0.0000 C   0  0  0  0  0  0  0  0  0  0  0  0
    6.4000   -0.0001    0.0000 N   0  0  0  0  0  0  0  0  0  0  0  0
    7.2000    1.3856    0.0000 C   0  0  0  0  0  0  0  0  0  0  0  0
    8.0000    2.7712    0.0000 H   0  0  0  0  0  0  0  0  0  0  0  0
    8.8000    1.3856    0.0000 H   0  0  0  0  0  0  0  0  0  0  0  0
    6.4000    2.7712    0.0000 H   0  0  0  0  0  0  0  0  0  0  0  0
    7.2000   -1.3856    0.0000 C   0  0  0  0  0  0  0  0  0  0  0  0
    8.0000   -2.7712    0.0000 H   0  0  0  0  0  0  0  0  0  0  0  0
    8.8000   -1.3856    0.0000 H   0  0  0  0  0  0  0  0  0  0  0  0
    6.4000   -2.7712    0.0000 H   0  0  0  0  0  0  0  0  0  0  0  0
    4.8000    1.6001    0.0000 H   0  0  0  0  0  0  0  0  0  0  0  0
    4.8000   -1.6001    0.0000 H   0  0  0  0  0  0  0  0  0  0  0  0
    3.2000    1.6001    0.0000 H   0  0  0  0  0  0  0  0  0  0  0  0
    3.2000   -1.6001    0.0000 H   0  0  0  0  0  0  0  0  0  0  0  0
    1.6000    1.6001    0.0000 H   0  0  0  0  0  0  0  0  0  0  0  0
    1.6000   -1.6001    0.0000 H   0  0  0  0  0  0  0  0  0  0  0  0
   -3.2000    5.5426    0.0000 H   0  0  0  0  0  0  0  0  0  0  0  0
  1  2  4  0  0  0  0
  2  3  1  0  0  0  0
  2  4  4  0  0  0  0
  4  5  1  0  0  0  0
  4  6  4  0  0  0  0
  6  7  1  0  0  0  0
  7  8  1  0  0  0  0
  8  9  4  0  0  0  0
  9 10  1  0  0  0  0
  9 11  4  0  0  0  0
 11 12  1  0  0  0  0
 11 13  4  0  0  0  0
 13 14  1  0  0  0  0
 13 15  4  0  0  0  0
 15 16  1  0  0  0  0
 15 17  4  0  0  0  0
 17  8  4  0  0  0  0
 17 18  1  0  0  0  0
 18 19  1  0  0  0  0
 19  6  4  0  0  0  0
 19 20  4  0  0  0  0
 20  1  4  0  0  0  0
 20 21  1  0  0  0  0
  7 22  1  0  0  0  0
 22 23  1  0  0  0  0
 23 24  1  0  0  0  0
 24 25  1  0  0  0  0
 25 26  1  0  0  0  0
 26 27  1  0  0  0  0
 26 28  1  0  0  0  0
 26 29  1  0  0  0  0
 25 30  1  0  0  0  0
 30 31  1  0  0  0  0
 30 32  1  0  0  0  0
 30 33  1  0  0  0  0
 24 34  1  0  0  0  0
 24 35  1  0  0  0  0
 23 36  1  0  0  0  0
 23 37  1  0  0  0  0
 22 38  1  0  0  0  0
 22 39  1  0  0  0  0
  1 40  1  0  0  0  0
M  END
> <CAS>
50-53-3

> <NAME>
CHLORPROMAZINE

> <preferred_name>
Chlorpromazine

> <iupac>
3-(2-chloro-10H-phenothiazin-10-yl)-N,N-dimethylpropan-1-amine

> <SMILES>
CN(C)CCCN1c2ccccc2Sc2ccc(Cl)cc12

> <Canonical_QSARr>
CN(C)CCCN1c2ccccc2Sc2ccc(Cl)cc12

> <InChI_Code_QSARr>
InChI=1S/C17H19ClN2S/c1-19(2)10-5-11-20-14-6-3-4-7-16(14)21-17-9-8-13(18)12-15(17)20/h3-4,6-9,12H,5,10-11H2,1-2H3

> <InChI Key_QSARr>
ZPEIMTDSQAKGNT-UHFFFAOYSA-N

> <Salt_Solvent>
?

> <WS Temperature>
24

> <WS Reference>
YALKOWSKY,SH & HE,Y (2003)

> <dsstox_substance_id>
DTXSID0022808

> <LogMolar>
-5.0971

$$$$
50-70-4, 69-65-8, 608-66-2
  -INDIGO-01081615412D

 26 25  0  0  0  0  0  0  0  0999 V2000
    0.0001    0.0000    0.0000 C   0  0  0  0  0  0  0  0  0  0  0  0
    0.0001    1.6000    0.0000 O   0  0  0  0  0  0  0  0  0  0  0  0
   -1.3856    2.4000    0.0000 H   0  0  0  0  0  0  0  0  0  0  0  0
   -1.5756   -0.2778    0.0000 C   0  0  0  0  0  0  0  0  0  0  0  0
   -3.1513   -0.5557    0.0000 C   0  0  0  0  0  0  0  0  0  0  0  0
   -4.7270   -0.8335    0.0000 O   0  0  0  0  0  0  0  0  0  0  0  0
   -5.7555    0.3922    0.0000 H   0  0  0  0  0  0  0  0  0  0  0  0
   -3.1513   -2.1557    0.0000 H   0  0  0  0  0  0  0  0  0  0  0  0
   -3.4292    1.0200    0.0000 H   0  0  0  0  0  0  0  0  0  0  0  0
   -1.2980   -1.8535    0.0000 O   0  0  0  0  0  0  0  0  0  0  0  0
   -2.3263   -3.0792    0.0000 H   0  0  0  0  0  0  0  0  0  0  0  0
   -1.8535    1.2979    0.0000 H   0  0  0  0  0  0  0  0  0  0  0  0
    1.5999    0.0000    0.0000 C   0  0  0  0  0  0  0  0  0  0  0  0
    1.5999   -1.6000    0.0000 O   0  0  0  0  0  0  0  0  0  0  0  0
    2.9856   -2.4000    0.0000 H   0  0  0  0  0  0  0  0  0  0  0  0
    3.1756    0.2778    0.0000 C   0  0  0  0  0  0  0  0  0  0  0  0
    4.7513    0.5557    0.0000 C   0  0  0  0  0  0  0  0  0  0  0  0
    6.3270    0.8335    0.0000 O   0  0  0  0  0  0  0  0  0  0  0  0
    7.3555   -0.3922    0.0000 H   0  0  0  0  0  0  0  0  0  0  0  0
    4.4736    2.1314    0.0000 H   0  0  0  0  0  0  0  0  0  0  0  0
    5.0292   -1.0200    0.0000 H   0  0  0  0  0  0  0  0  0  0  0  0
    2.8980    1.8535    0.0000 O   0  0  0  0  0  0  0  0  0  0  0  0
    3.9263    3.0792    0.0000 H   0  0  0  0  0  0  0  0  0  0  0  0
    3.4535   -1.2979    0.0000 H   0  0  0  0  0  0  0  0  0  0  0  0
    1.5999    1.6000    0.0000 H   0  0  0  0  0  0  0  0  0  0  0  0
    0.0001   -1.6000    0.0000 H   0  0  0  0  0  0  0  0  0  0  0  0
  1  2  1  0  0  0  0
  2  3  1  0  0  0  0
  1  4  1  0  0  0  0
  4  5  1  0  0  0  0
  5  6  1  0  0  0  0
  6  7  1  0  0  0  0
  5  8  1  0  0  0  0
  5  9  1  0  0  0  0
  4 10  1  0  0  0  0
 10 11  1  0  0  0  0
  4 12  1  0  0  0  0
  1 13  1  0  0  0  0
 13 14  1  0  0  0  0
 14 15  1  0  0  0  0
 13 16  1  0  0  0  0
 16 17  1  0  0  0  0
 17 18  1  0  0  0  0
 18 19  1  0  0  0  0
 17 20  1  0  0  0  0
 17 21  1  0  0  0  0
 16 22  1  0  0  0  0
 22 23  1  0  0  0  0
 16 24  1  0  0  0  0
 13 25  1  0  0  0  0
  1 26  1  0  0  0  0
M  END
> <CAS>
50-70-4, 69-65-8, 608-66-2

> <NAME>
SORBITOL, MANNITOL, GALACTITOL

> <preferred_name>
D-Glucitol

> <iupac>
D-glucitol

> <SMILES>
O[C@H](CO)[C@@H](O)[C@H](O)[C@@H](O)CO

> <Canonical_QSARr>
OC(CO)C(O)C(O)C(O)CO

> <InChI_Code_QSARr>
InChI=1S/C6H14O6/c7-1-3(9)5(11)6(12)4(10)2-8/h3-12H,1-2H2

> <InChI Key_QSARr>
FBPFZTCFMRRESA-UHFFFAOYSA-N

> <Salt_Solvent>
?

> <WS Temperature>
20

> <WS Reference>
YALKOWSKY,SH & HE,Y (2003)

> <dsstox_substance_id>
DTXSID5023588

> <LogMolar>
0.161466666666667

$$$$
50-82-8
  -INDIGO-01081615412D

 15 15  0  0  0  0  0  0  0  0999 V2000
   -0.8000    1.3856    0.0000 C   0  0  0  0  0  0  0  0  0  0  0  0
   -2.4000    1.3856    0.0000 C   0  0  0  0  0  0  0  0  0  0  0  0
   -3.2001    2.7713    0.0000 Cl  0  0  0  0  0  0  0  0  0  0  0  0
   -3.2001   -0.0000    0.0000 C   0  0  0  0  0  0  0  0  0  0  0  0
   -4.8000   -0.0000    0.0000 Cl  0  0  0  0  0  0  0  0  0  0  0  0
   -2.4000   -1.3856    0.0000 C   0  0  0  0  0  0  0  0  0  0  0  0
   -3.2001   -2.7713    0.0000 H   0  0  0  0  0  0  0  0  0  0  0  0
   -0.8000   -1.3856    0.0000 C   0  0  0  0  0  0  0  0  0  0  0  0
   -0.0000   -2.7713    0.0000 Cl  0  0  0  0  0  0  0  0  0  0  0  0
   -0.0000   -0.0000    0.0000 C   0  0  0  0  0  0  0  0  0  0  0  0
    1.6000    0.0000    0.0000 C   0  0  0  0  0  0  0  0  0  0  0  0
    2.4001   -1.3856    0.0000 O   0  0  0  0  0  0  0  0  0  0  0  0
    4.0000   -1.3856    0.0000 H   0  0  0  0  0  0  0  0  0  0  0  0
    2.4001    1.3856    0.0000 O   0  0  0  0  0  0  0  0  0  0  0  0
   -0.0000    2.7713    0.0000 H   0  0  0  0  0  0  0  0  0  0  0  0
  1  2  4  0  0  0  0
  2  3  1  0  0  0  0
  2  4  4  0  0  0  0
  4  5  1  0  0  0  0
  4  6  4  0  0  0  0
  6  7  1  0  0  0  0
  6  8  4  0  0  0  0
  8  9  1  0  0  0  0
  8 10  4  0  0  0  0
 10  1  4  0  0  0  0
 10 11  1  0  0  0  0
 11 12  1  0  0  0  0
 12 13  1  0  0  0  0
 11 14  2  0  0  0  0
  1 15  1  0  0  0  0
M  END
> <CAS>
50-82-8

> <NAME>
2,4,5-TRICHLOROBENZOIC ACID

> <preferred_name>
2,4,5-Trichlorobenzoic acid

> <iupac>
2,4,5-TRICHLOROBENZOIC ACID

> <SMILES>
OC(=O)c1cc(Cl)c(Cl)cc1Cl

> <Canonical_QSARr>
OC(=O)c1cc(Cl)c(Cl)cc1Cl

> <InChI_Code_QSARr>
InChI=1S/C7H3Cl3O2/c8-4-2-6(10)5(9)1-3(4)7(11)12/h1-2H,(H,11,12)

> <InChI Key_QSARr>
PTFNNDHASFGWFI-UHFFFAOYSA-N

> <Salt_Solvent>
?

> <WS Temperature>
25

> <WS Reference>
SHIU,WY ET AL. (1990)

> <dsstox_substance_id>
DTXSID8075332

> <LogMolar>
-2.4446

$$$$
51-03-6
  -INDIGO-01081615412D

 54 55  0  0  0  0  0  0  0  0999 V2000
    3.0854    3.6771    0.0000 C   0  0  0  0  0  0  0  0  0  0  0  0
    2.0570    2.4513    0.0000 C   0  0  0  0  0  0  0  0  0  0  0  0
    1.0283    1.2258    0.0000 C   0  0  0  0  0  0  0  0  0  0  0  0
   -0.0000    0.0000    0.0000 C   0  0  0  0  0  0  0  0  0  0  0  0
   -1.5999    0.0000    0.0000 C   0  0  0  0  0  0  0  0  0  0  0  0
   -2.6286    1.2256    0.0000 C   0  0  0  0  0  0  0  0  0  0  0  0
   -3.6570    2.4513    0.0000 O   0  0  0  0  0  0  0  0  0  0  0  0
   -5.2326    2.1735    0.0000 C   0  0  0  0  0  0  0  0  0  0  0  0
   -6.8083    1.8956    0.0000 C   0  0  0  0  0  0  0  0  0  0  0  0
   -8.3840    1.6178    0.0000 O   0  0  0  0  0  0  0  0  0  0  0  0
   -9.4124    2.8436    0.0000 C   0  0  0  0  0  0  0  0  0  0  0  0
  -10.4411    4.0691    0.0000 C   0  0  0  0  0  0  0  0  0  0  0  0
  -11.4694    5.2949    0.0000 O   0  0  0  0  0  0  0  0  0  0  0  0
  -13.0451    5.0170    0.0000 C   0  0  0  0  0  0  0  0  0  0  0  0
  -14.6208    4.7392    0.0000 C   0  0  0  0  0  0  0  0  0  0  0  0
  -16.1965    4.4613    0.0000 C   0  0  0  0  0  0  0  0  0  0  0  0
  -17.7722    4.1835    0.0000 C   0  0  0  0  0  0  0  0  0  0  0  0
  -19.3478    3.9057    0.0000 H   0  0  0  0  0  0  0  0  0  0  0  0
  -18.8005    5.4093    0.0000 H   0  0  0  0  0  0  0  0  0  0  0  0
  -18.3195    2.6799    0.0000 H   0  0  0  0  0  0  0  0  0  0  0  0
  -16.4742    6.0370    0.0000 H   0  0  0  0  0  0  0  0  0  0  0  0
  -15.9188    2.8857    0.0000 H   0  0  0  0  0  0  0  0  0  0  0  0
  -14.8985    6.3149    0.0000 H   0  0  0  0  0  0  0  0  0  0  0  0
  -14.3431    3.1635    0.0000 H   0  0  0  0  0  0  0  0  0  0  0  0
  -13.3228    6.5927    0.0000 H   0  0  0  0  0  0  0  0  0  0  0  0
  -12.7671    3.4413    0.0000 H   0  0  0  0  0  0  0  0  0  0  0  0
  -11.6665    3.0408    0.0000 H   0  0  0  0  0  0  0  0  0  0  0  0
   -9.2153    5.0976    0.0000 H   0  0  0  0  0  0  0  0  0  0  0  0
  -10.6382    1.8150    0.0000 H   0  0  0  0  0  0  0  0  0  0  0  0
   -8.1869    3.8719    0.0000 H   0  0  0  0  0  0  0  0  0  0  0  0
   -7.0860    3.4713    0.0000 H   0  0  0  0  0  0  0  0  0  0  0  0
   -6.5306    0.3200    0.0000 H   0  0  0  0  0  0  0  0  0  0  0  0
   -5.5103    3.7492    0.0000 H   0  0  0  0  0  0  0  0  0  0  0  0
   -4.9549    0.5978    0.0000 H   0  0  0  0  0  0  0  0  0  0  0  0
   -3.8541    0.1972    0.0000 H   0  0  0  0  0  0  0  0  0  0  0  0
   -1.5999    2.4513    0.0000 H   0  0  0  0  0  0  0  0  0  0  0  0
   -2.4000   -1.3856    0.0000 C   0  0  0  0  0  0  0  0  0  0  0  0
   -3.9999   -1.3856    0.0000 H   0  0  0  0  0  0  0  0  0  0  0  0
   -1.5999   -2.7712    0.0000 C   0  0  0  0  0  0  0  0  0  0  0  0
   -2.0945   -4.2929    0.0000 O   0  0  0  0  0  0  0  0  0  0  0  0
   -0.8001   -5.2335    0.0000 C   0  0  0  0  0  0  0  0  0  0  0  0
    0.4945   -4.2929    0.0000 O   0  0  0  0  0  0  0  0  0  0  0  0
   -0.0000   -2.7712    0.0000 C   0  0  0  0  0  0  0  0  0  0  0  0
    0.8001   -1.3856    0.0000 C   0  0  0  0  0  0  0  0  0  0  0  0
    2.3999   -1.3856    0.0000 H   0  0  0  0  0  0  0  0  0  0  0  0
   -1.8706   -6.4225    0.0000 H   0  0  0  0  0  0  0  0  0  0  0  0
    0.2707   -6.4225    0.0000 H   0  0  0  0  0  0  0  0  0  0  0  0
   -0.1971    2.2541    0.0000 H   0  0  0  0  0  0  0  0  0  0  0  0
    2.2541    0.1972    0.0000 H   0  0  0  0  0  0  0  0  0  0  0  0
    0.8312    3.4799    0.0000 H   0  0  0  0  0  0  0  0  0  0  0  0
    3.2825    1.4230    0.0000 H   0  0  0  0  0  0  0  0  0  0  0  0
    4.1137    4.9026    0.0000 H   0  0  0  0  0  0  0  0  0  0  0  0
    2.5381    5.1805    0.0000 H   0  0  0  0  0  0  0  0  0  0  0  0
    4.6611    3.3992    0.0000 H   0  0  0  0  0  0  0  0  0  0  0  0
  1  2  1  0  0  0  0
  2  3  1  0  0  0  0
  3  4  1  0  0  0  0
  4  5  4  0  0  0  0
  5  6  1  0  0  0  0
  6  7  1  0  0  0  0
  7  8  1  0  0  0  0
  8  9  1  0  0  0  0
  9 10  1  0  0  0  0
 10 11  1  0  0  0  0
 11 12  1  0  0  0  0
 12 13  1  0  0  0  0
 13 14  1  0  0  0  0
 14 15  1  0  0  0  0
 15 16  1  0  0  0  0
 16 17  1  0  0  0  0
 17 18  1  0  0  0  0
 17 19  1  0  0  0  0
 17 20  1  0  0  0  0
 16 21  1  0  0  0  0
 16 22  1  0  0  0  0
 15 23  1  0  0  0  0
 15 24  1  0  0  0  0
 14 25  1  0  0  0  0
 14 26  1  0  0  0  0
 12 27  1  0  0  0  0
 12 28  1  0  0  0  0
 11 29  1  0  0  0  0
 11 30  1  0  0  0  0
  9 31  1  0  0  0  0
  9 32  1  0  0  0  0
  8 33  1  0  0  0  0
  8 34  1  0  0  0  0
  6 35  1  0  0  0  0
  6 36  1  0  0  0  0
  5 37  4  0  0  0  0
 37 38  1  0  0  0  0
 37 39  4  0  0  0  0
 39 40  1  0  0  0  0
 40 41  1  0  0  0  0
 41 42  1  0  0  0  0
 42 43  1  0  0  0  0
 43 39  4  0  0  0  0
 43 44  4  0  0  0  0
 44  4  4  0  0  0  0
 44 45  1  0  0  0  0
 41 46  1  0  0  0  0
 41 47  1  0  0  0  0
  3 48  1  0  0  0  0
  3 49  1  0  0  0  0
  2 50  1  0  0  0  0
  2 51  1  0  0  0  0
  1 52  1  0  0  0  0
  1 53  1  0  0  0  0
  1 54  1  0  0  0  0
M  END
> <CAS>
51-03-6

> <NAME>
PIPERONYL BUTOXIDE

> <preferred_name>
Piperonyl butoxide

> <iupac>
5-{[2-(2-butoxyethoxy)ethoxy]methyl}-6-propyl-1,3-benzodioxole

> <SMILES>
CCCc1cc2OCOc2cc1COCCOCCOCCCC

> <Canonical_QSARr>
CCCc1cc2OCOc2cc1COCCOCCOCCCC

> <InChI_Code_QSARr>
InChI=1S/C19H30O5/c1-3-5-7-20-8-9-21-10-11-22-14-17-13-19-18(23-15-24-19)12-16(17)6-4-2/h12-13H,3-11,14-15H2,1-2H3

> <InChI Key_QSARr>
FIPWRIJSWJWJAI-UHFFFAOYSA-N

> <Salt_Solvent>
?

> <WS Temperature>
25

> <WS Reference>
TOMLIN,C (1997)

> <dsstox_substance_id>
DTXSID1021166

> <LogMolar>
-4.3742

$$$$
51-44-5
  -INDIGO-01081615412D

 15 15  0  0  0  0  0  0  0  0999 V2000
    1.6000    0.0000    0.0000 C   0  0  0  0  0  0  0  0  0  0  0  0
   -0.0000   -0.0000    0.0000 C   0  0  0  0  0  0  0  0  0  0  0  0
   -0.8000    1.3856    0.0000 C   0  0  0  0  0  0  0  0  0  0  0  0
   -0.0000    2.7713    0.0000 H   0  0  0  0  0  0  0  0  0  0  0  0
   -2.4000    1.3856    0.0000 C   0  0  0  0  0  0  0  0  0  0  0  0
   -3.2001    2.7713    0.0000 Cl  0  0  0  0  0  0  0  0  0  0  0  0
   -3.2001   -0.0000    0.0000 C   0  0  0  0  0  0  0  0  0  0  0  0
   -4.8000   -0.0000    0.0000 Cl  0  0  0  0  0  0  0  0  0  0  0  0
   -2.4000   -1.3856    0.0000 C   0  0  0  0  0  0  0  0  0  0  0  0
   -3.2001   -2.7713    0.0000 H   0  0  0  0  0  0  0  0  0  0  0  0
   -0.8000   -1.3856    0.0000 C   0  0  0  0  0  0  0  0  0  0  0  0
   -0.0000   -2.7713    0.0000 H   0  0  0  0  0  0  0  0  0  0  0  0
    2.4001   -1.3856    0.0000 O   0  0  0  0  0  0  0  0  0  0  0  0
    4.0000   -1.3856    0.0000 H   0  0  0  0  0  0  0  0  0  0  0  0
    2.4001    1.3856    0.0000 O   0  0  0  0  0  0  0  0  0  0  0  0
  1  2  1  0  0  0  0
  2  3  4  0  0  0  0
  3  4  1  0  0  0  0
  3  5  4  0  0  0  0
  5  6  1  0  0  0  0
  5  7  4  0  0  0  0
  7  8  1  0  0  0  0
  7  9  4  0  0  0  0
  9 10  1  0  0  0  0
  9 11  4  0  0  0  0
 11  2  4  0  0  0  0
 11 12  1  0  0  0  0
  1 13  1  0  0  0  0
 13 14  1  0  0  0  0
  1 15  2  0  0  0  0
M  END
> <CAS>
51-44-5

> <NAME>
3,4-DICHLOROBENZOIC ACID

> <preferred_name>
3,4-Dichlorobenzoic acid

> <iupac>
3,4-dichlorobenzoic acid

> <SMILES>
OC(=O)c1cc(Cl)c(Cl)cc1

> <Canonical_QSARr>
OC(=O)c1cc(Cl)c(Cl)cc1

> <InChI_Code_QSARr>
InChI=1S/C7H4Cl2O2/c8-5-2-1-4(7(10)11)3-6(5)9/h1-3H,(H,10,11)

> <InChI Key_QSARr>
VPHHJAOJUJHJKD-UHFFFAOYSA-N

> <Salt_Solvent>
?

> <WS Temperature>


> <WS Reference>
YALKOWSKY,SH & DANNENFELSER,RM (1992)

> <dsstox_substance_id>
DTXSID9024980

> <LogMolar>
-3.495

$$$$
52-01-7
  -INDIGO-01081615412D

 61 65  0  0  0  0  0  0  0  0999 V2000
    4.8000    0.0001    0.0000 C   0  0  0  0  0  0  0  0  0  0  0  0
    4.3886   -0.4902    0.0000 C   0  0  0  0  0  0  0  0  0  0  0  0
    4.2965   -1.3860    0.0000 H   0  0  0  0  0  0  0  0  0  0  0  0
    4.0000   -1.3857    0.0000 H   0  0  0  0  0  0  0  0  0  0  0  0
    3.8413    1.0132    0.0000 H   0  0  0  0  0  0  0  0  0  0  0  0
    3.2001    0.0001    0.0000 C   0  0  0  0  0  0  0  0  0  0  0  0
    2.4001   -1.3857    0.0000 C   0  0  0  0  0  0  0  0  0  0  0  0
    0.7999   -1.3857    0.0000 C   0  0  0  0  0  0  0  0  0  0  0  0
   -0.0000    0.0001    0.0000 C   0  0  0  0  0  0  0  0  0  0  0  0
   -0.9405   -1.2944    0.0000 C   0  0  0  0  0  0  0  0  0  0  0  0
    0.1426   -0.9340    0.0000 H   0  0  0  0  0  0  0  0  0  0  0  0
   -0.9052   -2.7093    0.0000 H   0  0  0  0  0  0  0  0  0  0  0  0
   -0.7035   -1.9330    0.0000 H   0  0  0  0  0  0  0  0  0  0  0  0
    0.7999    1.3856    0.0000 C   0  0  0  0  0  0  0  0  0  0  0  0
    0.9116    2.9817    0.0000 H   0  0  0  0  0  0  0  0  0  0  0  0
    2.4001    1.3856    0.0000 C   0  0  0  0  0  0  0  0  0  0  0  0
    1.5999    2.7713    0.0000 H   0  0  0  0  0  0  0  0  0  0  0  0
    3.2001    2.7713    0.0000 C   0  0  0  0  0  0  0  0  0  0  0  0
    3.4779    4.3471    0.0000 S   0  0  0  0  0  0  0  0  0  0  0  0
    2.2522    5.3755    0.0000 C   0  0  0  0  0  0  0  0  0  0  0  0
    2.5300    6.9511    0.0000 C   0  0  0  0  0  0  0  0  0  0  0  0
    2.8078    8.5268    0.0000 H   0  0  0  0  0  0  0  0  0  0  0  0
    1.3043    7.9795    0.0000 H   0  0  0  0  0  0  0  0  0  0  0  0
    4.0335    7.4984    0.0000 H   0  0  0  0  0  0  0  0  0  0  0  0
    0.7487    4.8282    0.0000 O   0  0  0  0  0  0  0  0  0  0  0  0
    1.8143    3.5713    0.0000 H   0  0  0  0  0  0  0  0  0  0  0  0
    4.8000    2.7713    0.0000 C   0  0  0  0  0  0  0  0  0  0  0  0
    6.3035    3.3184    0.0000 H   0  0  0  0  0  0  0  0  0  0  0  0
    4.5222    4.3471    0.0000 H   0  0  0  0  0  0  0  0  0  0  0  0
    5.6000    1.3856    0.0000 C   0  0  0  0  0  0  0  0  0  0  0  0
    7.2001    1.3856    0.0000 C   0  0  0  0  0  0  0  0  0  0  0  0
    8.0001    2.7713    0.0000 H   0  0  0  0  0  0  0  0  0  0  0  0
    8.0001    0.0001    0.0000 C   0  0  0  0  0  0  0  0  0  0  0  0
    9.6000    0.0001    0.0000 O   0  0  0  0  0  0  0  0  0  0  0  0
    7.2001   -1.3857    0.0000 C   0  0  0  0  0  0  0  0  0  0  0  0
    6.9221   -2.9614    0.0000 H   0  0  0  0  0  0  0  0  0  0  0  0
    8.7036   -1.9330    0.0000 H   0  0  0  0  0  0  0  0  0  0  0  0
    5.6000   -1.3857    0.0000 C   0  0  0  0  0  0  0  0  0  0  0  0
    4.9359   -1.9938    0.0000 H   0  0  0  0  0  0  0  0  0  0  0  0
    5.8778   -2.9614    0.0000 H   0  0  0  0  0  0  0  0  0  0  0  0
   -0.2707    2.5747    0.0000 C   0  0  0  0  0  0  0  0  0  0  0  0
    0.8408    3.7256    0.0000 H   0  0  0  0  0  0  0  0  0  0  0  0
   -1.0706    3.9603    0.0000 H   0  0  0  0  0  0  0  0  0  0  0  0
   -1.7324    1.9240    0.0000 C   0  0  0  0  0  0  0  0  0  0  0  0
   -2.2266    3.4456    0.0000 H   0  0  0  0  0  0  0  0  0  0  0  0
   -3.2972    1.5913    0.0000 H   0  0  0  0  0  0  0  0  0  0  0  0
   -1.5651    0.3327    0.0000 C   0  0  0  0  0  0  0  0  0  0  0  0
   -3.1302    0.6652    0.0000 O   0  0  0  0  0  0  0  0  0  0  0  0
   -3.9301   -0.7203    0.0000 C   0  0  0  0  0  0  0  0  0  0  0  0
   -5.5213   -0.8876    0.0000 O   0  0  0  0  0  0  0  0  0  0  0  0
   -2.8595   -1.9093    0.0000 C   0  0  0  0  0  0  0  0  0  0  0  0
   -4.1540   -2.8499    0.0000 H   0  0  0  0  0  0  0  0  0  0  0  0
   -2.3122   -3.4129    0.0000 H   0  0  0  0  0  0  0  0  0  0  0  0
   -1.3978   -1.2585    0.0000 C   0  0  0  0  0  0  0  0  0  0  0  0
   -1.8810   -2.5888    0.0000 H   0  0  0  0  0  0  0  0  0  0  0  0
   -2.5317   -1.1271    0.0000 H   0  0  0  0  0  0  0  0  0  0  0  0
    0.3761   -1.9187    0.0000 H   0  0  0  0  0  0  0  0  0  0  0  0
    1.0778   -2.9614    0.0000 H   0  0  0  0  0  0  0  0  0  0  0  0
    2.1221   -2.9614    0.0000 H   0  0  0  0  0  0  0  0  0  0  0  0
    3.4285   -2.6112    0.0000 H   0  0  0  0  0  0  0  0  0  0  0  0
    3.2907   -0.9719    0.0000 H   0  0  0  0  0  0  0  0  0  0  0  0
  1  2  1  0  0  0  0
  2  3  1  0  0  0  0
  2  4  1  0  0  0  0
  2  5  1  0  0  0  0
  1  6  1  0  0  0  0
  6  7  1  0  0  0  0
  7  8  1  0  0  0  0
  8  9  1  0  0  0  0
  9 10  1  0  0  0  0
 10 11  1  0  0  0  0
 10 12  1  0  0  0  0
 10 13  1  0  0  0  0
  9 14  1  0  0  0  0
 14 15  1  0  0  0  0
 14 16  1  0  0  0  0
 16  6  1  0  0  0  0
 16 17  1  0  0  0  0
 16 18  1  0  0  0  0
 18 19  1  0  0  0  0
 19 20  1  0  0  0  0
 20 21  1  0  0  0  0
 21 22  1  0  0  0  0
 21 23  1  0  0  0  0
 21 24  1  0  0  0  0
 20 25  2  0  0  0  0
 18 26  1  0  0  0  0
 18 27  1  0  0  0  0
 27 28  1  0  0  0  0
 27 29  1  0  0  0  0
 27 30  1  0  0  0  0
 30  1  1  0  0  0  0
 30 31  2  0  0  0  0
 31 32  1  0  0  0  0
 31 33  1  0  0  0  0
 33 34  2  0  0  0  0
 33 35  1  0  0  0  0
 35 36  1  0  0  0  0
 35 37  1  0  0  0  0
 35 38  1  0  0  0  0
 38  1  1  0  0  0  0
 38 39  1  0  0  0  0
 38 40  1  0  0  0  0
 14 41  1  0  0  0  0
 41 42  1  0  0  0  0
 41 43  1  0  0  0  0
 41 44  1  0  0  0  0
 44 45  1  0  0  0  0
 44 46  1  0  0  0  0
 44 47  1  0  0  0  0
 47  9  1  0  0  0  0
 47 48  1  0  0  0  0
 48 49  1  0  0  0  0
 49 50  2  0  0  0  0
 49 51  1  0  0  0  0
 51 52  1  0  0  0  0
 51 53  1  0  0  0  0
 51 54  1  0  0  0  0
 54 47  1  0  0  0  0
 54 55  1  0  0  0  0
 54 56  1  0  0  0  0
  8 57  1  0  0  0  0
  8 58  1  0  0  0  0
  7 59  1  0  0  0  0
  7 60  1  0  0  0  0
  6 61  1  0  0  0  0
M  END
> <CAS>
52-01-7

> <NAME>
SPIRONOLACTONE

> <preferred_name>
Spironolactone

> <iupac>
S-[(7R,8R,9S,10R,13S,14S,17R)-10,13-dimethyl-3,5'-dioxo-1,2,3,4',5',6,7,8,9,10,11,12,13,14,15,16-hexadecahydro-3'H-spiro[cyclopenta[a]phenanthrene-17,2'-furan]-7-yl] ethanethioate

> <SMILES>
CC(=O)S[C@@H]1CC2=CC(=O)CC[C@]2(C)[C@H]2CC[C@@]3(C)[C@@H](CC[C@]43CCC(=O)O4)[C@@H]21

> <Canonical_QSARr>
CC(=O)SC1CC2=CC(=O)CCC2(C)C2CCC3(C)C(CCC43CCC(=O)O4)C21

> <InChI_Code_QSARr>
InChI=1S/C24H32O4S/c1-14(25)29-19-13-15-12-16(26)4-8-22(15,2)17-5-9-23(3)18(21(17)19)6-10-24(23)11-7-20(27)28-24/h12,17-19,21H,4-11,13H2,1-3H3

> <InChI Key_QSARr>
LXMSZDCAJNLERA-UHFFFAOYSA-N

> <Salt_Solvent>
?

> <WS Temperature>
25

> <WS Reference>
YALKOWSKY,SH & HE,Y (2003)

> <dsstox_substance_id>
DTXSID6034186

> <LogMolar>
-4.2773

$$$$
52-43-7
  -INDIGO-01081615412D

 27 27  0  0  0  0  0  0  0  0999 V2000
   -0.0000   -0.0001    0.0000 C   0  0  0  0  0  0  0  0  0  0  0  0
   -0.8000    1.3856    0.0000 C   0  0  0  0  0  0  0  0  0  0  0  0
   -0.5221    2.9614    0.0000 O   0  0  0  0  0  0  0  0  0  0  0  0
   -2.4000    1.3856    0.0000 N   0  0  0  0  0  0  0  0  0  0  0  0
   -3.2000    2.7713    0.0000 H   0  0  0  0  0  0  0  0  0  0  0  0
   -3.2000   -0.0001    0.0000 C   0  0  0  0  0  0  0  0  0  0  0  0
   -4.8000   -0.0001    0.0000 O   0  0  0  0  0  0  0  0  0  0  0  0
   -2.4000   -1.3856    0.0000 N   0  0  0  0  0  0  0  0  0  0  0  0
   -3.2000   -2.7713    0.0000 H   0  0  0  0  0  0  0  0  0  0  0  0
   -0.8000   -1.3856    0.0000 C   0  0  0  0  0  0  0  0  0  0  0  0
   -0.2527   -2.8892    0.0000 O   0  0  0  0  0  0  0  0  0  0  0  0
    1.3856   -0.8000    0.0000 C   0  0  0  0  0  0  0  0  0  0  0  0
    2.7713   -1.6000    0.0000 C   0  0  0  0  0  0  0  0  0  0  0  0
    2.7713   -3.2000    0.0000 C   0  0  0  0  0  0  0  0  0  0  0  0
    4.1569   -4.0000    0.0000 H   0  0  0  0  0  0  0  0  0  0  0  0
    1.3856   -4.0000    0.0000 H   0  0  0  0  0  0  0  0  0  0  0  0
    4.1569   -0.8000    0.0000 H   0  0  0  0  0  0  0  0  0  0  0  0
    2.2541   -0.1972    0.0000 H   0  0  0  0  0  0  0  0  0  0  0  0
    0.5856   -2.1856    0.0000 H   0  0  0  0  0  0  0  0  0  0  0  0
    1.2257    1.0284    0.0000 C   0  0  0  0  0  0  0  0  0  0  0  0
    2.4514    2.0569    0.0000 C   0  0  0  0  0  0  0  0  0  0  0  0
    2.1735    3.6326    0.0000 C   0  0  0  0  0  0  0  0  0  0  0  0
    3.3992    4.6611    0.0000 H   0  0  0  0  0  0  0  0  0  0  0  0
    0.6700    4.1799    0.0000 H   0  0  0  0  0  0  0  0  0  0  0  0
    3.9549    1.5097    0.0000 H   0  0  0  0  0  0  0  0  0  0  0  0
    0.1972    2.2542    0.0000 H   0  0  0  0  0  0  0  0  0  0  0  0
    2.1857    0.5857    0.0000 H   0  0  0  0  0  0  0  0  0  0  0  0
  1  2  1  0  0  0  0
  2  3  2  0  0  0  0
  2  4  1  0  0  0  0
  4  5  1  0  0  0  0
  4  6  1  0  0  0  0
  6  7  2  0  0  0  0
  6  8  1  0  0  0  0
  8  9  1  0  0  0  0
  8 10  1  0  0  0  0
 10  1  1  0  0  0  0
 10 11  2  0  0  0  0
  1 12  1  0  0  0  0
 12 13  1  0  0  0  0
 13 14  2  0  0  0  0
 14 15  1  0  0  0  0
 14 16  1  0  0  0  0
 13 17  1  0  0  0  0
 12 18  1  0  0  0  0
 12 19  1  0  0  0  0
  1 20  1  0  0  0  0
 20 21  1  0  0  0  0
 21 22  2  0  0  0  0
 22 23  1  0  0  0  0
 22 24  1  0  0  0  0
 21 25  1  0  0  0  0
 20 26  1  0  0  0  0
 20 27  1  0  0  0  0
M  END
> <CAS>
52-43-7

> <NAME>
ALLOBARBITAL

> <preferred_name>
Allobarbital

> <iupac>
5,5-di(prop-2-en-1-yl)pyrimidine-2,4,6(1H,3H,5H)-trione

> <SMILES>
C=CCC1(CC=C)C(=O)NC(=O)NC1=O

> <Canonical_QSARr>
C=CCC1(CC=C)C(=O)NC(=O)NC1=O

> <InChI_Code_QSARr>
InChI=1S/C10H12N2O3/c1-3-5-10(6-4-2)7(13)11-9(15)12-8(10)14/h3-4H,1-2,5-6H2,(H2,11,12,13,14,15)

> <InChI Key_QSARr>
FDQGNLOWMMVRQL-UHFFFAOYSA-N

> <Salt_Solvent>
?

> <WS Temperature>
25

> <WS Reference>
YALKOWSKY,SH & DANNENFELSER,RM (1992)

> <dsstox_substance_id>
DTXSID9022572

> <LogMolar>
-2.0608

$$$$
52-68-6
  -INDIGO-01081615412D

 20 19  0  0  0  0  0  0  0  0999 V2000
    0.0000    0.0001    0.0000 P   0  0  0  0  0  0  0  0  0  0  0  0
   -1.6000    0.0001    0.0000 O   0  0  0  0  0  0  0  0  0  0  0  0
   -2.4001   -1.3856    0.0000 C   0  0  0  0  0  0  0  0  0  0  0  0
   -3.2000   -2.7713    0.0000 H   0  0  0  0  0  0  0  0  0  0  0  0
   -4.0000   -1.3856    0.0000 H   0  0  0  0  0  0  0  0  0  0  0  0
   -1.6000   -2.7713    0.0000 H   0  0  0  0  0  0  0  0  0  0  0  0
    0.0000    1.6000    0.0000 O   0  0  0  0  0  0  0  0  0  0  0  0
   -1.3856    2.4000    0.0000 C   0  0  0  0  0  0  0  0  0  0  0  0
   -2.7713    3.2000    0.0000 H   0  0  0  0  0  0  0  0  0  0  0  0
   -1.3856    4.0000    0.0000 H   0  0  0  0  0  0  0  0  0  0  0  0
   -2.7713    1.6000    0.0000 H   0  0  0  0  0  0  0  0  0  0  0  0
    0.0000   -1.6000    0.0000 O   0  0  0  0  0  0  0  0  0  0  0  0
    1.6000    0.0001    0.0000 C   0  0  0  0  0  0  0  0  0  0  0  0
    1.6000   -1.6000    0.0000 O   0  0  0  0  0  0  0  0  0  0  0  0
    2.9856   -2.4000    0.0000 H   0  0  0  0  0  0  0  0  0  0  0  0
    3.2001    0.0001    0.0000 C   0  0  0  0  0  0  0  0  0  0  0  0
    4.8000    0.0001    0.0000 Cl  0  0  0  0  0  0  0  0  0  0  0  0
    4.0000    1.3856    0.0000 Cl  0  0  0  0  0  0  0  0  0  0  0  0
    4.0000   -1.3856    0.0000 Cl  0  0  0  0  0  0  0  0  0  0  0  0
    1.6000    1.6000    0.0000 H   0  0  0  0  0  0  0  0  0  0  0  0
  1  2  1  0  0  0  0
  2  3  1  0  0  0  0
  3  4  1  0  0  0  0
  3  5  1  0  0  0  0
  3  6  1  0  0  0  0
  1  7  1  0  0  0  0
  7  8  1  0  0  0  0
  8  9  1  0  0  0  0
  8 10  1  0  0  0  0
  8 11  1  0  0  0  0
  1 12  2  0  0  0  0
  1 13  1  0  0  0  0
 13 14  1  0  0  0  0
 14 15  1  0  0  0  0
 13 16  1  0  0  0  0
 16 17  1  0  0  0  0
 16 18  1  0  0  0  0
 16 19  1  0  0  0  0
 13 20  1  0  0  0  0
M  END
> <CAS>
52-68-6

> <NAME>
TRICHLORFON

> <preferred_name>
Trichlorfon

> <iupac>
dimethyl (2,2,2-trichloro-1-hydroxyethyl)phosphonate

> <SMILES>
COP(=O)(OC)C(O)C(Cl)(Cl)Cl

> <Canonical_QSARr>
COP(=O)(OC)C(O)C(Cl)(Cl)Cl

> <InChI_Code_QSARr>
InChI=1S/C4H8Cl3O4P/c1-10-12(9,11-2)3(8)4(5,6)7/h3,8H,1-2H3

> <InChI Key_QSARr>
NFACJZMKEDPNKN-UHFFFAOYSA-N

> <Salt_Solvent>
?

> <WS Temperature>
25

> <WS Reference>
WAUCHOPE,RD ET AL. (1991A)

> <dsstox_substance_id>
DTXSID0021389

> <LogMolar>
-0.3315

$$$$
53-16-7
  -INDIGO-01081615412D

 42 45  0  0  0  0  0  0  0  0999 V2000
    0.8000   -1.3856    0.0000 C   0  0  0  0  0  0  0  0  0  0  0  0
    1.7405   -2.6801    0.0000 C   0  0  0  0  0  0  0  0  0  0  0  0
    2.6809   -3.9745    0.0000 H   0  0  0  0  0  0  0  0  0  0  0  0
    1.5035   -3.3186    0.0000 H   0  0  0  0  0  0  0  0  0  0  0  0
    3.3317   -2.5128    0.0000 H   0  0  0  0  0  0  0  0  0  0  0  0
    2.3651   -1.0530    0.0000 C   0  0  0  0  0  0  0  0  0  0  0  0
    3.7219   -1.9008    0.0000 O   0  0  0  0  0  0  0  0  0  0  0  0
    2.5323    0.5383    0.0000 C   0  0  0  0  0  0  0  0  0  0  0  0
    4.0973    0.2056    0.0000 H   0  0  0  0  0  0  0  0  0  0  0  0
    3.0268    2.0599    0.0000 H   0  0  0  0  0  0  0  0  0  0  0  0
    1.0707    1.1890    0.0000 C   0  0  0  0  0  0  0  0  0  0  0  0
    1.8705    2.5747    0.0000 H   0  0  0  0  0  0  0  0  0  0  0  0
   -0.2239    2.1295    0.0000 H   0  0  0  0  0  0  0  0  0  0  0  0
   -0.0001   -0.0000    0.0000 C   0  0  0  0  0  0  0  0  0  0  0  0
   -0.1117    1.5961    0.0000 H   0  0  0  0  0  0  0  0  0  0  0  0
   -1.6000   -0.0000    0.0000 C   0  0  0  0  0  0  0  0  0  0  0  0
   -0.7999    1.3856    0.0000 H   0  0  0  0  0  0  0  0  0  0  0  0
   -2.4001   -1.3856    0.0000 C   0  0  0  0  0  0  0  0  0  0  0  0
   -4.0001   -1.3856    0.0000 C   0  0  0  0  0  0  0  0  0  0  0  0
   -4.7999   -2.7712    0.0000 C   0  0  0  0  0  0  0  0  0  0  0  0
   -4.0001   -4.1569    0.0000 H   0  0  0  0  0  0  0  0  0  0  0  0
   -6.4001   -2.7712    0.0000 C   0  0  0  0  0  0  0  0  0  0  0  0
   -7.2000   -4.1569    0.0000 H   0  0  0  0  0  0  0  0  0  0  0  0
   -7.2000   -1.3856    0.0000 C   0  0  0  0  0  0  0  0  0  0  0  0
   -8.7999   -1.3856    0.0000 O   0  0  0  0  0  0  0  0  0  0  0  0
   -9.6000   -2.7712    0.0000 H   0  0  0  0  0  0  0  0  0  0  0  0
   -6.4001   -0.0000    0.0000 C   0  0  0  0  0  0  0  0  0  0  0  0
   -7.2000    1.3856    0.0000 H   0  0  0  0  0  0  0  0  0  0  0  0
   -4.7999   -0.0000    0.0000 C   0  0  0  0  0  0  0  0  0  0  0  0
   -4.0001    1.3856    0.0000 C   0  0  0  0  0  0  0  0  0  0  0  0
   -2.4001    1.3856    0.0000 C   0  0  0  0  0  0  0  0  0  0  0  0
   -1.0144    2.1856    0.0000 H   0  0  0  0  0  0  0  0  0  0  0  0
   -2.6779    2.9613    0.0000 H   0  0  0  0  0  0  0  0  0  0  0  0
   -3.7221    2.9613    0.0000 H   0  0  0  0  0  0  0  0  0  0  0  0
   -5.5034    1.9329    0.0000 H   0  0  0  0  0  0  0  0  0  0  0  0
   -3.2000   -2.7712    0.0000 H   0  0  0  0  0  0  0  0  0  0  0  0
   -1.6000   -2.7712    0.0000 C   0  0  0  0  0  0  0  0  0  0  0  0
   -2.9857   -3.5713    0.0000 H   0  0  0  0  0  0  0  0  0  0  0  0
   -1.3223   -4.3470    0.0000 H   0  0  0  0  0  0  0  0  0  0  0  0
   -0.0001   -2.7712    0.0000 C   0  0  0  0  0  0  0  0  0  0  0  0
   -0.2778   -4.3470    0.0000 H   0  0  0  0  0  0  0  0  0  0  0  0
    0.4238   -3.3043    0.0000 H   0  0  0  0  0  0  0  0  0  0  0  0
  1  2  1  0  0  0  0
  2  3  1  0  0  0  0
  2  4  1  0  0  0  0
  2  5  1  0  0  0  0
  1  6  1  0  0  0  0
  6  7  2  0  0  0  0
  6  8  1  0  0  0  0
  8  9  1  0  0  0  0
  8 10  1  0  0  0  0
  8 11  1  0  0  0  0
 11 12  1  0  0  0  0
 11 13  1  0  0  0  0
 11 14  1  0  0  0  0
 14  1  1  0  0  0  0
 14 15  1  0  0  0  0
 14 16  1  0  0  0  0
 16 17  1  0  0  0  0
 16 18  1  0  0  0  0
 18 19  1  0  0  0  0
 19 20  4  0  0  0  0
 20 21  1  0  0  0  0
 20 22  4  0  0  0  0
 22 23  1  0  0  0  0
 22 24  4  0  0  0  0
 24 25  1  0  0  0  0
 25 26  1  0  0  0  0
 24 27  4  0  0  0  0
 27 28  1  0  0  0  0
 27 29  4  0  0  0  0
 29 19  4  0  0  0  0
 29 30  1  0  0  0  0
 30 31  1  0  0  0  0
 31 16  1  0  0  0  0
 31 32  1  0  0  0  0
 31 33  1  0  0  0  0
 30 34  1  0  0  0  0
 30 35  1  0  0  0  0
 18 36  1  0  0  0  0
 18 37  1  0  0  0  0
 37 38  1  0  0  0  0
 37 39  1  0  0  0  0
 37 40  1  0  0  0  0
 40  1  1  0  0  0  0
 40 41  1  0  0  0  0
 40 42  1  0  0  0  0
M  END
> <CAS>
53-16-7

> <NAME>
ESTRONE

> <preferred_name>
Estrone

> <iupac>
3-hydroxyestra-1,3,5(10)-trien-17-one

> <SMILES>
C[C@]12CC[C@H]3[C@@H](CCc4cc(O)ccc43)[C@@H]1CCC2=O

> <Canonical_QSARr>
CC12CCC3C(CCc4cc(O)ccc43)C1CCC2=O

> <InChI_Code_QSARr>
InChI=1S/C18H22O2/c1-18-9-8-14-13-5-3-12(19)10-11(13)2-4-15(14)16(18)6-7-17(18)20/h3,5,10,14-16,19H,2,4,6-9H2,1H3

> <InChI Key_QSARr>
DNXHEGUUPJUMQT-UHFFFAOYSA-N

> <Salt_Solvent>
?

> <WS Temperature>
25

> <WS Reference>
MERCK INDEX (1996)

> <dsstox_substance_id>
DTXSID4022367

> <LogMolar>
-3.9548

$$$$
54-42-2
  -INDIGO-01081615412D

 28 29  0  0  0  0  0  0  0  0999 V2000
    1.5912   -0.1673    0.0000 N   0  0  0  0  0  0  0  0  0  0  0  0
   -0.0000    0.0000    0.0000 C   0  0  0  0  0  0  0  0  0  0  0  0
   -1.5217    0.4944    0.0000 C   0  0  0  0  0  0  0  0  0  0  0  0
   -0.8709    1.9561    0.0000 H   0  0  0  0  0  0  0  0  0  0  0  0
   -2.9074    1.2944    0.0000 H   0  0  0  0  0  0  0  0  0  0  0  0
   -2.4621   -0.8000    0.0000 C   0  0  0  0  0  0  0  0  0  0  0  0
   -3.6512    0.2706    0.0000 O   0  0  0  0  0  0  0  0  0  0  0  0
   -5.1729   -0.2238    0.0000 H   0  0  0  0  0  0  0  0  0  0  0  0
   -3.4121   -1.0894    0.0000 H   0  0  0  0  0  0  0  0  0  0  0  0
   -1.5217   -2.0944    0.0000 C   0  0  0  0  0  0  0  0  0  0  0  0
   -3.0252   -2.6416    0.0000 C   0  0  0  0  0  0  0  0  0  0  0  0
   -4.5287   -3.1889    0.0000 O   0  0  0  0  0  0  0  0  0  0  0  0
   -4.8065   -4.7646    0.0000 H   0  0  0  0  0  0  0  0  0  0  0  0
   -2.4780   -4.1452    0.0000 H   0  0  0  0  0  0  0  0  0  0  0  0
   -3.6512   -1.8706    0.0000 H   0  0  0  0  0  0  0  0  0  0  0  0
   -0.8709   -3.5561    0.0000 H   0  0  0  0  0  0  0  0  0  0  0  0
   -0.0000   -1.6000    0.0000 O   0  0  0  0  0  0  0  0  0  0  0  0
    0.3327    1.5651    0.0000 H   0  0  0  0  0  0  0  0  0  0  0  0
    2.2421   -1.6289    0.0000 C   0  0  0  0  0  0  0  0  0  0  0  0
    1.3016   -2.9234    0.0000 H   0  0  0  0  0  0  0  0  0  0  0  0
    3.8333   -1.7962    0.0000 C   0  0  0  0  0  0  0  0  0  0  0  0
    4.4840   -3.2579    0.0000 I   0  0  0  0  0  0  0  0  0  0  0  0
    4.7737   -0.5018    0.0000 C   0  0  0  0  0  0  0  0  0  0  0  0
    6.3649   -0.6689    0.0000 O   0  0  0  0  0  0  0  0  0  0  0  0
    4.1229    0.9600    0.0000 N   0  0  0  0  0  0  0  0  0  0  0  0
    5.0634    2.2544    0.0000 H   0  0  0  0  0  0  0  0  0  0  0  0
    2.5317    1.1271    0.0000 C   0  0  0  0  0  0  0  0  0  0  0  0
    1.8810    2.5889    0.0000 O   0  0  0  0  0  0  0  0  0  0  0  0
  1  2  1  0  0  0  0
  2  3  1  0  0  0  0
  3  4  1  0  0  0  0
  3  5  1  0  0  0  0
  3  6  1  0  0  0  0
  6  7  1  0  0  0  0
  7  8  1  0  0  0  0
  6  9  1  0  0  0  0
  6 10  1  0  0  0  0
 10 11  1  0  0  0  0
 11 12  1  0  0  0  0
 12 13  1  0  0  0  0
 11 14  1  0  0  0  0
 11 15  1  0  0  0  0
 10 16  1  0  0  0  0
 10 17  1  0  0  0  0
 17  2  1  0  0  0  0
  2 18  1  0  0  0  0
  1 19  1  0  0  0  0
 19 20  1  0  0  0  0
 19 21  2  0  0  0  0
 21 22  1  0  0  0  0
 21 23  1  0  0  0  0
 23 24  2  0  0  0  0
 23 25  1  0  0  0  0
 25 26  1  0  0  0  0
 25 27  1  0  0  0  0
 27  1  1  0  0  0  0
 27 28  2  0  0  0  0
M  END
> <CAS>
54-42-2

> <NAME>
URIDINE, 2'-DEOXY-5-IODO-

> <preferred_name>
Idoxuridine

> <iupac>
2'-deoxy-5-iodouridine

> <SMILES>
O[C@H]1C[C@@H](O[C@@H]1CO)N1C=C(I)C(=O)NC1=O

> <Canonical_QSARr>
OC1CC(OC1CO)N1C=C(I)C(=O)NC1=O

> <InChI_Code_QSARr>
InChI=1S/C9H11IN2O5/c10-4-2-12(9(16)11-8(4)15)7-1-5(14)6(3-13)17-7/h2,5-7,13-14H,1,3H2,(H,11,15,16)

> <InChI Key_QSARr>
XQFRJNBWHJMXHO-UHFFFAOYSA-N

> <Salt_Solvent>
?

> <WS Temperature>
25

> <WS Reference>
MERCK INDEX (1996)

> <dsstox_substance_id>
DTXSID2045238

> <LogMolar>
-2.2481

$$$$
55-22-1
  -INDIGO-01081615412D

 14 14  0  0  0  0  0  0  0  0999 V2000
    2.4000   -1.3856    0.0000 O   0  0  0  0  0  0  0  0  0  0  0  0
    1.6000    0.0000    0.0000 C   0  0  0  0  0  0  0  0  0  0  0  0
    0.0000   -0.0000    0.0000 C   0  0  0  0  0  0  0  0  0  0  0  0
   -0.8000    1.3856    0.0000 C   0  0  0  0  0  0  0  0  0  0  0  0
    0.0000    2.7713    0.0000 H   0  0  0  0  0  0  0  0  0  0  0  0
   -2.4000    1.3856    0.0000 C   0  0  0  0  0  0  0  0  0  0  0  0
   -3.2000    2.7713    0.0000 H   0  0  0  0  0  0  0  0  0  0  0  0
   -3.2000   -0.0000    0.0000 N   0  0  0  1  0  0  0  0  0  0  0  0
   -2.4000   -1.3856    0.0000 C   0  0  0  0  0  0  0  0  0  0  0  0
   -3.2000   -2.7713    0.0000 H   0  0  0  0  0  0  0  0  0  0  0  0
   -0.8000   -1.3856    0.0000 C   0  0  0  0  0  0  0  0  0  0  0  0
    0.0000   -2.7713    0.0000 H   0  0  0  0  0  0  0  0  0  0  0  0
    2.4000    1.3856    0.0000 O   0  0  0  0  0  0  0  0  0  0  0  0
    4.0000   -1.3856    0.0000 H   0  0  0  0  0  0  0  0  0  0  0  0
  1  2  1  0  0  0  0
  2  3  1  0  0  0  0
  3  4  4  0  0  0  0
  4  5  1  0  0  0  0
  4  6  4  0  0  0  0
  6  7  1  0  0  0  0
  6  8  4  0  0  0  0
  8  9  4  0  0  0  0
  9 10  1  0  0  0  0
  9 11  4  0  0  0  0
 11  3  4  0  0  0  0
 11 12  1  0  0  0  0
  2 13  2  0  0  0  0
  1 14  1  0  0  0  0
M  END
> <CAS>
55-22-1

> <NAME>
ISONICOTINIC ACID

> <preferred_name>
Isonicotinic acid

> <iupac>
pyridine-4-carboxylic acid

> <SMILES>
OC(=O)c1cc[n]cc1

> <Canonical_QSARr>
OC(=O)c1cc[n]cc1

> <InChI_Code_QSARr>
InChI=1S/C6H5NO2/c8-6(9)5-1-3-7-4-2-5/h1-4H,(H,8,9)

> <InChI Key_QSARr>
TWBYWOBDOCUKOW-UHFFFAOYSA-N

> <Salt_Solvent>
?

> <WS Temperature>
20

> <WS Reference>
MERCK INDEX (1996)

> <dsstox_substance_id>
DTXSID8020757

> <LogMolar>
-1.3743

$$$$
55-80-1
  -INDIGO-01081615412D

 35 36  0  0  0  0  0  0  0  0999 V2000
    2.3999    1.3856    0.0000 C   0  0  0  0  0  0  0  0  0  0  0  0
    1.6001    0.0000    0.0000 N   0  0  0  0  0  0  0  0  0  0  0  0
    2.4001   -1.3856    0.0000 C   0  0  0  0  0  0  0  0  0  0  0  0
    3.1999   -2.7713    0.0000 H   0  0  0  0  0  0  0  0  0  0  0  0
    4.0000   -1.3856    0.0000 H   0  0  0  0  0  0  0  0  0  0  0  0
    1.6001   -2.7713    0.0000 H   0  0  0  0  0  0  0  0  0  0  0  0
   -0.0001    0.0000    0.0000 C   0  0  0  0  0  0  0  0  0  0  0  0
   -0.7999    1.3856    0.0000 C   0  0  0  0  0  0  0  0  0  0  0  0
   -0.0001    2.7713    0.0000 H   0  0  0  0  0  0  0  0  0  0  0  0
   -2.4000    1.3856    0.0000 C   0  0  0  0  0  0  0  0  0  0  0  0
   -3.2001    2.7713    0.0000 H   0  0  0  0  0  0  0  0  0  0  0  0
   -3.2001    0.0000    0.0000 C   0  0  0  0  0  0  0  0  0  0  0  0
   -4.7999    0.0000    0.0000 N   0  0  0  0  0  0  0  0  0  0  0  0
   -5.6000    1.3856    0.0000 N   0  0  0  0  0  0  0  0  0  0  0  0
   -7.1999    1.3856    0.0000 C   0  0  0  0  0  0  0  0  0  0  0  0
   -7.9999    2.7713    0.0000 C   0  0  0  0  0  0  0  0  0  0  0  0
   -7.1999    4.1569    0.0000 H   0  0  0  0  0  0  0  0  0  0  0  0
   -9.6001    2.7713    0.0000 C   0  0  0  0  0  0  0  0  0  0  0  0
  -10.3999    4.1569    0.0000 H   0  0  0  0  0  0  0  0  0  0  0  0
  -10.3999    1.3856    0.0000 C   0  0  0  0  0  0  0  0  0  0  0  0
  -12.0000    1.3856    0.0000 H   0  0  0  0  0  0  0  0  0  0  0  0
   -9.6001    0.0000    0.0000 C   0  0  0  0  0  0  0  0  0  0  0  0
  -10.3999   -1.3856    0.0000 C   0  0  0  0  0  0  0  0  0  0  0  0
  -11.1999   -2.7713    0.0000 H   0  0  0  0  0  0  0  0  0  0  0  0
  -12.0000   -1.3856    0.0000 H   0  0  0  0  0  0  0  0  0  0  0  0
   -9.6001   -2.7713    0.0000 H   0  0  0  0  0  0  0  0  0  0  0  0
   -7.9999    0.0000    0.0000 C   0  0  0  0  0  0  0  0  0  0  0  0
   -7.2001   -1.3856    0.0000 H   0  0  0  0  0  0  0  0  0  0  0  0
   -2.4000   -1.3856    0.0000 C   0  0  0  0  0  0  0  0  0  0  0  0
   -3.2001   -2.7713    0.0000 H   0  0  0  0  0  0  0  0  0  0  0  0
   -0.7999   -1.3856    0.0000 C   0  0  0  0  0  0  0  0  0  0  0  0
   -0.0001   -2.7713    0.0000 H   0  0  0  0  0  0  0  0  0  0  0  0
    3.1999    2.7713    0.0000 H   0  0  0  0  0  0  0  0  0  0  0  0
    4.0000    1.3856    0.0000 H   0  0  0  0  0  0  0  0  0  0  0  0
    1.6001    2.7713    0.0000 H   0  0  0  0  0  0  0  0  0  0  0  0
  1  2  1  0  0  0  0
  2  3  1  0  0  0  0
  3  4  1  0  0  0  0
  3  5  1  0  0  0  0
  3  6  1  0  0  0  0
  2  7  1  0  0  0  0
  7  8  4  0  0  0  0
  8  9  1  0  0  0  0
  8 10  4  0  0  0  0
 10 11  1  0  0  0  0
 10 12  4  0  0  0  0
 12 13  1  0  0  0  0
 13 14  2  0  0  0  0
 14 15  1  0  0  0  0
 15 16  4  0  0  0  0
 16 17  1  0  0  0  0
 16 18  4  0  0  0  0
 18 19  1  0  0  0  0
 18 20  4  0  0  0  0
 20 21  1  0  0  0  0
 20 22  4  0  0  0  0
 22 23  1  0  0  0  0
 23 24  1  0  0  0  0
 23 25  1  0  0  0  0
 23 26  1  0  0  0  0
 22 27  4  0  0  0  0
 27 15  4  0  0  0  0
 27 28  1  0  0  0  0
 12 29  4  0  0  0  0
 29 30  1  0  0  0  0
 29 31  4  0  0  0  0
 31  7  4  0  0  0  0
 31 32  1  0  0  0  0
  1 33  1  0  0  0  0
  1 34  1  0  0  0  0
  1 35  1  0  0  0  0
M  END
> <CAS>
55-80-1

> <NAME>
4-DIMETHYLAMINO-3'-METHYLAZOBENZENE

> <preferred_name>
3'-Methyl-4-dimethylaminoazobenzene

> <iupac>
N,N-dimethyl-4-[(3-methylphenyl)diazenyl]aniline

> <SMILES>
Cc1cc(ccc1)N=Nc1ccc(cc1)N(C)C

> <Canonical_QSARr>
Cc1cc(ccc1)N=Nc1ccc(cc1)N(C)C

> <InChI_Code_QSARr>
InChI=1S/C15H17N3/c1-12-5-4-6-14(11-12)17-16-13-7-9-15(10-8-13)18(2)3/h4-11H,1-3H3/b17-16+

> <InChI Key_QSARr>
LVTFSVIRYMXRSR-WUKNDPDISA-N

> <Salt_Solvent>
?

> <WS Temperature>
25

> <WS Reference>
TAKAGISHI,T ET AL. (1969)

> <dsstox_substance_id>
DTXSID8020838

> <LogMolar>
-5.7769

$$$$
56-23-5
  -INDIGO-01081615412D

  5  4  0  0  0  0  0  0  0  0999 V2000
    1.3856   -0.8000    0.0000 Cl  0  0  0  0  0  0  0  0  0  0  0  0
    0.0000    0.0000    0.0000 C   0  0  0  0  0  0  0  0  0  0  0  0
   -1.3856    0.8000    0.0000 Cl  0  0  0  0  0  0  0  0  0  0  0  0
   -0.0000    1.6000    0.0000 Cl  0  0  0  0  0  0  0  0  0  0  0  0
   -1.3856   -0.8000    0.0000 Cl  0  0  0  0  0  0  0  0  0  0  0  0
  1  2  1  0  0  0  0
  2  3  1  0  0  0  0
  2  4  1  0  0  0  0
  2  5  1  0  0  0  0
M  END
> <CAS>
56-23-5

> <NAME>
CARBON TETRACHLORIDE

> <preferred_name>
Carbon tetrachloride

> <iupac>
tetrachloromethane

> <SMILES>
ClC(Cl)(Cl)Cl

> <Canonical_QSARr>
ClC(Cl)(Cl)Cl

> <InChI_Code_QSARr>
InChI=1S/CCl4/c2-1(3,4)5

> <InChI Key_QSARr>
VZGDMQKNWNREIO-UHFFFAOYSA-N

> <Salt_Solvent>
?

> <WS Temperature>
25

> <WS Reference>
HORVATH,AL (1982)

> <dsstox_substance_id>
DTXSID8020250

> <LogMolar>
-2.2877

$$$$
56-40-6
  -INDIGO-01081615412D

 10  9  0  0  0  0  0  0  0  0999 V2000
    1.6000    0.0000    0.0000 C   0  0  0  0  0  0  0  0  0  0  0  0
    0.0000    0.0000    0.0000 C   0  0  0  0  0  0  0  0  0  0  0  0
   -1.6000   -0.0000    0.0000 N   0  0  0  0  0  0  0  0  0  0  0  0
   -2.4000   -1.3856    0.0000 H   0  0  0  0  0  0  0  0  0  0  0  0
   -2.4000    1.3856    0.0000 H   0  0  0  0  0  0  0  0  0  0  0  0
    0.0000    1.6000    0.0000 H   0  0  0  0  0  0  0  0  0  0  0  0
    0.0000   -1.6000    0.0000 H   0  0  0  0  0  0  0  0  0  0  0  0
    2.4000    1.3856    0.0000 O   0  0  0  0  0  0  0  0  0  0  0  0
    4.0000    1.3856    0.0000 H   0  0  0  0  0  0  0  0  0  0  0  0
    2.4000   -1.3856    0.0000 O   0  0  0  0  0  0  0  0  0  0  0  0
  1  2  1  0  0  0  0
  2  3  1  0  0  0  0
  3  4  1  0  0  0  0
  3  5  1  0  0  0  0
  2  6  1  0  0  0  0
  2  7  1  0  0  0  0
  1  8  1  0  0  0  0
  8  9  1  0  0  0  0
  1 10  2  0  0  0  0
M  END
> <CAS>
56-40-6

> <NAME>
GLYCINE

> <preferred_name>
Glycine

> <iupac>
glycine

> <SMILES>
NCC(O)=O

> <Canonical_QSARr>
NCC(O)=O

> <InChI_Code_QSARr>
InChI=1S/C2H5NO2/c3-1-2(4)5/h1,3H2,(H,4,5)

> <InChI Key_QSARr>
DHMQDGOQFOQNFH-UHFFFAOYSA-N

> <Salt_Solvent>
?

> <WS Temperature>
25

> <WS Reference>
YALKOWSKY,SH & DANNENFELSER,RM (1992)

> <dsstox_substance_id>
DTXSID9020667

> <LogMolar>
0.5207

$$$$
56-49-5
  -INDIGO-01081615412D

 37 41  0  0  0  0  0  0  0  0999 V2000
    4.8001    2.7713    0.0000 C   0  0  0  0  0  0  0  0  0  0  0  0
    3.2000    2.7713    0.0000 C   0  0  0  0  0  0  0  0  0  0  0  0
    2.4000    4.1569    0.0000 C   0  0  0  0  0  0  0  0  0  0  0  0
    3.2000    5.5426    0.0000 H   0  0  0  0  0  0  0  0  0  0  0  0
    0.8001    4.1570    0.0000 C   0  0  0  0  0  0  0  0  0  0  0  0
   -0.0001    5.5426    0.0000 H   0  0  0  0  0  0  0  0  0  0  0  0
   -0.0001    2.7713    0.0000 C   0  0  0  0  0  0  0  0  0  0  0  0
    0.8001    1.3857    0.0000 C   0  0  0  0  0  0  0  0  0  0  0  0
   -0.0001    0.0000    0.0000 C   0  0  0  0  0  0  0  0  0  0  0  0
   -1.6000    0.0000    0.0000 C   0  0  0  0  0  0  0  0  0  0  0  0
   -2.3999   -1.3856    0.0000 C   0  0  0  0  0  0  0  0  0  0  0  0
   -1.6000   -2.7713    0.0000 H   0  0  0  0  0  0  0  0  0  0  0  0
   -4.0001   -1.3856    0.0000 C   0  0  0  0  0  0  0  0  0  0  0  0
   -4.8000   -2.7713    0.0000 H   0  0  0  0  0  0  0  0  0  0  0  0
   -4.8000    0.0000    0.0000 C   0  0  0  0  0  0  0  0  0  0  0  0
   -6.3999    0.0000    0.0000 C   0  0  0  0  0  0  0  0  0  0  0  0
   -7.2001    1.3856    0.0000 C   0  0  0  0  0  0  0  0  0  0  0  0
   -6.3999    2.7713    0.0000 C   0  0  0  0  0  0  0  0  0  0  0  0
   -4.8000    2.7713    0.0000 C   0  0  0  0  0  0  0  0  0  0  0  0
   -4.0001    4.1569    0.0000 H   0  0  0  0  0  0  0  0  0  0  0  0
   -4.0001    1.3856    0.0000 C   0  0  0  0  0  0  0  0  0  0  0  0
   -2.3999    1.3857    0.0000 C   0  0  0  0  0  0  0  0  0  0  0  0
   -1.6000    2.7713    0.0000 C   0  0  0  0  0  0  0  0  0  0  0  0
   -2.3999    4.1570    0.0000 H   0  0  0  0  0  0  0  0  0  0  0  0
   -7.2001    4.1569    0.0000 H   0  0  0  0  0  0  0  0  0  0  0  0
   -8.8000    1.3856    0.0000 H   0  0  0  0  0  0  0  0  0  0  0  0
   -7.2001   -1.3857    0.0000 H   0  0  0  0  0  0  0  0  0  0  0  0
    1.2517   -0.9966    0.0000 C   0  0  0  0  0  0  0  0  0  0  0  0
    2.6373   -0.1966    0.0000 C   0  0  0  0  0  0  0  0  0  0  0  0
    3.2584   -1.6711    0.0000 H   0  0  0  0  0  0  0  0  0  0  0  0
    4.1778    0.2360    0.0000 H   0  0  0  0  0  0  0  0  0  0  0  0
    2.4000    1.3857    0.0000 C   0  0  0  0  0  0  0  0  0  0  0  0
    0.1068   -2.1144    0.0000 H   0  0  0  0  0  0  0  0  0  0  0  0
    2.2182   -2.2718    0.0000 H   0  0  0  0  0  0  0  0  0  0  0  0
    6.4000    2.7713    0.0000 H   0  0  0  0  0  0  0  0  0  0  0  0
    5.6000    4.1570    0.0000 H   0  0  0  0  0  0  0  0  0  0  0  0
    5.6000    1.3857    0.0000 H   0  0  0  0  0  0  0  0  0  0  0  0
  1  2  1  0  0  0  0
  2  3  4  0  0  0  0
  3  4  1  0  0  0  0
  3  5  4  0  0  0  0
  5  6  1  0  0  0  0
  5  7  4  0  0  0  0
  7  8  4  0  0  0  0
  8  9  4  0  0  0  0
  9 10  4  0  0  0  0
 10 11  4  0  0  0  0
 11 12  1  0  0  0  0
 11 13  4  0  0  0  0
 13 14  1  0  0  0  0
 13 15  4  0  0  0  0
 15 16  4  0  0  0  0
 16 17  4  0  0  0  0
 17 18  4  0  0  0  0
 18 19  4  0  0  0  0
 19 20  1  0  0  0  0
 19 21  4  0  0  0  0
 21 15  4  0  0  0  0
 21 22  4  0  0  0  0
 22 10  4  0  0  0  0
 22 23  4  0  0  0  0
 23  7  4  0  0  0  0
 23 24  1  0  0  0  0
 18 25  1  0  0  0  0
 17 26  1  0  0  0  0
 16 27  1  0  0  0  0
  9 28  1  0  0  0  0
 28 29  1  0  0  0  0
 29 30  1  0  0  0  0
 29 31  1  0  0  0  0
 29 32  1  0  0  0  0
 32  2  4  0  0  0  0
 32  8  4  0  0  0  0
 28 33  1  0  0  0  0
 28 34  1  0  0  0  0
  1 35  1  0  0  0  0
  1 36  1  0  0  0  0
  1 37  1  0  0  0  0
M  END
> <CAS>
56-49-5

> <NAME>
3-METHYLCHOLANTHRENE

> <preferred_name>
3-Methylcholanthrene

> <iupac>
3-methyl-1,2-dihydrocyclopenta[ij]tetraphene

> <SMILES>
Cc1ccc2cc3c(ccc4ccccc43)c3CCc1c32

> <Canonical_QSARr>
Cc1ccc2cc3c(ccc4ccccc43)c3CCc1c32

> <InChI_Code_QSARr>
InChI=1S/C21H16/c1-13-6-7-15-12-20-17-5-3-2-4-14(17)8-9-18(20)19-11-10-16(13)21(15)19/h2-9,12H,10-11H2,1H3

> <InChI Key_QSARr>
PPQNQXQZIWHJRB-UHFFFAOYSA-N

> <Salt_Solvent>
?

> <WS Temperature>
25

> <WS Reference>
MACKAY,D & SHIU,WY (1977)

> <dsstox_substance_id>
DTXSID0020862

> <LogMolar>
-7.9663

$$$$
56-65-5
  -INDIGO-01081615412D

 47 49  0  0  0  0  0  0  0  0999 V2000
    1.4835    0.5994    0.0000 N   0  0  0  1  0  0  0  0  0  0  0  0
    0.0002    0.0001    0.0000 C   0  0  0  0  0  0  0  0  0  0  0  0
   -0.7014    1.4381    0.0000 C   0  0  0  0  0  0  0  0  0  0  0  0
   -1.0884    2.9906    0.0000 O   0  0  0  0  0  0  0  0  0  0  0  0
    0.0623    4.1020    0.0000 H   0  0  0  0  0  0  0  0  0  0  0  0
    0.8021    1.9853    0.0000 H   0  0  0  0  0  0  0  0  0  0  0  0
   -2.2858    1.2153    0.0000 C   0  0  0  0  0  0  0  0  0  0  0  0
   -2.3418    2.8144    0.0000 O   0  0  0  0  0  0  0  0  0  0  0  0
   -3.7544    3.5656    0.0000 H   0  0  0  0  0  0  0  0  0  0  0  0
   -3.8238    0.7745    0.0000 H   0  0  0  0  0  0  0  0  0  0  0  0
   -2.5635   -0.3603    0.0000 C   0  0  0  0  0  0  0  0  0  0  0  0
   -4.1598   -0.4719    0.0000 C   0  0  0  0  0  0  0  0  0  0  0  0
   -5.7557   -0.5835    0.0000 O   0  0  0  0  0  0  0  0  0  0  0  0
   -6.4573   -2.0217    0.0000 P   0  0  0  0  0  0  0  0  0  0  0  0
   -7.8953   -1.3202    0.0000 O   0  0  0  0  0  0  0  0  0  0  0  0
   -8.0068    0.2759    0.0000 H   0  0  0  0  0  0  0  0  0  0  0  0
   -5.0193   -2.7231    0.0000 O   0  0  0  0  0  0  0  0  0  0  0  0
   -7.1585   -3.4597    0.0000 O   0  0  0  0  0  0  0  0  0  0  0  0
   -8.7548   -3.5713    0.0000 P   0  0  0  0  0  0  0  0  0  0  0  0
   -8.6432   -5.1674    0.0000 O   0  0  0  0  0  0  0  0  0  0  0  0
   -7.2049   -5.8688    0.0000 H   0  0  0  0  0  0  0  0  0  0  0  0
   -8.8663   -1.9751    0.0000 O   0  0  0  0  0  0  0  0  0  0  0  0
  -10.3507   -3.6829    0.0000 O   0  0  0  0  0  0  0  0  0  0  0  0
  -11.0523   -5.1210    0.0000 P   0  0  0  0  0  0  0  0  0  0  0  0
  -11.7535   -6.5590    0.0000 O   0  0  0  0  0  0  0  0  0  0  0  0
  -13.3497   -6.6707    0.0000 H   0  0  0  0  0  0  0  0  0  0  0  0
   -9.6143   -5.8223    0.0000 O   0  0  0  0  0  0  0  0  0  0  0  0
  -12.4902   -4.4196    0.0000 O   0  0  0  0  0  0  0  0  0  0  0  0
  -12.6018   -2.8235    0.0000 H   0  0  0  0  0  0  0  0  0  0  0  0
   -4.0482   -2.0680    0.0000 H   0  0  0  0  0  0  0  0  0  0  0  0
   -5.0545    0.8545    0.0000 H   0  0  0  0  0  0  0  0  0  0  0  0
   -3.1631   -1.8438    0.0000 H   0  0  0  0  0  0  0  0  0  0  0  0
   -1.1509   -1.1115    0.0000 O   0  0  0  0  0  0  0  0  0  0  0  0
    0.9850   -1.2607    0.0000 H   0  0  0  0  0  0  0  0  0  0  0  0
    2.1344    2.0611    0.0000 C   0  0  0  0  0  0  0  0  0  0  0  0
    1.3342    3.4466    0.0000 H   0  0  0  0  0  0  0  0  0  0  0  0
    3.7254    1.8939    0.0000 N   0  0  0  1  0  0  0  0  0  0  0  0
    4.0581    0.3288    0.0000 C   0  0  0  0  0  0  0  0  0  0  0  0
    5.4438   -0.4712    0.0000 C   0  0  0  0  0  0  0  0  0  0  0  0
    5.4438   -2.0713    0.0000 N   0  0  0  1  0  0  0  0  0  0  0  0
    4.0581   -2.8712    0.0000 C   0  0  0  0  0  0  0  0  0  0  0  0
    2.6724   -2.0713    0.0000 N   0  0  0  1  0  0  0  0  0  0  0  0
    2.6724   -0.4712    0.0000 C   0  0  0  0  0  0  0  0  0  0  0  0
    4.0581   -4.4712    0.0000 H   0  0  0  0  0  0  0  0  0  0  0  0
    6.8294    0.3288    0.0000 N   0  0  0  0  0  0  0  0  0  0  0  0
    8.2151   -0.4712    0.0000 H   0  0  0  0  0  0  0  0  0  0  0  0
    6.8294    1.9287    0.0000 H   0  0  0  0  0  0  0  0  0  0  0  0
  1  2  1  0  0  0  0
  2  3  1  0  0  0  0
  3  4  1  0  0  0  0
  4  5  1  0  0  0  0
  3  6  1  0  0  0  0
  3  7  1  0  0  0  0
  7  8  1  0  0  0  0
  8  9  1  0  0  0  0
  7 10  1  0  0  0  0
  7 11  1  0  0  0  0
 11 12  1  0  0  0  0
 12 13  1  0  0  0  0
 13 14  1  0  0  0  0
 14 15  1  0  0  0  0
 15 16  1  0  0  0  0
 14 17  2  0  0  0  0
 14 18  1  0  0  0  0
 18 19  1  0  0  0  0
 19 20  1  0  0  0  0
 20 21  1  0  0  0  0
 19 22  2  0  0  0  0
 19 23  1  0  0  0  0
 23 24  1  0  0  0  0
 24 25  1  0  0  0  0
 25 26  1  0  0  0  0
 24 27  2  0  0  0  0
 24 28  1  0  0  0  0
 28 29  1  0  0  0  0
 12 30  1  0  0  0  0
 12 31  1  0  0  0  0
 11 32  1  0  0  0  0
 11 33  1  0  0  0  0
 33  2  1  0  0  0  0
  2 34  1  0  0  0  0
  1 35  4  0  0  0  0
 35 36  1  0  0  0  0
 35 37  4  0  0  0  0
 37 38  4  0  0  0  0
 38 39  4  0  0  0  0
 39 40  4  0  0  0  0
 40 41  4  0  0  0  0
 41 42  4  0  0  0  0
 42 43  4  0  0  0  0
 43  1  4  0  0  0  0
 43 38  4  0  0  0  0
 41 44  1  0  0  0  0
 39 45  1  0  0  0  0
 45 46  1  0  0  0  0
 45 47  1  0  0  0  0
M  END
> <CAS>
56-65-5

> <NAME>
Adenosine Triphosphate

> <preferred_name>
Adenosine triphosphate

> <iupac>
adenosine 5'-(tetrahydrogen triphosphate)

> <SMILES>
Nc1[n]c[n]c2c1[n]c[n]2[C@@H]1O[C@H](COP(O)(=O)OP(O)(=O)OP(O)(O)=O)[C@@H](O)[C@H]1O

> <Canonical_QSARr>
Nc1[n]c[n]c2c1[n]c[n]2C1OC(COP(O)(=O)OP(O)(=O)OP(O)(O)=O)C(O)C1O

> <InChI_Code_QSARr>
InChI=1S/C10H16N5O13P3/c11-8-5-9(13-2-12-8)15(3-14-5)10-7(17)6(16)4(26-10)1-25-30(21,22)28-31(23,24)27-29(18,19)20/h2-4,6-7,10,16-17H,1H2,(H,21,22)(H,23,24)(H2,11,12,13)(H2,18,19,20)

> <InChI Key_QSARr>
ZKHQWZAMYRWXGA-UHFFFAOYSA-N

> <Salt_Solvent>
?

> <WS Temperature>


> <WS Reference>
MERCK INDEX (1996); freely soluble

> <dsstox_substance_id>
DTXSID6022559

> <LogMolar>
0.2948

$$$$
56-81-5
  -INDIGO-01081615412D

 14 13  0  0  0  0  0  0  0  0999 V2000
   -0.0000   -0.0000    0.0000 C   0  0  0  0  0  0  0  0  0  0  0  0
   -1.6000   -0.0000    0.0000 C   0  0  0  0  0  0  0  0  0  0  0  0
   -3.2000   -0.0000    0.0000 O   0  0  0  0  0  0  0  0  0  0  0  0
   -4.0000   -1.3857    0.0000 H   0  0  0  0  0  0  0  0  0  0  0  0
   -1.6000   -1.6000    0.0000 H   0  0  0  0  0  0  0  0  0  0  0  0
   -1.6000    1.6000    0.0000 H   0  0  0  0  0  0  0  0  0  0  0  0
    1.5756   -0.2778    0.0000 C   0  0  0  0  0  0  0  0  0  0  0  0
    3.1514   -0.5556    0.0000 O   0  0  0  0  0  0  0  0  0  0  0  0
    3.6986   -2.0592    0.0000 H   0  0  0  0  0  0  0  0  0  0  0  0
    1.2978   -1.8535    0.0000 H   0  0  0  0  0  0  0  0  0  0  0  0
    1.8536    1.2979    0.0000 H   0  0  0  0  0  0  0  0  0  0  0  0
   -0.0000    1.6000    0.0000 O   0  0  0  0  0  0  0  0  0  0  0  0
    1.2257    2.6285    0.0000 H   0  0  0  0  0  0  0  0  0  0  0  0
   -0.0000   -1.6000    0.0000 H   0  0  0  0  0  0  0  0  0  0  0  0
  1  2  1  0  0  0  0
  2  3  1  0  0  0  0
  3  4  1  0  0  0  0
  2  5  1  0  0  0  0
  2  6  1  0  0  0  0
  1  7  1  0  0  0  0
  7  8  1  0  0  0  0
  8  9  1  0  0  0  0
  7 10  1  0  0  0  0
  7 11  1  0  0  0  0
  1 12  1  0  0  0  0
 12 13  1  0  0  0  0
  1 14  1  0  0  0  0
M  END
> <CAS>
56-81-5

> <NAME>
GLYCEROL

> <preferred_name>
Glycerol

> <iupac>
propane-1,2,3-triol

> <SMILES>
OC(CO)CO

> <Canonical_QSARr>
OC(CO)CO

> <InChI_Code_QSARr>
InChI=1S/C3H8O3/c4-1-3(6)2-5/h3-6H,1-2H2

> <InChI Key_QSARr>
PEDCQBHIVMGVHV-UHFFFAOYSA-N

> <Salt_Solvent>
?

> <WS Temperature>
25

> <WS Reference>
YALKOWSKY,SH & DANNENFELSER,RM (1992)

> <dsstox_substance_id>
DTXSID9020663

> <LogMolar>
1.0358

$$$$
56-87-1
  -INDIGO-01081615412D

 24 23  0  0  0  0  0  0  0  0999 V2000
   -3.1758    0.2778    0.0000 C   0  0  0  0  0  0  0  0  0  0  0  0
   -3.7229    1.7814    0.0000 O   0  0  0  0  0  0  0  0  0  0  0  0
   -5.2986    2.0592    0.0000 H   0  0  0  0  0  0  0  0  0  0  0  0
   -1.6000    0.0000    0.0000 C   0  0  0  0  0  0  0  0  0  0  0  0
    0.0001    0.0000    0.0000 C   0  0  0  0  0  0  0  0  0  0  0  0
    1.6000    0.0000    0.0000 C   0  0  0  0  0  0  0  0  0  0  0  0
    3.1999    0.0000    0.0000 C   0  0  0  0  0  0  0  0  0  0  0  0
    4.8000    0.0000    0.0000 C   0  0  0  0  0  0  0  0  0  0  0  0
    6.3999    0.0000    0.0000 N   0  0  0  0  0  0  0  0  0  0  0  0
    7.2000    1.3857    0.0000 H   0  0  0  0  0  0  0  0  0  0  0  0
    7.2000   -1.3857    0.0000 H   0  0  0  0  0  0  0  0  0  0  0  0
    4.8000    1.6000    0.0000 H   0  0  0  0  0  0  0  0  0  0  0  0
    4.8000   -1.6000    0.0000 H   0  0  0  0  0  0  0  0  0  0  0  0
    3.1999    1.6000    0.0000 H   0  0  0  0  0  0  0  0  0  0  0  0
    3.1999   -1.6000    0.0000 H   0  0  0  0  0  0  0  0  0  0  0  0
    1.6000   -1.6000    0.0000 H   0  0  0  0  0  0  0  0  0  0  0  0
    1.6000    1.6000    0.0000 H   0  0  0  0  0  0  0  0  0  0  0  0
    0.0001    1.6000    0.0000 H   0  0  0  0  0  0  0  0  0  0  0  0
    0.0001   -1.6000    0.0000 H   0  0  0  0  0  0  0  0  0  0  0  0
   -1.8779   -1.5757    0.0000 N   0  0  0  0  0  0  0  0  0  0  0  0
   -3.3813   -2.1230    0.0000 H   0  0  0  0  0  0  0  0  0  0  0  0
   -0.8494   -2.8014    0.0000 H   0  0  0  0  0  0  0  0  0  0  0  0
   -1.3222    1.5757    0.0000 H   0  0  0  0  0  0  0  0  0  0  0  0
   -4.2041   -0.9479    0.0000 O   0  0  0  0  0  0  0  0  0  0  0  0
  1  2  1  0  0  0  0
  2  3  1  0  0  0  0
  1  4  1  0  0  0  0
  4  5  1  0  0  0  0
  5  6  1  0  0  0  0
  6  7  1  0  0  0  0
  7  8  1  0  0  0  0
  8  9  1  0  0  0  0
  9 10  1  0  0  0  0
  9 11  1  0  0  0  0
  8 12  1  0  0  0  0
  8 13  1  0  0  0  0
  7 14  1  0  0  0  0
  7 15  1  0  0  0  0
  6 16  1  0  0  0  0
  6 17  1  0  0  0  0
  5 18  1  0  0  0  0
  5 19  1  0  0  0  0
  4 20  1  0  0  0  0
 20 21  1  0  0  0  0
 20 22  1  0  0  0  0
  4 23  1  0  0  0  0
  1 24  2  0  0  0  0
M  END
> <CAS>
56-87-1

> <NAME>
LYSINE

> <preferred_name>
Lysine

> <iupac>
L-lysine

> <SMILES>
NCCCC[C@H](N)C(O)=O

> <Canonical_QSARr>
NCCCCC(N)C(O)=O

> <InChI_Code_QSARr>
InChI=1S/C6H14N2O2/c7-4-2-1-3-5(8)6(9)10/h5H,1-4,7-8H2,(H,9,10)

> <InChI Key_QSARr>
KDXKERNSBIXSRK-UHFFFAOYSA-N

> <Salt_Solvent>
?

> <WS Temperature>
27

> <WS Reference>
YALKOWSKY,SH & HE,Y (2003)

> <dsstox_substance_id>
DTXSID6023232

> <LogMolar>
0.8351

$$$$
57-06-7
  -INDIGO-01081615412D

 11 10  0  0  0  0  0  0  0  0999 V2000
    2.7713   -0.0000    0.0000 C   0  0  0  0  0  0  0  0  0  0  0  0
    1.3856   -0.8000    0.0000 C   0  0  0  0  0  0  0  0  0  0  0  0
    0.0001   -0.0000    0.0000 C   0  0  0  0  0  0  0  0  0  0  0  0
   -1.3856    0.8000    0.0000 N   0  0  0  0  0  0  0  0  0  0  0  0
   -2.7712   -0.0000    0.0000 C   0  0  0  0  0  0  0  0  0  0  0  0
   -4.1569   -0.8000    0.0000 S   0  0  0  0  0  0  0  0  0  0  0  0
    0.8000    1.3856    0.0000 H   0  0  0  0  0  0  0  0  0  0  0  0
   -0.8000   -1.3856    0.0000 H   0  0  0  0  0  0  0  0  0  0  0  0
    1.3856   -2.4000    0.0000 H   0  0  0  0  0  0  0  0  0  0  0  0
    4.1569   -0.8000    0.0000 H   0  0  0  0  0  0  0  0  0  0  0  0
    2.7713    1.6000    0.0000 H   0  0  0  0  0  0  0  0  0  0  0  0
  1  2  2  0  0  0  0
  2  3  1  0  0  0  0
  3  4  1  0  0  0  0
  4  5  2  0  0  0  0
  5  6  2  0  0  0  0
  3  7  1  0  0  0  0
  3  8  1  0  0  0  0
  2  9  1  0  0  0  0
  1 10  1  0  0  0  0
  1 11  1  0  0  0  0
M  END
> <CAS>
57-06-7

> <NAME>
3-ISOTHIOCYANATO-1-PROPENE

> <preferred_name>
Allyl isothiocyanate

> <iupac>
3-isothiocyanatoprop-1-ene

> <SMILES>
C=CCN=C=S

> <Canonical_QSARr>
C=CCN=C=S

> <InChI_Code_QSARr>
InChI=1S/C4H5NS/c1-2-3-5-4-6/h2H,1,3H2

> <InChI Key_QSARr>
ZOJBYZNEUISWFT-UHFFFAOYSA-N

> <Salt_Solvent>
?

> <WS Temperature>
20

> <WS Reference>
YALKOWSKY,SH & DANNENFELSER,RM (1992)

> <dsstox_substance_id>
DTXSID3020047

> <LogMolar>
-1.6953

$$$$
57-14-7
  -INDIGO-01081615412D

 12 11  0  0  0  0  0  0  0  0999 V2000
    1.3856    0.8000    0.0000 C   0  0  0  0  0  0  0  0  0  0  0  0
   -0.0000    0.0000    0.0000 N   0  0  0  0  0  0  0  0  0  0  0  0
    0.0000   -1.6000    0.0000 N   0  0  0  0  0  0  0  0  0  0  0  0
    1.3856   -2.4000    0.0000 H   0  0  0  0  0  0  0  0  0  0  0  0
   -1.3856   -2.4000    0.0000 H   0  0  0  0  0  0  0  0  0  0  0  0
   -1.3856    0.8000    0.0000 C   0  0  0  0  0  0  0  0  0  0  0  0
   -2.7713    1.6000    0.0000 H   0  0  0  0  0  0  0  0  0  0  0  0
   -2.7713    0.0000    0.0000 H   0  0  0  0  0  0  0  0  0  0  0  0
   -1.3856    2.4000    0.0000 H   0  0  0  0  0  0  0  0  0  0  0  0
    2.7713    1.6000    0.0000 H   0  0  0  0  0  0  0  0  0  0  0  0
    2.7713    0.0000    0.0000 H   0  0  0  0  0  0  0  0  0  0  0  0
    1.3856    2.4000    0.0000 H   0  0  0  0  0  0  0  0  0  0  0  0
  1  2  1  0  0  0  0
  2  3  1  0  0  0  0
  3  4  1  0  0  0  0
  3  5  1  0  0  0  0
  2  6  1  0  0  0  0
  6  7  1  0  0  0  0
  6  8  1  0  0  0  0
  6  9  1  0  0  0  0
  1 10  1  0  0  0  0
  1 11  1  0  0  0  0
  1 12  1  0  0  0  0
M  END
> <CAS>
57-14-7

> <NAME>
1,1-DIMETHYLHYDRAZINE

> <preferred_name>
1,1-Dimethylhydrazine

> <iupac>
1,1-dimethylhydrazine

> <SMILES>
CN(C)N

> <Canonical_QSARr>
CN(C)N

> <InChI_Code_QSARr>
InChI=1S/C2H8N2/c1-4(2)3/h3H2,1-2H3

> <InChI Key_QSARr>
RHUYHJGZWVXEHW-UHFFFAOYSA-N

> <Salt_Solvent>
?

> <WS Temperature>


> <WS Reference>
MERCK INDEX (1996)

> <dsstox_substance_id>
DTXSID1020516

> <LogMolar>
1.2211

$$$$
57-41-0
  -INDIGO-01081615412D

 31 33  0  0  0  0  0  0  0  0999 V2000
    2.8473    0.1492    0.0000 O   0  0  0  0  0  0  0  0  0  0  0  0
    1.3857    0.8000    0.0000 C   0  0  0  0  0  0  0  0  0  0  0  0
    1.0530    2.3650    0.0000 N   0  0  0  0  0  0  0  0  0  0  0  0
    2.1237    3.5541    0.0000 H   0  0  0  0  0  0  0  0  0  0  0  0
   -0.5382    2.5323    0.0000 C   0  0  0  0  0  0  0  0  0  0  0  0
   -1.3382    3.9179    0.0000 O   0  0  0  0  0  0  0  0  0  0  0  0
   -1.1890    1.0706    0.0000 N   0  0  0  0  0  0  0  0  0  0  0  0
   -2.7541    0.7379    0.0000 H   0  0  0  0  0  0  0  0  0  0  0  0
   -0.0000    0.0000    0.0000 C   0  0  0  0  0  0  0  0  0  0  0  0
   -1.1890   -1.0706    0.0000 C   0  0  0  0  0  0  0  0  0  0  0  0
   -2.7107   -0.5762    0.0000 C   0  0  0  0  0  0  0  0  0  0  0  0
   -3.7813    0.6129    0.0000 H   0  0  0  0  0  0  0  0  0  0  0  0
   -3.8997   -1.6468    0.0000 C   0  0  0  0  0  0  0  0  0  0  0  0
   -5.4214   -1.1523    0.0000 H   0  0  0  0  0  0  0  0  0  0  0  0
   -3.5671   -3.2118    0.0000 C   0  0  0  0  0  0  0  0  0  0  0  0
   -4.7561   -4.2825    0.0000 H   0  0  0  0  0  0  0  0  0  0  0  0
   -2.0454   -3.7062    0.0000 C   0  0  0  0  0  0  0  0  0  0  0  0
   -1.7128   -5.2712    0.0000 H   0  0  0  0  0  0  0  0  0  0  0  0
   -0.8564   -2.6356    0.0000 C   0  0  0  0  0  0  0  0  0  0  0  0
    0.6653   -3.1300    0.0000 H   0  0  0  0  0  0  0  0  0  0  0  0
    0.9405   -1.2945    0.0000 C   0  0  0  0  0  0  0  0  0  0  0  0
    2.5365   -1.4061    0.0000 C   0  0  0  0  0  0  0  0  0  0  0  0
    3.8310   -0.4656    0.0000 H   0  0  0  0  0  0  0  0  0  0  0  0
    3.2380   -2.8441    0.0000 C   0  0  0  0  0  0  0  0  0  0  0  0
    4.8341   -2.9557    0.0000 H   0  0  0  0  0  0  0  0  0  0  0  0
    2.3432   -4.1705    0.0000 C   0  0  0  0  0  0  0  0  0  0  0  0
    3.0446   -5.6086    0.0000 H   0  0  0  0  0  0  0  0  0  0  0  0
    0.7472   -4.0589    0.0000 C   0  0  0  0  0  0  0  0  0  0  0  0
   -0.1476   -5.3854    0.0000 H   0  0  0  0  0  0  0  0  0  0  0  0
    0.0458   -2.6209    0.0000 C   0  0  0  0  0  0  0  0  0  0  0  0
   -1.5067   -2.2338    0.0000 H   0  0  0  0  0  0  0  0  0  0  0  0
  1  2  2  0  0  0  0
  2  3  1  0  0  0  0
  3  4  1  0  0  0  0
  3  5  1  0  0  0  0
  5  6  2  0  0  0  0
  5  7  1  0  0  0  0
  7  8  1  0  0  0  0
  7  9  1  0  0  0  0
  9  2  1  0  0  0  0
  9 10  1  0  0  0  0
 10 11  4  0  0  0  0
 11 12  1  0  0  0  0
 11 13  4  0  0  0  0
 13 14  1  0  0  0  0
 13 15  4  0  0  0  0
 15 16  1  0  0  0  0
 15 17  4  0  0  0  0
 17 18  1  0  0  0  0
 17 19  4  0  0  0  0
 19 10  4  0  0  0  0
 19 20  1  0  0  0  0
  9 21  1  0  0  0  0
 21 22  4  0  0  0  0
 22 23  1  0  0  0  0
 22 24  4  0  0  0  0
 24 25  1  0  0  0  0
 24 26  4  0  0  0  0
 26 27  1  0  0  0  0
 26 28  4  0  0  0  0
 28 29  1  0  0  0  0
 28 30  4  0  0  0  0
 30 21  4  0  0  0  0
 30 31  1  0  0  0  0
M  END
> <CAS>
57-41-0

> <NAME>
PHENYTOIN

> <preferred_name>
5,5-Diphenylhydantoin

> <iupac>
5,5-diphenylimidazolidine-2,4-dione

> <SMILES>
O=C1NC(=O)C(N1)(c1ccccc1)c1ccccc1

> <Canonical_QSARr>
O=C1NC(=O)C(N1)(c1ccccc1)c1ccccc1

> <InChI_Code_QSARr>
InChI=1S/C15H12N2O2/c18-13-15(17-14(19)16-13,11-7-3-1-4-8-11)12-9-5-2-6-10-12/h1-10H,(H2,16,17,18,19)

> <InChI Key_QSARr>
CXOFVDLJLONNDW-UHFFFAOYSA-N

> <Salt_Solvent>
?

> <WS Temperature>
22

> <WS Reference>
YALKOWSKY,SH & DANNENFELSER,RM (1992)

> <dsstox_substance_id>
DTXSID8020541

> <LogMolar>
-3.8967

$$$$
57-50-1
  -INDIGO-01081615412D

 45 46  0  0  0  0  0  0  0  0999 V2000
    0.0001   -0.0000    0.0000 C   0  0  0  0  0  0  0  0  0  0  0  0
    0.9405    1.2945    0.0000 C   0  0  0  0  0  0  0  0  0  0  0  0
   -0.3539    2.2348    0.0000 O   0  0  0  0  0  0  0  0  0  0  0  0
   -0.1867    3.8261    0.0000 H   0  0  0  0  0  0  0  0  0  0  0  0
    1.8810    2.5889    0.0000 H   0  0  0  0  0  0  0  0  0  0  0  0
    2.2350    0.3540    0.0000 H   0  0  0  0  0  0  0  0  0  0  0  0
    1.5036   -0.5473    0.0000 O   0  0  0  0  0  0  0  0  0  0  0  0
    3.0792   -0.2694    0.0000 C   0  0  0  0  0  0  0  0  0  0  0  0
    3.0792   -1.8694    0.0000 O   0  0  0  0  0  0  0  0  0  0  0  0
    4.4650   -2.6694    0.0000 C   0  0  0  0  0  0  0  0  0  0  0  0
    3.4364   -3.8950    0.0000 C   0  0  0  0  0  0  0  0  0  0  0  0
    2.4078   -5.1207    0.0000 O   0  0  0  0  0  0  0  0  0  0  0  0
    2.9552   -6.6242    0.0000 H   0  0  0  0  0  0  0  0  0  0  0  0
    4.6621   -4.9236    0.0000 H   0  0  0  0  0  0  0  0  0  0  0  0
    2.2107   -2.8667    0.0000 H   0  0  0  0  0  0  0  0  0  0  0  0
    5.4933   -3.8950    0.0000 H   0  0  0  0  0  0  0  0  0  0  0  0
    5.8504   -1.8694    0.0000 C   0  0  0  0  0  0  0  0  0  0  0  0
    6.3978   -3.3730    0.0000 O   0  0  0  0  0  0  0  0  0  0  0  0
    7.9734   -3.6508    0.0000 H   0  0  0  0  0  0  0  0  0  0  0  0
    7.4261   -1.5916    0.0000 H   0  0  0  0  0  0  0  0  0  0  0  0
    5.8504   -0.2694    0.0000 C   0  0  0  0  0  0  0  0  0  0  0  0
    6.3978    1.2341    0.0000 O   0  0  0  0  0  0  0  0  0  0  0  0
    7.9734    1.5120    0.0000 H   0  0  0  0  0  0  0  0  0  0  0  0
    7.4261   -0.5473    0.0000 H   0  0  0  0  0  0  0  0  0  0  0  0
    4.4650    0.5307    0.0000 C   0  0  0  0  0  0  0  0  0  0  0  0
    3.6648    1.9162    0.0000 O   0  0  0  0  0  0  0  0  0  0  0  0
    4.4650    3.3020    0.0000 H   0  0  0  0  0  0  0  0  0  0  0  0
    5.4933    1.7563    0.0000 H   0  0  0  0  0  0  0  0  0  0  0  0
    2.5319    1.2341    0.0000 H   0  0  0  0  0  0  0  0  0  0  0  0
   -1.1889    1.0706    0.0000 O   0  0  0  0  0  0  0  0  0  0  0  0
   -2.5747    0.2706    0.0000 C   0  0  0  0  0  0  0  0  0  0  0  0
   -3.9873   -0.4805    0.0000 C   0  0  0  0  0  0  0  0  0  0  0  0
   -5.4000   -1.2317    0.0000 O   0  0  0  0  0  0  0  0  0  0  0  0
   -6.7570   -0.3838    0.0000 H   0  0  0  0  0  0  0  0  0  0  0  0
   -4.7385    0.9322    0.0000 H   0  0  0  0  0  0  0  0  0  0  0  0
   -3.2362   -1.8933    0.0000 H   0  0  0  0  0  0  0  0  0  0  0  0
   -3.2254    1.7322    0.0000 H   0  0  0  0  0  0  0  0  0  0  0  0
   -2.2420   -1.2944    0.0000 C   0  0  0  0  0  0  0  0  0  0  0  0
   -3.8332   -1.4617    0.0000 O   0  0  0  0  0  0  0  0  0  0  0  0
   -4.4841   -2.9233    0.0000 H   0  0  0  0  0  0  0  0  0  0  0  0
   -2.2420   -2.8944    0.0000 H   0  0  0  0  0  0  0  0  0  0  0  0
   -0.6508   -1.4617    0.0000 C   0  0  0  0  0  0  0  0  0  0  0  0
   -0.9835   -3.0268    0.0000 O   0  0  0  0  0  0  0  0  0  0  0  0
    0.2055   -4.0972    0.0000 H   0  0  0  0  0  0  0  0  0  0  0  0
    0.8709   -1.9561    0.0000 H   0  0  0  0  0  0  0  0  0  0  0  0
  1  2  1  0  0  0  0
  2  3  1  0  0  0  0
  3  4  1  0  0  0  0
  2  5  1  0  0  0  0
  2  6  1  0  0  0  0
  1  7  1  0  0  0  0
  7  8  1  0  0  0  0
  8  9  1  0  0  0  0
  9 10  1  0  0  0  0
 10 11  1  0  0  0  0
 11 12  1  0  0  0  0
 12 13  1  0  0  0  0
 11 14  1  0  0  0  0
 11 15  1  0  0  0  0
 10 16  1  0  0  0  0
 10 17  1  0  0  0  0
 17 18  1  0  0  0  0
 18 19  1  0  0  0  0
 17 20  1  0  0  0  0
 17 21  1  0  0  0  0
 21 22  1  0  0  0  0
 22 23  1  0  0  0  0
 21 24  1  0  0  0  0
 21 25  1  0  0  0  0
 25  8  1  0  0  0  0
 25 26  1  0  0  0  0
 26 27  1  0  0  0  0
 25 28  1  0  0  0  0
  8 29  1  0  0  0  0
  1 30  1  0  0  0  0
 30 31  1  0  0  0  0
 31 32  1  0  0  0  0
 32 33  1  0  0  0  0
 33 34  1  0  0  0  0
 32 35  1  0  0  0  0
 32 36  1  0  0  0  0
 31 37  1  0  0  0  0
 31 38  1  0  0  0  0
 38 39  1  0  0  0  0
 39 40  1  0  0  0  0
 38 41  1  0  0  0  0
 38 42  1  0  0  0  0
 42  1  1  0  0  0  0
 42 43  1  0  0  0  0
 43 44  1  0  0  0  0
 42 45  1  0  0  0  0
M  END
> <CAS>
57-50-1

> <NAME>
SUCROSE

> <preferred_name>
Sucrose

> <iupac>
beta-D-fructofuranosyl alpha-D-glucopyranoside

> <SMILES>
O[C@H]1[C@H](O[C@H](CO)[C@@H](O)[C@@H]1O)O[C@]1(CO)O[C@H](CO)[C@@H](O)[C@@H]1O

> <Canonical_QSARr>
OC1C(OC(CO)C(O)C1O)OC1(CO)OC(CO)C(O)C1O

> <InChI_Code_QSARr>
InChI=1S/C12H22O11/c13-1-4-6(16)8(18)9(19)11(21-4)23-12(3-15)10(20)7(17)5(2-14)22-12/h4-11,13-20H,1-3H2

> <InChI Key_QSARr>
CZMRCDWAGMRECN-UHFFFAOYSA-N

> <Salt_Solvent>
?

> <WS Temperature>
25

> <WS Reference>
YALKOWSKY,SH & DANNENFELSER,RM (1992)

> <dsstox_substance_id>
DTXSID2021288

> <LogMolar>
0.7878

$$$$
57-62-5
  -INDIGO-01081615412D

 56 59  0  0  0  0  0  0  0  0999 V2000
   -0.0001    1.6000    0.0000 C   0  0  0  0  0  0  0  0  0  0  0  0
   -0.5473    3.1035    0.0000 O   0  0  0  0  0  0  0  0  0  0  0  0
    0.4811    4.3292    0.0000 H   0  0  0  0  0  0  0  0  0  0  0  0
   -1.3856    2.4000    0.0000 C   0  0  0  0  0  0  0  0  0  0  0  0
   -1.3856    4.0000    0.0000 O   0  0  0  0  0  0  0  0  0  0  0  0
   -2.7713    4.8000    0.0000 H   0  0  0  0  0  0  0  0  0  0  0  0
   -2.7713    1.6000    0.0000 C   0  0  0  0  0  0  0  0  0  0  0  0
   -4.1569    2.4000    0.0000 C   0  0  0  0  0  0  0  0  0  0  0  0
   -5.5426    1.6000    0.0000 C   0  0  0  0  0  0  0  0  0  0  0  0
   -5.5426    0.0000    0.0000 C   0  0  0  0  0  0  0  0  0  0  0  0
   -4.1569   -0.8000    0.0000 C   0  0  0  0  0  0  0  0  0  0  0  0
   -5.1853   -2.0256    0.0000 C   0  0  0  0  0  0  0  0  0  0  0  0
   -4.6382   -3.5292    0.0000 H   0  0  0  0  0  0  0  0  0  0  0  0
   -6.2139   -3.2513    0.0000 H   0  0  0  0  0  0  0  0  0  0  0  0
   -6.7611   -1.7478    0.0000 H   0  0  0  0  0  0  0  0  0  0  0  0
   -3.1286   -2.0256    0.0000 O   0  0  0  0  0  0  0  0  0  0  0  0
   -3.6757   -3.5292    0.0000 H   0  0  0  0  0  0  0  0  0  0  0  0
   -2.7713    0.0000    0.0000 C   0  0  0  0  0  0  0  0  0  0  0  0
   -2.2241   -1.5035    0.0000 H   0  0  0  0  0  0  0  0  0  0  0  0
   -1.3856   -0.8000    0.0000 C   0  0  0  0  0  0  0  0  0  0  0  0
   -1.6634   -2.3757    0.0000 H   0  0  0  0  0  0  0  0  0  0  0  0
   -0.8384   -2.3035    0.0000 H   0  0  0  0  0  0  0  0  0  0  0  0
   -0.0001    0.0000    0.0000 C   0  0  0  0  0  0  0  0  0  0  0  0
   -0.0001   -1.6000    0.0000 H   0  0  0  0  0  0  0  0  0  0  0  0
    1.3856   -0.8000    0.0000 C   0  0  0  0  0  0  0  0  0  0  0  0
    2.4142   -2.0256    0.0000 N   0  0  0  0  0  0  0  0  0  0  0  0
    3.9897   -1.7478    0.0000 C   0  0  0  0  0  0  0  0  0  0  0  0
    5.0183   -2.9736    0.0000 H   0  0  0  0  0  0  0  0  0  0  0  0
    5.5655   -1.4701    0.0000 H   0  0  0  0  0  0  0  0  0  0  0  0
    3.4426   -3.2513    0.0000 H   0  0  0  0  0  0  0  0  0  0  0  0
    1.8668   -3.5292    0.0000 C   0  0  0  0  0  0  0  0  0  0  0  0
    2.8954   -4.7548    0.0000 H   0  0  0  0  0  0  0  0  0  0  0  0
    1.3197   -5.0327    0.0000 H   0  0  0  0  0  0  0  0  0  0  0  0
    0.2913   -3.8070    0.0000 H   0  0  0  0  0  0  0  0  0  0  0  0
    0.8384   -2.3035    0.0000 H   0  0  0  0  0  0  0  0  0  0  0  0
    2.7713    0.0000    0.0000 C   0  0  0  0  0  0  0  0  0  0  0  0
    4.1570   -0.8000    0.0000 O   0  0  0  0  0  0  0  0  0  0  0  0
    5.5427    0.0000    0.0000 H   0  0  0  0  0  0  0  0  0  0  0  0
    2.7713    1.6000    0.0000 C   0  0  0  0  0  0  0  0  0  0  0  0
    4.1570    2.4000    0.0000 C   0  0  0  0  0  0  0  0  0  0  0  0
    4.1570    4.0000    0.0000 N   0  0  0  0  0  0  0  0  0  0  0  0
    5.5427    4.8000    0.0000 H   0  0  0  0  0  0  0  0  0  0  0  0
    2.7713    4.8000    0.0000 H   0  0  0  0  0  0  0  0  0  0  0  0
    5.5427    1.6000    0.0000 O   0  0  0  0  0  0  0  0  0  0  0  0
    1.3856    2.4000    0.0000 C   0  0  0  0  0  0  0  0  0  0  0  0
    1.3856    4.0000    0.0000 O   0  0  0  0  0  0  0  0  0  0  0  0
   -6.9281   -0.8000    0.0000 C   0  0  0  0  0  0  0  0  0  0  0  0
   -7.7282   -2.1856    0.0000 Cl  0  0  0  0  0  0  0  0  0  0  0  0
   -8.3138    0.0000    0.0000 C   0  0  0  0  0  0  0  0  0  0  0  0
   -9.6995   -0.8000    0.0000 H   0  0  0  0  0  0  0  0  0  0  0  0
   -8.3138    1.6000    0.0000 C   0  0  0  0  0  0  0  0  0  0  0  0
   -9.6995    2.4000    0.0000 H   0  0  0  0  0  0  0  0  0  0  0  0
   -6.9281    2.4000    0.0000 C   0  0  0  0  0  0  0  0  0  0  0  0
   -6.9281    4.0000    0.0000 O   0  0  0  0  0  0  0  0  0  0  0  0
   -8.3138    4.8000    0.0000 H   0  0  0  0  0  0  0  0  0  0  0  0
   -4.1569    4.0000    0.0000 O   0  0  0  0  0  0  0  0  0  0  0  0
  1  2  1  0  0  0  0
  2  3  1  0  0  0  0
  1  4  1  0  0  0  0
  4  5  1  0  0  0  0
  5  6  1  0  0  0  0
  4  7  2  0  0  0  0
  7  8  1  0  0  0  0
  8  9  1  0  0  0  0
  9 10  4  0  0  0  0
 10 11  1  0  0  0  0
 11 12  1  0  0  0  0
 12 13  1  0  0  0  0
 12 14  1  0  0  0  0
 12 15  1  0  0  0  0
 11 16  1  0  0  0  0
 16 17  1  0  0  0  0
 11 18  1  0  0  0  0
 18  7  1  0  0  0  0
 18 19  1  0  0  0  0
 18 20  1  0  0  0  0
 20 21  1  0  0  0  0
 20 22  1  0  0  0  0
 20 23  1  0  0  0  0
 23  1  1  0  0  0  0
 23 24  1  0  0  0  0
 23 25  1  0  0  0  0
 25 26  1  0  0  0  0
 26 27  1  0  0  0  0
 27 28  1  0  0  0  0
 27 29  1  0  0  0  0
 27 30  1  0  0  0  0
 26 31  1  0  0  0  0
 31 32  1  0  0  0  0
 31 33  1  0  0  0  0
 31 34  1  0  0  0  0
 25 35  1  0  0  0  0
 25 36  1  0  0  0  0
 36 37  1  0  0  0  0
 37 38  1  0  0  0  0
 36 39  2  0  0  0  0
 39 40  1  0  0  0  0
 40 41  1  0  0  0  0
 41 42  1  0  0  0  0
 41 43  1  0  0  0  0
 40 44  2  0  0  0  0
 39 45  1  0  0  0  0
 45  1  1  0  0  0  0
 45 46  2  0  0  0  0
 10 47  4  0  0  0  0
 47 48  1  0  0  0  0
 47 49  4  0  0  0  0
 49 50  1  0  0  0  0
 49 51  4  0  0  0  0
 51 52  1  0  0  0  0
 51 53  4  0  0  0  0
 53  9  4  0  0  0  0
 53 54  1  0  0  0  0
 54 55  1  0  0  0  0
  8 56  2  0  0  0  0
M  END
> <CAS>
57-62-5

> <NAME>
AUREOMYCIN

> <preferred_name>
Chlortetracycline

> <iupac>
(4S,4aS,5aS,6S,12aS)-7-chloro-4-(dimethylamino)-3,6,10,12,12a-pentahydroxy-6-methyl-1,11-dioxo-1,4,4a,5,5a,6,11,12a-octahydrotetracene-2-carboxamide

> <SMILES>
C[C@]1(O)[C@H]2C[C@H]3[C@@H](C(O)=C(C(N)=O)C(=O)[C@@]3(O)C(O)=C2C(=O)c2c1c(Cl)ccc2O)N(C)C

> <Canonical_QSARr>
CC1(O)C2CC3C(C(O)=C(C(N)=O)C(=O)C3(O)C(O)=C2C(=O)c2c1c(Cl)ccc2O)N(C)C

> <InChI_Code_QSARr>
InChI=1S/C22H23ClN2O8/c1-21(32)7-6-8-15(25(2)3)17(28)13(20(24)31)19(30)22(8,33)18(29)11(7)16(27)12-10(26)5-4-9(23)14(12)21/h4-5,7-8,15,26,28-29,32-33H,6H2,1-3H3,(H2,24,31)

> <InChI Key_QSARr>
CYDMQBQPVICBEU-UHFFFAOYSA-N

> <Salt_Solvent>
?

> <WS Temperature>
25

> <WS Reference>
YALKOWSKY,SH & DANNENFELSER,RM (1992)

> <dsstox_substance_id>
DTXSID9022811

> <LogMolar>
-2.8809

$$$$
57-74-9, 5103-71-9, 5103-74-2
  -INDIGO-01081615412D

 24 26  0  0  0  0  0  0  0  0999 V2000
    2.4621   -0.8000    0.0000 C   0  0  0  0  0  0  0  0  0  0  0  0
    3.6512   -1.8706    0.0000 Cl  0  0  0  0  0  0  0  0  0  0  0  0
    1.5216   -2.0945    0.0000 C   0  0  0  0  0  0  0  0  0  0  0  0
    0.8709   -3.5561    0.0000 Cl  0  0  0  0  0  0  0  0  0  0  0  0
    2.9073   -2.8944    0.0000 H   0  0  0  0  0  0  0  0  0  0  0  0
    0.0000   -1.6000    0.0000 C   0  0  0  0  0  0  0  0  0  0  0  0
   -1.5217   -2.0945    0.0000 C   0  0  0  0  0  0  0  0  0  0  0  0
   -1.5217   -3.6944    0.0000 Cl  0  0  0  0  0  0  0  0  0  0  0  0
   -2.4622   -0.8000    0.0000 C   0  0  0  0  0  0  0  0  0  0  0  0
   -3.9456   -0.2006    0.0000 Cl  0  0  0  0  0  0  0  0  0  0  0  0
   -3.9456   -1.3994    0.0000 Cl  0  0  0  0  0  0  0  0  0  0  0  0
   -1.5217    0.4945    0.0000 C   0  0  0  0  0  0  0  0  0  0  0  0
   -1.5217    2.0944    0.0000 Cl  0  0  0  0  0  0  0  0  0  0  0  0
    0.0000   -0.0000    0.0000 C   0  0  0  0  0  0  0  0  0  0  0  0
    0.0000    1.6000    0.0000 H   0  0  0  0  0  0  0  0  0  0  0  0
    1.5216    0.4945    0.0000 C   0  0  0  0  0  0  0  0  0  0  0  0
    2.9073    1.2944    0.0000 H   0  0  0  0  0  0  0  0  0  0  0  0
    1.1346    2.0469    0.0000 H   0  0  0  0  0  0  0  0  0  0  0  0
   -3.0434   -0.0000    0.0000 C   0  0  0  0  0  0  0  0  0  0  0  0
   -4.3378    0.9405    0.0000 Cl  0  0  0  0  0  0  0  0  0  0  0  0
   -3.0434   -1.6000    0.0000 C   0  0  0  0  0  0  0  0  0  0  0  0
   -4.3378   -2.5405    0.0000 Cl  0  0  0  0  0  0  0  0  0  0  0  0
    0.0000   -3.2000    0.0000 H   0  0  0  0  0  0  0  0  0  0  0  0
    3.6512    0.2706    0.0000 H   0  0  0  0  0  0  0  0  0  0  0  0
  1  2  1  0  0  0  0
  1  3  1  0  0  0  0
  3  4  1  0  0  0  0
  3  5  1  0  0  0  0
  3  6  1  0  0  0  0
  6  7  1  0  0  0  0
  7  8  1  0  0  0  0
  7  9  1  0  0  0  0
  9 10  1  0  0  0  0
  9 11  1  0  0  0  0
  9 12  1  0  0  0  0
 12 13  1  0  0  0  0
 12 14  1  0  0  0  0
 14  6  1  0  0  0  0
 14 15  1  0  0  0  0
 14 16  1  0  0  0  0
 16  1  1  0  0  0  0
 16 17  1  0  0  0  0
 16 18  1  0  0  0  0
 12 19  1  0  0  0  0
 19 20  1  0  0  0  0
 19 21  2  0  0  0  0
 21  7  1  0  0  0  0
 21 22  1  0  0  0  0
  6 23  1  0  0  0  0
  1 24  1  0  0  0  0
M  END
> <CAS>
57-74-9, 5103-71-9, 5103-74-2

> <NAME>
CHLORDANE, ALPHA-CHLORDANE, CHLORDANE (TRANS)

> <preferred_name>
Chlordane

> <iupac>
C10H6Cl8

> <SMILES>
ClC1(Cl)C2(Cl)C3CC(Cl)C(Cl)C3C1(Cl)C(Cl)=C2Cl

> <Canonical_QSARr>
ClC1(Cl)C2(Cl)C3CC(Cl)C(Cl)C3C1(Cl)C(Cl)=C2Cl

> <InChI_Code_QSARr>
InChI=1S/C10H6Cl8/c11-3-1-2-4(5(3)12)9(16)7(14)6(13)8(2,15)10(9,17)18/h2-5H,1H2

> <InChI Key_QSARr>
BIWJNBZANLAXMG-UHFFFAOYSA-N

> <Salt_Solvent>
?

> <WS Temperature>
25

> <WS Reference>
SANBORN,JR ET AL. (1976)

> <dsstox_substance_id>
DTXSID7020267

> <LogMolar>
-6.8644

$$$$
57-97-6
  -INDIGO-01081615412D

 36 39  0  0  0  0  0  0  0  0999 V2000
   -0.0000    2.7713    0.0000 C   0  0  0  0  0  0  0  0  0  0  0  0
    0.8000    1.3856    0.0000 C   0  0  0  0  0  0  0  0  0  0  0  0
   -0.0000   -0.0001    0.0000 C   0  0  0  0  0  0  0  0  0  0  0  0
   -1.6000   -0.0001    0.0000 C   0  0  0  0  0  0  0  0  0  0  0  0
   -2.4000    1.3856    0.0000 C   0  0  0  0  0  0  0  0  0  0  0  0
   -1.6000    2.7712    0.0000 H   0  0  0  0  0  0  0  0  0  0  0  0
   -4.0000    1.3856    0.0000 C   0  0  0  0  0  0  0  0  0  0  0  0
   -4.8000    2.7712    0.0000 H   0  0  0  0  0  0  0  0  0  0  0  0
   -4.8000   -0.0001    0.0000 C   0  0  0  0  0  0  0  0  0  0  0  0
   -6.4000   -0.0001    0.0000 H   0  0  0  0  0  0  0  0  0  0  0  0
   -4.0000   -1.3856    0.0000 C   0  0  0  0  0  0  0  0  0  0  0  0
   -4.8000   -2.7713    0.0000 H   0  0  0  0  0  0  0  0  0  0  0  0
   -2.4000   -1.3856    0.0000 C   0  0  0  0  0  0  0  0  0  0  0  0
   -1.6000   -2.7712    0.0000 C   0  0  0  0  0  0  0  0  0  0  0  0
   -0.0000   -2.7712    0.0000 C   0  0  0  0  0  0  0  0  0  0  0  0
    0.8000   -4.1569    0.0000 H   0  0  0  0  0  0  0  0  0  0  0  0
    0.8000   -1.3856    0.0000 C   0  0  0  0  0  0  0  0  0  0  0  0
    2.4000   -1.3856    0.0000 C   0  0  0  0  0  0  0  0  0  0  0  0
    3.2000   -2.7712    0.0000 C   0  0  0  0  0  0  0  0  0  0  0  0
    4.0000   -4.1569    0.0000 H   0  0  0  0  0  0  0  0  0  0  0  0
    4.8000   -2.7712    0.0000 H   0  0  0  0  0  0  0  0  0  0  0  0
    2.4000   -4.1569    0.0000 H   0  0  0  0  0  0  0  0  0  0  0  0
    3.2000    0.0001    0.0000 C   0  0  0  0  0  0  0  0  0  0  0  0
    4.8000    0.0001    0.0000 C   0  0  0  0  0  0  0  0  0  0  0  0
    5.6000    1.3856    0.0000 C   0  0  0  0  0  0  0  0  0  0  0  0
    4.8000    2.7712    0.0000 C   0  0  0  0  0  0  0  0  0  0  0  0
    3.2000    2.7712    0.0000 C   0  0  0  0  0  0  0  0  0  0  0  0
    2.4000    4.1569    0.0000 H   0  0  0  0  0  0  0  0  0  0  0  0
    2.4000    1.3856    0.0000 C   0  0  0  0  0  0  0  0  0  0  0  0
    5.6000    4.1569    0.0000 H   0  0  0  0  0  0  0  0  0  0  0  0
    7.2000    1.3856    0.0000 H   0  0  0  0  0  0  0  0  0  0  0  0
    5.6000   -1.3856    0.0000 H   0  0  0  0  0  0  0  0  0  0  0  0
   -2.4000   -4.1569    0.0000 H   0  0  0  0  0  0  0  0  0  0  0  0
   -0.8000    4.1569    0.0000 H   0  0  0  0  0  0  0  0  0  0  0  0
    0.8000    4.1569    0.0000 H   0  0  0  0  0  0  0  0  0  0  0  0
    1.6000    2.7713    0.0000 H   0  0  0  0  0  0  0  0  0  0  0  0
  1  2  1  0  0  0  0
  2  3  4  0  0  0  0
  3  4  4  0  0  0  0
  4  5  4  0  0  0  0
  5  6  1  0  0  0  0
  5  7  4  0  0  0  0
  7  8  1  0  0  0  0
  7  9  4  0  0  0  0
  9 10  1  0  0  0  0
  9 11  4  0  0  0  0
 11 12  1  0  0  0  0
 11 13  4  0  0  0  0
 13  4  4  0  0  0  0
 13 14  4  0  0  0  0
 14 15  4  0  0  0  0
 15 16  1  0  0  0  0
 15 17  4  0  0  0  0
 17  3  4  0  0  0  0
 17 18  4  0  0  0  0
 18 19  1  0  0  0  0
 19 20  1  0  0  0  0
 19 21  1  0  0  0  0
 19 22  1  0  0  0  0
 18 23  4  0  0  0  0
 23 24  4  0  0  0  0
 24 25  4  0  0  0  0
 25 26  4  0  0  0  0
 26 27  4  0  0  0  0
 27 28  1  0  0  0  0
 27 29  4  0  0  0  0
 29  2  4  0  0  0  0
 29 23  4  0  0  0  0
 26 30  1  0  0  0  0
 25 31  1  0  0  0  0
 24 32  1  0  0  0  0
 14 33  1  0  0  0  0
  1 34  1  0  0  0  0
  1 35  1  0  0  0  0
  1 36  1  0  0  0  0
M  END
> <CAS>
57-97-6

> <NAME>
7,12-DIME-BENZ(A)ANTHRACENE

> <preferred_name>
7,12-Dimethylbenz(a)anthracene

> <iupac>
7,12-dimethyltetraphene

> <SMILES>
Cc1c2ccc3ccccc3c2c(C)c2ccccc12

> <Canonical_QSARr>
Cc1c2ccc3ccccc3c2c(C)c2ccccc12

> <InChI_Code_QSARr>
InChI=1S/C20H16/c1-13-16-8-5-6-9-17(16)14(2)20-18(13)12-11-15-7-3-4-10-19(15)20/h3-12H,1-2H3

> <InChI Key_QSARr>
ARSRBNBHOADGJU-UHFFFAOYSA-N

> <Salt_Solvent>
?

> <WS Temperature>
25

> <WS Reference>
MACKAY,D & SHIU,WY (1977)

> <dsstox_substance_id>
DTXSID1020510

> <LogMolar>
-6.81745

$$$$
58-18-4
  -INDIGO-01081615412D

 52 55  0  0  0  0  0  0  0  0999 V2000
    4.8000   -0.0000    0.0000 C   0  0  0  0  0  0  0  0  0  0  0  0
    4.3886    0.4902    0.0000 C   0  0  0  0  0  0  0  0  0  0  0  0
    4.9359    1.9938    0.0000 H   0  0  0  0  0  0  0  0  0  0  0  0
    4.0000    1.3856    0.0000 H   0  0  0  0  0  0  0  0  0  0  0  0
    5.9885    0.4902    0.0000 H   0  0  0  0  0  0  0  0  0  0  0  0
    5.6001    1.3856    0.0000 C   0  0  0  0  0  0  0  0  0  0  0  0
    5.8778    2.9613    0.0000 H   0  0  0  0  0  0  0  0  0  0  0  0
    5.0528    2.8892    0.0000 H   0  0  0  0  0  0  0  0  0  0  0  0
    7.2000    1.3856    0.0000 C   0  0  0  0  0  0  0  0  0  0  0  0
    8.7035    1.9329    0.0000 H   0  0  0  0  0  0  0  0  0  0  0  0
    6.9221    2.9613    0.0000 H   0  0  0  0  0  0  0  0  0  0  0  0
    8.0001   -0.0000    0.0000 C   0  0  0  0  0  0  0  0  0  0  0  0
    9.6000   -0.0000    0.0000 O   0  0  0  0  0  0  0  0  0  0  0  0
    7.2000   -1.3856    0.0000 C   0  0  0  0  0  0  0  0  0  0  0  0
    8.0001   -2.7712    0.0000 H   0  0  0  0  0  0  0  0  0  0  0  0
    5.6001   -1.3856    0.0000 C   0  0  0  0  0  0  0  0  0  0  0  0
    4.8000   -2.7712    0.0000 C   0  0  0  0  0  0  0  0  0  0  0  0
    4.5221   -4.3470    0.0000 H   0  0  0  0  0  0  0  0  0  0  0  0
    6.3035   -3.3186    0.0000 H   0  0  0  0  0  0  0  0  0  0  0  0
    3.1999   -2.7712    0.0000 C   0  0  0  0  0  0  0  0  0  0  0  0
    1.9744   -3.7998    0.0000 H   0  0  0  0  0  0  0  0  0  0  0  0
    3.4778   -4.3470    0.0000 H   0  0  0  0  0  0  0  0  0  0  0  0
    2.4001   -1.3856    0.0000 C   0  0  0  0  0  0  0  0  0  0  0  0
    0.7999   -1.3856    0.0000 C   0  0  0  0  0  0  0  0  0  0  0  0
   -0.2706   -2.5746    0.0000 C   0  0  0  0  0  0  0  0  0  0  0  0
   -1.0707   -3.9603    0.0000 H   0  0  0  0  0  0  0  0  0  0  0  0
    0.3802   -4.0364    0.0000 H   0  0  0  0  0  0  0  0  0  0  0  0
   -1.7322   -1.9239    0.0000 C   0  0  0  0  0  0  0  0  0  0  0  0
   -3.2973   -1.5913    0.0000 H   0  0  0  0  0  0  0  0  0  0  0  0
   -2.2267   -3.4456    0.0000 H   0  0  0  0  0  0  0  0  0  0  0  0
   -1.5650   -0.3327    0.0000 C   0  0  0  0  0  0  0  0  0  0  0  0
   -3.1651   -0.3327    0.0000 C   0  0  0  0  0  0  0  0  0  0  0  0
   -4.7650   -0.3327    0.0000 H   0  0  0  0  0  0  0  0  0  0  0  0
   -4.1936   -1.5584    0.0000 H   0  0  0  0  0  0  0  0  0  0  0  0
   -3.9650    1.0529    0.0000 H   0  0  0  0  0  0  0  0  0  0  0  0
   -1.7322    1.2586    0.0000 O   0  0  0  0  0  0  0  0  0  0  0  0
   -3.1941    1.9094    0.0000 H   0  0  0  0  0  0  0  0  0  0  0  0
    0.0001   -0.0000    0.0000 C   0  0  0  0  0  0  0  0  0  0  0  0
   -0.9405    1.2945    0.0000 C   0  0  0  0  0  0  0  0  0  0  0  0
   -2.0915    2.4059    0.0000 H   0  0  0  0  0  0  0  0  0  0  0  0
   -1.1077    2.8856    0.0000 H   0  0  0  0  0  0  0  0  0  0  0  0
   -2.4784    0.8534    0.0000 H   0  0  0  0  0  0  0  0  0  0  0  0
    0.7999    1.3856    0.0000 C   0  0  0  0  0  0  0  0  0  0  0  0
    2.4001    1.3856    0.0000 C   0  0  0  0  0  0  0  0  0  0  0  0
    3.1999    2.7713    0.0000 H   0  0  0  0  0  0  0  0  0  0  0  0
    2.1221    2.9613    0.0000 H   0  0  0  0  0  0  0  0  0  0  0  0
    3.1999   -0.0000    0.0000 C   0  0  0  0  0  0  0  0  0  0  0  0
    3.1762    0.9758    0.0000 H   0  0  0  0  0  0  0  0  0  0  0  0
    1.0779    2.9613    0.0000 H   0  0  0  0  0  0  0  0  0  0  0  0
   -0.2285    2.6113    0.0000 H   0  0  0  0  0  0  0  0  0  0  0  0
    0.6327   -2.9769    0.0000 H   0  0  0  0  0  0  0  0  0  0  0  0
    1.6000   -2.7712    0.0000 H   0  0  0  0  0  0  0  0  0  0  0  0
  1  2  1  0  0  0  0
  2  3  1  0  0  0  0
  2  4  1  0  0  0  0
  2  5  1  0  0  0  0
  1  6  1  0  0  0  0
  6  7  1  0  0  0  0
  6  8  1  0  0  0  0
  6  9  1  0  0  0  0
  9 10  1  0  0  0  0
  9 11  1  0  0  0  0
  9 12  1  0  0  0  0
 12 13  2  0  0  0  0
 12 14  1  0  0  0  0
 14 15  1  0  0  0  0
 14 16  2  0  0  0  0
 16  1  1  0  0  0  0
 16 17  1  0  0  0  0
 17 18  1  0  0  0  0
 17 19  1  0  0  0  0
 17 20  1  0  0  0  0
 20 21  1  0  0  0  0
 20 22  1  0  0  0  0
 20 23  1  0  0  0  0
 23 24  1  0  0  0  0
 24 25  1  0  0  0  0
 25 26  1  0  0  0  0
 25 27  1  0  0  0  0
 25 28  1  0  0  0  0
 28 29  1  0  0  0  0
 28 30  1  0  0  0  0
 28 31  1  0  0  0  0
 31 32  1  0  0  0  0
 32 33  1  0  0  0  0
 32 34  1  0  0  0  0
 32 35  1  0  0  0  0
 31 36  1  0  0  0  0
 36 37  1  0  0  0  0
 31 38  1  0  0  0  0
 38 24  1  0  0  0  0
 38 39  1  0  0  0  0
 39 40  1  0  0  0  0
 39 41  1  0  0  0  0
 39 42  1  0  0  0  0
 38 43  1  0  0  0  0
 43 44  1  0  0  0  0
 44 45  1  0  0  0  0
 44 46  1  0  0  0  0
 44 47  1  0  0  0  0
 47  1  1  0  0  0  0
 47 23  1  0  0  0  0
 47 48  1  0  0  0  0
 43 49  1  0  0  0  0
 43 50  1  0  0  0  0
 24 51  1  0  0  0  0
 23 52  1  0  0  0  0
M  END
> <CAS>
58-18-4

> <NAME>
17-A-METHYL TESTOSTERONE

> <preferred_name>
17-Methyltestosterone

> <iupac>
(17beta)-17-hydroxy-17-methylandrost-4-en-3-one

> <SMILES>
C[C@]12CC[C@H]3[C@@H](CCC4=CC(=O)CC[C@@]43C)[C@@H]1CC[C@]2(C)O

> <Canonical_QSARr>
CC12CCC3C(CCC4=CC(=O)CCC43C)C1CCC2(C)O

> <InChI_Code_QSARr>
InChI=1S/C20H30O2/c1-18-9-6-14(21)12-13(18)4-5-15-16(18)7-10-19(2)17(15)8-11-20(19,3)22/h12,15-17,22H,4-11H2,1-3H3

> <InChI Key_QSARr>
GCKMFJBGXUYNAG-UHFFFAOYSA-N

> <Salt_Solvent>
?

> <WS Temperature>
25

> <WS Reference>
YALKOWSKY,SH & HE,Y (2003)

> <dsstox_substance_id>
DTXSID1033664

> <LogMolar>
-3.9505

$$$$
58-38-8
  -INDIGO-01081615412D

 49 52  0  0  0  0  0  0  0  0999 V2000
   -7.2001    4.1569    0.0000 C   0  0  0  0  0  0  0  0  0  0  0  0
   -6.4000    2.7712    0.0000 C   0  0  0  0  0  0  0  0  0  0  0  0
   -4.8000    2.7712    0.0000 H   0  0  0  0  0  0  0  0  0  0  0  0
   -7.2001    1.3856    0.0000 C   0  0  0  0  0  0  0  0  0  0  0  0
   -6.4000   -0.0001    0.0000 N   0  0  0  0  0  0  0  0  0  0  0  0
   -7.2001   -1.3856    0.0000 C   0  0  0  0  0  0  0  0  0  0  0  0
   -6.4000   -2.7712    0.0000 C   0  0  0  0  0  0  0  0  0  0  0  0
   -4.8000   -2.7712    0.0000 H   0  0  0  0  0  0  0  0  0  0  0  0
   -7.2001   -4.1569    0.0000 C   0  0  0  0  0  0  0  0  0  0  0  0
   -6.4000   -5.5426    0.0000 Cl  0  0  0  0  0  0  0  0  0  0  0  0
   -8.7999   -4.1569    0.0000 C   0  0  0  0  0  0  0  0  0  0  0  0
   -9.5999   -5.5426    0.0000 H   0  0  0  0  0  0  0  0  0  0  0  0
   -9.5999   -2.7712    0.0000 C   0  0  0  0  0  0  0  0  0  0  0  0
  -11.2000   -2.7712    0.0000 H   0  0  0  0  0  0  0  0  0  0  0  0
   -8.7999   -1.3856    0.0000 C   0  0  0  0  0  0  0  0  0  0  0  0
   -9.5999   -0.0001    0.0000 S   0  0  0  0  0  0  0  0  0  0  0  0
   -8.7999    1.3856    0.0000 C   0  0  0  0  0  0  0  0  0  0  0  0
   -9.5999    2.7712    0.0000 C   0  0  0  0  0  0  0  0  0  0  0  0
  -11.2000    2.7712    0.0000 H   0  0  0  0  0  0  0  0  0  0  0  0
   -8.7999    4.1569    0.0000 C   0  0  0  0  0  0  0  0  0  0  0  0
   -9.5999    5.5426    0.0000 H   0  0  0  0  0  0  0  0  0  0  0  0
   -4.8000   -0.0001    0.0000 C   0  0  0  0  0  0  0  0  0  0  0  0
   -3.1999   -0.0001    0.0000 C   0  0  0  0  0  0  0  0  0  0  0  0
   -1.6001   -0.0001    0.0000 C   0  0  0  0  0  0  0  0  0  0  0  0
   -0.0000   -0.0001    0.0000 N   0  0  0  0  0  0  0  0  0  0  0  0
    0.8000   -1.3856    0.0000 C   0  0  0  0  0  0  0  0  0  0  0  0
   -0.5858   -2.1856    0.0000 H   0  0  0  0  0  0  0  0  0  0  0  0
    1.0780   -2.9614    0.0000 H   0  0  0  0  0  0  0  0  0  0  0  0
    2.4001   -1.3856    0.0000 C   0  0  0  0  0  0  0  0  0  0  0  0
    2.1221   -2.9614    0.0000 H   0  0  0  0  0  0  0  0  0  0  0  0
    3.9035   -1.9329    0.0000 H   0  0  0  0  0  0  0  0  0  0  0  0
    3.2001    0.0001    0.0000 N   0  0  0  0  0  0  0  0  0  0  0  0
    4.7999    0.0001    0.0000 C   0  0  0  0  0  0  0  0  0  0  0  0
    6.4000    0.0001    0.0000 H   0  0  0  0  0  0  0  0  0  0  0  0
    5.6000    1.3856    0.0000 H   0  0  0  0  0  0  0  0  0  0  0  0
    5.6000   -1.3856    0.0000 H   0  0  0  0  0  0  0  0  0  0  0  0
    2.4001    1.3856    0.0000 C   0  0  0  0  0  0  0  0  0  0  0  0
    3.9035    1.9329    0.0000 H   0  0  0  0  0  0  0  0  0  0  0  0
    2.1221    2.9614    0.0000 H   0  0  0  0  0  0  0  0  0  0  0  0
    0.8000    1.3856    0.0000 C   0  0  0  0  0  0  0  0  0  0  0  0
    1.0777    2.9614    0.0000 H   0  0  0  0  0  0  0  0  0  0  0  0
   -0.4257    2.4142    0.0000 H   0  0  0  0  0  0  0  0  0  0  0  0
   -1.6001    1.6001    0.0000 H   0  0  0  0  0  0  0  0  0  0  0  0
   -1.6001   -1.6001    0.0000 H   0  0  0  0  0  0  0  0  0  0  0  0
   -3.1999    1.6001    0.0000 H   0  0  0  0  0  0  0  0  0  0  0  0
   -3.1999   -1.6001    0.0000 H   0  0  0  0  0  0  0  0  0  0  0  0
   -4.8000    1.6001    0.0000 H   0  0  0  0  0  0  0  0  0  0  0  0
   -4.8000   -1.6001    0.0000 H   0  0  0  0  0  0  0  0  0  0  0  0
   -6.4000    5.5426    0.0000 H   0  0  0  0  0  0  0  0  0  0  0  0
  1  2  4  0  0  0  0
  2  3  1  0  0  0  0
  2  4  4  0  0  0  0
  4  5  1  0  0  0  0
  5  6  1  0  0  0  0
  6  7  4  0  0  0  0
  7  8  1  0  0  0  0
  7  9  4  0  0  0  0
  9 10  1  0  0  0  0
  9 11  4  0  0  0  0
 11 12  1  0  0  0  0
 11 13  4  0  0  0  0
 13 14  1  0  0  0  0
 13 15  4  0  0  0  0
 15  6  4  0  0  0  0
 15 16  1  0  0  0  0
 16 17  1  0  0  0  0
 17  4  4  0  0  0  0
 17 18  4  0  0  0  0
 18 19  1  0  0  0  0
 18 20  4  0  0  0  0
 20  1  4  0  0  0  0
 20 21  1  0  0  0  0
  5 22  1  0  0  0  0
 22 23  1  0  0  0  0
 23 24  1  0  0  0  0
 24 25  1  0  0  0  0
 25 26  1  0  0  0  0
 26 27  1  0  0  0  0
 26 28  1  0  0  0  0
 26 29  1  0  0  0  0
 29 30  1  0  0  0  0
 29 31  1  0  0  0  0
 29 32  1  0  0  0  0
 32 33  1  0  0  0  0
 33 34  1  0  0  0  0
 33 35  1  0  0  0  0
 33 36  1  0  0  0  0
 32 37  1  0  0  0  0
 37 38  1  0  0  0  0
 37 39  1  0  0  0  0
 37 40  1  0  0  0  0
 40 25  1  0  0  0  0
 40 41  1  0  0  0  0
 40 42  1  0  0  0  0
 24 43  1  0  0  0  0
 24 44  1  0  0  0  0
 23 45  1  0  0  0  0
 23 46  1  0  0  0  0
 22 47  1  0  0  0  0
 22 48  1  0  0  0  0
  1 49  1  0  0  0  0
M  END
> <CAS>
58-38-8

> <NAME>
Prochloroperazine

> <preferred_name>
Prochlorperazine

> <iupac>
2-chloro-10-[3-(4-methylpiperazin-1-yl)propyl]-10H-phenothiazine

> <SMILES>
CN1CCN(CCCN2c3ccccc3Sc3ccc(Cl)cc23)CC1

> <Canonical_QSARr>
CN1CCN(CCCN2c3ccccc3Sc3ccc(Cl)cc23)CC1

> <InChI_Code_QSARr>
InChI=1S/C20H24ClN3S/c1-22-11-13-23(14-12-22)9-4-10-24-17-5-2-3-6-19(17)25-20-8-7-16(21)15-18(20)24/h2-3,5-8,15H,4,9-14H2,1H3

> <InChI Key_QSARr>
WIKYUJGCLQQFNW-UHFFFAOYSA-N

> <Salt_Solvent>
?

> <WS Temperature>
24

> <WS Reference>
YALKOWSKY,SH & HE,Y (2003)

> <dsstox_substance_id>
DTXSID7023514

> <LogMolar>
-4.3979

$$$$
58-63-9
  -INDIGO-01081615412D

 31 33  0  0  0  0  0  0  0  0999 V2000
    1.5649    0.3327    0.0000 N   0  0  0  1  0  0  0  0  0  0  0  0
    0.0000    0.0001    0.0000 C   0  0  0  0  0  0  0  0  0  0  0  0
   -0.7014    1.4380    0.0000 C   0  0  0  0  0  0  0  0  0  0  0  0
   -1.0884    2.9905    0.0000 O   0  0  0  0  0  0  0  0  0  0  0  0
   -0.1480    4.2850    0.0000 H   0  0  0  0  0  0  0  0  0  0  0  0
    0.8021    1.9853    0.0000 H   0  0  0  0  0  0  0  0  0  0  0  0
   -2.2859    1.2154    0.0000 C   0  0  0  0  0  0  0  0  0  0  0  0
   -3.8818    1.3270    0.0000 O   0  0  0  0  0  0  0  0  0  0  0  0
   -4.5834    2.7651    0.0000 H   0  0  0  0  0  0  0  0  0  0  0  0
   -2.3417    2.8144    0.0000 H   0  0  0  0  0  0  0  0  0  0  0  0
   -2.5636   -0.3602    0.0000 C   0  0  0  0  0  0  0  0  0  0  0  0
   -3.1630   -1.8438    0.0000 C   0  0  0  0  0  0  0  0  0  0  0  0
   -3.7623   -3.3273    0.0000 O   0  0  0  0  0  0  0  0  0  0  0  0
   -5.3468   -3.5499    0.0000 H   0  0  0  0  0  0  0  0  0  0  0  0
   -4.6465   -1.2444    0.0000 H   0  0  0  0  0  0  0  0  0  0  0  0
   -1.6796   -2.4432    0.0000 H   0  0  0  0  0  0  0  0  0  0  0  0
   -4.1017    0.0807    0.0000 H   0  0  0  0  0  0  0  0  0  0  0  0
   -1.1508   -1.1114    0.0000 O   0  0  0  0  0  0  0  0  0  0  0  0
    0.9851   -1.2608    0.0000 H   0  0  0  0  0  0  0  0  0  0  0  0
    2.2157    1.7943    0.0000 C   0  0  0  0  0  0  0  0  0  0  0  0
    1.4159    3.1799    0.0000 H   0  0  0  0  0  0  0  0  0  0  0  0
    3.8071    1.6270    0.0000 N   0  0  0  1  0  0  0  0  0  0  0  0
    4.1398    0.0620    0.0000 C   0  0  0  0  0  0  0  0  0  0  0  0
    5.5253   -0.7379    0.0000 C   0  0  0  0  0  0  0  0  0  0  0  0
    5.5253   -2.3379    0.0000 N   0  0  0  1  0  0  0  0  0  0  0  0
    4.1398   -3.1380    0.0000 C   0  0  0  0  0  0  0  0  0  0  0  0
    2.7541   -2.3379    0.0000 N   0  0  0  1  0  0  0  0  0  0  0  0
    2.7541   -0.7379    0.0000 C   0  0  0  0  0  0  0  0  0  0  0  0
    4.1398   -4.7379    0.0000 H   0  0  0  0  0  0  0  0  0  0  0  0
    6.9109    0.0620    0.0000 O   0  0  0  0  0  0  0  0  0  0  0  0
    8.2966   -0.7379    0.0000 H   0  0  0  0  0  0  0  0  0  0  0  0
  1  2  1  0  0  0  0
  2  3  1  0  0  0  0
  3  4  1  0  0  0  0
  4  5  1  0  0  0  0
  3  6  1  0  0  0  0
  3  7  1  0  0  0  0
  7  8  1  0  0  0  0
  8  9  1  0  0  0  0
  7 10  1  0  0  0  0
  7 11  1  0  0  0  0
 11 12  1  0  0  0  0
 12 13  1  0  0  0  0
 13 14  1  0  0  0  0
 12 15  1  0  0  0  0
 12 16  1  0  0  0  0
 11 17  1  0  0  0  0
 11 18  1  0  0  0  0
 18  2  1  0  0  0  0
  2 19  1  0  0  0  0
  1 20  4  0  0  0  0
 20 21  1  0  0  0  0
 20 22  4  0  0  0  0
 22 23  4  0  0  0  0
 23 24  4  0  0  0  0
 24 25  4  0  0  0  0
 25 26  4  0  0  0  0
 26 27  4  0  0  0  0
 27 28  4  0  0  0  0
 28  1  4  0  0  0  0
 28 23  4  0  0  0  0
 26 29  1  0  0  0  0
 24 30  1  0  0  0  0
 30 31  1  0  0  0  0
M  END
> <CAS>
58-63-9

> <NAME>
INOSINE

> <preferred_name>
Inosine

> <iupac>
9-(beta-D-ribofuranosyl)-9H-purin-6-ol

> <SMILES>
Oc1[n]c[n]c2c1[n]c[n]2[C@@H]1O[C@H](CO)[C@@H](O)[C@H]1O

> <Canonical_QSARr>
Oc1[n]c[n]c2c1[n]c[n]2C1OC(CO)C(O)C1O

> <InChI_Code_QSARr>
InChI=1S/C10H12N4O5/c15-1-4-6(16)7(17)10(19-4)14-3-13-5-8(14)11-2-12-9(5)18/h2-4,6-7,10,15-17H,1H2,(H,11,12,18)

> <InChI Key_QSARr>
UGQMRVRMYYASKQ-UHFFFAOYSA-N

> <Salt_Solvent>
?

> <WS Temperature>
20

> <WS Reference>
YALKOWSKY,SH & DANNENFELSER,RM (1992)

> <dsstox_substance_id>
DTXSID2045993

> <LogMolar>
-1.2299

$$$$
58-89-9, 319-84-6, 319-85-7, 319-86-8, 608-73-1
  -INDIGO-01081615412D

 18 18  0  0  0  0  0  0  0  0999 V2000
    0.0000    0.0000    0.0000 C   0  0  0  0  0  0  0  0  0  0  0  0
    1.5757   -0.2778    0.0000 Cl  0  0  0  0  0  0  0  0  0  0  0  0
   -1.3857    0.8000    0.0000 C   0  0  0  0  0  0  0  0  0  0  0  0
   -0.3571    2.0257    0.0000 Cl  0  0  0  0  0  0  0  0  0  0  0  0
   -2.4141    2.0257    0.0000 H   0  0  0  0  0  0  0  0  0  0  0  0
   -2.7713    0.0000    0.0000 C   0  0  0  0  0  0  0  0  0  0  0  0
   -3.3185    1.5035    0.0000 Cl  0  0  0  0  0  0  0  0  0  0  0  0
   -4.3470   -0.2778    0.0000 H   0  0  0  0  0  0  0  0  0  0  0  0
   -2.7713   -1.6000    0.0000 C   0  0  0  0  0  0  0  0  0  0  0  0
   -4.3470   -1.3222    0.0000 Cl  0  0  0  0  0  0  0  0  0  0  0  0
   -3.3185   -3.1035    0.0000 H   0  0  0  0  0  0  0  0  0  0  0  0
   -1.3856   -2.4000    0.0000 C   0  0  0  0  0  0  0  0  0  0  0  0
   -2.4141   -3.6257    0.0000 Cl  0  0  0  0  0  0  0  0  0  0  0  0
   -0.3571   -3.6257    0.0000 H   0  0  0  0  0  0  0  0  0  0  0  0
    0.0000   -1.6000    0.0000 C   0  0  0  0  0  0  0  0  0  0  0  0
    0.5472   -3.1035    0.0000 Cl  0  0  0  0  0  0  0  0  0  0  0  0
    1.5757   -1.3222    0.0000 H   0  0  0  0  0  0  0  0  0  0  0  0
    0.5472    1.5035    0.0000 H   0  0  0  0  0  0  0  0  0  0  0  0
  1  2  1  0  0  0  0
  1  3  1  0  0  0  0
  3  4  1  0  0  0  0
  3  5  1  0  0  0  0
  3  6  1  0  0  0  0
  6  7  1  0  0  0  0
  6  8  1  0  0  0  0
  6  9  1  0  0  0  0
  9 10  1  0  0  0  0
  9 11  1  0  0  0  0
  9 12  1  0  0  0  0
 12 13  1  0  0  0  0
 12 14  1  0  0  0  0
 12 15  1  0  0  0  0
 15  1  1  0  0  0  0
 15 16  1  0  0  0  0
 15 17  1  0  0  0  0
  1 18  1  0  0  0  0
M  END
> <CAS>
58-89-9, 319-84-6, 319-85-7, 319-86-8, 608-73-1

> <NAME>
GAMMA-HEXACHLOROCYCLOHEXANE, ALPHA-HEXACHLOROCYCLOHEXANE, BETA-HEXACHLOROCYCLOHEXANE, DELTA-HEXACHLOROCYCLOHEXANE, 1,2,3,4,5,6-HEXACHLOROCYCLOHEXANE (mixture)

> <preferred_name>
Lindane

> <iupac>
1,2,3,4,5,6-hexachlorocyclohexane

> <SMILES>
Cl[C@@H]1[C@@H](Cl)[C@H](Cl)[C@H](Cl)[C@@H](Cl)[C@@H]1Cl |&1:1,2,4,6,8,10|

> <Canonical_QSARr>
ClC1C(Cl)C(Cl)C(Cl)C(Cl)C1Cl

> <InChI_Code_QSARr>
InChI=1S/C6H6Cl6/c7-1-2(8)4(10)6(12)5(11)3(1)9/h1-6H

> <InChI Key_QSARr>
JLYXXMFPNIAWKQ-UHFFFAOYSA-N

> <Salt_Solvent>
?

> <WS Temperature>
25

> <WS Reference>
RICHARDSON,LT & MILLER,DM (1960)

> <dsstox_substance_id>
DTXSID2020686

> <LogMolar>
-5.02579

$$$$
59-26-7
  -INDIGO-01081615412D

 27 27  0  0  0  0  0  0  0  0999 V2000
   -0.5556    3.1514    0.0000 C   0  0  0  0  0  0  0  0  0  0  0  0
   -0.2779    1.5756    0.0000 C   0  0  0  0  0  0  0  0  0  0  0  0
   -0.0001   -0.0000    0.0000 N   0  0  0  0  0  0  0  0  0  0  0  0
   -1.2256   -1.0285    0.0000 C   0  0  0  0  0  0  0  0  0  0  0  0
   -2.8013   -0.7506    0.0000 C   0  0  0  0  0  0  0  0  0  0  0  0
   -3.6014    0.6350    0.0000 C   0  0  0  0  0  0  0  0  0  0  0  0
   -2.8013    2.0207    0.0000 H   0  0  0  0  0  0  0  0  0  0  0  0
   -5.2013    0.6350    0.0000 N   0  0  0  1  0  0  0  0  0  0  0  0
   -6.0014   -0.7506    0.0000 C   0  0  0  0  0  0  0  0  0  0  0  0
   -7.6014   -0.7506    0.0000 H   0  0  0  0  0  0  0  0  0  0  0  0
   -5.2013   -2.1363    0.0000 C   0  0  0  0  0  0  0  0  0  0  0  0
   -6.0014   -3.5219    0.0000 H   0  0  0  0  0  0  0  0  0  0  0  0
   -3.6014   -2.1363    0.0000 C   0  0  0  0  0  0  0  0  0  0  0  0
   -2.8013   -3.5219    0.0000 H   0  0  0  0  0  0  0  0  0  0  0  0
   -0.9478   -2.6042    0.0000 O   0  0  0  0  0  0  0  0  0  0  0  0
    1.5036   -0.5472    0.0000 C   0  0  0  0  0  0  0  0  0  0  0  0
    3.0071   -1.0945    0.0000 C   0  0  0  0  0  0  0  0  0  0  0  0
    4.5105   -1.6416    0.0000 H   0  0  0  0  0  0  0  0  0  0  0  0
    3.2848   -2.6701    0.0000 H   0  0  0  0  0  0  0  0  0  0  0  0
    4.2327   -0.0660    0.0000 H   0  0  0  0  0  0  0  0  0  0  0  0
    2.0508    0.9562    0.0000 H   0  0  0  0  0  0  0  0  0  0  0  0
    0.9563   -2.0507    0.0000 H   0  0  0  0  0  0  0  0  0  0  0  0
    1.2979    1.8536    0.0000 H   0  0  0  0  0  0  0  0  0  0  0  0
   -1.8536    1.2978    0.0000 H   0  0  0  0  0  0  0  0  0  0  0  0
   -0.8336    4.7271    0.0000 H   0  0  0  0  0  0  0  0  0  0  0  0
    0.6701    4.1798    0.0000 H   0  0  0  0  0  0  0  0  0  0  0  0
   -2.0591    3.6986    0.0000 H   0  0  0  0  0  0  0  0  0  0  0  0
  1  2  1  0  0  0  0
  2  3  1  0  0  0  0
  3  4  1  0  0  0  0
  4  5  1  0  0  0  0
  5  6  4  0  0  0  0
  6  7  1  0  0  0  0
  6  8  4  0  0  0  0
  8  9  4  0  0  0  0
  9 10  1  0  0  0  0
  9 11  4  0  0  0  0
 11 12  1  0  0  0  0
 11 13  4  0  0  0  0
 13  5  4  0  0  0  0
 13 14  1  0  0  0  0
  4 15  2  0  0  0  0
  3 16  1  0  0  0  0
 16 17  1  0  0  0  0
 17 18  1  0  0  0  0
 17 19  1  0  0  0  0
 17 20  1  0  0  0  0
 16 21  1  0  0  0  0
 16 22  1  0  0  0  0
  2 23  1  0  0  0  0
  2 24  1  0  0  0  0
  1 25  1  0  0  0  0
  1 26  1  0  0  0  0
  1 27  1  0  0  0  0
M  END
> <CAS>
59-26-7

> <NAME>
NIKETHAMIDE

> <preferred_name>
N,N-Diethylnicotinamide

> <iupac>
N,N-diethylpyridine-3-carboxamide

> <SMILES>
CCN(CC)C(=O)c1ccc[n]c1

> <Canonical_QSARr>
CCN(CC)C(=O)c1ccc[n]c1

> <InChI_Code_QSARr>
InChI=1S/C10H14N2O/c1-3-12(4-2)10(13)9-6-5-7-11-8-9/h5-8H,3-4H2,1-2H3

> <InChI Key_QSARr>
NCYVXEGFNDZQCU-UHFFFAOYSA-N

> <Salt_Solvent>
?

> <WS Temperature>
25

> <WS Reference>
MERCK INDEX (1989)

> <dsstox_substance_id>
DTXSID9046524

> <LogMolar>
0.749

$$$$
59-47-2
  -INDIGO-01081615412D

 27 27  0  0  0  0  0  0  0  0999 V2000
    5.5425    1.6000    0.0000 C   0  0  0  0  0  0  0  0  0  0  0  0
    4.1569    0.7999    0.0000 C   0  0  0  0  0  0  0  0  0  0  0  0
    2.7712    1.6000    0.0000 H   0  0  0  0  0  0  0  0  0  0  0  0
    4.1569   -0.8001    0.0000 C   0  0  0  0  0  0  0  0  0  0  0  0
    2.7712   -1.6000    0.0000 O   0  0  0  0  0  0  0  0  0  0  0  0
    1.3857   -0.7999    0.0000 C   0  0  0  0  0  0  0  0  0  0  0  0
    0.0000    0.0000    0.0000 C   0  0  0  0  0  0  0  0  0  0  0  0
   -1.3856    0.8001    0.0000 C   0  0  0  0  0  0  0  0  0  0  0  0
   -2.7713    1.6000    0.0000 O   0  0  0  0  0  0  0  0  0  0  0  0
   -2.7713    3.2000    0.0000 H   0  0  0  0  0  0  0  0  0  0  0  0
   -2.1857   -0.5856    0.0000 H   0  0  0  0  0  0  0  0  0  0  0  0
   -0.5857    2.1856    0.0000 H   0  0  0  0  0  0  0  0  0  0  0  0
   -0.8000   -1.3856    0.0000 O   0  0  0  0  0  0  0  0  0  0  0  0
   -2.3036   -1.9329    0.0000 H   0  0  0  0  0  0  0  0  0  0  0  0
    0.7999    1.3856    0.0000 H   0  0  0  0  0  0  0  0  0  0  0  0
    0.5856   -2.1856    0.0000 H   0  0  0  0  0  0  0  0  0  0  0  0
    2.1856    0.5857    0.0000 H   0  0  0  0  0  0  0  0  0  0  0  0
    5.5425   -1.6000    0.0000 C   0  0  0  0  0  0  0  0  0  0  0  0
    5.5425   -3.2000    0.0000 C   0  0  0  0  0  0  0  0  0  0  0  0
    5.5425   -4.8000    0.0000 H   0  0  0  0  0  0  0  0  0  0  0  0
    6.9282   -3.9999    0.0000 H   0  0  0  0  0  0  0  0  0  0  0  0
    4.1569   -3.9999    0.0000 H   0  0  0  0  0  0  0  0  0  0  0  0
    6.9282   -0.7999    0.0000 C   0  0  0  0  0  0  0  0  0  0  0  0
    8.3138   -1.6000    0.0000 H   0  0  0  0  0  0  0  0  0  0  0  0
    6.9282    0.8001    0.0000 C   0  0  0  0  0  0  0  0  0  0  0  0
    8.3138    1.6000    0.0000 H   0  0  0  0  0  0  0  0  0  0  0  0
    5.5425    3.2000    0.0000 H   0  0  0  0  0  0  0  0  0  0  0  0
  1  2  4  0  0  0  0
  2  3  1  0  0  0  0
  2  4  4  0  0  0  0
  4  5  1  0  0  0  0
  5  6  1  0  0  0  0
  6  7  1  0  0  0  0
  7  8  1  0  0  0  0
  8  9  1  0  0  0  0
  9 10  1  0  0  0  0
  8 11  1  0  0  0  0
  8 12  1  0  0  0  0
  7 13  1  0  0  0  0
 13 14  1  0  0  0  0
  7 15  1  0  0  0  0
  6 16  1  0  0  0  0
  6 17  1  0  0  0  0
  4 18  4  0  0  0  0
 18 19  1  0  0  0  0
 19 20  1  0  0  0  0
 19 21  1  0  0  0  0
 19 22  1  0  0  0  0
 18 23  4  0  0  0  0
 23 24  1  0  0  0  0
 23 25  4  0  0  0  0
 25  1  4  0  0  0  0
 25 26  1  0  0  0  0
  1 27  1  0  0  0  0
M  END
> <CAS>
59-47-2

> <NAME>
1,2-PROPANEDIOL-3-(2-TOLYLOXY)

> <preferred_name>
Mephenesin

> <iupac>
3-(2-methylphenoxy)propane-1,2-diol

> <SMILES>
Cc1ccccc1OCC(O)CO

> <Canonical_QSARr>
Cc1ccccc1OCC(O)CO

> <InChI_Code_QSARr>
InChI=1S/C10H14O3/c1-8-4-2-3-5-10(8)13-7-9(12)6-11/h2-5,9,11-12H,6-7H2,1H3

> <InChI Key_QSARr>
JWDYCNIAQWPBHD-UHFFFAOYSA-N

> <Salt_Solvent>
?

> <WS Temperature>
20

> <WS Reference>
YALKOWSKY,SH & DANNENFELSER,RM (1992)

> <dsstox_substance_id>
DTXSID4023254

> <LogMolar>
-1.1887

$$$$
59-66-5
  -INDIGO-01081615412D

 19 19  0  0  0  0  0  0  0  0999 V2000
   -3.6162    2.0161    0.0000 N   0  0  0  1  0  0  0  0  0  0  0  0
   -4.1105    0.4945    0.0000 C   0  0  0  0  0  0  0  0  0  0  0  0
   -5.6322   -0.0000    0.0000 N   0  0  0  0  0  0  0  0  0  0  0  0
   -6.8213    1.0706    0.0000 C   0  0  0  0  0  0  0  0  0  0  0  0
   -6.4886    2.6356    0.0000 O   0  0  0  0  0  0  0  0  0  0  0  0
   -8.3430    0.5762    0.0000 C   0  0  0  0  0  0  0  0  0  0  0  0
   -9.8646    0.0817    0.0000 H   0  0  0  0  0  0  0  0  0  0  0  0
   -9.5319    1.6468    0.0000 H   0  0  0  0  0  0  0  0  0  0  0  0
   -8.6757   -0.9888    0.0000 H   0  0  0  0  0  0  0  0  0  0  0  0
   -5.9649   -1.5651    0.0000 H   0  0  0  0  0  0  0  0  0  0  0  0
   -2.8160   -0.4460    0.0000 S   0  0  0  1  0  0  0  0  0  0  0  0
   -1.5217    0.4945    0.0000 C   0  0  0  0  0  0  0  0  0  0  0  0
   -0.0001   -0.0000    0.0000 S   0  0  0  0  0  0  0  0  0  0  0  0
    0.4944    1.5217    0.0000 O   0  0  0  0  0  0  0  0  0  0  0  0
   -0.4944   -1.5217    0.0000 O   0  0  0  0  0  0  0  0  0  0  0  0
    1.5218   -0.4944    0.0000 N   0  0  0  0  0  0  0  0  0  0  0  0
    2.7107    0.5762    0.0000 H   0  0  0  0  0  0  0  0  0  0  0  0
    1.8543   -2.0595    0.0000 H   0  0  0  0  0  0  0  0  0  0  0  0
   -2.0161    2.0161    0.0000 N   0  0  0  1  0  0  0  0  0  0  0  0
  1  2  4  0  0  0  0
  2  3  1  0  0  0  0
  3  4  1  0  0  0  0
  4  5  2  0  0  0  0
  4  6  1  0  0  0  0
  6  7  1  0  0  0  0
  6  8  1  0  0  0  0
  6  9  1  0  0  0  0
  3 10  1  0  0  0  0
  2 11  4  0  0  0  0
 11 12  4  0  0  0  0
 12 13  1  0  0  0  0
 13 14  2  0  0  0  0
 13 15  2  0  0  0  0
 13 16  1  0  0  0  0
 16 17  1  0  0  0  0
 16 18  1  0  0  0  0
 12 19  4  0  0  0  0
 19  1  4  0  0  0  0
M  END
> <CAS>
59-66-5

> <NAME>
ACETAZOLEAMIDE

> <preferred_name>
Acetazolamide

> <iupac>
N-(5-sulfamoyl-1,3,4-thiadiazol-2-yl)acetamide

> <SMILES>
CC(=O)Nc1[n][n]c([s]1)S(N)(=O)=O

> <Canonical_QSARr>
CC(=O)Nc1[n][n]c([s]1)S(N)(=O)=O

> <InChI_Code_QSARr>
InChI=1S/C4H6N4O3S2/c1-2(9)6-3-7-8-4(12-3)13(5,10)11/h1H3,(H2,5,10,11)(H,6,7,9)

> <InChI Key_QSARr>
BZKPWHYZMXOIDC-UHFFFAOYSA-N

> <Salt_Solvent>
?

> <WS Temperature>
30

> <WS Reference>
YALKOWSKY,SH & DANNENFELSER,RM (1992)

> <dsstox_substance_id>
DTXSID7022544

> <LogMolar>
-2.3556

$$$$
60-00-4
  -INDIGO-01081615412D

 36 35  0  0  0  0  0  0  0  0999 V2000
   -1.5999    0.0001    0.0000 N   0  0  0  0  0  0  0  0  0  0  0  0
   -2.4000   -1.3856    0.0000 C   0  0  0  0  0  0  0  0  0  0  0  0
   -3.2000   -2.7712    0.0000 C   0  0  0  0  0  0  0  0  0  0  0  0
   -2.4000   -4.1569    0.0000 O   0  0  0  0  0  0  0  0  0  0  0  0
   -4.8000   -2.7713    0.0000 O   0  0  0  0  0  0  0  0  0  0  0  0
   -5.6000   -4.1569    0.0000 H   0  0  0  0  0  0  0  0  0  0  0  0
   -3.7857   -0.5857    0.0000 H   0  0  0  0  0  0  0  0  0  0  0  0
   -1.0144   -2.1856    0.0000 H   0  0  0  0  0  0  0  0  0  0  0  0
   -2.4000    1.3856    0.0000 C   0  0  0  0  0  0  0  0  0  0  0  0
   -3.2000    2.7712    0.0000 C   0  0  0  0  0  0  0  0  0  0  0  0
   -2.4000    4.1569    0.0000 O   0  0  0  0  0  0  0  0  0  0  0  0
   -4.8000    2.7712    0.0000 O   0  0  0  0  0  0  0  0  0  0  0  0
   -5.6000    4.1569    0.0000 H   0  0  0  0  0  0  0  0  0  0  0  0
   -3.7857    0.5857    0.0000 H   0  0  0  0  0  0  0  0  0  0  0  0
   -1.0144    2.1856    0.0000 H   0  0  0  0  0  0  0  0  0  0  0  0
    0.0001    0.0001    0.0000 C   0  0  0  0  0  0  0  0  0  0  0  0
    1.5999    0.0001    0.0000 C   0  0  0  0  0  0  0  0  0  0  0  0
    3.1999    0.0001    0.0000 N   0  0  0  0  0  0  0  0  0  0  0  0
    4.0000   -1.3856    0.0000 C   0  0  0  0  0  0  0  0  0  0  0  0
    4.8000   -2.7712    0.0000 C   0  0  0  0  0  0  0  0  0  0  0  0
    4.0000   -4.1569    0.0000 O   0  0  0  0  0  0  0  0  0  0  0  0
    6.4000   -2.7712    0.0000 O   0  0  0  0  0  0  0  0  0  0  0  0
    7.2000   -4.1569    0.0000 H   0  0  0  0  0  0  0  0  0  0  0  0
    5.3857   -0.5857    0.0000 H   0  0  0  0  0  0  0  0  0  0  0  0
    2.6144   -2.1856    0.0000 H   0  0  0  0  0  0  0  0  0  0  0  0
    4.0000    1.3856    0.0000 C   0  0  0  0  0  0  0  0  0  0  0  0
    4.8000    2.7713    0.0000 C   0  0  0  0  0  0  0  0  0  0  0  0
    4.0000    4.1569    0.0000 O   0  0  0  0  0  0  0  0  0  0  0  0
    6.4000    2.7713    0.0000 O   0  0  0  0  0  0  0  0  0  0  0  0
    7.2000    4.1569    0.0000 H   0  0  0  0  0  0  0  0  0  0  0  0
    5.3857    0.5857    0.0000 H   0  0  0  0  0  0  0  0  0  0  0  0
    2.6144    2.1856    0.0000 H   0  0  0  0  0  0  0  0  0  0  0  0
    1.5999   -1.6000    0.0000 H   0  0  0  0  0  0  0  0  0  0  0  0
    1.5999    1.6000    0.0000 H   0  0  0  0  0  0  0  0  0  0  0  0
    0.0001    1.6000    0.0000 H   0  0  0  0  0  0  0  0  0  0  0  0
    0.0001   -1.6000    0.0000 H   0  0  0  0  0  0  0  0  0  0  0  0
  1  2  1  0  0  0  0
  2  3  1  0  0  0  0
  3  4  2  0  0  0  0
  3  5  1  0  0  0  0
  5  6  1  0  0  0  0
  2  7  1  0  0  0  0
  2  8  1  0  0  0  0
  1  9  1  0  0  0  0
  9 10  1  0  0  0  0
 10 11  2  0  0  0  0
 10 12  1  0  0  0  0
 12 13  1  0  0  0  0
  9 14  1  0  0  0  0
  9 15  1  0  0  0  0
  1 16  1  0  0  0  0
 16 17  1  0  0  0  0
 17 18  1  0  0  0  0
 18 19  1  0  0  0  0
 19 20  1  0  0  0  0
 20 21  2  0  0  0  0
 20 22  1  0  0  0  0
 22 23  1  0  0  0  0
 19 24  1  0  0  0  0
 19 25  1  0  0  0  0
 18 26  1  0  0  0  0
 26 27  1  0  0  0  0
 27 28  2  0  0  0  0
 27 29  1  0  0  0  0
 29 30  1  0  0  0  0
 26 31  1  0  0  0  0
 26 32  1  0  0  0  0
 17 33  1  0  0  0  0
 17 34  1  0  0  0  0
 16 35  1  0  0  0  0
 16 36  1  0  0  0  0
M  END
> <CAS>
60-00-4

> <NAME>
ETHYLENEDIAMINE TETRAACETIC ACID

> <preferred_name>
Ethylenediaminetetraacetic acid

> <iupac>
C10H16N2O8

> <SMILES>
OC(=O)CN(CC(O)=O)CCN(CC(O)=O)CC(O)=O

> <Canonical_QSARr>
OC(=O)CN(CC(O)=O)CCN(CC(O)=O)CC(O)=O

> <InChI_Code_QSARr>
InChI=1S/C10H16N2O8/c13-7(14)3-11(4-8(15)16)1-2-12(5-9(17)18)6-10(19)20/h1-6H2,(H,13,14)(H,15,16)(H,17,18)(H,19,20)

> <InChI Key_QSARr>
KCXVZYZYPLLWCC-UHFFFAOYSA-N

> <Salt_Solvent>
?

> <WS Temperature>
25

> <WS Reference>
WOLF,K & GILBERT,PA (1992)

> <dsstox_substance_id>
DTXSID6022977

> <LogMolar>
-2.4658

$$$$
60-18-4, 556-02-5, 556-03-6
  -INDIGO-01081615412D

 24 24  0  0  0  0  0  0  0  0999 V2000
    3.1757    0.2779    0.0000 C   0  0  0  0  0  0  0  0  0  0  0  0
    3.7229    1.7813    0.0000 O   0  0  0  0  0  0  0  0  0  0  0  0
    5.2986    2.0592    0.0000 H   0  0  0  0  0  0  0  0  0  0  0  0
    4.2041   -0.9478    0.0000 O   0  0  0  0  0  0  0  0  0  0  0  0
    1.6000   -0.0000    0.0000 C   0  0  0  0  0  0  0  0  0  0  0  0
    1.8779   -1.5757    0.0000 N   0  0  0  0  0  0  0  0  0  0  0  0
    3.3813   -2.1229    0.0000 H   0  0  0  0  0  0  0  0  0  0  0  0
    0.8494   -2.8014    0.0000 H   0  0  0  0  0  0  0  0  0  0  0  0
   -0.0001   -0.0000    0.0000 C   0  0  0  0  0  0  0  0  0  0  0  0
   -1.6000   -0.0000    0.0000 C   0  0  0  0  0  0  0  0  0  0  0  0
   -2.4000    1.3857    0.0000 C   0  0  0  0  0  0  0  0  0  0  0  0
   -1.6000    2.7713    0.0000 H   0  0  0  0  0  0  0  0  0  0  0  0
   -4.0000    1.3857    0.0000 C   0  0  0  0  0  0  0  0  0  0  0  0
   -4.8000    2.7713    0.0000 H   0  0  0  0  0  0  0  0  0  0  0  0
   -4.8000   -0.0000    0.0000 C   0  0  0  0  0  0  0  0  0  0  0  0
   -6.3999   -0.0000    0.0000 O   0  0  0  0  0  0  0  0  0  0  0  0
   -7.2000    1.3857    0.0000 H   0  0  0  0  0  0  0  0  0  0  0  0
   -4.0000   -1.3856    0.0000 C   0  0  0  0  0  0  0  0  0  0  0  0
   -4.8000   -2.7713    0.0000 H   0  0  0  0  0  0  0  0  0  0  0  0
   -2.4000   -1.3856    0.0000 C   0  0  0  0  0  0  0  0  0  0  0  0
   -1.6000   -2.7713    0.0000 H   0  0  0  0  0  0  0  0  0  0  0  0
   -0.0001   -1.6000    0.0000 H   0  0  0  0  0  0  0  0  0  0  0  0
   -0.0001    1.6000    0.0000 H   0  0  0  0  0  0  0  0  0  0  0  0
    1.3222    1.5757    0.0000 H   0  0  0  0  0  0  0  0  0  0  0  0
  1  2  1  0  0  0  0
  2  3  1  0  0  0  0
  1  4  2  0  0  0  0
  1  5  1  0  0  0  0
  5  6  1  0  0  0  0
  6  7  1  0  0  0  0
  6  8  1  0  0  0  0
  5  9  1  0  0  0  0
  9 10  1  0  0  0  0
 10 11  4  0  0  0  0
 11 12  1  0  0  0  0
 11 13  4  0  0  0  0
 13 14  1  0  0  0  0
 13 15  4  0  0  0  0
 15 16  1  0  0  0  0
 16 17  1  0  0  0  0
 15 18  4  0  0  0  0
 18 19  1  0  0  0  0
 18 20  4  0  0  0  0
 20 10  4  0  0  0  0
 20 21  1  0  0  0  0
  9 22  1  0  0  0  0
  9 23  1  0  0  0  0
  5 24  1  0  0  0  0
M  END
> <CAS>
60-18-4, 556-02-5, 556-03-6

> <NAME>
TYROSINE, D-Tyrosine, DL-TYROSINE

> <preferred_name>
L-Tyrosine

> <iupac>
L-tyrosine

> <SMILES>
N[C@@H](Cc1ccc(O)cc1)C(O)=O

> <Canonical_QSARr>
NC(Cc1ccc(O)cc1)C(O)=O

> <InChI_Code_QSARr>
InChI=1S/C9H11NO3/c10-8(9(12)13)5-6-1-3-7(11)4-2-6/h1-4,8,11H,5,10H2,(H,12,13)

> <InChI Key_QSARr>
OUYCCCASQSFEME-UHFFFAOYSA-N

> <Salt_Solvent>
?

> <WS Temperature>
24

> <WS Reference>
SEIDELL,A (1941)

> <dsstox_substance_id>
DTXSID1023730

> <LogMolar>
-2.59546666666667

$$$$
60-32-2
  -INDIGO-01081615412D

 22 21  0  0  0  0  0  0  0  0999 V2000
    5.6000   -1.3856    0.0000 O   0  0  0  0  0  0  0  0  0  0  0  0
    4.8000    0.0000    0.0000 C   0  0  0  0  0  0  0  0  0  0  0  0
    3.1999    0.0000    0.0000 C   0  0  0  0  0  0  0  0  0  0  0  0
    1.5999    0.0000    0.0000 C   0  0  0  0  0  0  0  0  0  0  0  0
    0.0001    0.0000    0.0000 C   0  0  0  0  0  0  0  0  0  0  0  0
   -1.5999    0.0000    0.0000 C   0  0  0  0  0  0  0  0  0  0  0  0
   -3.2000   -0.0000    0.0000 C   0  0  0  0  0  0  0  0  0  0  0  0
   -4.8000   -0.0000    0.0000 N   0  0  0  0  0  0  0  0  0  0  0  0
   -5.6000    1.3856    0.0000 H   0  0  0  0  0  0  0  0  0  0  0  0
   -5.6000   -1.3856    0.0000 H   0  0  0  0  0  0  0  0  0  0  0  0
   -3.2000    1.6000    0.0000 H   0  0  0  0  0  0  0  0  0  0  0  0
   -3.2000   -1.6000    0.0000 H   0  0  0  0  0  0  0  0  0  0  0  0
   -1.5999   -1.6000    0.0000 H   0  0  0  0  0  0  0  0  0  0  0  0
   -1.5999    1.6000    0.0000 H   0  0  0  0  0  0  0  0  0  0  0  0
    0.0001    1.6000    0.0000 H   0  0  0  0  0  0  0  0  0  0  0  0
    0.0001   -1.6000    0.0000 H   0  0  0  0  0  0  0  0  0  0  0  0
    1.5999   -1.6000    0.0000 H   0  0  0  0  0  0  0  0  0  0  0  0
    1.5999    1.6000    0.0000 H   0  0  0  0  0  0  0  0  0  0  0  0
    3.1999   -1.6000    0.0000 H   0  0  0  0  0  0  0  0  0  0  0  0
    3.1999    1.6000    0.0000 H   0  0  0  0  0  0  0  0  0  0  0  0
    5.6000    1.3856    0.0000 O   0  0  0  0  0  0  0  0  0  0  0  0
    7.2000   -1.3856    0.0000 H   0  0  0  0  0  0  0  0  0  0  0  0
  1  2  1  0  0  0  0
  2  3  1  0  0  0  0
  3  4  1  0  0  0  0
  4  5  1  0  0  0  0
  5  6  1  0  0  0  0
  6  7  1  0  0  0  0
  7  8  1  0  0  0  0
  8  9  1  0  0  0  0
  8 10  1  0  0  0  0
  7 11  1  0  0  0  0
  7 12  1  0  0  0  0
  6 13  1  0  0  0  0
  6 14  1  0  0  0  0
  5 15  1  0  0  0  0
  5 16  1  0  0  0  0
  4 17  1  0  0  0  0
  4 18  1  0  0  0  0
  3 19  1  0  0  0  0
  3 20  1  0  0  0  0
  2 21  2  0  0  0  0
  1 22  1  0  0  0  0
M  END
> <CAS>
60-32-2

> <NAME>
6-AMINOHEXANOIC ACID

> <preferred_name>
6-Aminocaproic acid

> <iupac>
6-aminohexanoic acid

> <SMILES>
NCCCCCC(O)=O

> <Canonical_QSARr>
NCCCCCC(O)=O

> <InChI_Code_QSARr>
InChI=1S/C6H13NO2/c7-5-3-1-2-4-6(8)9/h1-5,7H2,(H,8,9)

> <InChI Key_QSARr>
SLXKOJJOQWFEFD-UHFFFAOYSA-N

> <Salt_Solvent>
?

> <WS Temperature>
25

> <WS Reference>
YALKOWSKY,SH & DANNENFELSER,RM (1992)

> <dsstox_substance_id>
DTXSID0020070

> <LogMolar>
0.5854

$$$$
60-54-8
  -INDIGO-01081615412D

 56 59  0  0  0  0  0  0  0  0999 V2000
   -0.0001    1.6000    0.0000 C   0  0  0  0  0  0  0  0  0  0  0  0
   -0.5473    3.1035    0.0000 O   0  0  0  0  0  0  0  0  0  0  0  0
    0.4811    4.3292    0.0000 H   0  0  0  0  0  0  0  0  0  0  0  0
   -1.3856    2.4000    0.0000 C   0  0  0  0  0  0  0  0  0  0  0  0
   -1.3856    4.0000    0.0000 O   0  0  0  0  0  0  0  0  0  0  0  0
   -2.7713    4.8000    0.0000 H   0  0  0  0  0  0  0  0  0  0  0  0
   -2.7713    1.6000    0.0000 C   0  0  0  0  0  0  0  0  0  0  0  0
   -4.1569    2.4000    0.0000 C   0  0  0  0  0  0  0  0  0  0  0  0
   -5.5426    1.6000    0.0000 C   0  0  0  0  0  0  0  0  0  0  0  0
   -6.9281    2.4000    0.0000 C   0  0  0  0  0  0  0  0  0  0  0  0
   -6.9281    4.0000    0.0000 O   0  0  0  0  0  0  0  0  0  0  0  0
   -8.3138    4.8000    0.0000 H   0  0  0  0  0  0  0  0  0  0  0  0
   -8.3138    1.6000    0.0000 C   0  0  0  0  0  0  0  0  0  0  0  0
   -9.6995    2.4000    0.0000 H   0  0  0  0  0  0  0  0  0  0  0  0
   -8.3138    0.0000    0.0000 C   0  0  0  0  0  0  0  0  0  0  0  0
   -9.6995   -0.8000    0.0000 H   0  0  0  0  0  0  0  0  0  0  0  0
   -6.9281   -0.8000    0.0000 C   0  0  0  0  0  0  0  0  0  0  0  0
   -7.7282   -2.1856    0.0000 H   0  0  0  0  0  0  0  0  0  0  0  0
   -5.5426    0.0000    0.0000 C   0  0  0  0  0  0  0  0  0  0  0  0
   -4.1569   -0.8000    0.0000 C   0  0  0  0  0  0  0  0  0  0  0  0
   -5.1853   -2.0256    0.0000 C   0  0  0  0  0  0  0  0  0  0  0  0
   -4.6382   -3.5292    0.0000 H   0  0  0  0  0  0  0  0  0  0  0  0
   -6.2139   -3.2513    0.0000 H   0  0  0  0  0  0  0  0  0  0  0  0
   -6.7611   -1.7478    0.0000 H   0  0  0  0  0  0  0  0  0  0  0  0
   -3.1286   -2.0256    0.0000 O   0  0  0  0  0  0  0  0  0  0  0  0
   -3.6757   -3.5292    0.0000 H   0  0  0  0  0  0  0  0  0  0  0  0
   -2.7713    0.0000    0.0000 C   0  0  0  0  0  0  0  0  0  0  0  0
   -2.2241   -1.5035    0.0000 H   0  0  0  0  0  0  0  0  0  0  0  0
   -1.3856   -0.8000    0.0000 C   0  0  0  0  0  0  0  0  0  0  0  0
   -1.6634   -2.3757    0.0000 H   0  0  0  0  0  0  0  0  0  0  0  0
   -0.8384   -2.3035    0.0000 H   0  0  0  0  0  0  0  0  0  0  0  0
   -0.0001    0.0000    0.0000 C   0  0  0  0  0  0  0  0  0  0  0  0
   -0.0001   -1.6000    0.0000 H   0  0  0  0  0  0  0  0  0  0  0  0
    1.3856   -0.8000    0.0000 C   0  0  0  0  0  0  0  0  0  0  0  0
    2.4142   -2.0256    0.0000 N   0  0  0  0  0  0  0  0  0  0  0  0
    3.9897   -1.7478    0.0000 C   0  0  0  0  0  0  0  0  0  0  0  0
    5.0183   -2.9736    0.0000 H   0  0  0  0  0  0  0  0  0  0  0  0
    5.5655   -1.4701    0.0000 H   0  0  0  0  0  0  0  0  0  0  0  0
    3.4426   -3.2513    0.0000 H   0  0  0  0  0  0  0  0  0  0  0  0
    1.8668   -3.5292    0.0000 C   0  0  0  0  0  0  0  0  0  0  0  0
    2.8954   -4.7548    0.0000 H   0  0  0  0  0  0  0  0  0  0  0  0
    1.3197   -5.0327    0.0000 H   0  0  0  0  0  0  0  0  0  0  0  0
    0.2913   -3.8070    0.0000 H   0  0  0  0  0  0  0  0  0  0  0  0
    0.8384   -2.3035    0.0000 H   0  0  0  0  0  0  0  0  0  0  0  0
    2.7713    0.0000    0.0000 C   0  0  0  0  0  0  0  0  0  0  0  0
    4.1570   -0.8000    0.0000 O   0  0  0  0  0  0  0  0  0  0  0  0
    5.5427    0.0000    0.0000 H   0  0  0  0  0  0  0  0  0  0  0  0
    2.7713    1.6000    0.0000 C   0  0  0  0  0  0  0  0  0  0  0  0
    4.1570    2.4000    0.0000 C   0  0  0  0  0  0  0  0  0  0  0  0
    4.1570    4.0000    0.0000 N   0  0  0  0  0  0  0  0  0  0  0  0
    5.5427    4.8000    0.0000 H   0  0  0  0  0  0  0  0  0  0  0  0
    2.7713    4.8000    0.0000 H   0  0  0  0  0  0  0  0  0  0  0  0
    5.5427    1.6000    0.0000 O   0  0  0  0  0  0  0  0  0  0  0  0
    1.3856    2.4000    0.0000 C   0  0  0  0  0  0  0  0  0  0  0  0
    1.3856    4.0000    0.0000 O   0  0  0  0  0  0  0  0  0  0  0  0
   -4.1569    4.0000    0.0000 O   0  0  0  0  0  0  0  0  0  0  0  0
  1  2  1  0  0  0  0
  2  3  1  0  0  0  0
  1  4  1  0  0  0  0
  4  5  1  0  0  0  0
  5  6  1  0  0  0  0
  4  7  2  0  0  0  0
  7  8  1  0  0  0  0
  8  9  1  0  0  0  0
  9 10  4  0  0  0  0
 10 11  1  0  0  0  0
 11 12  1  0  0  0  0
 10 13  4  0  0  0  0
 13 14  1  0  0  0  0
 13 15  4  0  0  0  0
 15 16  1  0  0  0  0
 15 17  4  0  0  0  0
 17 18  1  0  0  0  0
 17 19  4  0  0  0  0
 19  9  4  0  0  0  0
 19 20  1  0  0  0  0
 20 21  1  0  0  0  0
 21 22  1  0  0  0  0
 21 23  1  0  0  0  0
 21 24  1  0  0  0  0
 20 25  1  0  0  0  0
 25 26  1  0  0  0  0
 20 27  1  0  0  0  0
 27  7  1  0  0  0  0
 27 28  1  0  0  0  0
 27 29  1  0  0  0  0
 29 30  1  0  0  0  0
 29 31  1  0  0  0  0
 29 32  1  0  0  0  0
 32  1  1  0  0  0  0
 32 33  1  0  0  0  0
 32 34  1  0  0  0  0
 34 35  1  0  0  0  0
 35 36  1  0  0  0  0
 36 37  1  0  0  0  0
 36 38  1  0  0  0  0
 36 39  1  0  0  0  0
 35 40  1  0  0  0  0
 40 41  1  0  0  0  0
 40 42  1  0  0  0  0
 40 43  1  0  0  0  0
 34 44  1  0  0  0  0
 34 45  1  0  0  0  0
 45 46  1  0  0  0  0
 46 47  1  0  0  0  0
 45 48  2  0  0  0  0
 48 49  1  0  0  0  0
 49 50  1  0  0  0  0
 50 51  1  0  0  0  0
 50 52  1  0  0  0  0
 49 53  2  0  0  0  0
 48 54  1  0  0  0  0
 54  1  1  0  0  0  0
 54 55  2  0  0  0  0
  8 56  2  0  0  0  0
M  END
> <CAS>
60-54-8

> <NAME>
TETRACYCLINE

> <preferred_name>
Tetracycline

> <iupac>
(4S,4aS,5aS,6S,12aS)-4-(dimethylamino)-3,6,10,12,12a-pentahydroxy-6-methyl-1,11-dioxo-1,4,4a,5,5a,6,11,12a-octahydrotetracene-2-carboxamide

> <SMILES>
C[C@]1(O)[C@H]2C[C@H]3[C@@H](C(O)=C(C(N)=O)C(=O)[C@@]3(O)C(O)=C2C(=O)c2c1cccc2O)N(C)C

> <Canonical_QSARr>
CC1(O)C2CC3C(C(O)=C(C(N)=O)C(=O)C3(O)C(O)=C2C(=O)c2c1cccc2O)N(C)C

> <InChI_Code_QSARr>
InChI=1S/C22H24N2O8/c1-21(31)8-5-4-6-11(25)12(8)16(26)13-9(21)7-10-15(24(2)3)17(27)14(20(23)30)19(29)22(10,32)18(13)28/h4-6,9-10,15,25,27-28,31-32H,7H2,1-3H3,(H2,23,30)

> <InChI Key_QSARr>
OFVLGDICTFRJMM-UHFFFAOYSA-N

> <Salt_Solvent>
?

> <WS Temperature>
25

> <WS Reference>
YALKOWSKY,SH & DANNENFELSER,RM (1992)

> <dsstox_substance_id>
DTXSID7023645

> <LogMolar>
-3.284

$$$$
60-87-7
  -INDIGO-01081615412D

 40 42  0  0  0  0  0  0  0  0999 V2000
   -5.5999    4.1569    0.0000 C   0  0  0  0  0  0  0  0  0  0  0  0
   -4.0001    4.1569    0.0000 C   0  0  0  0  0  0  0  0  0  0  0  0
   -3.2001    5.5426    0.0000 H   0  0  0  0  0  0  0  0  0  0  0  0
   -3.2001    2.7712    0.0000 C   0  0  0  0  0  0  0  0  0  0  0  0
   -1.6000    2.7712    0.0000 H   0  0  0  0  0  0  0  0  0  0  0  0
   -4.0001    1.3856    0.0000 C   0  0  0  0  0  0  0  0  0  0  0  0
   -3.2001   -0.0001    0.0000 N   0  0  0  0  0  0  0  0  0  0  0  0
   -4.0001   -1.3856    0.0000 C   0  0  0  0  0  0  0  0  0  0  0  0
   -3.2001   -2.7712    0.0000 C   0  0  0  0  0  0  0  0  0  0  0  0
   -1.6000   -2.7712    0.0000 H   0  0  0  0  0  0  0  0  0  0  0  0
   -4.0001   -4.1569    0.0000 C   0  0  0  0  0  0  0  0  0  0  0  0
   -3.2001   -5.5426    0.0000 H   0  0  0  0  0  0  0  0  0  0  0  0
   -5.5999   -4.1569    0.0000 C   0  0  0  0  0  0  0  0  0  0  0  0
   -6.4000   -5.5426    0.0000 H   0  0  0  0  0  0  0  0  0  0  0  0
   -6.4000   -2.7712    0.0000 C   0  0  0  0  0  0  0  0  0  0  0  0
   -8.0000   -2.7712    0.0000 H   0  0  0  0  0  0  0  0  0  0  0  0
   -5.5999   -1.3856    0.0000 C   0  0  0  0  0  0  0  0  0  0  0  0
   -6.4000   -0.0001    0.0000 S   0  0  0  0  0  0  0  0  0  0  0  0
   -5.5999    1.3856    0.0000 C   0  0  0  0  0  0  0  0  0  0  0  0
   -6.4000    2.7712    0.0000 C   0  0  0  0  0  0  0  0  0  0  0  0
   -8.0000    2.7712    0.0000 H   0  0  0  0  0  0  0  0  0  0  0  0
   -1.6000   -0.0001    0.0000 C   0  0  0  0  0  0  0  0  0  0  0  0
    0.0000   -0.0001    0.0000 C   0  0  0  0  0  0  0  0  0  0  0  0
    1.5035   -0.5473    0.0000 N   0  0  0  0  0  0  0  0  0  0  0  0
    1.7813   -2.1229    0.0000 C   0  0  0  0  0  0  0  0  0  0  0  0
    2.0592   -3.6987    0.0000 H   0  0  0  0  0  0  0  0  0  0  0  0
    3.2848   -2.6701    0.0000 H   0  0  0  0  0  0  0  0  0  0  0  0
    0.5557   -3.1513    0.0000 H   0  0  0  0  0  0  0  0  0  0  0  0
    2.7292    0.4813    0.0000 C   0  0  0  0  0  0  0  0  0  0  0  0
    4.2327   -0.0661    0.0000 H   0  0  0  0  0  0  0  0  0  0  0  0
    3.9549    1.5097    0.0000 H   0  0  0  0  0  0  0  0  0  0  0  0
    3.0071   -1.0945    0.0000 H   0  0  0  0  0  0  0  0  0  0  0  0
    0.0000    1.6001    0.0000 C   0  0  0  0  0  0  0  0  0  0  0  0
    0.0000    3.2000    0.0000 H   0  0  0  0  0  0  0  0  0  0  0  0
    1.3856    2.4000    0.0000 H   0  0  0  0  0  0  0  0  0  0  0  0
    1.3856    0.8000    0.0000 H   0  0  0  0  0  0  0  0  0  0  0  0
    0.0000   -1.6001    0.0000 H   0  0  0  0  0  0  0  0  0  0  0  0
   -1.6000    1.6001    0.0000 H   0  0  0  0  0  0  0  0  0  0  0  0
   -1.6000   -1.6001    0.0000 H   0  0  0  0  0  0  0  0  0  0  0  0
   -6.4000    5.5426    0.0000 H   0  0  0  0  0  0  0  0  0  0  0  0
  1  2  4  0  0  0  0
  2  3  1  0  0  0  0
  2  4  4  0  0  0  0
  4  5  1  0  0  0  0
  4  6  4  0  0  0  0
  6  7  1  0  0  0  0
  7  8  1  0  0  0  0
  8  9  4  0  0  0  0
  9 10  1  0  0  0  0
  9 11  4  0  0  0  0
 11 12  1  0  0  0  0
 11 13  4  0  0  0  0
 13 14  1  0  0  0  0
 13 15  4  0  0  0  0
 15 16  1  0  0  0  0
 15 17  4  0  0  0  0
 17  8  4  0  0  0  0
 17 18  1  0  0  0  0
 18 19  1  0  0  0  0
 19  6  4  0  0  0  0
 19 20  4  0  0  0  0
 20  1  4  0  0  0  0
 20 21  1  0  0  0  0
  7 22  1  0  0  0  0
 22 23  1  0  0  0  0
 23 24  1  0  0  0  0
 24 25  1  0  0  0  0
 25 26  1  0  0  0  0
 25 27  1  0  0  0  0
 25 28  1  0  0  0  0
 24 29  1  0  0  0  0
 29 30  1  0  0  0  0
 29 31  1  0  0  0  0
 29 32  1  0  0  0  0
 23 33  1  0  0  0  0
 33 34  1  0  0  0  0
 33 35  1  0  0  0  0
 33 36  1  0  0  0  0
 23 37  1  0  0  0  0
 22 38  1  0  0  0  0
 22 39  1  0  0  0  0
  1 40  1  0  0  0  0
M  END
> <CAS>
60-87-7

> <NAME>
PROMETHAZINE

> <preferred_name>
Promethazine

> <iupac>
N,N-dimethyl-1-(10H-phenothiazin-10-yl)propan-2-amine

> <SMILES>
CN(C)C(C)CN1c2ccccc2Sc2ccccc12

> <Canonical_QSARr>
CN(C)C(C)CN1c2ccccc2Sc2ccccc12

> <InChI_Code_QSARr>
InChI=1S/C17H20N2S/c1-13(18(2)3)12-19-14-8-4-6-10-16(14)20-17-11-7-5-9-15(17)19/h4-11,13H,12H2,1-3H3

> <InChI Key_QSARr>
PWWVAXIEGOYWEE-UHFFFAOYSA-N

> <Salt_Solvent>
?

> <WS Temperature>
24

> <WS Reference>
YALKOWSKY,SH & DANNENFELSER,RM (1992)

> <dsstox_substance_id>
DTXSID7023518

> <LogMolar>
-4.2597

$$$$
61-57-4
  -INDIGO-01081615412D

 20 21  0  0  0  0  0  0  0  0999 V2000
    7.4670    3.1821    0.0000 O   0  0  0  0  0  0  0  0  0  0  0  0
    5.9452    3.6765    0.0000 N   0  0  0  0  0  0  0  0  0  0  0  0
    4.7562    2.6059    0.0000 C   0  0  0  0  0  0  0  0  0  0  0  0
    3.1913    2.9385    0.0000 S   0  0  0  1  0  0  0  0  0  0  0  0
    2.3912    1.5528    0.0000 C   0  0  0  0  0  0  0  0  0  0  0  0
    0.8000    1.3857    0.0000 N   0  0  0  0  0  0  0  0  0  0  0  0
   -0.2706    2.5746    0.0000 C   0  0  0  0  0  0  0  0  0  0  0  0
    0.0621    4.1398    0.0000 O   0  0  0  0  0  0  0  0  0  0  0  0
   -1.7323    1.9238    0.0000 N   0  0  0  0  0  0  0  0  0  0  0  0
   -3.1180    2.7238    0.0000 H   0  0  0  0  0  0  0  0  0  0  0  0
   -1.5651    0.3327    0.0000 C   0  0  0  0  0  0  0  0  0  0  0  0
   -3.1650    0.3327    0.0000 H   0  0  0  0  0  0  0  0  0  0  0  0
   -1.7323   -1.2585    0.0000 H   0  0  0  0  0  0  0  0  0  0  0  0
   -0.0000   -0.0000    0.0000 C   0  0  0  0  0  0  0  0  0  0  0  0
   -0.4945   -1.5217    0.0000 H   0  0  0  0  0  0  0  0  0  0  0  0
    1.4617   -0.6508    0.0000 H   0  0  0  0  0  0  0  0  0  0  0  0
    3.4619    0.3639    0.0000 N   0  0  0  1  0  0  0  0  0  0  0  0
    4.9235    1.0147    0.0000 C   0  0  0  0  0  0  0  0  0  0  0  0
    6.3091    0.2146    0.0000 H   0  0  0  0  0  0  0  0  0  0  0  0
    5.6127    5.2415    0.0000 O   0  0  0  0  0  0  0  0  0  0  0  0
  1  2  1  0  0  0  0
  2  3  1  0  0  0  0
  3  4  4  0  0  0  0
  4  5  4  0  0  0  0
  5  6  1  0  0  0  0
  6  7  1  0  0  0  0
  7  8  2  0  0  0  0
  7  9  1  0  0  0  0
  9 10  1  0  0  0  0
  9 11  1  0  0  0  0
 11 12  1  0  0  0  0
 11 13  1  0  0  0  0
 11 14  1  0  0  0  0
 14  6  1  0  0  0  0
 14 15  1  0  0  0  0
 14 16  1  0  0  0  0
  5 17  4  0  0  0  0
 17 18  4  0  0  0  0
 18  3  4  0  0  0  0
 18 19  1  0  0  0  0
  2 20  2  0  0  0  0
M  CHG  2   1  -1   2   1
M  END
> <CAS>
61-57-4

> <NAME>
NIRIDAZOLE

> <preferred_name>
Niridazole

> <iupac>
1-(5-nitro-1,3-thiazol-2-yl)imidazolidin-2-one

> <SMILES>
[O-][N+](=O)c1c[n]c([s]1)N1CCNC1=O

> <Canonical_QSARr>
[O-][N+](=O)c1c[n]c([s]1)N1CCNC1=O

> <InChI_Code_QSARr>
InChI=1S/C6H6N4O3S/c11-5-7-1-2-9(5)6-8-3-4(14-6)10(12)13/h3H,1-2H2,(H,7,11)

> <InChI Key_QSARr>
RDXLYGJSWZYTFJ-UHFFFAOYSA-N

> <Salt_Solvent>
?

> <WS Temperature>
25

> <WS Reference>
YALKOWSKY,SH & DANNENFELSER,RM (1992)

> <dsstox_substance_id>
DTXSID6045244

> <LogMolar>
-3.2169

$$$$
61-73-4
  -INDIGO-01081615412D

 38 40  0  0  0  0  0  0  0  0999 V2000
    4.1570    0.8000    0.0000 S   0  0  0  1  0  0  0  0  0  0  0  0
    5.5426   -0.0001    0.0000 C   0  0  0  0  0  0  0  0  0  0  0  0
    5.5426   -1.5999    0.0000 C   0  0  0  0  0  0  0  0  0  0  0  0
    6.9282   -2.4000    0.0000 C   0  0  0  0  0  0  0  0  0  0  0  0
    8.3138   -1.5999    0.0000 C   0  0  0  0  0  0  0  0  0  0  0  0
    8.3138   -0.0001    0.0000 C   0  0  0  0  0  0  0  0  0  0  0  0
    9.6996    0.8000    0.0000 N   0  0  0  0  0  0  0  0  0  0  0  0
   11.0852   -0.0001    0.0000 C   0  0  0  0  0  0  0  0  0  0  0  0
   12.4708   -0.8000    0.0000 H   0  0  0  0  0  0  0  0  0  0  0  0
   12.4708    0.8000    0.0000 H   0  0  0  0  0  0  0  0  0  0  0  0
   11.0852   -1.6001    0.0000 H   0  0  0  0  0  0  0  0  0  0  0  0
    9.6996    2.4000    0.0000 C   0  0  0  0  0  0  0  0  0  0  0  0
    9.6996    4.0000    0.0000 H   0  0  0  0  0  0  0  0  0  0  0  0
   11.0852    3.1999    0.0000 H   0  0  0  0  0  0  0  0  0  0  0  0
    8.3138    3.1999    0.0000 H   0  0  0  0  0  0  0  0  0  0  0  0
    6.9282    0.8000    0.0000 C   0  0  0  0  0  0  0  0  0  0  0  0
    6.9282    2.4000    0.0000 H   0  0  0  0  0  0  0  0  0  0  0  0
    9.6996   -2.4000    0.0000 H   0  0  0  0  0  0  0  0  0  0  0  0
    6.9282   -4.0000    0.0000 H   0  0  0  0  0  0  0  0  0  0  0  0
    4.1570   -2.4000    0.0000 N   0  0  0  1  0  0  0  0  0  0  0  0
    2.7712   -1.6001    0.0000 C   0  0  0  0  0  0  0  0  0  0  0  0
    1.3856   -2.4000    0.0000 C   0  0  0  0  0  0  0  0  0  0  0  0
    0.0001   -1.6001    0.0000 C   0  0  0  0  0  0  0  0  0  0  0  0
    0.0001   -0.0001    0.0000 C   0  0  0  0  0  0  0  0  0  0  0  0
   -1.3855    0.8000    0.0000 N   0  0  0  0  0  0  0  0  0  0  0  0
   -2.7713    0.0001    0.0000 C   0  0  0  0  0  0  0  0  0  0  0  0
   -4.1569   -0.8000    0.0000 H   0  0  0  0  0  0  0  0  0  0  0  0
   -4.1569    0.8000    0.0000 H   0  0  0  0  0  0  0  0  0  0  0  0
   -2.7713   -1.6001    0.0000 H   0  0  0  0  0  0  0  0  0  0  0  0
   -1.3855    2.4000    0.0000 C   0  0  0  0  0  0  0  0  0  0  0  0
   -1.3855    4.0000    0.0000 H   0  0  0  0  0  0  0  0  0  0  0  0
   -2.7713    3.2001    0.0000 H   0  0  0  0  0  0  0  0  0  0  0  0
    0.0001    3.2001    0.0000 H   0  0  0  0  0  0  0  0  0  0  0  0
    1.3856    0.8000    0.0000 C   0  0  0  0  0  0  0  0  0  0  0  0
    1.3856    2.4000    0.0000 H   0  0  0  0  0  0  0  0  0  0  0  0
    2.7712    0.0001    0.0000 C   0  0  0  0  0  0  0  0  0  0  0  0
   -1.3855   -2.4000    0.0000 H   0  0  0  0  0  0  0  0  0  0  0  0
    1.3856   -4.0000    0.0000 H   0  0  0  0  0  0  0  0  0  0  0  0
  1  2  4  0  0  0  0
  2  3  4  0  0  0  0
  3  4  4  0  0  0  0
  4  5  4  0  0  0  0
  5  6  4  0  0  0  0
  6  7  1  0  0  0  0
  7  8  1  0  0  0  0
  8  9  1  0  0  0  0
  8 10  1  0  0  0  0
  8 11  1  0  0  0  0
  7 12  1  0  0  0  0
 12 13  1  0  0  0  0
 12 14  1  0  0  0  0
 12 15  1  0  0  0  0
  6 16  4  0  0  0  0
 16  2  4  0  0  0  0
 16 17  1  0  0  0  0
  5 18  1  0  0  0  0
  4 19  1  0  0  0  0
  3 20  4  0  0  0  0
 20 21  4  0  0  0  0
 21 22  4  0  0  0  0
 22 23  4  0  0  0  0
 23 24  4  0  0  0  0
 24 25  1  0  0  0  0
 25 26  1  0  0  0  0
 26 27  1  0  0  0  0
 26 28  1  0  0  0  0
 26 29  1  0  0  0  0
 25 30  1  0  0  0  0
 30 31  1  0  0  0  0
 30 32  1  0  0  0  0
 30 33  1  0  0  0  0
 24 34  4  0  0  0  0
 34 35  1  0  0  0  0
 34 36  4  0  0  0  0
 36  1  4  0  0  0  0
 36 21  4  0  0  0  0
 23 37  1  0  0  0  0
 22 38  1  0  0  0  0
M  CHG  1   1   1
M  END
> <CAS>
61-73-4

> <NAME>
METHYLENE BLUE

> <preferred_name>
Methylene blue

> <iupac>
3,7-bis(dimethylamino)phenothiazin-5-ium chloride

> <SMILES>
[Cl-].CN(C)c1cc2[s+]c3cc(ccc3[n]c2cc1)N(C)C

> <Canonical_QSARr>
CN(C)c1cc2[s+]c3cc(ccc3[n]c2cc1)N(C)C

> <InChI_Code_QSARr>
InChI=1S/C16H18N3S/c1-18(2)11-5-7-13-15(9-11)20-16-10-12(19(3)4)6-8-14(16)17-13/h5-10H,1-4H3/q+1

> <InChI Key_QSARr>
RBTBFTRPCNLSDE-UHFFFAOYSA-N

> <Salt_Solvent>
[Cl-]

> <WS Temperature>
25

> <WS Reference>
BAUGHMAN,GL ET AL. (1993)

> <dsstox_substance_id>
DTXSID0023296

> <LogMolar>
-0.8655

$$$$
62-56-6
  -INDIGO-01081615412D

  8  7  0  0  0  0  0  0  0  0999 V2000
    1.3856    0.8000    0.0000 N   0  0  0  0  0  0  0  0  0  0  0  0
   -0.0000    0.0000    0.0000 C   0  0  0  0  0  0  0  0  0  0  0  0
   -1.3856    0.8000    0.0000 N   0  0  0  0  0  0  0  0  0  0  0  0
   -2.7713    0.0000    0.0000 H   0  0  0  0  0  0  0  0  0  0  0  0
   -1.3856    2.4000    0.0000 H   0  0  0  0  0  0  0  0  0  0  0  0
    0.0000   -1.6000    0.0000 S   0  0  0  0  0  0  0  0  0  0  0  0
    2.7713    0.0000    0.0000 H   0  0  0  0  0  0  0  0  0  0  0  0
    1.3856    2.4000    0.0000 H   0  0  0  0  0  0  0  0  0  0  0  0
  1  2  1  0  0  0  0
  2  3  1  0  0  0  0
  3  4  1  0  0  0  0
  3  5  1  0  0  0  0
  2  6  2  0  0  0  0
  1  7  1  0  0  0  0
  1  8  1  0  0  0  0
M  END
> <CAS>
62-56-6

> <NAME>
THIOUREA

> <preferred_name>
Thiourea

> <iupac>
thiourea

> <SMILES>
NC(N)=S

> <Canonical_QSARr>
NC(N)=S

> <InChI_Code_QSARr>
InChI=1S/CH4N2S/c2-1(3)4/h(H4,2,3,4)

> <InChI Key_QSARr>
UMGDCJDMYOKAJW-UHFFFAOYSA-N

> <Salt_Solvent>
?

> <WS Temperature>
25

> <WS Reference>
SEIDELL,A (1941)

> <dsstox_substance_id>
DTXSID9021348

> <LogMolar>
0.2708

$$$$
62-75-9
  -INDIGO-01081615412D

 11 10  0  0  0  0  0  0  0  0999 V2000
    1.3856    0.8000    0.0000 C   0  0  0  0  0  0  0  0  0  0  0  0
   -0.0000    0.0000    0.0000 N   0  0  0  0  0  0  0  0  0  0  0  0
   -1.3856    0.8000    0.0000 C   0  0  0  0  0  0  0  0  0  0  0  0
   -2.7713    1.6000    0.0000 H   0  0  0  0  0  0  0  0  0  0  0  0
   -2.7713    0.0000    0.0000 H   0  0  0  0  0  0  0  0  0  0  0  0
   -1.3856    2.4000    0.0000 H   0  0  0  0  0  0  0  0  0  0  0  0
    0.0000   -1.6000    0.0000 N   0  0  0  0  0  0  0  0  0  0  0  0
    1.3856   -2.4000    0.0000 O   0  0  0  0  0  0  0  0  0  0  0  0
    2.7713    1.6000    0.0000 H   0  0  0  0  0  0  0  0  0  0  0  0
    2.7713    0.0000    0.0000 H   0  0  0  0  0  0  0  0  0  0  0  0
    1.3856    2.4000    0.0000 H   0  0  0  0  0  0  0  0  0  0  0  0
  1  2  1  0  0  0  0
  2  3  1  0  0  0  0
  3  4  1  0  0  0  0
  3  5  1  0  0  0  0
  3  6  1  0  0  0  0
  2  7  1  0  0  0  0
  7  8  2  0  0  0  0
  1  9  1  0  0  0  0
  1 10  1  0  0  0  0
  1 11  1  0  0  0  0
M  END
> <CAS>
62-75-9

> <NAME>
N-NITROSODIMETHYLAMINE

> <preferred_name>
N-Nitrosodimethylamine

> <iupac>
N-methyl-N-nitrosomethanamine

> <SMILES>
CN(C)N=O

> <Canonical_QSARr>
CN(C)N=O

> <InChI_Code_QSARr>
InChI=1S/C2H6N2O/c1-4(2)3-5/h1-2H3

> <InChI Key_QSARr>
UMFJAHHVKNCGLG-UHFFFAOYSA-N

> <Salt_Solvent>
?

> <WS Temperature>
24

> <WS Reference>
YALKOWSKY,SH & DANNENFELSER,RM (1992)

> <dsstox_substance_id>
DTXSID7021029

> <LogMolar>
1.1303

$$$$
63-74-1
  -INDIGO-01081615412D

 19 19  0  0  0  0  0  0  0  0999 V2000
    1.6000   -0.0000    0.0000 S   0  0  0  0  0  0  0  0  0  0  0  0
    3.2000   -0.0000    0.0000 N   0  0  0  0  0  0  0  0  0  0  0  0
    4.0000   -1.3856    0.0000 H   0  0  0  0  0  0  0  0  0  0  0  0
    4.0000    1.3856    0.0000 H   0  0  0  0  0  0  0  0  0  0  0  0
    1.6000   -1.6000    0.0000 O   0  0  0  0  0  0  0  0  0  0  0  0
    1.6000    1.6000    0.0000 O   0  0  0  0  0  0  0  0  0  0  0  0
    0.0000   -0.0000    0.0000 C   0  0  0  0  0  0  0  0  0  0  0  0
   -0.8001    1.3856    0.0000 C   0  0  0  0  0  0  0  0  0  0  0  0
    0.0000    2.7713    0.0000 H   0  0  0  0  0  0  0  0  0  0  0  0
   -2.4000    1.3856    0.0000 C   0  0  0  0  0  0  0  0  0  0  0  0
   -3.2000    2.7713    0.0000 H   0  0  0  0  0  0  0  0  0  0  0  0
   -3.2000   -0.0000    0.0000 C   0  0  0  0  0  0  0  0  0  0  0  0
   -4.8000   -0.0000    0.0000 N   0  0  0  0  0  0  0  0  0  0  0  0
   -5.6000    1.3856    0.0000 H   0  0  0  0  0  0  0  0  0  0  0  0
   -5.6000   -1.3856    0.0000 H   0  0  0  0  0  0  0  0  0  0  0  0
   -2.4000   -1.3856    0.0000 C   0  0  0  0  0  0  0  0  0  0  0  0
   -3.2000   -2.7713    0.0000 H   0  0  0  0  0  0  0  0  0  0  0  0
   -0.8001   -1.3856    0.0000 C   0  0  0  0  0  0  0  0  0  0  0  0
    0.0000   -2.7713    0.0000 H   0  0  0  0  0  0  0  0  0  0  0  0
  1  2  1  0  0  0  0
  2  3  1  0  0  0  0
  2  4  1  0  0  0  0
  1  5  2  0  0  0  0
  1  6  2  0  0  0  0
  1  7  1  0  0  0  0
  7  8  4  0  0  0  0
  8  9  1  0  0  0  0
  8 10  4  0  0  0  0
 10 11  1  0  0  0  0
 10 12  4  0  0  0  0
 12 13  1  0  0  0  0
 13 14  1  0  0  0  0
 13 15  1  0  0  0  0
 12 16  4  0  0  0  0
 16 17  1  0  0  0  0
 16 18  4  0  0  0  0
 18  7  4  0  0  0  0
 18 19  1  0  0  0  0
M  END
> <CAS>
63-74-1

> <NAME>
SULFANILAMIDE

> <preferred_name>
Sulfanilamide

> <iupac>
4-aminobenzenesulfonamide

> <SMILES>
Nc1ccc(cc1)S(N)(=O)=O

> <Canonical_QSARr>
Nc1ccc(cc1)S(N)(=O)=O

> <InChI_Code_QSARr>
InChI=1S/C6H8N2O2S/c7-5-1-3-6(4-2-5)11(8,9)10/h1-4H,7H2,(H2,8,9,10)

> <InChI Key_QSARr>
FDDDEECHVMSUSB-UHFFFAOYSA-N

> <Salt_Solvent>
?

> <WS Temperature>
25

> <WS Reference>
MERCK INDEX (1976)

> <dsstox_substance_id>
DTXSID4023622

> <LogMolar>
-1.361

$$$$
64-17-5
  -INDIGO-01081615412D

  9  8  0  0  0  0  0  0  0  0999 V2000
    1.6000    0.0000    0.0000 C   0  0  0  0  0  0  0  0  0  0  0  0
   -0.0000    0.0000    0.0000 C   0  0  0  0  0  0  0  0  0  0  0  0
   -1.6000   -0.0000    0.0000 O   0  0  0  0  0  0  0  0  0  0  0  0
   -2.4000   -1.3856    0.0000 H   0  0  0  0  0  0  0  0  0  0  0  0
   -0.0000    1.6000    0.0000 H   0  0  0  0  0  0  0  0  0  0  0  0
   -0.0000   -1.6000    0.0000 H   0  0  0  0  0  0  0  0  0  0  0  0
    3.2000    0.0000    0.0000 H   0  0  0  0  0  0  0  0  0  0  0  0
    2.4000   -1.3856    0.0000 H   0  0  0  0  0  0  0  0  0  0  0  0
    2.4000    1.3856    0.0000 H   0  0  0  0  0  0  0  0  0  0  0  0
  1  2  1  0  0  0  0
  2  3  1  0  0  0  0
  3  4  1  0  0  0  0
  2  5  1  0  0  0  0
  2  6  1  0  0  0  0
  1  7  1  0  0  0  0
  1  8  1  0  0  0  0
  1  9  1  0  0  0  0
M  END
> <CAS>
64-17-5

> <NAME>
ETHANOL

> <preferred_name>
Ethanol

> <iupac>
ethanol

> <SMILES>
CCO

> <Canonical_QSARr>
CCO

> <InChI_Code_QSARr>
InChI=1S/C2H6O/c1-2-3/h3H,2H2,1H3

> <InChI Key_QSARr>
LFQSCWFLJHTTHZ-UHFFFAOYSA-N

> <Salt_Solvent>
?

> <WS Temperature>
25

> <WS Reference>
RIDDICK,JA ET AL. (1986)

> <dsstox_substance_id>
DTXSID9020584

> <LogMolar>
1.3366

$$$$
64-67-5
  -INDIGO-01081615412D

 19 18  0  0  0  0  0  0  0  0999 V2000
    1.3856   -0.8000    0.0000 C   0  0  0  0  0  0  0  0  0  0  0  0
   -0.0000    0.0000    0.0000 C   0  0  0  0  0  0  0  0  0  0  0  0
   -1.3857    0.8000    0.0000 O   0  0  0  0  0  0  0  0  0  0  0  0
   -2.7712    0.0000    0.0000 S   0  0  0  0  0  0  0  0  0  0  0  0
   -3.5713    1.3857    0.0000 O   0  0  0  0  0  0  0  0  0  0  0  0
   -1.9713   -1.3857    0.0000 O   0  0  0  0  0  0  0  0  0  0  0  0
   -4.1569   -0.8000    0.0000 O   0  0  0  0  0  0  0  0  0  0  0  0
   -5.5425   -0.0000    0.0000 C   0  0  0  0  0  0  0  0  0  0  0  0
   -6.9282    0.8000    0.0000 C   0  0  0  0  0  0  0  0  0  0  0  0
   -8.3138    1.6000    0.0000 H   0  0  0  0  0  0  0  0  0  0  0  0
   -8.3138   -0.0000    0.0000 H   0  0  0  0  0  0  0  0  0  0  0  0
   -6.9282    2.4000    0.0000 H   0  0  0  0  0  0  0  0  0  0  0  0
   -6.3426   -1.3857    0.0000 H   0  0  0  0  0  0  0  0  0  0  0  0
   -4.7426    1.3857    0.0000 H   0  0  0  0  0  0  0  0  0  0  0  0
    0.8000    1.3857    0.0000 H   0  0  0  0  0  0  0  0  0  0  0  0
   -0.7999   -1.3857    0.0000 H   0  0  0  0  0  0  0  0  0  0  0  0
    2.7713   -1.6000    0.0000 H   0  0  0  0  0  0  0  0  0  0  0  0
    1.3856   -2.4000    0.0000 H   0  0  0  0  0  0  0  0  0  0  0  0
    2.7713    0.0000    0.0000 H   0  0  0  0  0  0  0  0  0  0  0  0
  1  2  1  0  0  0  0
  2  3  1  0  0  0  0
  3  4  1  0  0  0  0
  4  5  2  0  0  0  0
  4  6  2  0  0  0  0
  4  7  1  0  0  0  0
  7  8  1  0  0  0  0
  8  9  1  0  0  0  0
  9 10  1  0  0  0  0
  9 11  1  0  0  0  0
  9 12  1  0  0  0  0
  8 13  1  0  0  0  0
  8 14  1  0  0  0  0
  2 15  1  0  0  0  0
  2 16  1  0  0  0  0
  1 17  1  0  0  0  0
  1 18  1  0  0  0  0
  1 19  1  0  0  0  0
M  END
> <CAS>
64-67-5

> <NAME>
DIETHYL SULFATE

> <preferred_name>
Diethyl sulfate

> <iupac>
diethyl sulfate

> <SMILES>
CCOS(=O)(=O)OCC

> <Canonical_QSARr>
CCOS(=O)(=O)OCC

> <InChI_Code_QSARr>
InChI=1S/C4H10O4S/c1-3-7-9(5,6)8-4-2/h3-4H2,1-2H3

> <InChI Key_QSARr>
DENRZWYUOJLTMF-UHFFFAOYSA-N

> <Salt_Solvent>
?

> <WS Temperature>
20

> <WS Reference>
MCCORMACK,WB & LAWES,BC (1983)

> <dsstox_substance_id>
DTXSID1024045

> <LogMolar>
-1.343

$$$$
65-45-2
  -INDIGO-01081615412D

 17 17  0  0  0  0  0  0  0  0999 V2000
    0.8000    1.3856    0.0000 C   0  0  0  0  0  0  0  0  0  0  0  0
    0.0000    0.0000    0.0000 C   0  0  0  0  0  0  0  0  0  0  0  0
   -1.6000    0.0000    0.0000 C   0  0  0  0  0  0  0  0  0  0  0  0
   -2.4001   -1.3856    0.0000 N   0  0  0  0  0  0  0  0  0  0  0  0
   -4.0000   -1.3856    0.0000 H   0  0  0  0  0  0  0  0  0  0  0  0
   -1.6000   -2.7713    0.0000 H   0  0  0  0  0  0  0  0  0  0  0  0
   -2.4001    1.3856    0.0000 O   0  0  0  0  0  0  0  0  0  0  0  0
    0.8000   -1.3856    0.0000 C   0  0  0  0  0  0  0  0  0  0  0  0
    0.0000   -2.7713    0.0000 H   0  0  0  0  0  0  0  0  0  0  0  0
    2.4000   -1.3856    0.0000 C   0  0  0  0  0  0  0  0  0  0  0  0
    3.2001   -2.7713    0.0000 H   0  0  0  0  0  0  0  0  0  0  0  0
    3.2001    0.0000    0.0000 C   0  0  0  0  0  0  0  0  0  0  0  0
    4.8000    0.0000    0.0000 H   0  0  0  0  0  0  0  0  0  0  0  0
    2.4000    1.3856    0.0000 C   0  0  0  0  0  0  0  0  0  0  0  0
    3.2001    2.7713    0.0000 H   0  0  0  0  0  0  0  0  0  0  0  0
    0.0000    2.7713    0.0000 O   0  0  0  0  0  0  0  0  0  0  0  0
    0.8000    4.1569    0.0000 H   0  0  0  0  0  0  0  0  0  0  0  0
  1  2  4  0  0  0  0
  2  3  1  0  0  0  0
  3  4  1  0  0  0  0
  4  5  1  0  0  0  0
  4  6  1  0  0  0  0
  3  7  2  0  0  0  0
  2  8  4  0  0  0  0
  8  9  1  0  0  0  0
  8 10  4  0  0  0  0
 10 11  1  0  0  0  0
 10 12  4  0  0  0  0
 12 13  1  0  0  0  0
 12 14  4  0  0  0  0
 14  1  4  0  0  0  0
 14 15  1  0  0  0  0
  1 16  1  0  0  0  0
 16 17  1  0  0  0  0
M  END
> <CAS>
65-45-2

> <NAME>
O-HYDROXYBENZAMIDE

> <preferred_name>
Salicylamide

> <iupac>
2-hydroxybenzamide

> <SMILES>
NC(=O)c1ccccc1O

> <Canonical_QSARr>
NC(=O)c1ccccc1O

> <InChI_Code_QSARr>
InChI=1S/C7H7NO2/c8-7(10)5-3-1-2-4-6(5)9/h1-4,9H,(H2,8,10)

> <InChI Key_QSARr>
SKZKKFZAGNVIMN-UHFFFAOYSA-N

> <Salt_Solvent>
?

> <WS Temperature>
25

> <WS Reference>
YALKOWSKY,SH & DANNENFELSER,RM (1992)

> <dsstox_substance_id>
DTXSID3021726

> <LogMolar>
-1.8233

$$$$
65-85-0
  -INDIGO-01081615412D

 15 15  0  0  0  0  0  0  0  0999 V2000
    2.4001   -1.3856    0.0000 O   0  0  0  0  0  0  0  0  0  0  0  0
    1.6000    0.0000    0.0000 C   0  0  0  0  0  0  0  0  0  0  0  0
   -0.0000   -0.0000    0.0000 C   0  0  0  0  0  0  0  0  0  0  0  0
   -0.8000    1.3856    0.0000 C   0  0  0  0  0  0  0  0  0  0  0  0
   -0.0000    2.7713    0.0000 H   0  0  0  0  0  0  0  0  0  0  0  0
   -2.4000    1.3856    0.0000 C   0  0  0  0  0  0  0  0  0  0  0  0
   -3.2001    2.7713    0.0000 H   0  0  0  0  0  0  0  0  0  0  0  0
   -3.2001   -0.0000    0.0000 C   0  0  0  0  0  0  0  0  0  0  0  0
   -4.8000   -0.0000    0.0000 H   0  0  0  0  0  0  0  0  0  0  0  0
   -2.4000   -1.3856    0.0000 C   0  0  0  0  0  0  0  0  0  0  0  0
   -3.2001   -2.7713    0.0000 H   0  0  0  0  0  0  0  0  0  0  0  0
   -0.8000   -1.3856    0.0000 C   0  0  0  0  0  0  0  0  0  0  0  0
   -0.0000   -2.7713    0.0000 H   0  0  0  0  0  0  0  0  0  0  0  0
    2.4001    1.3856    0.0000 O   0  0  0  0  0  0  0  0  0  0  0  0
    4.0000   -1.3856    0.0000 H   0  0  0  0  0  0  0  0  0  0  0  0
  1  2  1  0  0  0  0
  2  3  1  0  0  0  0
  3  4  4  0  0  0  0
  4  5  1  0  0  0  0
  4  6  4  0  0  0  0
  6  7  1  0  0  0  0
  6  8  4  0  0  0  0
  8  9  1  0  0  0  0
  8 10  4  0  0  0  0
 10 11  1  0  0  0  0
 10 12  4  0  0  0  0
 12  3  4  0  0  0  0
 12 13  1  0  0  0  0
  2 14  2  0  0  0  0
  1 15  1  0  0  0  0
M  END
> <CAS>
65-85-0

> <NAME>
BENZOIC ACID

> <preferred_name>
Benzoic acid

> <iupac>
benzoic acid

> <SMILES>
OC(=O)c1ccccc1

> <Canonical_QSARr>
OC(=O)c1ccccc1

> <InChI_Code_QSARr>
InChI=1S/C7H6O2/c8-7(9)6-4-2-1-3-5-6/h1-5H,(H,8,9)

> <InChI Key_QSARr>
WPYMKLBDIGXBTP-UHFFFAOYSA-N

> <Salt_Solvent>
?

> <WS Temperature>
25

> <WS Reference>
YALKOWSKY,SH & DANNENFELSER,RM (1992)

> <dsstox_substance_id>
DTXSID6020143

> <LogMolar>
-1.60515

$$$$
66-25-1
  -INDIGO-01081615412D

 19 18  0  0  0  0  0  0  0  0999 V2000
   -3.2000   -0.0000    0.0000 C   0  0  0  0  0  0  0  0  0  0  0  0
   -1.5999    0.0000    0.0000 C   0  0  0  0  0  0  0  0  0  0  0  0
    0.0000    0.0000    0.0000 C   0  0  0  0  0  0  0  0  0  0  0  0
    1.6000    0.0000    0.0000 C   0  0  0  0  0  0  0  0  0  0  0  0
    3.2001    0.0000    0.0000 C   0  0  0  0  0  0  0  0  0  0  0  0
    4.8000    0.0000    0.0000 C   0  0  0  0  0  0  0  0  0  0  0  0
    5.6000   -1.3856    0.0000 O   0  0  0  0  0  0  0  0  0  0  0  0
    5.6000    1.3856    0.0000 H   0  0  0  0  0  0  0  0  0  0  0  0
    3.2001   -1.6000    0.0000 H   0  0  0  0  0  0  0  0  0  0  0  0
    3.2001    1.6000    0.0000 H   0  0  0  0  0  0  0  0  0  0  0  0
    1.6000   -1.6000    0.0000 H   0  0  0  0  0  0  0  0  0  0  0  0
    1.6000    1.6000    0.0000 H   0  0  0  0  0  0  0  0  0  0  0  0
    0.0000    1.6000    0.0000 H   0  0  0  0  0  0  0  0  0  0  0  0
    0.0000   -1.6000    0.0000 H   0  0  0  0  0  0  0  0  0  0  0  0
   -1.5999   -1.6000    0.0000 H   0  0  0  0  0  0  0  0  0  0  0  0
   -1.5999    1.6000    0.0000 H   0  0  0  0  0  0  0  0  0  0  0  0
   -4.8000   -0.0000    0.0000 H   0  0  0  0  0  0  0  0  0  0  0  0
   -4.0000   -1.3856    0.0000 H   0  0  0  0  0  0  0  0  0  0  0  0
   -4.0000    1.3856    0.0000 H   0  0  0  0  0  0  0  0  0  0  0  0
  1  2  1  0  0  0  0
  2  3  1  0  0  0  0
  3  4  1  0  0  0  0
  4  5  1  0  0  0  0
  5  6  1  0  0  0  0
  6  7  2  0  0  0  0
  6  8  1  0  0  0  0
  5  9  1  0  0  0  0
  5 10  1  0  0  0  0
  4 11  1  0  0  0  0
  4 12  1  0  0  0  0
  3 13  1  0  0  0  0
  3 14  1  0  0  0  0
  2 15  1  0  0  0  0
  2 16  1  0  0  0  0
  1 17  1  0  0  0  0
  1 18  1  0  0  0  0
  1 19  1  0  0  0  0
M  END
> <CAS>
66-25-1

> <NAME>
HEXANAL

> <preferred_name>
Hexanal

> <iupac>
hexanal

> <SMILES>
CCCCCC=O

> <Canonical_QSARr>
CCCCCC=O

> <InChI_Code_QSARr>
InChI=1S/C6H12O/c1-2-3-4-5-6-7/h6H,2-5H2,1H3

> <InChI Key_QSARr>
JARKCYVAAOWBJS-UHFFFAOYSA-N

> <Salt_Solvent>
?

> <WS Temperature>
30

> <WS Reference>
DAVIS,PL (1968)

> <dsstox_substance_id>
DTXSID2021604

> <LogMolar>
-1.2494

$$$$
67-63-0
  -INDIGO-01081615412D

 12 11  0  0  0  0  0  0  0  0999 V2000
    0.0000    1.6000    0.0000 O   0  0  0  0  0  0  0  0  0  0  0  0
    0.0000    0.0000    0.0000 C   0  0  0  0  0  0  0  0  0  0  0  0
   -1.6000    0.0000    0.0000 C   0  0  0  0  0  0  0  0  0  0  0  0
   -3.2000    0.0000    0.0000 H   0  0  0  0  0  0  0  0  0  0  0  0
   -2.4000   -1.3856    0.0000 H   0  0  0  0  0  0  0  0  0  0  0  0
   -2.4000    1.3856    0.0000 H   0  0  0  0  0  0  0  0  0  0  0  0
    1.6000    0.0000    0.0000 C   0  0  0  0  0  0  0  0  0  0  0  0
    3.2000    0.0000    0.0000 H   0  0  0  0  0  0  0  0  0  0  0  0
    2.4000   -1.3856    0.0000 H   0  0  0  0  0  0  0  0  0  0  0  0
    2.4000    1.3856    0.0000 H   0  0  0  0  0  0  0  0  0  0  0  0
    0.0000   -1.6000    0.0000 H   0  0  0  0  0  0  0  0  0  0  0  0
    1.3856    2.4000    0.0000 H   0  0  0  0  0  0  0  0  0  0  0  0
  1  2  1  0  0  0  0
  2  3  1  0  0  0  0
  3  4  1  0  0  0  0
  3  5  1  0  0  0  0
  3  6  1  0  0  0  0
  2  7  1  0  0  0  0
  7  8  1  0  0  0  0
  7  9  1  0  0  0  0
  7 10  1  0  0  0  0
  2 11  1  0  0  0  0
  1 12  1  0  0  0  0
M  END
> <CAS>
67-63-0

> <NAME>
ISOPROPANOL

> <preferred_name>
Isopropanol

> <iupac>
propan-2-ol

> <SMILES>
CC(C)O

> <Canonical_QSARr>
CC(C)O

> <InChI_Code_QSARr>
InChI=1S/C3H8O/c1-3(2)4/h3-4H,1-2H3

> <InChI Key_QSARr>
KFZMGEQAYNKOFK-UHFFFAOYSA-N

> <Salt_Solvent>
?

> <WS Temperature>
25

> <WS Reference>
RIDDICK,JA ET AL. (1986)

> <dsstox_substance_id>
DTXSID7020762

> <LogMolar>
1.2211

$$$$
68-12-2
  -INDIGO-01081615412D

 12 11  0  0  0  0  0  0  0  0999 V2000
    1.3856    0.8000    0.0000 C   0  0  0  0  0  0  0  0  0  0  0  0
   -0.0000    0.0000    0.0000 N   0  0  0  0  0  0  0  0  0  0  0  0
   -1.3856    0.8000    0.0000 C   0  0  0  0  0  0  0  0  0  0  0  0
   -2.7713    1.6000    0.0000 H   0  0  0  0  0  0  0  0  0  0  0  0
   -2.7713    0.0000    0.0000 H   0  0  0  0  0  0  0  0  0  0  0  0
   -1.3856    2.4000    0.0000 H   0  0  0  0  0  0  0  0  0  0  0  0
    0.0000   -1.6000    0.0000 C   0  0  0  0  0  0  0  0  0  0  0  0
    1.3856   -2.4000    0.0000 O   0  0  0  0  0  0  0  0  0  0  0  0
   -1.3856   -2.4000    0.0000 H   0  0  0  0  0  0  0  0  0  0  0  0
    2.7713    1.6000    0.0000 H   0  0  0  0  0  0  0  0  0  0  0  0
    2.7713    0.0000    0.0000 H   0  0  0  0  0  0  0  0  0  0  0  0
    1.3856    2.4000    0.0000 H   0  0  0  0  0  0  0  0  0  0  0  0
  1  2  1  0  0  0  0
  2  3  1  0  0  0  0
  3  4  1  0  0  0  0
  3  5  1  0  0  0  0
  3  6  1  0  0  0  0
  2  7  1  0  0  0  0
  7  8  2  0  0  0  0
  7  9  1  0  0  0  0
  1 10  1  0  0  0  0
  1 11  1  0  0  0  0
  1 12  1  0  0  0  0
M  END
> <CAS>
68-12-2

> <NAME>
N,N'-DIMETHYLFORMAMIDE

> <preferred_name>
N,N-Dimethylformamide

> <iupac>
N,N-dimethylformamide

> <SMILES>
CN(C)C=O

> <Canonical_QSARr>
CN(C)C=O

> <InChI_Code_QSARr>
InChI=1S/C3H7NO/c1-4(2)3-5/h3H,1-2H3

> <InChI Key_QSARr>
ZMXDDKWLCZADIW-UHFFFAOYSA-N

> <Salt_Solvent>
?

> <WS Temperature>
25

> <WS Reference>
ISHOW (NA--) @2ND

> <dsstox_substance_id>
DTXSID6020515

> <LogMolar>
1.1361

$$$$
68-96-2
  -INDIGO-01081615412D

 54 57  0  0  0  0  0  0  0  0999 V2000
   -0.0001   -0.0000    0.0000 C   0  0  0  0  0  0  0  0  0  0  0  0
    0.9404    1.2945    0.0000 C   0  0  0  0  0  0  0  0  0  0  0  0
    2.0914    2.4059    0.0000 H   0  0  0  0  0  0  0  0  0  0  0  0
    1.1077    2.8856    0.0000 H   0  0  0  0  0  0  0  0  0  0  0  0
    2.4785    0.8534    0.0000 H   0  0  0  0  0  0  0  0  0  0  0  0
   -0.8001    1.3856    0.0000 C   0  0  0  0  0  0  0  0  0  0  0  0
    0.2285    2.6113    0.0000 H   0  0  0  0  0  0  0  0  0  0  0  0
   -1.0777    2.9613    0.0000 H   0  0  0  0  0  0  0  0  0  0  0  0
   -2.3999    1.3856    0.0000 C   0  0  0  0  0  0  0  0  0  0  0  0
   -2.1221    2.9613    0.0000 H   0  0  0  0  0  0  0  0  0  0  0  0
   -3.4285    2.6113    0.0000 H   0  0  0  0  0  0  0  0  0  0  0  0
   -3.2000   -0.0000    0.0000 C   0  0  0  0  0  0  0  0  0  0  0  0
   -3.1762    0.9758    0.0000 H   0  0  0  0  0  0  0  0  0  0  0  0
   -2.3999   -1.3856    0.0000 C   0  0  0  0  0  0  0  0  0  0  0  0
   -3.2000   -2.7712    0.0000 C   0  0  0  0  0  0  0  0  0  0  0  0
   -4.8000   -2.7712    0.0000 C   0  0  0  0  0  0  0  0  0  0  0  0
   -5.6001   -1.3856    0.0000 C   0  0  0  0  0  0  0  0  0  0  0  0
   -7.1999   -1.3856    0.0000 C   0  0  0  0  0  0  0  0  0  0  0  0
   -7.9999   -2.7712    0.0000 H   0  0  0  0  0  0  0  0  0  0  0  0
   -7.9999   -0.0000    0.0000 C   0  0  0  0  0  0  0  0  0  0  0  0
   -9.6000   -0.0000    0.0000 O   0  0  0  0  0  0  0  0  0  0  0  0
   -7.1999    1.3856    0.0000 C   0  0  0  0  0  0  0  0  0  0  0  0
   -6.9223    2.9613    0.0000 H   0  0  0  0  0  0  0  0  0  0  0  0
   -8.7034    1.9329    0.0000 H   0  0  0  0  0  0  0  0  0  0  0  0
   -5.6001    1.3856    0.0000 C   0  0  0  0  0  0  0  0  0  0  0  0
   -5.0528    2.8892    0.0000 H   0  0  0  0  0  0  0  0  0  0  0  0
   -5.8779    2.9613    0.0000 H   0  0  0  0  0  0  0  0  0  0  0  0
   -4.8000   -0.0000    0.0000 C   0  0  0  0  0  0  0  0  0  0  0  0
   -4.3885    0.4902    0.0000 C   0  0  0  0  0  0  0  0  0  0  0  0
   -4.9358    1.9938    0.0000 H   0  0  0  0  0  0  0  0  0  0  0  0
   -4.0000    1.3856    0.0000 H   0  0  0  0  0  0  0  0  0  0  0  0
   -3.8414   -1.0133    0.0000 H   0  0  0  0  0  0  0  0  0  0  0  0
   -6.3036   -3.3186    0.0000 H   0  0  0  0  0  0  0  0  0  0  0  0
   -4.5222   -4.3470    0.0000 H   0  0  0  0  0  0  0  0  0  0  0  0
   -3.4778   -4.3470    0.0000 H   0  0  0  0  0  0  0  0  0  0  0  0
   -1.9743   -3.7998    0.0000 H   0  0  0  0  0  0  0  0  0  0  0  0
   -1.5999   -2.7712    0.0000 H   0  0  0  0  0  0  0  0  0  0  0  0
   -0.8001   -1.3856    0.0000 C   0  0  0  0  0  0  0  0  0  0  0  0
   -0.6329   -2.9769    0.0000 H   0  0  0  0  0  0  0  0  0  0  0  0
    0.2705   -2.5746    0.0000 C   0  0  0  0  0  0  0  0  0  0  0  0
   -0.3801   -4.0364    0.0000 H   0  0  0  0  0  0  0  0  0  0  0  0
    1.0706   -3.9603    0.0000 H   0  0  0  0  0  0  0  0  0  0  0  0
    1.7323   -1.9239    0.0000 C   0  0  0  0  0  0  0  0  0  0  0  0
    2.2267   -3.4456    0.0000 H   0  0  0  0  0  0  0  0  0  0  0  0
    3.2973   -1.5913    0.0000 H   0  0  0  0  0  0  0  0  0  0  0  0
    1.5650   -0.3327    0.0000 C   0  0  0  0  0  0  0  0  0  0  0  0
    1.7323    1.2586    0.0000 O   0  0  0  0  0  0  0  0  0  0  0  0
    3.1940    1.9094    0.0000 H   0  0  0  0  0  0  0  0  0  0  0  0
    3.1651   -0.3327    0.0000 C   0  0  0  0  0  0  0  0  0  0  0  0
    4.1934   -1.5584    0.0000 C   0  0  0  0  0  0  0  0  0  0  0  0
    5.7935   -1.5584    0.0000 H   0  0  0  0  0  0  0  0  0  0  0  0
    4.9935   -2.9440    0.0000 H   0  0  0  0  0  0  0  0  0  0  0  0
    4.9935   -0.1726    0.0000 H   0  0  0  0  0  0  0  0  0  0  0  0
    3.9651    1.0529    0.0000 O   0  0  0  0  0  0  0  0  0  0  0  0
  1  2  1  0  0  0  0
  2  3  1  0  0  0  0
  2  4  1  0  0  0  0
  2  5  1  0  0  0  0
  1  6  1  0  0  0  0
  6  7  1  0  0  0  0
  6  8  1  0  0  0  0
  6  9  1  0  0  0  0
  9 10  1  0  0  0  0
  9 11  1  0  0  0  0
  9 12  1  0  0  0  0
 12 13  1  0  0  0  0
 12 14  1  0  0  0  0
 14 15  1  0  0  0  0
 15 16  1  0  0  0  0
 16 17  1  0  0  0  0
 17 18  2  0  0  0  0
 18 19  1  0  0  0  0
 18 20  1  0  0  0  0
 20 21  2  0  0  0  0
 20 22  1  0  0  0  0
 22 23  1  0  0  0  0
 22 24  1  0  0  0  0
 22 25  1  0  0  0  0
 25 26  1  0  0  0  0
 25 27  1  0  0  0  0
 25 28  1  0  0  0  0
 28 17  1  0  0  0  0
 28 12  1  0  0  0  0
 28 29  1  0  0  0  0
 29 30  1  0  0  0  0
 29 31  1  0  0  0  0
 29 32  1  0  0  0  0
 16 33  1  0  0  0  0
 16 34  1  0  0  0  0
 15 35  1  0  0  0  0
 15 36  1  0  0  0  0
 14 37  1  0  0  0  0
 14 38  1  0  0  0  0
 38  1  1  0  0  0  0
 38 39  1  0  0  0  0
 38 40  1  0  0  0  0
 40 41  1  0  0  0  0
 40 42  1  0  0  0  0
 40 43  1  0  0  0  0
 43 44  1  0  0  0  0
 43 45  1  0  0  0  0
 43 46  1  0  0  0  0
 46  1  1  0  0  0  0
 46 47  1  0  0  0  0
 47 48  1  0  0  0  0
 46 49  1  0  0  0  0
 49 50  1  0  0  0  0
 50 51  1  0  0  0  0
 50 52  1  0  0  0  0
 50 53  1  0  0  0  0
 49 54  2  0  0  0  0
M  END
> <CAS>
68-96-2

> <NAME>
17-ALPHA-HYDROXYPROGESTERONE

> <preferred_name>
17alpha-Hydroxyprogesterone

> <iupac>
17-hydroxypregn-4-ene-3,20-dione

> <SMILES>
CC(=O)[C@@]1(O)CC[C@H]2[C@@H]3CCC4=CC(=O)CC[C@]4(C)[C@H]3CC[C@]12C

> <Canonical_QSARr>
CC(=O)C1(O)CCC2C3CCC4=CC(=O)CCC4(C)C3CCC12C

> <InChI_Code_QSARr>
InChI=1S/C21H30O3/c1-13(22)21(24)11-8-18-16-5-4-14-12-15(23)6-9-19(14,2)17(16)7-10-20(18,21)3/h12,16-18,24H,4-11H2,1-3H3

> <InChI Key_QSARr>
DBPWSSGDRRHUNT-UHFFFAOYSA-N

> <Salt_Solvent>
?

> <WS Temperature>
27

> <WS Reference>
YALKOWSKY,SH & DANNENFELSER,RM (1992)

> <dsstox_substance_id>
DTXSID6040747

> <LogMolar>
-4.7076

$$$$
70-47-3, 7006-34-0
  -INDIGO-01081615412D

 17 16  0  0  0  0  0  0  0  0999 V2000
    1.5756   -0.2778    0.0000 C   0  0  0  0  0  0  0  0  0  0  0  0
   -0.0000    0.0000    0.0000 C   0  0  0  0  0  0  0  0  0  0  0  0
   -0.0000    1.6000    0.0000 N   0  0  0  0  0  0  0  0  0  0  0  0
   -1.3856    2.4000    0.0000 H   0  0  0  0  0  0  0  0  0  0  0  0
    1.2257    2.6285    0.0000 H   0  0  0  0  0  0  0  0  0  0  0  0
   -1.6000    0.0000    0.0000 C   0  0  0  0  0  0  0  0  0  0  0  0
   -2.4000   -1.3857    0.0000 O   0  0  0  0  0  0  0  0  0  0  0  0
   -4.0000   -1.3857    0.0000 H   0  0  0  0  0  0  0  0  0  0  0  0
   -2.4000    1.3856    0.0000 O   0  0  0  0  0  0  0  0  0  0  0  0
   -0.0000   -1.6000    0.0000 H   0  0  0  0  0  0  0  0  0  0  0  0
    3.1514   -0.5557    0.0000 C   0  0  0  0  0  0  0  0  0  0  0  0
    3.6987   -2.0592    0.0000 N   0  0  0  0  0  0  0  0  0  0  0  0
    5.2743   -2.3371    0.0000 H   0  0  0  0  0  0  0  0  0  0  0  0
    2.6701   -3.2849    0.0000 H   0  0  0  0  0  0  0  0  0  0  0  0
    4.1798    0.6700    0.0000 O   0  0  0  0  0  0  0  0  0  0  0  0
    1.2978   -1.8535    0.0000 H   0  0  0  0  0  0  0  0  0  0  0  0
    1.8536    1.2978    0.0000 H   0  0  0  0  0  0  0  0  0  0  0  0
  1  2  1  0  0  0  0
  2  3  1  0  0  0  0
  3  4  1  0  0  0  0
  3  5  1  0  0  0  0
  2  6  1  0  0  0  0
  6  7  1  0  0  0  0
  7  8  1  0  0  0  0
  6  9  2  0  0  0  0
  2 10  1  0  0  0  0
  1 11  1  0  0  0  0
 11 12  1  0  0  0  0
 12 13  1  0  0  0  0
 12 14  1  0  0  0  0
 11 15  2  0  0  0  0
  1 16  1  0  0  0  0
  1 17  1  0  0  0  0
M  END
> <CAS>
70-47-3, 7006-34-0

> <NAME>
ASPARAGINE, Asparagine

> <preferred_name>


> <iupac>


> <SMILES>
NC(=O)CC(N)C(O)=O

> <Canonical_QSARr>
NC(=O)CC(N)C(O)=O

> <InChI_Code_QSARr>
InChI=1S/C4H8N2O3/c5-2(4(8)9)1-3(6)7/h2H,1,5H2,(H2,6,7)(H,8,9)

> <InChI Key_QSARr>
DCXYFEDJOCDNAF-UHFFFAOYSA-N

> <Salt_Solvent>
?

> <WS Temperature>
23

> <WS Reference>
YALKOWSKY,SH & DANNENFELSER,RM (1992)

> <dsstox_substance_id>


> <LogMolar>
-0.764

$$$$
71-36-3
  -INDIGO-01081615412D

 15 14  0  0  0  0  0  0  0  0999 V2000
    3.2001    0.0000    0.0000 C   0  0  0  0  0  0  0  0  0  0  0  0
    1.6000    0.0000    0.0000 C   0  0  0  0  0  0  0  0  0  0  0  0
    0.0000    0.0000    0.0000 C   0  0  0  0  0  0  0  0  0  0  0  0
   -1.6000    0.0000    0.0000 C   0  0  0  0  0  0  0  0  0  0  0  0
   -3.2000   -0.0000    0.0000 O   0  0  0  0  0  0  0  0  0  0  0  0
   -4.0000   -1.3856    0.0000 H   0  0  0  0  0  0  0  0  0  0  0  0
   -1.6000   -1.6000    0.0000 H   0  0  0  0  0  0  0  0  0  0  0  0
   -1.6000    1.6000    0.0000 H   0  0  0  0  0  0  0  0  0  0  0  0
    0.0000    1.6000    0.0000 H   0  0  0  0  0  0  0  0  0  0  0  0
    0.0000   -1.6000    0.0000 H   0  0  0  0  0  0  0  0  0  0  0  0
    1.6000   -1.6000    0.0000 H   0  0  0  0  0  0  0  0  0  0  0  0
    1.6000    1.6000    0.0000 H   0  0  0  0  0  0  0  0  0  0  0  0
    4.8000    0.0000    0.0000 H   0  0  0  0  0  0  0  0  0  0  0  0
    4.0000   -1.3856    0.0000 H   0  0  0  0  0  0  0  0  0  0  0  0
    4.0000    1.3856    0.0000 H   0  0  0  0  0  0  0  0  0  0  0  0
  1  2  1  0  0  0  0
  2  3  1  0  0  0  0
  3  4  1  0  0  0  0
  4  5  1  0  0  0  0
  5  6  1  0  0  0  0
  4  7  1  0  0  0  0
  4  8  1  0  0  0  0
  3  9  1  0  0  0  0
  3 10  1  0  0  0  0
  2 11  1  0  0  0  0
  2 12  1  0  0  0  0
  1 13  1  0  0  0  0
  1 14  1  0  0  0  0
  1 15  1  0  0  0  0
M  END
> <CAS>
71-36-3

> <NAME>
1-BUTANOL

> <preferred_name>
1-Butanol

> <iupac>
butan-1-ol

> <SMILES>
CCCCO

> <Canonical_QSARr>
CCCCO

> <InChI_Code_QSARr>
InChI=1S/C4H10O/c1-2-3-4-5/h5H,2-4H2,1H3

> <InChI Key_QSARr>
LRHPLDYGYMQRHN-UHFFFAOYSA-N

> <Salt_Solvent>
?

> <WS Temperature>
25

> <WS Reference>
TEWARI,YB ET AL. (1982)

> <dsstox_substance_id>
DTXSID1021740

> <LogMolar>
-0.0692

$$$$
71-63-6
  -INDIGO-01081615412D

118125  0  0  0  0  0  0  0  0999 V2000
    9.2255   -1.0284    0.0000 O   0  0  0  0  0  0  0  0  0  0  0  0
    8.0002    0.0001    0.0000 C   0  0  0  0  0  0  0  0  0  0  0  0
    7.2003    1.3857    0.0000 C   0  0  0  0  0  0  0  0  0  0  0  0
    8.7033    1.9329    0.0000 H   0  0  0  0  0  0  0  0  0  0  0  0
    7.4780    2.9614    0.0000 H   0  0  0  0  0  0  0  0  0  0  0  0
    5.5998    1.3857    0.0000 C   0  0  0  0  0  0  0  0  0  0  0  0
    6.3998    2.7712    0.0000 H   0  0  0  0  0  0  0  0  0  0  0  0
    4.7999    0.0001    0.0000 C   0  0  0  0  0  0  0  0  0  0  0  0
    4.3888   -0.4902    0.0000 C   0  0  0  0  0  0  0  0  0  0  0  0
    4.9358   -1.9938    0.0000 H   0  0  0  0  0  0  0  0  0  0  0  0
    3.9999   -1.3857    0.0000 H   0  0  0  0  0  0  0  0  0  0  0  0
    3.8412    1.0133    0.0000 H   0  0  0  0  0  0  0  0  0  0  0  0
    3.2000    0.0001    0.0000 C   0  0  0  0  0  0  0  0  0  0  0  0
    2.4000    1.3857    0.0000 C   0  0  0  0  0  0  0  0  0  0  0  0
    3.2000    2.7712    0.0000 C   0  0  0  0  0  0  0  0  0  0  0  0
    4.7999    2.7712    0.0000 C   0  0  0  0  0  0  0  0  0  0  0  0
    6.0257    3.7997    0.0000 H   0  0  0  0  0  0  0  0  0  0  0  0
    4.5221    4.3470    0.0000 H   0  0  0  0  0  0  0  0  0  0  0  0
    3.4777    4.3470    0.0000 H   0  0  0  0  0  0  0  0  0  0  0  0
    1.9741    3.7997    0.0000 H   0  0  0  0  0  0  0  0  0  0  0  0
    1.6001    2.7712    0.0000 H   0  0  0  0  0  0  0  0  0  0  0  0
    0.8001    1.3857    0.0000 C   0  0  0  0  0  0  0  0  0  0  0  0
    1.0604    1.9704    0.0000 O   0  0  0  0  0  0  0  0  0  0  0  0
    0.9620    2.7570    0.0000 H   0  0  0  0  0  0  0  0  0  0  0  0
    0.0002    0.0001    0.0000 C   0  0  0  0  0  0  0  0  0  0  0  0
   -0.9405   -1.2944    0.0000 C   0  0  0  0  0  0  0  0  0  0  0  0
   -2.0912   -2.4058    0.0000 H   0  0  0  0  0  0  0  0  0  0  0  0
   -1.7325   -1.2586    0.0000 H   0  0  0  0  0  0  0  0  0  0  0  0
   -1.1077   -2.8856    0.0000 H   0  0  0  0  0  0  0  0  0  0  0  0
   -1.5648    0.3326    0.0000 C   0  0  0  0  0  0  0  0  0  0  0  0
   -3.1652    0.3326    0.0000 C   0  0  0  0  0  0  0  0  0  0  0  0
   -4.1054    1.6271    0.0000 C   0  0  0  0  0  0  0  0  0  0  0  0
   -2.7198    2.4271    0.0000 H   0  0  0  0  0  0  0  0  0  0  0  0
   -4.7561    3.0887    0.0000 H   0  0  0  0  0  0  0  0  0  0  0  0
   -5.6270    1.1327    0.0000 O   0  0  0  0  0  0  0  0  0  0  0  0
   -5.6270   -0.4673    0.0000 C   0  0  0  0  0  0  0  0  0  0  0  0
   -6.9216   -1.4079    0.0000 O   0  0  0  0  0  0  0  0  0  0  0  0
   -4.1054   -0.9619    0.0000 C   0  0  0  0  0  0  0  0  0  0  0  0
   -3.6112   -2.4835    0.0000 H   0  0  0  0  0  0  0  0  0  0  0  0
   -1.7325    1.9240    0.0000 C   0  0  0  0  0  0  0  0  0  0  0  0
   -0.2707    2.5746    0.0000 C   0  0  0  0  0  0  0  0  0  0  0  0
    0.1197    3.2648    0.0000 H   0  0  0  0  0  0  0  0  0  0  0  0
   -1.0707    3.9604    0.0000 H   0  0  0  0  0  0  0  0  0  0  0  0
   -2.2267    3.4456    0.0000 H   0  0  0  0  0  0  0  0  0  0  0  0
   -3.2975    1.5913    0.0000 H   0  0  0  0  0  0  0  0  0  0  0  0
   -2.0489   -0.2954    0.0000 H   0  0  0  0  0  0  0  0  0  0  0  0
    0.8001   -1.3857    0.0000 C   0  0  0  0  0  0  0  0  0  0  0  0
   -0.4257   -2.4141    0.0000 H   0  0  0  0  0  0  0  0  0  0  0  0
    1.0779   -2.9614    0.0000 H   0  0  0  0  0  0  0  0  0  0  0  0
    2.4000   -1.3857    0.0000 C   0  0  0  0  0  0  0  0  0  0  0  0
    2.1223   -2.9614    0.0000 H   0  0  0  0  0  0  0  0  0  0  0  0
    3.4285   -2.6112    0.0000 H   0  0  0  0  0  0  0  0  0  0  0  0
    3.1762   -0.9757    0.0000 H   0  0  0  0  0  0  0  0  0  0  0  0
    5.5998   -1.3857    0.0000 C   0  0  0  0  0  0  0  0  0  0  0  0
    5.0528   -2.8892    0.0000 H   0  0  0  0  0  0  0  0  0  0  0  0
    5.8776   -2.9614    0.0000 H   0  0  0  0  0  0  0  0  0  0  0  0
    7.2003   -1.3857    0.0000 C   0  0  0  0  0  0  0  0  0  0  0  0
    6.9220   -2.9614    0.0000 H   0  0  0  0  0  0  0  0  0  0  0  0
    8.7033   -1.9330    0.0000 H   0  0  0  0  0  0  0  0  0  0  0  0
    9.2255    1.0285    0.0000 H   0  0  0  0  0  0  0  0  0  0  0  0
   10.8016   -0.7506    0.0000 C   0  0  0  0  0  0  0  0  0  0  0  0
   10.8016   -2.3507    0.0000 O   0  0  0  0  0  0  0  0  0  0  0  0
   12.1872   -3.1506    0.0000 C   0  0  0  0  0  0  0  0  0  0  0  0
   11.1587   -4.3763    0.0000 C   0  0  0  0  0  0  0  0  0  0  0  0
   10.1302   -5.6020    0.0000 H   0  0  0  0  0  0  0  0  0  0  0  0
   11.7058   -5.8798    0.0000 H   0  0  0  0  0  0  0  0  0  0  0  0
    9.5826   -4.0985    0.0000 H   0  0  0  0  0  0  0  0  0  0  0  0
   13.2152   -4.3763    0.0000 H   0  0  0  0  0  0  0  0  0  0  0  0
   13.5729   -2.3507    0.0000 C   0  0  0  0  0  0  0  0  0  0  0  0
   15.1484   -2.0727    0.0000 O   0  0  0  0  0  0  0  0  0  0  0  0
   16.3743   -3.1013    0.0000 C   0  0  0  0  0  0  0  0  0  0  0  0
   17.1742   -4.4869    0.0000 C   0  0  0  0  0  0  0  0  0  0  0  0
   15.6706   -5.0342    0.0000 H   0  0  0  0  0  0  0  0  0  0  0  0
   17.4520   -6.0626    0.0000 H   0  0  0  0  0  0  0  0  0  0  0  0
   18.7741   -4.4869    0.0000 C   0  0  0  0  0  0  0  0  0  0  0  0
   18.4964   -6.0626    0.0000 O   0  0  0  0  0  0  0  0  0  0  0  0
   19.7217   -7.0911    0.0000 H   0  0  0  0  0  0  0  0  0  0  0  0
   20.2777   -5.0342    0.0000 H   0  0  0  0  0  0  0  0  0  0  0  0
   19.5741   -3.1013    0.0000 C   0  0  0  0  0  0  0  0  0  0  0  0
   20.7999   -4.1298    0.0000 O   0  0  0  0  0  0  0  0  0  0  0  0
   22.3755   -3.8518    0.0000 C   0  0  0  0  0  0  0  0  0  0  0  0
   22.3755   -5.4519    0.0000 O   0  0  0  0  0  0  0  0  0  0  0  0
   23.7611   -6.2518    0.0000 C   0  0  0  0  0  0  0  0  0  0  0  0
   22.7326   -7.4775    0.0000 C   0  0  0  0  0  0  0  0  0  0  0  0
   21.7041   -8.7032    0.0000 H   0  0  0  0  0  0  0  0  0  0  0  0
   23.2797   -8.9810    0.0000 H   0  0  0  0  0  0  0  0  0  0  0  0
   21.1570   -7.1997    0.0000 H   0  0  0  0  0  0  0  0  0  0  0  0
   24.7896   -7.4775    0.0000 H   0  0  0  0  0  0  0  0  0  0  0  0
   25.1467   -5.4519    0.0000 C   0  0  0  0  0  0  0  0  0  0  0  0
   26.7223   -5.1741    0.0000 O   0  0  0  0  0  0  0  0  0  0  0  0
   27.7508   -6.3996    0.0000 H   0  0  0  0  0  0  0  0  0  0  0  0
   25.6938   -6.9555    0.0000 H   0  0  0  0  0  0  0  0  0  0  0  0
   25.1467   -3.8518    0.0000 C   0  0  0  0  0  0  0  0  0  0  0  0
   25.6938   -2.3483    0.0000 O   0  0  0  0  0  0  0  0  0  0  0  0
   27.2694   -2.0704    0.0000 H   0  0  0  0  0  0  0  0  0  0  0  0
   26.7223   -4.1298    0.0000 H   0  0  0  0  0  0  0  0  0  0  0  0
   23.7611   -3.0519    0.0000 C   0  0  0  0  0  0  0  0  0  0  0  0
   24.7896   -1.8262    0.0000 H   0  0  0  0  0  0  0  0  0  0  0  0
   22.7326   -1.8262    0.0000 H   0  0  0  0  0  0  0  0  0  0  0  0
   21.8279   -2.3485    0.0000 H   0  0  0  0  0  0  0  0  0  0  0  0
   20.7999   -2.0727    0.0000 H   0  0  0  0  0  0  0  0  0  0  0  0
   18.7741   -1.7156    0.0000 C   0  0  0  0  0  0  0  0  0  0  0  0
   18.4964   -0.1398    0.0000 C   0  0  0  0  0  0  0  0  0  0  0  0
   18.2181    1.4357    0.0000 H   0  0  0  0  0  0  0  0  0  0  0  0
   19.7217    0.8886    0.0000 H   0  0  0  0  0  0  0  0  0  0  0  0
   16.9928    0.4072    0.0000 H   0  0  0  0  0  0  0  0  0  0  0  0
   20.2777   -1.1683    0.0000 H   0  0  0  0  0  0  0  0  0  0  0  0
   17.1742   -1.7156    0.0000 O   0  0  0  0  0  0  0  0  0  0  0  0
   15.1484   -4.1298    0.0000 H   0  0  0  0  0  0  0  0  0  0  0  0
   14.1199   -3.8542    0.0000 H   0  0  0  0  0  0  0  0  0  0  0  0
   13.5729   -0.7506    0.0000 C   0  0  0  0  0  0  0  0  0  0  0  0
   14.1199    0.7530    0.0000 O   0  0  0  0  0  0  0  0  0  0  0  0
   15.6955    1.0308    0.0000 H   0  0  0  0  0  0  0  0  0  0  0  0
   15.1484   -1.0284    0.0000 H   0  0  0  0  0  0  0  0  0  0  0  0
   12.1872    0.0493    0.0000 C   0  0  0  0  0  0  0  0  0  0  0  0
   13.2152    1.2750    0.0000 H   0  0  0  0  0  0  0  0  0  0  0  0
   11.1587    1.2750    0.0000 H   0  0  0  0  0  0  0  0  0  0  0  0
   10.2540    0.7530    0.0000 H   0  0  0  0  0  0  0  0  0  0  0  0
  1  2  1  0  0  0  0
  2  3  1  0  0  0  0
  3  4  1  0  0  0  0
  3  5  1  0  0  0  0
  3  6  1  0  0  0  0
  6  7  1  0  0  0  0
  6  8  1  0  0  0  0
  8  9  1  0  0  0  0
  9 10  1  0  0  0  0
  9 11  1  0  0  0  0
  9 12  1  0  0  0  0
  8 13  1  0  0  0  0
 13 14  1  0  0  0  0
 14 15  1  0  0  0  0
 15 16  1  0  0  0  0
 16  6  1  0  0  0  0
 16 17  1  0  0  0  0
 16 18  1  0  0  0  0
 15 19  1  0  0  0  0
 15 20  1  0  0  0  0
 14 21  1  0  0  0  0
 14 22  1  0  0  0  0
 22 23  1  0  0  0  0
 23 24  1  0  0  0  0
 22 25  1  0  0  0  0
 25 26  1  0  0  0  0
 26 27  1  0  0  0  0
 26 28  1  0  0  0  0
 26 29  1  0  0  0  0
 25 30  1  0  0  0  0
 30 31  1  0  0  0  0
 31 32  1  0  0  0  0
 32 33  1  0  0  0  0
 32 34  1  0  0  0  0
 32 35  1  0  0  0  0
 35 36  1  0  0  0  0
 36 37  2  0  0  0  0
 36 38  1  0  0  0  0
 38 31  2  0  0  0  0
 38 39  1  0  0  0  0
 30 40  1  0  0  0  0
 40 41  1  0  0  0  0
 41 22  1  0  0  0  0
 41 42  1  0  0  0  0
 41 43  1  0  0  0  0
 40 44  1  0  0  0  0
 40 45  1  0  0  0  0
 30 46  1  0  0  0  0
 25 47  1  0  0  0  0
 47 48  1  0  0  0  0
 47 49  1  0  0  0  0
 47 50  1  0  0  0  0
 50 13  1  0  0  0  0
 50 51  1  0  0  0  0
 50 52  1  0  0  0  0
 13 53  1  0  0  0  0
  8 54  1  0  0  0  0
 54 55  1  0  0  0  0
 54 56  1  0  0  0  0
 54 57  1  0  0  0  0
 57  2  1  0  0  0  0
 57 58  1  0  0  0  0
 57 59  1  0  0  0  0
  2 60  1  0  0  0  0
  1 61  1  0  0  0  0
 61 62  1  0  0  0  0
 62 63  1  0  0  0  0
 63 64  1  0  0  0  0
 64 65  1  0  0  0  0
 64 66  1  0  0  0  0
 64 67  1  0  0  0  0
 63 68  1  0  0  0  0
 63 69  1  0  0  0  0
 69 70  1  0  0  0  0
 70 71  1  0  0  0  0
 71 72  1  0  0  0  0
 72 73  1  0  0  0  0
 72 74  1  0  0  0  0
 72 75  1  0  0  0  0
 75 76  1  0  0  0  0
 76 77  1  0  0  0  0
 75 78  1  0  0  0  0
 75 79  1  0  0  0  0
 79 80  1  0  0  0  0
 80 81  1  0  0  0  0
 81 82  1  0  0  0  0
 82 83  1  0  0  0  0
 83 84  1  0  0  0  0
 84 85  1  0  0  0  0
 84 86  1  0  0  0  0
 84 87  1  0  0  0  0
 83 88  1  0  0  0  0
 83 89  1  0  0  0  0
 89 90  1  0  0  0  0
 90 91  1  0  0  0  0
 89 92  1  0  0  0  0
 89 93  1  0  0  0  0
 93 94  1  0  0  0  0
 94 95  1  0  0  0  0
 93 96  1  0  0  0  0
 93 97  1  0  0  0  0
 97 81  1  0  0  0  0
 97 98  1  0  0  0  0
 97 99  1  0  0  0  0
 81100  1  0  0  0  0
 79101  1  0  0  0  0
 79102  1  0  0  0  0
102103  1  0  0  0  0
103104  1  0  0  0  0
103105  1  0  0  0  0
103106  1  0  0  0  0
102107  1  0  0  0  0
102108  1  0  0  0  0
108 71  1  0  0  0  0
 71109  1  0  0  0  0
 69110  1  0  0  0  0
 69111  1  0  0  0  0
111112  1  0  0  0  0
112113  1  0  0  0  0
111114  1  0  0  0  0
111115  1  0  0  0  0
115 61  1  0  0  0  0
115116  1  0  0  0  0
115117  1  0  0  0  0
 61118  1  0  0  0  0
M  END
> <CAS>
71-63-6

> <NAME>
DIGITOXIN

> <preferred_name>
Digitoxin

> <iupac>
(3beta,5beta)-3-{[2,6-dideoxy-beta-D-ribo-hexopyranosyl-(1->4)-2,6-dideoxy-beta-D-ribo-hexopyranosyl-(1->4)-2,6-dideoxy-beta-D-ribo-hexopyranosyl]oxy}-14-hydroxycard-20(22)-enolide

> <SMILES>
C[C@]12CC[C@@H](C[C@H]1CC[C@@H]1[C@@H]2CC[C@]2(C)[C@H](CC[C@@]21O)C1COC(=O)C=1)O[C@H]1C[C@H](O)[C@H](O[C@H]2C[C@H](O)[C@H](O[C@H]3C[C@H](O)[C@H](O)[C@@H](C)O3)[C@@H](C)O2)[C@@H](C)O1

> <Canonical_QSARr>
CC12CCC(CC1CCC1C2CCC2(C)C(CCC21O)C1COC(=O)C=1)OC1CC(O)C(OC2CC(O)C(OC3CC(O)C(O)C(C)O3)C(C)O2)C(C)O1

> <InChI_Code_QSARr>
InChI=1S/C41H64O13/c1-20-36(46)29(42)16-34(49-20)53-38-22(3)51-35(18-31(38)44)54-37-21(2)50-33(17-30(37)43)52-25-8-11-39(4)24(15-25)6-7-28-27(39)9-12-40(5)26(10-13-41(28,40)47)23-14-32(45)48-19-23/h14,20-22,24-31,33-38,42-44,46-47H,6-13,15-19H2,1-5H3

> <InChI Key_QSARr>
WDJUZGPOPHTGOT-UHFFFAOYSA-N

> <Salt_Solvent>
?

> <WS Temperature>
25

> <WS Reference>
YALKOWSKY,SH & DANNENFELSER,RM (1992)

> <dsstox_substance_id>
DTXSID0022933

> <LogMolar>
-5.2926

$$$$
72-43-5
  -INDIGO-01081615412D

 36 37  0  0  0  0  0  0  0  0999 V2000
    1.3856   -0.8000    0.0000 Cl  0  0  0  0  0  0  0  0  0  0  0  0
   -0.0000   -1.6000    0.0000 C   0  0  0  0  0  0  0  0  0  0  0  0
   -0.0000   -3.2000    0.0000 Cl  0  0  0  0  0  0  0  0  0  0  0  0
    1.3856   -2.4000    0.0000 Cl  0  0  0  0  0  0  0  0  0  0  0  0
   -0.0000    0.0001    0.0000 C   0  0  0  0  0  0  0  0  0  0  0  0
    1.5034    0.5473    0.0000 C   0  0  0  0  0  0  0  0  0  0  0  0
    2.7293   -0.4812    0.0000 C   0  0  0  0  0  0  0  0  0  0  0  0
    2.7293   -2.0812    0.0000 H   0  0  0  0  0  0  0  0  0  0  0  0
    4.2327    0.0660    0.0000 C   0  0  0  0  0  0  0  0  0  0  0  0
    5.4583   -0.9625    0.0000 H   0  0  0  0  0  0  0  0  0  0  0  0
    4.5105    1.6417    0.0000 C   0  0  0  0  0  0  0  0  0  0  0  0
    6.0139    2.1890    0.0000 O   0  0  0  0  0  0  0  0  0  0  0  0
    6.2920    3.7647    0.0000 C   0  0  0  0  0  0  0  0  0  0  0  0
    7.7954    4.3119    0.0000 H   0  0  0  0  0  0  0  0  0  0  0  0
    6.5697    5.3403    0.0000 H   0  0  0  0  0  0  0  0  0  0  0  0
    7.5176    2.7362    0.0000 H   0  0  0  0  0  0  0  0  0  0  0  0
    3.2849    2.6701    0.0000 C   0  0  0  0  0  0  0  0  0  0  0  0
    3.5626    4.2459    0.0000 H   0  0  0  0  0  0  0  0  0  0  0  0
    1.7814    2.1229    0.0000 C   0  0  0  0  0  0  0  0  0  0  0  0
    0.5556    3.1514    0.0000 H   0  0  0  0  0  0  0  0  0  0  0  0
   -1.5999    0.0001    0.0000 C   0  0  0  0  0  0  0  0  0  0  0  0
   -2.3999    1.3856    0.0000 C   0  0  0  0  0  0  0  0  0  0  0  0
   -1.5999    2.7712    0.0000 H   0  0  0  0  0  0  0  0  0  0  0  0
   -4.0000    1.3856    0.0000 C   0  0  0  0  0  0  0  0  0  0  0  0
   -4.8000    2.7712    0.0000 H   0  0  0  0  0  0  0  0  0  0  0  0
   -4.8000    0.0001    0.0000 C   0  0  0  0  0  0  0  0  0  0  0  0
   -6.3999    0.0001    0.0000 O   0  0  0  0  0  0  0  0  0  0  0  0
   -7.2001    1.3856    0.0000 C   0  0  0  0  0  0  0  0  0  0  0  0
   -8.8000    1.3856    0.0000 H   0  0  0  0  0  0  0  0  0  0  0  0
   -8.0000    2.7712    0.0000 H   0  0  0  0  0  0  0  0  0  0  0  0
   -8.0000    0.0001    0.0000 H   0  0  0  0  0  0  0  0  0  0  0  0
   -4.0000   -1.3856    0.0000 C   0  0  0  0  0  0  0  0  0  0  0  0
   -4.8000   -2.7713    0.0000 H   0  0  0  0  0  0  0  0  0  0  0  0
   -2.3999   -1.3856    0.0000 C   0  0  0  0  0  0  0  0  0  0  0  0
   -1.5999   -2.7713    0.0000 H   0  0  0  0  0  0  0  0  0  0  0  0
   -0.0000    1.6000    0.0000 H   0  0  0  0  0  0  0  0  0  0  0  0
  1  2  1  0  0  0  0
  2  3  1  0  0  0  0
  2  4  1  0  0  0  0
  2  5  1  0  0  0  0
  5  6  1  0  0  0  0
  6  7  4  0  0  0  0
  7  8  1  0  0  0  0
  7  9  4  0  0  0  0
  9 10  1  0  0  0  0
  9 11  4  0  0  0  0
 11 12  1  0  0  0  0
 12 13  1  0  0  0  0
 13 14  1  0  0  0  0
 13 15  1  0  0  0  0
 13 16  1  0  0  0  0
 11 17  4  0  0  0  0
 17 18  1  0  0  0  0
 17 19  4  0  0  0  0
 19  6  4  0  0  0  0
 19 20  1  0  0  0  0
  5 21  1  0  0  0  0
 21 22  4  0  0  0  0
 22 23  1  0  0  0  0
 22 24  4  0  0  0  0
 24 25  1  0  0  0  0
 24 26  4  0  0  0  0
 26 27  1  0  0  0  0
 27 28  1  0  0  0  0
 28 29  1  0  0  0  0
 28 30  1  0  0  0  0
 28 31  1  0  0  0  0
 26 32  4  0  0  0  0
 32 33  1  0  0  0  0
 32 34  4  0  0  0  0
 34 21  4  0  0  0  0
 34 35  1  0  0  0  0
  5 36  1  0  0  0  0
M  END
> <CAS>
72-43-5

> <NAME>
METHOXYCHLOR

> <preferred_name>
Methoxychlor

> <iupac>
1,1'-(2,2,2-trichloroethane-1,1-diyl)bis(4-methoxybenzene)

> <SMILES>
COc1ccc(cc1)C(c1ccc(cc1)OC)C(Cl)(Cl)Cl

> <Canonical_QSARr>
COc1ccc(cc1)C(c1ccc(cc1)OC)C(Cl)(Cl)Cl

> <InChI_Code_QSARr>
InChI=1S/C16H15Cl3O2/c1-20-13-7-3-11(4-8-13)15(16(17,18)19)12-5-9-14(21-2)10-6-12/h3-10,15H,1-2H3

> <InChI Key_QSARr>
IAKOZHOLGAGEJT-UHFFFAOYSA-N

> <Salt_Solvent>
?

> <WS Temperature>
25

> <WS Reference>
RICHARDSON,LT & MILLER,DM (1960)

> <dsstox_substance_id>
DTXSID9020827

> <LogMolar>
-6.5386

$$$$
72-56-0
  -INDIGO-01081615412D

 40 41  0  0  0  0  0  0  0  0999 V2000
    1.3857   -0.8000    0.0000 Cl  0  0  0  0  0  0  0  0  0  0  0  0
   -0.0001   -1.6000    0.0000 C   0  0  0  0  0  0  0  0  0  0  0  0
   -0.0001   -3.2000    0.0000 Cl  0  0  0  0  0  0  0  0  0  0  0  0
   -0.0001   -0.0001    0.0000 C   0  0  0  0  0  0  0  0  0  0  0  0
    1.5036    0.5473    0.0000 C   0  0  0  0  0  0  0  0  0  0  0  0
    2.7291   -0.4812    0.0000 C   0  0  0  0  0  0  0  0  0  0  0  0
    2.7291   -2.0813    0.0000 H   0  0  0  0  0  0  0  0  0  0  0  0
    4.2327    0.0660    0.0000 C   0  0  0  0  0  0  0  0  0  0  0  0
    5.4582   -0.9624    0.0000 H   0  0  0  0  0  0  0  0  0  0  0  0
    4.5106    1.6417    0.0000 C   0  0  0  0  0  0  0  0  0  0  0  0
    6.0140    2.1889    0.0000 C   0  0  0  0  0  0  0  0  0  0  0  0
    7.5177    2.7361    0.0000 C   0  0  0  0  0  0  0  0  0  0  0  0
    9.0210    3.2833    0.0000 H   0  0  0  0  0  0  0  0  0  0  0  0
    7.7953    4.3119    0.0000 H   0  0  0  0  0  0  0  0  0  0  0  0
    8.7432    1.7077    0.0000 H   0  0  0  0  0  0  0  0  0  0  0  0
    5.4668    3.6924    0.0000 H   0  0  0  0  0  0  0  0  0  0  0  0
    6.5613    0.6854    0.0000 H   0  0  0  0  0  0  0  0  0  0  0  0
    3.2849    2.6701    0.0000 C   0  0  0  0  0  0  0  0  0  0  0  0
    3.5627    4.2458    0.0000 H   0  0  0  0  0  0  0  0  0  0  0  0
    1.7815    2.1229    0.0000 C   0  0  0  0  0  0  0  0  0  0  0  0
    0.5557    3.1514    0.0000 H   0  0  0  0  0  0  0  0  0  0  0  0
   -1.6001   -0.0001    0.0000 C   0  0  0  0  0  0  0  0  0  0  0  0
   -2.3999    1.3856    0.0000 C   0  0  0  0  0  0  0  0  0  0  0  0
   -1.6001    2.7713    0.0000 H   0  0  0  0  0  0  0  0  0  0  0  0
   -3.9999    1.3856    0.0000 C   0  0  0  0  0  0  0  0  0  0  0  0
   -4.8000    2.7713    0.0000 H   0  0  0  0  0  0  0  0  0  0  0  0
   -4.8000   -0.0001    0.0000 C   0  0  0  0  0  0  0  0  0  0  0  0
   -6.4000   -0.0001    0.0000 C   0  0  0  0  0  0  0  0  0  0  0  0
   -8.0000   -0.0001    0.0000 C   0  0  0  0  0  0  0  0  0  0  0  0
   -9.6000   -0.0001    0.0000 H   0  0  0  0  0  0  0  0  0  0  0  0
   -8.7999    1.3856    0.0000 H   0  0  0  0  0  0  0  0  0  0  0  0
   -8.7999   -1.3856    0.0000 H   0  0  0  0  0  0  0  0  0  0  0  0
   -6.4000    1.6000    0.0000 H   0  0  0  0  0  0  0  0  0  0  0  0
   -6.4000   -1.6000    0.0000 H   0  0  0  0  0  0  0  0  0  0  0  0
   -3.9999   -1.3856    0.0000 C   0  0  0  0  0  0  0  0  0  0  0  0
   -4.8000   -2.7713    0.0000 H   0  0  0  0  0  0  0  0  0  0  0  0
   -2.3999   -1.3856    0.0000 C   0  0  0  0  0  0  0  0  0  0  0  0
   -1.6001   -2.7713    0.0000 H   0  0  0  0  0  0  0  0  0  0  0  0
   -0.0001    1.6000    0.0000 H   0  0  0  0  0  0  0  0  0  0  0  0
    1.3857   -2.4000    0.0000 H   0  0  0  0  0  0  0  0  0  0  0  0
  1  2  1  0  0  0  0
  2  3  1  0  0  0  0
  2  4  1  0  0  0  0
  4  5  1  0  0  0  0
  5  6  4  0  0  0  0
  6  7  1  0  0  0  0
  6  8  4  0  0  0  0
  8  9  1  0  0  0  0
  8 10  4  0  0  0  0
 10 11  1  0  0  0  0
 11 12  1  0  0  0  0
 12 13  1  0  0  0  0
 12 14  1  0  0  0  0
 12 15  1  0  0  0  0
 11 16  1  0  0  0  0
 11 17  1  0  0  0  0
 10 18  4  0  0  0  0
 18 19  1  0  0  0  0
 18 20  4  0  0  0  0
 20  5  4  0  0  0  0
 20 21  1  0  0  0  0
  4 22  1  0  0  0  0
 22 23  4  0  0  0  0
 23 24  1  0  0  0  0
 23 25  4  0  0  0  0
 25 26  1  0  0  0  0
 25 27  4  0  0  0  0
 27 28  1  0  0  0  0
 28 29  1  0  0  0  0
 29 30  1  0  0  0  0
 29 31  1  0  0  0  0
 29 32  1  0  0  0  0
 28 33  1  0  0  0  0
 28 34  1  0  0  0  0
 27 35  4  0  0  0  0
 35 36  1  0  0  0  0
 35 37  4  0  0  0  0
 37 22  4  0  0  0  0
 37 38  1  0  0  0  0
  4 39  1  0  0  0  0
  2 40  1  0  0  0  0
M  END
> <CAS>
72-56-0

> <NAME>
1,1-DICHLORO-2,2-BIS(ETHYLPHENYL)ETHANE

> <preferred_name>
p,p'-Ethyl-DDD

> <iupac>
1,1'-(2,2-dichloroethane-1,1-diyl)bis(4-ethylbenzene)

> <SMILES>
CCc1ccc(cc1)C(C(Cl)Cl)c1ccc(CC)cc1

> <Canonical_QSARr>
CCc1ccc(cc1)C(C(Cl)Cl)c1ccc(CC)cc1

> <InChI_Code_QSARr>
InChI=1S/C18H20Cl2/c1-3-13-5-9-15(10-6-13)17(18(19)20)16-11-7-14(4-2)8-12-16/h5-12,17-18H,3-4H2,1-2H3

> <InChI Key_QSARr>
QFMDFTQOJHFVNR-UHFFFAOYSA-N

> <Salt_Solvent>
?

> <WS Temperature>
24

> <WS Reference>
HOLLIFIELD,HC (1979)

> <dsstox_substance_id>
DTXSID4020589

> <LogMolar>
-6.4875

$$$$
74-79-3
  -INDIGO-01081615412D

 26 25  0  0  0  0  0  0  0  0999 V2000
    5.6000    1.3856    0.0000 C   0  0  0  0  0  0  0  0  0  0  0  0
    7.2001    1.3856    0.0000 N   0  0  0  0  0  0  0  0  0  0  0  0
    8.0000    2.7713    0.0000 H   0  0  0  0  0  0  0  0  0  0  0  0
    8.0000    0.0000    0.0000 H   0  0  0  0  0  0  0  0  0  0  0  0
    4.8001    0.0000    0.0000 N   0  0  0  0  0  0  0  0  0  0  0  0
    3.2000    0.0000    0.0000 C   0  0  0  0  0  0  0  0  0  0  0  0
    1.6000    0.0000    0.0000 C   0  0  0  0  0  0  0  0  0  0  0  0
   -0.0001    0.0000    0.0000 C   0  0  0  0  0  0  0  0  0  0  0  0
   -1.5999    0.0000    0.0000 C   0  0  0  0  0  0  0  0  0  0  0  0
   -1.8779   -1.5757    0.0000 N   0  0  0  0  0  0  0  0  0  0  0  0
   -3.3814   -2.1229    0.0000 H   0  0  0  0  0  0  0  0  0  0  0  0
   -0.8493   -2.8014    0.0000 H   0  0  0  0  0  0  0  0  0  0  0  0
   -3.1756    0.2779    0.0000 C   0  0  0  0  0  0  0  0  0  0  0  0
   -3.7229    1.7813    0.0000 O   0  0  0  0  0  0  0  0  0  0  0  0
   -5.2986    2.0592    0.0000 H   0  0  0  0  0  0  0  0  0  0  0  0
   -4.2042   -0.9478    0.0000 O   0  0  0  0  0  0  0  0  0  0  0  0
   -1.3221    1.5757    0.0000 H   0  0  0  0  0  0  0  0  0  0  0  0
   -0.0001    1.6000    0.0000 H   0  0  0  0  0  0  0  0  0  0  0  0
   -0.0001   -1.6000    0.0000 H   0  0  0  0  0  0  0  0  0  0  0  0
    1.6000   -1.6000    0.0000 H   0  0  0  0  0  0  0  0  0  0  0  0
    1.6000    1.6000    0.0000 H   0  0  0  0  0  0  0  0  0  0  0  0
    3.2000    1.6000    0.0000 H   0  0  0  0  0  0  0  0  0  0  0  0
    3.2000   -1.6000    0.0000 H   0  0  0  0  0  0  0  0  0  0  0  0
    5.6000   -1.3856    0.0000 H   0  0  0  0  0  0  0  0  0  0  0  0
    4.8001    2.7713    0.0000 N   0  0  0  0  0  0  0  0  0  0  0  0
    5.6000    4.1569    0.0000 H   0  0  0  0  0  0  0  0  0  0  0  0
  1  2  1  0  0  0  0
  2  3  1  0  0  0  0
  2  4  1  0  0  0  0
  1  5  1  0  0  0  0
  5  6  1  0  0  0  0
  6  7  1  0  0  0  0
  7  8  1  0  0  0  0
  8  9  1  0  0  0  0
  9 10  1  0  0  0  0
 10 11  1  0  0  0  0
 10 12  1  0  0  0  0
  9 13  1  0  0  0  0
 13 14  1  0  0  0  0
 14 15  1  0  0  0  0
 13 16  2  0  0  0  0
  9 17  1  0  0  0  0
  8 18  1  0  0  0  0
  8 19  1  0  0  0  0
  7 20  1  0  0  0  0
  7 21  1  0  0  0  0
  6 22  1  0  0  0  0
  6 23  1  0  0  0  0
  5 24  1  0  0  0  0
  1 25  2  0  0  0  0
 25 26  1  0  0  0  0
M  END
> <CAS>
74-79-3

> <NAME>
ARGININE

> <preferred_name>
L-Arginine

> <iupac>
L-arginine

> <SMILES>
NC(=N)NCCC[C@H](N)C(O)=O

> <Canonical_QSARr>
NC(=N)NCCCC(N)C(O)=O

> <InChI_Code_QSARr>
InChI=1S/C6H14N4O2/c7-4(5(11)12)2-1-3-10-6(8)9/h4H,1-3,7H2,(H,11,12)(H4,8,9,10)

> <InChI Key_QSARr>
ODKSFYDXXFIFQN-UHFFFAOYSA-N

> <Salt_Solvent>
?

> <WS Temperature>
25

> <WS Reference>
YALKOWSKY,SH & DANNENFELSER,RM (1992)

> <dsstox_substance_id>
DTXSID6041056

> <LogMolar>
0.019

$$$$
74-85-1
  -INDIGO-01081615412D

  6  5  0  0  0  0  0  0  0  0999 V2000
    0.0000    0.0000    0.0000 C   0  0  0  0  0  0  0  0  0  0  0  0
    1.6000    0.0000    0.0000 C   0  0  0  0  0  0  0  0  0  0  0  0
    2.4000    1.3856    0.0000 H   0  0  0  0  0  0  0  0  0  0  0  0
    2.4000   -1.3856    0.0000 H   0  0  0  0  0  0  0  0  0  0  0  0
   -0.8000    1.3856    0.0000 H   0  0  0  0  0  0  0  0  0  0  0  0
   -0.8000   -1.3856    0.0000 H   0  0  0  0  0  0  0  0  0  0  0  0
  1  2  2  0  0  0  0
  2  3  1  0  0  0  0
  2  4  1  0  0  0  0
  1  5  1  0  0  0  0
  1  6  1  0  0  0  0
M  END
> <CAS>
74-85-1

> <NAME>
ETHYLENE

> <preferred_name>
Ethylene

> <iupac>
ethene

> <SMILES>
C=C

> <Canonical_QSARr>
C=C

> <InChI_Code_QSARr>
InChI=1S/C2H4/c1-2/h1-2H2

> <InChI Key_QSARr>
VGGSQFUCUMXWEO-UHFFFAOYSA-N

> <Salt_Solvent>
?

> <WS Temperature>
25

> <WS Reference>
MCAULIFFE,C (1966)

> <dsstox_substance_id>
DTXSID1026378

> <LogMolar>
-2.3307

$$$$
74-89-5
  -INDIGO-01081615412D

  7  6  0  0  0  0  0  0  0  0999 V2000
    1.6000    0.0000    0.0000 N   0  0  0  0  0  0  0  0  0  0  0  0
    0.0000    0.0000    0.0000 C   0  0  0  0  0  0  0  0  0  0  0  0
   -1.6000   -0.0000    0.0000 H   0  0  0  0  0  0  0  0  0  0  0  0
   -0.8000    1.3856    0.0000 H   0  0  0  0  0  0  0  0  0  0  0  0
   -0.8000   -1.3856    0.0000 H   0  0  0  0  0  0  0  0  0  0  0  0
    2.4000    1.3856    0.0000 H   0  0  0  0  0  0  0  0  0  0  0  0
    2.4000   -1.3856    0.0000 H   0  0  0  0  0  0  0  0  0  0  0  0
  1  2  1  0  0  0  0
  2  3  1  0  0  0  0
  2  4  1  0  0  0  0
  2  5  1  0  0  0  0
  1  6  1  0  0  0  0
  1  7  1  0  0  0  0
M  END
> <CAS>
74-89-5

> <NAME>
METHYLAMINE

> <preferred_name>
Methylamine

> <iupac>
methanamine

> <SMILES>
CN

> <Canonical_QSARr>
CN

> <InChI_Code_QSARr>
InChI=1S/CH5N/c1-2/h2H2,1H3

> <InChI Key_QSARr>
BAVYZALUXZFZLV-UHFFFAOYSA-N

> <Salt_Solvent>
?

> <WS Temperature>
25

> <WS Reference>
SCHWEIZER,AE ET AL. (1978)

> <dsstox_substance_id>
DTXSID7025683

> <LogMolar>
1.5413

$$$$
74-96-4
  -INDIGO-01081615412D

  8  7  0  0  0  0  0  0  0  0999 V2000
    0.0000    0.0000    0.0000 C   0  0  0  0  0  0  0  0  0  0  0  0
    1.6000    0.0000    0.0000 C   0  0  0  0  0  0  0  0  0  0  0  0
    3.2000    0.0000    0.0000 Br  0  0  0  0  0  0  0  0  0  0  0  0
    2.4000   -1.3856    0.0000 H   0  0  0  0  0  0  0  0  0  0  0  0
    2.4000    1.3856    0.0000 H   0  0  0  0  0  0  0  0  0  0  0  0
   -1.6000   -0.0000    0.0000 H   0  0  0  0  0  0  0  0  0  0  0  0
   -0.8000   -1.3856    0.0000 H   0  0  0  0  0  0  0  0  0  0  0  0
   -0.8000    1.3856    0.0000 H   0  0  0  0  0  0  0  0  0  0  0  0
  1  2  1  0  0  0  0
  2  3  1  0  0  0  0
  2  4  1  0  0  0  0
  2  5  1  0  0  0  0
  1  6  1  0  0  0  0
  1  7  1  0  0  0  0
  1  8  1  0  0  0  0
M  END
> <CAS>
74-96-4

> <NAME>
BROMOETHANE

> <preferred_name>
Bromoethane

> <iupac>
bromoethane

> <SMILES>
CCBr

> <Canonical_QSARr>
CCBr

> <InChI_Code_QSARr>
InChI=1S/C2H5Br/c1-2-3/h2H2,1H3

> <InChI Key_QSARr>
RDHPKYGYEGBMSE-UHFFFAOYSA-N

> <Salt_Solvent>
?

> <WS Temperature>
25

> <WS Reference>
HORVATH,AL ET AL. (1999)

> <dsstox_substance_id>
DTXSID6020199

> <LogMolar>
-1.086

$$$$
75-00-3
  -INDIGO-01081615412D

  8  7  0  0  0  0  0  0  0  0999 V2000
    0.0000    0.0000    0.0000 C   0  0  0  0  0  0  0  0  0  0  0  0
    1.6000    0.0000    0.0000 C   0  0  0  0  0  0  0  0  0  0  0  0
    3.2000    0.0000    0.0000 Cl  0  0  0  0  0  0  0  0  0  0  0  0
    2.4000   -1.3856    0.0000 H   0  0  0  0  0  0  0  0  0  0  0  0
    2.4000    1.3856    0.0000 H   0  0  0  0  0  0  0  0  0  0  0  0
   -1.6000   -0.0000    0.0000 H   0  0  0  0  0  0  0  0  0  0  0  0
   -0.8000   -1.3856    0.0000 H   0  0  0  0  0  0  0  0  0  0  0  0
   -0.8000    1.3856    0.0000 H   0  0  0  0  0  0  0  0  0  0  0  0
  1  2  1  0  0  0  0
  2  3  1  0  0  0  0
  2  4  1  0  0  0  0
  2  5  1  0  0  0  0
  1  6  1  0  0  0  0
  1  7  1  0  0  0  0
  1  8  1  0  0  0  0
M  END
> <CAS>
75-00-3

> <NAME>
CHLOROETHANE

> <preferred_name>
Chloroethane

> <iupac>
chloroethane

> <SMILES>
CCCl

> <Canonical_QSARr>
CCCl

> <InChI_Code_QSARr>
InChI=1S/C2H5Cl/c1-2-3/h2H2,1H3

> <InChI Key_QSARr>
HRYZWHHZPQKTII-UHFFFAOYSA-N

> <Salt_Solvent>
?

> <WS Temperature>
25

> <WS Reference>
HORVATH,AL ET AL. (1999)

> <dsstox_substance_id>
DTXSID1020302

> <LogMolar>
-1.0553

$$$$
75-05-8
  -INDIGO-01081615412D

  6  5  0  0  0  0  0  0  0  0999 V2000
    0.0000    0.0000    0.0000 C   0  0  0  0  0  0  0  0  0  0  0  0
    1.6000    0.0000    0.0000 C   0  0  0  0  0  0  0  0  0  0  0  0
    3.2000    0.0000    0.0000 N   0  0  0  0  0  0  0  0  0  0  0  0
   -1.6000   -0.0000    0.0000 H   0  0  0  0  0  0  0  0  0  0  0  0
   -0.8000    1.3856    0.0000 H   0  0  0  0  0  0  0  0  0  0  0  0
   -0.8000   -1.3856    0.0000 H   0  0  0  0  0  0  0  0  0  0  0  0
  1  2  1  0  0  0  0
  2  3  3  0  0  0  0
  1  4  1  0  0  0  0
  1  5  1  0  0  0  0
  1  6  1  0  0  0  0
M  END
> <CAS>
75-05-8

> <NAME>
ACETONITRILE

> <preferred_name>
Acetonitrile

> <iupac>
acetonitrile

> <SMILES>
CC#N

> <Canonical_QSARr>
CC#N

> <InChI_Code_QSARr>
InChI=1S/C2H3N/c1-2-3/h1H3

> <InChI Key_QSARr>
WEVYAHXRMPXWCK-UHFFFAOYSA-N

> <Salt_Solvent>
?

> <WS Temperature>
25

> <WS Reference>
RIDDICK,JA ET AL. (1986)

> <dsstox_substance_id>
DTXSID7020009

> <LogMolar>
1.3867

$$$$
75-11-6
  -INDIGO-01081615412D

  5  4  0  0  0  0  0  0  0  0999 V2000
    0.0000    0.0000    0.0000 C   0  0  0  0  0  0  0  0  0  0  0  0
   -1.3856    0.8000    0.0000 I   0  0  0  0  0  0  0  0  0  0  0  0
   -0.0000    1.6000    0.0000 I   0  0  0  0  0  0  0  0  0  0  0  0
   -1.3856   -0.8000    0.0000 H   0  0  0  0  0  0  0  0  0  0  0  0
    1.3856   -0.8000    0.0000 H   0  0  0  0  0  0  0  0  0  0  0  0
  1  2  1  0  0  0  0
  1  3  1  0  0  0  0
  1  4  1  0  0  0  0
  1  5  1  0  0  0  0
M  END
> <CAS>
75-11-6

> <NAME>
METHYLENE IODIDE

> <preferred_name>
Methylene iodide

> <iupac>
Diiodomethane

> <SMILES>
ICI

> <Canonical_QSARr>
ICI

> <InChI_Code_QSARr>
InChI=1S/CH2I2/c2-1-3/h1H2

> <InChI Key_QSARr>
NZZFYRREKKOMAT-UHFFFAOYSA-N

> <Salt_Solvent>
?

> <WS Temperature>
25

> <WS Reference>
YALKOWSKY,SH & DANNENFELSER,RM (1992)

> <dsstox_substance_id>
DTXSID4058784

> <LogMolar>
-2.3345

$$$$
75-27-4
  -INDIGO-01081615412D

  5  4  0  0  0  0  0  0  0  0999 V2000
    1.3856   -0.8000    0.0000 Cl  0  0  0  0  0  0  0  0  0  0  0  0
    0.0000    0.0000    0.0000 C   0  0  0  0  0  0  0  0  0  0  0  0
   -1.3856    0.8000    0.0000 Br  0  0  0  0  0  0  0  0  0  0  0  0
   -0.0000    1.6000    0.0000 Cl  0  0  0  0  0  0  0  0  0  0  0  0
   -1.3856   -0.8000    0.0000 H   0  0  0  0  0  0  0  0  0  0  0  0
  1  2  1  0  0  0  0
  2  3  1  0  0  0  0
  2  4  1  0  0  0  0
  2  5  1  0  0  0  0
M  END
> <CAS>
75-27-4

> <NAME>
BROMODICHLOROMETHANE

> <preferred_name>
Bromodichloromethane

> <iupac>
bromo(dichloro)methane

> <SMILES>
ClC(Cl)Br

> <Canonical_QSARr>
ClC(Cl)Br

> <InChI_Code_QSARr>
InChI=1S/CHBrCl2/c2-1(3)4/h1H

> <InChI Key_QSARr>
FMWLUWPQPKEARP-UHFFFAOYSA-N

> <Salt_Solvent>
?

> <WS Temperature>
30

> <WS Reference>
YALKOWSKY,SH & DANNENFELSER,RM (1992)

> <dsstox_substance_id>
DTXSID1020198

> <LogMolar>
-1.7327

$$$$
75-31-0
  -INDIGO-01081615412D

 13 12  0  0  0  0  0  0  0  0999 V2000
    0.0000    0.0000    0.0000 C   0  0  0  0  0  0  0  0  0  0  0  0
    0.0000    1.6000    0.0000 N   0  0  0  0  0  0  0  0  0  0  0  0
    1.3856    2.4000    0.0000 H   0  0  0  0  0  0  0  0  0  0  0  0
   -1.3856    2.4000    0.0000 H   0  0  0  0  0  0  0  0  0  0  0  0
   -1.6000    0.0000    0.0000 C   0  0  0  0  0  0  0  0  0  0  0  0
   -3.2000    0.0000    0.0000 H   0  0  0  0  0  0  0  0  0  0  0  0
   -2.4000   -1.3856    0.0000 H   0  0  0  0  0  0  0  0  0  0  0  0
   -2.4000    1.3856    0.0000 H   0  0  0  0  0  0  0  0  0  0  0  0
    1.6000    0.0000    0.0000 C   0  0  0  0  0  0  0  0  0  0  0  0
    3.2000    0.0000    0.0000 H   0  0  0  0  0  0  0  0  0  0  0  0
    2.4000   -1.3856    0.0000 H   0  0  0  0  0  0  0  0  0  0  0  0
    2.4000    1.3856    0.0000 H   0  0  0  0  0  0  0  0  0  0  0  0
    0.0000   -1.6000    0.0000 H   0  0  0  0  0  0  0  0  0  0  0  0
  1  2  1  0  0  0  0
  2  3  1  0  0  0  0
  2  4  1  0  0  0  0
  1  5  1  0  0  0  0
  5  6  1  0  0  0  0
  5  7  1  0  0  0  0
  5  8  1  0  0  0  0
  1  9  1  0  0  0  0
  9 10  1  0  0  0  0
  9 11  1  0  0  0  0
  9 12  1  0  0  0  0
  1 13  1  0  0  0  0
M  END
> <CAS>
75-31-0

> <NAME>
ISOPROPYLAMINE

> <preferred_name>
Isopropylamine

> <iupac>
propan-2-amine

> <SMILES>
CC(C)N

> <Canonical_QSARr>
CC(C)N

> <InChI_Code_QSARr>
InChI=1S/C3H9N/c1-3(2)4/h3H,4H2,1-2H3

> <InChI Key_QSARr>
JJWLVOIRVHMVIS-UHFFFAOYSA-N

> <Salt_Solvent>
?

> <WS Temperature>
20

> <WS Reference>
YALKOWSKY,SH & DANNENFELSER,RM (1992)

> <dsstox_substance_id>
DTXSID2025682

> <LogMolar>
1.2283

$$$$
75-38-7
  -INDIGO-01081615412D

  6  5  0  0  0  0  0  0  0  0999 V2000
    0.0000    0.0000    0.0000 C   0  0  0  0  0  0  0  0  0  0  0  0
    1.6000    0.0000    0.0000 C   0  0  0  0  0  0  0  0  0  0  0  0
    2.4000    1.3856    0.0000 F   0  0  0  0  0  0  0  0  0  0  0  0
    2.4000   -1.3856    0.0000 F   0  0  0  0  0  0  0  0  0  0  0  0
   -0.8000    1.3856    0.0000 H   0  0  0  0  0  0  0  0  0  0  0  0
   -0.8000   -1.3856    0.0000 H   0  0  0  0  0  0  0  0  0  0  0  0
  1  2  2  0  0  0  0
  2  3  1  0  0  0  0
  2  4  1  0  0  0  0
  1  5  1  0  0  0  0
  1  6  1  0  0  0  0
M  END
> <CAS>
75-38-7

> <NAME>
1,1-DIFLUOROETHENE

> <preferred_name>
Vinylidene fluoride

> <iupac>
1,1-difluoroethene

> <SMILES>
C=C(F)F

> <Canonical_QSARr>
C=C(F)F

> <InChI_Code_QSARr>
InChI=1S/C2H2F2/c1-2(3)4/h1H2

> <InChI Key_QSARr>
BQCIDUSAKPWEOX-UHFFFAOYSA-N

> <Salt_Solvent>
?

> <WS Temperature>
25

> <WS Reference>
HORVATH,AL (1982)

> <dsstox_substance_id>
DTXSID3021439

> <LogMolar>
-0.7061

$$$$
75-47-8
  -INDIGO-01081615412D

  5  4  0  0  0  0  0  0  0  0999 V2000
    1.3856   -0.8000    0.0000 I   0  0  0  0  0  0  0  0  0  0  0  0
    0.0000    0.0000    0.0000 C   0  0  0  0  0  0  0  0  0  0  0  0
   -1.3856    0.8000    0.0000 I   0  0  0  0  0  0  0  0  0  0  0  0
   -0.0000    1.6000    0.0000 I   0  0  0  0  0  0  0  0  0  0  0  0
   -1.3856   -0.8000    0.0000 H   0  0  0  0  0  0  0  0  0  0  0  0
  1  2  1  0  0  0  0
  2  3  1  0  0  0  0
  2  4  1  0  0  0  0
  2  5  1  0  0  0  0
M  END
> <CAS>
75-47-8

> <NAME>
IODOFORM

> <preferred_name>
Iodoform

> <iupac>
triiodomethane

> <SMILES>
IC(I)I

> <Canonical_QSARr>
IC(I)I

> <InChI_Code_QSARr>
InChI=1S/CHI3/c2-1(3)4/h1H

> <InChI Key_QSARr>
OKJPEAGHQZHRQV-UHFFFAOYSA-N

> <Salt_Solvent>
?

> <WS Temperature>


> <WS Reference>
YALKOWSKY,SH & DANNENFELSER,RM (1992)

> <dsstox_substance_id>
DTXSID4020743

> <LogMolar>
-3.5952

$$$$
75-56-9
  -INDIGO-01081615412D

 10 10  0  0  0  0  0  0  0  0999 V2000
   -1.5035   -0.5473    0.0000 C   0  0  0  0  0  0  0  0  0  0  0  0
   -0.0000    0.0000    0.0000 C   0  0  0  0  0  0  0  0  0  0  0  0
    0.8000   -1.3856    0.0000 O   0  0  0  0  0  0  0  0  0  0  0  0
    1.6000    0.0000    0.0000 C   0  0  0  0  0  0  0  0  0  0  0  0
    3.1035   -0.5473    0.0000 H   0  0  0  0  0  0  0  0  0  0  0  0
    1.8779    1.5757    0.0000 H   0  0  0  0  0  0  0  0  0  0  0  0
   -0.2779    1.5757    0.0000 H   0  0  0  0  0  0  0  0  0  0  0  0
   -3.0070   -1.0945    0.0000 H   0  0  0  0  0  0  0  0  0  0  0  0
   -2.7292    0.4812    0.0000 H   0  0  0  0  0  0  0  0  0  0  0  0
   -1.7814   -2.1229    0.0000 H   0  0  0  0  0  0  0  0  0  0  0  0
  1  2  1  0  0  0  0
  2  3  1  0  0  0  0
  3  4  1  0  0  0  0
  4  2  1  0  0  0  0
  4  5  1  0  0  0  0
  4  6  1  0  0  0  0
  2  7  1  0  0  0  0
  1  8  1  0  0  0  0
  1  9  1  0  0  0  0
  1 10  1  0  0  0  0
M  END
> <CAS>
75-56-9

> <NAME>
PROPYLENE OXIDE

> <preferred_name>
1,2-Propylene oxide

> <iupac>
2-methyloxirane

> <SMILES>
CC1CO1

> <Canonical_QSARr>
CC1CO1

> <InChI_Code_QSARr>
InChI=1S/C3H6O/c1-3-2-4-3/h3H,2H2,1H3

> <InChI Key_QSARr>
GOOHAUXETOMSMM-UHFFFAOYSA-N

> <Salt_Solvent>
?

> <WS Temperature>
25

> <WS Reference>
BOGYO,DA ET AL. (1980)

> <dsstox_substance_id>
DTXSID5021207

> <LogMolar>
1.0068

$$$$
75-65-0
  -INDIGO-01081615412D

 15 14  0  0  0  0  0  0  0  0999 V2000
    0.0000    0.0000    0.0000 C   0  0  0  0  0  0  0  0  0  0  0  0
   -1.3856   -0.8000    0.0000 O   0  0  0  0  0  0  0  0  0  0  0  0
   -1.3856   -2.4000    0.0000 H   0  0  0  0  0  0  0  0  0  0  0  0
   -0.8000    1.3856    0.0000 C   0  0  0  0  0  0  0  0  0  0  0  0
   -1.6000    2.7713    0.0000 H   0  0  0  0  0  0  0  0  0  0  0  0
   -2.4000    1.3856    0.0000 H   0  0  0  0  0  0  0  0  0  0  0  0
    0.0000    2.7713    0.0000 H   0  0  0  0  0  0  0  0  0  0  0  0
    1.3856    0.8000    0.0000 C   0  0  0  0  0  0  0  0  0  0  0  0
    2.7713    1.6000    0.0000 H   0  0  0  0  0  0  0  0  0  0  0  0
    2.7713    0.0000    0.0000 H   0  0  0  0  0  0  0  0  0  0  0  0
    1.3856    2.4000    0.0000 H   0  0  0  0  0  0  0  0  0  0  0  0
    0.8000   -1.3856    0.0000 C   0  0  0  0  0  0  0  0  0  0  0  0
    1.6000   -2.7713    0.0000 H   0  0  0  0  0  0  0  0  0  0  0  0
    0.0000   -2.7713    0.0000 H   0  0  0  0  0  0  0  0  0  0  0  0
    2.4000   -1.3856    0.0000 H   0  0  0  0  0  0  0  0  0  0  0  0
  1  2  1  0  0  0  0
  2  3  1  0  0  0  0
  1  4  1  0  0  0  0
  4  5  1  0  0  0  0
  4  6  1  0  0  0  0
  4  7  1  0  0  0  0
  1  8  1  0  0  0  0
  8  9  1  0  0  0  0
  8 10  1  0  0  0  0
  8 11  1  0  0  0  0
  1 12  1  0  0  0  0
 12 13  1  0  0  0  0
 12 14  1  0  0  0  0
 12 15  1  0  0  0  0
M  END
> <CAS>
75-65-0

> <NAME>
T-BUTANOL

> <preferred_name>
tert-Butyl alcohol

> <iupac>
2-methylpropan-2-ol

> <SMILES>
CC(C)(C)O

> <Canonical_QSARr>
CC(C)(C)O

> <InChI_Code_QSARr>
InChI=1S/C4H10O/c1-4(2,3)5/h5H,1-3H3

> <InChI Key_QSARr>
DKGAVHZHDRPRBM-UHFFFAOYSA-N

> <Salt_Solvent>
?

> <WS Temperature>
25

> <WS Reference>
RIDDICK,JA ET AL. (1986)

> <dsstox_substance_id>
DTXSID8020204

> <LogMolar>
1.13

$$$$
75-72-9
  -INDIGO-01081615412D

  5  4  0  0  0  0  0  0  0  0999 V2000
    0.0000    0.0000    0.0000 C   0  0  0  0  0  0  0  0  0  0  0  0
   -1.3856    0.8000    0.0000 Cl  0  0  0  0  0  0  0  0  0  0  0  0
   -0.0000    1.6000    0.0000 F   0  0  0  0  0  0  0  0  0  0  0  0
   -1.3856   -0.8000    0.0000 F   0  0  0  0  0  0  0  0  0  0  0  0
    1.3856   -0.8000    0.0000 F   0  0  0  0  0  0  0  0  0  0  0  0
  1  2  1  0  0  0  0
  1  3  1  0  0  0  0
  1  4  1  0  0  0  0
  1  5  1  0  0  0  0
M  END
> <CAS>
75-72-9

> <NAME>
CHLOROTRIFLUOROMETHANE

> <preferred_name>
Chlorotrifluoromethane

> <iupac>
chloro(trifluoro)methane

> <SMILES>
FC(F)(F)Cl

> <Canonical_QSARr>
FC(F)(F)Cl

> <InChI_Code_QSARr>
InChI=1S/CClF3/c2-1(3,4)5

> <InChI Key_QSARr>
AFYPFACVUDMOHA-UHFFFAOYSA-N

> <Salt_Solvent>
?

> <WS Temperature>
25

> <WS Reference>
RIDDICK,JA ET AL. (1986)

> <dsstox_substance_id>
DTXSID4052500

> <LogMolar>
-3.0647

$$$$
75-86-5
  -INDIGO-01081615412D

 13 12  0  0  0  0  0  0  0  0999 V2000
    0.0000    0.0000    0.0000 C   0  0  0  0  0  0  0  0  0  0  0  0
    1.3856    0.8000    0.0000 C   0  0  0  0  0  0  0  0  0  0  0  0
    2.7713    1.6000    0.0000 N   0  0  0  0  0  0  0  0  0  0  0  0
   -1.3856   -0.8000    0.0000 O   0  0  0  0  0  0  0  0  0  0  0  0
   -1.3856   -2.4000    0.0000 H   0  0  0  0  0  0  0  0  0  0  0  0
   -0.8000    1.3856    0.0000 C   0  0  0  0  0  0  0  0  0  0  0  0
   -1.6000    2.7713    0.0000 H   0  0  0  0  0  0  0  0  0  0  0  0
   -2.4000    1.3856    0.0000 H   0  0  0  0  0  0  0  0  0  0  0  0
    0.0000    2.7713    0.0000 H   0  0  0  0  0  0  0  0  0  0  0  0
    0.8000   -1.3856    0.0000 C   0  0  0  0  0  0  0  0  0  0  0  0
    1.6000   -2.7713    0.0000 H   0  0  0  0  0  0  0  0  0  0  0  0
    0.0000   -2.7713    0.0000 H   0  0  0  0  0  0  0  0  0  0  0  0
    2.4000   -1.3856    0.0000 H   0  0  0  0  0  0  0  0  0  0  0  0
  1  2  1  0  0  0  0
  2  3  3  0  0  0  0
  1  4  1  0  0  0  0
  4  5  1  0  0  0  0
  1  6  1  0  0  0  0
  6  7  1  0  0  0  0
  6  8  1  0  0  0  0
  6  9  1  0  0  0  0
  1 10  1  0  0  0  0
 10 11  1  0  0  0  0
 10 12  1  0  0  0  0
 10 13  1  0  0  0  0
M  END
> <CAS>
75-86-5

> <NAME>
ACETONE CYANOHYDRIN

> <preferred_name>
2-Hydroxy-2-methylpropanenitrile

> <iupac>
2-hydroxy-2-methylpropanenitrile

> <SMILES>
CC(C)(O)C#N

> <Canonical_QSARr>
CC(C)(O)C#N

> <InChI_Code_QSARr>
InChI=1S/C4H7NO/c1-4(2,6)3-5/h6H,1-2H3

> <InChI Key_QSARr>
MWFMGBPGAXYFAR-UHFFFAOYSA-N

> <Salt_Solvent>
?

> <WS Temperature>


> <WS Reference>
SMILEY,RA (1981)

> <dsstox_substance_id>
DTXSID7025427

> <LogMolar>
1.07

$$$$
75-96-7
  -INDIGO-01081615412D

  8  7  0  0  0  0  0  0  0  0999 V2000
    2.4000    1.3856    0.0000 O   0  0  0  0  0  0  0  0  0  0  0  0
    1.6000    0.0000    0.0000 C   0  0  0  0  0  0  0  0  0  0  0  0
    2.4000   -1.3856    0.0000 O   0  0  0  0  0  0  0  0  0  0  0  0
   -0.0000    0.0000    0.0000 C   0  0  0  0  0  0  0  0  0  0  0  0
   -1.6000   -0.0000    0.0000 Br  0  0  0  0  0  0  0  0  0  0  0  0
   -0.8000    1.3856    0.0000 Br  0  0  0  0  0  0  0  0  0  0  0  0
   -0.8000   -1.3856    0.0000 Br  0  0  0  0  0  0  0  0  0  0  0  0
    4.0000    1.3856    0.0000 H   0  0  0  0  0  0  0  0  0  0  0  0
  1  2  1  0  0  0  0
  2  3  2  0  0  0  0
  2  4  1  0  0  0  0
  4  5  1  0  0  0  0
  4  6  1  0  0  0  0
  4  7  1  0  0  0  0
  1  8  1  0  0  0  0
M  END
> <CAS>
75-96-7

> <NAME>
Acetic acid, tribromo-

> <preferred_name>
Tribromoacetic acid

> <iupac>
tribromoacetic acid

> <SMILES>
OC(=O)C(Br)(Br)Br

> <Canonical_QSARr>
OC(=O)C(Br)(Br)Br

> <InChI_Code_QSARr>
InChI=1S/C2HBr3O2/c3-2(4,5)1(6)7/h(H,6,7)

> <InChI Key_QSARr>
QIONYIKHPASLHO-UHFFFAOYSA-N

> <Salt_Solvent>
?

> <WS Temperature>
25

> <WS Reference>
BOWDEN,DJ ET AL. (1998A)

> <dsstox_substance_id>
DTXSID6021668

> <LogMolar>
-0.1713

$$$$
76-00-6
  -INDIGO-01081615412D

 12 11  0  0  0  0  0  0  0  0999 V2000
    1.6000    0.0000    0.0000 C   0  0  0  0  0  0  0  0  0  0  0  0
    3.2000    0.0000    0.0000 Cl  0  0  0  0  0  0  0  0  0  0  0  0
    2.4000   -1.3856    0.0000 Cl  0  0  0  0  0  0  0  0  0  0  0  0
    2.4000    1.3856    0.0000 Cl  0  0  0  0  0  0  0  0  0  0  0  0
    0.0000    0.0000    0.0000 C   0  0  0  0  0  0  0  0  0  0  0  0
    0.0000    1.6000    0.0000 O   0  0  0  0  0  0  0  0  0  0  0  0
    1.3856    2.4000    0.0000 H   0  0  0  0  0  0  0  0  0  0  0  0
   -1.6000    0.0000    0.0000 C   0  0  0  0  0  0  0  0  0  0  0  0
   -3.2000    0.0000    0.0000 H   0  0  0  0  0  0  0  0  0  0  0  0
   -2.4000   -1.3856    0.0000 H   0  0  0  0  0  0  0  0  0  0  0  0
   -2.4000    1.3856    0.0000 H   0  0  0  0  0  0  0  0  0  0  0  0
    0.0000   -1.6000    0.0000 H   0  0  0  0  0  0  0  0  0  0  0  0
  1  2  1  0  0  0  0
  1  3  1  0  0  0  0
  1  4  1  0  0  0  0
  1  5  1  0  0  0  0
  5  6  1  0  0  0  0
  6  7  1  0  0  0  0
  5  8  1  0  0  0  0
  8  9  1  0  0  0  0
  8 10  1  0  0  0  0
  8 11  1  0  0  0  0
  5 12  1  0  0  0  0
M  END
> <CAS>
76-00-6

> <NAME>
1,1,1-Trichloro-2-propanol

> <preferred_name>


> <iupac>


> <SMILES>
CC(O)C(Cl)(Cl)Cl

> <Canonical_QSARr>
CC(O)C(Cl)(Cl)Cl

> <InChI_Code_QSARr>
InChI=1S/C3H5Cl3O/c1-2(7)3(4,5)6/h2,7H,1H3

> <InChI Key_QSARr>
HCMBPASAOZIEDZ-UHFFFAOYSA-N

> <Salt_Solvent>
?

> <WS Temperature>


> <WS Reference>
MERCK INDEX (1996)

> <dsstox_substance_id>


> <LogMolar>
-0.7574

$$$$
76-05-1
  -INDIGO-01081615412D

  8  7  0  0  0  0  0  0  0  0999 V2000
    1.6000    0.0000    0.0000 C   0  0  0  0  0  0  0  0  0  0  0  0
   -0.0000    0.0000    0.0000 C   0  0  0  0  0  0  0  0  0  0  0  0
   -1.6000   -0.0000    0.0000 F   0  0  0  0  0  0  0  0  0  0  0  0
   -0.8000    1.3856    0.0000 F   0  0  0  0  0  0  0  0  0  0  0  0
   -0.8000   -1.3856    0.0000 F   0  0  0  0  0  0  0  0  0  0  0  0
    2.4000    1.3856    0.0000 O   0  0  0  0  0  0  0  0  0  0  0  0
    4.0000    1.3856    0.0000 H   0  0  0  0  0  0  0  0  0  0  0  0
    2.4000   -1.3856    0.0000 O   0  0  0  0  0  0  0  0  0  0  0  0
  1  2  1  0  0  0  0
  2  3  1  0  0  0  0
  2  4  1  0  0  0  0
  2  5  1  0  0  0  0
  1  6  1  0  0  0  0
  6  7  1  0  0  0  0
  1  8  2  0  0  0  0
M  END
> <CAS>
76-05-1

> <NAME>
TRIFLUOROACETIC ACID

> <preferred_name>
Acetic acid, trifluoro-

> <iupac>
trifluoroacetic acid

> <SMILES>
OC(=O)C(F)(F)F

> <Canonical_QSARr>
OC(=O)C(F)(F)F

> <InChI_Code_QSARr>
InChI=1S/C2HF3O2/c3-2(4,5)1(6)7/h(H,6,7)

> <InChI Key_QSARr>
DTQVDTLACAAQTR-UHFFFAOYSA-N

> <Salt_Solvent>
?

> <WS Temperature>
20

> <WS Reference>
RIDDICK,JA ET AL. (1986)

> <dsstox_substance_id>
DTXSID9041578

> <LogMolar>
0.943

$$$$
76-13-1
  -INDIGO-01081615412D

  8  7  0  0  0  0  0  0  0  0999 V2000
    0.0000    0.0000    0.0000 C   0  0  0  0  0  0  0  0  0  0  0  0
   -1.6000   -0.0000    0.0000 Cl  0  0  0  0  0  0  0  0  0  0  0  0
   -0.8000   -1.3856    0.0000 F   0  0  0  0  0  0  0  0  0  0  0  0
   -0.8000    1.3856    0.0000 F   0  0  0  0  0  0  0  0  0  0  0  0
    1.6000    0.0000    0.0000 C   0  0  0  0  0  0  0  0  0  0  0  0
    3.2000    0.0000    0.0000 Cl  0  0  0  0  0  0  0  0  0  0  0  0
    2.4000   -1.3856    0.0000 Cl  0  0  0  0  0  0  0  0  0  0  0  0
    2.4000    1.3856    0.0000 F   0  0  0  0  0  0  0  0  0  0  0  0
  1  2  1  0  0  0  0
  1  3  1  0  0  0  0
  1  4  1  0  0  0  0
  1  5  1  0  0  0  0
  5  6  1  0  0  0  0
  5  7  1  0  0  0  0
  5  8  1  0  0  0  0
M  END
> <CAS>
76-13-1

> <NAME>
1,1,2-TRICHLOROTRIFLUOROETHANE

> <preferred_name>
1,1,2-Trichloro-1,2,2-trifluoroethane

> <iupac>
1,1,2-trichloro-1,2,2-trifluoroethane

> <SMILES>
FC(F)(Cl)C(F)(Cl)Cl

> <Canonical_QSARr>
FC(F)(Cl)C(F)(Cl)Cl

> <InChI_Code_QSARr>
InChI=1S/C2Cl3F3/c3-1(4,6)2(5,7)8

> <InChI Key_QSARr>
AJDIZQLSFPQPEY-UHFFFAOYSA-N

> <Salt_Solvent>
?

> <WS Temperature>
25

> <WS Reference>
HORVATH,AL ET AL. (1999)

> <dsstox_substance_id>
DTXSID6021377

> <LogMolar>
-3.0423

$$$$
76-25-5
  -INDIGO-01081615412D

 62 66  0  0  0  0  0  0  0  0999 V2000
    1.5650   -0.3326    0.0000 C   0  0  0  0  0  0  0  0  0  0  0  0
    1.3978    1.2585    0.0000 C   0  0  0  0  0  0  0  0  0  0  0  0
    2.6923    2.1991    0.0000 C   0  0  0  0  0  0  0  0  0  0  0  0
    3.9865    3.1394    0.0000 O   0  0  0  0  0  0  0  0  0  0  0  0
    3.8193    4.7307    0.0000 H   0  0  0  0  0  0  0  0  0  0  0  0
    1.7518    3.4935    0.0000 H   0  0  0  0  0  0  0  0  0  0  0  0
    3.6328    0.9046    0.0000 H   0  0  0  0  0  0  0  0  0  0  0  0
    1.6303    1.8986    0.0000 O   0  0  0  0  0  0  0  0  0  0  0  0
    3.0267    0.3181    0.0000 O   0  0  0  0  0  0  0  0  0  0  0  0
    4.0972   -0.8709    0.0000 C   0  0  0  0  0  0  0  0  0  0  0  0
    5.3917   -1.8114    0.0000 C   0  0  0  0  0  0  0  0  0  0  0  0
    6.6862   -2.7518    0.0000 H   0  0  0  0  0  0  0  0  0  0  0  0
    6.8534   -1.1605    0.0000 H   0  0  0  0  0  0  0  0  0  0  0  0
    5.2245   -3.4026    0.0000 H   0  0  0  0  0  0  0  0  0  0  0  0
    5.1680    0.3181    0.0000 C   0  0  0  0  0  0  0  0  0  0  0  0
    6.2386    1.5072    0.0000 H   0  0  0  0  0  0  0  0  0  0  0  0
    6.7329   -0.0146    0.0000 H   0  0  0  0  0  0  0  0  0  0  0  0
    4.6734    1.8397    0.0000 H   0  0  0  0  0  0  0  0  0  0  0  0
    3.2974   -2.2566    0.0000 O   0  0  0  0  0  0  0  0  0  0  0  0
    1.7322   -1.9239    0.0000 C   0  0  0  0  0  0  0  0  0  0  0  0
    1.8994   -3.5152    0.0000 H   0  0  0  0  0  0  0  0  0  0  0  0
    0.2705   -2.5747    0.0000 C   0  0  0  0  0  0  0  0  0  0  0  0
   -0.8409   -3.7256    0.0000 H   0  0  0  0  0  0  0  0  0  0  0  0
    1.0707   -3.9604    0.0000 H   0  0  0  0  0  0  0  0  0  0  0  0
   -0.8000   -1.3856    0.0000 C   0  0  0  0  0  0  0  0  0  0  0  0
   -2.4000   -1.3856    0.0000 C   0  0  0  0  0  0  0  0  0  0  0  0
   -3.1999   -2.7713    0.0000 C   0  0  0  0  0  0  0  0  0  0  0  0
   -3.4778   -4.3470    0.0000 H   0  0  0  0  0  0  0  0  0  0  0  0
   -1.8143   -3.5713    0.0000 H   0  0  0  0  0  0  0  0  0  0  0  0
   -4.7999   -2.7713    0.0000 C   0  0  0  0  0  0  0  0  0  0  0  0
   -6.3035   -3.3185    0.0000 H   0  0  0  0  0  0  0  0  0  0  0  0
   -4.5222   -4.3470    0.0000 H   0  0  0  0  0  0  0  0  0  0  0  0
   -5.6001   -1.3856    0.0000 C   0  0  0  0  0  0  0  0  0  0  0  0
   -7.2001   -1.3856    0.0000 C   0  0  0  0  0  0  0  0  0  0  0  0
   -8.0000   -0.0000    0.0000 C   0  0  0  0  0  0  0  0  0  0  0  0
   -9.6000   -0.0000    0.0000 O   0  0  0  0  0  0  0  0  0  0  0  0
   -7.2001    1.3857    0.0000 C   0  0  0  0  0  0  0  0  0  0  0  0
   -5.6001    1.3857    0.0000 C   0  0  0  0  0  0  0  0  0  0  0  0
   -4.7999    2.7713    0.0000 H   0  0  0  0  0  0  0  0  0  0  0  0
   -4.7999   -0.0000    0.0000 C   0  0  0  0  0  0  0  0  0  0  0  0
   -4.3887    0.4903    0.0000 C   0  0  0  0  0  0  0  0  0  0  0  0
   -4.0000    1.3857    0.0000 H   0  0  0  0  0  0  0  0  0  0  0  0
   -4.9358    1.9938    0.0000 H   0  0  0  0  0  0  0  0  0  0  0  0
   -5.9644    0.7680    0.0000 H   0  0  0  0  0  0  0  0  0  0  0  0
   -3.1999   -0.0000    0.0000 C   0  0  0  0  0  0  0  0  0  0  0  0
   -3.2908    0.9718    0.0000 F   0  0  0  0  0  0  0  0  0  0  0  0
   -2.4000    1.3857    0.0000 C   0  0  0  0  0  0  0  0  0  0  0  0
   -2.1221    2.9613    0.0000 O   0  0  0  0  0  0  0  0  0  0  0  0
   -3.3478    3.9898    0.0000 H   0  0  0  0  0  0  0  0  0  0  0  0
   -0.8000    1.3857    0.0000 C   0  0  0  0  0  0  0  0  0  0  0  0
   -0.3762    1.9187    0.0000 H   0  0  0  0  0  0  0  0  0  0  0  0
   -1.0779    2.9613    0.0000 H   0  0  0  0  0  0  0  0  0  0  0  0
   -0.0001   -0.0000    0.0000 C   0  0  0  0  0  0  0  0  0  0  0  0
    0.9404    1.2944    0.0000 C   0  0  0  0  0  0  0  0  0  0  0  0
    0.7036    1.9328    0.0000 H   0  0  0  0  0  0  0  0  0  0  0  0
    0.1151    1.7998    0.0000 H   0  0  0  0  0  0  0  0  0  0  0  0
    2.5316    1.1272    0.0000 H   0  0  0  0  0  0  0  0  0  0  0  0
   -3.9036    1.9328    0.0000 H   0  0  0  0  0  0  0  0  0  0  0  0
   -8.0000    2.7713    0.0000 H   0  0  0  0  0  0  0  0  0  0  0  0
   -8.0000   -2.7713    0.0000 H   0  0  0  0  0  0  0  0  0  0  0  0
   -1.5999   -2.7713    0.0000 H   0  0  0  0  0  0  0  0  0  0  0  0
   -0.9117   -2.9818    0.0000 H   0  0  0  0  0  0  0  0  0  0  0  0
  1  2  1  0  0  0  0
  2  3  1  0  0  0  0
  3  4  1  0  0  0  0
  4  5  1  0  0  0  0
  3  6  1  0  0  0  0
  3  7  1  0  0  0  0
  2  8  2  0  0  0  0
  1  9  1  0  0  0  0
  9 10  1  0  0  0  0
 10 11  1  0  0  0  0
 11 12  1  0  0  0  0
 11 13  1  0  0  0  0
 11 14  1  0  0  0  0
 10 15  1  0  0  0  0
 15 16  1  0  0  0  0
 15 17  1  0  0  0  0
 15 18  1  0  0  0  0
 10 19  1  0  0  0  0
 19 20  1  0  0  0  0
 20  1  1  0  0  0  0
 20 21  1  0  0  0  0
 20 22  1  0  0  0  0
 22 23  1  0  0  0  0
 22 24  1  0  0  0  0
 22 25  1  0  0  0  0
 25 26  1  0  0  0  0
 26 27  1  0  0  0  0
 27 28  1  0  0  0  0
 27 29  1  0  0  0  0
 27 30  1  0  0  0  0
 30 31  1  0  0  0  0
 30 32  1  0  0  0  0
 30 33  1  0  0  0  0
 33 34  2  0  0  0  0
 34 35  1  0  0  0  0
 35 36  2  0  0  0  0
 35 37  1  0  0  0  0
 37 38  2  0  0  0  0
 38 39  1  0  0  0  0
 38 40  1  0  0  0  0
 40 33  1  0  0  0  0
 40 41  1  0  0  0  0
 41 42  1  0  0  0  0
 41 43  1  0  0  0  0
 41 44  1  0  0  0  0
 40 45  1  0  0  0  0
 45 26  1  0  0  0  0
 45 46  1  0  0  0  0
 45 47  1  0  0  0  0
 47 48  1  0  0  0  0
 48 49  1  0  0  0  0
 47 50  1  0  0  0  0
 50 51  1  0  0  0  0
 50 52  1  0  0  0  0
 50 53  1  0  0  0  0
 53  1  1  0  0  0  0
 53 25  1  0  0  0  0
 53 54  1  0  0  0  0
 54 55  1  0  0  0  0
 54 56  1  0  0  0  0
 54 57  1  0  0  0  0
 47 58  1  0  0  0  0
 37 59  1  0  0  0  0
 34 60  1  0  0  0  0
 26 61  1  0  0  0  0
 25 62  1  0  0  0  0
M  END
> <CAS>
76-25-5

> <NAME>
TRIAMCINOLONE ACETONIDE

> <preferred_name>
Triamcinolone acetonide

> <iupac>
(4aS,4bR,5S,6aS,6bS,9aR,10aS,10bS)-4b-fluoro-5-hydroxy-6b-(hydroxyacetyl)-4a,6a,8,8-tetramethyl-4a,4b,5,6,6a,6b,9a,10,10a,10b,11,12-dodecahydro-2H-naphtho[2',1':4,5]indeno[1,2-d][1,3]dioxol-2-one

> <SMILES>
CC1(C)O[C@@]2([C@@H](C[C@H]3[C@@H]4CCC5=CC(=O)C=C[C@]5(C)[C@@]4(F)[C@@H](O)C[C@]23C)O1)C(=O)CO

> <Canonical_QSARr>
CC1(C)OC2(C(CC3C4CCC5=CC(=O)C=CC5(C)C4(F)C(O)CC23C)O1)C(=O)CO

> <InChI_Code_QSARr>
InChI=1S/C24H31FO6/c1-20(2)30-19-10-16-15-6-5-13-9-14(27)7-8-21(13,3)23(15,25)17(28)11-22(16,4)24(19,31-20)18(29)12-26/h7-9,15-17,19,26,28H,5-6,10-12H2,1-4H3

> <InChI Key_QSARr>
YNDXUCZADRHECN-UHFFFAOYSA-N

> <Salt_Solvent>
?

> <WS Temperature>
28

> <WS Reference>
YALKOWSKY,SH & DANNENFELSER,RM (1992)

> <dsstox_substance_id>
DTXSID6021371

> <LogMolar>
-4.3158

$$$$
76-44-8
  -INDIGO-01081615412D

 22 24  0  0  0  0  0  0  0  0999 V2000
    1.5650    0.3327    0.0000 C   0  0  0  0  0  0  0  0  0  0  0  0
    1.7322    1.9239    0.0000 Cl  0  0  0  0  0  0  0  0  0  0  0  0
    0.0000    0.0000    0.0000 C   0  0  0  0  0  0  0  0  0  0  0  0
   -1.4616    0.6508    0.0000 C   0  0  0  0  0  0  0  0  0  0  0  0
   -0.9144    2.1543    0.0000 Cl  0  0  0  0  0  0  0  0  0  0  0  0
   -2.5323   -0.5382    0.0000 C   0  0  0  0  0  0  0  0  0  0  0  0
   -1.7323   -1.9239    0.0000 C   0  0  0  0  0  0  0  0  0  0  0  0
   -2.3830   -3.3856    0.0000 H   0  0  0  0  0  0  0  0  0  0  0  0
   -0.1672   -1.5913    0.0000 C   0  0  0  0  0  0  0  0  0  0  0  0
   -0.3344   -3.1825    0.0000 H   0  0  0  0  0  0  0  0  0  0  0  0
    1.2944   -2.2421    0.0000 C   0  0  0  0  0  0  0  0  0  0  0  0
    2.8595   -1.9094    0.0000 C   0  0  0  0  0  0  0  0  0  0  0  0
    4.0484   -2.9800    0.0000 Cl  0  0  0  0  0  0  0  0  0  0  0  0
    3.0268   -0.3181    0.0000 C   0  0  0  0  0  0  0  0  0  0  0  0
    4.4124    0.4819    0.0000 Cl  0  0  0  0  0  0  0  0  0  0  0  0
    1.1272   -3.8332    0.0000 Cl  0  0  0  0  0  0  0  0  0  0  0  0
    2.3651   -1.0530    0.0000 C   0  0  0  0  0  0  0  0  0  0  0  0
    3.7778   -1.8041    0.0000 Cl  0  0  0  0  0  0  0  0  0  0  0  0
    3.9031   -0.6119    0.0000 Cl  0  0  0  0  0  0  0  0  0  0  0  0
   -4.1235   -0.3710    0.0000 H   0  0  0  0  0  0  0  0  0  0  0  0
   -2.7562    1.5912    0.0000 H   0  0  0  0  0  0  0  0  0  0  0  0
    0.1673    1.5912    0.0000 H   0  0  0  0  0  0  0  0  0  0  0  0
  1  2  1  0  0  0  0
  1  3  1  0  0  0  0
  3  4  1  0  0  0  0
  4  5  1  0  0  0  0
  4  6  1  0  0  0  0
  6  7  2  0  0  0  0
  7  8  1  0  0  0  0
  7  9  1  0  0  0  0
  9  3  1  0  0  0  0
  9 10  1  0  0  0  0
  9 11  1  0  0  0  0
 11 12  1  0  0  0  0
 12 13  1  0  0  0  0
 12 14  2  0  0  0  0
 14  1  1  0  0  0  0
 14 15  1  0  0  0  0
 11 16  1  0  0  0  0
 11 17  1  0  0  0  0
 17  1  1  0  0  0  0
 17 18  1  0  0  0  0
 17 19  1  0  0  0  0
  6 20  1  0  0  0  0
  4 21  1  0  0  0  0
  3 22  1  0  0  0  0
M  END
> <CAS>
76-44-8

> <NAME>
HEPTACHLOR

> <preferred_name>
Heptachlor

> <iupac>
1,4,5,6,7,8,8-heptachloro-3a,4,7,7a-tetrahydro-1H-4,7-methanoindene

> <SMILES>
ClC1(Cl)C2(Cl)C3C=CC(Cl)C3C1(Cl)C(Cl)=C2Cl

> <Canonical_QSARr>
ClC1(Cl)C2(Cl)C3C=CC(Cl)C3C1(Cl)C(Cl)=C2Cl

> <InChI_Code_QSARr>
InChI=1S/C10H5Cl7/c11-4-2-1-3-5(4)9(15)7(13)6(12)8(3,14)10(9,16)17/h1-5H

> <InChI Key_QSARr>
FRCCEHPWNOQAEU-UHFFFAOYSA-N

> <Salt_Solvent>
?

> <WS Temperature>
25

> <WS Reference>
BIGGAR,JW & RIGGS,RI (1974)

> <dsstox_substance_id>
DTXSID3020679

> <LogMolar>
-6.3168

$$$$
76-76-6
  -INDIGO-01081615412D

 28 28  0  0  0  0  0  0  0  0999 V2000
    0.5222    2.9614    0.0000 O   0  0  0  0  0  0  0  0  0  0  0  0
    0.8000    1.3857    0.0000 C   0  0  0  0  0  0  0  0  0  0  0  0
    0.0001    0.0000    0.0000 C   0  0  0  0  0  0  0  0  0  0  0  0
   -1.2256    1.0284    0.0000 C   0  0  0  0  0  0  0  0  0  0  0  0
   -2.4513    2.0569    0.0000 C   0  0  0  0  0  0  0  0  0  0  0  0
   -3.6770    3.0853    0.0000 H   0  0  0  0  0  0  0  0  0  0  0  0
   -3.9549    1.5096    0.0000 H   0  0  0  0  0  0  0  0  0  0  0  0
   -2.1736    3.6326    0.0000 H   0  0  0  0  0  0  0  0  0  0  0  0
   -2.1856    0.5857    0.0000 H   0  0  0  0  0  0  0  0  0  0  0  0
   -0.1972    2.2541    0.0000 H   0  0  0  0  0  0  0  0  0  0  0  0
   -1.3857   -0.7999    0.0000 C   0  0  0  0  0  0  0  0  0  0  0  0
   -2.8891   -1.3472    0.0000 C   0  0  0  0  0  0  0  0  0  0  0  0
   -4.3927   -1.8945    0.0000 H   0  0  0  0  0  0  0  0  0  0  0  0
   -4.1148   -0.3187    0.0000 H   0  0  0  0  0  0  0  0  0  0  0  0
   -3.1670   -2.9229    0.0000 H   0  0  0  0  0  0  0  0  0  0  0  0
   -0.8385   -2.3035    0.0000 C   0  0  0  0  0  0  0  0  0  0  0  0
   -1.8668   -3.5292    0.0000 H   0  0  0  0  0  0  0  0  0  0  0  0
   -0.2911   -3.8070    0.0000 H   0  0  0  0  0  0  0  0  0  0  0  0
   -2.4384   -2.3035    0.0000 H   0  0  0  0  0  0  0  0  0  0  0  0
   -2.2541   -0.1973    0.0000 H   0  0  0  0  0  0  0  0  0  0  0  0
    0.8000   -1.3856    0.0000 C   0  0  0  0  0  0  0  0  0  0  0  0
    0.2528   -2.8892    0.0000 O   0  0  0  0  0  0  0  0  0  0  0  0
    2.4000   -1.3856    0.0000 N   0  0  0  0  0  0  0  0  0  0  0  0
    3.2001   -2.7712    0.0000 H   0  0  0  0  0  0  0  0  0  0  0  0
    3.2001    0.0000    0.0000 C   0  0  0  0  0  0  0  0  0  0  0  0
    4.8000    0.0000    0.0000 O   0  0  0  0  0  0  0  0  0  0  0  0
    2.4000    1.3857    0.0000 N   0  0  0  0  0  0  0  0  0  0  0  0
    3.1999    2.7713    0.0000 H   0  0  0  0  0  0  0  0  0  0  0  0
  1  2  2  0  0  0  0
  2  3  1  0  0  0  0
  3  4  1  0  0  0  0
  4  5  1  0  0  0  0
  5  6  1  0  0  0  0
  5  7  1  0  0  0  0
  5  8  1  0  0  0  0
  4  9  1  0  0  0  0
  4 10  1  0  0  0  0
  3 11  1  0  0  0  0
 11 12  1  0  0  0  0
 12 13  1  0  0  0  0
 12 14  1  0  0  0  0
 12 15  1  0  0  0  0
 11 16  1  0  0  0  0
 16 17  1  0  0  0  0
 16 18  1  0  0  0  0
 16 19  1  0  0  0  0
 11 20  1  0  0  0  0
  3 21  1  0  0  0  0
 21 22  2  0  0  0  0
 21 23  1  0  0  0  0
 23 24  1  0  0  0  0
 23 25  1  0  0  0  0
 25 26  2  0  0  0  0
 25 27  1  0  0  0  0
 27  2  1  0  0  0  0
 27 28  1  0  0  0  0
M  END
> <CAS>
76-76-6

> <NAME>
PROBARBITAL

> <preferred_name>
Probarbital

> <iupac>
5-ethyl-5-propan-2-yl-1,3-diazinane-2,4,6-trione

> <SMILES>
CCC1(C(C)C)C(=O)NC(=O)NC1=O

> <Canonical_QSARr>
CCC1(C(C)C)C(=O)NC(=O)NC1=O

> <InChI_Code_QSARr>
InChI=1S/C9H14N2O3/c1-4-9(5(2)3)6(12)10-8(14)11-7(9)13/h5H,4H2,1-3H3,(H2,10,11,12,13,14)

> <InChI Key_QSARr>
HHLXJTDUHFBYAU-UHFFFAOYSA-N

> <Salt_Solvent>
?

> <WS Temperature>
25

> <WS Reference>
YALKOWSKY,SH & DANNENFELSER,RM (1992)

> <dsstox_substance_id>
DTXSID30226897

> <LogMolar>
-2.2144

$$$$
76-94-8
  -INDIGO-01081615412D

 26 27  0  0  0  0  0  0  0  0999 V2000
    1.3856    2.4000    0.0000 O   0  0  0  0  0  0  0  0  0  0  0  0
    1.3856    0.8000    0.0000 C   0  0  0  0  0  0  0  0  0  0  0  0
   -0.0000   -0.0000    0.0000 C   0  0  0  0  0  0  0  0  0  0  0  0
   -0.5472    1.5035    0.0000 C   0  0  0  0  0  0  0  0  0  0  0  0
   -1.0945    3.0070    0.0000 H   0  0  0  0  0  0  0  0  0  0  0  0
    0.4812    2.7291    0.0000 H   0  0  0  0  0  0  0  0  0  0  0  0
   -2.1229    1.7814    0.0000 H   0  0  0  0  0  0  0  0  0  0  0  0
   -1.5757   -0.2778    0.0000 C   0  0  0  0  0  0  0  0  0  0  0  0
   -2.8014    0.7506    0.0000 C   0  0  0  0  0  0  0  0  0  0  0  0
   -3.0792    2.3264    0.0000 H   0  0  0  0  0  0  0  0  0  0  0  0
   -4.3049    0.2034    0.0000 C   0  0  0  0  0  0  0  0  0  0  0  0
   -5.5306    1.2318    0.0000 H   0  0  0  0  0  0  0  0  0  0  0  0
   -4.5828   -1.3723    0.0000 C   0  0  0  0  0  0  0  0  0  0  0  0
   -6.0862   -1.9195    0.0000 H   0  0  0  0  0  0  0  0  0  0  0  0
   -3.3571   -2.4008    0.0000 C   0  0  0  0  0  0  0  0  0  0  0  0
   -3.6348   -3.9765    0.0000 H   0  0  0  0  0  0  0  0  0  0  0  0
   -1.8536   -1.8536    0.0000 C   0  0  0  0  0  0  0  0  0  0  0  0
   -1.3856   -2.4000    0.0000 H   0  0  0  0  0  0  0  0  0  0  0  0
   -0.0000   -1.6000    0.0000 C   0  0  0  0  0  0  0  0  0  0  0  0
   -0.3164   -2.2461    0.0000 O   0  0  0  0  0  0  0  0  0  0  0  0
    1.3856   -2.4000    0.0000 N   0  0  0  0  0  0  0  0  0  0  0  0
    1.3857   -4.0000    0.0000 H   0  0  0  0  0  0  0  0  0  0  0  0
    2.7713   -1.6000    0.0000 C   0  0  0  0  0  0  0  0  0  0  0  0
    4.1569   -2.4000    0.0000 O   0  0  0  0  0  0  0  0  0  0  0  0
    2.7713   -0.0000    0.0000 N   0  0  0  0  0  0  0  0  0  0  0  0
    4.1569    0.8000    0.0000 H   0  0  0  0  0  0  0  0  0  0  0  0
  1  2  2  0  0  0  0
  2  3  1  0  0  0  0
  3  4  1  0  0  0  0
  4  5  1  0  0  0  0
  4  6  1  0  0  0  0
  4  7  1  0  0  0  0
  3  8  1  0  0  0  0
  8  9  4  0  0  0  0
  9 10  1  0  0  0  0
  9 11  4  0  0  0  0
 11 12  1  0  0  0  0
 11 13  4  0  0  0  0
 13 14  1  0  0  0  0
 13 15  4  0  0  0  0
 15 16  1  0  0  0  0
 15 17  4  0  0  0  0
 17  8  4  0  0  0  0
 17 18  1  0  0  0  0
  3 19  1  0  0  0  0
 19 20  2  0  0  0  0
 19 21  1  0  0  0  0
 21 22  1  0  0  0  0
 21 23  1  0  0  0  0
 23 24  2  0  0  0  0
 23 25  1  0  0  0  0
 25  2  1  0  0  0  0
 25 26  1  0  0  0  0
M  END
> <CAS>
76-94-8

> <NAME>
BARBITURIC ACID,5-ME-5-PHENYL-

> <preferred_name>
Phenylmethylbarbituric acid

> <iupac>
5-methyl-5-phenyl-1,3-diazinane-2,4,6-trione

> <SMILES>
CC1(c2ccccc2)C(=O)NC(=O)NC1=O

> <Canonical_QSARr>
CC1(c2ccccc2)C(=O)NC(=O)NC1=O

> <InChI_Code_QSARr>
InChI=1S/C11H10N2O3/c1-11(7-5-3-2-4-6-7)8(14)12-10(16)13-9(11)15/h2-6H,1H3,(H2,12,13,14,15,16)

> <InChI Key_QSARr>
LSAOZCAKUIANSQ-UHFFFAOYSA-N

> <Salt_Solvent>
?

> <WS Temperature>
20

> <WS Reference>
BEILSTEIN

> <dsstox_substance_id>
DTXSID00226900

> <LogMolar>
-2.4581

$$$$
77-21-4
  -INDIGO-01081615412D

 31 32  0  0  0  0  0  0  0  0999 V2000
   -2.7712    1.6000    0.0000 C   0  0  0  0  0  0  0  0  0  0  0  0
   -2.7712    0.0000    0.0000 N   0  0  0  0  0  0  0  0  0  0  0  0
   -4.1569   -0.8001    0.0000 H   0  0  0  0  0  0  0  0  0  0  0  0
   -1.3857   -0.8001    0.0000 C   0  0  0  0  0  0  0  0  0  0  0  0
   -1.8778   -1.5756    0.0000 O   0  0  0  0  0  0  0  0  0  0  0  0
   -0.0000    0.0000    0.0000 C   0  0  0  0  0  0  0  0  0  0  0  0
   -0.2779   -1.5756    0.0000 C   0  0  0  0  0  0  0  0  0  0  0  0
   -0.2779   -3.1757    0.0000 C   0  0  0  0  0  0  0  0  0  0  0  0
   -0.2779   -4.7757    0.0000 H   0  0  0  0  0  0  0  0  0  0  0  0
    1.1078   -3.9757    0.0000 H   0  0  0  0  0  0  0  0  0  0  0  0
   -1.6634   -3.9757    0.0000 H   0  0  0  0  0  0  0  0  0  0  0  0
    1.3222   -1.5756    0.0000 H   0  0  0  0  0  0  0  0  0  0  0  0
   -1.0149   -2.1241    0.0000 H   0  0  0  0  0  0  0  0  0  0  0  0
    1.6001    0.0000    0.0000 C   0  0  0  0  0  0  0  0  0  0  0  0
    2.4000    1.3857    0.0000 C   0  0  0  0  0  0  0  0  0  0  0  0
    1.8528    2.8892    0.0000 H   0  0  0  0  0  0  0  0  0  0  0  0
    3.9999    1.3857    0.0000 C   0  0  0  0  0  0  0  0  0  0  0  0
    4.8001    2.7712    0.0000 H   0  0  0  0  0  0  0  0  0  0  0  0
    4.8001    0.0000    0.0000 C   0  0  0  0  0  0  0  0  0  0  0  0
    6.4000    0.0000    0.0000 H   0  0  0  0  0  0  0  0  0  0  0  0
    3.9999   -1.3857    0.0000 C   0  0  0  0  0  0  0  0  0  0  0  0
    4.8001   -2.7713    0.0000 H   0  0  0  0  0  0  0  0  0  0  0  0
    2.4000   -1.3857    0.0000 C   0  0  0  0  0  0  0  0  0  0  0  0
    1.6001   -2.7713    0.0000 H   0  0  0  0  0  0  0  0  0  0  0  0
   -0.0000    1.6000    0.0000 C   0  0  0  0  0  0  0  0  0  0  0  0
    1.5757    1.8778    0.0000 H   0  0  0  0  0  0  0  0  0  0  0  0
    0.5472    3.1035    0.0000 H   0  0  0  0  0  0  0  0  0  0  0  0
   -1.3857    2.4000    0.0000 C   0  0  0  0  0  0  0  0  0  0  0  0
   -0.3572    3.6257    0.0000 H   0  0  0  0  0  0  0  0  0  0  0  0
   -2.4141    3.6257    0.0000 H   0  0  0  0  0  0  0  0  0  0  0  0
   -4.1569    2.4000    0.0000 O   0  0  0  0  0  0  0  0  0  0  0  0
  1  2  1  0  0  0  0
  2  3  1  0  0  0  0
  2  4  1  0  0  0  0
  4  5  2  0  0  0  0
  4  6  1  0  0  0  0
  6  7  1  0  0  0  0
  7  8  1  0  0  0  0
  8  9  1  0  0  0  0
  8 10  1  0  0  0  0
  8 11  1  0  0  0  0
  7 12  1  0  0  0  0
  7 13  1  0  0  0  0
  6 14  1  0  0  0  0
 14 15  4  0  0  0  0
 15 16  1  0  0  0  0
 15 17  4  0  0  0  0
 17 18  1  0  0  0  0
 17 19  4  0  0  0  0
 19 20  1  0  0  0  0
 19 21  4  0  0  0  0
 21 22  1  0  0  0  0
 21 23  4  0  0  0  0
 23 14  4  0  0  0  0
 23 24  1  0  0  0  0
  6 25  1  0  0  0  0
 25 26  1  0  0  0  0
 25 27  1  0  0  0  0
 25 28  1  0  0  0  0
 28  1  1  0  0  0  0
 28 29  1  0  0  0  0
 28 30  1  0  0  0  0
  1 31  2  0  0  0  0
M  END
> <CAS>
77-21-4

> <NAME>
2-ETHYL-2-PHENYLGLUTERIMIDE

> <preferred_name>
Glutethimide

> <iupac>
3-ethyl-3-phenylpiperidine-2,6-dione

> <SMILES>
CCC1(CCC(=O)NC1=O)c1ccccc1

> <Canonical_QSARr>
CCC1(CCC(=O)NC1=O)c1ccccc1

> <InChI_Code_QSARr>
InChI=1S/C13H15NO2/c1-2-13(10-6-4-3-5-7-10)9-8-11(15)14-12(13)16/h3-7H,2,8-9H2,1H3,(H,14,15,16)

> <InChI Key_QSARr>
JMBQKKAJIKAWKF-UHFFFAOYSA-N

> <Salt_Solvent>
?

> <WS Temperature>
30

> <WS Reference>
YALKOWSKY,SH & HE,Y (2003)

> <dsstox_substance_id>
DTXSID1023102

> <LogMolar>
-2.3374

$$$$
77-36-1
  -INDIGO-01081615412D

 33 35  0  0  0  0  0  0  0  0999 V2000
    2.5746    3.4706    0.0000 C   0  0  0  0  0  0  0  0  0  0  0  0
    1.1891    2.6707    0.0000 C   0  0  0  0  0  0  0  0  0  0  0  0
   -0.0367    3.6991    0.0000 H   0  0  0  0  0  0  0  0  0  0  0  0
    1.1891    1.0706    0.0000 C   0  0  0  0  0  0  0  0  0  0  0  0
   -0.0000    0.0000    0.0000 C   0  0  0  0  0  0  0  0  0  0  0  0
    0.6507   -1.4616    0.0000 N   0  0  0  0  0  0  0  0  0  0  0  0
    2.2419   -1.2944    0.0000 C   0  0  0  0  0  0  0  0  0  0  0  0
    3.3126   -2.4834    0.0000 O   0  0  0  0  0  0  0  0  0  0  0  0
    2.5746    0.2706    0.0000 C   0  0  0  0  0  0  0  0  0  0  0  0
    3.9603    1.0706    0.0000 C   0  0  0  0  0  0  0  0  0  0  0  0
    5.3460    0.2706    0.0000 H   0  0  0  0  0  0  0  0  0  0  0  0
    3.9603    2.6707    0.0000 C   0  0  0  0  0  0  0  0  0  0  0  0
    5.3460    3.4706    0.0000 H   0  0  0  0  0  0  0  0  0  0  0  0
    0.1036   -2.9651    0.0000 H   0  0  0  0  0  0  0  0  0  0  0  0
   -1.3857   -0.8000    0.0000 C   0  0  0  0  0  0  0  0  0  0  0  0
   -1.6635   -2.3757    0.0000 C   0  0  0  0  0  0  0  0  0  0  0  0
   -0.8635   -3.7614    0.0000 H   0  0  0  0  0  0  0  0  0  0  0  0
   -3.1671   -2.9229    0.0000 C   0  0  0  0  0  0  0  0  0  0  0  0
   -3.4449   -4.4986    0.0000 H   0  0  0  0  0  0  0  0  0  0  0  0
   -4.3927   -1.8944    0.0000 C   0  0  0  0  0  0  0  0  0  0  0  0
   -5.8961   -2.4417    0.0000 Cl  0  0  0  0  0  0  0  0  0  0  0  0
   -4.1149   -0.3187    0.0000 C   0  0  0  0  0  0  0  0  0  0  0  0
   -5.3405    0.7097    0.0000 S   0  0  0  0  0  0  0  0  0  0  0  0
   -6.3689   -0.5160    0.0000 O   0  0  0  0  0  0  0  0  0  0  0  0
   -4.3120    1.9353    0.0000 O   0  0  0  0  0  0  0  0  0  0  0  0
   -6.5661    1.7382    0.0000 N   0  0  0  0  0  0  0  0  0  0  0  0
   -8.0697    1.1909    0.0000 H   0  0  0  0  0  0  0  0  0  0  0  0
   -6.2883    3.3139    0.0000 H   0  0  0  0  0  0  0  0  0  0  0  0
   -2.6113    0.2284    0.0000 C   0  0  0  0  0  0  0  0  0  0  0  0
   -2.3335    1.8042    0.0000 H   0  0  0  0  0  0  0  0  0  0  0  0
   -0.9405    1.2945    0.0000 O   0  0  0  0  0  0  0  0  0  0  0  0
   -0.2897    2.7561    0.0000 H   0  0  0  0  0  0  0  0  0  0  0  0
    2.5746    5.0706    0.0000 H   0  0  0  0  0  0  0  0  0  0  0  0
  1  2  4  0  0  0  0
  2  3  1  0  0  0  0
  2  4  4  0  0  0  0
  4  5  1  0  0  0  0
  5  6  1  0  0  0  0
  6  7  1  0  0  0  0
  7  8  2  0  0  0  0
  7  9  1  0  0  0  0
  9  4  4  0  0  0  0
  9 10  4  0  0  0  0
 10 11  1  0  0  0  0
 10 12  4  0  0  0  0
 12  1  4  0  0  0  0
 12 13  1  0  0  0  0
  6 14  1  0  0  0  0
  5 15  1  0  0  0  0
 15 16  4  0  0  0  0
 16 17  1  0  0  0  0
 16 18  4  0  0  0  0
 18 19  1  0  0  0  0
 18 20  4  0  0  0  0
 20 21  1  0  0  0  0
 20 22  4  0  0  0  0
 22 23  1  0  0  0  0
 23 24  2  0  0  0  0
 23 25  2  0  0  0  0
 23 26  1  0  0  0  0
 26 27  1  0  0  0  0
 26 28  1  0  0  0  0
 22 29  4  0  0  0  0
 29 15  4  0  0  0  0
 29 30  1  0  0  0  0
  5 31  1  0  0  0  0
 31 32  1  0  0  0  0
  1 33  1  0  0  0  0
M  END
> <CAS>
77-36-1

> <NAME>
Chlorthalidone

> <preferred_name>
Chlorthalidone

> <iupac>
2-chloro-5-(1-hydroxy-3-oxo-2,3-dihydro-1H-isoindol-1-yl)benzenesulfonamide

> <SMILES>
NS(=O)(=O)c1cc(ccc1Cl)C1(O)NC(=O)c2ccccc12

> <Canonical_QSARr>
NS(=O)(=O)c1cc(ccc1Cl)C1(O)NC(=O)c2ccccc12

> <InChI_Code_QSARr>
InChI=1S/C14H11ClN2O4S/c15-11-6-5-8(7-12(11)22(16,20)21)14(19)10-4-2-1-3-9(10)13(18)17-14/h1-7,19H,(H,17,18)(H2,16,20,21)

> <InChI Key_QSARr>
JIVPVXMEBJLZRO-UHFFFAOYSA-N

> <Salt_Solvent>
?

> <WS Temperature>
20

> <WS Reference>
MERCK INDEX (1996)

> <dsstox_substance_id>
DTXSID4022812

> <LogMolar>
-3.4507

$$$$
77-81-6
  -INDIGO-01081615412D

 21 20  0  0  0  0  0  0  0  0999 V2000
    0.0001    0.0001    0.0000 P   0  0  0  0  0  0  0  0  0  0  0  0
   -1.3857    0.8000    0.0000 O   0  0  0  0  0  0  0  0  0  0  0  0
   -2.7713    0.0001    0.0000 C   0  0  0  0  0  0  0  0  0  0  0  0
   -4.1569   -0.8000    0.0000 C   0  0  0  0  0  0  0  0  0  0  0  0
   -5.5426   -1.6000    0.0000 H   0  0  0  0  0  0  0  0  0  0  0  0
   -5.5426   -0.0001    0.0000 H   0  0  0  0  0  0  0  0  0  0  0  0
   -4.1569   -2.4000    0.0000 H   0  0  0  0  0  0  0  0  0  0  0  0
   -3.5713    1.3856    0.0000 H   0  0  0  0  0  0  0  0  0  0  0  0
   -1.9712   -1.3856    0.0000 H   0  0  0  0  0  0  0  0  0  0  0  0
   -0.8000   -1.3856    0.0000 O   0  0  0  0  0  0  0  0  0  0  0  0
    1.3857   -0.8000    0.0000 N   0  0  0  0  0  0  0  0  0  0  0  0
    1.3857   -2.4000    0.0000 C   0  0  0  0  0  0  0  0  0  0  0  0
    1.3857   -4.0000    0.0000 H   0  0  0  0  0  0  0  0  0  0  0  0
    2.7713   -3.2000    0.0000 H   0  0  0  0  0  0  0  0  0  0  0  0
    0.0001   -3.2000    0.0000 H   0  0  0  0  0  0  0  0  0  0  0  0
    2.7713    0.0001    0.0000 C   0  0  0  0  0  0  0  0  0  0  0  0
    4.1569    0.8000    0.0000 H   0  0  0  0  0  0  0  0  0  0  0  0
    4.1569   -0.8000    0.0000 H   0  0  0  0  0  0  0  0  0  0  0  0
    2.7713    1.6000    0.0000 H   0  0  0  0  0  0  0  0  0  0  0  0
    0.8000    1.3856    0.0000 C   0  0  0  0  0  0  0  0  0  0  0  0
    1.6000    2.7713    0.0000 N   0  0  0  0  0  0  0  0  0  0  0  0
  1  2  1  0  0  0  0
  2  3  1  0  0  0  0
  3  4  1  0  0  0  0
  4  5  1  0  0  0  0
  4  6  1  0  0  0  0
  4  7  1  0  0  0  0
  3  8  1  0  0  0  0
  3  9  1  0  0  0  0
  1 10  2  0  0  0  0
  1 11  1  0  0  0  0
 11 12  1  0  0  0  0
 12 13  1  0  0  0  0
 12 14  1  0  0  0  0
 12 15  1  0  0  0  0
 11 16  1  0  0  0  0
 16 17  1  0  0  0  0
 16 18  1  0  0  0  0
 16 19  1  0  0  0  0
  1 20  1  0  0  0  0
 20 21  3  0  0  0  0
M  END
> <CAS>
77-81-6

> <NAME>
TABUN

> <preferred_name>


> <iupac>


> <SMILES>
CCOP(=O)(C#N)N(C)C

> <Canonical_QSARr>
CCOP(=O)(C#N)N(C)C

> <InChI_Code_QSARr>
InChI=1S/C5H11N2O2P/c1-4-9-10(8,5-6)7(2)3/h4H2,1-3H3

> <InChI Key_QSARr>
PJVJTCIRVMBVIA-UHFFFAOYSA-N

> <Salt_Solvent>
?

> <WS Temperature>
25

> <WS Reference>
OPRESKO,DM ET AL. (1998)

> <dsstox_substance_id>


> <LogMolar>
-0.2186

$$$$
78-40-0
  -INDIGO-01081615412D

 26 25  0  0  0  0  0  0  0  0999 V2000
    0.8000   -1.3856    0.0000 O   0  0  0  0  0  0  0  0  0  0  0  0
    0.0001    0.0000    0.0000 P   0  0  0  0  0  0  0  0  0  0  0  0
   -1.3856   -0.8000    0.0000 O   0  0  0  0  0  0  0  0  0  0  0  0
   -2.7712    0.0000    0.0000 C   0  0  0  0  0  0  0  0  0  0  0  0
   -4.1569    0.8001    0.0000 C   0  0  0  0  0  0  0  0  0  0  0  0
   -5.5426    1.5999    0.0000 H   0  0  0  0  0  0  0  0  0  0  0  0
   -5.5426    0.0000    0.0000 H   0  0  0  0  0  0  0  0  0  0  0  0
   -4.1569    2.4000    0.0000 H   0  0  0  0  0  0  0  0  0  0  0  0
   -3.5713   -1.3856    0.0000 H   0  0  0  0  0  0  0  0  0  0  0  0
   -1.9713    1.3857    0.0000 H   0  0  0  0  0  0  0  0  0  0  0  0
   -0.8000    1.3857    0.0000 O   0  0  0  0  0  0  0  0  0  0  0  0
    0.0001    2.7713    0.0000 C   0  0  0  0  0  0  0  0  0  0  0  0
    0.8000    4.1569    0.0000 C   0  0  0  0  0  0  0  0  0  0  0  0
    1.6001    5.5426    0.0000 H   0  0  0  0  0  0  0  0  0  0  0  0
    0.0001    5.5426    0.0000 H   0  0  0  0  0  0  0  0  0  0  0  0
    2.4000    4.1569    0.0000 H   0  0  0  0  0  0  0  0  0  0  0  0
   -1.3856    3.5713    0.0000 H   0  0  0  0  0  0  0  0  0  0  0  0
    1.3856    1.9713    0.0000 H   0  0  0  0  0  0  0  0  0  0  0  0
    1.3856    0.8001    0.0000 O   0  0  0  0  0  0  0  0  0  0  0  0
    2.7712    0.0000    0.0000 C   0  0  0  0  0  0  0  0  0  0  0  0
    4.1569   -0.8000    0.0000 C   0  0  0  0  0  0  0  0  0  0  0  0
    5.5426   -1.6000    0.0000 H   0  0  0  0  0  0  0  0  0  0  0  0
    5.5426    0.0000    0.0000 H   0  0  0  0  0  0  0  0  0  0  0  0
    4.1569   -2.4000    0.0000 H   0  0  0  0  0  0  0  0  0  0  0  0
    3.5713    1.3857    0.0000 H   0  0  0  0  0  0  0  0  0  0  0  0
    1.9713   -1.3856    0.0000 H   0  0  0  0  0  0  0  0  0  0  0  0
  1  2  2  0  0  0  0
  2  3  1  0  0  0  0
  3  4  1  0  0  0  0
  4  5  1  0  0  0  0
  5  6  1  0  0  0  0
  5  7  1  0  0  0  0
  5  8  1  0  0  0  0
  4  9  1  0  0  0  0
  4 10  1  0  0  0  0
  2 11  1  0  0  0  0
 11 12  1  0  0  0  0
 12 13  1  0  0  0  0
 13 14  1  0  0  0  0
 13 15  1  0  0  0  0
 13 16  1  0  0  0  0
 12 17  1  0  0  0  0
 12 18  1  0  0  0  0
  2 19  1  0  0  0  0
 19 20  1  0  0  0  0
 20 21  1  0  0  0  0
 21 22  1  0  0  0  0
 21 23  1  0  0  0  0
 21 24  1  0  0  0  0
 20 25  1  0  0  0  0
 20 26  1  0  0  0  0
M  END
> <CAS>
78-40-0

> <NAME>
TRIETHYL PHOSPHATE

> <preferred_name>
Triethyl phosphate

> <iupac>
triethyl phosphate

> <SMILES>
CCOP(=O)(OCC)OCC

> <Canonical_QSARr>
CCOP(=O)(OCC)OCC

> <InChI_Code_QSARr>
InChI=1S/C6H15O4P/c1-4-8-11(7,9-5-2)10-6-3/h4-6H2,1-3H3

> <InChI Key_QSARr>
DQWPFSLDHJDLRL-UHFFFAOYSA-N

> <Salt_Solvent>
?

> <WS Temperature>
25

> <WS Reference>
YALKOWSKY,SH & DANNENFELSER,RM (1992)

> <dsstox_substance_id>
DTXSID8026228

> <LogMolar>
0.4385

$$$$
78-51-3
  -INDIGO-01081615412D

 65 64  0  0  0  0  0  0  0  0999 V2000
    2.7712   -1.6001    0.0000 C   0  0  0  0  0  0  0  0  0  0  0  0
    1.3855   -0.8000    0.0000 C   0  0  0  0  0  0  0  0  0  0  0  0
    0.0002    0.0001    0.0000 C   0  0  0  0  0  0  0  0  0  0  0  0
   -1.3855    0.7999    0.0000 C   0  0  0  0  0  0  0  0  0  0  0  0
   -2.7712    1.6000    0.0000 O   0  0  0  0  0  0  0  0  0  0  0  0
   -4.1569    0.7999    0.0000 C   0  0  0  0  0  0  0  0  0  0  0  0
   -5.5426    0.0001    0.0000 C   0  0  0  0  0  0  0  0  0  0  0  0
   -6.9283   -0.8000    0.0000 O   0  0  0  0  0  0  0  0  0  0  0  0
   -8.3140    0.0001    0.0000 P   0  0  0  0  0  0  0  0  0  0  0  0
   -9.6994    0.7999    0.0000 O   0  0  0  0  0  0  0  0  0  0  0  0
  -11.0851    0.0001    0.0000 C   0  0  0  0  0  0  0  0  0  0  0  0
  -12.4708   -0.8000    0.0000 C   0  0  0  0  0  0  0  0  0  0  0  0
  -13.8565   -1.6001    0.0000 O   0  0  0  0  0  0  0  0  0  0  0  0
  -15.2422   -0.8000    0.0000 C   0  0  0  0  0  0  0  0  0  0  0  0
  -16.6279    0.0001    0.0000 C   0  0  0  0  0  0  0  0  0  0  0  0
  -18.0132    0.7999    0.0000 C   0  0  0  0  0  0  0  0  0  0  0  0
  -19.3989    1.6000    0.0000 C   0  0  0  0  0  0  0  0  0  0  0  0
  -20.7846    2.3999    0.0000 H   0  0  0  0  0  0  0  0  0  0  0  0
  -20.7846    0.7999    0.0000 H   0  0  0  0  0  0  0  0  0  0  0  0
  -19.3989    3.2000    0.0000 H   0  0  0  0  0  0  0  0  0  0  0  0
  -18.8132   -0.5858    0.0000 H   0  0  0  0  0  0  0  0  0  0  0  0
  -17.2132    2.1856    0.0000 H   0  0  0  0  0  0  0  0  0  0  0  0
  -17.4279   -1.3856    0.0000 H   0  0  0  0  0  0  0  0  0  0  0  0
  -15.8275    1.3855    0.0000 H   0  0  0  0  0  0  0  0  0  0  0  0
  -16.0422   -2.1857    0.0000 H   0  0  0  0  0  0  0  0  0  0  0  0
  -14.4422    0.5857    0.0000 H   0  0  0  0  0  0  0  0  0  0  0  0
  -13.2708    0.5857    0.0000 H   0  0  0  0  0  0  0  0  0  0  0  0
  -11.6708   -2.1857    0.0000 H   0  0  0  0  0  0  0  0  0  0  0  0
  -11.8850    1.3855    0.0000 H   0  0  0  0  0  0  0  0  0  0  0  0
  -10.2851   -1.3856    0.0000 H   0  0  0  0  0  0  0  0  0  0  0  0
   -9.1140   -1.3856    0.0000 O   0  0  0  0  0  0  0  0  0  0  0  0
   -8.3140   -2.7713    0.0000 C   0  0  0  0  0  0  0  0  0  0  0  0
   -7.5137   -4.1570    0.0000 C   0  0  0  0  0  0  0  0  0  0  0  0
   -6.7137   -5.5425    0.0000 O   0  0  0  0  0  0  0  0  0  0  0  0
   -7.5137   -6.9282    0.0000 C   0  0  0  0  0  0  0  0  0  0  0  0
   -8.3137   -8.3139    0.0000 C   0  0  0  0  0  0  0  0  0  0  0  0
   -9.1140   -9.6996    0.0000 C   0  0  0  0  0  0  0  0  0  0  0  0
   -9.9140  -11.0851    0.0000 C   0  0  0  0  0  0  0  0  0  0  0  0
  -10.7140  -12.4708    0.0000 H   0  0  0  0  0  0  0  0  0  0  0  0
   -9.1140  -12.4708    0.0000 H   0  0  0  0  0  0  0  0  0  0  0  0
  -11.5140  -11.0851    0.0000 H   0  0  0  0  0  0  0  0  0  0  0  0
   -7.7283  -10.4995    0.0000 H   0  0  0  0  0  0  0  0  0  0  0  0
  -10.4993   -8.8995    0.0000 H   0  0  0  0  0  0  0  0  0  0  0  0
   -6.9283   -9.1138    0.0000 H   0  0  0  0  0  0  0  0  0  0  0  0
   -9.6994   -7.5138    0.0000 H   0  0  0  0  0  0  0  0  0  0  0  0
   -6.1283   -7.7283    0.0000 H   0  0  0  0  0  0  0  0  0  0  0  0
   -8.8994   -6.1281    0.0000 H   0  0  0  0  0  0  0  0  0  0  0  0
   -8.8994   -4.9569    0.0000 H   0  0  0  0  0  0  0  0  0  0  0  0
   -6.1283   -3.3569    0.0000 H   0  0  0  0  0  0  0  0  0  0  0  0
   -9.6994   -3.5712    0.0000 H   0  0  0  0  0  0  0  0  0  0  0  0
   -6.9283   -1.9712    0.0000 H   0  0  0  0  0  0  0  0  0  0  0  0
   -7.5137    1.3855    0.0000 O   0  0  0  0  0  0  0  0  0  0  0  0
   -6.3426    1.3855    0.0000 H   0  0  0  0  0  0  0  0  0  0  0  0
   -4.7426   -1.3856    0.0000 H   0  0  0  0  0  0  0  0  0  0  0  0
   -4.9569    2.1856    0.0000 H   0  0  0  0  0  0  0  0  0  0  0  0
   -3.3569   -0.5855    0.0000 H   0  0  0  0  0  0  0  0  0  0  0  0
   -2.1855   -0.5855    0.0000 H   0  0  0  0  0  0  0  0  0  0  0  0
   -0.5855    2.1856    0.0000 H   0  0  0  0  0  0  0  0  0  0  0  0
    0.8002    1.3855    0.0000 H   0  0  0  0  0  0  0  0  0  0  0  0
   -0.8002   -1.3856    0.0000 H   0  0  0  0  0  0  0  0  0  0  0  0
    0.5855   -2.1857    0.0000 H   0  0  0  0  0  0  0  0  0  0  0  0
    2.1855    0.5857    0.0000 H   0  0  0  0  0  0  0  0  0  0  0  0
    4.1569   -2.4000    0.0000 H   0  0  0  0  0  0  0  0  0  0  0  0
    2.7712   -3.2001    0.0000 H   0  0  0  0  0  0  0  0  0  0  0  0
    4.1569   -0.8000    0.0000 H   0  0  0  0  0  0  0  0  0  0  0  0
  1  2  1  0  0  0  0
  2  3  1  0  0  0  0
  3  4  1  0  0  0  0
  4  5  1  0  0  0  0
  5  6  1  0  0  0  0
  6  7  1  0  0  0  0
  7  8  1  0  0  0  0
  8  9  1  0  0  0  0
  9 10  1  0  0  0  0
 10 11  1  0  0  0  0
 11 12  1  0  0  0  0
 12 13  1  0  0  0  0
 13 14  1  0  0  0  0
 14 15  1  0  0  0  0
 15 16  1  0  0  0  0
 16 17  1  0  0  0  0
 17 18  1  0  0  0  0
 17 19  1  0  0  0  0
 17 20  1  0  0  0  0
 16 21  1  0  0  0  0
 16 22  1  0  0  0  0
 15 23  1  0  0  0  0
 15 24  1  0  0  0  0
 14 25  1  0  0  0  0
 14 26  1  0  0  0  0
 12 27  1  0  0  0  0
 12 28  1  0  0  0  0
 11 29  1  0  0  0  0
 11 30  1  0  0  0  0
  9 31  1  0  0  0  0
 31 32  1  0  0  0  0
 32 33  1  0  0  0  0
 33 34  1  0  0  0  0
 34 35  1  0  0  0  0
 35 36  1  0  0  0  0
 36 37  1  0  0  0  0
 37 38  1  0  0  0  0
 38 39  1  0  0  0  0
 38 40  1  0  0  0  0
 38 41  1  0  0  0  0
 37 42  1  0  0  0  0
 37 43  1  0  0  0  0
 36 44  1  0  0  0  0
 36 45  1  0  0  0  0
 35 46  1  0  0  0  0
 35 47  1  0  0  0  0
 33 48  1  0  0  0  0
 33 49  1  0  0  0  0
 32 50  1  0  0  0  0
 32 51  1  0  0  0  0
  9 52  2  0  0  0  0
  7 53  1  0  0  0  0
  7 54  1  0  0  0  0
  6 55  1  0  0  0  0
  6 56  1  0  0  0  0
  4 57  1  0  0  0  0
  4 58  1  0  0  0  0
  3 59  1  0  0  0  0
  3 60  1  0  0  0  0
  2 61  1  0  0  0  0
  2 62  1  0  0  0  0
  1 63  1  0  0  0  0
  1 64  1  0  0  0  0
  1 65  1  0  0  0  0
M  END
> <CAS>
78-51-3

> <NAME>
TRI-2-BUTOXYETHYL PHOSPHATE

> <preferred_name>
Tris(2-butoxyethyl) phosphate

> <iupac>
tris(2-butoxyethyl) phosphate

> <SMILES>
CCCCOCCOP(=O)(OCCOCCCC)OCCOCCCC

> <Canonical_QSARr>
CCCCOCCOP(=O)(OCCOCCCC)OCCOCCCC

> <InChI_Code_QSARr>
InChI=1S/C18H39O7P/c1-4-7-10-20-13-16-23-26(19,24-17-14-21-11-8-5-2)25-18-15-22-12-9-6-3/h4-18H2,1-3H3

> <InChI Key_QSARr>
WTLBZVNBAKMVDP-UHFFFAOYSA-N

> <Salt_Solvent>
?

> <WS Temperature>
25

> <WS Reference>
BEILSTEIN

> <dsstox_substance_id>
DTXSID5021758

> <LogMolar>
-2.559

$$$$
78-70-6
  -INDIGO-01081615412D

 29 28  0  0  0  0  0  0  0  0999 V2000
    0.8000   -1.3857    0.0000 O   0  0  0  0  0  0  0  0  0  0  0  0
    0.0000   -0.0000    0.0000 C   0  0  0  0  0  0  0  0  0  0  0  0
   -1.3856   -0.8000    0.0000 C   0  0  0  0  0  0  0  0  0  0  0  0
   -2.7713   -1.6000    0.0000 H   0  0  0  0  0  0  0  0  0  0  0  0
   -1.3856   -2.4000    0.0000 H   0  0  0  0  0  0  0  0  0  0  0  0
   -2.7713   -0.0000    0.0000 H   0  0  0  0  0  0  0  0  0  0  0  0
    1.5036    0.5472    0.0000 C   0  0  0  0  0  0  0  0  0  0  0  0
    3.0071    1.0945    0.0000 C   0  0  0  0  0  0  0  0  0  0  0  0
    4.5105    1.6417    0.0000 C   0  0  0  0  0  0  0  0  0  0  0  0
    5.7361    0.6132    0.0000 C   0  0  0  0  0  0  0  0  0  0  0  0
    7.2397    1.1605    0.0000 C   0  0  0  0  0  0  0  0  0  0  0  0
    8.7432    1.7077    0.0000 H   0  0  0  0  0  0  0  0  0  0  0  0
    8.4653    0.1320    0.0000 H   0  0  0  0  0  0  0  0  0  0  0  0
    7.5176    2.7361    0.0000 H   0  0  0  0  0  0  0  0  0  0  0  0
    5.4584   -0.9625    0.0000 C   0  0  0  0  0  0  0  0  0  0  0  0
    6.6840   -1.9909    0.0000 H   0  0  0  0  0  0  0  0  0  0  0  0
    5.1805   -2.5381    0.0000 H   0  0  0  0  0  0  0  0  0  0  0  0
    6.9620   -0.4152    0.0000 H   0  0  0  0  0  0  0  0  0  0  0  0
    4.7884    3.2174    0.0000 H   0  0  0  0  0  0  0  0  0  0  0  0
    3.5543   -0.4090    0.0000 H   0  0  0  0  0  0  0  0  0  0  0  0
    2.4597    2.5979    0.0000 H   0  0  0  0  0  0  0  0  0  0  0  0
    2.0507   -0.9563    0.0000 H   0  0  0  0  0  0  0  0  0  0  0  0
    0.9562    2.0507    0.0000 H   0  0  0  0  0  0  0  0  0  0  0  0
   -0.8000    1.3857    0.0000 C   0  0  0  0  0  0  0  0  0  0  0  0
   -2.3035    1.9328    0.0000 C   0  0  0  0  0  0  0  0  0  0  0  0
   -3.5292    0.9044    0.0000 H   0  0  0  0  0  0  0  0  0  0  0  0
   -2.5814    3.5086    0.0000 H   0  0  0  0  0  0  0  0  0  0  0  0
   -0.2528    2.8892    0.0000 H   0  0  0  0  0  0  0  0  0  0  0  0
    0.0000   -2.7713    0.0000 H   0  0  0  0  0  0  0  0  0  0  0  0
  1  2  1  0  0  0  0
  2  3  1  0  0  0  0
  3  4  1  0  0  0  0
  3  5  1  0  0  0  0
  3  6  1  0  0  0  0
  2  7  1  0  0  0  0
  7  8  1  0  0  0  0
  8  9  1  0  0  0  0
  9 10  2  0  0  0  0
 10 11  1  0  0  0  0
 11 12  1  0  0  0  0
 11 13  1  0  0  0  0
 11 14  1  0  0  0  0
 10 15  1  0  0  0  0
 15 16  1  0  0  0  0
 15 17  1  0  0  0  0
 15 18  1  0  0  0  0
  9 19  1  0  0  0  0
  8 20  1  0  0  0  0
  8 21  1  0  0  0  0
  7 22  1  0  0  0  0
  7 23  1  0  0  0  0
  2 24  1  0  0  0  0
 24 25  2  0  0  0  0
 25 26  1  0  0  0  0
 25 27  1  0  0  0  0
 24 28  1  0  0  0  0
  1 29  1  0  0  0  0
M  END
> <CAS>
78-70-6

> <NAME>
LINALOOL

> <preferred_name>
Linalool

> <iupac>
3,7-dimethylocta-1,6-dien-3-ol

> <SMILES>
CC(C)=CCCC(C)(O)C=C

> <Canonical_QSARr>
CC(C)=CCCC(C)(O)C=C

> <InChI_Code_QSARr>
InChI=1S/C10H18O/c1-5-10(4,11)8-6-7-9(2)3/h5,7,11H,1,6,8H2,2-4H3

> <InChI Key_QSARr>
CDOSHBSSFJOMGT-UHFFFAOYSA-N

> <Salt_Solvent>
?

> <WS Temperature>
25

> <WS Reference>
YALKOWSKY,SH & DANNENFELSER,RM (1992)

> <dsstox_substance_id>
DTXSID7025502

> <LogMolar>
-1.9871

$$$$
78-78-4
  -INDIGO-01081615412D

 17 16  0  0  0  0  0  0  0  0999 V2000
   -0.0000    0.0000    0.0000 C   0  0  0  0  0  0  0  0  0  0  0  0
    1.5035    0.5472    0.0000 C   0  0  0  0  0  0  0  0  0  0  0  0
    3.0071    1.0945    0.0000 C   0  0  0  0  0  0  0  0  0  0  0  0
    4.5105    1.6417    0.0000 H   0  0  0  0  0  0  0  0  0  0  0  0
    4.2327    0.0660    0.0000 H   0  0  0  0  0  0  0  0  0  0  0  0
    3.2848    2.6701    0.0000 H   0  0  0  0  0  0  0  0  0  0  0  0
    2.0507   -0.9563    0.0000 H   0  0  0  0  0  0  0  0  0  0  0  0
    1.2257    2.1229    0.0000 H   0  0  0  0  0  0  0  0  0  0  0  0
   -1.3856   -0.8000    0.0000 C   0  0  0  0  0  0  0  0  0  0  0  0
   -2.7713   -1.6000    0.0000 H   0  0  0  0  0  0  0  0  0  0  0  0
   -1.3856   -2.4000    0.0000 H   0  0  0  0  0  0  0  0  0  0  0  0
   -2.7713    0.0000    0.0000 H   0  0  0  0  0  0  0  0  0  0  0  0
   -0.8000    1.3856    0.0000 C   0  0  0  0  0  0  0  0  0  0  0  0
   -1.6000    2.7713    0.0000 H   0  0  0  0  0  0  0  0  0  0  0  0
   -2.4001    1.3856    0.0000 H   0  0  0  0  0  0  0  0  0  0  0  0
   -0.0000    2.7713    0.0000 H   0  0  0  0  0  0  0  0  0  0  0  0
    0.8000   -1.3856    0.0000 H   0  0  0  0  0  0  0  0  0  0  0  0
  1  2  1  0  0  0  0
  2  3  1  0  0  0  0
  3  4  1  0  0  0  0
  3  5  1  0  0  0  0
  3  6  1  0  0  0  0
  2  7  1  0  0  0  0
  2  8  1  0  0  0  0
  1  9  1  0  0  0  0
  9 10  1  0  0  0  0
  9 11  1  0  0  0  0
  9 12  1  0  0  0  0
  1 13  1  0  0  0  0
 13 14  1  0  0  0  0
 13 15  1  0  0  0  0
 13 16  1  0  0  0  0
  1 17  1  0  0  0  0
M  END
> <CAS>
78-78-4

> <NAME>
ISOPENTANE

> <preferred_name>
2-Methylbutane

> <iupac>
2-methylbutane

> <SMILES>
CCC(C)C

> <Canonical_QSARr>
CCC(C)C

> <InChI_Code_QSARr>
InChI=1S/C5H12/c1-4-5(2)3/h5H,4H2,1-3H3

> <InChI Key_QSARr>
QWTDNUCVQCZILF-UHFFFAOYSA-N

> <Salt_Solvent>
?

> <WS Temperature>
25

> <WS Reference>
RIDDICK,JA ET AL. (1986)

> <dsstox_substance_id>
DTXSID8025468

> <LogMolar>
-3.17

$$$$
78-84-2
  -INDIGO-01081615412D

 13 12  0  0  0  0  0  0  0  0999 V2000
    1.6000    0.0000    0.0000 C   0  0  0  0  0  0  0  0  0  0  0  0
    0.0000    0.0000    0.0000 C   0  0  0  0  0  0  0  0  0  0  0  0
    0.0000    1.6000    0.0000 C   0  0  0  0  0  0  0  0  0  0  0  0
    1.3856    2.4000    0.0000 O   0  0  0  0  0  0  0  0  0  0  0  0
   -1.3856    2.4000    0.0000 H   0  0  0  0  0  0  0  0  0  0  0  0
   -1.6000    0.0000    0.0000 C   0  0  0  0  0  0  0  0  0  0  0  0
   -3.2000    0.0000    0.0000 H   0  0  0  0  0  0  0  0  0  0  0  0
   -2.4000   -1.3856    0.0000 H   0  0  0  0  0  0  0  0  0  0  0  0
   -2.4000    1.3856    0.0000 H   0  0  0  0  0  0  0  0  0  0  0  0
    0.0000   -1.6000    0.0000 H   0  0  0  0  0  0  0  0  0  0  0  0
    3.2000    0.0000    0.0000 H   0  0  0  0  0  0  0  0  0  0  0  0
    2.4000   -1.3856    0.0000 H   0  0  0  0  0  0  0  0  0  0  0  0
    2.4000    1.3856    0.0000 H   0  0  0  0  0  0  0  0  0  0  0  0
  1  2  1  0  0  0  0
  2  3  1  0  0  0  0
  3  4  2  0  0  0  0
  3  5  1  0  0  0  0
  2  6  1  0  0  0  0
  6  7  1  0  0  0  0
  6  8  1  0  0  0  0
  6  9  1  0  0  0  0
  2 10  1  0  0  0  0
  1 11  1  0  0  0  0
  1 12  1  0  0  0  0
  1 13  1  0  0  0  0
M  END
> <CAS>
78-84-2

> <NAME>
ISOBUTYRALDEHYDE

> <preferred_name>
2-Methylpropanal

> <iupac>
2-methylpropanal

> <SMILES>
CC(C)C=O

> <Canonical_QSARr>
CC(C)C=O

> <InChI_Code_QSARr>
InChI=1S/C4H8O/c1-4(2)3-5/h3-4H,1-2H3

> <InChI Key_QSARr>
AMIMRNSIRUDHCM-UHFFFAOYSA-N

> <Salt_Solvent>
?

> <WS Temperature>
25

> <WS Reference>
YALKOWSKY,SH & DANNENFELSER,RM (1992)

> <dsstox_substance_id>
DTXSID9021635

> <LogMolar>
0.0914

$$$$
78-88-6
  -INDIGO-01081615412D

  9  8  0  0  0  0  0  0  0  0999 V2000
    1.3857   -0.8000    0.0000 C   0  0  0  0  0  0  0  0  0  0  0  0
    0.0000    0.0000    0.0000 C   0  0  0  0  0  0  0  0  0  0  0  0
   -1.3856    0.8000    0.0000 Cl  0  0  0  0  0  0  0  0  0  0  0  0
    0.0000    1.6000    0.0000 H   0  0  0  0  0  0  0  0  0  0  0  0
   -1.3856   -0.8000    0.0000 H   0  0  0  0  0  0  0  0  0  0  0  0
    1.3856   -2.4000    0.0000 Cl  0  0  0  0  0  0  0  0  0  0  0  0
    2.7713    0.0000    0.0000 C   0  0  0  0  0  0  0  0  0  0  0  0
    4.1569   -0.8000    0.0000 H   0  0  0  0  0  0  0  0  0  0  0  0
    2.7713    1.6000    0.0000 H   0  0  0  0  0  0  0  0  0  0  0  0
  1  2  1  0  0  0  0
  2  3  1  0  0  0  0
  2  4  1  0  0  0  0
  2  5  1  0  0  0  0
  1  6  1  0  0  0  0
  1  7  2  0  0  0  0
  7  8  1  0  0  0  0
  7  9  1  0  0  0  0
M  END
> <CAS>
78-88-6

> <NAME>
2,3-DICHLOROPROPENE

> <preferred_name>
2,3-Dichloro-1-propene

> <iupac>
2,3-dichloroprop-1-ene

> <SMILES>
C=C(Cl)CCl

> <Canonical_QSARr>
C=C(Cl)CCl

> <InChI_Code_QSARr>
InChI=1S/C3H4Cl2/c1-3(5)2-4/h1-2H2

> <InChI Key_QSARr>
FALCMQXTWHPRIH-UHFFFAOYSA-N

> <Salt_Solvent>
?

> <WS Temperature>
25

> <WS Reference>
MACKAY,D & SHIU,WY (1981)

> <dsstox_substance_id>
DTXSID6025012

> <LogMolar>
-1.7128

$$$$
78-96-6
  -INDIGO-01081615412D

 14 13  0  0  0  0  0  0  0  0999 V2000
    0.0000    1.6000    0.0000 O   0  0  0  0  0  0  0  0  0  0  0  0
    0.0000    0.0000    0.0000 C   0  0  0  0  0  0  0  0  0  0  0  0
    1.6000    0.0000    0.0000 C   0  0  0  0  0  0  0  0  0  0  0  0
    3.2000    0.0000    0.0000 N   0  0  0  0  0  0  0  0  0  0  0  0
    4.0000   -1.3856    0.0000 H   0  0  0  0  0  0  0  0  0  0  0  0
    4.0000    1.3856    0.0000 H   0  0  0  0  0  0  0  0  0  0  0  0
    1.6000   -1.6000    0.0000 H   0  0  0  0  0  0  0  0  0  0  0  0
    1.6000    1.6000    0.0000 H   0  0  0  0  0  0  0  0  0  0  0  0
   -1.6000    0.0000    0.0000 C   0  0  0  0  0  0  0  0  0  0  0  0
   -3.2000    0.0000    0.0000 H   0  0  0  0  0  0  0  0  0  0  0  0
   -2.4000   -1.3856    0.0000 H   0  0  0  0  0  0  0  0  0  0  0  0
   -2.4000    1.3856    0.0000 H   0  0  0  0  0  0  0  0  0  0  0  0
    0.0000   -1.6000    0.0000 H   0  0  0  0  0  0  0  0  0  0  0  0
   -1.3857    2.4000    0.0000 H   0  0  0  0  0  0  0  0  0  0  0  0
  1  2  1  0  0  0  0
  2  3  1  0  0  0  0
  3  4  1  0  0  0  0
  4  5  1  0  0  0  0
  4  6  1  0  0  0  0
  3  7  1  0  0  0  0
  3  8  1  0  0  0  0
  2  9  1  0  0  0  0
  9 10  1  0  0  0  0
  9 11  1  0  0  0  0
  9 12  1  0  0  0  0
  2 13  1  0  0  0  0
  1 14  1  0  0  0  0
M  END
> <CAS>
78-96-6

> <NAME>
1-AMINO-2-PROPANOL

> <preferred_name>
1-Amino-2-propanol

> <iupac>
1-aminopropan-2-ol

> <SMILES>
CC(O)CN

> <Canonical_QSARr>
CC(O)CN

> <InChI_Code_QSARr>
InChI=1S/C3H9NO/c1-3(5)2-4/h3,5H,2,4H2,1H3

> <InChI Key_QSARr>
HXKKHQJGJAFBHI-UHFFFAOYSA-N

> <Salt_Solvent>
?

> <WS Temperature>


> <WS Reference>
KIRK-OTHMER; 4th ed, 2:3 (1992)

> <dsstox_substance_id>
DTXSID9021764

> <LogMolar>
1.1243

$$$$
79-06-1
  -INDIGO-01081615412D

 10  9  0  0  0  0  0  0  0  0999 V2000
   -1.3856   -0.8000    0.0000 N   0  0  0  0  0  0  0  0  0  0  0  0
    0.0000    0.0000    0.0000 C   0  0  0  0  0  0  0  0  0  0  0  0
    1.3856   -0.8000    0.0000 C   0  0  0  0  0  0  0  0  0  0  0  0
    2.7713    0.0000    0.0000 C   0  0  0  0  0  0  0  0  0  0  0  0
    4.1569   -0.8000    0.0000 H   0  0  0  0  0  0  0  0  0  0  0  0
    2.7713    1.6000    0.0000 H   0  0  0  0  0  0  0  0  0  0  0  0
    1.3856   -2.4000    0.0000 H   0  0  0  0  0  0  0  0  0  0  0  0
    0.0000    1.6000    0.0000 O   0  0  0  0  0  0  0  0  0  0  0  0
   -2.7713    0.0000    0.0000 H   0  0  0  0  0  0  0  0  0  0  0  0
   -1.3856   -2.4000    0.0000 H   0  0  0  0  0  0  0  0  0  0  0  0
  1  2  1  0  0  0  0
  2  3  1  0  0  0  0
  3  4  2  0  0  0  0
  4  5  1  0  0  0  0
  4  6  1  0  0  0  0
  3  7  1  0  0  0  0
  2  8  2  0  0  0  0
  1  9  1  0  0  0  0
  1 10  1  0  0  0  0
M  END
> <CAS>
79-06-1

> <NAME>
ACRYLAMIDE

> <preferred_name>
Acrylamide

> <iupac>
prop-2-enamide

> <SMILES>
C=CC(N)=O

> <Canonical_QSARr>
C=CC(N)=O

> <InChI_Code_QSARr>
InChI=1S/C3H5NO/c1-2-3(4)5/h2H,1H2,(H2,4,5)

> <InChI Key_QSARr>
HRPVXLWXLXDGHG-UHFFFAOYSA-N

> <Salt_Solvent>
?

> <WS Temperature>
25

> <WS Reference>
YALKOWSKY,SH & DANNENFELSER,RM (1992)

> <dsstox_substance_id>
DTXSID5020027

> <LogMolar>
0.9544

$$$$
79-10-7
  -INDIGO-01081615412D

  9  8  0  0  0  0  0  0  0  0999 V2000
    2.7713    0.0000    0.0000 O   0  0  0  0  0  0  0  0  0  0  0  0
    1.3856    0.8000    0.0000 C   0  0  0  0  0  0  0  0  0  0  0  0
    0.0000    0.0000    0.0000 C   0  0  0  0  0  0  0  0  0  0  0  0
   -1.3856    0.8000    0.0000 C   0  0  0  0  0  0  0  0  0  0  0  0
   -2.7713    0.0000    0.0000 H   0  0  0  0  0  0  0  0  0  0  0  0
   -1.3856    2.4000    0.0000 H   0  0  0  0  0  0  0  0  0  0  0  0
    0.0000   -1.6000    0.0000 H   0  0  0  0  0  0  0  0  0  0  0  0
    1.3856    2.4000    0.0000 O   0  0  0  0  0  0  0  0  0  0  0  0
    4.1569    0.8000    0.0000 H   0  0  0  0  0  0  0  0  0  0  0  0
  1  2  1  0  0  0  0
  2  3  1  0  0  0  0
  3  4  2  0  0  0  0
  4  5  1  0  0  0  0
  4  6  1  0  0  0  0
  3  7  1  0  0  0  0
  2  8  2  0  0  0  0
  1  9  1  0  0  0  0
M  END
> <CAS>
79-10-7

> <NAME>
ACRYLIC ACID

> <preferred_name>
Acrylic acid

> <iupac>
prop-2-enoic acid

> <SMILES>
C=CC(O)=O

> <Canonical_QSARr>
C=CC(O)=O

> <InChI_Code_QSARr>
InChI=1S/C3H4O2/c1-2-3(4)5/h2H,1H2,(H,4,5)

> <InChI Key_QSARr>
NIXOWILDQLNWCW-UHFFFAOYSA-N

> <Salt_Solvent>
?

> <WS Temperature>


> <WS Reference>
RIDDICK,JA ET AL. (1986)

> <dsstox_substance_id>
DTXSID0039229

> <LogMolar>
1.1423

$$$$
79-20-9
  -INDIGO-01081615412D

 11 10  0  0  0  0  0  0  0  0999 V2000
   -0.0000    0.0000    0.0000 C   0  0  0  0  0  0  0  0  0  0  0  0
    1.3856   -0.8000    0.0000 C   0  0  0  0  0  0  0  0  0  0  0  0
    2.7713    0.0000    0.0000 O   0  0  0  0  0  0  0  0  0  0  0  0
    4.1569   -0.8000    0.0000 C   0  0  0  0  0  0  0  0  0  0  0  0
    5.5426   -1.6000    0.0000 H   0  0  0  0  0  0  0  0  0  0  0  0
    5.5426    0.0000    0.0000 H   0  0  0  0  0  0  0  0  0  0  0  0
    4.1569   -2.4000    0.0000 H   0  0  0  0  0  0  0  0  0  0  0  0
    1.3856   -2.4000    0.0000 O   0  0  0  0  0  0  0  0  0  0  0  0
   -1.3856    0.8000    0.0000 H   0  0  0  0  0  0  0  0  0  0  0  0
   -0.0000    1.6000    0.0000 H   0  0  0  0  0  0  0  0  0  0  0  0
   -1.3856   -0.8000    0.0000 H   0  0  0  0  0  0  0  0  0  0  0  0
  1  2  1  0  0  0  0
  2  3  1  0  0  0  0
  3  4  1  0  0  0  0
  4  5  1  0  0  0  0
  4  6  1  0  0  0  0
  4  7  1  0  0  0  0
  2  8  2  0  0  0  0
  1  9  1  0  0  0  0
  1 10  1  0  0  0  0
  1 11  1  0  0  0  0
M  END
> <CAS>
79-20-9

> <NAME>
METHYL ACETATE

> <preferred_name>
Methyl acetate

> <iupac>
methyl acetate

> <SMILES>
COC(C)=O

> <Canonical_QSARr>
COC(C)=O

> <InChI_Code_QSARr>
InChI=1S/C3H6O2/c1-3(4)5-2/h1-2H3

> <InChI Key_QSARr>
KXKVLQRXCPHEJC-UHFFFAOYSA-N

> <Salt_Solvent>
?

> <WS Temperature>
20

> <WS Reference>
STEPHEN,H & STEPHEN,T (1963)

> <dsstox_substance_id>
DTXSID4021767

> <LogMolar>
0.5159

$$$$
79-29-8
  -INDIGO-01081615412D

 20 19  0  0  0  0  0  0  0  0999 V2000
   -0.0000    0.0000    0.0000 C   0  0  0  0  0  0  0  0  0  0  0  0
   -1.3857   -0.8000    0.0000 C   0  0  0  0  0  0  0  0  0  0  0  0
   -2.7713   -1.6000    0.0000 H   0  0  0  0  0  0  0  0  0  0  0  0
   -1.3857   -2.4000    0.0000 H   0  0  0  0  0  0  0  0  0  0  0  0
   -2.7713    0.0000    0.0000 H   0  0  0  0  0  0  0  0  0  0  0  0
   -0.8000    1.3857    0.0000 C   0  0  0  0  0  0  0  0  0  0  0  0
   -1.6000    2.7713    0.0000 H   0  0  0  0  0  0  0  0  0  0  0  0
   -2.4000    1.3857    0.0000 H   0  0  0  0  0  0  0  0  0  0  0  0
   -0.0000    2.7713    0.0000 H   0  0  0  0  0  0  0  0  0  0  0  0
    1.5757    0.2778    0.0000 C   0  0  0  0  0  0  0  0  0  0  0  0
    3.0793    0.8251    0.0000 C   0  0  0  0  0  0  0  0  0  0  0  0
    4.5827    1.3723    0.0000 H   0  0  0  0  0  0  0  0  0  0  0  0
    4.3049   -0.2034    0.0000 H   0  0  0  0  0  0  0  0  0  0  0  0
    3.3570    2.4007    0.0000 H   0  0  0  0  0  0  0  0  0  0  0  0
    2.1230   -1.2257    0.0000 C   0  0  0  0  0  0  0  0  0  0  0  0
    2.6701   -2.7292    0.0000 H   0  0  0  0  0  0  0  0  0  0  0  0
    3.6986   -1.5035    0.0000 H   0  0  0  0  0  0  0  0  0  0  0  0
    1.0945   -2.4514    0.0000 H   0  0  0  0  0  0  0  0  0  0  0  0
    1.0284    1.7813    0.0000 H   0  0  0  0  0  0  0  0  0  0  0  0
    0.8000   -1.3856    0.0000 H   0  0  0  0  0  0  0  0  0  0  0  0
  1  2  1  0  0  0  0
  2  3  1  0  0  0  0
  2  4  1  0  0  0  0
  2  5  1  0  0  0  0
  1  6  1  0  0  0  0
  6  7  1  0  0  0  0
  6  8  1  0  0  0  0
  6  9  1  0  0  0  0
  1 10  1  0  0  0  0
 10 11  1  0  0  0  0
 11 12  1  0  0  0  0
 11 13  1  0  0  0  0
 11 14  1  0  0  0  0
 10 15  1  0  0  0  0
 15 16  1  0  0  0  0
 15 17  1  0  0  0  0
 15 18  1  0  0  0  0
 10 19  1  0  0  0  0
  1 20  1  0  0  0  0
M  END
> <CAS>
79-29-8

> <NAME>
2,3-DIMETHYLBUTANE

> <preferred_name>
2,3-Dimethylbutane

> <iupac>
2,3-dimethylbutane

> <SMILES>
CC(C)C(C)C

> <Canonical_QSARr>
CC(C)C(C)C

> <InChI_Code_QSARr>
InChI=1S/C6H14/c1-5(2)6(3)4/h5-6H,1-4H3

> <InChI Key_QSARr>
ZFFMLCVRJBZUDZ-UHFFFAOYSA-N

> <Salt_Solvent>
?

> <WS Temperature>
25

> <WS Reference>
YALKOWSKY,SH & DANNENFELSER,RM (1992)

> <dsstox_substance_id>
DTXSID9025112

> <LogMolar>
-3.5832

$$$$
79-43-6
  -INDIGO-01081615412D

  8  7  0  0  0  0  0  0  0  0999 V2000
    2.4000    1.3856    0.0000 O   0  0  0  0  0  0  0  0  0  0  0  0
    1.6000    0.0000    0.0000 C   0  0  0  0  0  0  0  0  0  0  0  0
   -0.0000    0.0000    0.0000 C   0  0  0  0  0  0  0  0  0  0  0  0
   -1.6000   -0.0000    0.0000 Cl  0  0  0  0  0  0  0  0  0  0  0  0
   -0.8000    1.3856    0.0000 Cl  0  0  0  0  0  0  0  0  0  0  0  0
   -0.8000   -1.3856    0.0000 H   0  0  0  0  0  0  0  0  0  0  0  0
    2.4000   -1.3856    0.0000 O   0  0  0  0  0  0  0  0  0  0  0  0
    4.0000    1.3856    0.0000 H   0  0  0  0  0  0  0  0  0  0  0  0
  1  2  1  0  0  0  0
  2  3  1  0  0  0  0
  3  4  1  0  0  0  0
  3  5  1  0  0  0  0
  3  6  1  0  0  0  0
  2  7  2  0  0  0  0
  1  8  1  0  0  0  0
M  END
> <CAS>
79-43-6

> <NAME>
DICHLOROACETIC ACID

> <preferred_name>
Dichloroacetic acid

> <iupac>
dichloroacetic acid

> <SMILES>
OC(=O)C(Cl)Cl

> <Canonical_QSARr>
OC(=O)C(Cl)Cl

> <InChI_Code_QSARr>
InChI=1S/C2H2Cl2O2/c3-1(4)2(5)6/h1H,(H,5,6)

> <InChI Key_QSARr>
JXTHNDFMNIQAHM-UHFFFAOYSA-N

> <Salt_Solvent>
?

> <WS Temperature>
20

> <WS Reference>
YALKOWSKY,SH & DANNENFELSER,RM (1992)

> <dsstox_substance_id>
DTXSID2020428

> <LogMolar>
0.8896

$$$$
79-92-5
  -INDIGO-01081615412D

 26 27  0  0  0  0  0  0  0  0999 V2000
    1.1108   -2.3805    0.0000 C   0  0  0  0  0  0  0  0  0  0  0  0
    0.3466   -1.1466    0.0000 C   0  0  0  0  0  0  0  0  0  0  0  0
   -1.2301   -0.8745    0.0000 C   0  0  0  0  0  0  0  0  0  0  0  0
   -2.7904   -1.2291    0.0000 C   0  0  0  0  0  0  0  0  0  0  0  0
   -3.2634   -2.7576    0.0000 H   0  0  0  0  0  0  0  0  0  0  0  0
   -3.8776   -0.0553    0.0000 H   0  0  0  0  0  0  0  0  0  0  0  0
   -0.0000    0.0000    0.0000 C   0  0  0  0  0  0  0  0  0  0  0  0
    0.5378    1.5069    0.0000 C   0  0  0  0  0  0  0  0  0  0  0  0
   -0.4984    2.7261    0.0000 H   0  0  0  0  0  0  0  0  0  0  0  0
    0.8057    3.0843    0.0000 H   0  0  0  0  0  0  0  0  0  0  0  0
    0.9753    2.0128    0.0000 H   0  0  0  0  0  0  0  0  0  0  0  0
   -1.2758    0.9655    0.0000 C   0  0  0  0  0  0  0  0  0  0  0  0
   -2.5517    1.9310    0.0000 H   0  0  0  0  0  0  0  0  0  0  0  0
   -2.7499    0.3434    0.0000 H   0  0  0  0  0  0  0  0  0  0  0  0
   -1.3564    2.5635    0.0000 H   0  0  0  0  0  0  0  0  0  0  0  0
    1.7072   -0.0645    0.0000 C   0  0  0  0  0  0  0  0  0  0  0  0
    2.1205    1.3999    0.0000 C   0  0  0  0  0  0  0  0  0  0  0  0
    3.7053    1.6190    0.0000 H   0  0  0  0  0  0  0  0  0  0  0  0
    2.0378    2.0636    0.0000 H   0  0  0  0  0  0  0  0  0  0  0  0
    3.2968    0.1174    0.0000 H   0  0  0  0  0  0  0  0  0  0  0  0
    2.4829   -1.4746    0.0000 C   0  0  0  0  0  0  0  0  0  0  0  0
    3.3282   -2.8330    0.0000 H   0  0  0  0  0  0  0  0  0  0  0  0
    3.8635   -0.6660    0.0000 H   0  0  0  0  0  0  0  0  0  0  0  0
   -0.5484   -2.4729    0.0000 H   0  0  0  0  0  0  0  0  0  0  0  0
   -0.2412   -3.2361    0.0000 H   0  0  0  0  0  0  0  0  0  0  0  0
    1.9794   -3.7242    0.0000 H   0  0  0  0  0  0  0  0  0  0  0  0
  1  2  1  0  0  0  0
  2  3  1  0  0  0  0
  3  4  2  0  0  0  0
  4  5  1  0  0  0  0
  4  6  1  0  0  0  0
  3  7  1  0  0  0  0
  7  8  1  0  0  0  0
  8  9  1  0  0  0  0
  8 10  1  0  0  0  0
  8 11  1  0  0  0  0
  7 12  1  0  0  0  0
 12 13  1  0  0  0  0
 12 14  1  0  0  0  0
 12 15  1  0  0  0  0
  7 16  1  0  0  0  0
 16 17  1  0  0  0  0
 17  2  1  0  0  0  0
 17 18  1  0  0  0  0
 17 19  1  0  0  0  0
 16 20  1  0  0  0  0
 16 21  1  0  0  0  0
 21  1  1  0  0  0  0
 21 22  1  0  0  0  0
 21 23  1  0  0  0  0
  2 24  1  0  0  0  0
  1 25  1  0  0  0  0
  1 26  1  0  0  0  0
M  END
> <CAS>
79-92-5

> <NAME>
CAMPHENE

> <preferred_name>
Camphene

> <iupac>
C10H16

> <SMILES>
CC1(C)C2CC(CC2)C1=C

> <Canonical_QSARr>
CC1(C)C2CC(CC2)C1=C

> <InChI_Code_QSARr>
InChI=1S/C10H16/c1-7-8-4-5-9(6-8)10(7,2)3/h8-9H,1,4-6H2,2-3H3

> <InChI Key_QSARr>
CRPUJAZIXJMDBK-UHFFFAOYSA-N

> <Salt_Solvent>
?

> <WS Temperature>
25

> <WS Reference>
CHEMICALS INSPECTION AND TESTING INSTITU (1992)

> <dsstox_substance_id>
DTXSID8026488

> <LogMolar>
-4.4715

$$$$
80-15-9
  -INDIGO-01081615412D

 23 23  0  0  0  0  0  0  0  0999 V2000
   -0.7999   -1.3856    0.0000 O   0  0  0  0  0  0  0  0  0  0  0  0
   -0.0001    0.0000    0.0000 C   0  0  0  0  0  0  0  0  0  0  0  0
   -1.3856    0.8000    0.0000 C   0  0  0  0  0  0  0  0  0  0  0  0
   -2.7712    1.6001    0.0000 H   0  0  0  0  0  0  0  0  0  0  0  0
   -2.7712    0.0000    0.0000 H   0  0  0  0  0  0  0  0  0  0  0  0
   -1.6635    2.3757    0.0000 H   0  0  0  0  0  0  0  0  0  0  0  0
    0.8000    1.3857    0.0000 C   0  0  0  0  0  0  0  0  0  0  0  0
    1.8285    2.6113    0.0000 H   0  0  0  0  0  0  0  0  0  0  0  0
    0.2527    2.8891    0.0000 H   0  0  0  0  0  0  0  0  0  0  0  0
   -0.7035    1.9329    0.0000 H   0  0  0  0  0  0  0  0  0  0  0  0
    1.3856   -0.8000    0.0000 C   0  0  0  0  0  0  0  0  0  0  0  0
    1.3856   -2.4000    0.0000 C   0  0  0  0  0  0  0  0  0  0  0  0
   -0.0001   -3.2000    0.0000 H   0  0  0  0  0  0  0  0  0  0  0  0
    2.7713   -3.2000    0.0000 C   0  0  0  0  0  0  0  0  0  0  0  0
    2.7713   -4.8000    0.0000 H   0  0  0  0  0  0  0  0  0  0  0  0
    4.1569   -2.4000    0.0000 C   0  0  0  0  0  0  0  0  0  0  0  0
    5.5426   -3.2000    0.0000 H   0  0  0  0  0  0  0  0  0  0  0  0
    4.1569   -0.8000    0.0000 C   0  0  0  0  0  0  0  0  0  0  0  0
    5.5426    0.0000    0.0000 H   0  0  0  0  0  0  0  0  0  0  0  0
    2.7713    0.0000    0.0000 C   0  0  0  0  0  0  0  0  0  0  0  0
    2.7713    1.6001    0.0000 H   0  0  0  0  0  0  0  0  0  0  0  0
   -2.4000   -1.3856    0.0000 O   0  0  0  0  0  0  0  0  0  0  0  0
   -3.2000   -2.7713    0.0000 H   0  0  0  0  0  0  0  0  0  0  0  0
  1  2  1  0  0  0  0
  2  3  1  0  0  0  0
  3  4  1  0  0  0  0
  3  5  1  0  0  0  0
  3  6  1  0  0  0  0
  2  7  1  0  0  0  0
  7  8  1  0  0  0  0
  7  9  1  0  0  0  0
  7 10  1  0  0  0  0
  2 11  1  0  0  0  0
 11 12  4  0  0  0  0
 12 13  1  0  0  0  0
 12 14  4  0  0  0  0
 14 15  1  0  0  0  0
 14 16  4  0  0  0  0
 16 17  1  0  0  0  0
 16 18  4  0  0  0  0
 18 19  1  0  0  0  0
 18 20  4  0  0  0  0
 20 11  4  0  0  0  0
 20 21  1  0  0  0  0
  1 22  1  0  0  0  0
 22 23  1  0  0  0  0
M  END
> <CAS>
80-15-9

> <NAME>
CUMENE HYDROPEROXIDE

> <preferred_name>
Cumene hydroperoxide

> <iupac>
2-phenylpropan-2-yl hydroperoxide

> <SMILES>
CC(C)(OO)c1ccccc1

> <Canonical_QSARr>
CC(C)(OO)c1ccccc1

> <InChI_Code_QSARr>
InChI=1S/C9H12O2/c1-9(2,11-10)8-6-4-3-5-7-8/h3-7,10H,1-2H3

> <InChI Key_QSARr>
YQHLDYVWEZKEOX-UHFFFAOYSA-N

> <Salt_Solvent>
?

> <WS Temperature>
25

> <WS Reference>
YALKOWSKY,SH & DANNENFELSER,RM (1992)

> <dsstox_substance_id>
DTXSID3024869

> <LogMolar>
-1.0394

$$$$
80-56-8
  -INDIGO-01081615412D

 26 27  0  0  0  0  0  0  0  0999 V2000
   -2.7654    1.5159    0.0000 C   0  0  0  0  0  0  0  0  0  0  0  0
   -1.9203    2.9050    0.0000 C   0  0  0  0  0  0  0  0  0  0  0  0
   -0.4594    3.5575    0.0000 H   0  0  0  0  0  0  0  0  0  0  0  0
   -2.9779    4.1057    0.0000 H   0  0  0  0  0  0  0  0  0  0  0  0
   -1.5908    0.1225    0.0000 C   0  0  0  0  0  0  0  0  0  0  0  0
   -2.7945   -1.0216    0.0000 C   0  0  0  0  0  0  0  0  0  0  0  0
   -4.2510   -0.9552    0.0000 C   0  0  0  0  0  0  0  0  0  0  0  0
   -3.9894    0.4855    0.0000 C   0  0  0  0  0  0  0  0  0  0  0  0
   -5.3736    1.2881    0.0000 C   0  0  0  0  0  0  0  0  0  0  0  0
   -6.7578    2.0905    0.0000 H   0  0  0  0  0  0  0  0  0  0  0  0
   -6.7607    0.4906    0.0000 H   0  0  0  0  0  0  0  0  0  0  0  0
   -5.3709    2.8881    0.0000 H   0  0  0  0  0  0  0  0  0  0  0  0
   -5.5024   -1.9523    0.0000 H   0  0  0  0  0  0  0  0  0  0  0  0
   -3.2684   -2.5498    0.0000 H   0  0  0  0  0  0  0  0  0  0  0  0
   -2.0395   -2.4322    0.0000 H   0  0  0  0  0  0  0  0  0  0  0  0
   -1.0549   -1.3851    0.0000 H   0  0  0  0  0  0  0  0  0  0  0  0
   -0.0000    0.0001    0.0000 C   0  0  0  0  0  0  0  0  0  0  0  0
    0.4807   -1.5261    0.0000 C   0  0  0  0  0  0  0  0  0  0  0  0
    2.0427   -1.8728    0.0000 H   0  0  0  0  0  0  0  0  0  0  0  0
    0.9616   -3.0521    0.0000 H   0  0  0  0  0  0  0  0  0  0  0  0
    1.5620   -0.3467    0.0000 H   0  0  0  0  0  0  0  0  0  0  0  0
    1.2367    1.0150    0.0000 C   0  0  0  0  0  0  0  0  0  0  0  0
    2.4736    2.0301    0.0000 H   0  0  0  0  0  0  0  0  0  0  0  0
    0.9761    2.5937    0.0000 H   0  0  0  0  0  0  0  0  0  0  0  0
    2.7342    0.4516    0.0000 H   0  0  0  0  0  0  0  0  0  0  0  0
   -3.9800    2.5575    0.0000 H   0  0  0  0  0  0  0  0  0  0  0  0
  1  2  1  0  0  0  0
  2  3  1  0  0  0  0
  2  4  1  0  0  0  0
  2  5  1  0  0  0  0
  5  6  1  0  0  0  0
  6  7  1  0  0  0  0
  7  8  2  0  0  0  0
  8  1  1  0  0  0  0
  8  9  1  0  0  0  0
  9 10  1  0  0  0  0
  9 11  1  0  0  0  0
  9 12  1  0  0  0  0
  7 13  1  0  0  0  0
  6 14  1  0  0  0  0
  6 15  1  0  0  0  0
  5 16  1  0  0  0  0
  5 17  1  0  0  0  0
 17  1  1  0  0  0  0
 17 18  1  0  0  0  0
 18 19  1  0  0  0  0
 18 20  1  0  0  0  0
 18 21  1  0  0  0  0
 17 22  1  0  0  0  0
 22 23  1  0  0  0  0
 22 24  1  0  0  0  0
 22 25  1  0  0  0  0
  1 26  1  0  0  0  0
M  END
> <CAS>
80-56-8

> <NAME>
ALPHA-PINENE

> <preferred_name>
alpha-Pinene

> <iupac>
2,6,6-trimethylbicyclo[3.1.1]hept-2-ene

> <SMILES>
CC1=CCC2CC1C2(C)C

> <Canonical_QSARr>
CC1=CCC2CC1C2(C)C

> <InChI_Code_QSARr>
InChI=1S/C10H16/c1-7-4-5-8-6-9(7)10(8,2)3/h4,8-9H,5-6H2,1-3H3

> <InChI Key_QSARr>
GRWFGVWFFZKLTI-UHFFFAOYSA-N

> <Salt_Solvent>
?

> <WS Temperature>
25

> <WS Reference>
LI,J & PERDUE,EM (1995)

> <dsstox_substance_id>
DTXSID4026501

> <LogMolar>
-4.7381

$$$$
81-14-1
  -INDIGO-01081615412D

 39 39  0  0  0  0  0  0  0  0999 V2000
    7.2000    1.3856    0.0000 O   0  0  0  0  0  0  0  0  0  0  0  0
    6.4000    0.0001    0.0000 C   0  0  0  0  0  0  0  0  0  0  0  0
    7.2000   -1.3856    0.0000 C   0  0  0  0  0  0  0  0  0  0  0  0
    8.8000   -1.3856    0.0000 H   0  0  0  0  0  0  0  0  0  0  0  0
    8.0000   -2.7712    0.0000 H   0  0  0  0  0  0  0  0  0  0  0  0
    8.0000    0.0001    0.0000 H   0  0  0  0  0  0  0  0  0  0  0  0
    4.8000    0.0001    0.0000 C   0  0  0  0  0  0  0  0  0  0  0  0
    4.0000    1.3856    0.0000 C   0  0  0  0  0  0  0  0  0  0  0  0
    4.8000    2.7713    0.0000 C   0  0  0  0  0  0  0  0  0  0  0  0
    5.6000    4.1569    0.0000 H   0  0  0  0  0  0  0  0  0  0  0  0
    4.0000    4.1569    0.0000 H   0  0  0  0  0  0  0  0  0  0  0  0
    6.4000    2.7713    0.0000 H   0  0  0  0  0  0  0  0  0  0  0  0
    2.4000    1.3856    0.0000 C   0  0  0  0  0  0  0  0  0  0  0  0
    1.6000    2.7713    0.0000 N   0  0  0  0  0  0  0  0  0  0  0  0
    2.4000    4.1569    0.0000 O   0  0  0  0  0  0  0  0  0  0  0  0
    0.0244    3.0492    0.0000 O   0  0  0  0  0  0  0  0  0  0  0  0
    1.6000    0.0001    0.0000 C   0  0  0  0  0  0  0  0  0  0  0  0
    0.0000    0.0001    0.0000 C   0  0  0  0  0  0  0  0  0  0  0  0
   -1.6000   -0.0001    0.0000 C   0  0  0  0  0  0  0  0  0  0  0  0
   -3.2000   -0.0001    0.0000 H   0  0  0  0  0  0  0  0  0  0  0  0
   -2.8257    1.0284    0.0000 H   0  0  0  0  0  0  0  0  0  0  0  0
   -2.8257   -1.0284    0.0000 H   0  0  0  0  0  0  0  0  0  0  0  0
   -0.2778    1.5757    0.0000 C   0  0  0  0  0  0  0  0  0  0  0  0
   -1.5035    2.6041    0.0000 H   0  0  0  0  0  0  0  0  0  0  0  0
   -1.8536    1.2979    0.0000 H   0  0  0  0  0  0  0  0  0  0  0  0
    1.2257    1.0284    0.0000 H   0  0  0  0  0  0  0  0  0  0  0  0
   -0.2778   -1.5757    0.0000 C   0  0  0  0  0  0  0  0  0  0  0  0
   -1.6635   -2.3757    0.0000 H   0  0  0  0  0  0  0  0  0  0  0  0
   -1.8536   -1.2979    0.0000 H   0  0  0  0  0  0  0  0  0  0  0  0
    1.2257   -1.0284    0.0000 H   0  0  0  0  0  0  0  0  0  0  0  0
    2.4000   -1.3856    0.0000 C   0  0  0  0  0  0  0  0  0  0  0  0
    1.6000   -2.7712    0.0000 N   0  0  0  0  0  0  0  0  0  0  0  0
    2.4000   -4.1569    0.0000 O   0  0  0  0  0  0  0  0  0  0  0  0
    0.0000   -2.7712    0.0000 O   0  0  0  0  0  0  0  0  0  0  0  0
    4.0000   -1.3856    0.0000 C   0  0  0  0  0  0  0  0  0  0  0  0
    4.8000   -2.7712    0.0000 C   0  0  0  0  0  0  0  0  0  0  0  0
    5.6000   -4.1569    0.0000 H   0  0  0  0  0  0  0  0  0  0  0  0
    4.0000   -4.1569    0.0000 H   0  0  0  0  0  0  0  0  0  0  0  0
    6.4000   -2.7712    0.0000 H   0  0  0  0  0  0  0  0  0  0  0  0
  1  2  2  0  0  0  0
  2  3  1  0  0  0  0
  3  4  1  0  0  0  0
  3  5  1  0  0  0  0
  3  6  1  0  0  0  0
  2  7  1  0  0  0  0
  7  8  4  0  0  0  0
  8  9  1  0  0  0  0
  9 10  1  0  0  0  0
  9 11  1  0  0  0  0
  9 12  1  0  0  0  0
  8 13  4  0  0  0  0
 13 14  1  0  0  0  0
 14 15  2  0  0  0  0
 14 16  1  0  0  0  0
 13 17  4  0  0  0  0
 17 18  1  0  0  0  0
 18 19  1  0  0  0  0
 19 20  1  0  0  0  0
 19 21  1  0  0  0  0
 19 22  1  0  0  0  0
 18 23  1  0  0  0  0
 23 24  1  0  0  0  0
 23 25  1  0  0  0  0
 23 26  1  0  0  0  0
 18 27  1  0  0  0  0
 27 28  1  0  0  0  0
 27 29  1  0  0  0  0
 27 30  1  0  0  0  0
 17 31  4  0  0  0  0
 31 32  1  0  0  0  0
 32 33  1  0  0  0  0
 32 34  2  0  0  0  0
 31 35  4  0  0  0  0
 35  7  4  0  0  0  0
 35 36  1  0  0  0  0
 36 37  1  0  0  0  0
 36 38  1  0  0  0  0
 36 39  1  0  0  0  0
M  CHG  4  14   1  16  -1  32   1  33  -1
M  END
> <CAS>
81-14-1

> <NAME>
Musk ketone

> <preferred_name>
Musk ketone

> <iupac>
1-(4-tert-butyl-2,6-dimethyl-3,5-dinitrophenyl)ethanone

> <SMILES>
CC(=O)c1c(C)c(c(c(c1C)[N+]([O-])=O)C(C)(C)C)[N+]([O-])=O

> <Canonical_QSARr>
CC(=O)c1c(C)c(c(c(c1C)[N+]([O-])=O)C(C)(C)C)[N+]([O-])=O

> <InChI_Code_QSARr>
InChI=1S/C14H18N2O5/c1-7-10(9(3)17)8(2)13(16(20)21)11(14(4,5)6)12(7)15(18)19/h1-6H3

> <InChI Key_QSARr>
WXCMHFPAUCOJIG-UHFFFAOYSA-N

> <Salt_Solvent>
?

> <WS Temperature>


> <WS Reference>
TAS,JW ET AL. (1997)

> <dsstox_substance_id>
DTXSID6025690

> <LogMolar>
-5.1901

$$$$
81-81-2
  -INDIGO-01081615412D

 39 41  0  0  0  0  0  0  0  0999 V2000
    7.2001    1.3856    0.0000 C   0  0  0  0  0  0  0  0  0  0  0  0
    6.4000   -0.0000    0.0000 C   0  0  0  0  0  0  0  0  0  0  0  0
    7.2001   -1.3857    0.0000 H   0  0  0  0  0  0  0  0  0  0  0  0
    4.8000   -0.0000    0.0000 C   0  0  0  0  0  0  0  0  0  0  0  0
    3.9999   -1.3857    0.0000 O   0  0  0  0  0  0  0  0  0  0  0  0
    2.4000   -1.3857    0.0000 C   0  0  0  0  0  0  0  0  0  0  0  0
    1.5999   -0.0000    0.0000 C   0  0  0  0  0  0  0  0  0  0  0  0
    2.4000    1.3856    0.0000 C   0  0  0  0  0  0  0  0  0  0  0  0
    1.5999    2.7713    0.0000 O   0  0  0  0  0  0  0  0  0  0  0  0
    2.4000    4.1570    0.0000 H   0  0  0  0  0  0  0  0  0  0  0  0
    3.9999    1.3856    0.0000 C   0  0  0  0  0  0  0  0  0  0  0  0
    4.8000    2.7713    0.0000 C   0  0  0  0  0  0  0  0  0  0  0  0
    3.9999    4.1570    0.0000 H   0  0  0  0  0  0  0  0  0  0  0  0
    6.4000    2.7713    0.0000 C   0  0  0  0  0  0  0  0  0  0  0  0
    7.2001    4.1570    0.0000 H   0  0  0  0  0  0  0  0  0  0  0  0
   -0.0000   -0.0000    0.0000 C   0  0  0  0  0  0  0  0  0  0  0  0
   -1.5036    0.5473    0.0000 C   0  0  0  0  0  0  0  0  0  0  0  0
   -1.5036    2.1473    0.0000 C   0  0  0  0  0  0  0  0  0  0  0  0
   -0.2778    3.1756    0.0000 H   0  0  0  0  0  0  0  0  0  0  0  0
   -2.8890    2.9473    0.0000 C   0  0  0  0  0  0  0  0  0  0  0  0
   -2.8890    4.5472    0.0000 H   0  0  0  0  0  0  0  0  0  0  0  0
   -4.2747    2.1473    0.0000 C   0  0  0  0  0  0  0  0  0  0  0  0
   -5.6604    2.9473    0.0000 H   0  0  0  0  0  0  0  0  0  0  0  0
   -4.2747    0.5473    0.0000 C   0  0  0  0  0  0  0  0  0  0  0  0
   -5.6604   -0.2527    0.0000 H   0  0  0  0  0  0  0  0  0  0  0  0
   -2.8890   -0.2527    0.0000 C   0  0  0  0  0  0  0  0  0  0  0  0
   -2.8890   -1.8527    0.0000 H   0  0  0  0  0  0  0  0  0  0  0  0
   -0.2778   -1.5757    0.0000 C   0  0  0  0  0  0  0  0  0  0  0  0
   -0.5556   -3.1514    0.0000 C   0  0  0  0  0  0  0  0  0  0  0  0
    0.6701   -4.1798    0.0000 O   0  0  0  0  0  0  0  0  0  0  0  0
   -2.0592   -3.6986    0.0000 C   0  0  0  0  0  0  0  0  0  0  0  0
   -2.3370   -5.2743    0.0000 H   0  0  0  0  0  0  0  0  0  0  0  0
   -3.5627   -4.2459    0.0000 H   0  0  0  0  0  0  0  0  0  0  0  0
   -0.8334   -4.7271    0.0000 H   0  0  0  0  0  0  0  0  0  0  0  0
    1.2978   -1.8536    0.0000 H   0  0  0  0  0  0  0  0  0  0  0  0
   -1.8535   -1.2979    0.0000 H   0  0  0  0  0  0  0  0  0  0  0  0
    0.2778    1.5757    0.0000 H   0  0  0  0  0  0  0  0  0  0  0  0
    1.5999   -2.7712    0.0000 O   0  0  0  0  0  0  0  0  0  0  0  0
    8.8000    1.3856    0.0000 H   0  0  0  0  0  0  0  0  0  0  0  0
  1  2  4  0  0  0  0
  2  3  1  0  0  0  0
  2  4  4  0  0  0  0
  4  5  1  0  0  0  0
  5  6  1  0  0  0  0
  6  7  1  0  0  0  0
  7  8  2  0  0  0  0
  8  9  1  0  0  0  0
  9 10  1  0  0  0  0
  8 11  1  0  0  0  0
 11  4  4  0  0  0  0
 11 12  4  0  0  0  0
 12 13  1  0  0  0  0
 12 14  4  0  0  0  0
 14  1  4  0  0  0  0
 14 15  1  0  0  0  0
  7 16  1  0  0  0  0
 16 17  1  0  0  0  0
 17 18  4  0  0  0  0
 18 19  1  0  0  0  0
 18 20  4  0  0  0  0
 20 21  1  0  0  0  0
 20 22  4  0  0  0  0
 22 23  1  0  0  0  0
 22 24  4  0  0  0  0
 24 25  1  0  0  0  0
 24 26  4  0  0  0  0
 26 17  4  0  0  0  0
 26 27  1  0  0  0  0
 16 28  1  0  0  0  0
 28 29  1  0  0  0  0
 29 30  2  0  0  0  0
 29 31  1  0  0  0  0
 31 32  1  0  0  0  0
 31 33  1  0  0  0  0
 31 34  1  0  0  0  0
 28 35  1  0  0  0  0
 28 36  1  0  0  0  0
 16 37  1  0  0  0  0
  6 38  2  0  0  0  0
  1 39  1  0  0  0  0
M  END
> <CAS>
81-81-2

> <NAME>
WARFARIN

> <preferred_name>
Warfarin

> <iupac>
4-hydroxy-3-(3-oxo-1-phenylbutyl)-2H-chromen-2-one

> <SMILES>
CC(=O)CC(C1=C(O)c2ccccc2OC1=O)c1ccccc1

> <Canonical_QSARr>
CC(=O)CC(C1=C(O)c2ccccc2OC1=O)c1ccccc1

> <InChI_Code_QSARr>
InChI=1S/C19H16O4/c1-12(20)11-15(13-7-3-2-4-8-13)17-18(21)14-9-5-6-10-16(14)23-19(17)22/h2-10,15,21H,11H2,1H3

> <InChI Key_QSARr>
PJVWKTKQMONHTI-UHFFFAOYSA-N

> <Salt_Solvent>
?

> <WS Temperature>
20

> <WS Reference>
TOMLIN,C (1997)

> <dsstox_substance_id>
DTXSID5023742

> <LogMolar>
-4.2586

$$$$
82-28-0
  -INDIGO-01081615412D

 29 31  0  0  0  0  0  0  0  0999 V2000
   -1.3856    2.4000    0.0000 O   0  0  0  0  0  0  0  0  0  0  0  0
   -1.3856    0.8000    0.0000 C   0  0  0  0  0  0  0  0  0  0  0  0
   -2.7713   -0.0000    0.0000 C   0  0  0  0  0  0  0  0  0  0  0  0
   -4.1570    0.8000    0.0000 C   0  0  0  0  0  0  0  0  0  0  0  0
   -5.5425   -0.0000    0.0000 C   0  0  0  0  0  0  0  0  0  0  0  0
   -5.5425   -1.6000    0.0000 C   0  0  0  0  0  0  0  0  0  0  0  0
   -4.1570   -2.4000    0.0000 C   0  0  0  0  0  0  0  0  0  0  0  0
   -4.1570   -4.0000    0.0000 H   0  0  0  0  0  0  0  0  0  0  0  0
   -2.7713   -1.6000    0.0000 C   0  0  0  0  0  0  0  0  0  0  0  0
   -1.3856   -2.4000    0.0000 C   0  0  0  0  0  0  0  0  0  0  0  0
   -1.3856   -4.0000    0.0000 O   0  0  0  0  0  0  0  0  0  0  0  0
   -0.0001   -1.6000    0.0000 C   0  0  0  0  0  0  0  0  0  0  0  0
    1.3856   -2.4000    0.0000 C   0  0  0  0  0  0  0  0  0  0  0  0
    2.7713   -1.6000    0.0000 C   0  0  0  0  0  0  0  0  0  0  0  0
    2.7713   -0.0000    0.0000 C   0  0  0  0  0  0  0  0  0  0  0  0
    4.1569    0.8000    0.0000 C   0  0  0  0  0  0  0  0  0  0  0  0
    5.5426    1.6000    0.0000 H   0  0  0  0  0  0  0  0  0  0  0  0
    5.5426   -0.0000    0.0000 H   0  0  0  0  0  0  0  0  0  0  0  0
    4.1569    2.4000    0.0000 H   0  0  0  0  0  0  0  0  0  0  0  0
    1.3856    0.8000    0.0000 C   0  0  0  0  0  0  0  0  0  0  0  0
    1.3856    2.4000    0.0000 N   0  0  0  0  0  0  0  0  0  0  0  0
    2.7713    3.2000    0.0000 H   0  0  0  0  0  0  0  0  0  0  0  0
   -0.0001    3.2000    0.0000 H   0  0  0  0  0  0  0  0  0  0  0  0
   -0.0001   -0.0000    0.0000 C   0  0  0  0  0  0  0  0  0  0  0  0
    4.1569   -2.4000    0.0000 H   0  0  0  0  0  0  0  0  0  0  0  0
    1.3856   -4.0000    0.0000 H   0  0  0  0  0  0  0  0  0  0  0  0
   -6.9282   -2.4000    0.0000 H   0  0  0  0  0  0  0  0  0  0  0  0
   -6.9282    0.8000    0.0000 H   0  0  0  0  0  0  0  0  0  0  0  0
   -4.1570    2.4000    0.0000 H   0  0  0  0  0  0  0  0  0  0  0  0
  1  2  2  0  0  0  0
  2  3  1  0  0  0  0
  3  4  4  0  0  0  0
  4  5  4  0  0  0  0
  5  6  4  0  0  0  0
  6  7  4  0  0  0  0
  7  8  1  0  0  0  0
  7  9  4  0  0  0  0
  9  3  4  0  0  0  0
  9 10  1  0  0  0  0
 10 11  2  0  0  0  0
 10 12  1  0  0  0  0
 12 13  4  0  0  0  0
 13 14  4  0  0  0  0
 14 15  4  0  0  0  0
 15 16  1  0  0  0  0
 16 17  1  0  0  0  0
 16 18  1  0  0  0  0
 16 19  1  0  0  0  0
 15 20  4  0  0  0  0
 20 21  1  0  0  0  0
 21 22  1  0  0  0  0
 21 23  1  0  0  0  0
 20 24  4  0  0  0  0
 24  2  1  0  0  0  0
 24 12  4  0  0  0  0
 14 25  1  0  0  0  0
 13 26  1  0  0  0  0
  6 27  1  0  0  0  0
  5 28  1  0  0  0  0
  4 29  1  0  0  0  0
M  END
> <CAS>
82-28-0

> <NAME>
1-AMINO-2-METHYL-9,10-ANTHRACENEDIONE

> <preferred_name>
1-Amino-2-methylanthraquinone

> <iupac>
1-amino-2-methylanthracene-9,10-dione

> <SMILES>
Cc1ccc2c(c1N)C(=O)c1ccccc1C2=O

> <Canonical_QSARr>
Cc1ccc2c(c1N)C(=O)c1ccccc1C2=O

> <InChI_Code_QSARr>
InChI=1S/C15H11NO2/c1-8-6-7-11-12(13(8)16)15(18)10-5-3-2-4-9(10)14(11)17/h2-7H,16H2,1H3

> <InChI Key_QSARr>
ZLCUIOWQYBYEBG-UHFFFAOYSA-N

> <Salt_Solvent>
?

> <WS Temperature>
25

> <WS Reference>
BAUGHMAN,GL & PERENICH,TA (1988)

> <dsstox_substance_id>
DTXSID7020057

> <LogMolar>
-5.8541

$$$$
82-71-3
  -INDIGO-01081615412D

 20 20  0  0  0  0  0  0  0  0999 V2000
    0.0001    0.0000    0.0000 C   0  0  0  0  0  0  0  0  0  0  0  0
   -0.0001    1.6000    0.0000 N   0  0  0  0  0  0  0  0  0  0  0  0
    1.3856    2.4000    0.0000 O   0  0  0  0  0  0  0  0  0  0  0  0
   -1.3856    2.4000    0.0000 O   0  0  0  0  0  0  0  0  0  0  0  0
   -1.3856   -0.8000    0.0000 C   0  0  0  0  0  0  0  0  0  0  0  0
   -2.7713    0.0000    0.0000 O   0  0  0  0  0  0  0  0  0  0  0  0
   -4.1569   -0.8000    0.0000 H   0  0  0  0  0  0  0  0  0  0  0  0
   -1.3856   -2.4000    0.0000 C   0  0  0  0  0  0  0  0  0  0  0  0
   -2.7712   -3.2000    0.0000 N   0  0  0  0  0  0  0  0  0  0  0  0
   -2.7712   -4.8000    0.0000 O   0  0  0  0  0  0  0  0  0  0  0  0
   -4.1569   -2.4000    0.0000 O   0  0  0  0  0  0  0  0  0  0  0  0
    0.0001   -3.2000    0.0000 C   0  0  0  0  0  0  0  0  0  0  0  0
    0.0001   -4.8000    0.0000 H   0  0  0  0  0  0  0  0  0  0  0  0
    1.3856   -2.4000    0.0000 C   0  0  0  0  0  0  0  0  0  0  0  0
    2.7713   -3.2000    0.0000 N   0  0  0  0  0  0  0  0  0  0  0  0
    2.7713   -4.8000    0.0000 O   0  0  0  0  0  0  0  0  0  0  0  0
    4.1569   -2.4000    0.0000 O   0  0  0  0  0  0  0  0  0  0  0  0
    1.3856   -0.8000    0.0000 C   0  0  0  0  0  0  0  0  0  0  0  0
    2.7713    0.0000    0.0000 O   0  0  0  0  0  0  0  0  0  0  0  0
    4.1569   -0.8000    0.0000 H   0  0  0  0  0  0  0  0  0  0  0  0
  1  2  1  0  0  0  0
  2  3  1  0  0  0  0
  2  4  2  0  0  0  0
  1  5  4  0  0  0  0
  5  6  1  0  0  0  0
  6  7  1  0  0  0  0
  5  8  4  0  0  0  0
  8  9  1  0  0  0  0
  9 10  1  0  0  0  0
  9 11  2  0  0  0  0
  8 12  4  0  0  0  0
 12 13  1  0  0  0  0
 12 14  4  0  0  0  0
 14 15  1  0  0  0  0
 15 16  1  0  0  0  0
 15 17  2  0  0  0  0
 14 18  4  0  0  0  0
 18  1  4  0  0  0  0
 18 19  1  0  0  0  0
 19 20  1  0  0  0  0
M  CHG  6   2   1   3  -1   9   1  10  -1  15   1  16  -1
M  END
> <CAS>
82-71-3

> <NAME>
2,4,6-TRINITRORESORCINOL

> <preferred_name>
1,3-Benzenediol, 2,4,6-trinitro-

> <iupac>
2,4,6-trinitrobenzene-1,3-diol

> <SMILES>
[O-][N+](=O)c1c(O)c(cc(c1O)[N+]([O-])=O)[N+]([O-])=O

> <Canonical_QSARr>
[O-][N+](=O)c1c(O)c(cc(c1O)[N+]([O-])=O)[N+]([O-])=O

> <InChI_Code_QSARr>
InChI=1S/C6H3N3O8/c10-5-2(7(12)13)1-3(8(14)15)6(11)4(5)9(16)17/h1,10-11H

> <InChI Key_QSARr>
IXHMHWIBCIYOAZ-UHFFFAOYSA-N

> <Salt_Solvent>
?

> <WS Temperature>
25

> <WS Reference>
YALKOWSKY,SH & DANNENFELSER,RM (1992)

> <dsstox_substance_id>
DTXSID7058880

> <LogMolar>
-1.6617

$$$$
83-32-9
  -INDIGO-01081615412D

 22 24  0  0  0  0  0  0  0  0999 V2000
    2.4000    1.3856    0.0000 C   0  0  0  0  0  0  0  0  0  0  0  0
    0.8000    1.3856    0.0000 C   0  0  0  0  0  0  0  0  0  0  0  0
   -0.4517    2.3823    0.0000 C   0  0  0  0  0  0  0  0  0  0  0  0
   -1.8373    1.5823    0.0000 C   0  0  0  0  0  0  0  0  0  0  0  0
   -2.4585    3.0569    0.0000 H   0  0  0  0  0  0  0  0  0  0  0  0
   -3.3777    1.1497    0.0000 H   0  0  0  0  0  0  0  0  0  0  0  0
   -1.6000    0.0000    0.0000 C   0  0  0  0  0  0  0  0  0  0  0  0
    0.0000    0.0000    0.0000 C   0  0  0  0  0  0  0  0  0  0  0  0
    0.8000   -1.3857    0.0000 C   0  0  0  0  0  0  0  0  0  0  0  0
    0.0000   -2.7712    0.0000 C   0  0  0  0  0  0  0  0  0  0  0  0
   -1.6000   -2.7712    0.0000 C   0  0  0  0  0  0  0  0  0  0  0  0
   -2.4001   -1.3857    0.0000 C   0  0  0  0  0  0  0  0  0  0  0  0
   -4.0000   -1.3857    0.0000 H   0  0  0  0  0  0  0  0  0  0  0  0
   -2.4001   -4.1569    0.0000 H   0  0  0  0  0  0  0  0  0  0  0  0
    0.8000   -4.1569    0.0000 H   0  0  0  0  0  0  0  0  0  0  0  0
    2.4000   -1.3857    0.0000 C   0  0  0  0  0  0  0  0  0  0  0  0
    3.2001   -2.7712    0.0000 H   0  0  0  0  0  0  0  0  0  0  0  0
    3.2001    0.0000    0.0000 C   0  0  0  0  0  0  0  0  0  0  0  0
    4.8000    0.0000    0.0000 H   0  0  0  0  0  0  0  0  0  0  0  0
    0.6932    3.5001    0.0000 H   0  0  0  0  0  0  0  0  0  0  0  0
   -1.4181    3.6575    0.0000 H   0  0  0  0  0  0  0  0  0  0  0  0
    3.2001    2.7713    0.0000 H   0  0  0  0  0  0  0  0  0  0  0  0
  1  2  4  0  0  0  0
  2  3  1  0  0  0  0
  3  4  1  0  0  0  0
  4  5  1  0  0  0  0
  4  6  1  0  0  0  0
  4  7  1  0  0  0  0
  7  8  4  0  0  0  0
  8  2  4  0  0  0  0
  8  9  4  0  0  0  0
  9 10  4  0  0  0  0
 10 11  4  0  0  0  0
 11 12  4  0  0  0  0
 12  7  4  0  0  0  0
 12 13  1  0  0  0  0
 11 14  1  0  0  0  0
 10 15  1  0  0  0  0
  9 16  4  0  0  0  0
 16 17  1  0  0  0  0
 16 18  4  0  0  0  0
 18  1  4  0  0  0  0
 18 19  1  0  0  0  0
  3 20  1  0  0  0  0
  3 21  1  0  0  0  0
  1 22  1  0  0  0  0
M  END
> <CAS>
83-32-9

> <NAME>
ACENAPHTHENE

> <preferred_name>
Acenaphthene

> <iupac>
1,2-dihydroacenaphthylene

> <SMILES>
C1Cc2cccc3cccc1c23

> <Canonical_QSARr>
C1Cc2cccc3cccc1c23

> <InChI_Code_QSARr>
InChI=1S/C12H10/c1-3-9-4-2-6-11-8-7-10(5-1)12(9)11/h1-6H,7-8H2

> <InChI Key_QSARr>
CWRYPZZKDGJXCA-UHFFFAOYSA-N

> <Salt_Solvent>
?

> <WS Temperature>
25

> <WS Reference>
MILLER,MM ET AL. (1985)

> <dsstox_substance_id>
DTXSID3021774

> <LogMolar>
-4.597

$$$$
83-44-3
  -INDIGO-01081615412D

 68 71  0  0  0  0  0  0  0  0999 V2000
    0.0001   -0.0000    0.0000 C   0  0  0  0  0  0  0  0  0  0  0  0
    0.9406   -1.2944    0.0000 C   0  0  0  0  0  0  0  0  0  0  0  0
    2.2668   -2.1892    0.0000 H   0  0  0  0  0  0  0  0  0  0  0  0
    1.7321   -1.2585    0.0000 H   0  0  0  0  0  0  0  0  0  0  0  0
    1.1076   -2.8857    0.0000 H   0  0  0  0  0  0  0  0  0  0  0  0
    1.5651    0.3326    0.0000 C   0  0  0  0  0  0  0  0  0  0  0  0
    3.1409    0.6105    0.0000 C   0  0  0  0  0  0  0  0  0  0  0  0
    3.6879   -0.8930    0.0000 C   0  0  0  0  0  0  0  0  0  0  0  0
    4.2352   -2.3965    0.0000 H   0  0  0  0  0  0  0  0  0  0  0  0
    5.2636   -1.1709    0.0000 H   0  0  0  0  0  0  0  0  0  0  0  0
    4.7163    0.3326    0.0000 H   0  0  0  0  0  0  0  0  0  0  0  0
    4.6443    1.1577    0.0000 C   0  0  0  0  0  0  0  0  0  0  0  0
    6.1478    1.7050    0.0000 C   0  0  0  0  0  0  0  0  0  0  0  0
    7.6513    2.2522    0.0000 C   0  0  0  0  0  0  0  0  0  0  0  0
    7.9291    3.8279    0.0000 O   0  0  0  0  0  0  0  0  0  0  0  0
    9.4326    4.3751    0.0000 H   0  0  0  0  0  0  0  0  0  0  0  0
    8.8770    1.2237    0.0000 O   0  0  0  0  0  0  0  0  0  0  0  0
    5.6005    3.2085    0.0000 H   0  0  0  0  0  0  0  0  0  0  0  0
    6.6948    0.2014    0.0000 H   0  0  0  0  0  0  0  0  0  0  0  0
    5.4442   -0.2280    0.0000 H   0  0  0  0  0  0  0  0  0  0  0  0
    4.0970    2.6613    0.0000 H   0  0  0  0  0  0  0  0  0  0  0  0
    3.2799    1.4814    0.0000 H   0  0  0  0  0  0  0  0  0  0  0  0
    2.0884   -0.2627    0.0000 H   0  0  0  0  0  0  0  0  0  0  0  0
    1.7321    1.9239    0.0000 C   0  0  0  0  0  0  0  0  0  0  0  0
    2.5936    2.1140    0.0000 H   0  0  0  0  0  0  0  0  0  0  0  0
    2.2268    3.4456    0.0000 H   0  0  0  0  0  0  0  0  0  0  0  0
    0.2705    2.5746    0.0000 C   0  0  0  0  0  0  0  0  0  0  0  0
    1.0707    3.9603    0.0000 H   0  0  0  0  0  0  0  0  0  0  0  0
   -0.3802    4.0364    0.0000 H   0  0  0  0  0  0  0  0  0  0  0  0
   -0.8001    1.3857    0.0000 C   0  0  0  0  0  0  0  0  0  0  0  0
   -0.6328    2.9768    0.0000 H   0  0  0  0  0  0  0  0  0  0  0  0
   -2.3999    1.3857    0.0000 C   0  0  0  0  0  0  0  0  0  0  0  0
   -3.2001    2.7713    0.0000 C   0  0  0  0  0  0  0  0  0  0  0  0
   -4.7999    2.7713    0.0000 C   0  0  0  0  0  0  0  0  0  0  0  0
   -5.6001    1.3857    0.0000 C   0  0  0  0  0  0  0  0  0  0  0  0
   -7.2001    1.3857    0.0000 C   0  0  0  0  0  0  0  0  0  0  0  0
   -7.4779    2.9614    0.0000 H   0  0  0  0  0  0  0  0  0  0  0  0
   -8.7036    1.9329    0.0000 H   0  0  0  0  0  0  0  0  0  0  0  0
   -8.0000   -0.0000    0.0000 C   0  0  0  0  0  0  0  0  0  0  0  0
   -9.2257   -1.0284    0.0000 O   0  0  0  0  0  0  0  0  0  0  0  0
  -10.7292   -0.4812    0.0000 H   0  0  0  0  0  0  0  0  0  0  0  0
   -9.2257    1.0285    0.0000 H   0  0  0  0  0  0  0  0  0  0  0  0
   -7.2001   -1.3857    0.0000 C   0  0  0  0  0  0  0  0  0  0  0  0
   -8.7036   -1.9329    0.0000 H   0  0  0  0  0  0  0  0  0  0  0  0
   -6.9220   -2.9613    0.0000 H   0  0  0  0  0  0  0  0  0  0  0  0
   -5.6001   -1.3857    0.0000 C   0  0  0  0  0  0  0  0  0  0  0  0
   -5.8779   -2.9614    0.0000 H   0  0  0  0  0  0  0  0  0  0  0  0
   -4.7999   -2.7713    0.0000 H   0  0  0  0  0  0  0  0  0  0  0  0
   -4.7999   -0.0000    0.0000 C   0  0  0  0  0  0  0  0  0  0  0  0
   -4.3885   -0.4903    0.0000 C   0  0  0  0  0  0  0  0  0  0  0  0
   -4.9358   -1.9938    0.0000 H   0  0  0  0  0  0  0  0  0  0  0  0
   -4.0000   -1.3857    0.0000 H   0  0  0  0  0  0  0  0  0  0  0  0
   -5.9886   -0.4903    0.0000 H   0  0  0  0  0  0  0  0  0  0  0  0
   -3.2001   -0.0000    0.0000 C   0  0  0  0  0  0  0  0  0  0  0  0
   -3.1761   -0.9758    0.0000 H   0  0  0  0  0  0  0  0  0  0  0  0
   -2.3999   -1.3857    0.0000 C   0  0  0  0  0  0  0  0  0  0  0  0
   -3.4284   -2.6113    0.0000 H   0  0  0  0  0  0  0  0  0  0  0  0
   -2.1221   -2.9614    0.0000 H   0  0  0  0  0  0  0  0  0  0  0  0
   -0.8001   -1.3857    0.0000 C   0  0  0  0  0  0  0  0  0  0  0  0
   -1.0779   -2.9614    0.0000 O   0  0  0  0  0  0  0  0  0  0  0  0
    0.1477   -3.9898    0.0000 H   0  0  0  0  0  0  0  0  0  0  0  0
    0.5855   -2.1856    0.0000 H   0  0  0  0  0  0  0  0  0  0  0  0
   -6.3999    2.7713    0.0000 H   0  0  0  0  0  0  0  0  0  0  0  0
   -4.5221    4.3469    0.0000 H   0  0  0  0  0  0  0  0  0  0  0  0
   -6.0255    3.7997    0.0000 H   0  0  0  0  0  0  0  0  0  0  0  0
   -1.9744    3.7997    0.0000 H   0  0  0  0  0  0  0  0  0  0  0  0
   -3.4779    4.3469    0.0000 H   0  0  0  0  0  0  0  0  0  0  0  0
   -1.6000    2.7713    0.0000 H   0  0  0  0  0  0  0  0  0  0  0  0
  1  2  1  0  0  0  0
  2  3  1  0  0  0  0
  2  4  1  0  0  0  0
  2  5  1  0  0  0  0
  1  6  1  0  0  0  0
  6  7  1  0  0  0  0
  7  8  1  0  0  0  0
  8  9  1  0  0  0  0
  8 10  1  0  0  0  0
  8 11  1  0  0  0  0
  7 12  1  0  0  0  0
 12 13  1  0  0  0  0
 13 14  1  0  0  0  0
 14 15  1  0  0  0  0
 15 16  1  0  0  0  0
 14 17  2  0  0  0  0
 13 18  1  0  0  0  0
 13 19  1  0  0  0  0
 12 20  1  0  0  0  0
 12 21  1  0  0  0  0
  7 22  1  0  0  0  0
  6 23  1  0  0  0  0
  6 24  1  0  0  0  0
 24 25  1  0  0  0  0
 24 26  1  0  0  0  0
 24 27  1  0  0  0  0
 27 28  1  0  0  0  0
 27 29  1  0  0  0  0
 27 30  1  0  0  0  0
 30  1  1  0  0  0  0
 30 31  1  0  0  0  0
 30 32  1  0  0  0  0
 32 33  1  0  0  0  0
 33 34  1  0  0  0  0
 34 35  1  0  0  0  0
 35 36  1  0  0  0  0
 36 37  1  0  0  0  0
 36 38  1  0  0  0  0
 36 39  1  0  0  0  0
 39 40  1  0  0  0  0
 40 41  1  0  0  0  0
 39 42  1  0  0  0  0
 39 43  1  0  0  0  0
 43 44  1  0  0  0  0
 43 45  1  0  0  0  0
 43 46  1  0  0  0  0
 46 47  1  0  0  0  0
 46 48  1  0  0  0  0
 46 49  1  0  0  0  0
 49 35  1  0  0  0  0
 49 50  1  0  0  0  0
 50 51  1  0  0  0  0
 50 52  1  0  0  0  0
 50 53  1  0  0  0  0
 49 54  1  0  0  0  0
 54 32  1  0  0  0  0
 54 55  1  0  0  0  0
 54 56  1  0  0  0  0
 56 57  1  0  0  0  0
 56 58  1  0  0  0  0
 56 59  1  0  0  0  0
 59  1  1  0  0  0  0
 59 60  1  0  0  0  0
 60 61  1  0  0  0  0
 59 62  1  0  0  0  0
 35 63  1  0  0  0  0
 34 64  1  0  0  0  0
 34 65  1  0  0  0  0
 33 66  1  0  0  0  0
 33 67  1  0  0  0  0
 32 68  1  0  0  0  0
M  END
> <CAS>
83-44-3

> <NAME>
DEOXYCHOLIC ACID

> <preferred_name>
Deoxycholic acid

> <iupac>
(3alpha,5beta,12alpha)-3,12-dihydroxycholan-24-oic acid

> <SMILES>
C[C@H](CCC(O)=O)[C@H]1CC[C@H]2[C@@H]3CC[C@@H]4C[C@H](O)CC[C@]4(C)[C@H]3C[C@H](O)[C@@]21C

> <Canonical_QSARr>
CC(CCC(O)=O)C1CCC2C3CCC4CC(O)CCC4(C)C3CC(O)C21C

> <InChI_Code_QSARr>
InChI=1S/C24H40O4/c1-14(4-9-22(27)28)18-7-8-19-17-6-5-15-12-16(25)10-11-23(15,2)20(17)13-21(26)24(18,19)3/h14-21,25-26H,4-13H2,1-3H3,(H,27,28)

> <InChI Key_QSARr>
KXGVEGMKQFWNSR-UHFFFAOYSA-N

> <Salt_Solvent>
?

> <WS Temperature>
20

> <WS Reference>
YALKOWSKY,SH & DANNENFELSER,RM (1992)

> <dsstox_substance_id>
DTXSID0042662

> <LogMolar>
-3.9544

$$$$
83-79-4
  -INDIGO-01081615412D

 51 55  0  0  0  0  0  0  0  0999 V2000
    3.2000   -0.0000    0.0000 C   0  0  0  0  0  0  0  0  0  0  0  0
    2.4001    1.3857    0.0000 O   0  0  0  0  0  0  0  0  0  0  0  0
    0.8001    1.3857    0.0000 C   0  0  0  0  0  0  0  0  0  0  0  0
   -0.0001    2.7713    0.0000 C   0  0  0  0  0  0  0  0  0  0  0  0
   -1.6001    2.7713    0.0000 O   0  0  0  0  0  0  0  0  0  0  0  0
   -2.3999    1.3857    0.0000 C   0  0  0  0  0  0  0  0  0  0  0  0
   -4.0000    1.3857    0.0000 C   0  0  0  0  0  0  0  0  0  0  0  0
   -4.8001    2.7713    0.0000 H   0  0  0  0  0  0  0  0  0  0  0  0
   -4.8001   -0.0000    0.0000 C   0  0  0  0  0  0  0  0  0  0  0  0
   -6.4001   -0.0000    0.0000 O   0  0  0  0  0  0  0  0  0  0  0  0
   -7.2000    1.3857    0.0000 C   0  0  0  0  0  0  0  0  0  0  0  0
   -8.8000    1.3857    0.0000 H   0  0  0  0  0  0  0  0  0  0  0  0
   -8.0001    2.7713    0.0000 H   0  0  0  0  0  0  0  0  0  0  0  0
   -8.0001   -0.0000    0.0000 H   0  0  0  0  0  0  0  0  0  0  0  0
   -4.0000   -1.3856    0.0000 C   0  0  0  0  0  0  0  0  0  0  0  0
   -4.8001   -2.7713    0.0000 O   0  0  0  0  0  0  0  0  0  0  0  0
   -6.4001   -2.7713    0.0000 C   0  0  0  0  0  0  0  0  0  0  0  0
   -7.2000   -4.1569    0.0000 H   0  0  0  0  0  0  0  0  0  0  0  0
   -8.0001   -2.7713    0.0000 H   0  0  0  0  0  0  0  0  0  0  0  0
   -5.6000   -4.1569    0.0000 H   0  0  0  0  0  0  0  0  0  0  0  0
   -2.3999   -1.3856    0.0000 C   0  0  0  0  0  0  0  0  0  0  0  0
   -1.6001   -2.7713    0.0000 H   0  0  0  0  0  0  0  0  0  0  0  0
   -1.6001   -0.0000    0.0000 C   0  0  0  0  0  0  0  0  0  0  0  0
   -0.0001   -0.0000    0.0000 C   0  0  0  0  0  0  0  0  0  0  0  0
   -0.7999   -1.3856    0.0000 H   0  0  0  0  0  0  0  0  0  0  0  0
    0.8001   -1.3856    0.0000 C   0  0  0  0  0  0  0  0  0  0  0  0
   -0.0001   -2.7713    0.0000 O   0  0  0  0  0  0  0  0  0  0  0  0
    2.4001   -1.3856    0.0000 C   0  0  0  0  0  0  0  0  0  0  0  0
    3.2000   -2.7713    0.0000 C   0  0  0  0  0  0  0  0  0  0  0  0
    2.4001   -4.1569    0.0000 H   0  0  0  0  0  0  0  0  0  0  0  0
    4.8000   -2.7713    0.0000 C   0  0  0  0  0  0  0  0  0  0  0  0
    5.6002   -4.1569    0.0000 H   0  0  0  0  0  0  0  0  0  0  0  0
    5.6002   -1.3856    0.0000 C   0  0  0  0  0  0  0  0  0  0  0  0
    7.1651   -1.0530    0.0000 O   0  0  0  0  0  0  0  0  0  0  0  0
    7.3323    0.5382    0.0000 C   0  0  0  0  0  0  0  0  0  0  0  0
    8.8973    0.2056    0.0000 C   0  0  0  0  0  0  0  0  0  0  0  0
    9.9680    1.3946    0.0000 C   0  0  0  0  0  0  0  0  0  0  0  0
   11.0384    2.5836    0.0000 H   0  0  0  0  0  0  0  0  0  0  0  0
   11.5330    1.0619    0.0000 H   0  0  0  0  0  0  0  0  0  0  0  0
    9.4735    2.9164    0.0000 H   0  0  0  0  0  0  0  0  0  0  0  0
    9.3919   -1.3161    0.0000 C   0  0  0  0  0  0  0  0  0  0  0  0
   10.9568   -1.6488    0.0000 H   0  0  0  0  0  0  0  0  0  0  0  0
    8.3211   -2.5052    0.0000 H   0  0  0  0  0  0  0  0  0  0  0  0
    5.8707    1.1890    0.0000 C   0  0  0  0  0  0  0  0  0  0  0  0
    6.6706    2.5747    0.0000 H   0  0  0  0  0  0  0  0  0  0  0  0
    4.5763    2.1295    0.0000 H   0  0  0  0  0  0  0  0  0  0  0  0
    4.8000   -0.0000    0.0000 C   0  0  0  0  0  0  0  0  0  0  0  0
    7.8266    2.0599    0.0000 H   0  0  0  0  0  0  0  0  0  0  0  0
    1.0285    3.9970    0.0000 H   0  0  0  0  0  0  0  0  0  0  0  0
   -0.2777    4.3470    0.0000 H   0  0  0  0  0  0  0  0  0  0  0  0
    1.6000    2.7713    0.0000 H   0  0  0  0  0  0  0  0  0  0  0  0
  1  2  1  0  0  0  0
  2  3  1  0  0  0  0
  3  4  1  0  0  0  0
  4  5  1  0  0  0  0
  5  6  1  0  0  0  0
  6  7  4  0  0  0  0
  7  8  1  0  0  0  0
  7  9  4  0  0  0  0
  9 10  1  0  0  0  0
 10 11  1  0  0  0  0
 11 12  1  0  0  0  0
 11 13  1  0  0  0  0
 11 14  1  0  0  0  0
  9 15  4  0  0  0  0
 15 16  1  0  0  0  0
 16 17  1  0  0  0  0
 17 18  1  0  0  0  0
 17 19  1  0  0  0  0
 17 20  1  0  0  0  0
 15 21  4  0  0  0  0
 21 22  1  0  0  0  0
 21 23  4  0  0  0  0
 23  6  4  0  0  0  0
 23 24  1  0  0  0  0
 24  3  1  0  0  0  0
 24 25  1  0  0  0  0
 24 26  1  0  0  0  0
 26 27  2  0  0  0  0
 26 28  1  0  0  0  0
 28  1  4  0  0  0  0
 28 29  4  0  0  0  0
 29 30  1  0  0  0  0
 29 31  4  0  0  0  0
 31 32  1  0  0  0  0
 31 33  4  0  0  0  0
 33 34  1  0  0  0  0
 34 35  1  0  0  0  0
 35 36  1  0  0  0  0
 36 37  1  0  0  0  0
 37 38  1  0  0  0  0
 37 39  1  0  0  0  0
 37 40  1  0  0  0  0
 36 41  2  0  0  0  0
 41 42  1  0  0  0  0
 41 43  1  0  0  0  0
 35 44  1  0  0  0  0
 44 45  1  0  0  0  0
 44 46  1  0  0  0  0
 44 47  1  0  0  0  0
 47  1  4  0  0  0  0
 47 33  4  0  0  0  0
 35 48  1  0  0  0  0
  4 49  1  0  0  0  0
  4 50  1  0  0  0  0
  3 51  1  0  0  0  0
M  END
> <CAS>
83-79-4

> <NAME>
ROTENONE

> <preferred_name>
Rotenone

> <iupac>
(2R,6aS,12aS)-8,9-dimethoxy-2-(prop-1-en-2-yl)-1,2,12,12a-tetrahydrochromeno[3,4-b]furo[2,3-h]chromen-6(6aH)-one

> <SMILES>
CC(=C)[C@H]1Cc2c3O[C@@H]4COc5cc(OC)c(cc5[C@@H]4C(=O)c3ccc2O1)OC

> <Canonical_QSARr>
CC(=C)C1Cc2c3OC4COc5cc(OC)c(cc5C4C(=O)c3ccc2O1)OC

> <InChI_Code_QSARr>
InChI=1S/C23H22O6/c1-11(2)16-8-14-15(28-16)6-5-12-22(24)21-13-7-18(25-3)19(26-4)9-17(13)27-10-20(21)29-23(12)14/h5-7,9,16,20-21H,1,8,10H2,2-4H3

> <InChI Key_QSARr>
JUVIOZPCNVVQFO-UHFFFAOYSA-N

> <Salt_Solvent>
?

> <WS Temperature>
20

> <WS Reference>
AUGUSTIJN-BECKERS,PWM ET AL. (1994)

> <dsstox_substance_id>
DTXSID6021248

> <LogMolar>
-6.2949

$$$$
84-11-7
  -INDIGO-01081615412D

 24 26  0  0  0  0  0  0  0  0999 V2000
   -0.0001    0.0000    0.0000 C   0  0  0  0  0  0  0  0  0  0  0  0
   -0.8001    1.3856    0.0000 C   0  0  0  0  0  0  0  0  0  0  0  0
   -0.0001    2.7713    0.0000 H   0  0  0  0  0  0  0  0  0  0  0  0
   -2.4000    1.3856    0.0000 C   0  0  0  0  0  0  0  0  0  0  0  0
   -3.2000    2.7713    0.0000 H   0  0  0  0  0  0  0  0  0  0  0  0
   -3.2000    0.0000    0.0000 C   0  0  0  0  0  0  0  0  0  0  0  0
   -4.8000    0.0000    0.0000 H   0  0  0  0  0  0  0  0  0  0  0  0
   -2.4000   -1.3856    0.0000 C   0  0  0  0  0  0  0  0  0  0  0  0
   -3.2000   -2.7713    0.0000 H   0  0  0  0  0  0  0  0  0  0  0  0
   -0.8001   -1.3856    0.0000 C   0  0  0  0  0  0  0  0  0  0  0  0
   -0.0001   -2.7713    0.0000 C   0  0  0  0  0  0  0  0  0  0  0  0
   -0.8001   -4.1569    0.0000 O   0  0  0  0  0  0  0  0  0  0  0  0
    1.6001   -2.7713    0.0000 C   0  0  0  0  0  0  0  0  0  0  0  0
    2.4001   -4.1569    0.0000 O   0  0  0  0  0  0  0  0  0  0  0  0
    2.4001   -1.3856    0.0000 C   0  0  0  0  0  0  0  0  0  0  0  0
    4.0000   -1.3856    0.0000 C   0  0  0  0  0  0  0  0  0  0  0  0
    4.8000    0.0000    0.0000 C   0  0  0  0  0  0  0  0  0  0  0  0
    4.0000    1.3856    0.0000 C   0  0  0  0  0  0  0  0  0  0  0  0
    2.4001    1.3856    0.0000 C   0  0  0  0  0  0  0  0  0  0  0  0
    1.6001    2.7713    0.0000 H   0  0  0  0  0  0  0  0  0  0  0  0
    1.6001    0.0000    0.0000 C   0  0  0  0  0  0  0  0  0  0  0  0
    4.8000    2.7713    0.0000 H   0  0  0  0  0  0  0  0  0  0  0  0
    6.4000    0.0000    0.0000 H   0  0  0  0  0  0  0  0  0  0  0  0
    4.8000   -2.7713    0.0000 H   0  0  0  0  0  0  0  0  0  0  0  0
  1  2  4  0  0  0  0
  2  3  1  0  0  0  0
  2  4  4  0  0  0  0
  4  5  1  0  0  0  0
  4  6  4  0  0  0  0
  6  7  1  0  0  0  0
  6  8  4  0  0  0  0
  8  9  1  0  0  0  0
  8 10  4  0  0  0  0
 10  1  4  0  0  0  0
 10 11  1  0  0  0  0
 11 12  2  0  0  0  0
 11 13  1  0  0  0  0
 13 14  2  0  0  0  0
 13 15  1  0  0  0  0
 15 16  4  0  0  0  0
 16 17  4  0  0  0  0
 17 18  4  0  0  0  0
 18 19  4  0  0  0  0
 19 20  1  0  0  0  0
 19 21  4  0  0  0  0
 21  1  1  0  0  0  0
 21 15  4  0  0  0  0
 18 22  1  0  0  0  0
 17 23  1  0  0  0  0
 16 24  1  0  0  0  0
M  END
> <CAS>
84-11-7

> <NAME>
9,10-PHENANTHRENEDIONE

> <preferred_name>
9,10-Phenanthrenedione

> <iupac>
Phenanthrene-9,10-dione

> <SMILES>
O=C1c2ccccc2-c2ccccc2C1=O

> <Canonical_QSARr>
O=C1c2ccccc2-c2ccccc2C1=O

> <InChI_Code_QSARr>
InChI=1S/C14H8O2/c15-13-11-7-3-1-5-9(11)10-6-2-4-8-12(10)14(13)16/h1-8H

> <InChI Key_QSARr>
YYVYAPXYZVYDHN-UHFFFAOYSA-N

> <Salt_Solvent>
?

> <WS Temperature>
25

> <WS Reference>
BEILSTEIN

> <dsstox_substance_id>
DTXSID3058901

> <LogMolar>
-4.4435

$$$$
84-62-8
  -INDIGO-01081615412D

 38 40  0  0  0  0  0  0  0  0999 V2000
    2.4001    4.1569    0.0000 C   0  0  0  0  0  0  0  0  0  0  0  0
    3.1999    2.7712    0.0000 C   0  0  0  0  0  0  0  0  0  0  0  0
    2.4001    1.3857    0.0000 O   0  0  0  0  0  0  0  0  0  0  0  0
    0.8000    1.3856    0.0000 C   0  0  0  0  0  0  0  0  0  0  0  0
   -0.0001    0.0001    0.0000 C   0  0  0  0  0  0  0  0  0  0  0  0
   -1.5999    0.0001    0.0000 C   0  0  0  0  0  0  0  0  0  0  0  0
   -2.4000    1.3856    0.0000 C   0  0  0  0  0  0  0  0  0  0  0  0
   -3.9999    1.3856    0.0000 O   0  0  0  0  0  0  0  0  0  0  0  0
   -4.7999    2.7712    0.0000 C   0  0  0  0  0  0  0  0  0  0  0  0
   -3.9999    4.1569    0.0000 C   0  0  0  0  0  0  0  0  0  0  0  0
   -2.4000    4.1569    0.0000 H   0  0  0  0  0  0  0  0  0  0  0  0
   -4.7999    5.5425    0.0000 C   0  0  0  0  0  0  0  0  0  0  0  0
   -3.9999    6.9282    0.0000 H   0  0  0  0  0  0  0  0  0  0  0  0
   -6.4001    5.5425    0.0000 C   0  0  0  0  0  0  0  0  0  0  0  0
   -7.2001    6.9282    0.0000 H   0  0  0  0  0  0  0  0  0  0  0  0
   -7.1999    4.1569    0.0000 C   0  0  0  0  0  0  0  0  0  0  0  0
   -8.8000    4.1569    0.0000 H   0  0  0  0  0  0  0  0  0  0  0  0
   -6.4001    2.7712    0.0000 C   0  0  0  0  0  0  0  0  0  0  0  0
   -7.1999    1.3856    0.0000 H   0  0  0  0  0  0  0  0  0  0  0  0
   -1.5999    2.7712    0.0000 O   0  0  0  0  0  0  0  0  0  0  0  0
   -2.4000   -1.3856    0.0000 C   0  0  0  0  0  0  0  0  0  0  0  0
   -3.9999   -1.3856    0.0000 H   0  0  0  0  0  0  0  0  0  0  0  0
   -1.5999   -2.7713    0.0000 C   0  0  0  0  0  0  0  0  0  0  0  0
   -2.4000   -4.1569    0.0000 H   0  0  0  0  0  0  0  0  0  0  0  0
   -0.0001   -2.7713    0.0000 C   0  0  0  0  0  0  0  0  0  0  0  0
    0.8000   -4.1569    0.0000 H   0  0  0  0  0  0  0  0  0  0  0  0
    0.8000   -1.3856    0.0000 C   0  0  0  0  0  0  0  0  0  0  0  0
    2.4001   -1.3856    0.0000 H   0  0  0  0  0  0  0  0  0  0  0  0
   -0.0001    2.7712    0.0000 O   0  0  0  0  0  0  0  0  0  0  0  0
    4.8001    2.7712    0.0000 C   0  0  0  0  0  0  0  0  0  0  0  0
    5.6001    1.3857    0.0000 H   0  0  0  0  0  0  0  0  0  0  0  0
    5.6001    4.1569    0.0000 C   0  0  0  0  0  0  0  0  0  0  0  0
    7.2000    4.1569    0.0000 H   0  0  0  0  0  0  0  0  0  0  0  0
    4.8001    5.5425    0.0000 C   0  0  0  0  0  0  0  0  0  0  0  0
    5.6001    6.9282    0.0000 H   0  0  0  0  0  0  0  0  0  0  0  0
    3.1999    5.5425    0.0000 C   0  0  0  0  0  0  0  0  0  0  0  0
    2.4001    6.9282    0.0000 H   0  0  0  0  0  0  0  0  0  0  0  0
    0.8000    4.1569    0.0000 H   0  0  0  0  0  0  0  0  0  0  0  0
  1  2  4  0  0  0  0
  2  3  1  0  0  0  0
  3  4  1  0  0  0  0
  4  5  1  0  0  0  0
  5  6  4  0  0  0  0
  6  7  1  0  0  0  0
  7  8  1  0  0  0  0
  8  9  1  0  0  0  0
  9 10  4  0  0  0  0
 10 11  1  0  0  0  0
 10 12  4  0  0  0  0
 12 13  1  0  0  0  0
 12 14  4  0  0  0  0
 14 15  1  0  0  0  0
 14 16  4  0  0  0  0
 16 17  1  0  0  0  0
 16 18  4  0  0  0  0
 18  9  4  0  0  0  0
 18 19  1  0  0  0  0
  7 20  2  0  0  0  0
  6 21  4  0  0  0  0
 21 22  1  0  0  0  0
 21 23  4  0  0  0  0
 23 24  1  0  0  0  0
 23 25  4  0  0  0  0
 25 26  1  0  0  0  0
 25 27  4  0  0  0  0
 27  5  4  0  0  0  0
 27 28  1  0  0  0  0
  4 29  2  0  0  0  0
  2 30  4  0  0  0  0
 30 31  1  0  0  0  0
 30 32  4  0  0  0  0
 32 33  1  0  0  0  0
 32 34  4  0  0  0  0
 34 35  1  0  0  0  0
 34 36  4  0  0  0  0
 36  1  4  0  0  0  0
 36 37  1  0  0  0  0
  1 38  1  0  0  0  0
M  END
> <CAS>
84-62-8

> <NAME>
DIPHENYL PHTHALATE

> <preferred_name>
Diphenyl phthalate

> <iupac>
diphenyl benzene-1,2-dicarboxylate

> <SMILES>
O=C(Oc1ccccc1)c1ccccc1C(=O)Oc1ccccc1

> <Canonical_QSARr>
O=C(Oc1ccccc1)c1ccccc1C(=O)Oc1ccccc1

> <InChI_Code_QSARr>
InChI=1S/C20H14O4/c21-19(23-15-9-3-1-4-10-15)17-13-7-8-14-18(17)20(22)24-16-11-5-2-6-12-16/h1-14H

> <InChI Key_QSARr>
DWNAQMUDCDVSLT-UHFFFAOYSA-N

> <Salt_Solvent>
?

> <WS Temperature>
25

> <WS Reference>
HOLLIFIELD,HC (1979)

> <dsstox_substance_id>
DTXSID3021778

> <LogMolar>
-6.5891

$$$$
84-74-2
  -INDIGO-01081615412D

 42 42  0  0  0  0  0  0  0  0999 V2000
   -5.5999    6.9281    0.0000 C   0  0  0  0  0  0  0  0  0  0  0  0
   -6.4000    5.5426    0.0000 C   0  0  0  0  0  0  0  0  0  0  0  0
   -8.0001    5.5426    0.0000 H   0  0  0  0  0  0  0  0  0  0  0  0
   -5.5999    4.1569    0.0000 C   0  0  0  0  0  0  0  0  0  0  0  0
   -6.4000    2.7712    0.0000 C   0  0  0  0  0  0  0  0  0  0  0  0
   -7.9999    2.7712    0.0000 O   0  0  0  0  0  0  0  0  0  0  0  0
   -8.7999    1.3857    0.0000 C   0  0  0  0  0  0  0  0  0  0  0  0
   -9.6000   -0.0000    0.0000 C   0  0  0  0  0  0  0  0  0  0  0  0
  -10.4001   -1.3857    0.0000 C   0  0  0  0  0  0  0  0  0  0  0  0
  -11.1999   -2.7712    0.0000 C   0  0  0  0  0  0  0  0  0  0  0  0
  -11.9999   -4.1569    0.0000 H   0  0  0  0  0  0  0  0  0  0  0  0
  -12.8000   -2.7712    0.0000 H   0  0  0  0  0  0  0  0  0  0  0  0
  -10.4001   -4.1569    0.0000 H   0  0  0  0  0  0  0  0  0  0  0  0
  -11.7856   -0.5857    0.0000 H   0  0  0  0  0  0  0  0  0  0  0  0
   -9.0143   -2.1857    0.0000 H   0  0  0  0  0  0  0  0  0  0  0  0
  -10.9855    0.8000    0.0000 H   0  0  0  0  0  0  0  0  0  0  0  0
   -8.2145   -0.8000    0.0000 H   0  0  0  0  0  0  0  0  0  0  0  0
  -10.1857    2.1857    0.0000 H   0  0  0  0  0  0  0  0  0  0  0  0
   -7.4144    0.5857    0.0000 H   0  0  0  0  0  0  0  0  0  0  0  0
   -5.5999    1.3857    0.0000 O   0  0  0  0  0  0  0  0  0  0  0  0
   -4.0001    4.1569    0.0000 C   0  0  0  0  0  0  0  0  0  0  0  0
   -3.2000    2.7712    0.0000 C   0  0  0  0  0  0  0  0  0  0  0  0
   -1.5999    2.7712    0.0000 O   0  0  0  0  0  0  0  0  0  0  0  0
   -0.8001    1.3857    0.0000 C   0  0  0  0  0  0  0  0  0  0  0  0
    0.0000   -0.0000    0.0000 C   0  0  0  0  0  0  0  0  0  0  0  0
    0.8001   -1.3857    0.0000 C   0  0  0  0  0  0  0  0  0  0  0  0
    1.6001   -2.7712    0.0000 C   0  0  0  0  0  0  0  0  0  0  0  0
    2.3999   -4.1569    0.0000 H   0  0  0  0  0  0  0  0  0  0  0  0
    3.2000   -2.7712    0.0000 H   0  0  0  0  0  0  0  0  0  0  0  0
    0.8001   -4.1569    0.0000 H   0  0  0  0  0  0  0  0  0  0  0  0
    2.1856   -0.5857    0.0000 H   0  0  0  0  0  0  0  0  0  0  0  0
   -0.5857   -2.1857    0.0000 H   0  0  0  0  0  0  0  0  0  0  0  0
    1.3858    0.8000    0.0000 H   0  0  0  0  0  0  0  0  0  0  0  0
   -1.3855   -0.8000    0.0000 H   0  0  0  0  0  0  0  0  0  0  0  0
    0.5857    2.1857    0.0000 H   0  0  0  0  0  0  0  0  0  0  0  0
   -2.1856    0.5857    0.0000 H   0  0  0  0  0  0  0  0  0  0  0  0
   -4.0001    1.3857    0.0000 O   0  0  0  0  0  0  0  0  0  0  0  0
   -3.2000    5.5426    0.0000 C   0  0  0  0  0  0  0  0  0  0  0  0
   -1.5999    5.5426    0.0000 H   0  0  0  0  0  0  0  0  0  0  0  0
   -4.0001    6.9281    0.0000 C   0  0  0  0  0  0  0  0  0  0  0  0
   -3.2000    8.3138    0.0000 H   0  0  0  0  0  0  0  0  0  0  0  0
   -6.4000    8.3138    0.0000 H   0  0  0  0  0  0  0  0  0  0  0  0
  1  2  4  0  0  0  0
  2  3  1  0  0  0  0
  2  4  4  0  0  0  0
  4  5  1  0  0  0  0
  5  6  1  0  0  0  0
  6  7  1  0  0  0  0
  7  8  1  0  0  0  0
  8  9  1  0  0  0  0
  9 10  1  0  0  0  0
 10 11  1  0  0  0  0
 10 12  1  0  0  0  0
 10 13  1  0  0  0  0
  9 14  1  0  0  0  0
  9 15  1  0  0  0  0
  8 16  1  0  0  0  0
  8 17  1  0  0  0  0
  7 18  1  0  0  0  0
  7 19  1  0  0  0  0
  5 20  2  0  0  0  0
  4 21  4  0  0  0  0
 21 22  1  0  0  0  0
 22 23  1  0  0  0  0
 23 24  1  0  0  0  0
 24 25  1  0  0  0  0
 25 26  1  0  0  0  0
 26 27  1  0  0  0  0
 27 28  1  0  0  0  0
 27 29  1  0  0  0  0
 27 30  1  0  0  0  0
 26 31  1  0  0  0  0
 26 32  1  0  0  0  0
 25 33  1  0  0  0  0
 25 34  1  0  0  0  0
 24 35  1  0  0  0  0
 24 36  1  0  0  0  0
 22 37  2  0  0  0  0
 21 38  4  0  0  0  0
 38 39  1  0  0  0  0
 38 40  4  0  0  0  0
 40  1  4  0  0  0  0
 40 41  1  0  0  0  0
  1 42  1  0  0  0  0
M  END
> <CAS>
84-74-2

> <NAME>
DIBUTYL PHTHALATE

> <preferred_name>
Dibutyl phthalate

> <iupac>
dibutyl benzene-1,2-dicarboxylate

> <SMILES>
CCCCOC(=O)c1ccccc1C(=O)OCCCC

> <Canonical_QSARr>
CCCCOC(=O)c1ccccc1C(=O)OCCCC

> <InChI_Code_QSARr>
InChI=1S/C16H22O4/c1-3-5-11-19-15(17)13-9-7-8-10-14(13)16(18)20-12-6-4-2/h7-10H,3-6,11-12H2,1-2H3

> <InChI Key_QSARr>
DOIRQSBPFJWKBE-UHFFFAOYSA-N

> <Salt_Solvent>
?

> <WS Temperature>
25

> <WS Reference>
HOWARD,PH ET AL. (1985)

> <dsstox_substance_id>
DTXSID2021781

> <LogMolar>
-4.3954

$$$$
85-00-7
  -INDIGO-01081615412D

 26 28  0  0  0  0  0  0  0  0999 V2000
    0.8001    1.3857    0.0000 N   0  0  0  1  0  0  0  0  0  0  0  0
    2.4000    1.3857    0.0000 C   0  0  0  0  0  0  0  0  0  0  0  0
    3.2000    0.0000    0.0000 H   0  0  0  0  0  0  0  0  0  0  0  0
    3.2000    2.7713    0.0000 C   0  0  0  0  0  0  0  0  0  0  0  0
    4.8000    2.7713    0.0000 H   0  0  0  0  0  0  0  0  0  0  0  0
    2.4000    4.1569    0.0000 C   0  0  0  0  0  0  0  0  0  0  0  0
    3.2000    5.5426    0.0000 H   0  0  0  0  0  0  0  0  0  0  0  0
    0.8001    4.1569    0.0000 C   0  0  0  0  0  0  0  0  0  0  0  0
    0.0001    5.5426    0.0000 H   0  0  0  0  0  0  0  0  0  0  0  0
    0.0001    2.7713    0.0000 C   0  0  0  0  0  0  0  0  0  0  0  0
   -1.6001    2.7713    0.0000 C   0  0  0  0  0  0  0  0  0  0  0  0
   -2.4001    4.1569    0.0000 C   0  0  0  0  0  0  0  0  0  0  0  0
   -4.0000    4.1569    0.0000 C   0  0  0  0  0  0  0  0  0  0  0  0
   -4.8000    2.7713    0.0000 C   0  0  0  0  0  0  0  0  0  0  0  0
   -4.0000    1.3857    0.0000 C   0  0  0  0  0  0  0  0  0  0  0  0
   -4.8000    0.0000    0.0000 H   0  0  0  0  0  0  0  0  0  0  0  0
   -2.4001    1.3857    0.0000 N   0  0  0  1  0  0  0  0  0  0  0  0
   -1.6001    0.0000    0.0000 C   0  0  0  0  0  0  0  0  0  0  0  0
   -3.1035   -0.5472    0.0000 H   0  0  0  0  0  0  0  0  0  0  0  0
   -1.3222   -1.5757    0.0000 H   0  0  0  0  0  0  0  0  0  0  0  0
    0.0001    0.0000    0.0000 C   0  0  0  0  0  0  0  0  0  0  0  0
   -0.2778   -1.5757    0.0000 H   0  0  0  0  0  0  0  0  0  0  0  0
    1.5035   -0.5472    0.0000 H   0  0  0  0  0  0  0  0  0  0  0  0
   -6.4000    2.7713    0.0000 H   0  0  0  0  0  0  0  0  0  0  0  0
   -4.8000    5.5426    0.0000 H   0  0  0  0  0  0  0  0  0  0  0  0
   -1.6001    5.5426    0.0000 H   0  0  0  0  0  0  0  0  0  0  0  0
  1  2  4  0  0  0  0
  2  3  1  0  0  0  0
  2  4  4  0  0  0  0
  4  5  1  0  0  0  0
  4  6  4  0  0  0  0
  6  7  1  0  0  0  0
  6  8  4  0  0  0  0
  8  9  1  0  0  0  0
  8 10  4  0  0  0  0
 10  1  4  0  0  0  0
 10 11  1  0  0  0  0
 11 12  4  0  0  0  0
 12 13  4  0  0  0  0
 13 14  4  0  0  0  0
 14 15  4  0  0  0  0
 15 16  1  0  0  0  0
 15 17  4  0  0  0  0
 17 11  4  0  0  0  0
 17 18  1  0  0  0  0
 18 19  1  0  0  0  0
 18 20  1  0  0  0  0
 18 21  1  0  0  0  0
 21  1  1  0  0  0  0
 21 22  1  0  0  0  0
 21 23  1  0  0  0  0
 14 24  1  0  0  0  0
 13 25  1  0  0  0  0
 12 26  1  0  0  0  0
M  CHG  2   1   1  17   1
M  END
> <CAS>
85-00-7

> <NAME>
DIQUAT DIBROMIDE

> <preferred_name>
Diquat dibromide

> <iupac>
6,7-dihydrodipyrido[1,2-a:2',1'-c]pyrazinediium dibromide

> <SMILES>
[Br-].[Br-].C1C[n+]2ccccc2-c2cccc[n+]21

> <Canonical_QSARr>
C1C[n+]2ccccc2-c2cccc[n+]21

> <InChI_Code_QSARr>
InChI=1S/C12H12N2/c1-3-7-13-9-10-14-8-4-2-6-12(14)11(13)5-1/h1-8H,9-10H2/q+2

> <InChI Key_QSARr>
SYJFEGQWDCRVNX-UHFFFAOYSA-N

> <Salt_Solvent>
[Br-].[Br-]

> <WS Temperature>
20

> <WS Reference>
SHIU,WY ET AL. (1990)

> <dsstox_substance_id>
DTXSID3024075

> <LogMolar>
0.3133

$$$$
85-01-8
  -INDIGO-01081615412D

 24 26  0  0  0  0  0  0  0  0999 V2000
   -0.0001    0.0000    0.0000 C   0  0  0  0  0  0  0  0  0  0  0  0
   -0.8001    1.3856    0.0000 C   0  0  0  0  0  0  0  0  0  0  0  0
   -0.0001    2.7713    0.0000 H   0  0  0  0  0  0  0  0  0  0  0  0
   -2.4000    1.3856    0.0000 C   0  0  0  0  0  0  0  0  0  0  0  0
   -3.2000    2.7713    0.0000 H   0  0  0  0  0  0  0  0  0  0  0  0
   -3.2000    0.0000    0.0000 C   0  0  0  0  0  0  0  0  0  0  0  0
   -4.8000    0.0000    0.0000 H   0  0  0  0  0  0  0  0  0  0  0  0
   -2.4000   -1.3856    0.0000 C   0  0  0  0  0  0  0  0  0  0  0  0
   -3.2000   -2.7713    0.0000 H   0  0  0  0  0  0  0  0  0  0  0  0
   -0.8001   -1.3856    0.0000 C   0  0  0  0  0  0  0  0  0  0  0  0
   -0.0001   -2.7713    0.0000 C   0  0  0  0  0  0  0  0  0  0  0  0
   -0.8001   -4.1569    0.0000 H   0  0  0  0  0  0  0  0  0  0  0  0
    1.6001   -2.7713    0.0000 C   0  0  0  0  0  0  0  0  0  0  0  0
    2.4001   -4.1569    0.0000 H   0  0  0  0  0  0  0  0  0  0  0  0
    2.4001   -1.3856    0.0000 C   0  0  0  0  0  0  0  0  0  0  0  0
    4.0000   -1.3856    0.0000 C   0  0  0  0  0  0  0  0  0  0  0  0
    4.8000    0.0000    0.0000 C   0  0  0  0  0  0  0  0  0  0  0  0
    4.0000    1.3856    0.0000 C   0  0  0  0  0  0  0  0  0  0  0  0
    2.4001    1.3856    0.0000 C   0  0  0  0  0  0  0  0  0  0  0  0
    1.6001    2.7713    0.0000 H   0  0  0  0  0  0  0  0  0  0  0  0
    1.6001    0.0000    0.0000 C   0  0  0  0  0  0  0  0  0  0  0  0
    4.8000    2.7713    0.0000 H   0  0  0  0  0  0  0  0  0  0  0  0
    6.4000    0.0000    0.0000 H   0  0  0  0  0  0  0  0  0  0  0  0
    4.8000   -2.7713    0.0000 H   0  0  0  0  0  0  0  0  0  0  0  0
  1  2  4  0  0  0  0
  2  3  1  0  0  0  0
  2  4  4  0  0  0  0
  4  5  1  0  0  0  0
  4  6  4  0  0  0  0
  6  7  1  0  0  0  0
  6  8  4  0  0  0  0
  8  9  1  0  0  0  0
  8 10  4  0  0  0  0
 10  1  4  0  0  0  0
 10 11  4  0  0  0  0
 11 12  1  0  0  0  0
 11 13  4  0  0  0  0
 13 14  1  0  0  0  0
 13 15  4  0  0  0  0
 15 16  4  0  0  0  0
 16 17  4  0  0  0  0
 17 18  4  0  0  0  0
 18 19  4  0  0  0  0
 19 20  1  0  0  0  0
 19 21  4  0  0  0  0
 21  1  4  0  0  0  0
 21 15  4  0  0  0  0
 18 22  1  0  0  0  0
 17 23  1  0  0  0  0
 16 24  1  0  0  0  0
M  END
> <CAS>
85-01-8

> <NAME>
PHENANTHRENE

> <preferred_name>
Phenanthrene

> <iupac>
phenanthrenato

> <SMILES>
c1cc2ccccc2c2ccccc21

> <Canonical_QSARr>
c1cc2ccccc2c2ccccc21

> <InChI_Code_QSARr>
InChI=1S/C14H10/c1-3-7-13-11(5-1)9-10-12-6-2-4-8-14(12)13/h1-10H

> <InChI Key_QSARr>
YNPNZTXNASCQKK-UHFFFAOYSA-N

> <Salt_Solvent>
?

> <WS Temperature>
25

> <WS Reference>
SCHWARZ,FP (1977)

> <dsstox_substance_id>
DTXSID6024254

> <LogMolar>
-5.1903

$$$$
85-57-4
  -INDIGO-01081615412D

 28 29  0  0  0  0  0  0  0  0999 V2000
    0.0000    0.0000    0.0000 C   0  0  0  0  0  0  0  0  0  0  0  0
   -1.3856    0.8000    0.0000 C   0  0  0  0  0  0  0  0  0  0  0  0
   -1.3856    2.4000    0.0000 O   0  0  0  0  0  0  0  0  0  0  0  0
   -2.9856    0.8000    0.0000 C   0  0  0  0  0  0  0  0  0  0  0  0
   -3.7857    2.1856    0.0000 C   0  0  0  0  0  0  0  0  0  0  0  0
   -2.9856    3.5713    0.0000 H   0  0  0  0  0  0  0  0  0  0  0  0
   -5.3856    2.1856    0.0000 C   0  0  0  0  0  0  0  0  0  0  0  0
   -6.1857    3.5713    0.0000 H   0  0  0  0  0  0  0  0  0  0  0  0
   -6.1857    0.8000    0.0000 C   0  0  0  0  0  0  0  0  0  0  0  0
   -7.7857    0.8000    0.0000 O   0  0  0  0  0  0  0  0  0  0  0  0
   -8.5856    2.1856    0.0000 H   0  0  0  0  0  0  0  0  0  0  0  0
   -5.3856   -0.5857    0.0000 C   0  0  0  0  0  0  0  0  0  0  0  0
   -6.1857   -1.9713    0.0000 H   0  0  0  0  0  0  0  0  0  0  0  0
   -3.7857   -0.5857    0.0000 C   0  0  0  0  0  0  0  0  0  0  0  0
   -2.9856   -1.9713    0.0000 H   0  0  0  0  0  0  0  0  0  0  0  0
    0.0000   -1.6000    0.0000 C   0  0  0  0  0  0  0  0  0  0  0  0
   -1.3856   -2.4001    0.0000 H   0  0  0  0  0  0  0  0  0  0  0  0
    1.3856   -2.4001    0.0000 C   0  0  0  0  0  0  0  0  0  0  0  0
    1.3856   -4.0000    0.0000 H   0  0  0  0  0  0  0  0  0  0  0  0
    2.7713   -1.6000    0.0000 C   0  0  0  0  0  0  0  0  0  0  0  0
    4.1569   -2.4001    0.0000 H   0  0  0  0  0  0  0  0  0  0  0  0
    2.7713    0.0000    0.0000 C   0  0  0  0  0  0  0  0  0  0  0  0
    4.1569    0.8000    0.0000 H   0  0  0  0  0  0  0  0  0  0  0  0
    1.3856    0.8000    0.0000 C   0  0  0  0  0  0  0  0  0  0  0  0
    1.3856    2.4000    0.0000 C   0  0  0  0  0  0  0  0  0  0  0  0
    0.0000    3.2001    0.0000 O   0  0  0  0  0  0  0  0  0  0  0  0
    2.7713    3.2001    0.0000 O   0  0  0  0  0  0  0  0  0  0  0  0
    2.7713    4.8000    0.0000 H   0  0  0  0  0  0  0  0  0  0  0  0
  1  2  1  0  0  0  0
  2  3  2  0  0  0  0
  2  4  1  0  0  0  0
  4  5  4  0  0  0  0
  5  6  1  0  0  0  0
  5  7  4  0  0  0  0
  7  8  1  0  0  0  0
  7  9  4  0  0  0  0
  9 10  1  0  0  0  0
 10 11  1  0  0  0  0
  9 12  4  0  0  0  0
 12 13  1  0  0  0  0
 12 14  4  0  0  0  0
 14  4  4  0  0  0  0
 14 15  1  0  0  0  0
  1 16  4  0  0  0  0
 16 17  1  0  0  0  0
 16 18  4  0  0  0  0
 18 19  1  0  0  0  0
 18 20  4  0  0  0  0
 20 21  1  0  0  0  0
 20 22  4  0  0  0  0
 22 23  1  0  0  0  0
 22 24  4  0  0  0  0
 24  1  4  0  0  0  0
 24 25  1  0  0  0  0
 25 26  2  0  0  0  0
 25 27  1  0  0  0  0
 27 28  1  0  0  0  0
M  END
> <CAS>
85-57-4

> <NAME>
Benzoic acid, 2-(4-hydroxybenzoyl)-

> <preferred_name>
2-(4-Hydroxybenzoyl)benzoic acid

> <iupac>
2-(4-Hydroxybenzoyl)benzoic acid

> <SMILES>
OC(=O)c1ccccc1C(=O)c1ccc(O)cc1

> <Canonical_QSARr>
OC(=O)c1ccccc1C(=O)c1ccc(O)cc1

> <InChI_Code_QSARr>
InChI=1S/C14H10O4/c15-10-7-5-9(6-8-10)13(16)11-3-1-2-4-12(11)14(17)18/h1-8,15H,(H,17,18)

> <InChI Key_QSARr>
YGTUPRIZNBMOFV-UHFFFAOYSA-N

> <Salt_Solvent>
?

> <WS Temperature>
21

> <WS Reference>
BEILSTEIN

> <dsstox_substance_id>
DTXSID0075360

> <LogMolar>
-2.5835

$$$$
85-74-5
  -INDIGO-01081615412D

 28 29  0  0  0  0  0  0  0  0999 V2000
    3.3570   -2.1857    0.0000 O   0  0  0  0  0  0  0  0  0  0  0  0
    4.1569   -0.8000    0.0000 S   0  0  0  0  0  0  0  0  0  0  0  0
    2.7712    0.0001    0.0000 C   0  0  0  0  0  0  0  0  0  0  0  0
    1.3857   -0.8000    0.0000 C   0  0  0  0  0  0  0  0  0  0  0  0
    1.3857   -2.4000    0.0000 H   0  0  0  0  0  0  0  0  0  0  0  0
    0.0001    0.0001    0.0000 C   0  0  0  0  0  0  0  0  0  0  0  0
   -1.3856   -0.8000    0.0000 C   0  0  0  0  0  0  0  0  0  0  0  0
   -2.7713    0.0001    0.0000 C   0  0  0  0  0  0  0  0  0  0  0  0
   -2.7713    1.6000    0.0000 C   0  0  0  0  0  0  0  0  0  0  0  0
   -1.3856    2.4000    0.0000 C   0  0  0  0  0  0  0  0  0  0  0  0
   -1.3856    4.0000    0.0000 N   0  0  0  0  0  0  0  0  0  0  0  0
   -2.7713    4.8000    0.0000 H   0  0  0  0  0  0  0  0  0  0  0  0
    0.0001    4.8000    0.0000 H   0  0  0  0  0  0  0  0  0  0  0  0
    0.0001    1.6000    0.0000 C   0  0  0  0  0  0  0  0  0  0  0  0
    1.3857    2.4000    0.0000 C   0  0  0  0  0  0  0  0  0  0  0  0
    1.3857    4.0000    0.0000 H   0  0  0  0  0  0  0  0  0  0  0  0
    2.7712    1.6000    0.0000 C   0  0  0  0  0  0  0  0  0  0  0  0
    4.1569    2.4000    0.0000 H   0  0  0  0  0  0  0  0  0  0  0  0
   -4.1569    2.4000    0.0000 H   0  0  0  0  0  0  0  0  0  0  0  0
   -4.1569   -0.8000    0.0000 H   0  0  0  0  0  0  0  0  0  0  0  0
   -1.3856   -2.4000    0.0000 S   0  0  0  0  0  0  0  0  0  0  0  0
   -1.3856   -4.0000    0.0000 O   0  0  0  0  0  0  0  0  0  0  0  0
   -2.7713   -4.8000    0.0000 H   0  0  0  0  0  0  0  0  0  0  0  0
   -2.9856   -2.4000    0.0000 O   0  0  0  0  0  0  0  0  0  0  0  0
    0.2144   -2.4000    0.0000 O   0  0  0  0  0  0  0  0  0  0  0  0
    5.5425   -1.6000    0.0000 O   0  0  0  0  0  0  0  0  0  0  0  0
    6.9282   -0.8000    0.0000 H   0  0  0  0  0  0  0  0  0  0  0  0
    4.9569    0.5856    0.0000 O   0  0  0  0  0  0  0  0  0  0  0  0
  1  2  2  0  0  0  0
  2  3  1  0  0  0  0
  3  4  4  0  0  0  0
  4  5  1  0  0  0  0
  4  6  4  0  0  0  0
  6  7  4  0  0  0  0
  7  8  4  0  0  0  0
  8  9  4  0  0  0  0
  9 10  4  0  0  0  0
 10 11  1  0  0  0  0
 11 12  1  0  0  0  0
 11 13  1  0  0  0  0
 10 14  4  0  0  0  0
 14  6  4  0  0  0  0
 14 15  4  0  0  0  0
 15 16  1  0  0  0  0
 15 17  4  0  0  0  0
 17  3  4  0  0  0  0
 17 18  1  0  0  0  0
  9 19  1  0  0  0  0
  8 20  1  0  0  0  0
  7 21  1  0  0  0  0
 21 22  1  0  0  0  0
 22 23  1  0  0  0  0
 21 24  2  0  0  0  0
 21 25  2  0  0  0  0
  2 26  1  0  0  0  0
 26 27  1  0  0  0  0
  2 28  2  0  0  0  0
M  END
> <CAS>
85-74-5

> <NAME>
2,7-NAPHTHALENEDISULFONIC ACID, 1-AMINO-

> <preferred_name>
1,7-Naphthalenedisulfonic acid, 4-amino-

> <iupac>
4-aminonaphthalene-1,7-disulfonic acid

> <SMILES>
Nc1ccc(c2cc(ccc21)S(O)(=O)=O)S(O)(=O)=O

> <Canonical_QSARr>
Nc1ccc(c2cc(ccc21)S(O)(=O)=O)S(O)(=O)=O

> <InChI_Code_QSARr>
InChI=1S/C10H9NO6S2/c11-9-3-4-10(19(15,16)17)8-5-6(18(12,13)14)1-2-7(8)9/h1-5H,11H2,(H,12,13,14)(H,15,16,17)

> <InChI Key_QSARr>
JSBQMQFABBMNSV-UHFFFAOYSA-N

> <Salt_Solvent>
?

> <WS Temperature>


> <WS Reference>
MERCK INDEX (1996); cold water

> <dsstox_substance_id>
DTXSID1058929

> <LogMolar>
-0.2592

$$$$
86-29-3
  -INDIGO-01081615412D

 26 27  0  0  0  0  0  0  0  0999 V2000
    0.0001   -3.2000    0.0000 N   0  0  0  0  0  0  0  0  0  0  0  0
    0.0001   -1.6000    0.0000 C   0  0  0  0  0  0  0  0  0  0  0  0
    0.0001   -0.0000    0.0000 C   0  0  0  0  0  0  0  0  0  0  0  0
    1.5999   -0.0000    0.0000 C   0  0  0  0  0  0  0  0  0  0  0  0
    2.3999   -1.3856    0.0000 C   0  0  0  0  0  0  0  0  0  0  0  0
    1.5999   -2.7713    0.0000 H   0  0  0  0  0  0  0  0  0  0  0  0
    4.0000   -1.3856    0.0000 C   0  0  0  0  0  0  0  0  0  0  0  0
    4.8000   -2.7713    0.0000 H   0  0  0  0  0  0  0  0  0  0  0  0
    4.8000   -0.0000    0.0000 C   0  0  0  0  0  0  0  0  0  0  0  0
    6.4000   -0.0000    0.0000 H   0  0  0  0  0  0  0  0  0  0  0  0
    4.0000    1.3857    0.0000 C   0  0  0  0  0  0  0  0  0  0  0  0
    4.8000    2.7713    0.0000 H   0  0  0  0  0  0  0  0  0  0  0  0
    2.3999    1.3857    0.0000 C   0  0  0  0  0  0  0  0  0  0  0  0
    1.5999    2.7713    0.0000 H   0  0  0  0  0  0  0  0  0  0  0  0
   -1.5999   -0.0000    0.0000 C   0  0  0  0  0  0  0  0  0  0  0  0
   -2.3999    1.3857    0.0000 C   0  0  0  0  0  0  0  0  0  0  0  0
   -1.5999    2.7713    0.0000 H   0  0  0  0  0  0  0  0  0  0  0  0
   -4.0000    1.3857    0.0000 C   0  0  0  0  0  0  0  0  0  0  0  0
   -4.8000    2.7713    0.0000 H   0  0  0  0  0  0  0  0  0  0  0  0
   -4.8000   -0.0000    0.0000 C   0  0  0  0  0  0  0  0  0  0  0  0
   -6.4000   -0.0000    0.0000 H   0  0  0  0  0  0  0  0  0  0  0  0
   -4.0000   -1.3856    0.0000 C   0  0  0  0  0  0  0  0  0  0  0  0
   -4.8000   -2.7713    0.0000 H   0  0  0  0  0  0  0  0  0  0  0  0
   -2.3999   -1.3856    0.0000 C   0  0  0  0  0  0  0  0  0  0  0  0
   -1.5999   -2.7713    0.0000 H   0  0  0  0  0  0  0  0  0  0  0  0
   -0.0001    1.6000    0.0000 H   0  0  0  0  0  0  0  0  0  0  0  0
  1  2  3  0  0  0  0
  2  3  1  0  0  0  0
  3  4  1  0  0  0  0
  4  5  4  0  0  0  0
  5  6  1  0  0  0  0
  5  7  4  0  0  0  0
  7  8  1  0  0  0  0
  7  9  4  0  0  0  0
  9 10  1  0  0  0  0
  9 11  4  0  0  0  0
 11 12  1  0  0  0  0
 11 13  4  0  0  0  0
 13  4  4  0  0  0  0
 13 14  1  0  0  0  0
  3 15  1  0  0  0  0
 15 16  4  0  0  0  0
 16 17  1  0  0  0  0
 16 18  4  0  0  0  0
 18 19  1  0  0  0  0
 18 20  4  0  0  0  0
 20 21  1  0  0  0  0
 20 22  4  0  0  0  0
 22 23  1  0  0  0  0
 22 24  4  0  0  0  0
 24 15  4  0  0  0  0
 24 25  1  0  0  0  0
  3 26  1  0  0  0  0
M  END
> <CAS>
86-29-3

> <NAME>
DIPHENYLACETONITRILE

> <preferred_name>
Diphenylacetonitrile

> <iupac>
diphenylacetonitrile

> <SMILES>
N#CC(c1ccccc1)c1ccccc1

> <Canonical_QSARr>
N#CC(c1ccccc1)c1ccccc1

> <InChI_Code_QSARr>
InChI=1S/C14H11N/c15-11-14(12-7-3-1-4-8-12)13-9-5-2-6-10-13/h1-10,14H

> <InChI Key_QSARr>
NEBPTMCRLHKPOB-UHFFFAOYSA-N

> <Salt_Solvent>
?

> <WS Temperature>


> <WS Reference>
SHIU,WY ET AL. (1990)

> <dsstox_substance_id>
DTXSID4020539

> <LogMolar>
-2.9437

$$$$
86-59-9
  -INDIGO-01081615412D

 20 21  0  0  0  0  0  0  0  0999 V2000
   -4.8000    2.7713    0.0000 O   0  0  0  0  0  0  0  0  0  0  0  0
   -3.2000    2.7713    0.0000 C   0  0  0  0  0  0  0  0  0  0  0  0
   -2.4000    1.3856    0.0000 C   0  0  0  0  0  0  0  0  0  0  0  0
   -3.2000    0.0000    0.0000 C   0  0  0  0  0  0  0  0  0  0  0  0
   -4.8000    0.0000    0.0000 H   0  0  0  0  0  0  0  0  0  0  0  0
   -2.4000   -1.3856    0.0000 C   0  0  0  0  0  0  0  0  0  0  0  0
   -3.2000   -2.7713    0.0000 H   0  0  0  0  0  0  0  0  0  0  0  0
   -0.7999   -1.3856    0.0000 C   0  0  0  0  0  0  0  0  0  0  0  0
    0.0000   -2.7713    0.0000 H   0  0  0  0  0  0  0  0  0  0  0  0
    0.0000    0.0000    0.0000 C   0  0  0  0  0  0  0  0  0  0  0  0
    1.6000    0.0000    0.0000 C   0  0  0  0  0  0  0  0  0  0  0  0
    2.4001    1.3856    0.0000 C   0  0  0  0  0  0  0  0  0  0  0  0
    1.6000    2.7713    0.0000 C   0  0  0  0  0  0  0  0  0  0  0  0
    0.0000    2.7713    0.0000 N   0  0  0  1  0  0  0  0  0  0  0  0
   -0.7999    1.3856    0.0000 C   0  0  0  0  0  0  0  0  0  0  0  0
    2.4001    4.1569    0.0000 H   0  0  0  0  0  0  0  0  0  0  0  0
    4.0000    1.3856    0.0000 H   0  0  0  0  0  0  0  0  0  0  0  0
    2.4001   -1.3856    0.0000 H   0  0  0  0  0  0  0  0  0  0  0  0
   -2.4000    4.1569    0.0000 O   0  0  0  0  0  0  0  0  0  0  0  0
   -5.6000    4.1569    0.0000 H   0  0  0  0  0  0  0  0  0  0  0  0
  1  2  1  0  0  0  0
  2  3  1  0  0  0  0
  3  4  4  0  0  0  0
  4  5  1  0  0  0  0
  4  6  4  0  0  0  0
  6  7  1  0  0  0  0
  6  8  4  0  0  0  0
  8  9  1  0  0  0  0
  8 10  4  0  0  0  0
 10 11  4  0  0  0  0
 11 12  4  0  0  0  0
 12 13  4  0  0  0  0
 13 14  4  0  0  0  0
 14 15  4  0  0  0  0
 15  3  4  0  0  0  0
 15 10  4  0  0  0  0
 13 16  1  0  0  0  0
 12 17  1  0  0  0  0
 11 18  1  0  0  0  0
  2 19  2  0  0  0  0
  1 20  1  0  0  0  0
M  END
> <CAS>
86-59-9

> <NAME>
8-Quinolinecarboxylic acid

> <preferred_name>
8-Quinolinecarboxylic acid

> <iupac>
Quinoline-8-carboxylic acid

> <SMILES>
OC(=O)c1cccc2ccc[n]c21

> <Canonical_QSARr>
OC(=O)c1cccc2ccc[n]c21

> <InChI_Code_QSARr>
InChI=1S/C10H7NO2/c12-10(13)8-5-1-3-7-4-2-6-11-9(7)8/h1-6H,(H,12,13)

> <InChI Key_QSARr>
QRDZFPUVLYEQTA-UHFFFAOYSA-N

> <Salt_Solvent>
?

> <WS Temperature>
25

> <WS Reference>
BEILSTEIN

> <dsstox_substance_id>
DTXSID40235334

> <LogMolar>
-1.7447

$$$$
86-81-7
  -INDIGO-01081615412D

 26 26  0  0  0  0  0  0  0  0999 V2000
    4.0001    1.3857    0.0000 C   0  0  0  0  0  0  0  0  0  0  0  0
    2.3999    1.3857    0.0000 O   0  0  0  0  0  0  0  0  0  0  0  0
    1.6000    0.0000    0.0000 C   0  0  0  0  0  0  0  0  0  0  0  0
    0.0000    0.0000    0.0000 C   0  0  0  0  0  0  0  0  0  0  0  0
   -0.8000    1.3856    0.0000 O   0  0  0  0  0  0  0  0  0  0  0  0
   -2.4001    1.3856    0.0000 C   0  0  0  0  0  0  0  0  0  0  0  0
   -3.2000    2.7713    0.0000 H   0  0  0  0  0  0  0  0  0  0  0  0
   -4.0000    1.3856    0.0000 H   0  0  0  0  0  0  0  0  0  0  0  0
   -1.5999    2.7713    0.0000 H   0  0  0  0  0  0  0  0  0  0  0  0
   -0.8000   -1.3857    0.0000 C   0  0  0  0  0  0  0  0  0  0  0  0
   -2.4001   -1.3857    0.0000 O   0  0  0  0  0  0  0  0  0  0  0  0
   -3.2000   -2.7713    0.0000 C   0  0  0  0  0  0  0  0  0  0  0  0
   -4.0000   -4.1569    0.0000 H   0  0  0  0  0  0  0  0  0  0  0  0
   -4.8000   -2.7713    0.0000 H   0  0  0  0  0  0  0  0  0  0  0  0
   -2.4001   -4.1569    0.0000 H   0  0  0  0  0  0  0  0  0  0  0  0
    0.0000   -2.7713    0.0000 C   0  0  0  0  0  0  0  0  0  0  0  0
   -0.8000   -4.1569    0.0000 H   0  0  0  0  0  0  0  0  0  0  0  0
    1.6000   -2.7713    0.0000 C   0  0  0  0  0  0  0  0  0  0  0  0
    2.3999   -4.1570    0.0000 C   0  0  0  0  0  0  0  0  0  0  0  0
    4.0001   -4.1570    0.0000 O   0  0  0  0  0  0  0  0  0  0  0  0
    1.6000   -5.5426    0.0000 H   0  0  0  0  0  0  0  0  0  0  0  0
    2.3999   -1.3856    0.0000 C   0  0  0  0  0  0  0  0  0  0  0  0
    4.0001   -1.3856    0.0000 H   0  0  0  0  0  0  0  0  0  0  0  0
    4.8000    2.7713    0.0000 H   0  0  0  0  0  0  0  0  0  0  0  0
    5.6000    1.3857    0.0000 H   0  0  0  0  0  0  0  0  0  0  0  0
    3.2001    2.7713    0.0000 H   0  0  0  0  0  0  0  0  0  0  0  0
  1  2  1  0  0  0  0
  2  3  1  0  0  0  0
  3  4  4  0  0  0  0
  4  5  1  0  0  0  0
  5  6  1  0  0  0  0
  6  7  1  0  0  0  0
  6  8  1  0  0  0  0
  6  9  1  0  0  0  0
  4 10  4  0  0  0  0
 10 11  1  0  0  0  0
 11 12  1  0  0  0  0
 12 13  1  0  0  0  0
 12 14  1  0  0  0  0
 12 15  1  0  0  0  0
 10 16  4  0  0  0  0
 16 17  1  0  0  0  0
 16 18  4  0  0  0  0
 18 19  1  0  0  0  0
 19 20  2  0  0  0  0
 19 21  1  0  0  0  0
 18 22  4  0  0  0  0
 22  3  4  0  0  0  0
 22 23  1  0  0  0  0
  1 24  1  0  0  0  0
  1 25  1  0  0  0  0
  1 26  1  0  0  0  0
M  END
> <CAS>
86-81-7

> <NAME>
Benzaldehyde, 3,4,5-trimethoxy-

> <preferred_name>
Benzaldehyde, 3,4,5-trimethoxy-

> <iupac>
3,4,5-Trimethoxybenzaldehyde

> <SMILES>
COc1c(cc(C=O)cc1OC)OC

> <Canonical_QSARr>
COc1c(cc(C=O)cc1OC)OC

> <InChI_Code_QSARr>
InChI=1S/C10H12O4/c1-12-8-4-7(6-11)5-9(13-2)10(8)14-3/h4-6H,1-3H3

> <InChI Key_QSARr>
OPHQOIGEOHXOGX-UHFFFAOYSA-N

> <Salt_Solvent>
?

> <WS Temperature>
25

> <WS Reference>
JIN,LJ ET AL. (1998)

> <dsstox_substance_id>
DTXSID4058948

> <LogMolar>
-2.1195

$$$$
87-32-1
  -INDIGO-01081615412D

 32 33  0  0  0  0  0  0  0  0999 V2000
   -3.1301    0.6653    0.0000 C   0  0  0  0  0  0  0  0  0  0  0  0
   -1.5651    0.3327    0.0000 C   0  0  0  0  0  0  0  0  0  0  0  0
   -0.0000    0.0000    0.0000 C   0  0  0  0  0  0  0  0  0  0  0  0
    1.4835   -0.5993    0.0000 N   0  0  0  0  0  0  0  0  0  0  0  0
    1.7062   -2.1838    0.0000 C   0  0  0  0  0  0  0  0  0  0  0  0
    3.1896   -2.7832    0.0000 C   0  0  0  0  0  0  0  0  0  0  0  0
    4.6732   -3.3826    0.0000 H   0  0  0  0  0  0  0  0  0  0  0  0
    3.4123   -4.3676    0.0000 H   0  0  0  0  0  0  0  0  0  0  0  0
    4.4504   -1.7981    0.0000 H   0  0  0  0  0  0  0  0  0  0  0  0
    0.4454   -3.1688    0.0000 O   0  0  0  0  0  0  0  0  0  0  0  0
    2.7444    0.3857    0.0000 H   0  0  0  0  0  0  0  0  0  0  0  0
    0.5993    1.4835    0.0000 C   0  0  0  0  0  0  0  0  0  0  0  0
    2.1838    1.7061    0.0000 O   0  0  0  0  0  0  0  0  0  0  0  0
    2.7831    3.1897    0.0000 H   0  0  0  0  0  0  0  0  0  0  0  0
   -0.1517    2.8962    0.0000 O   0  0  0  0  0  0  0  0  0  0  0  0
   -0.5994   -1.4835    0.0000 H   0  0  0  0  0  0  0  0  0  0  0  0
   -1.2324    1.8978    0.0000 H   0  0  0  0  0  0  0  0  0  0  0  0
   -1.8977   -1.2323    0.0000 H   0  0  0  0  0  0  0  0  0  0  0  0
   -4.3191   -0.4053    0.0000 C   0  0  0  0  0  0  0  0  0  0  0  0
   -4.3191   -2.0053    0.0000 C   0  0  0  0  0  0  0  0  0  0  0  0
   -5.7047   -2.8053    0.0000 C   0  0  0  0  0  0  0  0  0  0  0  0
   -7.0904   -2.0053    0.0000 C   0  0  0  0  0  0  0  0  0  0  0  0
   -7.0904   -0.4053    0.0000 C   0  0  0  0  0  0  0  0  0  0  0  0
   -8.4760    0.3948    0.0000 H   0  0  0  0  0  0  0  0  0  0  0  0
   -5.7047    0.3948    0.0000 C   0  0  0  0  0  0  0  0  0  0  0  0
   -5.3721    1.9597    0.0000 N   0  0  0  1  0  0  0  0  0  0  0  0
   -6.4427    3.1487    0.0000 H   0  0  0  0  0  0  0  0  0  0  0  0
   -3.7808    2.1269    0.0000 C   0  0  0  0  0  0  0  0  0  0  0  0
   -2.9808    3.5126    0.0000 H   0  0  0  0  0  0  0  0  0  0  0  0
   -8.4760   -2.8053    0.0000 H   0  0  0  0  0  0  0  0  0  0  0  0
   -5.7047   -4.4053    0.0000 H   0  0  0  0  0  0  0  0  0  0  0  0
   -2.9334   -2.8053    0.0000 H   0  0  0  0  0  0  0  0  0  0  0  0
  1  2  1  0  0  0  0
  2  3  1  0  0  0  0
  3  4  1  0  0  0  0
  4  5  1  0  0  0  0
  5  6  1  0  0  0  0
  6  7  1  0  0  0  0
  6  8  1  0  0  0  0
  6  9  1  0  0  0  0
  5 10  2  0  0  0  0
  4 11  1  0  0  0  0
  3 12  1  0  0  0  0
 12 13  1  0  0  0  0
 13 14  1  0  0  0  0
 12 15  2  0  0  0  0
  3 16  1  0  0  0  0
  2 17  1  0  0  0  0
  2 18  1  0  0  0  0
  1 19  4  0  0  0  0
 19 20  4  0  0  0  0
 20 21  4  0  0  0  0
 21 22  4  0  0  0  0
 22 23  4  0  0  0  0
 23 24  1  0  0  0  0
 23 25  4  0  0  0  0
 25 19  4  0  0  0  0
 25 26  4  0  0  0  0
 26 27  1  0  0  0  0
 26 28  4  0  0  0  0
 28  1  4  0  0  0  0
 28 29  1  0  0  0  0
 22 30  1  0  0  0  0
 21 31  1  0  0  0  0
 20 32  1  0  0  0  0
M  END
> <CAS>
87-32-1

> <NAME>
N-acetyl-DL-tryptophan

> <preferred_name>


> <iupac>


> <SMILES>
CC(=O)N[C@@H](Cc1c[nH]c2ccccc21)C(O)=O

> <Canonical_QSARr>
CC(=O)NC(Cc1c[nH]c2ccccc21)C(O)=O

> <InChI_Code_QSARr>
InChI=1S/C13H14N2O3/c1-8(16)15-12(13(17)18)6-9-7-14-11-5-3-2-4-10(9)11/h2-5,7,12,14H,6H2,1H3,(H,15,16)(H,17,18)

> <InChI Key_QSARr>
DZTHIGRZJZPRDV-UHFFFAOYSA-N

> <Salt_Solvent>
?

> <WS Temperature>
21

> <WS Reference>
BEILSTEIN

> <dsstox_substance_id>


> <LogMolar>
-2.3122

$$$$
87-47-8
  -INDIGO-01081615412D

 33 34  0  0  0  0  0  0  0  0999 V2000
    1.5913    0.1673    0.0000 C   0  0  0  0  0  0  0  0  0  0  0  0
    1.9239    1.7323    0.0000 C   0  0  0  0  0  0  0  0  0  0  0  0
    3.3856    2.3830    0.0000 H   0  0  0  0  0  0  0  0  0  0  0  0
    0.5383    2.5323    0.0000 C   0  0  0  0  0  0  0  0  0  0  0  0
    0.3709    4.1236    0.0000 C   0  0  0  0  0  0  0  0  0  0  0  0
    0.2038    5.7148    0.0000 H   0  0  0  0  0  0  0  0  0  0  0  0
   -1.0906    4.7743    0.0000 H   0  0  0  0  0  0  0  0  0  0  0  0
    1.6655    5.0639    0.0000 H   0  0  0  0  0  0  0  0  0  0  0  0
   -0.6508    1.4618    0.0000 N   0  0  0  1  0  0  0  0  0  0  0  0
   -0.0001   -0.0001    0.0000 N   0  0  0  1  0  0  0  0  0  0  0  0
   -0.7999   -1.3856    0.0000 C   0  0  0  0  0  0  0  0  0  0  0  0
   -2.3999   -1.3856    0.0000 C   0  0  0  0  0  0  0  0  0  0  0  0
   -3.2000   -0.0001    0.0000 H   0  0  0  0  0  0  0  0  0  0  0  0
   -3.2000   -2.7713    0.0000 C   0  0  0  0  0  0  0  0  0  0  0  0
   -4.8000   -2.7713    0.0000 H   0  0  0  0  0  0  0  0  0  0  0  0
   -2.3999   -4.1568    0.0000 C   0  0  0  0  0  0  0  0  0  0  0  0
   -3.2000   -5.5426    0.0000 H   0  0  0  0  0  0  0  0  0  0  0  0
   -0.7999   -4.1568    0.0000 C   0  0  0  0  0  0  0  0  0  0  0  0
   -0.0001   -5.5426    0.0000 H   0  0  0  0  0  0  0  0  0  0  0  0
   -0.0001   -2.7713    0.0000 C   0  0  0  0  0  0  0  0  0  0  0  0
    1.5999   -2.7713    0.0000 H   0  0  0  0  0  0  0  0  0  0  0  0
    2.6618   -1.0218    0.0000 O   0  0  0  0  0  0  0  0  0  0  0  0
    4.2269   -0.6890    0.0000 C   0  0  0  0  0  0  0  0  0  0  0  0
    4.7214    0.8325    0.0000 O   0  0  0  0  0  0  0  0  0  0  0  0
    5.2974   -1.8781    0.0000 N   0  0  0  0  0  0  0  0  0  0  0  0
    6.8625   -1.5455    0.0000 C   0  0  0  0  0  0  0  0  0  0  0  0
    8.4276   -1.2128    0.0000 H   0  0  0  0  0  0  0  0  0  0  0  0
    7.9331   -2.7345    0.0000 H   0  0  0  0  0  0  0  0  0  0  0  0
    7.3570   -0.0238    0.0000 H   0  0  0  0  0  0  0  0  0  0  0  0
    4.8031   -3.3998    0.0000 C   0  0  0  0  0  0  0  0  0  0  0  0
    4.3086   -4.9216    0.0000 H   0  0  0  0  0  0  0  0  0  0  0  0
    5.8737   -4.5889    0.0000 H   0  0  0  0  0  0  0  0  0  0  0  0
    3.2381   -3.7326    0.0000 H   0  0  0  0  0  0  0  0  0  0  0  0
  1  2  4  0  0  0  0
  2  3  1  0  0  0  0
  2  4  4  0  0  0  0
  4  5  1  0  0  0  0
  5  6  1  0  0  0  0
  5  7  1  0  0  0  0
  5  8  1  0  0  0  0
  4  9  4  0  0  0  0
  9 10  4  0  0  0  0
 10  1  4  0  0  0  0
 10 11  1  0  0  0  0
 11 12  4  0  0  0  0
 12 13  1  0  0  0  0
 12 14  4  0  0  0  0
 14 15  1  0  0  0  0
 14 16  4  0  0  0  0
 16 17  1  0  0  0  0
 16 18  4  0  0  0  0
 18 19  1  0  0  0  0
 18 20  4  0  0  0  0
 20 11  4  0  0  0  0
 20 21  1  0  0  0  0
  1 22  1  0  0  0  0
 22 23  1  0  0  0  0
 23 24  2  0  0  0  0
 23 25  1  0  0  0  0
 25 26  1  0  0  0  0
 26 27  1  0  0  0  0
 26 28  1  0  0  0  0
 26 29  1  0  0  0  0
 25 30  1  0  0  0  0
 30 31  1  0  0  0  0
 30 32  1  0  0  0  0
 30 33  1  0  0  0  0
M  END
> <CAS>
87-47-8

> <NAME>
PYROLAN

> <preferred_name>
Pyrolan

> <iupac>
3-methyl-1-phenyl-1H-pyrazol-5-yl dimethylcarbamate

> <SMILES>
CN(C)C(=O)Oc1cc(C)[n][n]1-c1ccccc1

> <Canonical_QSARr>
CN(C)C(=O)Oc1cc(C)[n][n]1-c1ccccc1

> <InChI_Code_QSARr>
InChI=1S/C13H15N3O2/c1-10-9-12(18-13(17)15(2)3)16(14-10)11-7-5-4-6-8-11/h4-9H,1-3H3

> <InChI Key_QSARr>
GEDIWDLJKRKBFT-UHFFFAOYSA-N

> <Salt_Solvent>
?

> <WS Temperature>


> <WS Reference>
YALKOWSKY,SH & DANNENFELSER,RM (1992)

> <dsstox_substance_id>
DTXSID6042361

> <LogMolar>
-2.0886

$$$$
87-64-9
  -INDIGO-01081615412D

 16 16  0  0  0  0  0  0  0  0999 V2000
    0.0000    1.6000    0.0000 C   0  0  0  0  0  0  0  0  0  0  0  0
    1.3856    2.4000    0.0000 O   0  0  0  0  0  0  0  0  0  0  0  0
    1.3856    4.0000    0.0000 H   0  0  0  0  0  0  0  0  0  0  0  0
   -1.3856    2.4000    0.0000 C   0  0  0  0  0  0  0  0  0  0  0  0
   -1.3856    4.0000    0.0000 Cl  0  0  0  0  0  0  0  0  0  0  0  0
   -2.7713    1.6000    0.0000 C   0  0  0  0  0  0  0  0  0  0  0  0
   -4.1569    2.4000    0.0000 H   0  0  0  0  0  0  0  0  0  0  0  0
   -2.7713    0.0000    0.0000 C   0  0  0  0  0  0  0  0  0  0  0  0
   -4.1569   -0.8000    0.0000 H   0  0  0  0  0  0  0  0  0  0  0  0
   -1.3856   -0.8000    0.0000 C   0  0  0  0  0  0  0  0  0  0  0  0
   -1.3856   -2.4000    0.0000 H   0  0  0  0  0  0  0  0  0  0  0  0
    0.0000    0.0000    0.0000 C   0  0  0  0  0  0  0  0  0  0  0  0
    1.3856   -0.8000    0.0000 C   0  0  0  0  0  0  0  0  0  0  0  0
    2.7713   -1.6000    0.0000 H   0  0  0  0  0  0  0  0  0  0  0  0
    1.3856   -2.4000    0.0000 H   0  0  0  0  0  0  0  0  0  0  0  0
    2.7713    0.0000    0.0000 H   0  0  0  0  0  0  0  0  0  0  0  0
  1  2  1  0  0  0  0
  2  3  1  0  0  0  0
  1  4  4  0  0  0  0
  4  5  1  0  0  0  0
  4  6  4  0  0  0  0
  6  7  1  0  0  0  0
  6  8  4  0  0  0  0
  8  9  1  0  0  0  0
  8 10  4  0  0  0  0
 10 11  1  0  0  0  0
 10 12  4  0  0  0  0
 12  1  4  0  0  0  0
 12 13  1  0  0  0  0
 13 14  1  0  0  0  0
 13 15  1  0  0  0  0
 13 16  1  0  0  0  0
M  END
> <CAS>
87-64-9

> <NAME>
2-METHYL-6-CHLOROPHENOL

> <preferred_name>
6-Chloro-o-cresol

> <iupac>
2-Chloro-6-methylphenol

> <SMILES>
Cc1cccc(Cl)c1O

> <Canonical_QSARr>
Cc1cccc(Cl)c1O

> <InChI_Code_QSARr>
InChI=1S/C7H7ClO/c1-5-3-2-4-6(8)7(5)9/h2-4,9H,1H3

> <InChI Key_QSARr>
YPNZJHFXFVLXSE-UHFFFAOYSA-N

> <Salt_Solvent>
?

> <WS Temperature>
25

> <WS Reference>
BEILSTEIN

> <dsstox_substance_id>
DTXSID0075362

> <LogMolar>
-0.7739

$$$$
87-69-4, 133-37-9, 147-71-7, 147-73-9, 526-83-0
  -INDIGO-01081615412D

 16 15  0  0  0  0  0  0  0  0999 V2000
   -0.0000    0.0000    0.0000 C   0  0  0  0  0  0  0  0  0  0  0  0
   -0.0000    1.6000    0.0000 O   0  0  0  0  0  0  0  0  0  0  0  0
   -1.3857    2.4000    0.0000 H   0  0  0  0  0  0  0  0  0  0  0  0
   -1.6000   -0.0000    0.0000 C   0  0  0  0  0  0  0  0  0  0  0  0
   -2.3999   -1.3857    0.0000 O   0  0  0  0  0  0  0  0  0  0  0  0
   -4.0000   -1.3857    0.0000 H   0  0  0  0  0  0  0  0  0  0  0  0
   -2.4001    1.3857    0.0000 O   0  0  0  0  0  0  0  0  0  0  0  0
    1.6000    0.0000    0.0000 C   0  0  0  0  0  0  0  0  0  0  0  0
    1.6000   -1.6000    0.0000 O   0  0  0  0  0  0  0  0  0  0  0  0
    2.9857   -2.4000    0.0000 H   0  0  0  0  0  0  0  0  0  0  0  0
    3.2000    0.0000    0.0000 C   0  0  0  0  0  0  0  0  0  0  0  0
    4.0001    1.3857    0.0000 O   0  0  0  0  0  0  0  0  0  0  0  0
    5.6000    1.3857    0.0000 H   0  0  0  0  0  0  0  0  0  0  0  0
    4.0001   -1.3857    0.0000 O   0  0  0  0  0  0  0  0  0  0  0  0
    1.6000    1.6000    0.0000 H   0  0  0  0  0  0  0  0  0  0  0  0
   -0.0000   -1.6000    0.0000 H   0  0  0  0  0  0  0  0  0  0  0  0
  1  2  1  0  0  0  0
  2  3  1  0  0  0  0
  1  4  1  0  0  0  0
  4  5  1  0  0  0  0
  5  6  1  0  0  0  0
  4  7  2  0  0  0  0
  1  8  1  0  0  0  0
  8  9  1  0  0  0  0
  9 10  1  0  0  0  0
  8 11  1  0  0  0  0
 11 12  1  0  0  0  0
 12 13  1  0  0  0  0
 11 14  2  0  0  0  0
  8 15  1  0  0  0  0
  1 16  1  0  0  0  0
M  END
> <CAS>
87-69-4, 133-37-9, 147-71-7, 147-73-9, 526-83-0

> <NAME>
TARTARIC ACID, DL-TARTARIC ACID, D-TARTARIC ACID, meso-TARTARIC ACID, Butanedioic acid, 2,3-dihydroxy-

> <preferred_name>
L-Tartaric acid

> <iupac>
(2R,3R)-2,3-dihydroxybutanedioic acid

> <SMILES>
OC(=O)[C@H](O)[C@@H](O)C(O)=O

> <Canonical_QSARr>
OC(=O)C(O)C(O)C(O)=O

> <InChI_Code_QSARr>
InChI=1S/C4H6O6/c5-1(3(7)8)2(6)4(9)10/h1-2,5-6H,(H,7,8)(H,9,10)

> <InChI Key_QSARr>
FEWJPZIEWOKRBE-UHFFFAOYSA-N

> <Salt_Solvent>
?

> <WS Temperature>
23

> <WS Reference>
YALKOWSKY,SH & DANNENFELSER,RM (1992)

> <dsstox_substance_id>
DTXSID8023632

> <LogMolar>
0.47098

$$$$
87-86-5
  -INDIGO-01081615412D

 13 13  0  0  0  0  0  0  0  0999 V2000
    1.6000    0.0000    0.0000 O   0  0  0  0  0  0  0  0  0  0  0  0
    0.0000   -0.0000    0.0000 C   0  0  0  0  0  0  0  0  0  0  0  0
   -0.8000    1.3856    0.0000 C   0  0  0  0  0  0  0  0  0  0  0  0
    0.0000    2.7713    0.0000 Cl  0  0  0  0  0  0  0  0  0  0  0  0
   -2.4000    1.3856    0.0000 C   0  0  0  0  0  0  0  0  0  0  0  0
   -3.2000    2.7713    0.0000 Cl  0  0  0  0  0  0  0  0  0  0  0  0
   -3.2000   -0.0000    0.0000 C   0  0  0  0  0  0  0  0  0  0  0  0
   -4.8000   -0.0000    0.0000 Cl  0  0  0  0  0  0  0  0  0  0  0  0
   -2.4000   -1.3856    0.0000 C   0  0  0  0  0  0  0  0  0  0  0  0
   -3.2000   -2.7713    0.0000 Cl  0  0  0  0  0  0  0  0  0  0  0  0
   -0.8000   -1.3856    0.0000 C   0  0  0  0  0  0  0  0  0  0  0  0
    0.0000   -2.7713    0.0000 Cl  0  0  0  0  0  0  0  0  0  0  0  0
    2.4000   -1.3856    0.0000 H   0  0  0  0  0  0  0  0  0  0  0  0
  1  2  1  0  0  0  0
  2  3  4  0  0  0  0
  3  4  1  0  0  0  0
  3  5  4  0  0  0  0
  5  6  1  0  0  0  0
  5  7  4  0  0  0  0
  7  8  1  0  0  0  0
  7  9  4  0  0  0  0
  9 10  1  0  0  0  0
  9 11  4  0  0  0  0
 11  2  4  0  0  0  0
 11 12  1  0  0  0  0
  1 13  1  0  0  0  0
M  END
> <CAS>
87-86-5

> <NAME>
PENTACHLOROPHENOL

> <preferred_name>
Pentachlorophenol

> <iupac>
pentachlorophenol

> <SMILES>
Oc1c(Cl)c(Cl)c(Cl)c(Cl)c1Cl

> <Canonical_QSARr>
Oc1c(Cl)c(Cl)c(Cl)c(Cl)c1Cl

> <InChI_Code_QSARr>
InChI=1S/C6HCl5O/c7-1-2(8)4(10)6(12)5(11)3(1)9/h12H

> <InChI Key_QSARr>
IZUPBVBPLAPZRR-UHFFFAOYSA-N

> <Salt_Solvent>
?

> <WS Temperature>
25

> <WS Reference>
YALKOWSKY,SH & HE,Y (2003)

> <dsstox_substance_id>
DTXSID7021106

> <LogMolar>
-4.2793

$$$$
87-99-0
  -INDIGO-01081615412D

 22 21  0  0  0  0  0  0  0  0999 V2000
    3.1757    0.2778    0.0000 C   0  0  0  0  0  0  0  0  0  0  0  0
    4.7514    0.5557    0.0000 O   0  0  0  0  0  0  0  0  0  0  0  0
    5.2986    2.0592    0.0000 H   0  0  0  0  0  0  0  0  0  0  0  0
    1.6001   -0.0000    0.0000 C   0  0  0  0  0  0  0  0  0  0  0  0
    1.6001   -1.6000    0.0000 O   0  0  0  0  0  0  0  0  0  0  0  0
    2.9856   -2.4000    0.0000 H   0  0  0  0  0  0  0  0  0  0  0  0
    0.0000   -0.0000    0.0000 C   0  0  0  0  0  0  0  0  0  0  0  0
    0.0000    1.6000    0.0000 O   0  0  0  0  0  0  0  0  0  0  0  0
   -1.3857    2.4000    0.0000 H   0  0  0  0  0  0  0  0  0  0  0  0
   -1.5758   -0.2779    0.0000 C   0  0  0  0  0  0  0  0  0  0  0  0
   -1.2978   -1.8535    0.0000 O   0  0  0  0  0  0  0  0  0  0  0  0
   -2.3264   -3.0792    0.0000 H   0  0  0  0  0  0  0  0  0  0  0  0
   -3.1514   -0.5557    0.0000 C   0  0  0  0  0  0  0  0  0  0  0  0
   -4.7271   -0.8335    0.0000 O   0  0  0  0  0  0  0  0  0  0  0  0
   -5.7555    0.3922    0.0000 H   0  0  0  0  0  0  0  0  0  0  0  0
   -3.1514   -2.1557    0.0000 H   0  0  0  0  0  0  0  0  0  0  0  0
   -3.4292    1.0200    0.0000 H   0  0  0  0  0  0  0  0  0  0  0  0
   -1.8536    1.2979    0.0000 H   0  0  0  0  0  0  0  0  0  0  0  0
    0.0000   -1.6000    0.0000 H   0  0  0  0  0  0  0  0  0  0  0  0
    1.6001    1.6000    0.0000 H   0  0  0  0  0  0  0  0  0  0  0  0
    2.8979    1.8535    0.0000 H   0  0  0  0  0  0  0  0  0  0  0  0
    3.4535   -1.2979    0.0000 H   0  0  0  0  0  0  0  0  0  0  0  0
  1  2  1  0  0  0  0
  2  3  1  0  0  0  0
  1  4  1  0  0  0  0
  4  5  1  0  0  0  0
  5  6  1  0  0  0  0
  4  7  1  0  0  0  0
  7  8  1  0  0  0  0
  8  9  1  0  0  0  0
  7 10  1  0  0  0  0
 10 11  1  0  0  0  0
 11 12  1  0  0  0  0
 10 13  1  0  0  0  0
 13 14  1  0  0  0  0
 14 15  1  0  0  0  0
 13 16  1  0  0  0  0
 13 17  1  0  0  0  0
 10 18  1  0  0  0  0
  7 19  1  0  0  0  0
  4 20  1  0  0  0  0
  1 21  1  0  0  0  0
  1 22  1  0  0  0  0
M  END
> <CAS>
87-99-0

> <NAME>
Xylitol

> <preferred_name>
Xylitol

> <iupac>
D-xylitol

> <SMILES>
O[C@H]([C@@H](O)CO)[C@H](O)CO

> <Canonical_QSARr>
OC(C(O)CO)C(O)CO

> <InChI_Code_QSARr>
InChI=1S/C5H12O5/c6-1-3(8)5(10)4(9)2-7/h3-10H,1-2H2

> <InChI Key_QSARr>
HEBKCHPVOIAQTA-UHFFFAOYSA-N

> <Salt_Solvent>
?

> <WS Temperature>


> <WS Reference>
MERCK INDEX (1996)

> <dsstox_substance_id>
DTXSID7042514

> <LogMolar>
0.6253

$$$$
88-13-1
  -INDIGO-01081615412D

 12 12  0  0  0  0  0  0  0  0999 V2000
   -1.0530    2.3650    0.0000 S   0  0  0  1  0  0  0  0  0  0  0  0
   -2.2420    1.2944    0.0000 C   0  0  0  0  0  0  0  0  0  0  0  0
   -3.8070    1.6271    0.0000 H   0  0  0  0  0  0  0  0  0  0  0  0
   -1.5912   -0.1672    0.0000 C   0  0  0  0  0  0  0  0  0  0  0  0
   -2.3913   -1.5529    0.0000 H   0  0  0  0  0  0  0  0  0  0  0  0
   -0.0000   -0.0000    0.0000 C   0  0  0  0  0  0  0  0  0  0  0  0
    1.0707   -1.1890    0.0000 C   0  0  0  0  0  0  0  0  0  0  0  0
    0.5762   -2.7107    0.0000 O   0  0  0  0  0  0  0  0  0  0  0  0
    2.6357   -0.8564    0.0000 O   0  0  0  0  0  0  0  0  0  0  0  0
    3.7063   -2.0454    0.0000 H   0  0  0  0  0  0  0  0  0  0  0  0
    0.3327    1.5650    0.0000 C   0  0  0  0  0  0  0  0  0  0  0  0
    1.7943    2.2158    0.0000 H   0  0  0  0  0  0  0  0  0  0  0  0
  1  2  4  0  0  0  0
  2  3  1  0  0  0  0
  2  4  4  0  0  0  0
  4  5  1  0  0  0  0
  4  6  4  0  0  0  0
  6  7  1  0  0  0  0
  7  8  2  0  0  0  0
  7  9  1  0  0  0  0
  9 10  1  0  0  0  0
  6 11  4  0  0  0  0
 11  1  4  0  0  0  0
 11 12  1  0  0  0  0
M  END
> <CAS>
88-13-1

> <NAME>
THIOPHENE-3-CARBOXYLIC ACID

> <preferred_name>
3-Thiophenecarboxylic acid

> <iupac>
thiophene-3-carboxylic acid

> <SMILES>
OC(=O)c1cc[s]c1

> <Canonical_QSARr>
OC(=O)c1cc[s]c1

> <InChI_Code_QSARr>
InChI=1S/C5H4O2S/c6-5(7)4-1-2-8-3-4/h1-3H,(H,6,7)

> <InChI Key_QSARr>
YNVOMSDITJMNET-UHFFFAOYSA-N

> <Salt_Solvent>
?

> <WS Temperature>
25

> <WS Reference>
YALKOWSKY,SH & DANNENFELSER,RM (1992)

> <dsstox_substance_id>
DTXSID40236745

> <LogMolar>
-1.4743

$$$$
88-19-7
  -INDIGO-01081615412D

 20 20  0  0  0  0  0  0  0  0999 V2000
   -0.0000    2.7713    0.0000 C   0  0  0  0  0  0  0  0  0  0  0  0
   -0.8000    1.3856    0.0000 C   0  0  0  0  0  0  0  0  0  0  0  0
   -2.4000    1.3856    0.0000 C   0  0  0  0  0  0  0  0  0  0  0  0
   -3.2001    2.7713    0.0000 H   0  0  0  0  0  0  0  0  0  0  0  0
   -3.2001    0.0000    0.0000 C   0  0  0  0  0  0  0  0  0  0  0  0
   -4.8000    0.0000    0.0000 H   0  0  0  0  0  0  0  0  0  0  0  0
   -2.4000   -1.3856    0.0000 C   0  0  0  0  0  0  0  0  0  0  0  0
   -3.2001   -2.7713    0.0000 H   0  0  0  0  0  0  0  0  0  0  0  0
   -0.8000   -1.3856    0.0000 C   0  0  0  0  0  0  0  0  0  0  0  0
   -0.0000   -2.7713    0.0000 H   0  0  0  0  0  0  0  0  0  0  0  0
   -0.0000    0.0000    0.0000 C   0  0  0  0  0  0  0  0  0  0  0  0
    1.6000    0.0000    0.0000 S   0  0  0  0  0  0  0  0  0  0  0  0
    3.2000    0.0000    0.0000 N   0  0  0  0  0  0  0  0  0  0  0  0
    4.0000   -1.3856    0.0000 H   0  0  0  0  0  0  0  0  0  0  0  0
    4.0000    1.3856    0.0000 H   0  0  0  0  0  0  0  0  0  0  0  0
    1.6000   -1.6000    0.0000 O   0  0  0  0  0  0  0  0  0  0  0  0
    1.6000    1.6000    0.0000 O   0  0  0  0  0  0  0  0  0  0  0  0
    0.8000    4.1569    0.0000 H   0  0  0  0  0  0  0  0  0  0  0  0
   -0.8000    4.1569    0.0000 H   0  0  0  0  0  0  0  0  0  0  0  0
    1.6000    2.7713    0.0000 H   0  0  0  0  0  0  0  0  0  0  0  0
  1  2  1  0  0  0  0
  2  3  4  0  0  0  0
  3  4  1  0  0  0  0
  3  5  4  0  0  0  0
  5  6  1  0  0  0  0
  5  7  4  0  0  0  0
  7  8  1  0  0  0  0
  7  9  4  0  0  0  0
  9 10  1  0  0  0  0
  9 11  4  0  0  0  0
 11  2  4  0  0  0  0
 11 12  1  0  0  0  0
 12 13  1  0  0  0  0
 13 14  1  0  0  0  0
 13 15  1  0  0  0  0
 12 16  2  0  0  0  0
 12 17  2  0  0  0  0
  1 18  1  0  0  0  0
  1 19  1  0  0  0  0
  1 20  1  0  0  0  0
M  END
> <CAS>
88-19-7

> <NAME>
O-METHYLBENZENESULFONAMIDE

> <preferred_name>
o-Toluenesulfonamide

> <iupac>
2-methylbenzenesulfonamide

> <SMILES>
Cc1ccccc1S(N)(=O)=O

> <Canonical_QSARr>
Cc1ccccc1S(N)(=O)=O

> <InChI_Code_QSARr>
InChI=1S/C7H9NO2S/c1-6-4-2-3-5-7(6)11(8,9)10/h2-5H,1H3,(H2,8,9,10)

> <InChI Key_QSARr>
YCMLQMDWSXFTIF-UHFFFAOYSA-N

> <Salt_Solvent>
?

> <WS Temperature>
25

> <WS Reference>
YALKOWSKY,SH & DANNENFELSER,RM (1992)

> <dsstox_substance_id>
DTXSID7021362

> <LogMolar>
-2.024

$$$$
88-75-5
  -INDIGO-01081615412D

 15 15  0  0  0  0  0  0  0  0999 V2000
    1.3856    2.4000    0.0000 O   0  0  0  0  0  0  0  0  0  0  0  0
    0.0000    1.6000    0.0000 C   0  0  0  0  0  0  0  0  0  0  0  0
   -1.3856    2.4000    0.0000 C   0  0  0  0  0  0  0  0  0  0  0  0
   -1.3856    4.0000    0.0000 H   0  0  0  0  0  0  0  0  0  0  0  0
   -2.7713    1.6000    0.0000 C   0  0  0  0  0  0  0  0  0  0  0  0
   -4.1569    2.4000    0.0000 H   0  0  0  0  0  0  0  0  0  0  0  0
   -2.7713    0.0000    0.0000 C   0  0  0  0  0  0  0  0  0  0  0  0
   -4.1569   -0.8000    0.0000 H   0  0  0  0  0  0  0  0  0  0  0  0
   -1.3856   -0.8000    0.0000 C   0  0  0  0  0  0  0  0  0  0  0  0
   -1.3856   -2.4000    0.0000 H   0  0  0  0  0  0  0  0  0  0  0  0
    0.0000    0.0000    0.0000 C   0  0  0  0  0  0  0  0  0  0  0  0
    1.3856   -0.8000    0.0000 N   0  0  0  0  0  0  0  0  0  0  0  0
    1.3856   -2.4000    0.0000 O   0  0  0  0  0  0  0  0  0  0  0  0
    2.7713    0.0000    0.0000 O   0  0  0  0  0  0  0  0  0  0  0  0
    1.3856    4.0000    0.0000 H   0  0  0  0  0  0  0  0  0  0  0  0
  1  2  1  0  0  0  0
  2  3  4  0  0  0  0
  3  4  1  0  0  0  0
  3  5  4  0  0  0  0
  5  6  1  0  0  0  0
  5  7  4  0  0  0  0
  7  8  1  0  0  0  0
  7  9  4  0  0  0  0
  9 10  1  0  0  0  0
  9 11  4  0  0  0  0
 11  2  4  0  0  0  0
 11 12  1  0  0  0  0
 12 13  2  0  0  0  0
 12 14  1  0  0  0  0
  1 15  1  0  0  0  0
M  CHG  2  12   1  14  -1
M  END
> <CAS>
88-75-5

> <NAME>
2-NITROPHENOL

> <preferred_name>
2-Nitrophenol

> <iupac>
2-nitrophenol

> <SMILES>
[O-][N+](=O)c1ccccc1O

> <Canonical_QSARr>
[O-][N+](=O)c1ccccc1O

> <InChI_Code_QSARr>
InChI=1S/C6H5NO3/c8-6-4-2-1-3-5(6)7(9)10/h1-4,8H

> <InChI Key_QSARr>
IQUPABOKLQSFBK-UHFFFAOYSA-N

> <Salt_Solvent>
?

> <WS Temperature>
25

> <WS Reference>
YALKOWSKY,SH & DANNENFELSER,RM (1992)

> <dsstox_substance_id>
DTXSID1021790

> <LogMolar>
-1.7454

$$$$
88-96-0
  -INDIGO-01081615412D

 20 20  0  0  0  0  0  0  0  0999 V2000
   -2.3999    1.3856    0.0000 N   0  0  0  0  0  0  0  0  0  0  0  0
   -0.7999    1.3856    0.0000 C   0  0  0  0  0  0  0  0  0  0  0  0
   -0.0000    0.0000    0.0000 C   0  0  0  0  0  0  0  0  0  0  0  0
   -0.7999   -1.3856    0.0000 C   0  0  0  0  0  0  0  0  0  0  0  0
   -2.3999   -1.3856    0.0000 H   0  0  0  0  0  0  0  0  0  0  0  0
   -0.0000   -2.7713    0.0000 C   0  0  0  0  0  0  0  0  0  0  0  0
   -0.7999   -4.1569    0.0000 H   0  0  0  0  0  0  0  0  0  0  0  0
    1.6000   -2.7713    0.0000 C   0  0  0  0  0  0  0  0  0  0  0  0
    2.4001   -4.1569    0.0000 H   0  0  0  0  0  0  0  0  0  0  0  0
    2.4001   -1.3856    0.0000 C   0  0  0  0  0  0  0  0  0  0  0  0
    4.0001   -1.3856    0.0000 H   0  0  0  0  0  0  0  0  0  0  0  0
    1.6000    0.0000    0.0000 C   0  0  0  0  0  0  0  0  0  0  0  0
    2.4001    1.3856    0.0000 C   0  0  0  0  0  0  0  0  0  0  0  0
    4.0001    1.3856    0.0000 N   0  0  0  0  0  0  0  0  0  0  0  0
    4.8000    2.7713    0.0000 H   0  0  0  0  0  0  0  0  0  0  0  0
    4.8000    0.0000    0.0000 H   0  0  0  0  0  0  0  0  0  0  0  0
    1.6000    2.7713    0.0000 O   0  0  0  0  0  0  0  0  0  0  0  0
   -0.0000    2.7713    0.0000 O   0  0  0  0  0  0  0  0  0  0  0  0
   -3.2000    2.7713    0.0000 H   0  0  0  0  0  0  0  0  0  0  0  0
   -3.2000    0.0000    0.0000 H   0  0  0  0  0  0  0  0  0  0  0  0
  1  2  1  0  0  0  0
  2  3  1  0  0  0  0
  3  4  4  0  0  0  0
  4  5  1  0  0  0  0
  4  6  4  0  0  0  0
  6  7  1  0  0  0  0
  6  8  4  0  0  0  0
  8  9  1  0  0  0  0
  8 10  4  0  0  0  0
 10 11  1  0  0  0  0
 10 12  4  0  0  0  0
 12  3  4  0  0  0  0
 12 13  1  0  0  0  0
 13 14  1  0  0  0  0
 14 15  1  0  0  0  0
 14 16  1  0  0  0  0
 13 17  2  0  0  0  0
  2 18  2  0  0  0  0
  1 19  1  0  0  0  0
  1 20  1  0  0  0  0
M  END
> <CAS>
88-96-0

> <NAME>
1,2-BENZENEDICARBOXAMIDE

> <preferred_name>
Phthalamide

> <iupac>
benzene-1,2-dicarboxamide

> <SMILES>
NC(=O)c1ccccc1C(N)=O

> <Canonical_QSARr>
NC(=O)c1ccccc1C(N)=O

> <InChI_Code_QSARr>
InChI=1S/C8H8N2O2/c9-7(11)5-3-1-2-4-6(5)8(10)12/h1-4H,(H2,9,11)(H2,10,12)

> <InChI Key_QSARr>
NAYYNDKKHOIIOD-UHFFFAOYSA-N

> <Salt_Solvent>
?

> <WS Temperature>
20

> <WS Reference>
DEHN,WM (1917)

> <dsstox_substance_id>
DTXSID7021158

> <LogMolar>
-2.4371

$$$$
89-61-2
  -INDIGO-01081615412D

 14 14  0  0  0  0  0  0  0  0999 V2000
    0.8000    1.3856    0.0000 C   0  0  0  0  0  0  0  0  0  0  0  0
    0.0000    2.7713    0.0000 Cl  0  0  0  0  0  0  0  0  0  0  0  0
    0.0000   -0.0000    0.0000 C   0  0  0  0  0  0  0  0  0  0  0  0
   -1.6000   -0.0000    0.0000 N   0  0  0  0  0  0  0  0  0  0  0  0
   -2.4000   -1.3856    0.0000 O   0  0  0  0  0  0  0  0  0  0  0  0
   -2.4000    1.3856    0.0000 O   0  0  0  0  0  0  0  0  0  0  0  0
    0.8000   -1.3856    0.0000 C   0  0  0  0  0  0  0  0  0  0  0  0
    0.0000   -2.7713    0.0000 H   0  0  0  0  0  0  0  0  0  0  0  0
    2.4000   -1.3856    0.0000 C   0  0  0  0  0  0  0  0  0  0  0  0
    3.2000   -2.7713    0.0000 Cl  0  0  0  0  0  0  0  0  0  0  0  0
    3.2000    0.0000    0.0000 C   0  0  0  0  0  0  0  0  0  0  0  0
    4.8000    0.0000    0.0000 H   0  0  0  0  0  0  0  0  0  0  0  0
    2.4000    1.3856    0.0000 C   0  0  0  0  0  0  0  0  0  0  0  0
    3.2000    2.7713    0.0000 H   0  0  0  0  0  0  0  0  0  0  0  0
  1  2  1  0  0  0  0
  1  3  4  0  0  0  0
  3  4  1  0  0  0  0
  4  5  2  0  0  0  0
  4  6  1  0  0  0  0
  3  7  4  0  0  0  0
  7  8  1  0  0  0  0
  7  9  4  0  0  0  0
  9 10  1  0  0  0  0
  9 11  4  0  0  0  0
 11 12  1  0  0  0  0
 11 13  4  0  0  0  0
 13  1  4  0  0  0  0
 13 14  1  0  0  0  0
M  CHG  2   4   1   6  -1
M  END
> <CAS>
89-61-2

> <NAME>
2,5-DICHLORONITROBENZENE

> <preferred_name>
1,4-Dichloro-2-nitrobenzene

> <iupac>
1,4-dichloro-2-nitrobenzene

> <SMILES>
[O-][N+](=O)c1cc(Cl)ccc1Cl

> <Canonical_QSARr>
[O-][N+](=O)c1cc(Cl)ccc1Cl

> <InChI_Code_QSARr>
InChI=1S/C6H3Cl2NO2/c7-4-1-2-5(8)6(3-4)9(10)11/h1-3H

> <InChI Key_QSARr>
RZKKOBGFCAHLCZ-UHFFFAOYSA-N

> <Salt_Solvent>
?

> <WS Temperature>
25

> <WS Reference>
JONES,CJ ET AL. (1978)

> <dsstox_substance_id>
DTXSID7052602

> <LogMolar>
-4.1372

$$$$
89-69-0
  -INDIGO-01081615412D

 14 14  0  0  0  0  0  0  0  0999 V2000
    1.6000    0.0000    0.0000 N   0  0  0  0  0  0  0  0  0  0  0  0
    0.0000   -0.0000    0.0000 C   0  0  0  0  0  0  0  0  0  0  0  0
   -0.8000    1.3856    0.0000 C   0  0  0  0  0  0  0  0  0  0  0  0
    0.0000    2.7713    0.0000 Cl  0  0  0  0  0  0  0  0  0  0  0  0
   -2.4000    1.3856    0.0000 C   0  0  0  0  0  0  0  0  0  0  0  0
   -3.2000    2.7713    0.0000 H   0  0  0  0  0  0  0  0  0  0  0  0
   -3.2000   -0.0000    0.0000 C   0  0  0  0  0  0  0  0  0  0  0  0
   -4.8000   -0.0000    0.0000 Cl  0  0  0  0  0  0  0  0  0  0  0  0
   -2.4000   -1.3856    0.0000 C   0  0  0  0  0  0  0  0  0  0  0  0
   -3.2000   -2.7713    0.0000 Cl  0  0  0  0  0  0  0  0  0  0  0  0
   -0.8000   -1.3856    0.0000 C   0  0  0  0  0  0  0  0  0  0  0  0
    0.0000   -2.7713    0.0000 H   0  0  0  0  0  0  0  0  0  0  0  0
    2.4000   -1.3856    0.0000 O   0  0  0  0  0  0  0  0  0  0  0  0
    2.4000    1.3856    0.0000 O   0  0  0  0  0  0  0  0  0  0  0  0
  1  2  1  0  0  0  0
  2  3  4  0  0  0  0
  3  4  1  0  0  0  0
  3  5  4  0  0  0  0
  5  6  1  0  0  0  0
  5  7  4  0  0  0  0
  7  8  1  0  0  0  0
  7  9  4  0  0  0  0
  9 10  1  0  0  0  0
  9 11  4  0  0  0  0
 11  2  4  0  0  0  0
 11 12  1  0  0  0  0
  1 13  1  0  0  0  0
  1 14  2  0  0  0  0
M  CHG  2   1   1  13  -1
M  END
> <CAS>
89-69-0

> <NAME>
2,4,5-TRICHLORONITROBENZENE

> <preferred_name>
2,4,5-Trichloronitrobenzene

> <iupac>
1,2,4-trichloro-5-nitrobenzene

> <SMILES>
[O-][N+](=O)c1cc(Cl)c(Cl)cc1Cl

> <Canonical_QSARr>
[O-][N+](=O)c1cc(Cl)c(Cl)cc1Cl

> <InChI_Code_QSARr>
InChI=1S/C6H2Cl3NO2/c7-3-1-5(9)6(10(11)12)2-4(3)8/h1-2H

> <InChI Key_QSARr>
IBRBMZRLVYKVRF-UHFFFAOYSA-N

> <Salt_Solvent>
?

> <WS Temperature>
20

> <WS Reference>
YALKOWSKY,SH & DANNENFELSER,RM (1992)

> <dsstox_substance_id>
DTXSID5026203

> <LogMolar>
-3.8866

$$$$
89-86-1
  -INDIGO-01081615412D

 17 17  0  0  0  0  0  0  0  0999 V2000
    1.6000    0.0000    0.0000 C   0  0  0  0  0  0  0  0  0  0  0  0
    0.0000    0.0000    0.0000 C   0  0  0  0  0  0  0  0  0  0  0  0
   -0.8001    1.3856    0.0000 C   0  0  0  0  0  0  0  0  0  0  0  0
    0.0000    2.7713    0.0000 O   0  0  0  0  0  0  0  0  0  0  0  0
   -0.8001    4.1569    0.0000 H   0  0  0  0  0  0  0  0  0  0  0  0
   -2.4000    1.3856    0.0000 C   0  0  0  0  0  0  0  0  0  0  0  0
   -3.2000    2.7713    0.0000 H   0  0  0  0  0  0  0  0  0  0  0  0
   -3.2000    0.0000    0.0000 C   0  0  0  0  0  0  0  0  0  0  0  0
   -4.8000    0.0000    0.0000 O   0  0  0  0  0  0  0  0  0  0  0  0
   -5.6000   -1.3856    0.0000 H   0  0  0  0  0  0  0  0  0  0  0  0
   -2.4000   -1.3856    0.0000 C   0  0  0  0  0  0  0  0  0  0  0  0
   -3.2000   -2.7713    0.0000 H   0  0  0  0  0  0  0  0  0  0  0  0
   -0.8001   -1.3856    0.0000 C   0  0  0  0  0  0  0  0  0  0  0  0
    0.0000   -2.7713    0.0000 H   0  0  0  0  0  0  0  0  0  0  0  0
    2.4001   -1.3856    0.0000 O   0  0  0  0  0  0  0  0  0  0  0  0
    4.0000   -1.3856    0.0000 H   0  0  0  0  0  0  0  0  0  0  0  0
    2.3999    1.3856    0.0000 O   0  0  0  0  0  0  0  0  0  0  0  0
  1  2  1  0  0  0  0
  2  3  4  0  0  0  0
  3  4  1  0  0  0  0
  4  5  1  0  0  0  0
  3  6  4  0  0  0  0
  6  7  1  0  0  0  0
  6  8  4  0  0  0  0
  8  9  1  0  0  0  0
  9 10  1  0  0  0  0
  8 11  4  0  0  0  0
 11 12  1  0  0  0  0
 11 13  4  0  0  0  0
 13  2  4  0  0  0  0
 13 14  1  0  0  0  0
  1 15  1  0  0  0  0
 15 16  1  0  0  0  0
  1 17  2  0  0  0  0
M  END
> <CAS>
89-86-1

> <NAME>
2,4-DIHYDROXYBENZOIC ACID

> <preferred_name>
2,4-Dihydroxybenzoic acid

> <iupac>
2,4-dihydroxybenzoic acid

> <SMILES>
Oc1cc(O)c(cc1)C(O)=O

> <Canonical_QSARr>
Oc1cc(O)c(cc1)C(O)=O

> <InChI_Code_QSARr>
InChI=1S/C7H6O4/c8-4-1-2-5(7(10)11)6(9)3-4/h1-3,8-9H,(H,10,11)

> <InChI Key_QSARr>
UIAFKZKHHVMJGS-UHFFFAOYSA-N

> <Salt_Solvent>
?

> <WS Temperature>
25

> <WS Reference>
BEILSTEIN

> <dsstox_substance_id>
DTXSID0025074

> <LogMolar>
-1.426

$$$$
90-04-0
  -INDIGO-01081615412D

 18 18  0  0  0  0  0  0  0  0999 V2000
   -1.5999    0.0000    0.0000 C   0  0  0  0  0  0  0  0  0  0  0  0
   -2.4000   -1.3856    0.0000 C   0  0  0  0  0  0  0  0  0  0  0  0
   -4.0000   -1.3856    0.0000 H   0  0  0  0  0  0  0  0  0  0  0  0
   -1.5999   -2.7713    0.0000 C   0  0  0  0  0  0  0  0  0  0  0  0
   -2.4000   -4.1569    0.0000 H   0  0  0  0  0  0  0  0  0  0  0  0
    0.0001   -2.7713    0.0000 C   0  0  0  0  0  0  0  0  0  0  0  0
    0.8000   -4.1569    0.0000 H   0  0  0  0  0  0  0  0  0  0  0  0
    0.8000   -1.3856    0.0000 C   0  0  0  0  0  0  0  0  0  0  0  0
    2.4000   -1.3856    0.0000 H   0  0  0  0  0  0  0  0  0  0  0  0
    0.0001    0.0000    0.0000 C   0  0  0  0  0  0  0  0  0  0  0  0
    0.8000    1.3856    0.0000 O   0  0  0  0  0  0  0  0  0  0  0  0
    2.4000    1.3856    0.0000 C   0  0  0  0  0  0  0  0  0  0  0  0
    3.2001    2.7713    0.0000 H   0  0  0  0  0  0  0  0  0  0  0  0
    4.0000    1.3856    0.0000 H   0  0  0  0  0  0  0  0  0  0  0  0
    1.6001    2.7713    0.0000 H   0  0  0  0  0  0  0  0  0  0  0  0
   -2.4000    1.3856    0.0000 N   0  0  0  0  0  0  0  0  0  0  0  0
   -4.0000    1.3856    0.0000 H   0  0  0  0  0  0  0  0  0  0  0  0
   -1.6001    2.7713    0.0000 H   0  0  0  0  0  0  0  0  0  0  0  0
  1  2  4  0  0  0  0
  2  3  1  0  0  0  0
  2  4  4  0  0  0  0
  4  5  1  0  0  0  0
  4  6  4  0  0  0  0
  6  7  1  0  0  0  0
  6  8  4  0  0  0  0
  8  9  1  0  0  0  0
  8 10  4  0  0  0  0
 10  1  4  0  0  0  0
 10 11  1  0  0  0  0
 11 12  1  0  0  0  0
 12 13  1  0  0  0  0
 12 14  1  0  0  0  0
 12 15  1  0  0  0  0
  1 16  1  0  0  0  0
 16 17  1  0  0  0  0
 16 18  1  0  0  0  0
M  END
> <CAS>
90-04-0

> <NAME>
2-METHOXYANILINE

> <preferred_name>
2-Anisidine

> <iupac>
2-methoxyaniline

> <SMILES>
COc1ccccc1N

> <Canonical_QSARr>
COc1ccccc1N

> <InChI_Code_QSARr>
InChI=1S/C7H9NO/c1-9-7-5-3-2-4-6(7)8/h2-5H,8H2,1H3

> <InChI Key_QSARr>
VMPITZXILSNTON-UHFFFAOYSA-N

> <Salt_Solvent>
?

> <WS Temperature>
25

> <WS Reference>
YALKOWSKY,SH & HE,Y (2003)

> <dsstox_substance_id>
DTXSID5023877

> <LogMolar>
-0.9901

$$$$
90-13-1
  -INDIGO-01081615412D

 18 19  0  0  0  0  0  0  0  0999 V2000
    2.7713    1.6000    0.0000 C   0  0  0  0  0  0  0  0  0  0  0  0
    1.3856    2.4000    0.0000 C   0  0  0  0  0  0  0  0  0  0  0  0
    1.3856    4.0000    0.0000 H   0  0  0  0  0  0  0  0  0  0  0  0
    0.0001    1.6000    0.0000 C   0  0  0  0  0  0  0  0  0  0  0  0
   -1.3856    2.4000    0.0000 C   0  0  0  0  0  0  0  0  0  0  0  0
   -1.3856    4.0000    0.0000 Cl  0  0  0  0  0  0  0  0  0  0  0  0
   -2.7712    1.6000    0.0000 C   0  0  0  0  0  0  0  0  0  0  0  0
   -2.7712    0.0000    0.0000 C   0  0  0  0  0  0  0  0  0  0  0  0
   -1.3856   -0.8000    0.0000 C   0  0  0  0  0  0  0  0  0  0  0  0
   -1.3856   -2.4000    0.0000 H   0  0  0  0  0  0  0  0  0  0  0  0
    0.0001    0.0000    0.0000 C   0  0  0  0  0  0  0  0  0  0  0  0
    1.3856   -0.8000    0.0000 C   0  0  0  0  0  0  0  0  0  0  0  0
    1.3856   -2.4000    0.0000 H   0  0  0  0  0  0  0  0  0  0  0  0
    2.7713    0.0000    0.0000 C   0  0  0  0  0  0  0  0  0  0  0  0
    4.1569   -0.8000    0.0000 H   0  0  0  0  0  0  0  0  0  0  0  0
   -4.1569   -0.8000    0.0000 H   0  0  0  0  0  0  0  0  0  0  0  0
   -4.1569    2.4000    0.0000 H   0  0  0  0  0  0  0  0  0  0  0  0
    4.1569    2.4000    0.0000 H   0  0  0  0  0  0  0  0  0  0  0  0
  1  2  4  0  0  0  0
  2  3  1  0  0  0  0
  2  4  4  0  0  0  0
  4  5  4  0  0  0  0
  5  6  1  0  0  0  0
  5  7  4  0  0  0  0
  7  8  4  0  0  0  0
  8  9  4  0  0  0  0
  9 10  1  0  0  0  0
  9 11  4  0  0  0  0
 11  4  4  0  0  0  0
 11 12  4  0  0  0  0
 12 13  1  0  0  0  0
 12 14  4  0  0  0  0
 14  1  4  0  0  0  0
 14 15  1  0  0  0  0
  8 16  1  0  0  0  0
  7 17  1  0  0  0  0
  1 18  1  0  0  0  0
M  END
> <CAS>
90-13-1

> <NAME>
1-CHLORONAPHTHALENE

> <preferred_name>
1-Chloronaphthalene

> <iupac>
1-chloronaphthalene

> <SMILES>
Clc1cccc2ccccc21

> <Canonical_QSARr>
Clc1cccc2ccccc21

> <InChI_Code_QSARr>
InChI=1S/C10H7Cl/c11-10-7-3-5-8-4-1-2-6-9(8)10/h1-7H

> <InChI Key_QSARr>
JTPNRXUCIXHOKM-UHFFFAOYSA-N

> <Salt_Solvent>
?

> <WS Temperature>
25

> <WS Reference>
WASIK,SP ET AL. (1981)

> <dsstox_substance_id>
DTXSID2024791

> <LogMolar>
-3.9706

$$$$
90-39-1
  -INDIGO-01081615412D

 43 46  0  0  0  0  0  0  0  0999 V2000
   -1.3857   -0.8000    0.0000 C   0  0  0  0  0  0  0  0  0  0  0  0
   -2.7712    0.0000    0.0000 C   0  0  0  0  0  0  0  0  0  0  0  0
   -2.2241    1.5035    0.0000 H   0  0  0  0  0  0  0  0  0  0  0  0
   -3.7997    1.2257    0.0000 H   0  0  0  0  0  0  0  0  0  0  0  0
   -4.1570   -0.8000    0.0000 C   0  0  0  0  0  0  0  0  0  0  0  0
   -4.7041    0.7035    0.0000 H   0  0  0  0  0  0  0  0  0  0  0  0
   -5.7326   -1.0778    0.0000 H   0  0  0  0  0  0  0  0  0  0  0  0
   -4.1570   -2.4000    0.0000 C   0  0  0  0  0  0  0  0  0  0  0  0
   -5.7326   -2.1222    0.0000 H   0  0  0  0  0  0  0  0  0  0  0  0
   -4.7041   -3.9035    0.0000 H   0  0  0  0  0  0  0  0  0  0  0  0
   -2.7712   -3.2000    0.0000 C   0  0  0  0  0  0  0  0  0  0  0  0
   -3.7997   -4.4257    0.0000 H   0  0  0  0  0  0  0  0  0  0  0  0
   -1.9712   -4.5856    0.0000 H   0  0  0  0  0  0  0  0  0  0  0  0
   -1.3857   -2.4000    0.0000 N   0  0  0  0  0  0  0  0  0  0  0  0
   -0.0001   -3.2000    0.0000 C   0  0  0  0  0  0  0  0  0  0  0  0
   -1.0284   -4.4257    0.0000 H   0  0  0  0  0  0  0  0  0  0  0  0
    1.0284   -4.4257    0.0000 H   0  0  0  0  0  0  0  0  0  0  0  0
    1.3857   -2.4000    0.0000 C   0  0  0  0  0  0  0  0  0  0  0  0
    1.3857   -0.8000    0.0000 C   0  0  0  0  0  0  0  0  0  0  0  0
    2.9856   -0.8000    0.0000 H   0  0  0  0  0  0  0  0  0  0  0  0
    2.1856    0.5857    0.0000 H   0  0  0  0  0  0  0  0  0  0  0  0
   -0.0001    0.0000    0.0000 C   0  0  0  0  0  0  0  0  0  0  0  0
    1.3857    0.8000    0.0000 C   0  0  0  0  0  0  0  0  0  0  0  0
    2.7713    0.0000    0.0000 N   0  0  0  0  0  0  0  0  0  0  0  0
    2.7713   -1.6000    0.0000 C   0  0  0  0  0  0  0  0  0  0  0  0
    2.7713   -3.2000    0.0000 H   0  0  0  0  0  0  0  0  0  0  0  0
    4.1569   -2.4000    0.0000 C   0  0  0  0  0  0  0  0  0  0  0  0
    3.6098   -3.9035    0.0000 H   0  0  0  0  0  0  0  0  0  0  0  0
    5.1854   -3.6257    0.0000 H   0  0  0  0  0  0  0  0  0  0  0  0
    5.5427   -1.6000    0.0000 C   0  0  0  0  0  0  0  0  0  0  0  0
    6.0898   -3.1035    0.0000 H   0  0  0  0  0  0  0  0  0  0  0  0
    7.1183   -1.3222    0.0000 H   0  0  0  0  0  0  0  0  0  0  0  0
    5.5427    0.0000    0.0000 C   0  0  0  0  0  0  0  0  0  0  0  0
    7.1183   -0.2779    0.0000 H   0  0  0  0  0  0  0  0  0  0  0  0
    6.0898    1.5035    0.0000 H   0  0  0  0  0  0  0  0  0  0  0  0
    4.1569    0.8000    0.0000 C   0  0  0  0  0  0  0  0  0  0  0  0
    5.1854    2.0257    0.0000 H   0  0  0  0  0  0  0  0  0  0  0  0
    3.3570    2.1856    0.0000 H   0  0  0  0  0  0  0  0  0  0  0  0
    2.1856    2.1856    0.0000 H   0  0  0  0  0  0  0  0  0  0  0  0
    0.3572    2.0257    0.0000 H   0  0  0  0  0  0  0  0  0  0  0  0
   -0.5472    1.5035    0.0000 H   0  0  0  0  0  0  0  0  0  0  0  0
    2.1856   -3.7856    0.0000 H   0  0  0  0  0  0  0  0  0  0  0  0
   -1.3857    0.8000    0.0000 H   0  0  0  0  0  0  0  0  0  0  0  0
  1  2  1  0  0  0  0
  2  3  1  0  0  0  0
  2  4  1  0  0  0  0
  2  5  1  0  0  0  0
  5  6  1  0  0  0  0
  5  7  1  0  0  0  0
  5  8  1  0  0  0  0
  8  9  1  0  0  0  0
  8 10  1  0  0  0  0
  8 11  1  0  0  0  0
 11 12  1  0  0  0  0
 11 13  1  0  0  0  0
 11 14  1  0  0  0  0
 14  1  1  0  0  0  0
 14 15  1  0  0  0  0
 15 16  1  0  0  0  0
 15 17  1  0  0  0  0
 15 18  1  0  0  0  0
 18 19  1  0  0  0  0
 19 20  1  0  0  0  0
 19 21  1  0  0  0  0
 19 22  1  0  0  0  0
 22  1  1  0  0  0  0
 22 23  1  0  0  0  0
 23 24  1  0  0  0  0
 24 25  1  0  0  0  0
 25 18  1  0  0  0  0
 25 26  1  0  0  0  0
 25 27  1  0  0  0  0
 27 28  1  0  0  0  0
 27 29  1  0  0  0  0
 27 30  1  0  0  0  0
 30 31  1  0  0  0  0
 30 32  1  0  0  0  0
 30 33  1  0  0  0  0
 33 34  1  0  0  0  0
 33 35  1  0  0  0  0
 33 36  1  0  0  0  0
 36 24  1  0  0  0  0
 36 37  1  0  0  0  0
 36 38  1  0  0  0  0
 23 39  1  0  0  0  0
 23 40  1  0  0  0  0
 22 41  1  0  0  0  0
 18 42  1  0  0  0  0
  1 43  1  0  0  0  0
M  END
> <CAS>
90-39-1

> <NAME>
L-SPARTEINE

> <preferred_name>
Sparteine

> <iupac>
sparteine

> <SMILES>
C1[C@@H]2C[C@@H](CN3CCCC[C@@H]32)[C@@H]2CCCCN21

> <Canonical_QSARr>
C1C2CC(CN3CCCCC32)C2CCCCN21

> <InChI_Code_QSARr>
InChI=1S/C15H26N2/c1-3-7-16-11-13-9-12(14(16)5-1)10-17-8-4-2-6-15(13)17/h12-15H,1-11H2

> <InChI Key_QSARr>
SLRCCWJSBJZJBV-UHFFFAOYSA-N

> <Salt_Solvent>
?

> <WS Temperature>
22

> <WS Reference>
YALKOWSKY,SH & DANNENFELSER,RM (1992)

> <dsstox_substance_id>
DTXSID4023591

> <LogMolar>
-1.8871

$$$$
90-80-2
  -INDIGO-01081615412D

 22 22  0  0  0  0  0  0  0  0999 V2000
    1.6000    2.7713    0.0000 C   0  0  0  0  0  0  0  0  0  0  0  0
    2.3999    4.1569    0.0000 O   0  0  0  0  0  0  0  0  0  0  0  0
    0.0001    2.7713    0.0000 O   0  0  0  0  0  0  0  0  0  0  0  0
   -0.8000    1.3857    0.0000 C   0  0  0  0  0  0  0  0  0  0  0  0
   -2.0256    2.4141    0.0000 C   0  0  0  0  0  0  0  0  0  0  0  0
   -3.2513    3.4426    0.0000 O   0  0  0  0  0  0  0  0  0  0  0  0
   -4.7549    2.8953    0.0000 H   0  0  0  0  0  0  0  0  0  0  0  0
   -3.0542    1.1885    0.0000 H   0  0  0  0  0  0  0  0  0  0  0  0
   -0.9972    3.6398    0.0000 H   0  0  0  0  0  0  0  0  0  0  0  0
   -2.0256    0.3572    0.0000 H   0  0  0  0  0  0  0  0  0  0  0  0
    0.0001   -0.0000    0.0000 C   0  0  0  0  0  0  0  0  0  0  0  0
   -1.5035   -0.5472    0.0000 O   0  0  0  0  0  0  0  0  0  0  0  0
   -1.7813   -2.1229    0.0000 H   0  0  0  0  0  0  0  0  0  0  0  0
    0.2779   -1.5757    0.0000 H   0  0  0  0  0  0  0  0  0  0  0  0
    1.6000   -0.0000    0.0000 C   0  0  0  0  0  0  0  0  0  0  0  0
    3.1035   -0.5472    0.0000 O   0  0  0  0  0  0  0  0  0  0  0  0
    3.3813   -2.1229    0.0000 H   0  0  0  0  0  0  0  0  0  0  0  0
    1.3222   -1.5757    0.0000 H   0  0  0  0  0  0  0  0  0  0  0  0
    2.3999    1.3857    0.0000 C   0  0  0  0  0  0  0  0  0  0  0  0
    3.6256    2.4141    0.0000 O   0  0  0  0  0  0  0  0  0  0  0  0
    5.1292    1.8669    0.0000 H   0  0  0  0  0  0  0  0  0  0  0  0
    3.6256    0.3572    0.0000 H   0  0  0  0  0  0  0  0  0  0  0  0
  1  2  2  0  0  0  0
  1  3  1  0  0  0  0
  3  4  1  0  0  0  0
  4  5  1  0  0  0  0
  5  6  1  0  0  0  0
  6  7  1  0  0  0  0
  5  8  1  0  0  0  0
  5  9  1  0  0  0  0
  4 10  1  0  0  0  0
  4 11  1  0  0  0  0
 11 12  1  0  0  0  0
 12 13  1  0  0  0  0
 11 14  1  0  0  0  0
 11 15  1  0  0  0  0
 15 16  1  0  0  0  0
 16 17  1  0  0  0  0
 15 18  1  0  0  0  0
 15 19  1  0  0  0  0
 19  1  1  0  0  0  0
 19 20  1  0  0  0  0
 20 21  1  0  0  0  0
 19 22  1  0  0  0  0
M  END
> <CAS>
90-80-2

> <NAME>
D-Gluconic acid, .delta.-lactone

> <preferred_name>
Gluconolactone

> <iupac>
(3R,4S,5S,6R)-3,4,5-trihydroxy-6-(hydroxymethyl)tetrahydro-2H-pyran-2-one

> <SMILES>
OC[C@H]1OC(=O)[C@H](O)[C@@H](O)[C@@H]1O

> <Canonical_QSARr>
OCC1OC(=O)C(O)C(O)C1O

> <InChI_Code_QSARr>
InChI=1S/C6H10O6/c7-1-2-3(8)4(9)5(10)6(11)12-2/h2-5,7-10H,1H2

> <InChI Key_QSARr>
PHOQVHQSTUBQQK-UHFFFAOYSA-N

> <Salt_Solvent>
?

> <WS Temperature>
25

> <WS Reference>
MERCK INDEX (1996)

> <dsstox_substance_id>
DTXSID0026549

> <LogMolar>
0.5201

$$$$
91-15-6
  -INDIGO-01081615412D

 14 14  0  0  0  0  0  0  0  0999 V2000
    0.0000   -0.0000    0.0000 C   0  0  0  0  0  0  0  0  0  0  0  0
   -1.3856    0.8000    0.0000 C   0  0  0  0  0  0  0  0  0  0  0  0
   -2.7713    1.6000    0.0000 N   0  0  0  0  0  0  0  0  0  0  0  0
    0.0000   -1.6000    0.0000 C   0  0  0  0  0  0  0  0  0  0  0  0
   -1.3856   -2.4000    0.0000 C   0  0  0  0  0  0  0  0  0  0  0  0
   -2.7713   -3.2000    0.0000 N   0  0  0  0  0  0  0  0  0  0  0  0
    1.3856   -2.4000    0.0000 C   0  0  0  0  0  0  0  0  0  0  0  0
    1.3856   -4.0000    0.0000 H   0  0  0  0  0  0  0  0  0  0  0  0
    2.7713   -1.6000    0.0000 C   0  0  0  0  0  0  0  0  0  0  0  0
    4.1569   -2.4000    0.0000 H   0  0  0  0  0  0  0  0  0  0  0  0
    2.7713   -0.0000    0.0000 C   0  0  0  0  0  0  0  0  0  0  0  0
    4.1569    0.8000    0.0000 H   0  0  0  0  0  0  0  0  0  0  0  0
    1.3856    0.8000    0.0000 C   0  0  0  0  0  0  0  0  0  0  0  0
    1.3856    2.4000    0.0000 H   0  0  0  0  0  0  0  0  0  0  0  0
  1  2  1  0  0  0  0
  2  3  3  0  0  0  0
  1  4  4  0  0  0  0
  4  5  1  0  0  0  0
  5  6  3  0  0  0  0
  4  7  4  0  0  0  0
  7  8  1  0  0  0  0
  7  9  4  0  0  0  0
  9 10  1  0  0  0  0
  9 11  4  0  0  0  0
 11 12  1  0  0  0  0
 11 13  4  0  0  0  0
 13  1  4  0  0  0  0
 13 14  1  0  0  0  0
M  END
> <CAS>
91-15-6

> <NAME>
1,2-DICYANOBENZENE

> <preferred_name>
1,2-Benzenedicarbonitrile

> <iupac>
benzene-1,2-dicarbonitrile

> <SMILES>
N#Cc1ccccc1C#N

> <Canonical_QSARr>
N#Cc1ccccc1C#N

> <InChI_Code_QSARr>
InChI=1S/C8H4N2/c9-5-7-3-1-2-4-8(7)6-10/h1-4H

> <InChI Key_QSARr>
XQZYPMVTSDWCCE-UHFFFAOYSA-N

> <Salt_Solvent>
?

> <WS Temperature>
25

> <WS Reference>
CHEMICALS INSPECTION AND TESTING INSTITU (1992)

> <dsstox_substance_id>
DTXSID8029604

> <LogMolar>
-2.5111

$$$$
91-20-3
  -INDIGO-01081615412D

 18 19  0  0  0  0  0  0  0  0999 V2000
   -1.3856    0.8000    0.0000 C   0  0  0  0  0  0  0  0  0  0  0  0
   -2.7712   -0.0000    0.0000 C   0  0  0  0  0  0  0  0  0  0  0  0
   -4.1569    0.8000    0.0000 H   0  0  0  0  0  0  0  0  0  0  0  0
   -2.7712   -1.6000    0.0000 C   0  0  0  0  0  0  0  0  0  0  0  0
   -4.1569   -2.4000    0.0000 H   0  0  0  0  0  0  0  0  0  0  0  0
   -1.3856   -2.4000    0.0000 C   0  0  0  0  0  0  0  0  0  0  0  0
   -1.3856   -4.0000    0.0000 H   0  0  0  0  0  0  0  0  0  0  0  0
    0.0001   -1.6000    0.0000 C   0  0  0  0  0  0  0  0  0  0  0  0
    1.3856   -2.4000    0.0000 C   0  0  0  0  0  0  0  0  0  0  0  0
    2.7713   -1.6000    0.0000 C   0  0  0  0  0  0  0  0  0  0  0  0
    2.7713   -0.0000    0.0000 C   0  0  0  0  0  0  0  0  0  0  0  0
    1.3856    0.8000    0.0000 C   0  0  0  0  0  0  0  0  0  0  0  0
    1.3856    2.4000    0.0000 H   0  0  0  0  0  0  0  0  0  0  0  0
    0.0001   -0.0000    0.0000 C   0  0  0  0  0  0  0  0  0  0  0  0
    4.1569    0.8000    0.0000 H   0  0  0  0  0  0  0  0  0  0  0  0
    4.1569   -2.4000    0.0000 H   0  0  0  0  0  0  0  0  0  0  0  0
    1.3856   -4.0000    0.0000 H   0  0  0  0  0  0  0  0  0  0  0  0
   -1.3856    2.4000    0.0000 H   0  0  0  0  0  0  0  0  0  0  0  0
  1  2  4  0  0  0  0
  2  3  1  0  0  0  0
  2  4  4  0  0  0  0
  4  5  1  0  0  0  0
  4  6  4  0  0  0  0
  6  7  1  0  0  0  0
  6  8  4  0  0  0  0
  8  9  4  0  0  0  0
  9 10  4  0  0  0  0
 10 11  4  0  0  0  0
 11 12  4  0  0  0  0
 12 13  1  0  0  0  0
 12 14  4  0  0  0  0
 14  1  4  0  0  0  0
 14  8  4  0  0  0  0
 11 15  1  0  0  0  0
 10 16  1  0  0  0  0
  9 17  1  0  0  0  0
  1 18  1  0  0  0  0
M  END
> <CAS>
91-20-3

> <NAME>
NAPHTHALENE

> <preferred_name>
Naphthalene

> <iupac>
naphthalene

> <SMILES>
c1cccc2ccccc21

> <Canonical_QSARr>
c1cccc2ccccc21

> <InChI_Code_QSARr>
InChI=1S/C10H8/c1-2-6-10-8-4-3-7-9(10)5-1/h1-8H

> <InChI Key_QSARr>
UFWIBTONFRDIAS-UHFFFAOYSA-N

> <Salt_Solvent>
?

> <WS Temperature>
25

> <WS Reference>
PEARLMAN,RS ET AL. (1984)

> <dsstox_substance_id>
DTXSID8020913

> <LogMolar>
-3.6165

$$$$
91-58-7
  -INDIGO-01081615412D

 18 19  0  0  0  0  0  0  0  0999 V2000
    0.0001   -0.0000    0.0000 C   0  0  0  0  0  0  0  0  0  0  0  0
   -1.3856    0.8000    0.0000 C   0  0  0  0  0  0  0  0  0  0  0  0
   -1.3856    2.4000    0.0000 H   0  0  0  0  0  0  0  0  0  0  0  0
   -2.7712   -0.0000    0.0000 C   0  0  0  0  0  0  0  0  0  0  0  0
   -4.1569    0.8000    0.0000 H   0  0  0  0  0  0  0  0  0  0  0  0
   -2.7712   -1.6000    0.0000 C   0  0  0  0  0  0  0  0  0  0  0  0
   -4.1569   -2.4000    0.0000 H   0  0  0  0  0  0  0  0  0  0  0  0
   -1.3856   -2.4000    0.0000 C   0  0  0  0  0  0  0  0  0  0  0  0
   -1.3856   -4.0000    0.0000 H   0  0  0  0  0  0  0  0  0  0  0  0
    0.0001   -1.6000    0.0000 C   0  0  0  0  0  0  0  0  0  0  0  0
    1.3856   -2.4000    0.0000 C   0  0  0  0  0  0  0  0  0  0  0  0
    1.3856   -4.0000    0.0000 H   0  0  0  0  0  0  0  0  0  0  0  0
    2.7713   -1.6000    0.0000 C   0  0  0  0  0  0  0  0  0  0  0  0
    4.1569   -2.4000    0.0000 H   0  0  0  0  0  0  0  0  0  0  0  0
    2.7713   -0.0000    0.0000 C   0  0  0  0  0  0  0  0  0  0  0  0
    4.1569    0.8000    0.0000 Cl  0  0  0  0  0  0  0  0  0  0  0  0
    1.3856    0.8000    0.0000 C   0  0  0  0  0  0  0  0  0  0  0  0
    1.3856    2.4000    0.0000 H   0  0  0  0  0  0  0  0  0  0  0  0
  1  2  4  0  0  0  0
  2  3  1  0  0  0  0
  2  4  4  0  0  0  0
  4  5  1  0  0  0  0
  4  6  4  0  0  0  0
  6  7  1  0  0  0  0
  6  8  4  0  0  0  0
  8  9  1  0  0  0  0
  8 10  4  0  0  0  0
 10  1  4  0  0  0  0
 10 11  4  0  0  0  0
 11 12  1  0  0  0  0
 11 13  4  0  0  0  0
 13 14  1  0  0  0  0
 13 15  4  0  0  0  0
 15 16  1  0  0  0  0
 15 17  4  0  0  0  0
 17  1  4  0  0  0  0
 17 18  1  0  0  0  0
M  END
> <CAS>
91-58-7

> <NAME>
2-CHLORONAPHTHALENE

> <preferred_name>
2-Chloronaphthalene

> <iupac>
2-chloronaphthalene

> <SMILES>
Clc1cc2ccccc2cc1

> <Canonical_QSARr>
Clc1cc2ccccc2cc1

> <InChI_Code_QSARr>
InChI=1S/C10H7Cl/c11-10-6-5-8-3-1-2-4-9(8)7-10/h1-7H

> <InChI Key_QSARr>
CGYGETOMCSJHJU-UHFFFAOYSA-N

> <Salt_Solvent>
?

> <WS Temperature>
25

> <WS Reference>
MACKAY,D & SHIU,WY (1981)

> <dsstox_substance_id>
DTXSID8023971

> <LogMolar>
-4.143

$$$$
91-75-8
  -INDIGO-01081615412D

 39 41  0  0  0  0  0  0  0  0999 V2000
    4.1569    4.0000    0.0000 C   0  0  0  0  0  0  0  0  0  0  0  0
    2.7714    3.2000    0.0000 C   0  0  0  0  0  0  0  0  0  0  0  0
    1.3856    4.0000    0.0000 H   0  0  0  0  0  0  0  0  0  0  0  0
    2.7714    1.6000    0.0000 C   0  0  0  0  0  0  0  0  0  0  0  0
    1.3856    0.8000    0.0000 C   0  0  0  0  0  0  0  0  0  0  0  0
    0.0001    0.0000    0.0000 N   0  0  0  0  0  0  0  0  0  0  0  0
    0.0001   -1.6000    0.0000 C   0  0  0  0  0  0  0  0  0  0  0  0
   -1.3857   -2.4000    0.0000 C   0  0  0  0  0  0  0  0  0  0  0  0
   -2.7712   -1.6000    0.0000 H   0  0  0  0  0  0  0  0  0  0  0  0
   -1.3857   -4.0000    0.0000 C   0  0  0  0  0  0  0  0  0  0  0  0
   -2.7712   -4.8000    0.0000 H   0  0  0  0  0  0  0  0  0  0  0  0
    0.0001   -4.8000    0.0000 C   0  0  0  0  0  0  0  0  0  0  0  0
    0.0001   -6.4000    0.0000 H   0  0  0  0  0  0  0  0  0  0  0  0
    1.3856   -4.0000    0.0000 C   0  0  0  0  0  0  0  0  0  0  0  0
    2.7714   -4.8000    0.0000 H   0  0  0  0  0  0  0  0  0  0  0  0
    1.3856   -2.4000    0.0000 C   0  0  0  0  0  0  0  0  0  0  0  0
    2.7714   -1.6000    0.0000 H   0  0  0  0  0  0  0  0  0  0  0  0
   -1.3857    0.8000    0.0000 C   0  0  0  0  0  0  0  0  0  0  0  0
   -2.7712    1.6000    0.0000 C   0  0  0  0  0  0  0  0  0  0  0  0
   -2.9386    3.1912    0.0000 N   0  0  0  0  0  0  0  0  0  0  0  0
   -4.5035    3.5239    0.0000 C   0  0  0  0  0  0  0  0  0  0  0  0
   -4.0092    5.0455    0.0000 H   0  0  0  0  0  0  0  0  0  0  0  0
   -5.9652    4.1747    0.0000 H   0  0  0  0  0  0  0  0  0  0  0  0
   -5.3035    2.1383    0.0000 C   0  0  0  0  0  0  0  0  0  0  0  0
   -6.5980    3.0788    0.0000 H   0  0  0  0  0  0  0  0  0  0  0  0
   -6.3743    0.9492    0.0000 H   0  0  0  0  0  0  0  0  0  0  0  0
   -4.2329    0.9492    0.0000 N   0  0  0  0  0  0  0  0  0  0  0  0
   -4.5656   -0.6158    0.0000 H   0  0  0  0  0  0  0  0  0  0  0  0
   -0.5857    2.1856    0.0000 H   0  0  0  0  0  0  0  0  0  0  0  0
   -2.1856   -0.5856    0.0000 H   0  0  0  0  0  0  0  0  0  0  0  0
    0.5856    2.1856    0.0000 H   0  0  0  0  0  0  0  0  0  0  0  0
    2.1856   -0.5856    0.0000 H   0  0  0  0  0  0  0  0  0  0  0  0
    4.1569    0.8000    0.0000 C   0  0  0  0  0  0  0  0  0  0  0  0
    4.1569   -0.8000    0.0000 H   0  0  0  0  0  0  0  0  0  0  0  0
    5.5427    1.6000    0.0000 C   0  0  0  0  0  0  0  0  0  0  0  0
    6.9282    0.8000    0.0000 H   0  0  0  0  0  0  0  0  0  0  0  0
    5.5427    3.2000    0.0000 C   0  0  0  0  0  0  0  0  0  0  0  0
    6.9282    4.0000    0.0000 H   0  0  0  0  0  0  0  0  0  0  0  0
    4.1569    5.6000    0.0000 H   0  0  0  0  0  0  0  0  0  0  0  0
  1  2  4  0  0  0  0
  2  3  1  0  0  0  0
  2  4  4  0  0  0  0
  4  5  1  0  0  0  0
  5  6  1  0  0  0  0
  6  7  1  0  0  0  0
  7  8  4  0  0  0  0
  8  9  1  0  0  0  0
  8 10  4  0  0  0  0
 10 11  1  0  0  0  0
 10 12  4  0  0  0  0
 12 13  1  0  0  0  0
 12 14  4  0  0  0  0
 14 15  1  0  0  0  0
 14 16  4  0  0  0  0
 16  7  4  0  0  0  0
 16 17  1  0  0  0  0
  6 18  1  0  0  0  0
 18 19  1  0  0  0  0
 19 20  2  0  0  0  0
 20 21  1  0  0  0  0
 21 22  1  0  0  0  0
 21 23  1  0  0  0  0
 21 24  1  0  0  0  0
 24 25  1  0  0  0  0
 24 26  1  0  0  0  0
 24 27  1  0  0  0  0
 27 19  1  0  0  0  0
 27 28  1  0  0  0  0
 18 29  1  0  0  0  0
 18 30  1  0  0  0  0
  5 31  1  0  0  0  0
  5 32  1  0  0  0  0
  4 33  4  0  0  0  0
 33 34  1  0  0  0  0
 33 35  4  0  0  0  0
 35 36  1  0  0  0  0
 35 37  4  0  0  0  0
 37  1  4  0  0  0  0
 37 38  1  0  0  0  0
  1 39  1  0  0  0  0
M  END
> <CAS>
91-75-8

> <NAME>
Antazoline

> <preferred_name>
Antazoline

> <iupac>
N-benzyl-N-(4,5-dihydro-1H-imidazol-2-ylmethyl)aniline

> <SMILES>
C(c1ccccc1)N(CC1NCCN=1)c1ccccc1

> <Canonical_QSARr>
C(c1ccccc1)N(CC1NCCN=1)c1ccccc1

> <InChI_Code_QSARr>
InChI=1S/C17H19N3/c1-3-7-15(8-4-1)13-20(14-17-18-11-12-19-17)16-9-5-2-6-10-16/h1-10H,11-14H2,(H,18,19)

> <InChI Key_QSARr>
REYFJDPCWQRWAA-UHFFFAOYSA-N

> <Salt_Solvent>
?

> <WS Temperature>
30

> <WS Reference>
YALKOWSKY,SH & DANNENFELSER,RM (1992)

> <dsstox_substance_id>
DTXSID3022613

> <LogMolar>
-2.6021

$$$$
91-81-6
  -INDIGO-01081615412D

 40 41  0  0  0  0  0  0  0  0999 V2000
    4.1569    4.0000    0.0000 C   0  0  0  0  0  0  0  0  0  0  0  0
    2.7714    3.2000    0.0000 C   0  0  0  0  0  0  0  0  0  0  0  0
    1.3856    4.0000    0.0000 H   0  0  0  0  0  0  0  0  0  0  0  0
    2.7714    1.6000    0.0000 C   0  0  0  0  0  0  0  0  0  0  0  0
    1.3856    0.8000    0.0000 C   0  0  0  0  0  0  0  0  0  0  0  0
    0.0001    0.0000    0.0000 N   0  0  0  0  0  0  0  0  0  0  0  0
   -0.0001   -1.6000    0.0000 C   0  0  0  0  0  0  0  0  0  0  0  0
[truncated: 2,756,348 more chars]
