# Supplementary material for: OPERA models for predicting physicochemical properties and environmental fate endpoints
Source: J Cheminform. 2018 Mar 8;10:10. doi: 10.1186/s13321-018-0263-1 (PMC5843579; doi:10.1186/s13321-018-0263-1)
Supplement: Supplementary file 3 — Additional file 3: S3. An example Excel table downloaded from the Chemistry Dashboard with predicted OPERA values. [file 13321_2018_263_MOESM3_ESM.xls]

## Sheet: Worksheet1
INPUT	DTXSID	PREFERRED NAME	CASRN	IUPAC NAME	MOL FORMULA	AOH CM3/MOLECULE*SEC OPERA PRED	BCF OPERA PRED	BIODEG DAYS OPERA PRED	BP °C OPERA PRED	HL ATM-M3/MOLE OPERA PRED	KM DAYS OPERA PRED	KOA OPERA PRED	KOC L/KG OPERA PRED	LOGP OPERA PRED	MP °C OPERA PRED	VP MMHG OPERA PRED	WS MOL/L OPERA PRED
1,2,4-Tribromobenzene	DTXSID5024346	1,2,4-Tribromobenzene	615-54-3	1,2,4-Tribromobenzene	C6H3Br3	5.07912e-13	3834.89	9.58647	272.803	0.000189252	21.934	6.35962	3110.95	4.3168	80.2223	0.0385911	7.52627e-06
Bromobenzene	DTXSID5024637	Bromobenzene	108-86-1	Bromobenzene	C6H5Br	6.83473e-13	15.7242	6.16096	165.035	0.00239294	0.145012	3.96483	325.467	2.99294	-12.3046	3.13097	0.00331468
2,3,4,6-Tetrachlorophenol	DTXSID9021716	2,3,4,6-Tetrachlorophenol	58-90-2	2,3,4,6-Tetrachlorophenol	C6H2Cl4O	6.46352e-12	199.821	8.3968	267.983	5.44698e-07	0.811398	7.71299	5372.62	4.24319	84.447	0.000935714	0.000219208
4,4'-Methylenebis(N,N-dimethylaniline)	DTXSID5020869	4,4'-Methylenebis(N,N-dimethylaniline)	101-61-1	4,4'-Methylenebis(N,N-dimethylaniline)	C17H22N2	1.46632e-11	33.7958	8.38815	375.302	1.31744e-06	1.12494	9.7902	4264.61	3.8407	122.383	7.2333e-06	0.000112249
N-Nitrosodiphenylamine	DTXSID6021030	N-Nitrosodiphenylamine	86-30-6	N,N-Diphenylnitrous amide	C12H10N2O	2.15654e-12	36.9494	4.54036	312.415	8.01245e-07	0.146676	5.98193	811.094	3.05244	61.8188	1.23672e-05	0.000276057
Hydrazobenzene	DTXSID7020710	1,2-Diphenylhydrazine	122-66-7	1,2-Diphenylhydrazine	C12H12N2	5.68102e-11	33.871	31.9084	323.674	6.67506e-08	0.164723	8.14772	1248.81	3.00256	116.511	0.000202819	0.000752777
Anthraquinone	DTXSID3020095	Anthraquinone	84-65-1	Anthracene-9,10-dione	C14H8O2	2.17982e-12	28.7099	18.7227	368.804	6.81767e-08	0.259612	8.20837	2219.57	3.15109	224.814	1.08497e-07	1.18407e-05
Potassium Bromate	DTXSID6020195	Potassium bromate	7758-01-2	Potassium bromate	BrKO3	-	-	-	-	-	-	-	-	-	-	-	-
Tetrachlorodibenzo-p-dioxin, 2,3,7,8- (TCDD)	DTXSID2021315	2,3,7,8-Tetrachlorodibenzo-p-dioxin	1746-01-6	2,3,7,8-Tetrachlorooxanthrene	C12H4Cl4O2	2.07342e-12	20011.6	14.7177	385.052	8.94643e-06	43.1009	9.71982	2547560.0	6.64931	236.175	4.25938e-09	9.79053e-10
